# Supplementary material for: Methods for Estimating the Detection and Quantification Limits of Key Substances in Beer Maturation with Electronic Noses
Source: Sensors (Basel). 2024 May 30;24(11):3520. doi: 10.3390/s24113520 (PMC11175341; doi:10.3390/s24113520)
Supplement: Supplementary file 1 [file sensors-24-03520-s001.zip › Data/Acetaldehyde/raw data/Day 3/1000ppm6.txt]

Time Date R01 R02 R03 R04 R05 R06 R07 R08 R09 R10 R11 R12 R13 R14 R15 R16 R17 R18 R19 R20 R21 R22 R23 R24 R25 R26 R27 R28 R29 R30 R31 R32 R33 R34 R35 R36 R37 R38 R39 R40 R41 R42 R43 R44 R45 R46 R47 R48 R49 R50 R51 R52 R53 R54 R55 R56 R57 R58 R59 R60 R61 R62 T01 H01 Phase
10:25:00 2024-01-25 625734 622204 195476 190655 303333 307654 318203 315756 205896 208787 246387 249739 287077 292946 3921963 4218828 5824634 5665120 989988 1020944 274442 243350 250242 250956 285107 277791 272258 274542 195673 195916 645300 607835 1374376 1346404 406183 399667 577091 587081 718383 698055 742466 747021 782047 793518 767322 845291 1821929 1912716 1200382 1003171 640277 621907 755925 749108 781914 793437 816338 820427 919817 919574 4595978 4695100 39.75 71.5 1
10:25:01 2024-01-25 634690 622136 194858 191119 301996 308674 317119 314947 205576 206453 245628 252043 286573 292209 3907172 4184046 5845149 5684086 993625 1020907 273818 246011 251055 251868 284597 277791 272865 273950 196406 195305 644721 600983 1395265 1352480 403886 399387 579724 585312 723189 700590 737981 749874 784126 792257 765705 850830 1825983 1927148 1196230 993885 640277 625509 747155 749825 781914 788766 816338 824303 921122 921083 4527407 4692435 39.75 71.5 1
10:25:02 2024-01-25 633517 622172 194278 191326 301221 309090 316022 315756 205611 208640 246387 252429 288242 292532 3909536 4168872 5876712 5680025 993102 1020723 272232 246603 250630 250735 286996 277596 272915 274263 195749 195882 634992 600552 1372613 1357933 403315 400580 585140 588060 724213 705254 737889 747205 784407 791991 761228 852076 1833778 1925637 1198724 991063 641188 630188 754148 749874 786295 790084 810629 824889 926381 921083 4461492 4671463 39.75 71.5 1
10:25:03 2024-01-25 627221 625574 194853 191292 302837 308156 316092 315798 205223 208822 246387 249842 287077 291912 3911439 4219404 5859061 5662510 980269 1022585 274356 243008 251690 251201 286750 276940 273127 274825 195165 196358 636844 606243 1377455 1355623 406183 402249 585554 586689 718383 706085 745984 746220 784370 799171 761228 847812 1827114 1912716 1183657 996718 639604 631080 752207 747307 784270 793509 811093 821012 929011 924849 4519681 4705624 39.75 71.5 1
10:25:04 2024-01-25 627512 622245 194242 191931 301427 308156 317084 314132 206251 208423 246387 251692 286607 291015 3909536 4250448 5824402 5682858 975687 1022282 274356 242697 252508 250817 285321 278538 272082 275176 195647 195916 633949 604630 1397755 1353701 405033 400300 583038 589827 719518 702157 745453 742686 779732 797738 765865 847812 1821929 1903251 1181774 1001745 636575 627375 755449 744905 781914 793473 813947 823542 921591 928885 4530327 4695100 39.75 71.5 1
10:25:05 2024-01-25 626703 622168 195476 190725 303369 308120 319279 315756 206074 208494 246457 251097 286494 298178 3909536 4204152 5811941 5657150 991394 1022585 275284 243350 250735 251621 285432 278306 272950 274648 195917 196392 634992 608268 1378738 1349868 407301 403141 581371 588331 719435 699535 748665 749219 783189 798043 767697 846569 1821929 1912716 1200382 1003171 640277 625497 755925 750818 781914 793545 818155 821012 919817 924812 4605357 4695100 39.75 71.5 1
10:25:06 2024-01-25 629375 622199 195166 190977 302385 309090 316057 315978 205611 208676 246387 251307 288793 291984 3909536 4158192 5838137 5666409 994520 1021631 274043 246741 250380 252032 285980 277540 273681 273844 195917 195814 637771 603131 1382387 1356303 404922 400862 581695 587114 724727 704544 742312 751537 788896 793410 764583 852472 1831175 1931103 1206139 991026 643015 626417 749427 753641 787679 791097 811565 823059 924997 921083 4511307 4681522 39.75 71.5 1
10:25:07 2024-01-25 635558 621983 194216 191524 301388 309020 316756 314766 205611 209045 245593 252464 286573 291312 3899885 4202848 5878912 5674499 981706 1022393 274043 242980 252617 250921 286101 278163 272880 274542 196121 196188 634992 599691 1382713 1364843 403095 401433 585099 585958 722056 706048 737976 742613 787597 793446 764583 854365 1832131 1916066 1206139 987406 639148 629224 747118 747081 784136 791025 811673 825476 927695 921083 4452893 4674763 39.75 71.5 1
10:25:08 2024-01-25 630712 622204 194278 191294 302102 309985 316535 315978 205576 204928 246352 251272 287478 291431 3899997 4212827 5862224 5657043 981542 1023118 275304 242325 251870 250921 286186 277827 273162 273114 196121 197742 647500 601414 1380459 1364843 404959 401433 583562 584498 722188 705082 740107 746146 784022 799735 768273 849020 1825909 1913501 1200607 991635 637781 628263 750567 746109 787679 793437 811784 824092 929011 919574 4512103 4686412 39.75 71.5 1
10:25:09 2024-01-25 626703 622136 194242 191900 300545 310029 319475 314538 206251 208569 246422 251657 286798 292118 3909260 4260053 5856788 5666409 973175 1020907 273851 246393 252617 250502 286338 278218 271843 275633 195749 196188 632212 605724 1395387 1356002 406036 402570 585481 590384 722701 705034 746478 744905 781974 798007 766776 847775 1828145 1902173 1193074 997428 639367 629078 755985 747168 783580 793437 811528 823467 923983 924812 4537535 4688445 39.75 71.5 1
10:25:10 2024-01-25 630821 622132 195514 190655 302879 308085 317048 315720 206217 208822 246422 249773 287242 292532 3905750 4217579 5819487 5664844 985141 1020147 274918 246357 250842 251726 285463 278646 272484 274597 195894 196188 634992 607760 1381310 1346419 407917 403295 581334 588720 721675 701087 748646 752852 785277 799025 768071 845856 1821929 1910534 1178007 1001708 639822 621907 755850 752569 781914 793545 818738 821012 919559 926155 4599716 4688295 39.75 71.5 1
10:25:11 2024-01-25 634919 622172 195303 191296 302774 310058 318972 315053 206251 204434 246387 252464 287277 293726 3911439 4177808 5856513 5679824 993102 1020944 273277 246393 251834 251305 285085 279540 272639 274597 196269 195882 650938 599691 1400183 1351783 403886 400264 581334 588908 725791 700940 741492 746873 783597 795698 770068 855707 1825946 1924752 1185540 996718 643473 626397 752207 751389 781360 792138 820525 826687 919817 922387 4530640 4685748 39.75 71.5 1
10:25:12 2024-01-25 629338 621870 195476 190690 302797 309055 316022 315978 205611 203833 246422 252043 286573 291984 3899885 4162232 5859974 5677453 990262 1021784 273241 241981 250242 250956 286777 276940 273091 274562 195785 195950 638640 602270 1390009 1355623 405033 402097 583899 586141 725791 706588 745806 752532 788786 793450 762738 853876 1835962 1935598 1191190 990322 643473 631080 751375 753380 786528 788766 811565 826451 926180 921083 4508015 4685472 39.75 71.5 1
10:25:13 2024-01-25 634478 622208 194822 191563 301890 308156 317013 315978 206074 204468 245628 252572 287094 291425 3915116 4205844 5866114 5665120 983736 1020907 274918 242325 252653 250921 286302 277863 272900 274370 196406 195305 667850 600124 1390344 1364843 403886 401149 585932 585398 722093 705254 740550 746454 790692 800219 764978 853876 1832320 1926339 1189307 988813 639148 629224 747191 746947 784025 794563 814101 824266 927695 924812 4455298 4680082 39.75 71.5 1
10:25:14 2024-01-25 625477 622172 195131 190690 302810 310029 315960 315978 206074 208423 246457 251272 286903 292209 3905488 4223532 5841097 5661080 980660 1020907 274690 246357 251834 251515 287180 277365 273091 275633 195475 196530 635435 605264 1374685 1355623 406183 399667 585668 588748 719435 707292 743496 746026 786073 800684 765139 849337 1827077 1908930 1185540 998138 640061 631828 754700 747610 785972 798034 811784 820937 929011 927537 4532016 4685748 39.75 71.5 1
10:25:15 2024-01-25 629033 622245 194858 191292 303271 307870 318008 315053 206217 208787 246387 251657 287478 290531 3900184 4231930 5819487 5665120 984363 1019461 275958 246357 251444 252077 285428 278682 272674 274825 196095 196188 645300 606127 1377264 1352742 406183 401433 580663 588748 718383 700030 744845 747683 783153 800300 768108 848730 1824085 1913253 1190787 1000987 639604 627286 754812 749071 781841 798034 818775 821012 918260 928703 4605357 4711166 39.75 71.5 1
10:25:16 2024-01-25 633095 622172 194858 191158 302061 309110 318489 315756 206217 204786 245628 252077 287186 292118 3909536 4175743 5847463 5675774 991612 1020944 273241 246393 251834 251691 284556 278718 272674 274370 196406 195339 654637 600124 1375440 1354662 403886 400580 577127 586177 724213 699005 741113 750973 786036 793446 768108 853325 1825983 1938864 1185540 997312 642101 627286 751560 751927 783543 793440 820376 827276 919595 922361 4537535 4688445 39.75 71.5 1
10:25:17 2024-01-25 630154 625259 195166 191292 302801 311193 316022 315762 206251 208894 246422 251867 286139 292019 3912325 4161624 5875439 5670452 993814 1021668 272407 242016 251090 250956 287203 277791 273162 274825 196269 195916 634992 601662 1385942 1355352 403886 400969 585554 588331 726269 708295 741150 747118 788338 793374 763499 855594 1835082 1928368 1182330 993050 643619 631718 752134 751891 788604 792320 813171 827127 928900 921083 4474055 4688219 39.75 71.5 1
10:25:18 2024-01-25 632824 622208 194931 191686 303021 308191 317013 315978 205611 204786 246197 251272 287478 291669 3906055 4227039 5857766 5666132 978804 1020944 275340 243223 252439 250921 285601 277827 273127 273149 195894 195339 639161 603993 1381126 1361805 406183 402228 583899 585312 719980 704220 743298 746454 784288 797738 761265 849020 1825816 1918297 1185540 992473 638913 630861 754557 750966 788722 793365 811710 823318 931378 928942 4511270 4688332 39.75 71.5 1
10:25:19 2024-01-25 628845 622172 194242 191926 301432 311303 319548 314802 206751 208601 246422 252043 287007 292918 3899922 4259108 5853791 5675774 975762 1020944 274078 245975 252725 251305 285566 279540 272258 275211 195820 196530 633602 603956 1382107 1353701 405607 400866 583927 590420 718419 703685 746516 744757 783189 800058 768144 849020 1821929 1903522 1181774 1001745 637969 628743 756522 746689 783780 797945 818762 824530 925053 928703 4537422 4692435 39.75 71.5 1
10:25:20 2024-01-25 623927 621866 195674 190843 303267 309055 317013 315978 206074 206307 247842 251272 286607 291949 3905638 4205484 5828812 5666409 987958 1020295 274078 241610 251019 251726 286302 278254 273091 274825 195647 196530 638640 606462 1371567 1345449 406183 401497 581731 589583 722604 701129 747108 751010 783189 798043 765901 849020 1826841 1912147 1204220 1004599 642101 628263 756522 752074 783580 797945 820519 824692 922190 927626 4599660 4706919 39.75 71.5 1
10:25:21 2024-01-25 634690 622208 195202 191292 303049 310423 319007 315017 206251 204434 246387 252607 287125 292955 3900184 4178362 5847463 5684065 991686 1022393 273277 246256 251870 251515 285027 279576 272293 274790 196269 195746 644721 599696 1393310 1351517 403886 400580 581334 588854 724727 699042 742204 748777 784053 793410 769269 854577 1825946 1927517 1185540 996718 641893 621943 752207 753566 781914 791133 821110 828031 920938 925510 4527990 4694668 39.75 71.5 1
10:25:22 2024-01-25 632886 624779 195334 191257 303058 309524 316022 315978 206475 204468 246387 252043 286329 292678 3905488 4154720 5845224 5666409 995077 1022393 273886 241981 250666 251691 287180 277401 273162 274790 196131 195950 634992 602345 1381427 1355623 405033 402734 584013 586593 726269 704755 743423 751010 788896 792257 762851 853325 1835082 1927222 1193074 989582 643473 630151 750456 754245 787716 790540 813332 826725 924942 921083 4535013 4691054 39.75 71.5 1
10:25:23 2024-01-25 632948 625666 194989 191588 302172 310095 316978 315978 206217 204752 245628 252220 287103 291184 3906751 4193247 5857766 5654401 983177 1022393 274373 246220 252689 250921 286347 277827 273127 274825 195820 195916 633602 598841 1379512 1360977 403315 399351 585140 588015 723701 706290 740024 747007 787780 793518 765162 853325 1833437 1916259 1196840 986739 639822 631080 751142 750966 784270 791097 811528 826762 929011 919538 4449829 4688949 39.75 71.5 1
10:25:24 2024-01-25 630187 622100 195334 191450 302101 310204 319097 315942 205473 204752 246422 250888 287478 291849 3915116 4212514 5861663 5648982 978804 1020944 274954 246011 251870 251305 286338 277863 274418 273950 196131 196223 645300 607499 1383850 1362908 406183 399631 583899 585726 719435 705753 744407 749774 788896 797738 762921 851593 1825946 1910721 1185540 991767 638460 629224 751523 746554 788869 793545 811784 823059 930085 926155 4511570 4686199 39.75 71.5 1
10:25:25 2024-01-25 627328 626731 193996 191822 301281 309670 319322 314874 206757 205440 247042 251904 286838 292118 3920493 4267911 5864289 5666409 975762 1021821 274078 245975 252725 250956 285463 279344 272258 275282 195856 196223 634992 603562 1394618 1352592 405607 400866 583769 590443 718419 703187 745939 744794 782010 800058 768108 849020 1822950 1903522 1183657 1001745 638460 630634 756522 746984 781914 798034 816375 820416 922209 929542 4524283 4677863 39.75 71.5 1
10:25:26 2024-01-25 625365 624743 195811 191337 303723 310423 316943 315906 206757 205873 247633 252046 287478 294198 3906751 4202109 5812568 5674499 987958 1020944 274114 242016 251055 251726 286450 278682 273127 275247 195236 196598 632212 606537 1392591 1344495 407049 402133 582987 590420 723701 701624 749529 751426 782941 793554 765901 849020 1824519 1910721 1183657 1004599 643015 626896 757547 753030 784136 793545 818775 820651 920318 927537 4586600 4692306 39.75 71.5 1
10:25:27 2024-01-25 634657 622172 195339 191326 304981 309875 320454 315798 206475 205036 246316 252536 287094 292959 3914875 4157749 5853650 5675774 996157 1022393 274078 246465 252261 251760 284610 279111 273162 274370 196406 195373 655166 600199 1386295 1359732 405033 400897 580550 587352 725754 700066 742362 752111 787780 793518 768144 855222 1831175 1932702 1185540 995300 642101 626213 751523 752111 784136 792284 820525 829155 921006 919538 4530327 4685748 39.75 71.5 1
10:25:28 2024-01-25 629366 621225 195476 191287 302845 309776 316057 315834 206475 206307 246246 252396 286503 294955 3909282 4160161 5875439 5674499 992486 1020944 273888 243693 251834 251726 287180 277827 273162 274825 196131 196223 645300 599308 1377081 1355623 404459 402133 586635 588748 726784 708295 742241 747719 788896 793446 764619 855868 1835166 1918893 1183657 986739 641188 631080 749390 749874 786009 790504 811784 827350 928352 919538 4445919 4676396 39.75 71.5 1
10:25:29 2024-01-25 627512 622172 195202 191292 302877 308191 316057 315889 205611 203867 247700 251414 288842 291863 3913106 4217771 5879364 5647691 979539 1020907 274954 246429 251870 251787 286052 278486 274191 273184 196269 195950 637771 603993 1376268 1362908 406183 399667 583899 587430 719472 704256 744393 747279 784360 801258 763499 849020 1825946 1916470 1186717 993885 639367 631080 752207 746947 788604 798034 811206 823505 927423 927537 4511031 4681522 39.75 71.5 1
10:25:30 2024-01-25 627291 622163 194278 191628 301427 308120 318043 314832 207043 208676 246422 251341 287077 290934 3905442 4250023 5839224 5667686 977958 1023039 275935 242325 252225 251726 284992 278718 275381 274577 195993 196257 633602 603993 1420025 1351517 405607 400866 581320 589694 718383 701129 746241 747279 782047 800094 769269 847812 1820635 1909077 1196544 1001033 638423 625534 754342 749367 781360 798034 818775 821012 920933 930199 4580905 4688295 39.75 71.5 1
10:25:31 2024-01-25 633095 621979 195754 190690 304267 308120 317783 315978 205611 204468 246422 252043 287042 292775 3898409 4155366 5852770 5674660 997288 1023734 274883 246465 251480 252533 286016 278430 273857 274562 196406 195916 634992 601410 1382408 1357125 405607 400933 581320 587049 725791 702157 743335 756200 784324 793446 765323 853362 1835082 1932776 1208058 992473 643932 629224 751523 755852 788869 793545 816338 826725 927695 919538 4520949 4682410 39.75 71.5 1
10:25:32 2024-01-25 634928 622240 194814 191856 301881 309524 317013 315978 206538 203833 246007 252851 286607 291427 3908891 4199202 5902216 5678718 985141 1022934 274321 243008 252508 250886 286705 278646 273091 275086 196121 196358 633602 599268 1378396 1363875 403593 402570 586252 588748 724727 706253 741640 747205 788896 798043 765705 853325 1835082 1926003 1191190 986702 641188 631527 750007 751468 786528 792176 814101 827993 930329 919538 4455450 4674763 39.75 71.5 1
10:25:33 2024-01-25 627150 622136 195476 191563 302946 309488 316022 315978 206217 203867 247149 251237 288023 292946 3909536 4231425 5848578 5673375 981353 1020760 274777 243521 252222 251903 287095 277381 274347 275211 196095 196530 641953 607461 1380600 1358513 407338 400545 586383 588235 720489 708295 746539 746984 788896 800022 764583 849020 1827114 1913428 1187424 996718 640277 632422 755392 749071 788869 799161 811784 824680 930085 929527 4530640 4695784 39.75 71.5 1
10:25:34 2024-01-25 628556 622168 194814 191896 301432 309055 318454 315053 206538 203799 246422 251832 287208 290979 3915116 4257003 5861938 5674581 977118 1023276 274777 243521 252472 250817 287037 278931 272724 276107 196055 196495 633602 605724 1380322 1355623 406975 403712 586383 590420 722604 707091 749602 746146 784334 800300 769122 849337 1826651 1903522 1204373 998082 640976 631974 756522 747646 784233 798034 815165 825343 929011 930199 4524283 4689756 39.75 71.5 1
10:25:35 2024-01-25 627444 622100 195440 191559 303235 308085 318454 315497 206251 208822 246422 252327 288115 291042 3897069 4237856 5819487 5665120 985103 1021821 275935 243242 251546 252324 285379 278967 272986 275069 195917 196392 645300 608332 1365215 1351783 407338 399631 583402 589362 721162 701056 747035 749145 787633 800058 770359 848416 1824519 1912716 1194625 1001708 640277 625534 754775 751352 783580 799726 821110 822806 920933 930199 4609121 4701801 39.75 71.5 1
10:25:36 2024-01-25 633955 622100 195476 191593 303014 308156 320638 315053 206716 203833 246387 252851 287007 293055 3894293 4184558 5845262 5683878 994520 1023118 274043 243657 251973 252044 286275 279288 272117 275491 196264 196392 640551 600189 1378075 1350232 405033 400897 581858 590420 726269 703007 745551 749838 784334 793446 773924 857087 1828539 1916103 1185540 995922 643015 625497 753664 754245 783024 792248 821110 829155 920774 919538 4533877 4692435 39.75 71.5 1
10:25:37 2024-01-25 635115 621653 195480 190694 303978 309055 316499 315978 205611 203867 246457 252043 287242 292840 3905750 4151124 5846461 5670452 993810 1022393 274692 241981 250842 251901 286929 277967 274520 275155 196157 196427 639161 603993 1397755 1358388 406183 403158 584684 587008 727815 706253 745453 754528 791062 793374 765705 853288 1841618 1934768 1187424 991767 643932 629188 752207 756388 788832 793437 816338 825513 929011 919502 4511270 4681484 39.75 71.5 1
10:25:38 2024-01-25 636285 622136 194858 191891 301077 309055 317013 315978 206217 203867 246179 252851 288023 291633 3915116 4205762 5887394 5675774 985328 1023118 274498 246357 252689 250921 286441 278450 273162 275384 196157 196358 645300 600552 1413272 1365288 404959 402570 587178 589656 724580 708258 742241 745851 788896 799213 767808 854540 1833778 1925276 1193074 986739 640277 631974 751634 751352 788004 793401 811528 829155 930329 924776 4458633 4677040 39.75 71.5 1
10:25:39 2024-01-25 627240 621662 195166 191326 303058 310350 316022 315157 206074 208787 247530 251307 287242 292118 3909536 4220817 5847463 5655742 978552 1022393 274918 246567 252403 251691 287180 277596 273963 275404 196095 196803 632212 608768 1391799 1361805 407917 403141 587214 588601 722701 710624 748646 750395 790015 800058 765705 851813 1833778 1920547 1187424 996718 641818 632797 755413 749838 789987 799726 814150 823059 932097 927464 4500623 4681484 39.75 71.5 1
10:25:40 2024-01-25 627067 621983 194247 192218 301388 309559 317048 315497 206895 208751 246457 252207 287077 292739 3911439 4258382 5856788 5670452 973904 1020907 274463 246393 252653 250886 286884 278682 272258 276056 196131 196939 632212 604206 1393164 1354075 407264 403712 587712 592113 723006 706143 749715 745175 785853 801926 767491 852846 1824519 1908893 1193074 998791 640277 631080 758008 748886 784233 798034 816300 823059 926381 929542 4533877 4692435 39.75 71.5 1
10:25:41 2024-01-25 623927 622136 195476 191292 304227 308120 317084 315978 206538 203867 246422 250853 287478 292739 3905474 4205484 5819487 5657043 986975 1020870 275533 246393 251621 252287 285463 278646 273127 275211 196269 196530 638814 606262 1371338 1351783 407628 403712 583816 590199 723729 704080 749085 751277 785890 802566 773362 848834 1824519 1912716 1198463 1003131 640976 626381 756522 751352 784136 800073 821110 824755 920969 930199 4609121 4701801 39.75 71.5 1
10:25:42 2024-01-25 634653 622024 195480 191762 303267 308156 318972 314796 206573 204468 246387 252886 287478 293471 3900184 4163510 5847463 5675774 993102 1022393 274657 241981 252439 252077 285463 279612 272674 275440 196406 196223 650938 599696 1375655 1351629 405033 400933 582626 590420 728184 704043 744662 751358 785298 793337 771925 855645 1837545 1920180 1187424 995959 643932 627213 756485 755316 783580 792770 822866 829597 922577 919538 4517789 4681484 39.75 71.5 1
10:25:43 2024-01-25 630929 621220 195887 191292 302950 309993 316535 315157 206217 204752 247149 252640 288023 291851 3902816 4150917 5849693 5675774 995314 1023844 274918 242016 250842 251726 287288 277827 274803 275211 196406 196393 645300 602270 1381427 1355623 406183 403301 583899 588477 726784 705254 745207 753343 790989 797684 767263 855744 1837545 1936553 1194957 993759 645310 629224 753240 755715 791702 793473 816300 827313 929011 926312 4527407 4692435 39.75 71.5 1
10:25:44 2024-01-25 636009 622172 195166 191931 301855 309524 317048 315834 206573 203867 246352 253451 287042 292118 3909536 4204909 5875439 5674499 985314 1023844 274918 246429 252725 251305 287180 277827 273162 274825 196406 196530 645300 598846 1391841 1363875 404746 400545 586799 589583 725754 708602 742204 746554 790658 800219 765447 859089 1834930 1927369 1193074 988813 641893 632275 750419 751505 786565 793365 816219 830337 931650 919502 4482131 4674838 39.75 71.5 1
10:25:45 2024-01-25 631195 621983 195308 191964 302341 310277 317048 315978 205931 205105 246387 251657 287478 291980 3888711 4199341 5845299 5657043 979539 1021668 275762 246357 252653 251691 286777 278218 273928 273950 196406 196071 649528 603206 1392388 1364843 406183 399702 585398 587008 722641 706253 744500 746554 790833 801222 764583 852472 1833437 1918150 1209977 994468 640061 630415 754268 749789 791108 799161 813521 823059 934188 928703 4515066 4715743 39.75 71.5 1
10:25:46 2024-01-25 627512 622172 194278 191961 301396 308191 320227 315053 206860 208858 246457 252043 287007 292118 3908261 4259707 5841097 5674499 977156 1020907 274918 246148 252725 251726 285673 279540 272674 275633 196131 196564 633602 603637 1382809 1353701 406183 401433 584013 590420 720489 704183 743496 746554 784334 802423 771601 849020 1831824 1912302 1206139 1003059 639604 629042 757970 750358 784136 800182 818589 823022 924905 930199 4543283 4692435 39.75 71.5 1
10:25:47 2024-01-25 627150 623821 195549 191124 302950 308156 317084 315978 206573 203867 247566 251657 287042 291949 3905750 4199416 5819487 5674222 987345 1021668 274270 241981 251657 252287 287014 279111 273127 275440 195548 196837 645300 606462 1378572 1344933 407917 407445 583038 590443 724727 702157 749270 754677 784334 800300 769269 851481 1825909 1920547 1183657 1008157 643894 629964 760173 755242 786365 797853 820376 826887 927797 927501 4595978 4708501 39.75 71.5 1
10:25:48 2024-01-25 634478 622127 195480 191652 304796 309365 318489 315122 206217 205071 246422 252640 286825 293689 3905750 4161198 5856513 5675774 992952 1022393 274463 246465 252439 252287 285428 279540 273162 274790 196406 196223 644721 601414 1405921 1355373 405895 402097 582178 588432 726784 702157 744393 754282 788896 798043 770396 858346 1832476 1932702 1185029 997428 643732 629070 755312 755028 786365 793256 823453 828969 925053 926312 4530327 4692949 39.75 71.5 1
10:25:49 2024-01-25 631051 621834 195445 191896 303307 310499 318312 315870 206434 204468 247149 252464 286573 293089 3899922 4164595 5874640 5674499 989596 1023844 273241 242557 252439 251691 287990 277827 273645 275440 196406 196530 645300 598662 1385875 1354001 404746 403301 587251 589583 728331 709300 744137 750247 788797 799735 767882 857124 1833778 1928368 1191190 989582 642101 632907 752207 753343 790850 796816 816427 830262 931650 927626 4452530 4683070 39.75 71.5 1
10:25:50 2024-01-25 626291 625629 195643 192117 302907 309488 316756 315854 205896 204399 247392 251821 287478 292209 3899885 4225132 5853641 5665120 979539 1023118 275568 241610 252653 251726 286741 277596 274803 274825 196406 196993 634992 605695 1382437 1360013 408207 400862 586228 588331 720526 708797 744023 747719 790833 801258 765705 851593 1831175 1916470 1187424 997428 641188 633804 755925 751078 789987 801241 815151 825632 931650 932102 4531504 4697765 39.75 71.5 1
10:25:51 2024-01-25 629001 622199 195330 191926 304364 310423 319534 315497 206895 203867 246457 252077 288106 290979 3912325 4241189 5811941 5666409 981353 1020944 276644 246393 252653 252463 285516 279540 273127 275668 196406 196530 634992 605800 1409240 1352480 406183 400264 583129 590420 722641 703187 743496 747683 784334 802423 773518 849020 1821929 1907343 1176124 1003884 638913 627339 755850 749849 783580 800049 821110 824380 924979 931956 4578801 4694408 39.75 71.5 1
10:25:52 2024-01-25 627365 624219 195476 191429 303342 308156 317084 315798 206688 205718 247149 252851 286399 298214 3909536 4187506 5828588 5675774 991686 1020944 273312 241981 251870 251726 286741 279111 273162 276515 195647 197179 626653 602221 1383954 1343542 406183 403337 584146 590955 726784 705254 748701 754282 783153 799735 769232 853325 1831175 1920547 1185540 1004599 643932 629261 758075 755715 783580 793545 820525 825513 923035 930260 4570031 4701614 39.75 71.5 1
10:25:53 2024-01-25 633845 623895 195781 191726 303804 309547 318489 315978 206573 205105 246972 252747 288987 292946 3908650 4151739 5856788 5675774 991537 1020907 274498 241644 252653 253016 285325 279576 273162 274790 196683 195916 655166 600552 1378867 1355623 405895 402061 581740 588490 726784 702121 744393 752495 788896 799652 772109 858346 1833778 1938463 1188601 996718 643473 627339 753273 753566 784025 793473 820748 830337 923652 924812 4534733 4700473 39.75 71.5 1
10:25:54 2024-01-25 630454 624779 195369 191752 303155 310322 319097 317766 206406 204752 246457 252464 287042 295033 3908537 4153275 5862036 5675774 994643 1023844 274078 242726 251834 252112 287990 278254 274611 275668 196406 196564 652539 603562 1392391 1355623 406183 403941 586383 588748 728848 708295 744574 754282 790542 793518 765705 858346 1835166 1931589 1204373 992473 643473 632907 752207 753072 788869 793401 813910 830374 930122 924812 4455298 4682846 39.75 71.5 1
10:25:55 2024-01-25 630334 622100 195369 191791 303164 309887 317867 318664 206080 204683 247771 251345 287513 292118 3907172 4218828 5856788 5657043 978145 1022393 275797 246429 252459 251726 286978 278682 274839 274825 196406 196530 646709 606462 1384913 1362908 407917 400862 585932 588331 721582 708295 744882 747683 789795 801822 765705 850793 1831175 1918855 1209977 992473 640277 631080 754342 749874 791108 800291 811602 824889 932830 930883 4518015 4685748 39.75 71.5 1
10:25:56 2024-01-25 623587 621220 196033 191652 304257 311303 319548 315942 206435 204365 247424 250400 287338 293388 3899885 4207429 5827784 5656871 987958 1020944 275568 246501 251621 252498 286338 278682 273162 275668 196481 196530 634992 606276 1377702 1349594 408207 404587 582297 590420 722641 702157 746777 754752 787780 799495 770433 849020 1824519 1912803 1179891 1004599 641644 627375 758599 753566 784233 797765 821110 823059 924342 930199 4602544 4695100 39.75 71.5 1
10:25:57 2024-01-25 634690 623297 195476 191762 303302 311082 319725 315700 206688 206598 246316 252782 287338 292909 3909282 4178213 5849618 5685139 990980 1021858 274442 241981 252439 252077 285499 279612 273127 275247 196821 196223 643331 599691 1380046 1351783 405033 402097 582178 590420 727815 702157 745453 752111 787780 798043 772693 857735 1831175 1929735 1187424 996718 643932 626896 755449 754780 784136 793401 820748 830337 921006 924812 4524584 4688445 39.75 71.5 1
10:25:58 2024-01-25 631413 622132 195874 191287 303307 309812 318349 315157 206619 206598 247700 252607 287303 295176 3913106 4163788 5866114 5683051 992412 1023844 274114 242016 251546 252289 287584 278254 274383 275247 196406 196393 636382 602270 1375303 1355623 406183 403941 586383 588854 727473 708295 744574 753808 790506 793518 765705 858346 1835129 1928368 1182330 992473 643473 632907 752593 754245 789987 793437 813947 830337 930158 926155 4455298 4668584 39.75 71.5 1
10:25:59 2024-01-25 626531 621979 195480 191652 303307 309090 317048 316145 206251 204786 247566 251929 288141 292312 3913379 4216907 5862149 5657043 977501 1023844 275797 246429 252653 251760 287001 278306 274839 275211 196406 196939 634992 606243 1379476 1362908 408207 400933 586981 588854 722641 709300 745976 750469 792292 802423 765705 848380 1831175 1919187 1187424 998138 640277 633804 756522 753440 791108 798924 811565 823096 932794 932981 4511396 4688295 39.75 71.5 1
10:26:00 2024-01-25 627453 622208 195339 191935 302845 308191 320908 315533 206895 204434 247184 252464 287478 291015 3916353 4250023 5842346 5675774 980823 1020944 276715 243657 252364 252498 285463 279576 273162 275668 196335 196564 634992 606592 1409543 1352480 407338 399702 583038 590531 720562 703685 747072 751537 786666 802459 773362 849020 1824519 1912959 1204940 1001745 640277 628299 756522 751500 784136 799486 822866 823059 922282 928552 4605357 4701879 39.75 71.5 1
10:26:01 2024-01-25 634662 622163 195476 191931 303804 309090 319714 315497 206895 204786 246457 253663 287478 293055 3909536 4184255 5863156 5693511 993698 1023118 274409 242016 252653 252254 286204 279612 272639 275475 196406 196530 640551 600552 1407900 1350555 405033 402415 584155 585613 727815 701661 745984 753404 786666 798043 773826 858346 1832131 1920336 1189307 995996 643932 627375 756522 755790 784136 793473 820822 830337 921006 924812 4540039 4695100 39.75 71.5 1
10:26:02 2024-01-25 630739 621658 195887 191287 304018 311744 317013 315889 206251 204928 246493 252640 287478 293238 3897106 4145837 5852587 5680025 996652 1022246 274777 242353 251055 252322 286978 277827 274591 274719 196406 196530 645300 602711 1393086 1359478 406183 403337 584013 588331 728331 707292 745565 754282 790542 793554 765705 858346 1835203 1928368 1184179 992473 643932 633804 754342 754714 790547 793437 813947 830374 930122 924812 4467676 4683070 39.75 71.5 1
10:26:03 2024-01-25 628413 621523 195476 191891 303307 309126 317084 316110 206074 205139 247184 251307 287303 292209 3899922 4187324 5860101 5661187 978552 1023734 276078 243693 252508 252359 286978 278682 274803 274597 196406 196939 639161 605800 1370342 1362908 407628 403426 585462 587914 722129 707292 744279 747021 791101 802423 765705 848343 1829875 1922020 1187424 996008 640277 633533 756522 751421 791108 797765 811565 823681 932134 932981 4520949 4683070 39.75 71.5 1
10:26:04 2024-01-25 627254 622208 194893 191965 302805 309090 319007 315137 206929 204468 246457 252424 287478 291015 3903968 4250448 5811941 5686944 975687 1020406 274848 243350 254046 252324 286159 279432 273021 276515 196406 197282 626333 604206 1386343 1355623 407338 400264 586981 590882 723215 706290 747108 747683 787780 802495 772109 850830 1825909 1907302 1187424 1003171 640277 631080 758612 752074 784233 797765 821110 826725 926381 928552 4577634 4698449 39.75 71.5 1
10:26:05 2024-01-25 629292 620314 195476 191633 303307 309090 318264 315533 206964 203867 246457 253451 286607 297930 3906751 4181393 5848454 5691073 990748 1023313 273866 242691 252295 252394 286822 279163 273822 277186 195917 197660 629432 604308 1393789 1344914 407301 404402 585554 593832 727668 705753 749122 755353 784370 799735 774375 854614 1829875 1921909 1187424 1005999 645770 630188 758562 754553 784136 799076 821110 829155 923688 928885 4567842 4688295 39.75 71.5 1
10:26:06 2024-01-25 632646 623555 196300 190995 304731 309839 317084 316110 206286 205353 246493 252464 287225 293819 3909536 4142706 5824439 5675774 995940 1025500 275477 243693 251937 253948 287037 278931 275082 275298 196888 197008 649528 603131 1385700 1356340 406183 402097 583899 589583 726784 705217 745733 756425 793383 797774 768108 858346 1835166 1938922 1189307 992473 646230 631044 754342 756154 791108 798034 818738 829215 930329 924812 4511270 4684869 39.75 71.5 1
10:26:07 2024-01-25 635379 622172 195303 191900 302350 309993 317973 315978 206573 204752 246422 253239 289110 291880 3909536 4193533 5878988 5675774 983177 1023118 275340 246429 253901 252254 287041 278430 273822 275949 196888 196768 645300 599691 1383324 1365288 405534 400862 587214 590148 726784 710160 744198 749145 789912 801556 769957 855831 1836387 1924637 1191190 989545 640277 631974 755760 750973 790837 798034 816338 827939 930049 930199 4468038 4683070 39.75 71.5 1
10:26:08 2024-01-25 627503 622055 195476 191896 303200 312185 316756 315834 206895 208858 247530 252043 287443 292834 3897069 4235696 5828588 5666409 979952 1020907 274918 241778 252653 251726 288637 278395 274100 276265 196121 197042 628042 607537 1405338 1358476 408498 402519 588996 592099 724727 710196 746740 748923 789942 802387 770291 850557 1832320 1907371 1187424 998138 642741 634253 758673 753711 788869 797729 816027 824889 930049 932175 4530828 4715743 39.75 71.5 1
10:26:09 2024-01-25 628845 622136 195192 191624 303307 309438 320454 315978 206895 204468 247474 252640 288351 291669 3900184 4220904 5828812 5666409 981504 1020907 276680 246393 252689 252498 286065 279612 273162 275384 196494 196973 646709 607461 1419156 1355587 407917 402958 583717 592941 723729 704037 746998 750929 786666 805943 774925 850837 1824519 1907265 1178007 1003171 640277 629188 756522 755087 783679 800049 823453 824266 926294 935001 4550309 4688257 39.75 71.5 1
10:26:10 2024-01-25 627067 621875 196025 191727 304191 309559 318008 315978 206860 208858 247566 252640 287478 294955 3908650 4203714 5838137 5673375 987958 1020907 274954 242016 251870 252498 287522 279344 273963 276056 196406 196564 634992 608844 1373611 1350555 409661 403797 583881 592960 727470 705071 748789 756388 787780 800094 772422 852039 1832320 1913318 1183657 1004907 645770 631080 761375 755852 787716 799820 820748 825513 925689 930199 4595978 4695100 39.75 71.5 1
10:26:11 2024-01-25 633992 621907 195471 191931 304182 308120 319714 315978 206573 205105 246457 253416 287443 293516 3909536 4170444 5856788 5675774 991686 1022548 274918 242016 252653 252463 285463 279612 273963 275440 196959 196530 654276 600552 1377791 1362646 407029 405432 584684 590692 728848 704037 747791 754062 790502 799590 773753 858346 1833778 1937330 1189307 998138 643932 628996 755413 755631 785936 793473 820785 829871 925652 926155 4530640 4692435 39.75 71.5 1
10:26:12 2024-01-25 630976 622100 195887 191896 303407 310064 318537 315157 206573 204468 247566 252816 286894 292840 3900184 4155366 5866114 5670452 992449 1022393 273312 242761 252225 252112 287990 278682 274383 275668 196821 196530 646181 603131 1370765 1354038 406183 405720 588844 590259 730365 710307 746441 751964 793383 797862 767808 860721 1840384 1930878 1200607 993759 643894 634703 753701 754245 791108 797945 815104 832894 932097 927516 4455298 4676396 39.75 71.5 1
10:26:13 2024-01-25 627189 622132 195480 191931 303982 312515 317048 316623 206217 204786 247739 251657 287225 292982 3912325 4205259 5879364 5661080 979501 1022393 276220 241981 252725 252112 287180 278682 275260 274861 196406 196564 634992 605724 1393257 1364843 408498 400933 586383 588854 724759 710549 750175 749728 792110 807305 767845 855058 1834930 1921909 1189307 998138 641893 632650 756485 752495 792231 800049 816314 828219 934850 928479 4540039 4692435 39.75 71.5 1
10:26:14 2024-01-25 627933 623741 195750 192323 304686 308191 319007 315978 206895 204468 246457 252464 287225 291457 3903968 4225921 5819487 5661080 982960 1022393 276680 243427 252475 253097 286338 279308 273162 275668 196406 196564 645300 608193 1377300 1352592 408498 400897 583899 590420 723664 704183 752932 753380 787487 802315 773642 851406 1826918 1916806 1196544 1003847 642101 629188 756522 752495 786365 800049 823453 824266 923592 934818 4602544 4701801 39.75 71.5 1
10:26:15 2024-01-25 632811 622132 195750 191896 304227 309524 319712 315275 206929 204468 246457 253628 287094 293960 3909536 4181430 5856788 5685139 993810 1022393 274918 241981 252689 252287 286929 279612 272674 276515 196406 196564 646709 599944 1381704 1348634 405895 403373 585554 590175 728775 705254 747035 754282 791064 799517 776907 858882 1834930 1927369 1189307 1004469 645770 629078 760624 754553 784136 797908 825731 832744 922273 927501 4544500 4692435 39.75 71.5 1
10:26:16 2024-01-25 631892 621943 196304 191257 305124 309559 317048 316587 206286 205319 247184 252816 287478 298509 3897106 4145225 5828551 5675774 995940 1020944 274954 241981 251090 253274 287198 278254 274839 275668 196959 196564 634992 601915 1379942 1355623 407049 403337 584840 588748 728331 707292 746628 756425 792852 798043 767116 859308 1845419 1942096 1183657 994468 647615 632760 755925 760037 793356 793473 819358 832857 931502 926119 4530327 4695100 39.75 71.5 1
10:26:17 2024-01-25 634478 622015 195476 192403 302697 310499 318266 315157 206929 205071 246387 253451 289004 291912 3915116 4200010 5876390 5666409 979539 1022393 276680 246465 252725 252498 287180 279540 273999 274825 197514 196223 656575 601910 1412696 1364843 407338 400897 586502 589312 724727 709300 742443 749874 793450 802266 767322 853362 1833437 1925276 1191190 993773 642101 632833 755925 751203 794774 801386 818762 828528 935549 930199 4515066 4689090 39.75 71.5 1
10:26:18 2024-01-25 627093 625666 195202 192506 302385 310535 318489 315539 206964 208747 247184 252429 287478 292982 3909536 4260053 5856788 5674499 972484 1020184 274954 242016 252725 251691 287990 279540 273091 276586 196406 197179 632212 604206 1402563 1354662 407338 402698 588918 591754 725754 710160 750943 747683 788338 801222 769232 853325 1825983 1905915 1189725 1002416 645578 634519 760833 752495 788604 801350 819782 829403 930255 932835 4537535 4701879 39.75 71.5 1
10:26:19 2024-01-25 623633 622136 195887 191617 304873 308156 318489 315978 206716 204786 246972 251062 287547 292946 3900184 4210280 5824663 5666409 984401 1020944 276220 241760 252225 253097 286338 279111 273197 275704 196406 196564 645300 608193 1377707 1352480 405714 402097 583863 590531 724213 704256 751514 753678 788896 802459 773826 848343 1824519 1915158 1204220 1001745 641893 630861 760796 755790 787483 802557 824628 825707 926293 932762 4605357 4687993 39.75 71.5 1
10:26:20 2024-01-25 632911 622091 195750 191797 304018 309090 320317 315978 206895 204786 246422 253628 287486 293141 3908650 4163510 5856788 5683013 993102 1020944 274726 242016 252439 252112 286821 279685 273127 275668 196959 196564 641941 598841 1391587 1351783 405895 403337 583899 590429 729337 704183 744882 753604 788896 799171 774653 858346 1833778 1927480 1189307 998592 643932 628299 756522 757183 786328 797675 825806 832670 923505 926664 4533916 4688332 39.75 71.5 1
10:26:21 2024-01-25 630080 622168 195471 191931 302977 312185 319548 316110 206217 205139 247219 251867 289541 292118 3912325 4206470 5857766 5657043 979539 1020944 276220 246573 252689 252498 287180 279344 275260 274825 196683 196564 652539 605724 1378884 1363875 408498 400933 586799 589730 724213 708295 747035 749874 792852 802229 767322 852076 1831175 1916103 1189307 995300 642101 634253 755850 753140 793084 800085 814525 829252 936958 932912 4518557 4697765 39.75 71.5 1
10:26:22 2024-01-25 630371 625666 195131 192368 302810 309559 318972 314766 207298 204683 247566 252640 287478 291919 3905488 4253989 5858733 5675774 976716 1020944 275568 241644 254154 252077 286777 279649 273091 276321 196406 197043 634992 603562 1380561 1354662 407338 400933 586383 592993 723189 706588 749270 749344 786666 802531 772656 855021 1826688 1907302 1189307 1003171 640061 632011 759222 750936 785972 797729 821105 827939 929011 934010 4549218 4688144 39.75 71.5 1
10:26:23 2024-01-25 624697 623895 195954 191588 304516 309488 317973 315978 206573 204786 247736 252669 287486 291931 3909536 4207429 5843300 5675774 990980 1020184 274306 242388 252439 252498 287180 279111 274191 277400 196095 197556 635435 602723 1379202 1340875 407338 404545 587214 590592 726923 706290 749159 755353 788338 797774 772109 855222 1831175 1924237 1187424 1004599 646691 631080 759222 756799 784270 798034 821110 829155 925033 930199 4582446 4709892 39.75 71.5 1
10:26:24 2024-01-25 632948 623895 195816 191791 304579 310423 321362 315942 206251 205071 246457 252851 287042 292854 3888884 4151952 5845299 5667686 992989 1020944 274498 246537 252653 252533 285664 279147 274611 274861 196821 196223 643331 600627 1382705 1354662 406183 402133 582324 588748 726784 704183 745565 756425 788833 799735 769994 858346 1835203 1934805 1196840 993013 645795 632459 754342 756191 792231 795615 818775 832857 929392 924812 4520949 4699028 39.75 71.5 1
10:26:25 2024-01-25 634578 624779 195643 192263 303053 309923 317902 316289 206791 207108 246316 252816 287478 291760 3907172 4205484 5861849 5670452 983924 1020944 275958 246429 252725 251936 287180 278682 273963 275475 196959 195950 667850 599766 1379274 1364843 405895 400897 587338 588748 726269 709300 745560 748777 792852 802459 765937 855868 1833778 1926150 1191190 991026 641188 632459 754854 751352 793356 799726 819941 829155 934850 930199 4486849 4683070 39.75 71.5 1
10:26:26 2024-01-25 626130 625670 195811 192257 304364 311336 318348 315942 206860 206018 247842 252712 288829 293324 3900184 4233504 5856788 5675774 976753 1021668 275375 241981 252725 251760 287990 279111 273127 277169 196406 197214 630822 606462 1374376 1355623 408207 403017 588918 592396 725754 709156 751477 749862 784360 802459 772109 853325 1825983 1907371 1182330 1001033 642101 633804 760297 751542 788869 799486 819358 827939 927387 934341 4530790 4688295 39.75 71.5 1
10:26:27 2024-01-25 623963 621983 196029 191691 305365 311303 320908 317136 206791 205036 247424 251133 288246 293080 3914875 4208485 5828812 5666409 986623 1020870 276644 241981 252225 253239 286503 279540 273963 276479 196959 197145 637771 609061 1374406 1354662 409661 402097 583899 592099 724727 707091 753119 754282 790015 802459 774888 851729 1827114 1918150 1200382 1003171 643657 629188 758673 755316 785936 801177 824053 825476 925652 935663 4615230 4705245 39.75 71.5 1
10:26:28 2024-01-25 633021 622100 195476 191861 304196 309741 320139 315726 207298 207180 248674 253488 287338 293532 3905442 4187153 5849431 5693257 991686 1021784 275056 242469 252617 252463 286777 279612 273091 276515 196959 196564 640551 599696 1392245 1350518 406183 403337 585554 590592 729574 704220 746998 755827 788896 800300 774925 860796 1835082 1925330 1189307 1000285 645770 629224 758135 758001 786365 793473 825573 834045 924942 928812 4540039 4688332 39.75 71.5 1
10:26:29 2024-01-25 632848 623453 196576 191257 305160 310029 317747 316110 206682 207034 247665 253172 288106 294707 3912077 4150237 5828514 5674660 997552 1022356 275340 241981 251546 253418 287724 278646 274803 275633 196821 196530 639161 603206 1380561 1358276 407338 404510 585254 589583 728748 707255 746628 756425 792816 798043 767528 860796 1840421 1934768 1194957 994318 646691 634703 756522 757407 793356 793473 817499 832305 934152 926809 4492812 4689756 39.75 71.5 1
10:26:30 2024-01-25 631222 622136 195476 191931 303271 309993 317973 315978 206550 206031 247184 252572 288544 291867 3918800 4210733 5861849 5665120 981905 1023844 276573 241743 252725 252287 287180 279163 274347 274790 197514 196223 657984 602340 1387836 1364843 407338 400897 586918 588748 724727 709300 744279 749838 793450 802495 765865 855185 1832476 1924747 1191190 992473 641644 631974 754877 751352 793356 800291 816338 829746 935512 931516 4505660 4686412 39.75 71.5 1
10:26:31 2024-01-25 627067 624371 195476 192187 302770 311006 318489 315137 206929 204434 247530 254430 287478 292982 3916632 4267246 5865561 5673213 973904 1017944 274954 243657 252508 251621 287990 279504 273127 276515 196157 198566 628042 606462 1374376 1357420 408498 402698 590554 590066 724727 710196 751477 751505 790878 802459 769590 852039 1831175 1918334 1189307 1000248 644844 635604 759149 754640 792231 801213 816300 826687 932794 933841 4540039 4692914 39.75 71.5 1
10:26:32 2024-01-25 627067 622136 196025 191896 304232 308156 318936 315978 206895 204752 247566 252077 288268 292118 3905474 4227547 5834012 5678718 981000 1020834 277263 241812 252689 253062 286454 279288 273928 276249 196821 197145 637771 608332 1389315 1352480 408498 400933 584726 590175 723664 705254 751440 753711 788896 802531 774464 850756 1825816 1912716 1198463 1004599 642101 629188 758673 753674 785380 802378 820748 824852 924942 928552 4609121 4705156 39.75 71.5 1
10:26:33 2024-01-25 635558 622100 195887 191896 303307 309055 319714 315978 206895 206598 246422 253593 287295 293997 3899922 4180698 5858010 5693511 990786 1022209 275322 242522 252653 252533 286741 279649 272880 275949 197165 196530 644721 599696 1403376 1352256 407338 403337 583899 590175 728502 704220 745939 755081 790015 800300 774925 860833 1836387 1925601 1204220 998828 645770 629224 756250 756388 786365 793509 824363 834120 923652 927501 4539706 4699135 39.75 71.5 1
10:26:34 2024-01-25 629297 622091 196162 191731 303910 310064 317048 316110 206573 205071 247530 252851 288216 293089 3894293 4150917 5853824 5688150 995865 1020760 275162 243873 251654 253134 287990 278414 275417 275633 196959 196939 646284 604069 1379015 1355623 407338 405116 587185 590148 729017 708295 744551 756425 793413 800032 767528 860002 1840421 1933844 1187876 994592 646691 634703 756522 756388 793084 793473 816300 832305 934115 926809 4474055 4689756 39.75 71.5 1
10:26:35 2024-01-25 629338 622136 195476 191896 303195 311229 318008 318294 206074 205710 247184 252077 288316 292209 3899927 4208843 5862036 5674728 979195 1021484 275655 243693 254046 252324 287037 278931 274206 275455 197514 196188 665031 600754 1389269 1368009 406183 401743 588084 589583 727860 712108 746516 749838 793413 802459 765865 857087 1831175 1914710 1191190 992473 643015 632907 753664 752037 793356 800857 821110 829746 935512 932175 4496255 4689756 39.75 71.5 1
10:26:36 2024-01-25 630591 622172 195476 191900 302805 311006 317048 315978 206929 203833 247665 252640 287478 293471 3905750 4247719 5847463 5665255 981240 1024770 275477 243283 252544 252394 288359 278075 274626 276336 196264 197488 629432 608193 1382074 1355623 408498 402838 590172 590531 724727 710159 752395 754807 789912 802423 769232 852039 1832476 1911089 1170883 1000285 643473 635153 760836 755316 790547 800049 816338 826687 931502 928515 4537535 4688497 39.75 71.5 1
10:26:37 2024-01-25 625911 622172 196300 191292 304695 309055 318677 315978 206895 205071 247149 251237 287513 292860 3899170 4204152 5819487 5654401 978552 1020332 276977 243657 252436 253029 286083 279432 273822 275949 196888 197042 636382 607461 1427706 1352480 407917 400897 585140 593748 725754 706217 749233 752458 788896 808839 776856 850793 1824519 1911360 1200382 1004599 641188 629224 758673 752993 784270 802450 823156 825513 926381 933877 4616380 4688332 39.75 71.5 1
10:26:38 2024-01-25 629292 621401 195750 191731 303982 310029 318489 315497 206964 204434 247184 253628 287007 297664 3888674 4197013 5828588 5683878 991633 1020295 274043 242726 252400 252853 286929 279288 272845 277221 196888 197076 636382 600618 1386142 1348634 407049 404510 585668 592665 729053 707034 748794 756425 787780 800300 774925 858769 1833505 1918856 1189307 1003884 646691 633804 759752 756726 784233 799161 823156 833806 922209 930199 4549438 4698858 39.75 71.5 1
10:26:39 2024-01-25 632089 621839 196300 191287 305652 310423 318008 316075 206251 205105 247149 252572 287242 293704 3905750 4142279 5847463 5675774 995940 1020870 275340 242016 251870 253274 286302 279055 274940 275348 197057 196973 641941 602270 1380322 1358439 407917 403158 586312 589854 728331 706253 746516 756425 795397 800022 771488 858346 1839115 1943874 1204220 994592 647172 631974 755413 759507 792793 799161 821110 830337 930049 928617 4520949 4686790 39.75 71.5 1
10:26:40 2024-01-25 634690 622172 195476 192502 302801 310064 317973 315978 206573 204752 246422 253663 287330 292118 3911238 4196118 5880575 5665120 983460 1022393 276220 241610 252725 252112 287180 278718 274383 274825 197406 196358 663622 601414 1379992 1368724 407338 401990 588881 590333 728331 710270 746516 749874 795171 802531 770614 857050 1836387 1924637 1191190 992473 641644 632907 754877 753140 793356 800291 819941 829746 935512 931516 4496255 4686412 39.75 71.5 1
10:26:41 2024-01-25 627240 621184 195462 191931 302350 310971 317973 315978 206895 208822 247739 252077 287295 292946 3905750 4258105 5847463 5666409 973904 1020147 275020 241981 252725 251691 287990 279111 273928 277169 196406 197179 630822 607461 1404993 1356228 409079 402874 589717 593896 726158 710270 751328 751189 790015 802423 770359 852039 1831910 1907576 1200818 1000285 643932 635456 761375 753711 788869 800085 818738 827313 929392 928515 4524391 4688257 39.75 71.5 1
10:26:42 2024-01-25 623927 621947 196296 191292 305151 311474 318489 315978 206895 204468 247775 251272 287478 293960 3905750 4210017 5819505 5665120 987253 1019424 275797 242016 251870 252994 286454 279504 273928 276285 196406 196837 626333 610006 1374169 1352480 410245 405720 585932 592113 726195 705607 754915 755683 791099 806697 774925 852039 1825909 1919807 1189307 1006030 643932 629224 761375 755678 786565 801813 823119 826687 926344 928552 4599716 4688332 39.75 71.5 1
10:26:43 2024-01-25 633787 620314 195887 191896 304695 308120 318972 315978 206406 205105 246457 252675 287478 292982 3905750 4151952 5858043 5671728 995238 1022393 274918 241981 252689 253062 285535 279576 274575 274825 197236 196359 644721 600552 1378271 1355623 407338 405432 585516 590273 730365 705607 748389 757910 793383 802566 774790 861987 1835082 1940297 1194625 999452 645770 629846 755434 755715 788869 797945 823156 829871 927695 928193 4527407 4689756 39.75 71.5 1
10:26:44 2024-01-25 630080 621225 195471 191900 303271 312369 317048 315157 206895 205071 247530 253091 286807 292875 3900184 4164595 5875439 5675774 986716 1022393 273277 242761 252653 252112 287990 279111 274383 276056 196959 197145 634992 600552 1384366 1355623 406183 404545 585514 590420 731960 713303 746446 754172 793304 802566 771164 860758 1838963 1933844 1198724 991026 643932 634519 755925 756517 792231 798034 818118 832520 934152 929542 4458633 4692435 39.75 71.5 1
10:26:45 2024-01-25 626623 622172 195887 191931 303342 311744 317747 316145 206895 204786 247949 251307 287478 292946 3905750 4211802 5856788 5655742 977854 1020944 276220 241981 252689 252533 287509 277863 275682 276091 196406 197179 633602 606462 1378595 1360836 408081 402698 588501 590420 726269 710196 752395 754677 795639 808839 770890 855744 1836236 1926339 1191190 998138 642101 634703 756522 754245 795612 802486 816300 827939 935549 935480 4511908 4681960 39.75 71.5 1
10:26:46 2024-01-25 627150 621189 195476 191593 304223 309993 317084 315978 206929 208822 247775 253239 286977 291984 3900184 4193647 5838137 5685139 991686 1017944 274498 242726 252653 252322 287180 279540 273963 277400 196095 197488 629432 603020 1384711 1342744 407628 405152 586383 592104 728538 707793 751477 757444 788338 800992 774464 858769 1836054 1929264 1189307 1006746 647615 632760 762457 760112 787409 800291 820748 830337 929006 931516 4567842 4701765 39.75 71.5 1
10:26:47 2024-01-25 634657 621220 196025 191292 305160 309055 318008 316587 206573 205105 247184 252851 287478 293715 3894951 4139337 5847463 5670452 995940 1020907 275568 242016 252689 253698 286432 278718 275224 275668 196959 196564 639161 601410 1382223 1359049 407628 403373 585554 590002 728848 707091 744845 756762 792852 797738 771525 857563 1842789 1943874 1185540 995263 648965 630934 756485 760178 792157 800182 823458 832894 930049 930199 4533877 4685748 39.75 71.5 1
10:26:48 2024-01-25 634686 637014 195476 192498 302810 310717 317048 315122 206895 204928 249247 254443 287242 293055 3888711 4192731 5887318 5683878 983177 1022393 274498 242300 252725 252077 287584 279111 274768 276515 196406 197043 645300 598485 1387710 1359049 406183 404261 589005 589180 729090 710159 742443 754282 792292 802423 770396 862174 1835129 1921725 1193074 993759 643732 634666 754738 754714 793356 801350 819755 832039 936839 934339 4474247 4689756 39.75 71.5 1
10:26:49 2024-01-25 625734 622100 195639 191686 304227 312628 317013 315192 206929 204434 247984 252851 287513 292006 3899885 4243095 5853365 5666409 979539 1022393 275568 242016 252725 252533 288599 278682 274803 277364 196406 197488 626653 607461 1383523 1355623 408045 403337 585780 590882 725754 711273 750609 753715 791137 802495 770396 853325 1831175 1907302 1182860 1001033 645770 636396 762963 755529 791035 804261 818589 827716 933636 934781 4549967 4692306 39.75 71.5 1
10:26:50 2024-01-25 627107 622096 196029 191598 305156 309090 319725 315906 206619 204928 247775 252077 288824 292118 3902966 4225557 5819594 5661080 986548 1020944 275797 241981 252225 253274 286777 279540 274383 276515 196959 197179 634992 606201 1377440 1350555 408081 403337 584013 590465 725754 705753 750869 755889 788761 801858 774375 855185 1831175 1924747 1185540 1007463 645770 631080 764087 758879 790850 802484 825806 828969 928242 932762 4603884 4695100 39.75 71.5 1
10:26:51 2024-01-25 633058 625222 196025 191896 304910 308156 319042 315978 206688 205641 247184 253383 287478 298072 3888748 4151693 5845262 5675774 990786 1019461 275375 242016 252689 253062 285499 279612 274383 275247 196959 196530 653756 600199 1378572 1354662 407049 404261 584684 590420 728024 705217 743496 756425 792111 797774 774925 862211 1833778 1938277 1192706 997428 644850 629224 755850 755715 788604 800210 826948 834378 926234 930090 4535203 4700435 39.75 71.5 1
10:26:52 2024-01-25 628821 621911 195471 191931 303687 311781 317048 315157 206573 204786 247184 252747 286807 292019 3905750 4155216 5875439 5666409 989522 1019424 273206 242726 252653 252112 287990 279042 274383 276091 196406 196871 646709 600552 1396345 1357125 406183 403337 588918 590420 728538 709694 746516 753214 792256 801258 768144 860220 1835082 1918820 1189307 989619 643015 633804 753128 754245 791108 798034 817556 831927 934866 931581 4452530 4681635 39.75 71.5 1
10:26:53 2024-01-25 629692 622136 195750 191935 303302 310753 317013 316447 206757 204292 247739 252043 287478 293378 3900184 4211376 5847463 5643509 975762 1020184 276096 241812 252725 252463 287180 278682 275260 275668 196406 196974 633602 606462 1367748 1361942 408081 402097 587214 589694 724727 709193 749270 751877 793450 802567 766985 852682 1831175 1916470 1211896 998865 643473 630920 758952 754245 793356 801813 816375 827902 935549 935370 4528089 4684794 39.75 71.5 1
10:26:54 2024-01-25 631088 625666 195334 192353 304660 309090 319490 315978 206929 204502 247842 252851 290730 291015 3896010 4238989 5853866 5666409 973793 1017944 275762 246429 254154 253051 286884 279612 273127 276550 196959 197145 634992 604812 1395576 1353701 408207 401497 586383 594453 724727 707793 752811 751389 788896 808819 774925 853362 1827114 1910006 1206139 1003884 641644 631974 760297 752495 788869 802378 820748 829155 927387 933913 4595601 4703834 39.75 71.5 1
10:26:55 2024-01-25 628094 623453 195994 192193 303838 309887 318830 315978 207540 208787 247775 252851 287303 294817 3888748 4196118 5828551 5685139 991686 1019461 274533 242761 252653 252568 287180 279344 274418 277790 196406 197832 629432 602649 1383196 1346404 407917 405473 586502 592701 728538 708074 748974 755693 788338 800094 774925 858346 1833778 1921652 1189307 1004599 649003 632459 761375 756167 786565 797765 823304 830374 926381 931516 4573956 4697765 39.75 71.5 1
10:26:56 2024-01-25 633787 619099 196300 191538 305088 311303 316978 317766 206435 205321 247566 252851 287478 293300 3907522 4145225 5847463 5675774 994520 1020907 275604 243693 252261 253698 286978 278914 275453 275440 196959 197269 648119 601410 1382074 1355623 407628 403373 585554 590420 728848 708295 746505 756227 793450 800300 769269 860182 1840421 1938651 1182330 994592 647706 630920 757124 756799 793356 793545 819941 832305 934225 927537 4505138 4696428 39.75 71.5 1
10:26:57 2024-01-25 634358 625666 195847 192257 304084 311854 319346 315942 206791 205962 247389 252712 288649 291633 3900184 4205601 5856788 5657043 980841 1020944 276644 246364 252725 252533 286893 279344 274418 275247 197514 196359 659570 601840 1413503 1364843 407917 402097 588084 589583 726307 708119 745939 751010 795208 802567 768826 857087 1833778 1916103 1191190 993759 642101 632907 755850 753566 793349 802447 816338 827939 936875 928588 4536799 4685748 39.75 71.5 1
10:26:58 2024-01-25 627512 622172 195811 191721 303838 311303 319725 315942 206791 204683 247424 252712 288211 291125 3888711 4228924 5819487 5651606 977156 1019461 276750 246429 252725 252533 286338 279649 273963 276321 196406 197043 636382 604069 1401280 1353701 407917 400933 585254 591791 724727 706290 746777 754011 788896 807108 774925 852039 1826688 1910075 1202301 1003884 641644 631080 761375 753711 786565 802450 823193 826725 927695 935233 4605831 4688332 39.75 71.5 1
10:26:59 2024-01-25 632089 622893 195887 191931 304013 312185 320435 315503 207298 204860 247078 253912 287094 293660 3909282 4182314 5840947 5685139 991686 1020760 274533 242016 252725 253969 287180 279649 272900 276550 196821 196598 639161 598916 1395715 1352965 406183 404581 585673 595062 729642 705753 746210 755889 788896 801250 777129 862174 1833778 1921652 1190484 1001033 645832 631080 758648 756799 786291 798034 825647 832305 925070 930199 4539429 4691755 39.75 71.5 1
10:27:00 2024-01-25 638191 621225 199678 191296 305227 309559 317084 318628 206446 206889 247736 252642 287408 293777 3912077 4159266 5843300 5679824 994569 1022393 275604 243030 251906 253274 287180 278682 275488 275668 197236 197179 640551 602270 1408704 1355623 407917 405188 586383 590420 729706 709300 748465 756799 795771 797738 770396 860039 1840421 1932739 1189725 994592 647669 630920 757468 756762 792229 798034 819941 833525 935549 929542 4455298 4682410 39.75 71.5 1
10:27:01 2024-01-25 626299 622136 195476 192472 304232 311744 318043 316844 206286 205105 248293 252220 288579 292726 3907738 4216945 5856788 5657043 977854 1022393 276220 241644 252725 252568 287722 278718 275488 275440 196821 197336 634992 606462 1393257 1362908 408081 402734 588647 590420 724727 710196 750372 752147 795538 807108 768144 853362 1833778 1916140 1191190 998828 643473 630956 759185 755044 793356 802414 816375 827976 935549 933877 4530327 4692435 39.75 71.5 1
10:27:02 2024-01-25 627489 621907 196025 191965 304695 310094 319712 314902 206964 204786 247775 252851 288386 291826 3905442 4229688 5835060 5670452 978552 1018845 276537 246465 252725 252568 286190 279612 274591 276265 196821 197179 645300 605724 1419946 1352480 408207 402061 584726 591791 725754 706253 750943 754282 784324 802567 776304 852682 1826013 1909260 1204220 1006030 643932 630634 761375 756388 788310 802257 825023 827939 926381 933913 4602073 4695100 39.75 71.5 1
10:27:03 2024-01-25 634690 621225 196020 191965 304727 308191 319974 315192 206929 205710 247184 252921 287513 293051 3907172 4174875 5853491 5688150 991649 1023118 274883 242691 252400 253134 286942 279612 273091 276479 196959 197247 643331 599696 1379356 1350232 406183 404510 585554 592173 729606 706253 748664 756425 788761 799459 775531 863480 1836387 1932665 1189307 998138 645770 630774 755850 756388 788832 798034 824363 832268 928352 929505 4527407 4689756 39.75 71.5 1
10:27:04 2024-01-25 629074 621180 195750 191896 303946 310971 317048 315598 206895 204928 247530 252816 287007 292840 3901948 4165073 5880906 5678718 993102 1022172 274043 243099 252459 252463 288395 279252 275189 276443 197098 197145 637771 602904 1380447 1358513 406183 405759 590062 592099 729628 711200 745902 755353 793236 801432 769196 861261 1840421 1927148 1204373 992473 645310 636055 755850 755715 792793 799161 818738 832268 935476 932175 4462560 4688464 39.75 71.5 1
10:27:05 2024-01-25 629375 625534 195480 191935 303307 309993 318454 316549 206538 205710 247530 252077 288351 292118 3899997 4202848 5876875 5669285 980652 1021858 276430 243693 252544 252463 287180 279383 275417 274790 197370 196837 650938 603993 1405280 1364843 410245 404858 588501 590531 726269 710307 746173 753678 796935 807108 771427 855831 1833778 1924637 1191190 995300 643473 634010 758673 754245 793349 802414 818118 829118 936875 933841 4533877 4695784 39.75 71.5 1
10:27:06 2024-01-25 633300 622132 196025 191900 305120 308156 319939 315978 206929 205071 247913 252886 288351 291633 3900184 4222670 5821385 5674660 985575 1020406 277513 243693 252508 253913 287001 279576 274312 276479 197236 197179 645300 608768 1372034 1355623 409272 402982 585801 594630 725754 707255 753692 756425 788761 802495 774925 854540 1831175 1913318 1187424 1006746 643932 631080 762454 756388 788869 802414 825573 829118 928352 928588 4586600 4701765 39.75 71.5 1
10:27:07 2024-01-25 633151 622096 196025 191900 305231 308156 321217 315598 206895 205710 247530 252886 287443 293594 3888711 4139921 5845224 5692348 994972 1020723 275620 242622 252581 253700 286123 279396 274661 275913 197514 196530 654637 600627 1386295 1358276 408207 404510 585254 590420 728502 708098 744551 756799 793413 800094 773789 862174 1835129 1944429 1215735 994592 648129 633804 755850 758979 793356 800291 821110 834045 931402 928831 4524471 4692435 39.75 71.5 1
10:27:08 2024-01-25 633058 622136 195476 192502 302911 311670 318008 315834 206929 205071 246422 253663 287478 292205 3897031 4196864 5878875 5674499 983048 1023313 275900 243693 254657 252429 287918 279396 274626 276372 197478 197076 636382 600189 1381398 1364843 406183 405432 589841 591679 728848 712784 743496 752346 793413 802495 771525 858071 1836387 1924637 1193074 990989 642741 634253 755930 753566 793356 800013 820834 832114 934777 935001 4486849 4689756 39.75 71.5 1
10:27:09 2024-01-25 625370 621653 195430 191931 304187 311697 317013 315122 206964 204434 248554 252640 288316 293720 3909536 4235805 5841097 5661080 978841 1019424 275513 243693 252400 252818 289334 278538 274241 277186 195943 197660 629432 607461 1383523 1355623 409370 405720 589492 592628 727778 711237 753655 752111 791101 802351 772191 854577 1831175 1907352 1191574 1001708 643932 635153 760758 753711 790547 802378 821110 829746 932794 928552 4536799 4695784 39.75 71.5 1
10:27:10 2024-01-25 625463 620310 196300 191425 304910 309776 318713 315122 206895 204928 248332 252043 287478 294192 3899175 4199603 5810161 5670824 982222 1017944 277494 242016 252653 253772 287068 279324 274292 276372 196888 197350 646709 608768 1371046 1354075 410537 403122 585554 590882 726512 706253 753968 756425 788761 802459 774925 858344 1831175 1920547 1185540 1007188 645770 631080 762454 755715 788869 802112 824949 827902 927695 928552 4587033 4692435 39.75 71.5 1
10:27:11 2024-01-25 632573 621870 196025 191593 305156 310423 318489 316075 206573 205567 247149 252886 287443 292982 3899405 4145650 5879364 5670452 992989 1019808 274918 242016 252689 253663 286338 279252 275169 275967 197370 196973 631817 601840 1406230 1355623 409096 404330 585408 592331 728848 706253 747393 756762 795602 801750 774339 859428 1836387 1944429 1192706 997428 645310 630861 755985 756726 791108 799161 824363 834340 931650 930199 4531054 4688445 39.75 71.5 1
10:27:12 2024-01-25 627245 622136 195754 191935 304196 310971 317013 315633 206929 204468 247984 252429 287478 293397 3897144 4224840 5852619 5666409 978552 1019424 276220 242016 252725 252533 288833 278646 274803 277364 196406 197626 626653 609205 1394642 1360140 410830 404366 590596 593896 726747 713117 753506 755827 793377 802531 772619 857735 1837545 1909969 1202667 1001745 645770 636506 762454 754640 791108 802378 821105 829746 932097 933841 4537535 4688445 39.75 71.5 1
10:27:13 2024-01-25 623890 621947 196300 191598 305160 309055 318972 315978 206929 204786 248222 251307 288150 293923 3905750 4207140 5819487 5665120 985141 1017944 276644 242673 252653 253274 286978 279540 274383 276515 196959 197179 645300 608193 1385848 1348439 410830 404294 587185 593896 727778 707181 755767 757984 793383 802351 777129 853288 1829838 1919496 1204220 1006030 643932 631527 762454 757947 790547 802450 825573 829155 929006 933841 4599716 4701879 39.75 71.5 1
10:27:14 2024-01-25 633095 621189 195887 191896 304691 308120 319007 315157 206716 205567 247184 252886 287478 293323 3899165 4151952 5856788 5669313 991686 1020147 274954 242388 252689 252533 286821 279649 273928 276515 197236 196564 652347 598841 1407476 1351783 407338 404545 586349 594630 732728 708098 750250 755715 792821 802529 777886 863255 1836387 1927485 1191190 1000012 647615 631007 758673 756689 787716 798640 826822 833525 926381 930199 4530327 4689090 39.75 71.5 1
10:27:15 2024-01-25 630006 620959 196029 191727 304655 310971 317013 316075 206895 205071 247739 252886 286999 292875 3905750 4150237 5864153 5670452 992412 1019570 274918 242761 251834 252533 287990 278450 275646 276515 196959 197145 652539 603131 1393475 1355623 407917 405795 588501 590420 733001 711747 752932 758465 795625 802566 771713 864488 1843967 1935339 1191574 993885 647669 634295 759594 760037 793356 798034 819941 834697 937540 927501 4486407 4683070 39.75 71.5 1
10:27:16 2024-01-25 631855 622100 195750 191965 303307 310029 318489 315978 206573 205744 247184 252538 288150 292118 3905750 4187240 5853641 5655742 976679 1020907 276644 241981 253887 252498 287180 279540 274803 275211 197514 196495 653756 602270 1381873 1364843 408498 402415 587068 590443 726784 709120 746210 754140 797670 808266 769667 858197 1836236 1928776 1193074 993759 643015 633804 756522 753711 796706 801813 821110 830337 937540 935669 4493045 4674800 39.75 71.5 1
10:27:17 2024-01-25 625734 623409 195750 191965 303298 311952 317973 315339 206929 203867 247878 252851 287478 292955 3896385 4249003 5853866 5662369 974954 1019424 275762 242016 252689 252077 288106 279252 273963 277364 196406 197488 632212 605724 1382387 1355352 408498 403941 590172 592628 727815 712551 755415 750818 790506 809413 776674 858769 1830979 1912999 1198724 1003847 643473 635567 763000 753140 788869 801249 820848 830188 930012 933841 4527403 4688219 39.75 71.5 1
10:27:18 2024-01-25 625734 621189 196025 191762 304945 309776 318972 315157 206895 208858 247984 252851 287478 291851 3900184 4200586 5831938 5674499 987958 1019424 274670 242761 252617 253062 287288 279308 274768 277364 196406 197797 633030 606537 1393085 1345449 408081 405795 586799 594380 728502 708295 755415 758746 788896 802495 774925 858807 1835591 1929445 1187424 1007463 647615 632723 765176 760037 789841 800049 824363 830337 929667 932798 4587033 4701801 39.75 71.5 1
10:27:19 2024-01-25 634933 620305 196025 191723 305661 309055 319007 315633 206573 205424 247184 252886 289059 293807 3888711 4142914 5841059 5682793 993735 1020944 275568 242557 252725 253584 286741 279540 275224 275440 197236 196530 643331 600627 1377983 1355623 407917 404510 585254 590236 729569 707793 745079 757906 793413 801258 772693 862864 1837545 1948178 1197743 997312 647615 632797 758083 761667 795369 801953 823416 832231 932794 930199 4533600 4688408 39.75 71.5 1
10:27:20 2024-01-25 636044 623821 195476 192837 303271 310971 318266 315157 206929 205105 247149 254443 287478 292739 3905750 4192731 5884764 5666409 982334 1020944 276414 241610 254154 252498 287584 279576 274803 276321 197514 196530 666440 600622 1385603 1368230 407338 403301 589005 590420 728848 710698 744551 752147 796935 806502 770433 858769 1833437 1925637 1194957 994468 644654 635456 757542 754565 795612 802557 821030 833263 938057 928552 4509977 4695784 39.75 71.5 1
10:27:21 2024-01-25 626623 622136 195339 193216 304898 310971 318713 315978 207540 204468 247775 252851 287513 293576 3888711 4258382 5853641 5666409 971103 1019461 275797 243693 254154 252112 287584 279540 273736 277790 196821 197578 633602 605366 1386629 1354662 405714 404545 585780 594417 728331 710196 752249 751389 788797 809390 777129 858346 1825946 1912444 1198959 1004599 642101 634556 764605 753306 788722 804261 825806 831446 932944 939614 4537309 4692306 39.75 71.5 1
10:27:22 2024-01-25 625365 621148 196438 191727 305191 309993 319428 317657 206929 205105 248542 252043 287513 291984 3900184 4199603 5819487 5665120 985141 1020147 275797 242557 252617 253663 287279 279576 274803 276550 197236 197214 639161 608193 1396637 1347957 409308 405759 586383 592209 727860 707793 755841 756799 791137 802495 776674 858346 1835082 1920254 1185540 1008157 648627 632907 763536 761781 792541 804728 826985 832670 930952 934818 4594017 4695100 39.75 71.5 1
10:27:23 2024-01-25 632242 622136 196122 192536 306056 310314 319042 316110 206573 205676 247566 253628 287513 298352 3900184 4140488 5879364 5675774 992952 1020944 276151 242557 252725 254088 286741 279612 275260 276321 197514 196564 644721 600552 1383324 1355623 408207 404581 585801 590420 729081 707793 747035 758479 793486 802459 774375 860039 1843038 1940297 1174934 995300 648627 633804 756158 760666 793356 801844 823304 835055 934963 929360 4531504 4691054 39.75 71.5 1
10:27:24 2024-01-25 633058 622136 195476 192572 302910 313072 320454 317947 206895 205071 247184 254052 289506 292378 3902966 4191142 5871256 5675774 983140 1020944 275762 241981 254154 252498 287584 279540 274839 276515 197236 197008 637771 600124 1397980 1364843 407049 403337 589754 590614 727473 711237 745718 752532 796935 802567 772693 858346 1836387 1921615 1196840 992473 643015 634253 755850 754640 793356 801249 821110 832557 938292 936354 4471395 4688332 39.75 71.5 1
10:27:25 2024-01-25 625290 624779 196025 191931 303298 311733 317013 317353 207333 204365 247949 252816 287478 293512 3909536 4235546 5841097 5665120 975762 1020907 275797 242557 252725 252498 288599 279540 273999 277790 196406 197797 638253 606462 1379389 1355623 408081 404510 589529 593960 727815 713867 754766 752111 791137 802531 774925 857460 1831175 1912716 1180481 1001745 644574 630920 762454 754245 791108 802414 820550 830337 932134 938099 4544500 4688445 39.75 71.5 1
10:27:26 2024-01-25 625358 623895 196619 191747 305697 309488 319007 315157 206929 205071 248205 251728 288316 293605 3900184 4204152 5824663 5666132 985141 1020184 276680 242016 252689 253910 287198 279612 274803 276550 197142 197145 645300 609061 1392559 1352480 409634 404258 585554 590592 726269 707793 755303 756204 790506 802531 776577 857087 1831175 1921909 1185540 1007463 646691 631974 764087 756762 790547 802450 825610 830337 928698 928552 4590054 4702073 39.75 71.5 1
10:27:27 2024-01-25 633787 622857 195954 192367 304516 311156 320802 315582 206895 205744 247184 253628 287478 293422 3900184 4172081 5857968 5679824 991612 1020907 275797 242016 252725 253309 285526 279649 274803 275898 197514 196871 644721 600552 1382190 1355373 407628 404581 585554 588926 729678 707793 747072 758576 793413 802423 774925 861336 1836387 1943051 1190787 995922 645770 631080 756522 758943 792231 800291 823778 832342 930122 930199 4521016 4699127 39.75 71.5 1
10:27:28 2024-01-25 625318 625222 195954 192536 303164 311336 318571 318664 206791 205036 247807 254443 287277 293997 3907172 4173973 5887280 5670452 985351 1022393 274078 242761 254154 252463 288106 279576 274839 276550 196959 197179 645300 598841 1402701 1358513 407338 405831 591451 590882 731787 711273 748428 755753 795771 802495 772109 861336 1840421 1925637 1194957 992473 643473 634703 755850 755316 793356 800049 821110 829871 935549 928552 4496255 4681748 39.75 71.5 1
10:27:29 2024-01-25 627056 625222 195674 192970 303164 313035 318865 315942 207437 204649 247842 252747 287373 293190 3888897 4256699 5856788 5670452 973212 1020184 275797 242016 252725 251901 288192 279576 273963 277790 196406 197405 632212 605724 1382074 1352480 408045 404545 590130 592373 727473 711273 752286 753142 792584 809390 777129 858346 1825946 1912716 1194957 1003884 642101 634253 761375 755044 789987 801813 822571 830337 930122 936627 4531266 4688629 39.75 71.5 1
10:27:30 2024-01-25 625734 621437 196438 192262 304873 311964 319463 317766 206826 203799 248225 253311 287373 295065 3888678 4197700 5838137 5680025 988864 1020184 274954 243134 252725 253274 287509 279576 274839 277790 196406 197866 634025 605020 1397305 1342819 408081 405831 587251 592373 731782 709300 754766 756799 784324 801258 778117 862211 1833437 1928368 1191190 1005142 648627 632907 761375 760091 787752 802112 827448 832305 926381 928515 4537535 4701879 39.75 71.5 1
10:27:31 2024-01-25 631014 620964 200103 191326 305688 311744 320227 319079 206722 205572 247842 253523 288106 295385 3912077 4145225 5824476 5675774 995314 1023313 275935 242761 252475 253309 287584 278682 275682 276550 196959 197179 637771 602270 1395576 1355623 408498 405831 587251 590531 731746 709156 750943 758443 796935 799495 770396 862598 1842765 1934805 1189725 995300 647706 635227 758112 756762 793386 799726 820525 834748 936875 932981 4455298 4702257 39.75 71.5 1
10:27:32 2024-01-25 626800 622136 196025 191931 304018 310029 317084 316844 206653 206598 248503 252398 288141 292873 3900914 4214215 5852619 5658305 978552 1020944 276680 242016 254491 253309 287584 279576 276334 275440 196959 196564 639161 605724 1388775 1364843 408694 403337 589175 590531 726784 709156 750943 753678 796935 808819 769269 856477 1835082 1925601 1191190 998138 643932 634562 759759 758321 793386 802486 819941 829746 935549 936627 4530640 4689555 39.75 71.5 1
10:27:33 2024-01-25 625734 621947 196025 191628 305187 308191 319007 315157 206929 204928 247739 252186 288781 292726 3910313 4208335 5824634 5661080 985575 1020406 277494 242016 252689 253875 286777 279468 274611 276586 196821 197179 637771 609061 1378193 1353701 409345 403373 585968 592665 726784 707292 755303 756425 791101 802567 776577 855868 1831175 1916213 1187424 1008074 645770 631974 763536 756762 789987 802486 825647 830337 927649 933877 4577221 4695100 39.75 71.5 1
10:27:34 2024-01-25 632811 621225 196438 191628 305872 308191 318525 316110 206573 207034 247566 253628 287478 294379 3904378 4144331 5852770 5675774 995940 1020907 276132 242995 252689 254053 287180 279612 275717 276143 197406 197043 639161 602270 1403137 1355623 408498 405473 586383 590420 728570 709300 747108 759858 795807 800094 772693 860039 1844348 1940297 1187876 995300 649088 634562 758673 760091 794545 799161 820525 836204 936875 930199 4461309 4688408 39.75 71.5 1
10:27:35 2024-01-25 628408 622136 195750 192403 304160 310029 318525 316145 206251 205139 247949 252077 289040 292214 3897713 4203697 5863156 5658420 981706 1022393 276450 242016 254514 253064 287787 279504 274803 276586 197514 196564 667850 601410 1389132 1364843 407338 403337 586176 590651 727614 711273 747072 753214 796935 807980 770433 858346 1835082 1925601 1194957 992473 643473 634703 756522 755316 796037 802486 819941 830337 937802 935333 4520949 4685748 39.75 71.5 1
10:27:36 2024-01-25 627512 621943 195887 192403 304232 311082 319974 315798 206964 204786 247984 252886 288150 291705 3900184 4235734 5853791 5676067 974296 1020406 276042 242726 258108 252533 287787 279649 274327 277790 196959 197179 636382 604206 1381798 1358276 405750 403373 586140 594453 726784 710233 753692 753214 788833 806737 775017 857124 1825946 1911360 1185540 1004599 643932 632459 761375 755316 788869 802522 827448 829746 928735 936627 4595978 4695100 39.75 71.5 1
10:27:37 2024-01-25 631912 621220 195811 191965 304223 310064 319939 315978 207754 205105 247822 254052 287199 297930 3897405 4175748 5859061 5689444 993065 1020000 275233 243030 252581 252533 287584 279685 273197 277169 196807 197111 643331 599696 1390393 1349868 407338 407163 586835 593576 731819 707793 750943 756799 788833 802459 778565 862598 1835082 1935524 1206139 998119 645832 631080 758008 756799 789987 797729 828036 834785 928042 930199 4527407 4685748 39.75 71.5 1
10:27:38 2024-01-25 625734 621979 196060 192268 304981 311952 317084 316145 206964 204786 248542 252851 287547 297930 3909536 4223644 5859974 5658229 978903 1021113 276501 242622 252581 253523 287882 278502 276120 276692 197303 197454 637945 607760 1400627 1361805 410125 404510 590172 592344 726784 714317 754960 755353 796935 809390 770396 855831 1836387 1919187 1194957 1000248 645770 638242 762454 756388 793349 802486 821110 832744 934152 935893 4533877 4692159 39.75 71.5 1
10:27:39 2024-01-25 624920 621658 196438 191896 305800 309993 318972 316075 206964 205105 248506 251765 288115 291971 3901948 4199603 5810161 5655742 986950 1020332 276323 243693 252315 253948 287477 279468 275082 277150 197478 197660 637771 609847 1390383 1351783 410503 405723 587984 595294 728848 709300 755841 758465 795360 808248 774981 857050 1833778 1921552 1185540 1007463 646691 632422 764619 758370 791108 802522 827999 830337 929011 937952 4593152 4696276 39.75 71.5 1
10:27:41 2024-01-25 634652 622096 196162 192233 306523 309488 319974 316587 206895 205744 247530 253628 287303 293715 3901948 4151309 5847463 5674499 994130 1020907 275797 243693 253901 253842 286656 279432 275504 276107 198070 197350 657984 601840 1379162 1357933 408498 405437 586383 590393 733001 709300 747035 760091 795171 802423 776141 861261 1840421 1940297 1196840 995300 649088 634703 758083 761168 795634 799726 821110 837200 937540 930199 4495772 4683070 39.75 71.5 1
10:27:42 2024-01-25 630712 622096 196025 192372 303231 310064 318936 315690 206573 205927 247530 252851 288386 292209 3893706 4198870 5853641 5657063 982334 1020944 276096 241981 254514 253418 287810 279288 274976 276230 197931 196905 669259 601410 1389753 1368724 408498 403761 590172 591679 728520 711237 751409 754216 798064 808819 771525 862615 1840421 1924637 1217654 996718 643932 635604 759711 755715 796834 802522 819941 830337 939536 936591 4530752 4688219 39.75 71.5 1
10:27:43 2024-01-25 629112 622132 196304 192502 304837 309524 319974 315157 207540 205105 247984 253628 288829 292082 3901948 4216675 5819487 5665120 985141 1019388 277494 242557 252689 254088 287180 279649 274940 276848 197370 197591 660979 609205 1389519 1352405 410830 404366 587178 594741 728331 708295 755841 756425 793309 809390 777176 855794 1829715 1922539 1200382 1003884 643932 631974 760800 756388 790276 802558 827410 830337 929669 935297 4609121 4698364 39.75 71.5 1
10:27:44 2024-01-25 634175 621184 196029 192199 305160 310064 320459 315978 206929 205105 247184 254230 287478 293507 3900184 4163510 5858043 5683878 993810 1020907 275533 243099 252725 253274 287288 281231 273963 276550 197375 197591 643331 600552 1398321 1354075 408498 405615 587214 595476 733001 709070 752732 757910 791064 802423 779192 867016 1836387 1941673 1193074 1000987 647615 631974 758673 757779 791108 800857 829944 835973 930329 932175 4529004 4688332 39.75 71.5 1
10:27:45 2024-01-25 628340 621397 196029 192576 304124 311952 317973 316110 206895 205105 247949 253628 287242 293089 3899264 4149292 5861999 5674499 989559 1020147 274498 245072 252653 253097 288599 279308 275417 276515 197236 197371 637771 603197 1373281 1361805 408498 405723 592270 593785 733228 713142 750785 757910 798925 802423 772656 862598 1845555 1936589 1202490 992473 646691 638316 756522 756653 795047 800291 821110 836568 936884 932835 4455298 4683070 39.75 71.5 1
10:27:46 2024-01-25 625365 622091 196438 192368 304610 310717 319957 317101 206895 205105 248716 252640 287513 293042 3888711 4218344 5836936 5655742 978070 1020907 276680 242726 254154 253274 287774 278682 276528 276550 197098 197179 636555 606127 1376634 1360977 411709 404864 590669 593289 727860 713179 750995 756351 796752 810462 773138 857698 1836387 1919807 1194957 1000875 645770 636429 762454 758860 795107 806505 821110 830337 935512 937915 4530752 4684897 39.75 71.5 1
10:27:47 2024-01-25 624129 622127 200103 191931 306092 310029 319490 316075 207575 205105 248716 252043 288281 293932 3896385 4199453 5818445 5665120 986548 1020184 277230 242761 252653 254053 287288 279612 275453 277364 196959 197488 645300 609571 1386171 1351783 410540 405759 587320 595476 728738 709116 758111 760075 793383 808103 779340 856254 1836387 1921909 1200382 1007463 647615 632275 764619 757853 791108 806541 829104 830337 929011 936591 4592701 4688257 39.75 71.5 1
10:27:48 2024-01-25 633058 621180 196300 192363 305258 308191 319714 316075 206929 205744 247530 253628 288023 293507 3907710 4151952 5858043 5674499 992952 1022393 275762 242726 252725 253663 286875 279576 275417 275633 197792 196564 655166 600124 1413333 1355623 408498 405152 585968 590161 733001 708074 750743 761161 795025 802315 774814 864488 1844242 1945772 1187424 997428 648627 632907 758511 762286 793084 800049 824400 834973 936875 931581 4534406 4686412 39.75 71.5 1
10:27:49 2024-01-25 634173 622091 195750 192976 303155 312190 318748 318069 206929 205105 247184 254478 287478 292834 3896483 4189328 5887318 5675774 984165 1020944 274918 242016 254693 252533 287990 279576 275453 277364 196959 197179 646709 598480 1386549 1360977 407338 405152 585816 592628 731192 715421 748628 756204 797904 807122 772509 864669 1841618 1932554 1184179 992324 648353 635495 755850 756191 795575 799450 822591 835973 938204 931581 4458633 4680378 39.75 71.5 1
10:27:50 2024-01-25 627245 622100 196393 191965 304232 310499 318988 317066 206716 205105 248974 252429 287478 292118 3888823 4199304 5847463 5653011 978070 1020147 276644 242016 252725 253274 287990 278682 276492 276285 197021 197454 636382 607760 1382615 1360977 409924 404828 586104 590429 726784 713325 754766 755215 796935 809172 772781 858769 1837545 1918150 1194957 1002416 645770 638316 761730 756388 793356 802486 820525 832039 939536 936627 4527990 4692435 39.75 71.5 1
10:27:51 2024-01-25 625734 621979 196442 191935 305160 311303 319490 315122 206964 205071 247949 252077 288789 293237 3896385 4205484 5819212 5661080 983661 1020944 277494 242016 252725 253698 287180 279612 274803 277364 197236 197454 646709 609205 1373279 1353701 409924 403337 587214 592628 726784 708295 755841 755657 792292 807108 775017 858769 1838675 1929227 1187424 1007463 647615 632760 765705 760698 790998 802450 827410 830337 927387 938282 4605357 4704452 39.75 71.5 1
10:27:52 2024-01-25 632886 620314 196300 191931 304797 309055 319007 316110 206895 206065 247566 253416 287478 293715 3896385 4142706 5856788 5679824 995903 1022393 275797 242726 252725 254513 287180 279576 276069 276056 197514 197179 641941 601410 1386593 1355623 408498 405759 587214 590429 730675 709300 750632 760128 796935 802423 774925 861911 1842789 1940813 1189307 998138 649467 634395 757970 761058 795612 802557 825806 833488 935512 928515 4533877 4692435 39.75 71.5 1
10:27:53 2024-01-25 633469 625666 195887 192682 303982 310064 318972 316075 206964 206065 247184 253972 288351 292118 3905750 4208597 5871256 5665120 981634 1020907 276680 241981 254154 252533 287787 279612 275260 276285 197792 196993 660803 601410 1385976 1364843 408498 403337 589225 590420 728848 711273 749270 754282 797594 809390 771525 860796 1835166 1925637 1194957 1000167 645770 637598 761334 757056 797876 802342 820960 832039 939165 936555 4535266 4684831 39.75 71.5 1
10:27:54 2024-01-25 626623 621184 196469 192561 305868 309055 319042 315978 206895 205071 247984 252043 288281 292690 3896385 4207140 5828887 5659833 977854 1020184 277263 241610 254514 253698 287724 279685 274768 277400 196959 197626 645300 604069 1387907 1355623 408045 403301 587338 595296 728060 709803 751143 756425 791101 807873 777249 857087 1829875 1915026 1202301 1006471 645770 632165 762422 757760 791035 807862 829067 830188 930255 937770 4611936 4702493 39.75 71.5 1
10:27:55 2024-01-25 634089 623012 196025 191965 304227 308191 320696 317729 206688 205744 247149 253663 287478 293997 3899165 4174597 5862224 5675774 988864 1021668 275797 242761 252725 253309 286871 281267 274803 276515 197375 196564 657984 598841 1378378 1354662 408498 405795 586383 592665 731819 708295 751389 756191 793450 802495 774981 862598 1835166 1945957 1183657 996718 648627 633533 759715 763952 795538 802447 825806 836914 934005 934120 4531504 4688257 39.75 71.5 1
10:27:56 2024-01-25 632851 623821 195781 192941 303271 311006 318489 315818 207298 207034 247184 254518 287478 292118 3899165 4192470 5887394 5674499 983177 1020944 275568 242557 254514 252498 287292 279576 274839 276550 197236 197179 645300 598841 1403447 1360977 407338 405188 592233 592209 730711 712820 750594 755215 796771 802495 772656 863863 1840421 1938834 1196840 992473 644654 634562 756522 755715 793208 804188 823266 835011 936728 936807 4462093 4683434 39.75 71.5 1
10:27:57 2024-01-25 625734 621907 196029 192541 305732 311667 317937 316075 206964 204468 247984 252747 287478 293386 3883140 4221674 5828551 5651708 979539 1020147 275797 242726 252725 253132 292686 278682 274803 277400 196406 197797 629432 606127 1387181 1355623 409272 405152 585852 594417 728331 713362 753357 754282 793450 807108 773458 858346 1831175 1911365 1193423 1001745 645770 635531 763536 755715 792793 802522 820785 832520 936958 939467 4527990 4691054 39.75 71.5 1
10:27:58 2024-01-25 622339 622100 196438 191896 304297 309524 319490 318142 207402 205071 247913 251307 288351 293960 3900184 4205596 5819487 5661080 985141 1017981 277620 242761 252653 254088 287180 279576 274839 276550 196959 197214 636382 608193 1369464 1351783 410540 405759 586383 592665 728331 708295 755146 758210 792852 802567 774981 858346 1836387 1916066 1189307 1007322 648627 632907 764077 758893 791669 802486 826822 829871 928735 936733 4594017 4700473 39.75 71.5 1
10:27:59 2024-01-25 633579 623895 196540 192358 304730 309020 319490 316587 206607 205572 247878 253628 289004 293715 3893824 4161302 5847463 5670452 993814 1020184 275797 242050 252725 254053 286781 279649 275682 276515 197514 197179 688109 600552 1391841 1355623 408498 405795 586799 589418 730711 709300 749270 760046 795807 802459 774925 861948 1843038 1938426 1196840 995300 649549 634526 758673 761242 795707 797729 821110 837238 938204 928942 4503327 4693762 39.75 71.5 1
10:28:00 2024-01-25 631048 625399 195923 192367 303946 310864 319313 318737 206895 206386 247739 252851 288711 292100 3888748 4203171 5849468 5657043 977501 1020907 277494 242016 254154 253309 287990 279612 275646 275668 197514 196564 653756 603637 1379631 1369200 408694 404225 589841 590420 727815 713325 746740 754282 793337 806737 770433 861973 1836387 1918930 1194957 995300 644574 634703 759752 755715 797472 802558 820834 830337 938870 936627 4524283 4692405 39.75 71.5 1
10:28:01 2024-01-25 630740 624779 196251 192401 305012 311303 321252 315942 207726 205641 248518 252886 288684 291669 3899863 4216406 5819487 5661080 985103 1019424 277494 242016 252689 253698 287180 279612 274839 276586 197370 197214 636382 608193 1406874 1351517 410576 404507 587214 591918 727815 708295 754039 756167 792256 807108 774667 858346 1833778 1926150 1187424 1007322 647669 632907 764050 758406 792231 802486 827448 832151 930049 933913 4577221 4692580 39.75 71.5 1
10:28:02 2024-01-25 634234 623821 197062 191861 306451 311634 319572 316995 206791 206248 247842 253488 287199 294106 3896385 4142279 5853546 5666409 994482 1022393 276220 242388 252725 254088 287180 279612 275682 275668 197236 197008 653756 602279 1383324 1355623 405714 405795 586383 585505 730807 709300 750372 760164 797499 802423 774375 861299 1840421 1938314 1198724 995300 649549 634562 758673 761242 795670 799726 821110 837275 938204 930199 4476765 4685748 39.75 71.5 1
10:28:03 2024-01-25 630080 625666 196122 192561 304404 311230 319572 318664 206584 205962 247807 252712 288649 292836 3906751 4203171 5862149 5661080 977156 1023118 277494 242016 254154 253274 287787 279649 276105 275668 197514 196564 643641 605291 1381660 1364843 409308 403941 586104 590012 728331 711273 753418 754677 793337 806737 771562 858346 1835129 1922020 1194957 1000996 645770 636466 760796 755620 795107 802522 821110 831558 935549 937952 4535658 4674800 39.75 71.5 1
10:28:04 2024-01-25 625463 621694 199827 192268 306307 312185 319725 318403 207437 205498 248609 252325 288281 293777 3902651 4201166 5819487 5665120 985028 1019424 276680 243693 252725 254088 287288 279649 274839 276586 197098 197371 636382 609061 1387025 1351783 410540 405759 586985 592701 728848 709300 755146 758443 793217 807108 774944 860833 1835082 1925637 1193074 1008074 649088 633559 765199 760396 792231 802450 827448 829908 930085 933877 4563473 4688332 39.75 71.5 1
10:28:05 2024-01-25 631088 621875 195750 192537 303338 311479 318489 316110 206964 206598 248293 254909 287234 294120 3906751 4169594 5884764 5682858 986052 1022548 274078 242388 252725 252816 288395 279576 274874 276550 197236 197179 652539 598841 1396744 1357088 408224 405867 590815 592246 732856 713362 750710 756315 796935 802531 773826 862598 1840148 1927480 1196840 991767 643932 636429 756522 755715 793356 801249 820748 833289 935549 928624 4499230 4683070 39.75 71.5 1
10:28:06 2024-01-25 627512 621220 195467 192537 303307 311952 318748 316334 207899 204468 247984 253348 288106 293292 3907602 4251748 5852878 5654392 978145 1020369 276501 242557 253887 252568 287125 278914 274697 277790 196406 197523 636903 607760 1375613 1355623 409308 405188 592233 594453 728331 714409 755841 754282 795038 809390 773789 857735 1835129 1912803 1191574 1001745 645770 635495 763536 755715 792231 802486 820748 830374 932830 936627 4530327 4686199 39.75 71.5 1
10:28:07 2024-01-25 623003 620274 196025 191931 305196 310064 319042 315192 206998 205071 248752 252077 287303 292019 3897713 4187352 5815255 5681509 987108 1017944 275797 243693 252508 253274 287180 279612 274839 276550 197093 197625 652539 607760 1409941 1346404 410250 405867 587251 594417 728575 709300 754039 759053 791174 802567 774630 860039 1836387 1921652 1191190 1005216 649549 633804 764668 761242 790547 802414 825647 832342 931654 933877 4564009 4692435 39.75 71.5 1
10:28:08 2024-01-25 632125 621216 199967 191624 306088 309559 319007 316623 206895 207180 247775 253451 287513 297966 3890832 4143379 5852770 5674660 994407 1022393 276381 242761 252725 254123 287220 279432 276069 276285 197236 197179 643505 603562 1414574 1355623 405750 405795 586383 590012 729642 708119 749839 760164 798064 801822 774375 862598 1844349 1942603 1186027 994592 649549 635495 759185 760666 795743 800291 821110 837436 941054 931516 4464676 4674838 39.75 71.5 1
10:28:09 2024-01-25 629223 622136 196020 192711 303661 310100 318748 316879 206573 205424 247984 252499 288163 293161 3883140 4203528 5868480 5658420 979389 1020760 277315 242452 254514 253097 287990 279649 275224 275806 197514 196530 654276 602270 1380752 1367232 410537 404545 585852 590614 728848 711273 751477 755353 793374 808817 772741 857600 1835166 1927480 1194957 1000285 644850 636466 761375 756388 797472 807099 821110 832857 938204 938099 4527407 4692435 39.75 71.5 1
10:28:10 2024-01-25 627216 622132 196029 192572 304945 309090 320234 315906 207575 205071 247984 253628 288351 291339 3896483 4216675 5821385 5671915 984165 1020406 277741 242656 252581 253983 287288 279576 274803 277400 196959 197523 646709 609496 1389652 1355623 410576 404581 587123 594453 727815 709156 755146 756799 793450 808819 777286 858071 1833778 1924637 1193074 1007358 647396 632907 764656 758979 791108 802558 829569 832894 928698 936627 4589426 4688445 39.75 71.5 1
10:28:11 2024-01-25 633095 621216 199744 192559 305652 309090 319750 316145 206895 205744 247219 253486 287478 293544 3900184 4139907 5856788 5689599 998055 1022282 276252 243030 254082 253948 287046 279468 275540 276285 197375 197043 646111 600552 1390094 1358294 408498 405795 586383 588926 731636 709300 749307 762628 795807 802531 774925 862635 1842789 1943973 1200382 995959 649088 632907 758915 762358 793386 800121 824400 836605 935549 932981 4527817 4688464 39.75 71.5 1
10:28:12 2024-01-25 634690 621698 195887 192876 303982 310064 319007 315889 206998 205105 247149 254265 288544 292118 3900184 4193202 5875439 5682861 985575 1023276 276323 242656 254873 253300 287954 279396 275047 276336 197442 197042 645300 599696 1383231 1365767 408498 404402 590591 593710 729606 713325 750785 755827 798064 809390 774925 863443 1835129 1926003 1194957 995300 643932 635604 759127 756388 799168 807099 821110 832744 937802 937915 4533877 4683070 39.75 71.5 1
10:28:13 2024-01-25 625734 621907 196611 191931 305075 310973 319939 318592 206895 205071 247949 252077 288789 293037 3896469 4210132 5819580 5665120 980269 1023276 278024 244899 252436 253983 287037 279432 275082 277186 197303 197625 646709 608844 1384260 1355623 410503 403905 586707 594307 727815 709042 754430 756762 793383 809011 777249 858346 1831138 1913355 1179891 1005314 645732 632907 762454 757872 791108 807099 830538 830337 931650 939315 4609121 4695784 39.75 71.5 1
10:28:14 2024-01-25 633058 621144 196300 192502 305160 309993 320495 315978 206929 205710 247665 254052 287373 294019 3896483 4168888 5841059 5675774 991686 1020907 275797 245150 253901 253630 286929 281410 274661 277186 197792 197350 656575 600552 1400351 1356002 409079 405759 587334 593960 733903 710270 748863 756726 795135 802531 779340 865092 1840384 1943936 1204220 998138 649549 633804 758008 762862 793356 801213 825573 834748 937540 928552 4517752 4688219 39.75 71.5 1
10:28:15 2024-01-25 634662 622132 196025 192976 304196 310971 319007 316552 206929 205105 247530 254408 288281 291826 3907710 4201869 5891603 5673375 984613 1021668 274883 242726 254693 252498 290168 279324 275397 277078 197720 197694 637771 599761 1388949 1368528 408498 405651 593200 592377 733624 714372 746703 760075 798028 807035 774888 862598 1845419 1933844 1182330 992199 645770 635944 758087 756093 793349 802450 820748 833525 938204 933877 4505660 4674763 39.75 71.5 1
10:28:16 2024-01-25 625734 621911 195750 192976 303267 311952 318972 315978 207864 204786 247984 252886 287478 293162 3899405 4249003 5855913 5665120 971066 1017908 275797 242726 254154 252498 287899 279612 273963 278556 197196 197625 634992 606592 1376509 1355623 411726 405579 592270 596874 730921 713288 757617 754140 793413 811682 778233 860182 1833778 1914358 1194957 1006030 643932 634446 764077 755852 791108 802450 825536 834722 932757 938615 4533991 4688219 39.75 71.5 1
10:28:17 2024-01-25 622339 620278 196576 192537 305621 310064 318972 316075 206929 203867 248716 252886 288023 292261 3899165 4197122 5827802 5674499 986548 1017944 275762 243134 252689 253663 288097 279540 275224 277790 196406 197797 630648 607461 1387220 1344617 410830 405723 588881 595612 732480 710270 758111 760055 790506 802229 779306 863105 1836387 1928368 1193074 1008157 650860 634703 764619 761242 789717 802378 825536 833525 929011 928588 4530752 4684869 39.75 71.5 1
10:28:18 2024-01-25 632755 622117 200103 191731 306092 309993 318489 317031 206860 205744 247949 253628 288080 293923 3896385 4133013 5841358 5666409 996652 1020147 276185 242726 252653 254088 287692 279308 276069 276479 197514 197145 649528 602270 1410230 1363206 410537 405506 588881 593363 732480 712146 753804 761058 799086 801786 774339 865130 1842789 1945957 1196840 995300 651326 635604 760255 762248 795670 801423 822535 837238 938204 930199 4485503 4674800 39.75 71.5 1
10:28:19 2024-01-25 631195 621911 196025 192537 304227 310064 318972 316075 207540 206386 248170 253593 288281 292082 3899165 4192731 5862224 5665120 981634 1022393 277494 241981 254154 253274 288102 279540 274839 275668 197370 196530 659394 601840 1385610 1367753 410245 405861 590554 591988 728848 713340 752732 755678 801428 811682 771851 860796 1836387 1925601 1196840 996008 643932 630920 759212 755715 799012 802486 822280 832268 941233 937952 4530640 4689756 39.75 71.5 1
10:28:20 2024-01-25 627217 623968 196025 192537 304646 311964 320424 315654 206964 205105 247949 253628 287827 292086 3901948 4228825 5819729 5665120 981353 1020147 277884 242691 252725 254088 287180 279649 274803 277364 197236 197488 646709 609205 1400399 1356452 410540 404510 587251 596324 728738 710160 757458 759655 793267 810499 779340 857511 1836236 1916140 1208058 1007463 647615 632797 764619 756762 791108 807062 830538 832114 928698 936591 4596432 4695784 39.75 71.5 1
10:28:21 2024-01-25 633782 620310 196029 192368 306092 309055 319974 316110 207320 206352 247949 253628 287513 293715 3905750 4154650 5856788 5670452 993660 1020636 275797 242726 254154 254053 286978 279649 276301 276056 197792 197145 650975 600552 1381723 1356967 409079 405795 586383 591300 731782 710160 752395 762902 795625 802387 777055 865558 1845555 1943688 1183657 998138 649088 633804 758008 763376 793356 801213 825573 836801 935512 928515 4511382 4683070 39.75 71.5 1
10:28:22 2024-01-25 633058 622136 195750 193015 303307 311670 318972 315633 206929 205105 247149 254408 288115 292118 3896619 4190892 5866114 5665120 980276 1022393 276185 242016 254693 253097 287990 279612 275417 277364 197514 197336 644026 600124 1380412 1364843 408498 404225 590511 590882 729606 713362 749233 755132 799874 809136 774814 863255 1840272 1925634 1196840 994468 645770 636506 758008 757056 795670 802342 821110 835274 938501 937915 4511307 4678141 39.75 71.5 1
10:28:23 2024-01-25 627021 622127 196300 192533 304910 309524 320682 315978 207575 205105 247949 253416 288281 291221 3902136 4228677 5824663 5654401 977854 1020147 277494 241981 254514 253274 286629 279649 274575 277364 196959 197179 645300 603993 1419402 1352480 408658 403337 588084 594417 728848 710307 754766 755753 791101 811536 781249 858769 1830346 1918150 1202301 1007463 645770 632760 763000 757947 790547 809113 829351 830225 931650 939315 4606235 4688295 39.75 71.5 1
10:28:24 2024-01-25 632052 621834 196300 192498 304945 310029 319974 315978 207864 205105 247566 254408 287478 291984 3901957 4178437 5847463 5683878 991686 1023844 274954 242726 252725 253309 287692 279649 273127 277400 196959 197488 640551 600129 1415417 1348316 408498 405867 588918 596213 733894 709300 752086 758979 791101 802423 778387 866924 1842789 1935598 1194957 1000987 649003 632489 761915 762286 790961 802557 830435 837200 932467 928552 4517752 4688257 39.75 71.5 1
10:28:25 2024-01-25 629302 621911 196025 192222 303982 311952 318489 317621 206929 205710 247984 253869 287277 292875 3905863 4164595 5874715 5674499 986679 1022393 274114 243134 252725 253097 288919 279540 275682 277169 197375 197522 653756 601410 1390859 1359478 408207 405903 592747 591427 733894 715421 749802 756762 799196 807108 774888 863863 1842789 1935265 1204373 994468 647615 638316 758636 760425 797309 802557 823378 837163 937103 935233 4502684 4692435 39.75 71.5 1
10:28:26 2024-01-25 626879 625222 196025 192537 303307 311952 318746 315633 207899 204434 248542 253416 287478 293507 3888823 4235583 5847463 5670452 973904 1020907 276185 242761 254154 252533 288500 279576 274803 277986 196959 197797 632212 606462 1374685 1354001 409887 405759 591105 596213 729747 715421 755718 755889 795771 809390 775845 860182 1838008 1912716 1196840 1006717 647153 638279 765705 757947 793356 806650 825806 833858 935329 938579 4546191 4699135 39.75 71.5 1
10:28:27 2024-01-25 624811 623519 200063 192232 305626 310029 319455 316110 206964 205811 248752 252429 287513 291984 3896613 4199416 5810848 5661080 987958 1020147 276608 243134 252689 254088 287990 279649 275646 277078 197375 197488 639161 609061 1386937 1349868 412002 405903 588084 593887 729688 708619 756218 760735 795771 807108 774981 859391 1836387 1928368 1204220 1008111 651326 634519 767845 763952 793356 802342 827888 834011 933636 938135 4593152 4699302 39.75 71.5 1
10:28:28 2024-01-25 633955 620278 196300 192368 306088 311046 320660 316552 206929 206031 247775 253628 288216 293997 3896385 4165073 5856788 5675774 992914 1020907 276185 242557 252725 254053 286741 279612 275646 276550 197514 197179 647500 600552 1382019 1355623 408045 405795 587214 593960 732947 709300 750906 761242 796935 806840 777129 864477 1843038 1942491 1193074 995300 649549 634703 759052 763952 798738 804188 825806 836279 935366 932065 4531504 4685748 39.75 71.5 1
10:28:29 2024-01-25 636460 625185 195954 192941 304196 311006 318713 315854 206964 207180 246457 254408 287478 292118 3896390 4186753 5868031 5661080 979539 1022393 276680 241981 254693 252568 287990 279576 275260 275862 197792 196530 660803 601410 1391142 1370171 405714 404510 589529 590429 728538 713810 750372 755353 797862 808441 772693 861911 1835166 1925637 1194957 995959 645770 635495 761375 755620 797876 809404 823304 833745 940870 937806 4527990 4695784 39.75 71.5 1
10:28:30 2024-01-25 628850 621870 195776 192502 304659 311523 321977 315978 206964 205105 248554 253488 288351 290851 3896483 4225921 5819487 5665120 980652 1017908 277494 242016 252725 253698 286879 279649 274874 277169 197419 197488 645300 608268 1406933 1354662 410213 404222 587251 594417 727815 709300 755953 756241 792256 809390 778387 858346 1832476 1916140 1189307 1007463 646691 632907 764631 758370 792231 807099 829351 831889 933525 940801 4603450 4688106 39.75 71.5 1
10:28:31 2024-01-25 633601 621874 196304 192537 304941 312185 320435 315618 207864 205744 247566 254408 287478 293960 3900184 4175239 5853931 5679824 990980 1019424 274954 242726 254154 253274 287086 281303 274839 277169 197514 197179 653756 600121 1392184 1353701 408498 405831 587251 594453 733894 709300 752732 758443 793486 802531 777249 865167 1835166 1943936 1178007 998828 649088 633804 758673 762898 793356 801213 825610 836605 936921 934671 4528089 4681409 39.75 71.5 1
10:28:32 2024-01-25 629297 623895 196540 193076 304972 310357 320767 315978 206998 205105 247949 253628 288983 292583 3900184 4235621 5839142 5665120 975762 1020944 276680 243621 258108 253274 287180 281339 274803 277400 197236 197405 637771 603993 1384299 1355623 409308 403373 588647 596213 727815 709156 754766 756425 793144 809082 778387 857124 1831175 1913318 1198463 1005314 643932 632658 762454 756457 791108 808239 829844 830337 929392 939315 4602544 4708501 39.75 71.5 1
10:28:33 2024-01-25 635452 623453 196580 192401 305017 309887 320767 315906 207402 206248 247530 254230 287478 293178 3896469 4169695 5845262 5678793 991686 1022393 275568 242726 252725 253663 287724 281339 274803 277364 197375 197179 657984 599771 1391715 1353701 408498 405831 587338 594417 735456 709300 748937 756835 795171 802495 776430 865130 1840421 1952700 1183657 998555 648627 632907 756967 762323 793349 801813 824363 834748 936875 928479 4518127 4696466 39.75 71.5 1
10:28:34 2024-01-25 634238 626291 196158 192688 304089 310864 319348 318439 206791 206283 247807 253488 288351 291669 3893824 4198870 5868480 5657043 979539 1020295 276680 241981 255091 253309 287990 279576 275260 276287 197792 196564 657984 601840 1384661 1364843 409040 404225 585888 588926 727473 711273 751858 755827 797862 809047 772072 859428 1835166 1927517 1194957 998082 645310 638242 761375 755620 797435 807099 821110 829636 938204 939315 4530640 4689480 39.75 71.5 1
10:28:35 2024-01-25 625477 623821 196469 192257 305804 311744 319832 317766 206826 205356 247807 252433 288649 293065 3900184 4205601 5819487 5666409 982222 1017944 277494 242050 252725 254088 287180 279612 274839 276550 197236 197488 645300 608193 1377471 1352480 410576 404581 587031 594417 728331 709300 755681 756799 793309 808477 778387 857735 1831175 1921909 1204220 1004599 645770 632907 763536 756130 791108 808239 829844 831558 928735 939315 4595978 4696276 39.75 71.5 1
10:28:36 2024-01-25 633053 621216 196025 192502 304873 310754 320696 318628 207298 206139 247807 253912 288211 293777 3899585 4171584 5853603 5667686 991968 1022393 275797 242557 252725 253698 286741 279685 275260 276515 197514 197179 646111 599696 1377791 1355623 405750 405831 587251 592665 733375 709300 750943 760128 796935 807108 774667 864477 1840421 1943936 1193074 996600 649549 635604 758599 763439 796871 802668 823156 838468 937540 932981 4520949 4685748 39.75 71.5 1
10:28:37 2024-01-25 632610 622172 196025 192841 304120 310971 319042 317852 207656 207728 247736 253877 288684 292073 3905442 4197891 5874678 5670452 982334 1020944 277208 243693 258218 253309 287990 279612 275260 276550 197514 196598 663622 600622 1404642 1368230 405714 405152 585852 590919 729642 713362 746777 755353 797862 808477 773789 860076 1839115 1928368 1194957 998138 645310 635495 760796 756154 798037 808239 821110 834163 938501 939315 4530640 4692435 39.75 71.5 1
10:28:38 2024-01-25 625468 621225 196790 191935 305970 310029 319939 315889 206998 205572 248503 252396 288781 293630 3899863 4196311 5824663 5665255 979952 1017944 277884 242016 252725 253770 286777 279685 274839 277400 197375 197523 647590 607026 1408286 1352480 409887 404545 587251 592373 727815 710307 755841 756799 793450 808477 778424 858346 1831175 1913355 1185540 1006746 645770 632907 764656 758406 792231 808239 830435 832857 930049 939467 4602544 4695100 39.75 71.5 1
10:28:39 2024-01-25 633753 620314 196025 192498 304945 309812 320720 315798 206964 205105 247566 254052 288041 293667 3906490 4170996 5852770 5675774 990980 1022246 275726 242726 252725 253309 287180 281013 274697 276586 197375 197179 653756 599701 1397263 1354408 408498 405831 587251 592336 733894 708001 750224 757943 795171 802531 778387 867671 1840421 1943973 1185540 995959 650474 634253 759185 762898 793422 802450 825374 834785 936875 928515 4511570 4683070 39.75 71.5 1
10:28:40 2024-01-25 632125 622136 196025 192541 304232 310064 319007 315889 206929 206065 247665 253628 288351 292118 3897713 4191895 5867340 5665120 979539 1020944 276680 243427 254873 253062 287990 279576 274839 276091 198350 196905 660979 601840 1417818 1368193 408081 404545 589529 590465 729619 712820 751477 755889 797862 809047 772693 860039 1835203 1927480 1194957 998082 643932 635944 761375 755620 798037 807099 821110 829871 938501 939315 4537535 4688445 39.75 71.5 1
10:28:41 2024-01-25 623656 619838 196304 191628 305661 310029 319007 315157 206964 204928 248542 251867 287547 294057 3890832 4193247 5815255 5658305 981316 1019424 277884 242557 252725 253910 287666 279649 274768 277364 197236 197214 645300 608332 1383233 1354662 410576 404545 587251 594417 728576 709300 754039 756799 793486 809390 777249 858346 1833778 1921909 1187424 1007801 646691 632907 765199 758428 792231 806831 829253 829871 929392 936627 4577221 4688445 39.75 71.5 1
10:28:42 2024-01-25 632610 621428 196300 191965 306119 308191 319007 316587 206895 205744 247984 253840 287513 297930 3893824 4143379 5862149 5674660 995761 1022721 276272 242761 254154 254123 286978 279649 276243 276993 197514 197008 643331 600552 1381723 1358276 410271 405831 587251 590175 732856 710307 752395 762935 798064 802531 778419 864477 1845659 1941185 1178632 995300 650474 636432 759759 763439 798037 799486 820748 839387 938501 928552 4445919 4673705 39.75 71.5 1
10:28:43 2024-01-25 626800 622172 196300 192572 304824 310971 318008 317101 206964 205105 248542 252851 287547 293608 3890930 4218828 5850696 5653104 978552 1020723 276466 242656 254278 253913 288802 279147 276105 277400 196959 198210 657984 606164 1402281 1359049 410613 405542 590071 592665 727473 715421 755617 756799 798064 810259 774925 860220 1839115 1916973 1193423 1001745 645832 636466 765742 755594 793349 807099 826822 832305 934850 939046 4530327 4685748 39.75 71.5 1
10:28:44 2024-01-25 624848 620959 199787 191965 305232 310064 319007 315854 206998 204468 248752 252886 287025 292465 3890832 4179691 5819487 5670506 989371 1020797 276272 243404 252544 253913 288008 280854 275453 277364 196959 197523 645300 608332 1375613 1349868 411448 405903 588084 592519 731960 708119 759193 761242 795771 807108 776700 860076 1836387 1925564 1189307 1008074 649549 634703 765742 762358 792793 802522 829253 833525 931438 933913 4556942 4684907 39.75 71.5 1
10:28:45 2024-01-25 632435 621225 196576 191965 306088 309090 319042 316145 206929 206065 247984 253663 287478 293544 3890832 4133460 5853866 5658305 990748 1023313 275953 242691 254082 253204 286633 281122 274697 276143 197514 196837 656575 599771 1387486 1355623 409661 405542 587334 592701 733913 709300 752503 760433 796371 807108 775017 865167 1843038 1943973 1208058 996718 649549 634703 758648 762828 795707 800085 824363 837834 936875 928515 4492812 4702285 39.75 71.5 1
10:28:46 2024-01-25 630998 622172 196025 192537 303910 310100 318972 316110 206964 206386 247984 252886 288010 292118 3893607 4196648 5856788 5647678 978107 1021858 277013 243693 253973 253169 287954 279432 275962 275526 197792 197042 652347 604097 1383160 1364843 409887 404581 590554 592779 728848 711310 753156 755215 801465 809082 772656 857563 1835082 1924237 1198724 997428 643932 634562 760218 755620 797766 807099 821110 829871 938538 938099 4527407 4683070 39.75 71.5 1
10:28:47 2024-01-25 627512 621261 196025 191965 305612 309559 320459 317426 206998 205105 247984 252886 288386 292118 3890832 4220667 5820517 5658334 979605 1017908 277884 243657 253937 254197 286893 279504 275082 277221 197514 197694 639161 608332 1414832 1358388 410431 404510 587214 596359 728738 717453 755841 756762 793413 807873 781449 859907 1832476 1921909 1200382 1007463 647338 633804 764619 758943 791669 808239 830160 832744 929355 939315 4599716 4699135 39.75 71.5 1
10:28:48 2024-01-25 634690 622100 196722 192502 305590 309272 320945 316110 206929 206208 248070 254195 288115 293923 3890832 4158244 5847463 5674222 990786 1020870 275762 242691 254154 253842 286454 281013 276013 276230 198043 197350 663445 600552 1391587 1358276 409661 408322 587214 592628 733858 709803 752932 762286 798064 808248 777129 865092 1845659 1946754 1193074 996718 650936 635604 759715 764523 798000 800049 823156 839662 939264 932835 4524471 4689756 39.75 71.5 1
10:28:49 2024-01-25 633012 622100 196025 192810 304232 312850 318972 316075 206929 206386 247566 253628 288351 292354 3890912 4192433 5857541 5655742 981634 1020907 277263 242353 254693 253274 287990 279612 275362 276230 198489 197247 662212 602711 1387360 1369697 409661 404972 592358 593785 731709 713288 746740 755889 800146 810926 774888 861299 1835166 1929042 1194957 998138 645770 636393 761375 758539 799168 808810 822866 834640 939165 939315 4536522 4686412 39.75 71.5 1
10:28:50 2024-01-25 625365 621189 196576 191896 306123 312662 321135 315854 207587 205390 248332 252043 288789 293923 3899165 4199416 5822593 5657043 985103 1020870 277494 242388 252725 254478 287180 279649 275453 277364 197196 197591 646709 609205 1396627 1354075 411630 405615 588464 595076 730402 710270 758169 759016 793450 808819 780930 860033 1836387 1926003 1202301 1010264 648627 634432 765742 760630 793356 807062 830435 835311 930049 936591 4567842 4689756 39.75 71.5 1
10:28:51 2024-01-25 632829 621180 196576 192237 306523 311009 319974 317066 206895 205744 247949 253628 288115 293715 3891047 4142024 5850629 5670452 994482 1022393 276185 242761 254154 254088 287198 279576 275682 276479 197514 197371 652347 603144 1385510 1360836 410830 405687 588610 593785 733001 710270 751291 762174 800058 802531 777129 865092 1846870 1945220 1189307 997428 650474 634482 759090 764251 795670 800049 824363 838430 937540 932835 4511307 4684869 39.75 71.5 1
10:28:52 2024-01-25 633058 621911 196025 192671 304445 311006 319452 316075 206964 205710 247184 254230 288351 292118 3896385 4199603 5871256 5681509 982334 1020907 276608 241981 253090 253239 288418 279612 275646 277134 197792 197008 666440 600552 1417519 1367232 409661 405470 593075 593785 732853 714226 750187 756351 800256 811035 777129 860002 1840421 1929047 1194957 998138 645310 634526 760255 757872 799168 809113 821110 829871 939201 939315 4543794 4692435 39.75 71.5 1
10:28:53 2024-01-25 626257 622100 196576 192372 306092 309776 319939 315157 206964 205105 247984 252429 288098 292946 3899165 4204152 5828812 5665120 982960 1022393 277884 242557 254154 254088 287180 279649 275453 277400 197236 197488 645300 609061 1385114 1352480 411740 405116 588844 597286 728775 710307 759345 760735 793304 811645 781561 860683 1836387 1921909 1187424 1008878 647615 634432 765742 760055 792793 809272 830435 832744 930049 939315 4586600 4695784 39.75 71.5 1
10:28:54 2024-01-25 633017 622091 196442 192806 306092 309488 320459 316110 206964 206386 247949 254259 288351 293923 3896385 4142794 5847463 5670452 990786 1019388 276185 243099 254154 254088 287180 281303 276069 276515 197514 197454 646111 600552 1395406 1355623 408045 405831 587900 594673 735090 710196 753470 762211 797793 802387 779340 866176 1841581 1949491 1185029 1001708 648627 633804 760833 760550 793356 801777 830435 838916 932794 935196 4527407 4686790 39.75 71.5 1
10:28:55 2024-01-25 633955 621667 196025 193133 304227 311697 319007 316587 207540 205567 247949 255225 287369 293960 3896385 4173973 5884764 5675774 984302 1022393 276185 242761 252737 253274 288395 279612 275646 277364 197375 197763 644721 599696 1387597 1364843 408498 405759 592105 596359 732952 715421 753470 757797 797771 811682 775971 865836 1844242 1935598 1200607 994468 645770 636393 758673 756726 797876 802450 823119 836605 939536 938135 4458633 4687251 39.75 71.5 1
10:28:56 2024-01-25 623523 621225 196300 192502 305156 311952 317973 316587 206964 204928 248542 252886 287295 293923 3890832 4224840 5847463 5651708 979539 1017908 276381 242522 254154 253274 288802 279540 275646 277790 196821 197797 626653 607760 1385609 1355623 410540 405831 590978 593631 729053 715421 756218 756227 797206 811536 776907 860571 1841618 1914358 1204516 1003847 648540 637671 765705 756762 793356 807099 825693 832231 937540 939315 4536799 4692435 39.75 71.5 1
10:28:57 2024-01-25 623729 621148 200103 191896 305768 309993 319714 316110 207540 205567 248716 252429 287840 298003 3890832 4187389 5809106 5655742 985141 1016430 276608 243134 252725 254088 287180 279649 274839 277364 197514 197488 647590 608193 1394598 1351517 411813 405867 588501 592373 729569 710307 756291 760666 795771 807108 780375 863105 1838675 1921505 1211896 1010339 651326 634666 767337 761058 793356 802522 828036 833488 934299 935223 4577221 4695784 39.75 71.5 1
10:28:58 2024-01-25 633675 622136 196255 192971 304227 310717 320454 316075 207540 206352 247751 254052 287897 292118 3890832 4192731 5856788 5661080 982334 1020147 276644 242016 258254 253274 288395 279612 275646 276515 198363 196564 665031 600552 1382262 1364843 408045 405398 590362 589758 729642 713362 751477 755753 799025 809047 774925 861948 1840421 1926265 1194957 1000199 647615 638316 763437 758539 799021 809272 823378 835086 941899 939315 4535013 4692435 39.75 71.5 1
10:28:59 2024-01-25 623922 621220 196852 191926 306092 312185 319974 316110 206998 205567 248716 252077 288351 292416 3890912 4194892 5809886 5655742 985141 1019424 277494 243099 252725 254443 287787 281267 275646 277790 197236 197797 646709 610079 1393080 1353701 412396 405795 588171 595296 729053 709120 757271 760128 796371 809390 778424 863480 1836387 1927485 1193074 1010264 650395 634556 767845 761058 793356 806954 830323 835086 934299 937806 4577221 4681409 39.75 71.5 1
10:29:00 2024-01-25 631837 620747 200067 191931 306514 311744 319455 317066 206929 206065 247949 253663 287478 293960 3890832 4133460 5847463 5670452 995940 1023118 275762 242761 252725 254513 287288 279612 276528 276515 197514 197488 641941 602700 1385486 1358513 409272 405867 588084 592665 733375 710159 753418 763476 793337 802531 774981 864477 1845659 1943973 1200607 996718 651400 636429 761222 765041 800149 802557 825806 838281 938057 934083 4511270 4681522 39.75 71.5 1
10:29:01 2024-01-25 634690 623895 196016 192830 304196 310753 319007 318628 207622 206065 247566 254219 288281 292118 3890832 4187153 5866114 5665120 982334 1020907 276644 242016 258327 253274 287292 279576 275646 277400 197792 197419 667850 599470 1389798 1368230 409079 405473 592860 592209 731782 714409 751477 755972 800227 809047 774925 861336 1839078 1929735 1196840 997428 645770 635458 761375 756493 800149 807985 823304 835086 943545 937806 4531504 4688445 39.75 71.5 1
10:29:02 2024-01-25 627512 621943 196029 193174 303910 310029 320646 315978 207899 205105 248435 253486 288316 291221 3899165 4231930 5824663 5655742 979952 1019424 278080 241778 254514 254053 287104 279685 275224 277400 197236 197488 637771 606592 1432860 1352480 409887 404545 588918 596176 728634 709120 755841 756799 793450 809082 780435 858346 1829297 1921909 1202301 1006030 645770 632907 763536 758943 792231 809113 830174 832520 931502 939206 4594017 4694408 39.75 71.5 1
10:29:03 2024-01-25 632700 622130 196025 192524 305115 309055 320696 318215 206895 205710 247566 253663 287513 293781 3889793 4152063 5828588 5665120 991537 1022393 275797 242557 254154 253663 286777 279649 275646 276285 197514 197179 644721 600552 1380046 1355623 408045 405867 587251 592665 733894 710307 752882 761242 797499 807108 775017 865167 1841729 1943936 1217654 996718 650474 630920 759149 763439 797435 799486 823193 839662 939315 935724 4509125 4681635 39.75 71.5 1
10:29:04 2024-01-25 632993 623881 195918 192611 304124 312185 319007 316110 207622 206317 247913 253416 288386 292209 3896483 4192881 5845262 5661080 979539 1020944 276715 242016 258072 253309 288395 279649 275682 276550 198070 197302 662212 602335 1377548 1368230 408658 405759 588971 591754 729642 714915 748974 756425 801090 810223 774375 861299 1840421 1931103 1196840 998828 645770 637366 762454 756493 798037 808239 822866 829908 940966 940801 4535013 4688106 39.75 71.5 1
10:29:05 2024-01-25 628942 625666 196540 192970 305003 310829 320684 315157 207575 205105 247984 253950 289039 291633 3890832 4228924 5819487 5654401 975762 1017981 276644 242050 258363 253309 287306 281737 275453 278181 197236 197797 645300 603993 1385403 1352480 409308 404581 589754 596213 729053 711237 755953 755753 793450 810829 781579 858346 1828145 1919187 1204220 1005142 645310 633804 763536 756762 792231 808203 830435 829871 930085 941310 4602850 4699127 39.75 71.5 1
10:29:06 2024-01-25 631642 624513 196576 192836 305012 312850 320281 315942 208223 205105 247984 254834 287478 294328 3889793 4169037 5845524 5675774 991686 1023118 274954 242761 252725 253309 287899 279649 273963 278181 197236 197454 646709 600124 1401591 1347920 405714 408236 590172 597095 734935 708119 755953 760128 792852 802531 779192 866436 1835129 1943973 1185029 998828 648627 632636 760297 760666 793356 801813 830435 839662 934152 928588 4520949 4689555 39.75 71.5 1
10:29:07 2024-01-25 634686 623821 195994 193010 304089 311809 318865 318664 207402 205641 248364 254909 287295 297930 3888253 4173973 5878875 5662510 988160 1020184 274498 243474 254823 253097 292812 279540 275682 277400 197375 197797 646709 600552 1386130 1355623 408081 408812 592233 592665 735456 715421 754340 758443 799039 802459 774925 867671 1845659 1938922 1191574 996718 649088 637853 759759 758354 796871 802378 820748 838430 937139 937683 4496255 4676396 39.75 71.5 1
10:29:08 2024-01-25 626703 624743 195811 192900 303683 311881 319572 315942 207760 204968 248574 253453 287932 293288 3890832 4235395 5862674 5661080 973631 1017908 275797 242557 254514 252498 288395 279612 274383 278181 196959 197797 645300 605291 1387269 1356452 409924 405831 591269 597628 729760 714409 756255 755889 795171 811473 778011 860039 1831175 1915430 1198724 1006030 643932 634526 764619 755715 792231 807099 828036 833525 934850 941310 4552688 4683070 39.75 71.5 1
10:29:09 2024-01-25 625365 620310 196304 192257 305334 312185 319690 317766 206860 205803 249030 253523 287103 294877 3899165 4169435 5837122 5665255 985978 1017908 276417 243304 252689 254088 287180 279612 275453 277400 196959 197832 645300 608193 1393175 1346679 411813 408236 589139 594051 731746 709156 756255 762395 792852 807108 778387 862598 1835203 1931103 1193074 1006030 650474 630956 763536 763439 791108 802414 830435 837399 928698 935233 4530327 4685748 39.75 71.5 1
10:29:10 2024-01-25 629334 622130 200139 191896 304873 312309 320681 319341 207333 205607 247878 253523 287988 293457 3899863 4147735 5830804 5666409 992449 1020760 276414 243508 252689 253875 288395 279540 276334 276586 197514 197523 649000 603380 1389925 1359478 409345 409101 589492 594252 735050 712820 753692 762395 797862 802531 774925 867671 1845659 1934575 1193423 996718 649088 638304 760870 760091 798037 802414 822571 838468 937838 939315 4499230 4677303 39.75 71.5 1
10:29:11 2024-01-25 625734 622132 195750 193181 303333 311952 319490 315978 207980 206598 248467 253383 288483 293361 3894295 4245053 5852619 5665120 976022 1020944 276185 243693 254728 252498 288512 279649 274383 278181 196959 197660 634992 606031 1378396 1355623 409924 405867 593129 597518 729642 714409 756255 755753 795208 811437 778387 859428 1831175 1912716 1196840 1006030 644850 634562 765742 755252 792793 807099 828036 833525 934850 941310 4537271 4674800 39.75 71.5 1
10:29:12 2024-01-25 627512 620305 196300 192502 305196 310535 319042 316075 206964 204468 248542 254127 288281 295028 3894295 4195465 5838137 5654401 986988 1020870 275637 242761 252725 254088 287571 279360 275453 277400 196959 197832 657280 606201 1388795 1346404 411813 408236 589005 597518 731782 709156 755655 763205 792852 807108 778975 862598 1837507 1927480 1187424 1008074 650474 630920 765470 763439 791108 802522 829253 836010 930122 935269 4539706 4684982 39.75 71.5 1
10:29:13 2024-01-25 631199 620314 200134 191633 306092 310029 318748 316844 206929 205744 247984 253663 288106 293594 3897713 4132052 5843391 5681509 991537 1020944 275513 243030 254154 255002 286777 279649 275682 276230 198070 197179 661684 600552 1380132 1355623 408983 405903 587251 593748 733375 709156 751514 762935 798064 807108 774981 865167 1843038 1946754 1200607 996718 650936 635495 760297 763439 799168 799486 820785 839662 938501 928515 4449227 4681748 39.75 71.5 1
10:29:14 2024-01-25 624848 620310 196016 192537 304937 312185 317084 320019 206929 205139 248542 252851 288150 293544 3893824 4209919 5848596 5650420 976064 1020184 276450 242353 254154 253842 288806 278646 276105 277400 196959 197797 630822 608193 1379934 1360977 411813 405831 592560 591918 727510 717489 755146 758576 798064 809047 774925 861935 1836387 1916937 1178017 1003171 647433 638377 765199 758943 795107 807099 825336 832305 935549 939315 4530640 4685748 39.75 71.5 1
10:29:15 2024-01-25 625468 620350 199916 192000 305877 310064 319007 315889 206964 205139 248752 252464 287478 292019 3890837 4192454 5811108 5660042 987178 1020406 276129 243134 252725 254088 287990 279396 275504 277364 197236 197763 646709 608193 1385510 1349868 411849 408236 588922 596176 731347 709156 756291 763205 793486 808248 777249 861336 1837364 1928368 1229327 1009581 651400 630920 767102 763439 792231 802522 829253 836010 932830 935930 4539706 4684982 39.75 71.5 1
10:29:16 2024-01-25 632125 621907 199994 191970 306775 309559 319974 317101 206929 206065 247984 253663 288106 297930 3902136 4133546 5849642 5671915 996576 1022209 276272 243369 254046 254610 287180 279649 276528 276586 197859 197660 644721 601410 1382610 1355623 410830 405615 588918 593887 733485 710734 753156 763476 799196 806840 774981 865130 1844386 1943874 1198724 996718 651400 636466 761375 763981 799464 801249 823156 839662 939201 936408 4455298 4676396 39.75 71.5 1
10:29:17 2024-01-25 626328 621180 196438 192572 304834 312185 318079 319566 206751 205710 248577 252851 287547 293055 3888711 4210132 5850696 5661187 977425 1020797 277351 242995 254837 253735 288359 279432 276528 276550 197236 197214 646709 609281 1378758 1364843 411813 405831 585852 595053 728538 717489 753357 756762 799025 810866 774925 859156 1835166 1915076 1195570 1003171 647433 638340 765199 758979 795107 807099 825573 833525 935549 939315 4530327 4685748 39.75 71.5 1
10:29:18 2024-01-25 623922 620310 199854 191935 305877 310029 319007 315192 206998 205139 248787 252499 287295 292670 3890832 4187189 5810161 5657150 986988 1018956 277065 243030 252617 253983 287805 279432 275082 277221 197527 197797 636382 609136 1384875 1356002 412590 405637 588918 595332 730248 710307 759734 761315 796371 809390 778424 860039 1836054 1920336 1193074 1010299 649549 634703 767747 762358 793356 807099 830435 833525 931438 938651 4570017 4684907 39.75 71.5 1
10:29:19 2024-01-25 633095 621433 196300 192541 305196 309732 320010 316145 206964 205779 247949 254230 287478 297930 3887020 4149005 5853866 5666409 993511 1023313 275513 245599 254118 254224 286723 281158 275927 276372 197931 197385 655166 601133 1404684 1355623 408081 405903 588464 593710 733894 709156 752732 763329 798064 808839 774981 865167 1840421 1941149 1174241 996008 650936 634562 759222 763439 797876 802450 825610 837238 938204 928552 4508076 4683070 39.75 71.5 1
10:29:20 2024-01-25 632848 622172 196025 192572 304263 311006 320454 315889 207298 206065 247566 252886 287295 292118 3890832 4189516 5852619 5651708 978107 1023118 277208 243693 254764 253453 287990 279468 275311 275984 198070 197042 657984 603093 1393906 1364843 409308 404617 589529 589758 730921 713325 753418 756425 799062 811682 773826 860076 1835166 1924237 1196840 1000322 645770 637853 762420 756762 798037 808810 820785 829908 936477 938651 4516040 4676396 39.75 71.5 1
10:29:21 2024-01-25 623003 620274 199822 191961 306092 310029 319042 315766 206964 205105 248752 253158 287513 292299 3888144 4185633 5806025 5651708 986548 1018018 275991 243134 252472 254233 287846 279396 275397 277683 197375 197522 637771 608408 1394051 1350232 411630 408236 585744 596213 731228 710196 757737 761278 796935 808248 777286 865068 1835129 1931103 1194957 1008074 650474 634562 765742 763709 791108 802486 830435 837238 928698 933913 4524283 4684907 39.75 71.5 1
10:29:22 2024-01-25 629338 620278 199862 191896 306119 311006 318746 317136 206964 205424 247984 253663 287478 292634 3888060 4133460 5828812 5666409 995314 1020944 276220 242795 252653 253910 288464 279288 276314 277078 198035 197660 640551 603562 1396334 1359245 410830 408992 590554 593785 737022 712820 753156 760550 801465 802495 774653 867671 1845050 1941185 1186027 995959 651400 637402 761375 763439 799168 800983 822571 839700 939238 933913 4455298 4676396 39.75 71.5 1
10:29:23 2024-01-25 625468 622168 196025 192572 305196 311952 318043 317101 206998 204786 248752 252851 287513 293580 3890832 4205334 5848454 5648982 976679 1020944 276220 242388 254154 253309 287138 278718 275488 277790 197093 198521 632212 608768 1369272 1359478 410467 405723 592833 595571 730921 716870 758206 756227 797499 810389 776700 860833 1835129 1905140 1206257 1004599 645310 635531 765742 754553 792192 808810 828074 831124 934225 942159 4577221 4681560 39.75 71.5 1
10:29:24 2024-01-25 629338 620778 196304 192646 304267 310100 320010 315978 207899 204928 247219 254265 287277 297930 3881480 4167115 5828887 5667686 991686 1017944 274954 243693 252725 253698 287292 281339 273963 277400 197375 197405 640551 600515 1385567 1352480 409661 405795 589900 596103 734861 710307 755953 760587 794902 802567 779600 868239 1840309 1943051 1196840 1000248 649467 633559 761375 760935 793356 801213 830435 839065 930012 928552 4511232 4674763 39.75 71.5 1
10:29:25 2024-01-25 632662 622130 196025 192502 304227 311916 319712 316331 206929 205105 247984 254443 287277 293960 3892569 4155216 5878988 5681509 986052 1020147 274463 242930 254693 252498 288694 279540 275646 277364 197514 197626 636382 598841 1391329 1361805 410245 408558 592833 593357 737186 715311 753804 759753 799086 808674 777129 865167 1840421 1927185 1198724 995300 645770 635944 760292 756154 797398 806831 823119 834711 940567 939315 4527407 4680378 39.75 71.5 1
10:29:26 2024-01-25 632573 621225 196300 192572 306559 309993 319939 317066 206895 206352 247949 253663 287478 293605 3896385 4139337 5847463 5674499 994445 1020147 276185 243693 254154 254088 287077 279649 276069 276515 197514 197336 652347 601410 1385782 1355623 409272 405867 588230 595053 735090 712253 752435 763329 800021 802387 778750 868390 1846870 1948109 1189307 998138 651326 636273 760833 765336 798000 801813 826985 839662 936884 935001 4511270 4681484 39.75 71.5 1
10:29:27 2024-01-25 633480 622100 196025 192845 304232 311006 319042 316075 207540 206352 247530 254052 288281 292341 3890837 4178213 5857766 5655742 979539 1020147 276680 241981 255091 253309 288653 279612 275417 276515 197514 196564 663622 600552 1376151 1364843 408658 405152 590856 591754 732819 716389 754548 757220 802493 813406 774542 864488 1841581 1932850 1203432 996443 645770 635458 761375 759570 800302 809113 820748 832305 943434 939315 4518353 4675256 39.75 71.5 1
10:29:28 2024-01-25 627512 621907 196025 192980 304910 310029 320459 315157 207864 205424 247949 253628 288789 292082 3893824 4222670 5819487 5655742 981353 1019808 277494 242016 254154 254088 287180 279649 275224 277917 197514 197763 637771 607685 1391314 1355623 412455 405152 588918 595003 728848 709156 757811 761818 797904 815098 782812 860070 1836236 1923604 1198463 1007426 647153 633996 763536 757870 792793 811673 830435 835320 932097 941977 4595978 4695784 39.75 71.5 1
10:29:29 2024-01-25 633787 621180 196580 192502 304833 310029 320981 315157 207864 206031 247739 254443 288093 298003 3890832 4162955 5828551 5675774 988789 1020147 275726 243099 254154 253663 287180 281737 275224 277400 197931 197454 656046 599696 1412757 1353701 408045 408236 588501 596176 735045 710307 753692 760128 796935 809413 781486 868202 1841618 1946642 1185029 1002416 649931 634629 761915 761168 795047 802378 830435 839513 934078 937074 4529004 4688445 39.75 71.5 1
10:29:30 2024-01-25 630819 622130 196025 192537 304232 311916 318972 316587 206964 205710 248367 254017 287443 292626 3896385 4155216 5875439 5666409 987457 1020870 274463 243169 252725 253274 288599 279540 275682 277134 197375 197626 646709 600124 1381276 1359478 408983 409101 592979 592300 735977 716389 751217 759016 797862 807108 774925 870803 1846833 1943874 1187876 998138 650860 638158 761915 760406 799580 802342 825104 839662 938465 938099 4458633 4680082 39.75 71.5 1
10:29:31 2024-01-25 625734 621943 196029 192537 304695 311443 318231 317136 206964 205105 248816 252816 288351 292982 3896385 4215515 5847463 5655742 978552 1020870 276680 243251 254514 253698 288599 279308 276298 277595 197236 197797 633602 608044 1373683 1360977 411776 405831 592105 592263 729569 717489 756255 758406 797826 810793 776577 860833 1836387 1923632 1196840 1005281 648540 639134 765705 759945 797876 809272 824591 832231 939981 941310 4531504 4688445 39.75 71.5 1
10:29:32 2024-01-25 625365 623899 196576 191931 305796 309993 320010 316110 207864 205567 248367 252886 289026 293115 3890832 4210017 5819487 5654401 977854 1019424 277458 241981 258254 253663 287432 281303 275260 277790 197375 197797 636382 603993 1419052 1355623 410213 405152 588918 597518 729355 710196 755681 758406 795171 811473 780706 860182 1835082 1921909 1202301 1010026 647615 635456 765705 760178 793319 811404 832137 834490 934299 941977 4609121 4701879 39.75 71.5 1
10:29:33 2024-01-25 634662 621220 196300 192896 304873 309776 320981 315854 207553 206352 247775 254408 288150 298003 3889793 4160562 5847463 5683878 991686 1020907 275533 243134 252725 253875 288102 281267 274383 278181 197514 197488 645300 600552 1385057 1350825 409370 408236 586704 597518 735977 709156 753767 761242 793486 807108 781850 867671 1840421 1943936 1185029 1000996 648627 634519 765048 763952 796743 804830 830360 839550 937107 935480 4511270 4674819 39.75 71.5 1
10:29:34 2024-01-25 630976 623487 196025 192227 304223 311697 319007 318483 207540 205744 247984 253869 287077 292019 3896385 4155216 5870523 5674499 988160 1020147 274498 243543 254154 253274 288919 279576 275646 277364 197375 197556 645300 600124 1386514 1358513 409308 409390 594810 593887 735977 715421 753692 759016 800191 807108 774925 867671 1843038 1934768 1200607 993885 646691 636466 759185 762049 797876 807113 825806 837089 940870 936446 4481157 4681748 39.75 71.5 1
10:29:35 2024-01-25 620569 621189 196433 192537 303119 311952 320454 316075 208044 205002 248752 252886 287513 293507 3896109 4239624 5847463 5657043 973942 1020147 276185 242726 254154 252533 288802 279576 274803 278181 196959 197866 632212 606462 1382408 1356340 410540 405831 593015 595387 729870 715421 756255 755827 798064 810187 778601 860076 1833778 1912716 1186027 1005281 645770 636429 765742 756388 793349 810620 830538 834973 935366 941940 4582079 4688219 39.75 71.5 1
10:29:36 2024-01-25 626795 622130 196300 192372 304945 312628 319939 315598 207899 203833 247984 254017 287269 291913 3890832 4175371 5858493 5666570 985141 1017187 275215 243134 252689 254053 287602 279612 275646 278181 196406 197866 629797 606462 1393868 1344766 410613 408812 589754 595809 732856 711237 756255 763205 792256 807108 781813 863863 1838675 1931103 1194957 1005179 650936 630956 765470 763439 791108 802486 830435 839271 931502 938099 4537234 4681371 39.75 71.5 1
10:29:37 2024-01-25 632886 624960 196571 191896 306550 311915 319490 319079 206826 206031 247913 253663 287478 293397 3893607 4142061 5838137 5666409 994482 1020907 276220 242761 252725 254375 287288 279612 276298 276550 197514 197488 640551 603562 1393932 1355623 409308 405903 588501 592628 732856 710698 751514 762935 800477 804766 774925 865092 1843038 1941673 1191574 996718 651400 638304 761375 763439 797876 800049 823156 839662 939201 935333 4474608 4688445 39.75 71.5 1
10:29:38 2024-01-25 628942 623895 196402 192670 304972 310829 319007 317136 206619 205744 247984 252607 288711 292739 3899165 4206189 5856788 5655742 977854 1022393 277494 242761 254693 253875 287990 279612 276528 276285 197375 197626 639161 606592 1389243 1364843 411485 405831 590362 590592 728848 715421 754837 755657 799590 811437 774925 857563 1839115 1916470 1213815 1003884 647209 638340 765742 758943 797435 808810 825573 832305 937540 939315 4535013 4693762 39.75 71.5 1
10:29:39 2024-01-25 622912 623453 196576 192436 305912 312163 319796 318664 206929 205139 249137 252464 287513 294537 3891052 4201869 5810161 5661080 985141 1017981 276608 242761 252725 254088 287180 279612 275224 277400 197375 197405 645300 608193 1380870 1347920 412433 408236 585874 596176 731796 710196 758479 762935 797229 809390 777286 862598 1835166 1931103 1194957 1007463 650936 634562 765176 764251 792231 802522 830435 838468 930085 936591 4540548 4692306 39.75 71.5 1
10:29:40 2024-01-25 632546 623453 197129 191791 305867 310864 319313 316995 206791 205962 247984 253628 287478 292883 3894295 4135952 5811941 5665120 994520 1020907 275797 242761 252725 254088 287950 279344 276564 276586 197514 197488 648119 602775 1408704 1355891 409887 408812 589841 592628 737022 712820 751143 763476 799025 802531 774653 867671 1845659 1940297 1195272 997153 650474 637853 761375 761242 798037 801547 820785 839662 938501 936591 4483646 4670609 39.75 71.5 1
10:29:41 2024-01-25 626135 623821 196295 192731 303200 311881 318865 317766 207772 205002 248574 253453 287932 293397 3890837 4235508 5847463 5661080 971066 1022393 276220 242761 254154 252498 292711 279576 274611 278181 197236 197832 630822 606462 1376719 1355623 410576 405903 591087 598052 730807 715421 758206 756425 795771 811437 778387 861336 1831175 1912716 1182330 1006030 645310 636161 765742 756388 793356 807099 828036 834748 935549 941310 4533877 4683070 39.75 71.5 1
10:29:42 2024-01-25 625291 621646 196433 192316 304909 312628 319796 316366 206860 204399 248609 254044 287373 295065 3892569 4175371 5820294 5665255 985141 1017981 275762 243134 252689 253875 287180 279576 275260 277364 196959 197556 636382 608193 1392189 1346679 411813 408812 589492 594929 732819 710196 758479 762395 796935 809390 777800 862598 1836387 1931103 1193074 1009544 650936 630920 765742 765065 792793 802522 829253 836605 930122 936591 4543283 4685748 39.75 71.5 1
10:29:43 2024-01-25 631195 620274 200279 191931 306550 312185 320915 319566 206688 205676 248400 253700 288098 293777 3895731 4130077 5843391 5657043 995663 1020332 276220 242761 252725 254123 287180 279576 276334 276550 197514 197214 639161 602270 1377098 1355623 409887 405939 588918 590592 733375 711237 753692 764018 797862 802531 778525 867054 1845659 1943051 1200607 995889 651400 637853 761375 763439 799168 801771 823156 839662 939201 935893 4455450 4673705 39.75 71.5 1
10:29:44 2024-01-25 624545 621911 196300 192541 304660 311952 317084 318628 207801 207099 248887 253383 288211 293425 3893226 4207324 5828551 5655742 976753 1017944 276220 242656 254154 252533 286916 279540 275260 278181 196821 197832 639663 605264 1387495 1355623 410576 405903 590942 597518 729642 716472 757811 754590 797499 809047 777249 860039 1836387 1912716 1187876 1004599 646691 637366 765742 755620 793349 808239 828663 833745 935549 941310 4550271 4681522 39.75 71.5 1
10:29:45 2024-01-25 625734 620274 196438 192363 304864 310753 319526 316110 207575 204292 248887 254162 288023 294537 3891515 4192045 5828812 5666610 990710 1017908 274954 242795 252725 253807 288138 279612 274803 278181 196959 197866 632212 603878 1399975 1346404 409308 409390 591033 598519 734935 711273 755146 761744 793450 806538 782996 866436 1835203 1931266 1194957 1001745 649549 633804 762454 762898 793356 802414 829968 839662 930085 933973 4511307 4674800 39.75 71.5 1
10:29:46 2024-01-25 629112 621690 200103 192368 305191 312850 318489 319566 206895 205744 247984 253663 287478 295447 3897713 4139032 5850696 5657043 990786 1022585 275462 243304 252689 253733 288512 278682 276156 277400 197236 197488 646709 603562 1397940 1360013 410213 409390 593129 592701 735977 716472 754766 762935 799025 802567 774925 871263 1844386 1937548 1193423 996008 649276 638340 760297 761242 798037 802486 824363 838468 939201 939315 4508622 4676396 39.75 71.5 1
10:29:47 2024-01-25 625734 621225 195476 193172 303307 311733 318972 315978 207899 204928 248367 252886 287199 297930 3886577 4247875 5852770 5654246 973904 1020184 276096 242557 254332 253099 287125 279576 274839 278181 196959 197729 635435 606462 1379389 1355623 410576 405867 593015 597518 729738 715458 756291 755425 796935 810223 777249 860039 1833437 1915430 1208140 1004599 645770 636466 767102 755657 793386 809381 829253 832342 935549 943457 4571499 4683070 39.75 71.5 1
10:29:48 2024-01-25 626623 620278 196300 192403 305191 310971 319007 315192 207864 204468 247984 254052 289095 292019 3881480 4178377 5815255 5659853 986473 1020870 275340 243134 252725 254432 288251 279504 274803 278181 196821 197866 629797 605413 1385068 1345449 411194 408812 589754 597611 731924 711237 756291 762395 792852 808819 781259 865130 1835166 1927185 1194957 1003884 650474 634703 762995 762898 792793 802414 830435 839662 929392 933877 4520949 4683070 39.75 71.5 1
10:29:49 2024-01-25 629807 620350 196300 192537 305196 311697 318008 316623 206964 205139 248367 253663 287042 292804 3896385 4131586 5858010 5669285 993102 1022585 274777 243439 252725 253875 288599 279540 275646 277078 197514 197626 637771 602126 1382558 1361805 410245 409101 590942 594453 735977 716389 751180 759053 799062 809390 774396 870916 1843038 1931103 1202490 992473 647615 637402 760297 756167 798037 807099 829253 836605 941935 939315 4511345 4681560 39.75 71.5 1
10:29:50 2024-01-25 627512 621947 196398 193181 304722 310064 320174 315633 207609 205139 249295 254017 288351 291912 3887020 4232594 5860101 5678906 975725 1017798 276466 242284 255595 253913 287180 281701 274839 277790 197733 197591 649238 603993 1380245 1355623 410576 407163 590554 598052 728639 711273 755146 756241 793486 811509 781850 858346 1831175 1916470 1202301 1007463 645770 634703 764050 757870 793356 807864 830435 832305 935549 937529 4595978 4692435 39.75 71.5 1
10:29:51 2024-01-25 632848 621911 196438 192872 305187 312628 320495 315690 207609 205744 247775 254834 287513 298003 3881480 4154497 5820359 5691035 992319 1019277 275426 243065 254118 253948 287954 281122 274434 277986 197514 197797 634992 601840 1391675 1351852 408658 408812 589529 597697 737132 711273 754039 762395 795771 807108 782996 867671 1840421 1943874 1186948 1001745 649549 634253 761375 762358 793386 802522 829253 839662 937540 933913 4511293 4674838 39.75 71.5 1
10:29:52 2024-01-25 627010 622132 196162 192572 305151 310029 320720 315192 207899 205105 248367 253663 288386 291669 3887020 4235885 5821537 5657043 975762 1020369 277208 243247 255161 253948 287073 279540 274697 277683 197514 197729 646709 603993 1402612 1355623 410540 405188 590554 595740 727987 711273 756255 756398 795625 811473 781850 860833 1831175 1921638 1200382 1006746 646230 634703 764656 758979 793356 808468 829931 832305 933525 937529 4595978 4695100 39.75 71.5 1
10:29:53 2024-01-25 640497 620314 196300 192841 305196 310064 321692 315157 207575 205744 247601 254265 287513 297930 3888060 4157034 5847463 5667686 988864 1019461 275604 243334 254728 253877 287293 281881 275311 277257 198070 197385 660803 600552 1387157 1352480 408983 408236 588918 596249 736097 710307 753692 761278 798064 808248 780841 867671 1841302 1948109 1181191 1001745 649549 633804 760836 761278 795107 802293 830435 839662 938204 935930 4524471 4685748 39.75 71.5 1
10:29:54 2024-01-25 634029 621943 196025 193216 304695 311479 319007 316623 206998 205744 247601 255225 287547 292118 3888253 4180368 5871256 5670452 982441 1022393 276220 242761 253479 253344 288730 279396 275820 278324 197514 197729 637771 600552 1387597 1366259 410555 405723 592870 594307 733894 716472 750076 760075 799590 809047 777249 865167 1848242 1927148 1200607 993885 646230 638279 760297 756799 799168 807099 825610 837474 943306 939315 4508052 4674800 39.75 71.5 1
10:29:55 2024-01-25 627597 621216 196300 192572 304869 310064 320755 315157 207933 205139 248019 253663 288426 291674 3887020 4216675 5815344 5648982 979427 1019424 277494 242016 252725 254123 287584 279685 275433 277540 197406 197625 656793 609205 1418831 1356340 412542 405615 590135 595204 731960 711821 758442 761205 796734 811293 781813 860796 1833778 1926339 1204220 1007463 647153 634703 764594 760055 793084 808432 832805 832268 932720 940764 4596432 4688219 39.75 71.5 1
10:29:56 2024-01-25 632755 622575 196580 192806 305160 311443 320945 315978 207864 205710 247949 255012 287478 291726 3889793 4168462 5853866 5683878 993102 1020147 275762 242726 254154 253698 288102 281701 274575 277986 197792 197625 640551 602232 1396890 1354075 410245 408992 591850 597758 736985 713163 758111 762862 796898 808819 781850 872011 1840384 1948109 1186948 1002378 651863 634703 760836 762862 795634 802486 830160 839662 938204 936555 4521241 4689756 39.75 71.5 1
10:29:57 2024-01-25 633058 621220 196175 193181 304910 311662 319490 316844 207540 205567 247723 254443 288351 292118 3892569 4186753 5866114 5670176 982334 1022393 276185 242016 253090 253274 288643 279612 275682 277790 198188 197488 639161 600552 1384220 1368594 410537 408919 592833 596451 733848 716289 752933 760075 802603 809011 774981 865092 1844104 1933844 1178632 995300 645770 638733 762310 756726 799735 808810 823156 836605 944373 941977 4517827 4683070 39.75 71.5 1
10:29:58 2024-01-25 628345 623012 196327 192806 305160 310238 320945 315978 207575 205105 247984 254017 288386 291284 3887020 4213411 5810161 5655742 981353 1017944 278080 242726 254154 254645 287288 279649 274803 277364 197514 197488 645300 608118 1376068 1355623 413179 405506 590563 598532 730921 712327 760164 762248 796752 813712 781039 862062 1835082 1925276 1209977 1008900 649003 635604 767919 763508 795401 808239 831619 835973 934115 939315 4560519 4681941 39.75 71.5 1
10:29:59 2024-01-25 632125 621839 196025 192541 306092 310277 319974 319006 206929 206065 247949 254017 287478 293923 3889793 4133460 5838137 5665120 992665 1020907 276185 242761 254154 254088 287203 279649 276069 276550 197931 197145 643331 600763 1379456 1359478 409924 408236 590554 595583 736661 714181 753506 764449 800293 808103 779340 870036 1848286 1946642 1202490 997428 654379 635907 761338 765608 799735 804830 825336 842096 939165 933841 4449227 4673705 39.75 71.5 1
10:30:00 2024-01-25 625440 620314 196758 192976 304373 311443 318266 317136 206964 205105 249295 253416 288351 293599 3892569 4206189 5828551 5646086 977854 1020147 276644 242761 254693 253663 289050 279540 276564 277986 197419 197797 641072 606164 1382428 1359867 412433 407678 591991 595259 732480 718323 757587 762248 801465 813981 778233 863217 1841581 1918767 1198724 1004599 648627 640186 769515 765526 798000 810526 826785 836419 937497 941977 4517827 4689756 39.75 71.5 1
10:30:01 2024-01-25 625734 623012 196576 192502 305841 312850 319939 316110 206964 204752 248962 254017 287225 293060 3892569 4182314 5827508 5674499 987958 1017908 275568 243508 252725 253875 287990 279649 275682 278181 196821 198418 634025 607509 1381066 1344729 411776 409390 589492 597574 734935 712784 759359 765078 797904 810353 781561 867112 1837545 1935598 1193074 1011781 651400 630920 767919 765065 795612 808239 830435 837200 935512 939169 4550669 4684869 39.75 71.5 1
10:30:02 2024-01-25 632573 621839 200099 192506 306992 310029 319714 317101 206895 205744 247984 253628 287478 293715 3892569 4133460 5853866 5665120 995940 1022393 276414 242726 254154 254656 287288 279612 276298 276550 197514 197179 650938 601840 1381723 1355623 409924 408236 588918 592665 733894 711200 755953 765102 801318 809413 778781 868202 1848249 1945809 1182330 998101 652792 637853 762454 764523 800302 802378 825806 842059 939165 935857 4452270 4673705 39.75 71.5 1
10:30:03 2024-01-25 626356 622091 196576 192646 305160 311988 317084 316879 206964 204928 248752 253239 287914 292982 3890837 4215515 5847463 5655742 978767 1020907 276644 243693 254154 253663 287125 279308 275682 277986 196959 198577 629432 608193 1375788 1357088 411813 405867 592491 596176 729606 717489 758479 759016 797558 811401 779192 863142 1842789 1916835 1167316 1004524 649467 640059 771653 761507 796797 808810 827999 835973 939808 941310 4517752 4681522 39.75 71.5 1
10:30:04 2024-01-25 624811 621839 200103 192502 306083 310971 319490 316145 207575 205105 249312 253593 287478 294500 3890912 4182314 5810161 5653010 985141 1019424 276680 243269 252725 254478 288153 279649 276069 277790 197514 197832 643852 609061 1379119 1352480 413054 405903 588918 595993 732819 710698 759594 763476 798064 809011 781579 862561 1840855 1931899 1211896 1013225 651362 636506 769003 763292 795612 810185 831619 834785 935512 939315 4571499 4688332 39.75 71.5 1
10:30:05 2024-01-25 634238 620928 196442 192810 306128 309524 320459 316587 206929 206065 247913 254230 287513 293960 3896385 4148596 5847463 5666409 993660 1020295 276185 243099 254154 254834 287180 281303 276298 277134 198070 197488 643641 600552 1379456 1355623 409598 408236 588918 594417 735456 710698 755841 764560 797862 807873 778387 867671 1845386 1953700 1202490 998026 653192 638951 761915 765571 800228 805400 828167 843223 939165 933877 4456229 4674763 39.75 71.5 1
10:30:06 2024-01-25 629037 622091 196576 192826 304910 310971 319490 317136 206895 206065 248542 253370 288281 292739 3887020 4196648 5852619 5655742 979402 1020907 277494 242761 258108 253875 288102 279612 276564 276515 197792 197625 649528 605937 1381553 1364843 412396 405867 592860 592665 729642 715421 755841 756799 803738 811509 776577 862561 1840421 1925601 1198724 1003847 649467 641957 767360 760825 799625 811673 825462 837474 940833 943238 4533877 4688332 39.75 71.5 1
10:30:07 2024-01-25 635908 621662 200134 191970 306559 310829 319974 316110 206964 205105 248716 252043 288150 298003 3890832 4187464 5810161 5655742 985141 1019424 276680 243099 252725 254656 288536 279649 275646 277790 197514 197626 639161 609061 1378407 1354662 413054 408236 589754 596213 732650 711200 759594 763476 798064 807837 779564 861911 1836387 1931103 1191190 1010744 651400 634519 770068 764891 797309 810221 832768 839460 935627 939169 4571499 4692435 39.75 71.5 1
10:30:08 2024-01-25 633978 623895 196438 193111 306088 309776 320459 319079 206722 205779 247949 254195 288351 293715 3890832 4160562 5828588 5674499 991686 1023118 276185 243134 254154 254088 287180 282135 275260 277364 198070 197214 655166 600124 1413051 1354408 409308 408812 588918 594966 735977 710196 755841 761242 798064 809390 781486 869528 1843038 1948109 1189307 1000285 650936 634258 761375 765608 799580 807113 830174 839550 939462 936446 4522044 4692435 39.75 71.5 1
10:30:09 2024-01-25 633228 620314 196020 193174 305848 313145 318972 316145 206964 205105 247807 254909 287478 292341 3890832 4178302 5866114 5670452 983736 1022393 276414 242353 258108 253486 288395 279612 275682 277400 197514 197214 639161 600124 1406189 1364843 408081 405867 593919 594417 733485 716472 752620 756762 800146 809082 775017 863863 1843038 1927148 1198724 996718 647153 636429 762495 759507 800302 809381 825104 836839 945521 943672 4531504 4691054 39.75 71.5 1
10:30:10 2024-01-25 627512 623016 196300 192876 305191 312185 320577 316075 207540 205105 248367 254017 288106 291441 3887864 4219553 5819505 5657043 983385 1017944 277884 242726 252725 254088 287288 279649 275646 277790 197514 197797 646709 609136 1374773 1354662 412725 405867 588918 596213 729569 710698 760277 761242 797499 809082 781486 860687 1836387 1926003 1215735 1010262 649549 634703 765742 762321 795047 809381 831619 834118 935590 940801 4594017 4681371 39.75 71.5 1
10:30:11 2024-01-25 634262 623453 196540 192502 305196 309559 320981 317621 207801 207765 247913 254017 287478 293997 3893226 4139847 5845524 5661080 990786 1019424 276381 242761 254154 254088 286884 281267 275646 276550 197514 197008 655166 600552 1384299 1355623 409272 408236 588721 592701 734935 710698 754877 767748 799762 809390 777249 867671 1845659 1943973 1196840 996718 652328 635458 761375 765608 799735 802414 824949 839984 939201 935370 4478093 4671350 39.75 71.5 1
10:30:12 2024-01-25 630191 624518 196540 192666 304716 312591 321749 318061 206895 206065 248577 253311 288509 292946 3890832 4187240 5852619 5647678 977854 1020907 277494 242761 254514 254088 287990 279612 277183 276515 197514 197797 640030 607760 1374606 1364843 412396 405867 591269 594673 729760 715421 755729 758443 800227 811509 776577 860076 1840421 1920184 1193423 1004599 649088 640222 765742 760630 798037 809381 827410 834748 938204 940801 4535013 4694408 39.75 71.5 1
10:30:13 2024-01-25 624882 624293 197129 192362 306370 310540 320281 318846 206929 205105 248332 252077 288351 293671 3887020 4188609 5810161 5651708 986243 1017944 276644 242726 252725 254869 287787 279360 275682 277364 197514 197832 635244 608193 1375401 1353430 413054 408236 589754 596213 731746 711004 760172 763476 798064 808441 779564 862561 1835166 1932961 1198959 1008074 651400 635495 765742 765608 793356 807099 830435 838468 930122 937988 4536799 4692306 39.75 71.5 1
10:30:14 2024-01-25 632435 623895 197406 191761 306919 310864 318830 317031 206791 206248 248574 253982 287513 298504 3888253 4129804 5834012 5665120 994520 1019424 276096 243099 252725 254123 287990 279576 276298 277134 197514 197317 631817 602775 1392083 1360013 410540 409101 585780 592373 735977 714372 752249 765373 800227 807108 776577 869528 1848354 1941673 1215673 997428 651400 639280 762995 762865 799168 802450 823156 839662 939201 938651 4477444 4676396 39.75 71.5 1
10:30:15 2024-01-25 626703 623817 196469 192726 303830 312758 318901 318215 208084 205002 248959 253488 290549 292946 3890832 4222851 5843300 5666409 973942 1020907 276220 242726 254154 253440 287125 279649 274839 278181 197236 197832 633602 606462 1377650 1355623 411813 408236 593855 598532 731901 717489 759632 755657 798064 811509 779564 861299 1835082 1915430 1201784 1006030 645770 637366 765742 756191 794973 808810 829253 835973 936875 941310 4533877 4683070 39.75 71.5 1
10:30:16 2024-01-25 632313 622130 197053 192557 305266 312850 319725 318439 207910 204860 249415 253842 287338 294610 3889793 4163510 5831938 5665234 986548 1017711 274954 243304 252725 254053 288029 279612 275169 278181 196959 197866 634025 606031 1393624 1344803 411485 409679 589492 598790 734004 711310 758243 763476 795171 808248 784145 866399 1840421 1931293 1196840 1004599 650936 630884 763536 763439 792793 802450 830005 839662 930122 935233 4511382 4674838 39.75 71.5 1
10:30:17 2024-01-25 628376 620959 196438 192660 305160 312396 319690 319341 207333 205893 248225 254079 287338 295176 3896010 4148438 5843254 5666409 993102 1023008 276414 243508 252725 254088 292614 279540 276528 277400 197514 197625 640551 603343 1385189 1359478 410540 409390 591618 592665 736619 715421 755303 763476 801962 807108 774944 871539 1848354 1938277 1189725 995959 649549 639733 760836 762087 799168 802522 825610 839662 939201 939315 4508716 4681522 39.75 71.5 1
10:30:18 2024-01-25 625365 621658 195887 193486 303973 311479 319939 317433 208270 207034 249062 254162 288281 293552 3897078 4235470 5841592 5654401 973942 1017944 276680 245599 254728 253274 287739 279612 274803 278181 197236 197832 634992 604833 1409941 1355623 411813 408236 591814 598790 733624 716472 758389 756227 798064 811473 779527 862561 1833778 1916433 1198724 1004907 646691 636466 765742 756130 793386 808432 830435 833525 935549 937565 4579857 4674800 39.75 71.5 1
10:30:19 2024-01-25 633058 621184 196029 193440 304232 311006 319455 316587 206998 205744 247566 255393 287547 291899 3897713 4179177 5880906 5670452 981706 1020332 276466 242726 253444 253698 288395 279649 275820 277930 197931 197625 639161 600330 1381398 1364843 408694 405903 594006 595937 734004 716980 753692 756799 802529 810223 776700 866399 1840421 1927185 1198724 996718 646691 637366 761878 758710 801438 807900 822535 833525 941935 943531 4517752 4674800 39.75 71.5 1
10:30:20 2024-01-25 626365 621662 196576 191965 305374 310029 320495 316110 206964 205105 247984 252112 288281 292726 3891037 4200204 5815255 5658305 978552 1017981 277884 241981 254764 254088 287068 281303 274874 277790 197514 197729 646709 605800 1431319 1353927 410576 405795 589005 597518 729642 710196 755580 760128 796935 811473 783317 859428 1832013 1924747 1208058 1007463 647706 630920 765742 761205 793356 808808 829968 833525 932794 942123 4593152 4681522 39.75 71.5 1
10:30:21 2024-01-25 632610 621911 199787 192702 305868 309559 320459 316110 206964 206243 247949 253663 287630 293507 3884351 4162091 5853810 5670606 993587 1020406 276185 242761 254154 254123 286481 281122 276457 277526 197931 197488 652347 601185 1381520 1355623 410555 408236 588501 592628 733894 710196 750609 764560 797862 807108 777249 867054 1845659 1943973 1202490 996718 652328 638279 761375 765065 800302 802414 824400 840917 939238 935269 4445919 4666768 39.75 71.5 1
10:30:22 2024-01-25 623560 620346 196300 192837 305191 311952 318008 317136 206998 205105 249137 253348 287547 292982 3890832 4211605 5858010 5650191 978552 1020406 277351 242656 253220 254053 287990 279344 277183 277078 197514 197797 637771 607760 1376850 1362342 412468 405903 592233 593923 729738 717489 755681 758479 800109 811509 774981 861299 1840421 1910611 1125744 1003884 649088 639769 767374 760084 796871 808810 829253 836605 938204 937299 4527407 4683070 39.75 71.5 1
10:30:23 2024-01-25 624844 620310 200143 192537 306092 310971 319430 316145 206998 204786 248962 253663 287513 292883 3890641 4163510 5820280 5662510 989093 1020760 276042 243439 254046 254338 287918 279649 275682 278181 196821 197901 634459 604292 1390691 1346404 411813 409390 590679 598790 733894 712820 758968 764560 795208 809390 783789 866436 1840421 1936774 1196840 1005281 651400 630956 764656 764523 792793 804152 831811 839662 932794 935893 4504800 4674800 39.75 71.5 1
10:30:24 2024-01-25 628413 621439 199858 192841 305232 311952 318748 319079 207575 205858 248019 254052 287478 292751 3881480 4137125 5858043 5666610 993027 1020406 275393 243474 252617 253770 288910 279396 276156 277364 197514 197488 641941 602238 1385650 1360220 408947 409390 590978 592373 737545 717489 753692 760128 799626 808441 775017 867671 1844348 1936737 1202490 993885 645795 637402 760297 758406 799735 807099 825610 836166 944011 941310 4518015 4676396 39.75 71.5 1
10:30:25 2024-01-25 627221 622136 196438 192841 305553 310029 320281 315157 207899 205105 248367 253663 288351 291348 3887020 4213411 5810161 5655782 977501 1023313 277865 242656 255234 254373 287126 281791 275082 277842 197931 197694 647590 604069 1415954 1355623 412002 405867 590679 597942 728538 711237 755505 759053 795807 811509 782996 857563 1833778 1924757 1204220 1006030 647209 634703 765199 760666 793356 807864 829968 832342 932794 940801 4595978 4681560 39.75 71.5 1
10:30:26 2024-01-25 631195 620964 196571 192537 305187 311006 320981 317389 207609 205744 247949 254478 287513 298081 3885370 4156601 5828551 5666409 989973 1020332 275548 245072 253937 253948 287073 281592 274661 277257 197931 197660 653756 600618 1397690 1354662 409308 408236 589005 596948 735977 711237 752859 761315 797991 808819 780706 870021 1840421 1946642 1187424 1000285 650662 630956 760836 764523 797435 802558 828074 839662 937802 933877 4461492 4676396 39.75 71.5 1
10:30:27 2024-01-25 630117 621698 196758 192876 305160 311006 319974 317136 206929 206065 248910 252851 288150 292382 3888060 4187391 5843300 5639354 975762 1017981 277494 243693 254548 253842 288251 279396 276421 276408 197940 197694 649238 607461 1375302 1365692 412396 405542 591269 592373 729738 716907 760708 758428 800227 811509 776466 861299 1839115 1910611 1169099 1003884 648627 639769 765631 761242 798037 809381 828036 834822 936477 937529 4530752 4674838 39.75 71.5 1
10:30:28 2024-01-25 625734 621875 199822 192572 305904 311440 319007 316623 206998 204468 248577 254017 287478 292751 3887020 4179343 5837197 5667686 988864 1017224 275604 243508 252725 253807 288368 279396 275433 278821 197236 198625 630822 607402 1387249 1346717 410394 410222 592270 597684 735977 713362 759193 764486 794573 808266 784145 867671 1844348 1934768 1196840 1001745 649549 634253 762995 763439 793356 802486 832402 841496 932794 935930 4520672 4685748 39.75 71.5 1
10:30:29 2024-01-25 629969 621255 196025 192841 304727 311988 318972 316623 206688 205139 248367 254443 286894 292019 3890832 4148716 5858043 5658334 991744 1022393 274989 243578 252725 253733 292641 279612 276279 277540 198035 197625 639161 603562 1381945 1359245 410537 409933 594165 594783 737545 717489 755303 761278 800146 811108 776674 866783 1844386 1938351 1204373 995300 647669 638071 760836 759016 798037 808239 828074 837275 944011 942159 4511382 4682410 39.75 71.5 1
10:30:30 2024-01-25 627508 622136 196300 193146 305196 310535 320981 315192 207933 205105 248367 254162 287547 291796 3888139 4229571 5828626 5661310 972447 1018018 276644 242761 253645 253309 287990 281303 274839 277986 197514 198245 645300 605724 1384885 1355623 411339 405759 593497 599141 733001 715311 760164 756762 795639 811509 781523 865874 1836387 1915977 1204373 1007463 646230 637402 765742 756762 793386 808468 830435 833562 935549 944310 4587033 4689555 39.75 71.5 1
10:30:31 2024-01-25 629338 619838 196438 192568 305904 311006 320720 314902 207899 205105 247984 254869 287103 298090 3890916 4151739 5828588 5675774 992825 1020184 275833 243169 254154 253733 287990 281339 274611 277986 197514 197694 646709 599771 1401858 1353076 410537 409354 590679 597868 737022 712327 754893 762211 796715 808248 781449 868908 1844104 1943985 1196840 1000248 649549 635567 762454 762902 795047 802414 829968 841459 935906 933877 4521241 4683070 39.75 71.5 1
10:30:32 2024-01-25 632700 622130 196025 193146 304191 311916 318972 316587 207540 207034 247984 255190 287007 292268 3892569 4167249 5862036 5665120 983177 1020147 275271 243099 258254 253274 288802 279576 276069 277986 197514 197488 646709 598916 1411173 1360977 410830 409136 595313 597174 737022 718943 750995 761818 802603 811645 779303 867671 1844349 1934575 1180481 996718 647615 638304 760297 762014 800302 808810 825573 837436 944680 941977 4524471 4683070 39.75 71.5 1
10:30:33 2024-01-25 638222 620278 196025 192802 306258 310029 320649 315854 207540 205105 247984 254017 288789 291633 3889793 4211695 5819487 5665120 975762 1017944 277884 242016 255088 254088 287418 281267 275646 277986 197375 197797 647590 605729 1429704 1355373 411448 405795 590554 598108 731960 714317 757737 760735 795625 815712 783960 862602 1836387 1921515 1202301 1006746 648540 635604 765705 761205 793356 813972 830005 833488 934152 940838 4599716 4692435 39.75 71.5 1
10:30:34 2024-01-25 632052 621398 200072 193146 305836 311697 321694 315850 208188 205710 247949 254443 287513 298003 3892569 4168612 5838137 5675774 990710 1020870 275762 243134 254154 254053 287990 281771 274575 277790 197792 197797 641941 600552 1395114 1352279 409272 409101 586104 595919 737522 714044 755617 764430 797991 809318 781703 870036 1844242 1947624 1198724 1001745 650474 635604 764087 763439 796177 802450 829968 843261 935476 935893 4521241 4676396 39.75 71.5 1
10:30:35 2024-01-25 634127 620278 196135 193111 304232 311916 319419 316809 207575 205710 248490 255225 287443 293923 3887020 4155216 5866114 5664844 983140 1020147 274954 242761 253090 253239 288802 279612 276298 277790 197630 197797 639161 599696 1416613 1360977 408947 409099 593855 596176 736092 717489 755276 762248 801887 811572 779340 867559 1846870 1941258 1204373 995188 647615 638304 760796 760091 800149 807113 825536 839662 941935 940801 4468038 4680378 39.75 71.5 1
10:30:36 2024-01-25 623890 622130 196300 192797 304232 314388 318936 316110 208044 205071 248752 253628 288351 291758 3890832 4217279 5837862 5665120 972484 1017908 276608 242761 254514 252533 287090 279612 274839 278181 196959 197832 632212 607461 1380252 1355623 411776 408236 594275 598790 731888 717489 759594 755657 797771 816290 781523 864993 1837545 1918113 1189725 1007463 647615 639678 767919 756726 795071 809038 830174 834748 938204 942905 4590310 4692435 39.75 71.5 1
10:30:37 2024-01-25 630290 622130 200072 192806 305187 310971 320199 315978 208223 205139 247949 254834 287443 293839 3887020 4169695 5828551 5674499 988827 1020907 275726 242761 254154 253875 287990 281267 273928 277790 197514 197488 639161 599771 1415711 1350825 408983 409101 585780 598790 737022 710159 755342 763476 796898 809390 783789 869923 1845419 1944858 1198724 1003131 651362 635746 762885 763255 795612 802450 830005 839662 935553 935857 4515066 4686412 39.75 71.5 1
10:30:38 2024-01-25 632737 622130 196020 193266 304124 311952 318936 317031 206964 205567 247984 255358 287242 292268 3887020 4161151 5862388 5666409 985314 1020907 274918 243134 254693 253274 288802 279576 275682 277790 197375 197955 646709 598911 1392842 1359049 408658 409390 592418 595717 737022 717489 751106 761242 801090 809047 776114 869528 1848054 1942491 1184179 995226 649467 639098 761878 761867 799021 808094 825573 839065 939165 939315 4515066 4681635 39.75 71.5 1
10:30:39 2024-01-25 627328 622136 195887 193752 303982 311006 320459 315157 208078 205390 248506 254017 287225 291790 3890832 4247186 5834987 5659833 974371 1019388 276644 242761 253514 253663 288536 281737 274803 278181 197375 197832 634992 603998 1398189 1356340 411157 405867 590978 597114 731513 714915 757858 756799 796898 811509 782996 863480 1833778 1915977 1189307 1009988 647615 636506 765705 760037 793356 812552 832768 835086 935476 942905 4598518 4692435 39.75 71.5 1
10:30:40 2024-01-25 628850 621866 196576 192841 305657 310971 319974 315122 208548 205139 248367 255190 287225 291984 3887133 4173042 5847463 5679824 991686 1018771 275762 243508 254154 254123 288395 279649 274803 279093 197514 197797 634992 602089 1408862 1348597 410271 409390 591196 597611 737545 713362 756732 763476 796935 809390 784145 871577 1844348 1946693 1198724 1001745 651326 638090 764631 764412 797309 802342 835184 844465 935329 938135 4524471 4681131 39.75 71.5 1
10:30:41 2024-01-25 630528 622130 196438 192810 305038 312794 319939 317101 207719 205744 248716 254017 287295 292911 3881480 4142517 5856788 5662369 986679 1020907 274918 243543 253901 253309 287125 279576 276105 277400 197514 197626 647590 600552 1388598 1359867 408694 408812 593015 596359 737137 717489 753692 761242 799590 810223 777249 867671 1845659 1934575 1178632 994592 647615 637816 762310 760698 802431 809272 827262 838281 943545 941867 4505660 4667816 39.75 71.5 1
10:30:42 2024-01-25 625360 623895 195887 193411 303982 313072 319939 317584 208119 205105 248716 254017 287513 293507 3887020 4230246 5847463 5655742 974706 1019424 276185 242761 253090 252533 288395 279685 274803 278181 197514 197832 646709 605729 1378396 1355623 411485 408236 593855 599215 733894 717410 759509 756762 798064 816172 782996 864477 1835082 1910611 1202490 1008037 648627 636429 767919 758943 795538 811527 832618 837052 938094 944648 4563473 4696455 39.75 71.5 1
10:30:43 2024-01-25 625734 620274 196429 192865 305724 310971 321908 316110 208188 204502 248974 254162 287443 292670 3887020 4178400 5831938 5666409 988789 1020907 274954 243304 254154 254053 287990 281267 275488 278769 197057 198902 627174 605599 1392622 1346404 410576 409714 590779 599640 735977 713362 756328 763989 795771 808248 783752 867671 1841729 1937085 1198724 1003171 650936 635604 764631 764523 793356 802486 835109 841872 936958 936446 4518557 4684982 39.75 71.5 1
10:30:44 2024-01-25 631088 621838 196576 193133 305196 312580 319690 318860 207540 205710 248542 254052 287007 295098 3887020 4133508 5845262 5657043 988160 1019424 274498 243508 254154 253698 287090 279540 276105 277400 197792 197832 639161 601410 1409479 1360977 409272 409101 593366 596213 737022 718507 751217 760128 800191 811934 777249 867671 1845659 1933844 1200607 995300 647615 638304 761375 760698 800149 808239 828036 838468 943434 940801 4461962 4667946 39.75 71.5 1
10:30:45 2024-01-25 617360 624518 196540 192631 303794 312682 318972 316145 208014 207034 249137 253628 288080 293715 3894295 4233125 5838137 5651708 976059 1022121 276644 242761 254514 253663 288172 279576 275397 278181 197236 197866 630822 605695 1381798 1354001 411813 408236 595648 597684 733066 717489 760476 756799 793337 811473 779564 862598 1836387 1916789 1186027 1006030 647209 638340 767919 756762 795670 808432 830435 834785 938204 937565 4583257 4688445 39.75 71.5 1
10:30:46 2024-01-25 634503 623895 196264 193485 304552 313961 319796 316995 207726 205567 248332 255653 286999 293704 3892569 4170544 5875439 5670452 984613 1021668 275762 242761 253302 253663 288464 279649 276069 277790 197514 197832 637771 599696 1403354 1359867 408983 408812 594275 596213 737577 718507 753692 760128 799025 810223 778117 867671 1844348 1931103 1200607 995026 647615 637853 760796 758979 800869 806463 824400 837200 944680 937565 4520949 4683434 39.75 71.5 1
10:30:47 2024-01-25 629186 625399 196464 192701 305939 309923 320838 318664 207905 205641 248609 253877 288041 292082 3889010 4210132 5822479 5651708 978552 1016905 278275 242388 254514 254088 287180 281339 274874 277917 197514 197832 637771 606592 1412104 1355373 412455 405867 589492 595809 729642 711237 757849 761205 797499 811473 782996 860039 1835166 1928368 1193074 1011017 650936 636396 768327 764523 795107 808239 830435 839387 935549 939315 4536799 4681244 39.75 71.5 1
10:30:48 2024-01-25 632829 623858 197093 192279 306775 309923 319868 316995 206826 206317 248609 254267 288211 293777 3887020 4131081 5843300 5674499 995940 1020944 276220 242930 254244 254905 287198 279649 276528 276550 197792 197488 653052 601840 1383948 1355623 410576 408812 590098 593960 734935 711273 754766 765645 800146 807108 777249 867671 1844386 1948141 1186027 997428 652792 639280 762995 765041 800302 802450 825610 839128 941899 939046 4445919 4675064 39.75 71.5 1
10:30:49 2024-01-25 624848 621220 196300 192865 305325 312651 320454 320019 207760 205036 249380 253523 287932 293324 3896010 4199276 5847463 5647678 981000 1017981 276680 242761 258254 254053 286977 279540 275717 278181 196959 197866 629432 608193 1378455 1359478 413054 408236 594696 594966 731782 718507 760172 760703 799025 811437 776833 862598 1840421 1916433 1187876 1006030 647209 638340 767204 758406 797472 809038 830435 836010 938204 942905 4578036 4685748 39.75 71.5 1
10:30:50 2024-01-25 627512 621906 200143 192872 306092 310717 320660 318301 208270 206745 249205 254338 287373 295385 3896010 4187650 5820280 5675774 990237 1020332 275673 243543 254154 254088 287990 279685 275717 278769 197098 198798 630822 604738 1417599 1346404 411522 409969 589311 599640 737050 714915 759632 765645 796935 809390 784145 867671 1843038 1937548 1182330 1004599 651400 630920 765199 768806 793349 802522 831811 842391 935512 936591 4498381 4674800 39.75 71.5 1
10:30:51 2024-01-25 632948 621875 196029 193181 304614 311988 321675 316809 207801 205893 248887 255336 288080 293777 3894295 4172232 5883189 5674581 988864 1020907 274954 243543 254082 253770 292820 279612 276334 277400 197792 197832 649000 600627 1382945 1360013 408983 409390 594275 596213 736752 718507 754877 761278 799626 810259 777286 867671 1844348 1934621 1202490 995300 647669 637853 761375 758979 800869 809381 825610 838468 944717 937601 4511270 4683434 39.75 71.5 1
10:30:52 2024-01-25 627402 621662 196300 193011 304909 310029 320981 316110 207609 205601 248716 254162 288737 291620 3894295 4223532 5838137 5666409 980962 1019388 277884 242557 253125 254123 287571 281446 275646 277986 197514 197832 661684 603993 1391013 1356447 411485 405831 589492 596764 729642 711237 756291 759016 796935 811545 783157 860039 1836387 1916140 1204220 1005179 648166 634526 765742 761242 793349 807900 830005 834822 935549 937493 4577221 4674800 39.75 71.5 1
10:30:53 2024-01-25 631227 621220 200067 192837 306559 309559 320459 318628 206964 206248 247984 254443 287478 293667 3891037 4138436 5851738 5675774 992989 1020944 276359 243693 254514 254869 287288 279649 276528 276372 198070 197488 644721 601844 1386970 1355623 410576 408812 589754 594417 734935 711273 752896 765645 800191 809390 778975 867671 1848317 1943973 1182330 995922 653257 638340 762454 765608 800302 802486 825610 841872 943343 936627 4445919 4680528 39.75 71.5 1
10:30:54 2024-01-25 625365 621698 196576 193015 303870 311916 318489 317172 207609 205105 249347 253239 288969 293507 3897713 4213294 5848596 5650191 976642 1017981 277494 242761 255124 253983 288192 279540 277183 276586 197514 198210 648119 608193 1376501 1364843 413054 405939 592105 595942 729783 717489 756291 760128 801395 815905 775017 862598 1840421 1910648 1174450 1004599 649549 640222 767360 762358 798897 808468 829253 837238 936477 945674 4530640 4683070 39.75 71.5 1
10:30:55 2024-01-25 625025 620314 200139 192841 306020 310971 320010 316145 207575 205424 249347 252851 287513 293089 3879838 4185909 5811108 5659853 987140 1020406 276644 243474 252725 254478 287990 279360 275540 277986 197514 197832 646709 606239 1394343 1351783 413054 409679 585816 598790 733894 713266 760089 764560 798064 809047 781259 868466 1840421 1934768 1198724 1008074 653659 636466 767374 765045 793356 807099 832618 839662 932794 939315 4517752 4674800 39.75 71.5 1
10:30:56 2024-01-25 630266 622450 200215 192574 306987 311443 319007 318061 206964 205744 248577 254088 288281 292751 3890832 4130077 5839145 5670606 997364 1020723 276501 245728 252581 254656 288512 279649 276564 277400 198070 198508 648119 603131 1382615 1360977 412885 410549 590815 595332 737545 715421 755953 765645 802566 808248 775017 869285 1848354 1943702 1198969 995959 652328 640222 764619 764523 801438 802558 825610 839128 943471 936627 4445919 4667044 39.75 71.5 1
10:30:57 2024-01-25 626257 621698 196300 192572 305661 311988 318972 318097 207899 205105 248787 253451 287547 293307 3888060 4193285 5849642 5657144 978515 1023499 276537 243369 255234 253948 290168 279576 276298 277986 197514 197866 630822 608974 1381450 1360977 413054 408236 594801 598901 732695 718507 759632 761242 799025 811509 778387 862598 1840421 1909260 1189725 1005755 648166 639769 767919 758979 796871 809038 830435 837871 938204 942942 4537271 4671463 39.75 71.5 1
10:30:58 2024-01-25 625734 621401 199827 192541 306119 311042 321753 317066 207946 204786 249137 254408 287513 293089 3890916 4188609 5820219 5674696 987808 1022246 276537 243439 252617 254516 288599 279504 275927 278074 197931 197832 663445 609061 1394883 1353113 414226 409969 589529 595993 734174 714354 762716 764560 793301 809082 781850 865167 1835203 1937085 1198724 1008827 652328 637134 766156 765608 793356 808239 832212 839662 932830 939315 4530327 4676396 39.75 71.5 1
10:30:59 2024-01-25 630602 621068 200175 191612 306442 310971 319561 319304 206998 206065 248367 254577 287513 298499 3887020 4124214 5807770 5661080 995761 1022548 276359 243199 252581 254764 288395 279468 276386 277221 197931 198602 659922 601840 1384573 1357125 410540 408558 590554 594380 735456 712857 754766 765645 801318 808819 779012 867671 1844386 1949603 1198724 997428 652792 638340 762454 765350 800302 802450 825610 839128 941935 936591 4446051 4675064 39.75 71.5 1
10:31:00 2024-01-25 625730 621658 196580 192841 305196 311988 320411 317172 207899 205139 248997 252921 287975 293544 3887020 4187352 5847463 5647678 978070 1020332 277013 243334 254728 254233 288586 279432 276421 278110 197931 198314 624962 608332 1373389 1360977 413054 408236 594696 597286 731812 719017 759055 760703 799626 815712 779192 861985 1840421 1916470 1175598 1005999 649088 640222 767747 759016 798037 808556 830435 838468 936441 942942 4586600 4684907 39.75 71.5 1
10:31:01 2024-01-25 630712 622172 199791 192876 305913 311042 320981 315192 208258 205744 248019 255225 287478 291726 3878794 4161198 5830387 5667686 991686 1020184 275833 243508 254728 253877 288382 281446 274469 278448 197792 197763 646709 601840 1400928 1352152 411415 409390 591269 599215 737545 714354 759193 764560 798064 806737 786338 869285 1844348 1949491 1186948 1001745 650474 630956 762454 763439 795707 807099 830435 843674 937838 936627 4508352 4679732 39.75 71.5 1
10:31:02 2024-01-25 632352 621698 196300 193220 306294 311733 319974 316587 208078 206421 247984 254052 288386 292118 3888060 4175371 5857766 5657043 979539 1020944 277494 242795 255485 254123 288964 279396 275855 276301 198629 197076 658865 602270 1392209 1369594 410394 405687 592833 593960 733894 716980 755303 760735 804876 811545 775017 866436 1844204 1935084 1200607 996718 647669 638340 762995 760128 802006 809073 824986 837238 944717 942942 4521053 4680082 39.75 71.5 1
10:31:03 2024-01-25 626567 622163 199854 192576 306559 310064 320755 316110 207609 205744 248752 254088 288684 292118 3879759 4198183 5819487 5648982 981522 1017981 278455 242557 254911 254158 287292 281339 275682 277966 198035 197694 639161 607461 1432974 1355623 412286 405687 590586 597795 731960 711273 758479 761375 798064 816290 784145 861911 1836387 1927369 1206021 1007463 648627 634562 767374 762358 795107 806728 831221 837200 935512 942159 4564584 4685748 39.75 71.5 1
10:31:04 2024-01-25 632824 621068 200175 192403 306992 310029 319974 319725 206964 206248 248019 254052 287513 297930 3881480 4124214 5843300 5658334 996652 1020184 276417 243169 254154 255297 287584 279685 276564 276586 197792 197660 653756 603993 1386970 1362379 410467 409354 590596 595112 737086 713142 755804 765645 800191 806737 779564 869961 1849667 1949529 1206257 998026 654655 638377 762995 764760 801438 802522 826859 841872 942675 936627 4445919 4671463 39.75 71.5 1
10:31:05 2024-01-25 625734 621220 199818 192880 305571 311042 318525 317172 206998 205601 249137 253663 287478 292982 3888060 4210132 5845524 5647678 976679 1019461 277299 242795 254296 254123 288309 279540 277183 277790 197514 197832 644772 608268 1385603 1365288 413383 408847 594165 595571 733001 719490 761363 762248 802603 811509 776663 861948 1842789 1925276 1200607 1004599 649088 641044 767845 761168 800302 808432 826785 835973 937802 942905 4520949 4677303 39.75 71.5 1
10:31:06 2024-01-25 626627 622130 200139 192572 306092 310935 319974 316587 207864 205139 249522 253416 287478 292634 3887020 4175446 5810161 5661080 987958 1017944 276608 243508 252725 254478 287990 279649 275682 277790 197514 197832 639161 608193 1398873 1350667 413676 410403 592233 599751 733903 714354 760601 765571 797954 811682 782797 866362 1840421 1931344 1200607 1009507 653257 637329 767919 765387 793349 802522 833623 839091 932794 937915 4511307 4681522 39.75 71.5 1
10:31:07 2024-01-25 628821 621609 200103 192806 305187 311988 318489 318555 207899 206179 248752 254443 287478 293913 3881480 4131586 5828514 5661080 991707 1020907 275604 243543 252725 254053 287090 279612 276528 277790 197514 197832 639161 604069 1403447 1360977 411813 410549 594890 597174 740130 717268 755468 765608 802383 809281 779340 872634 1852297 1941110 1193423 998865 652792 641129 763536 764523 800869 809404 827999 844278 943306 943457 4493045 4683070 39.75 71.5 1
10:31:08 2024-01-25 626703 622136 196025 193486 304359 312937 319939 315633 208258 205105 248752 254017 288351 298003 3890832 4229382 5847463 5665120 973942 1020907 276680 243339 254691 253663 287796 279721 275453 278573 197514 197901 641953 607760 1392004 1358513 413054 409390 595538 599640 735090 719380 763428 760735 801465 811329 781666 865724 1840272 1920309 1191574 1007463 647706 639733 770068 761123 798000 809073 830435 839871 941054 944501 4552688 4685748 39.75 71.5 1
10:31:09 2024-01-25 626351 620310 200103 192841 306092 311443 319974 318592 208223 204468 249137 254443 287478 292911 3889793 4181691 5828812 5670452 988827 1017908 275375 243543 254154 254088 288395 279649 276105 278769 196959 198763 634025 606462 1383954 1346404 412725 410549 591232 599640 735483 715421 762338 765498 797904 813945 781740 867247 1844242 1935598 1196840 1013225 652982 635944 769452 765608 797876 810526 832092 839662 937540 941940 4549085 4685748 39.75 71.5 1
10:31:10 2024-01-25 632125 622254 197039 192572 306766 310029 320495 317101 206998 206352 248525 254443 288150 298141 3887020 4124214 5838137 5656767 994407 1019424 276220 243134 258254 254869 287180 279649 276528 276550 198363 197488 649528 601410 1386375 1355623 410576 409136 589754 594417 736092 711273 754766 765078 801318 809209 781523 871464 1849601 1949379 1184179 998138 653257 638122 763506 765608 801438 802450 827262 844615 943000 936591 4445919 4661395 39.75 71.5 1
10:31:11 2024-01-25 626356 621189 199822 193150 305877 311689 318748 317136 206964 205424 249347 252886 288281 293507 3896390 4206189 5845524 5651708 977156 1017944 277299 242965 255055 254162 288919 279344 276564 277790 197514 197832 632212 609729 1382428 1360977 413640 408236 592760 594161 731782 719017 760277 760666 800191 815061 779229 864413 1846736 1923604 1202490 1004487 649931 640983 768428 762138 798974 809038 825610 836605 943545 937565 4520701 4681522 39.75 71.5 1
10:31:12 2024-01-25 625365 621875 200279 192537 306766 310064 320720 316110 207967 205567 248542 252851 288080 292982 3881480 4211976 5810161 5657043 982260 1019190 278275 243099 254154 254869 287899 281267 276919 277986 197514 197832 646709 610006 1376268 1356967 413933 405939 589492 596838 729975 711273 762451 763476 799196 811473 784145 861762 1842789 1932033 1193074 1011781 650899 636506 770105 764375 797876 812821 832328 836605 935549 937529 4596119 4682846 39.75 71.5 1
10:31:13 2024-01-25 632824 622132 196576 193181 305196 311479 319974 316844 207719 206421 247984 254230 288824 292690 3885290 4180787 5856788 5655782 982441 1022393 276644 242761 253479 253910 286837 279649 276334 277986 197514 197832 645300 600552 1420821 1364843 409887 408236 594696 594966 735706 718507 754766 759016 801323 811437 778975 867671 1844348 1932473 1200607 997034 648826 640133 764529 759945 802576 811673 825462 838281 946580 944648 4520949 4678103 39.75 71.5 1
10:31:14 2024-01-25 627512 621870 200108 193011 306298 311194 320981 316145 207899 205710 249101 254265 288106 292209 3890916 4205484 5795356 5647678 979952 1020944 277884 242557 258291 254478 287180 281339 275682 278181 197514 197866 646709 607102 1432744 1355623 411813 405903 585780 597150 731228 713362 758692 761242 798064 811545 784145 861948 1836387 1927480 1208058 1007322 649088 635712 768974 764393 797876 813972 835184 835787 935366 944648 4599716 4688257 39.75 71.5 1
10:31:15 2024-01-25 636177 622127 200063 193185 306092 311486 321729 316960 208050 206243 247984 254834 287478 291984 3887020 4153643 5838137 5666409 991686 1020944 276644 243508 258254 254123 287288 281936 276105 277790 198070 197955 656575 600552 1399464 1355373 410540 409101 590770 597518 737022 711200 755841 763476 799358 808441 781850 871614 1843038 1949491 1193074 1000285 652328 636396 762454 765573 801289 806809 830248 842022 940870 937806 4528674 4688445 39.75 71.5 1
10:31:16 2024-01-25 634024 622132 196029 193340 305017 311952 319714 316587 207719 205710 247842 254513 288351 291790 3887020 4173973 5861938 5654401 983177 1020944 275340 243134 252702 253274 288428 279612 276105 277595 197514 197797 639161 599696 1390002 1359867 409308 409101 594805 596213 738068 717998 753692 761205 800191 810829 778154 867709 1845659 1941593 1200607 996443 645832 637853 761375 758979 801438 808772 828167 839871 947577 941940 4518557 4681522 39.75 71.5 1
10:31:17 2024-01-25 627512 621907 196011 193486 304722 311703 320838 315854 208188 205567 248787 254052 288544 291863 3884351 4223532 5848454 5657043 975910 1019808 276644 242726 253514 254053 287990 281339 274839 277917 197514 197832 636382 604701 1384892 1355623 412784 405939 591014 598611 729788 715458 760126 758443 798064 816172 784145 861299 1836387 1921909 1189307 1008074 645795 636359 765742 759517 793386 811428 832402 836605 936958 944538 4594017 4697675 39.75 71.5 1
10:31:18 2024-01-25 634515 623895 196580 193111 306222 310064 321016 316110 207980 206208 247949 254443 287513 298077 3887020 4154497 5828551 5667686 990980 1020184 276220 243134 254856 254088 287180 281936 276105 277364 198070 197523 657984 600199 1376720 1355623 410540 409390 585780 597095 737545 711273 753394 764560 799626 809082 781887 869285 1844348 1951721 1193074 998828 652792 636429 762995 765387 799735 807099 830435 840917 939238 939862 4503125 4685127 39.75 71.5 1
10:31:19 2024-01-25 630602 625404 196576 193311 305939 311916 319974 316623 207754 206490 248467 253912 288579 292118 3890832 4189890 5852619 5651708 979539 1020907 277884 242795 252913 254123 288395 279685 276334 276586 198489 197488 657984 603131 1392188 1369200 412433 405939 593015 592336 733894 717489 755146 759016 804913 816172 774593 866399 1843038 1931103 1200607 1001745 649088 641129 765742 760666 802006 810214 826822 836010 943343 937601 4535013 4693762 39.75 71.5 1
10:31:20 2024-01-25 626072 622678 197129 192397 306847 311519 320577 316960 207899 205925 249137 252851 287303 294620 3887020 4183502 5800836 5651708 987253 1017981 277299 243508 254154 254905 287990 281105 276105 277986 197514 197866 646709 607969 1375975 1353701 414226 409390 585852 597942 733894 713398 761756 764560 799762 810866 782996 865167 1840421 1934768 1202961 1011017 653257 637402 768327 764723 795047 808810 829931 839871 934850 939315 4530752 4689030 39.75 71.5 1
10:31:21 2024-01-25 632886 621803 197411 192401 306658 310611 319832 317920 207726 206283 248609 254408 288426 298141 3888253 4126828 5838137 5661080 995940 1020944 276644 243134 252725 254905 287899 279649 276564 277400 198070 197797 643331 603131 1401591 1359049 411485 409390 591451 594211 735456 714409 755303 765078 802529 809390 778424 869528 1849667 1949603 1208140 998138 653257 640222 763536 763644 802006 802522 826822 840917 944717 938764 4445919 4673705 39.75 71.5 1
10:31:22 2024-01-25 627038 625775 196469 192900 305724 311809 318865 318692 207437 205962 249344 253276 288211 292987 3885542 4199304 5828588 5647678 977501 1017981 276715 242726 257890 254088 288192 279252 277183 277790 197514 197866 634992 608193 1386516 1362637 413640 408236 594696 596213 731878 717978 757941 760164 801395 811545 775017 861948 1840421 1909260 1182860 1004599 649549 640222 768327 761242 798037 806764 830435 838468 936477 942978 4563473 4668091 39.75 71.5 1
10:31:23 2024-01-25 626623 620314 197093 192905 305589 311703 320696 316482 208589 206490 248645 254693 287478 294411 3881480 4170077 5831938 5671915 991686 1020184 275500 243543 257999 254123 288102 279649 275295 278965 196959 197901 632212 604812 1402899 1346404 410613 410259 589311 599640 737022 715421 760277 765645 797499 809390 785816 871577 1844348 1940297 1198724 1003884 652328 634562 765742 765608 795107 802558 832439 841872 938204 938651 4518015 4683070 39.75 71.5 1
10:31:24 2024-01-25 633955 621689 196025 193482 304445 312651 320210 319341 207980 205676 248994 255691 290354 294414 3894295 4155700 5871527 5666409 989371 1023844 274989 243543 258072 254645 287194 279649 276564 278181 197792 197866 646709 601410 1382732 1360013 411813 410549 594696 595846 737642 718507 756328 763476 803738 809957 777249 869322 1844386 1937548 1186027 995300 649549 640222 761375 762898 800031 806692 829253 839700 943306 940801 4493045 4676396 39.75 71.5 1
10:31:25 2024-01-25 626800 622132 196025 193216 304232 312717 320010 318628 208450 205572 249273 254162 288246 293777 3893226 4235772 5828663 5661080 973942 1017981 276644 243334 253090 253698 292614 279685 274839 278769 197514 197901 636382 606462 1410251 1359049 412433 409101 592911 599640 733894 717921 760749 756835 793337 816172 781887 867581 1835166 1922020 1191190 1008074 647615 635980 766830 758930 794545 811428 834920 834822 935549 942942 4595978 4688445 39.75 71.5 1
10:31:26 2024-01-25 634029 621220 196433 192872 305868 310064 320696 315854 207933 206099 250676 254944 288141 293422 3882116 4155216 5838137 5666435 990786 1017944 275833 243134 254154 254233 288707 281737 274803 277986 197370 197832 650938 600552 1389773 1353701 410250 409136 591455 598790 736564 711310 756291 763476 798064 808477 784145 869322 1843038 1950303 1194625 1001745 650936 634562 762420 765608 798037 808810 830435 843485 941972 936627 4480013 4673064 39.75 71.5 1
10:31:27 2024-01-25 633136 621658 196300 193046 305232 311475 319974 319927 206964 206421 248542 253663 289018 292726 3894295 4179488 5852770 5647678 978804 1021858 277972 242726 258291 253772 288395 279685 276279 277205 198070 197214 652347 605724 1385585 1368230 413054 405939 593015 594453 732879 716472 755146 759053 804949 815639 775017 865167 1840421 1928368 1204373 1003884 649088 641129 765742 761242 801860 810250 824400 836010 944717 937601 4517512 4674800 39.75 71.5 1
10:31:28 2024-01-25 624920 621875 200139 191965 306766 310100 320720 316623 207899 205139 248752 252464 288281 291895 3886577 4190892 5815255 5655742 983736 1017981 277884 243334 254118 254869 288102 279721 276301 278181 197895 198521 653756 609136 1409633 1355623 414226 408812 589529 597942 732856 713362 762451 763476 793337 811473 783589 864413 1835203 1927250 1196840 1011017 653192 636429 768364 765608 793422 808810 833844 842246 932830 939315 4529157 4676396 39.75 71.5 1
10:31:29 2024-01-25 630043 620310 200175 191970 306771 311952 319007 317172 206998 205779 248403 254052 287513 292911 3881480 4130561 5825695 5661187 993773 1020147 276450 243826 252725 254513 288766 279468 276564 277790 197514 197866 649528 604243 1394787 1360977 411813 408555 590633 596359 734124 715458 755182 765645 802602 809390 776700 870595 1844422 1942491 1197120 998828 652328 641166 764656 763439 801438 807099 825647 839128 944717 939315 4483646 4661433 39.75 71.5 1
10:31:30 2024-01-25 626604 621658 196300 193216 304267 313091 319455 316075 208188 205139 249312 254230 287478 294106 3883191 4225423 5843115 5659853 975066 1020406 276466 243099 254873 253663 287971 279612 275591 279358 197514 198383 633602 607499 1412712 1360215 413017 409390 596074 598459 733894 719017 761756 758406 797862 816136 781813 865092 1836387 1921909 1208140 1007463 648590 639244 768290 760055 796834 811356 832805 836568 939536 942905 4573127 4688445 39.75 71.5 1
10:31:31 2024-01-25 628045 620269 200072 192832 305156 310971 319974 316110 207946 204752 248752 254799 287443 292394 3883191 4169695 5829713 5678718 990786 1023313 275620 244119 254801 254694 288395 281267 275646 278965 197236 198832 629085 604233 1386891 1348597 411448 411311 592979 599419 738068 715421 760476 765645 798064 810535 786375 870185 1843038 1940297 1198724 1004599 652328 630920 764619 765608 795071 807099 832402 841514 938204 937915 4515066 4683070 39.75 71.5 1
10:31:32 2024-01-25 635489 622091 196300 193627 304695 311596 319939 317066 207864 205744 248716 255583 287478 293960 3887020 4161151 5866114 5674581 988789 1020723 274549 244154 254837 253913 288802 279468 276350 278181 197514 198210 639161 600552 1408987 1360977 411121 410549 594170 597174 740227 719527 755109 764018 804913 811108 777249 870521 1844386 1936826 1186027 996718 649549 640675 761375 763168 800302 809381 829253 839662 943975 941977 4508716 4668091 39.75 71.5 1
10:31:33 2024-01-25 627512 622132 196011 193586 304651 311443 320945 315854 208188 205105 248752 254230 287478 291790 3877654 4225672 5828812 5662131 976801 1023313 276501 243199 254153 253948 288211 281953 275468 278893 197792 197797 626333 605724 1399426 1357933 412250 408199 591814 599640 733624 717410 762451 758979 798064 817325 784145 862561 1836387 1921909 1194957 1009989 647669 636429 767747 761168 795634 811428 833623 836568 936875 942942 4596432 4692435 39.75 71.5 1
10:31:34 2024-01-25 635829 623012 200067 193146 306092 310499 321920 315854 208125 206208 247949 255190 287513 293960 3887020 4152880 5862599 5665120 992876 1023276 276129 245947 254837 253983 287073 281990 275220 277807 198350 197660 657984 601176 1385782 1356452 410540 409390 591218 599751 738188 711237 754837 765078 800155 809047 782996 869285 1843038 1949454 1187424 1001745 652328 635944 761878 767240 800302 807099 830435 843411 939201 936555 4459120 4661395 39.75 71.5 1
10:31:35 2024-01-25 632089 621875 196433 193216 305187 313072 319939 316623 207899 206421 247984 254052 288386 292618 3881480 4178213 5841059 5646363 979539 1020870 277829 245072 255522 254410 288730 281122 275962 276408 198629 197852 659394 604059 1407395 1372115 411776 405903 591963 594197 736137 718507 754430 759016 805819 818027 776114 867671 1845659 1931330 1200607 1003171 649088 641129 765742 761205 802576 811392 826785 837238 943471 942905 4524584 4688445 39.75 71.5 1
10:31:36 2024-01-25 625404 622136 200279 192537 306987 310064 321692 316809 207899 205744 248716 252886 288789 293397 3883191 4191735 5810161 5655742 981353 1019388 278275 243099 254514 255194 288207 281013 276013 278501 198070 198349 639161 609642 1410526 1359245 414079 408631 589492 596764 733001 713325 762883 763952 799762 811509 785816 865648 1835129 1931103 1208058 1013898 653257 636429 770543 765608 798000 808167 829968 839662 935549 939315 4557434 4683070 39.75 71.5 1
10:31:37 2024-01-25 632125 621397 200527 192368 306992 310971 320010 318543 206964 206386 248752 254443 287303 293960 3887020 4117891 5828812 5661080 994520 1023118 276644 243508 254154 255475 288268 279360 277092 277504 198350 197660 652347 603562 1418613 1361411 411630 409860 592270 595534 737022 715421 755946 765301 806030 810535 779490 870148 1849667 1949491 1213790 998791 653257 641129 763536 765608 802576 802522 827410 842785 944011 939279 4440230 4654674 39.75 71.5 1
10:31:38 2024-01-25 626623 621220 196576 193185 306119 313072 318936 318543 206964 205744 249522 253628 288281 293752 3887020 4196498 5845524 5642336 977854 1022393 277494 243339 258291 254478 288309 279576 277768 277986 197859 198992 646709 610079 1396368 1364843 414153 408992 594316 595993 734044 719490 760277 761242 804680 811545 779340 862561 1841729 1920547 1172666 1006746 650474 641583 768871 763168 799735 809038 830435 838468 939628 937565 4520949 4683070 39.75 71.5 1
10:31:39 2024-01-25 625468 620305 200139 192841 306775 310971 319974 317066 207719 205744 249558 252851 287478 294500 3877654 4163510 5800836 5635428 985141 1020147 277884 243099 254154 254869 288153 279685 276105 277790 197514 197797 646709 609205 1371567 1355229 414006 408992 590596 596617 733748 714354 760564 764412 800329 810829 783873 864477 1841452 1931103 1196840 1012456 652725 638316 769415 765608 796834 809113 832212 839662 935549 939315 4524246 4674800 39.75 71.5 1
10:31:40 2024-01-25 625365 621694 200067 192841 305503 312901 318972 317101 208223 205139 249347 254017 287879 293960 3887020 4212827 5838137 5655742 979501 1020907 276680 243304 254693 254123 288172 279612 276298 278573 197514 198452 637725 608193 1382387 1359012 413640 409172 598185 598569 735090 719527 760601 760520 802603 811329 780522 868353 1840421 1918706 1189725 1009544 647632 639696 768327 760091 797876 810820 830435 839065 938465 944501 4578036 4686412 39.75 71.5 1
10:31:41 2024-01-25 627240 622130 200139 192802 306092 311006 320424 318367 208223 205071 248787 254443 287042 291807 3881480 4157522 5828812 5674499 990905 1017944 274918 243543 254154 254123 288599 281068 275717 278965 197375 198763 633602 603581 1395910 1349274 411813 410549 590597 601235 738082 717231 760084 767277 797954 811682 786301 869797 1845555 1937512 1200607 1005179 652982 640133 769011 765608 793349 807099 836025 844465 935512 938615 4511570 4673705 39.75 71.5 1
10:31:42 2024-01-25 627489 620310 200056 193181 305187 312901 319007 317101 207899 206065 248716 254408 286999 293322 3881480 4126803 5856788 5655742 986679 1019424 275056 243543 254154 253875 287125 279540 276334 277790 197931 197866 637771 601410 1391092 1360977 410213 410259 592724 597942 737022 719380 753134 764258 804240 813406 780450 871390 1848212 1935598 1202490 996008 648627 639733 762454 762211 802006 810526 828074 839662 945909 937565 4511570 4676396 39.75 71.5 1
10:31:43 2024-01-25 627512 622132 200099 193185 305517 312259 320731 316110 208223 205744 248542 254230 288824 291669 3878715 4211488 5828812 5655742 975762 1019424 277069 242353 253125 254088 287584 281339 275682 277790 197514 197832 647590 603993 1377778 1355623 412396 405903 590815 599751 731324 714409 758516 762902 797844 818607 783887 863255 1837545 1923807 1200382 1009619 649003 634526 765742 761242 795670 813323 832402 835936 935549 944928 4596432 4678178 39.75 71.5 1
10:31:44 2024-01-25 632125 621948 200108 192837 305191 310064 321016 316328 207575 205779 247949 254408 287443 298003 3877654 4153792 5838137 5666409 990753 1020907 275797 243099 254514 254123 287180 281609 275260 277790 198070 197797 659922 600552 1380729 1355352 410540 409390 589492 597942 738068 714139 755841 763476 799025 811572 784907 872484 1845622 1955093 1209977 1002416 653257 638316 763499 767785 800302 807099 830435 843862 940531 936591 4468200 4675064 39.75 71.5 1
10:31:45 2024-01-25 629996 622136 199880 193011 305877 311479 319974 318061 206929 206386 248752 252921 288588 292982 3881480 4180660 5843300 5642336 977854 1020147 277669 242761 252737 254123 288630 281267 277147 277169 198070 197660 652347 605724 1380752 1367753 413054 408236 592341 592455 733375 716980 756255 762087 804876 816172 774981 866961 1847693 1940926 1202490 1002416 649467 640039 767065 761022 804286 811356 825610 837200 944717 944648 4521241 4686412 39.75 71.5 1
10:31:46 2024-01-25 625291 621907 200175 192876 306771 310971 320459 316587 208223 205779 248752 252816 288899 298352 3881480 4187650 5810161 5651708 985141 1017944 278490 243339 254514 254869 287990 281339 276069 278181 198070 197832 639161 609496 1371910 1355623 414226 408812 589492 598943 733894 713362 762411 763952 793337 811509 784145 865092 1837507 1933287 1194957 1013225 652328 638316 771201 765498 797876 813972 836377 837200 936875 943476 4599716 4685748 39.75 71.5 1
10:31:47 2024-01-25 634238 623512 200072 193141 306083 311006 321955 316841 208223 206386 247984 255225 287547 291971 3881480 4151545 5828551 5666409 990003 1020907 276256 243508 258291 254656 287180 282715 276105 278181 198070 197832 653756 601410 1380341 1355352 410576 410259 589529 598790 738068 714139 755681 764560 797862 809082 784145 870558 1844348 1949491 1219705 1003847 653192 638279 763499 767785 800228 809309 830323 842022 943545 938615 4498343 4674866 39.75 71.5 1
10:31:48 2024-01-25 633053 622132 196576 193616 306092 311988 320010 317066 208223 206421 247984 254443 288281 292118 3881480 4173847 5858043 5647678 982334 1020944 277370 242761 253479 254088 288512 281339 276599 277790 198070 197488 669259 601840 1382571 1369200 410576 408236 594696 596213 735977 718507 755953 761008 804913 811581 778424 867671 1845419 1933399 1202490 997428 649467 641500 764901 762865 802576 811673 826673 839513 945909 944648 4518015 4686941 39.75 71.5 1
10:31:49 2024-01-25 629297 622087 200134 193181 306119 310499 321777 316145 208258 205744 248752 254230 288983 292118 3878715 4208225 5819487 5655929 978552 1020907 277884 242726 253125 255002 287584 281737 275682 278181 197792 197866 639161 605724 1417414 1355623 413054 405903 590815 603110 731878 714409 758516 761278 798064 818481 784145 861336 1833778 1924637 1182951 1008074 648627 634562 767882 763952 797641 815125 835184 836419 935402 944648 4597720 4685748 39.75 71.5 1
10:31:50 2024-01-25 632811 623343 196576 192806 304766 311479 320981 315122 208339 205893 248367 255618 287513 291779 3877654 4154585 5838137 5666409 991686 1020673 275797 243134 254514 254088 288237 281737 275133 278181 197792 197866 641941 600552 1401004 1350862 410576 409969 591723 599825 734124 713362 756056 764560 798064 808477 784145 869285 1843038 1949417 1186948 1001745 651400 634526 762963 764523 798037 806845 832618 843111 940870 939169 4517122 4683070 39.75 71.5 1
10:31:51 2024-01-25 633085 621653 196025 193447 304873 311845 319939 317997 207575 205710 247984 255041 288106 292844 3881480 4168888 5862074 5661080 983140 1020944 276644 242761 253479 254088 292541 279685 276334 278181 197931 197625 637771 600627 1390640 1364843 410250 408236 595282 597095 735977 719017 752821 761278 804913 811545 779564 867671 1845659 1934768 1178632 998138 648627 638340 763536 760971 802576 810820 825647 839871 948252 944501 4509125 4688445 39.75 71.5 1
10:31:52 2024-01-25 629297 625222 196438 193150 305232 310535 320696 318628 207801 205105 248716 254052 288351 291669 3881204 4210419 5810161 5642336 980652 1017981 278080 242761 254154 254869 287422 281303 276105 277790 197514 197832 648119 609061 1403262 1355623 413640 408236 590362 599215 731892 713362 760749 763476 793337 811581 785466 863863 1835166 1927148 1194957 1011743 652328 636429 769997 765608 797472 811925 830005 842209 936958 943624 4565720 4691054 39.75 71.5 1
10:31:53 2024-01-25 633570 623453 196580 192970 306631 309993 320720 317066 207033 206065 248852 254478 287443 294152 3878715 4133460 5838137 5657043 990786 1019424 277620 242965 254514 254905 287180 281303 276528 277400 197931 197523 652347 601410 1380046 1357125 411485 409390 589492 596213 737054 713362 755841 765646 800191 810259 779600 871577 1849667 1948109 1204373 998082 653257 638340 763536 765842 801438 802522 828074 844921 941935 938651 4449829 4661283 39.75 71.5 1
10:31:54 2024-01-25 629297 624784 196576 193005 305141 311301 319868 318543 206895 206065 248752 252886 289435 293507 3881480 4188459 5845622 5642336 977156 1019461 277689 243134 258291 254123 288512 279649 277378 277364 197792 197832 649000 608268 1382129 1364843 413933 408812 593015 595332 732856 718507 759193 761242 804913 816172 776700 864552 1843038 1923907 1200607 1006030 649549 642074 768327 762898 800302 810214 829253 838468 939165 945681 4524359 4693655 39.75 71.5 1
10:31:55 2024-01-25 627208 623453 196580 192871 306451 311519 320317 316995 208050 205002 249522 254230 287478 292911 3890444 4173042 5819487 5658334 988123 1020184 276026 243578 254154 254691 287990 281072 276334 278965 197098 198763 627174 606462 1388569 1346404 413054 410549 590679 599640 735977 715421 761906 765645 798064 809047 784145 867671 1840421 1935709 1200607 1006030 652792 636466 765742 765608 793386 802558 834882 841551 935512 938651 4498343 4680082 39.75 71.5 1
10:31:56 2024-01-25 630902 625206 196505 193045 304802 312574 319348 318933 207726 207765 248609 254267 287277 292670 3881480 4136458 5858010 5657043 987457 1020944 275306 243543 258072 253733 287369 279649 276564 277986 197514 197866 646709 600552 1399863 1360013 411194 408555 596125 597095 738199 717703 755182 763476 802602 809652 778387 870595 1849667 1937548 1186027 995300 649549 640222 762454 763439 800302 807864 829844 839909 944717 937565 4508622 4673705 39.75 71.5 1
10:31:57 2024-01-25 627457 625222 196122 193546 305037 311809 321848 318215 208119 205676 249169 254303 288614 292885 3881480 4225423 5848454 5661080 973867 1020184 276644 242761 255522 254088 287787 281737 275682 278181 197514 197866 646181 603993 1385782 1357088 412762 408236 593015 599640 732856 716980 764464 760128 798064 817325 784145 862635 1835129 1925276 1193074 1008074 649088 634598 767374 763439 795707 811428 833660 837834 935549 943128 4582877 4671463 39.75 71.5 1
10:31:58 2024-01-25 633095 622526 199998 193340 305800 312628 321705 319298 208084 206283 248645 255085 288281 293569 3886577 4157220 5845524 5658334 991953 1020944 276220 243339 258291 254513 287292 282279 276334 277790 198070 197832 657984 600552 1377892 1356854 411194 409969 589492 597518 736600 714139 757031 765645 799590 809082 781923 869285 1845659 1949491 1196840 1000322 653257 636466 763536 765878 801438 807099 830435 842748 941935 936627 4445919 4667044 39.75 71.5 1
10:31:59 2024-01-25 627365 621225 199818 193181 305877 311514 319725 318812 207298 207692 248994 253311 288246 293361 3884890 4188266 5824476 5639630 976679 1020332 277832 242795 258108 254123 288395 279649 277378 277790 197931 197832 643505 608193 1374010 1364843 414226 408812 593015 594056 732856 718507 758516 761278 802602 816172 777249 865130 1844348 1916580 1199201 1006030 649549 641620 769452 762898 799168 809073 830435 839871 937802 942978 4550536 4681748 39.75 71.5 1
10:32:00 2024-01-25 625365 621433 199854 192845 306730 311006 319974 316623 208305 206598 249273 254766 287870 294757 3884890 4173973 5828812 5666409 988827 1020184 275797 243543 254781 255015 288021 279685 276370 278965 197375 198798 630822 604738 1390314 1348634 412433 408555 593015 599419 736564 715458 759632 765645 798064 809047 785816 870148 1844348 1937548 1178632 1004599 652328 634562 765742 765041 795107 807099 833660 841551 936875 939046 4502191 4676396 39.75 71.5 1
10:32:01 2024-01-25 632774 620305 196025 193216 304937 312023 319690 316879 207899 205744 248542 255764 288106 293671 3884612 4150729 5853529 5657043 987681 1023118 274954 243134 253090 253875 288766 279396 276334 277790 197514 197832 646709 599696 1396986 1360977 410250 409969 594696 597942 738977 717233 754766 762395 801998 811437 780930 868668 1844386 1934805 1202490 996600 648627 640222 762454 760128 802006 809163 826859 839662 946727 937637 4511570 4667044 39.75 71.5 1
10:32:02 2024-01-25 627508 621216 199827 193011 306092 310570 321016 316110 207933 207034 249137 254478 288268 291414 3877145 4203528 5834012 5653011 977854 1020944 278259 242388 253090 254478 287180 281737 275682 278145 198070 197866 645300 603993 1391999 1356340 413054 405939 589311 597684 731782 714409 758553 761278 800513 816172 784145 861336 1835166 1925637 1213815 1011017 650474 634598 769452 764523 796871 806764 832402 839871 936875 942159 4539706 4682410 39.75 71.5 1
10:32:03 2024-01-25 632573 621256 200139 192876 306982 310029 320010 317136 206998 206099 248367 254443 288072 297930 3878794 4152691 5843391 5669285 988752 1020907 276185 243304 254691 255006 287180 281664 276263 277790 198070 197763 657984 600552 1392131 1358388 411448 409969 589492 598879 738188 713288 754002 765645 800155 811437 782959 869248 1845659 1949491 1196840 1000248 653257 638267 763536 765842 802576 807099 830435 842748 941935 937952 4445919 4657996 39.75 71.5 1
10:32:04 2024-01-25 627245 622082 196580 192976 305841 311443 319007 318543 206929 206031 249101 253416 288281 293153 3887020 4194000 5852770 5640988 979914 1022585 278275 243099 253090 254088 288395 279396 277199 276479 198350 197763 643331 605800 1382217 1373089 413640 408812 591777 594051 733894 717921 757811 760666 804876 816172 774981 867671 1843038 1925637 1180481 1004599 651326 642074 767374 762253 802006 810178 830435 837200 939201 937565 4524471 4680378 39.75 71.5 1
10:32:05 2024-01-25 624775 621189 197330 192537 306550 311443 322046 317066 208044 205105 249710 254017 287478 292634 3881480 4163547 5820280 5661187 989333 1022585 275584 243914 254046 254621 287990 279649 276069 278181 197397 198902 629797 607760 1401545 1346404 413676 411310 591650 601346 736614 715421 762411 766715 798064 810223 786026 869528 1845659 1936863 1200607 1007463 653257 637366 765631 767240 795612 808810 834882 841514 935512 939315 4520949 4683070 39.75 71.5 1
10:32:06 2024-01-25 631986 621838 200315 193111 306523 312580 318972 319268 207864 206352 248752 254408 287478 293564 3887020 4128645 5820280 5669285 994520 1020723 276272 244154 254009 254694 288802 279540 276528 278181 197931 197832 639161 606188 1383856 1360977 412396 409128 593855 597174 738101 717489 756218 765645 804876 809962 777249 871796 1852297 1943051 1193423 999538 652792 642074 763536 764523 801438 808810 828626 840880 944680 943457 4489561 4673705 39.75 71.5 1
10:32:07 2024-01-25 625365 621943 196304 193451 304695 312937 319939 315633 208617 205105 248752 254195 287295 293678 3881480 4227229 5837122 5655782 977854 1021584 276501 243404 254837 253700 288915 279432 275802 278465 197514 197866 632212 608268 1379822 1360215 413017 409969 595960 599640 734550 719380 762451 758354 797862 811509 781813 865130 1835166 1913355 1194957 1008074 647669 638304 768327 760055 795634 811428 832993 835973 936875 944977 4586087 4683070 39.75 71.5 1
10:32:08 2024-01-25 633611 621658 196300 193757 305160 312937 319939 317066 207864 205887 248752 256011 287478 293630 3881480 4151759 5871256 5654401 986679 1022548 275091 244425 255088 254375 289880 279432 276386 277842 198070 198314 640551 602270 1415882 1363875 410503 410549 594513 598532 740505 719527 754002 763476 802566 816290 779564 870521 1849667 1938463 1204373 996718 649088 640222 763536 761205 802006 809038 829844 839662 947398 942869 4524584 4681748 39.75 71.5 1
10:32:09 2024-01-25 628493 622127 196576 193172 305868 310499 320981 316552 208223 205744 248577 254230 288789 292118 3880421 4204152 5828812 5655742 977854 1023844 277494 242557 255558 254802 287774 281844 275962 278501 198070 198314 650938 605724 1385510 1359245 412871 408199 591232 598496 732427 717410 760785 761744 799196 817325 785000 865130 1836387 1927369 1200382 1008074 649088 636393 767919 763439 796834 811428 834215 838430 937540 937601 4577221 4686412 39.75 71.5 1
10:32:10 2024-01-25 634662 621220 200103 193221 306739 310464 320981 317066 207899 206386 248716 254443 287478 298426 3883191 4130526 5838137 5665120 992952 1020907 276608 245072 254514 254905 287369 281410 276243 277078 198629 198473 656575 602270 1382906 1361411 411593 410186 592002 596176 737545 713325 755655 768257 804042 809047 781259 870185 1852141 1949529 1191190 1000996 653257 637329 763536 767235 800302 807099 830435 841514 942307 937952 4486407 4661433 39.75 71.5 1
10:32:11 2024-01-25 631195 621911 196571 193185 305545 311697 320459 317066 206964 206421 248716 253663 289026 291753 3877654 4171435 5828551 5635428 982334 1022393 276644 242761 253514 254053 288464 279612 276298 277966 198629 197625 670668 601414 1389319 1369594 410394 408054 594586 595993 738091 719017 755841 760128 804913 817447 781286 867671 1844348 1934575 1202490 1001471 649088 638340 765162 761205 802576 811198 825610 837238 944680 942905 4521241 4677040 39.75 71.5 1
10:32:12 2024-01-25 625365 621220 200279 192533 306771 310064 320459 316844 207587 205424 248752 252816 287295 293997 3877654 4176374 5800836 5642336 982260 1019388 277884 243134 254154 255261 287990 281267 275682 278181 197514 197625 630446 610079 1375453 1358276 414777 409317 591850 597427 734567 713684 763654 765102 797862 811473 784145 866830 1840384 1933844 1198724 1011017 654618 637366 769997 765608 793386 808810 833623 843448 934152 939315 4511382 4677040 39.75 71.5 1
10:32:13 2024-01-25 628857 622130 200143 192368 306992 311443 318972 317136 206964 206065 248752 254259 287513 293322 3872128 4117407 5810161 5655742 993810 1020184 276414 243508 252725 254869 288599 279576 276564 277790 197931 197832 635073 604243 1400301 1361805 412432 411639 594623 595993 740167 717342 759080 767822 806477 810535 777286 871833 1854784 1949417 1193423 998828 653257 641583 765027 766962 802576 807099 828036 843384 944717 939315 4458633 4661358 39.75 71.5 1
10:32:14 2024-01-25 625365 621184 200108 192976 306119 312901 319007 317136 207899 205139 249137 254052 288281 291913 3880421 4199491 5838137 5647678 980140 1019424 276680 243134 258291 254088 288720 279576 276528 278965 197375 198452 629432 608193 1377468 1357933 413676 409787 598185 598704 735669 719527 762262 762248 802603 811329 781629 865055 1840421 1920547 1184179 1010670 648540 638340 768327 760661 797876 809038 832805 839662 938501 945609 4590310 4683070 39.75 71.5 1
10:32:15 2024-01-25 632266 623012 196580 193146 305877 311006 321658 315157 208374 205710 248019 255261 287478 298352 3877654 4150237 5828812 5665120 991686 1020944 276220 243134 258108 254123 288395 282135 274520 278181 197931 197832 641941 600552 1411662 1353701 410576 410259 593075 599456 740130 714354 758804 765608 800256 811682 784034 872634 1845659 1952257 1179891 1003884 652792 637863 764050 767240 799735 811312 832805 843485 940567 937952 4468607 4670373 39.75 71.5 1
10:32:16 2024-01-25 629338 621180 196300 193172 305872 311514 320199 318061 206964 206386 248716 253628 288028 292739 3877654 4169000 5838137 5638313 975253 1020147 277884 243693 252702 254088 288599 279685 277378 276550 197931 198266 640551 606462 1401917 1364843 413933 408236 592747 593594 734567 717268 760089 760774 804497 816027 779340 866999 1844242 1932850 1200607 1001745 649549 642074 767882 762444 802576 811392 826822 838671 940722 942905 4518015 4677040 39.75 71.5 1
10:32:17 2024-01-25 625365 621662 200139 192368 306775 310064 320945 316587 207864 205710 248752 252816 288789 294180 3872128 4163510 5800836 5654616 983699 1019424 277494 242761 252725 254905 288130 279685 276069 277986 197514 197832 648119 609931 1371567 1356452 414226 409390 590815 599326 734774 713362 764520 765461 801318 815712 783404 866213 1841618 1932850 1194957 1012949 652792 636429 769997 765041 800149 811404 834215 839662 938204 944648 4555583 4683070 39.75 71.5 1
10:32:18 2024-01-25 632125 623012 200103 192971 306992 310064 320945 317101 207575 206421 248542 254443 288351 298352 3881480 4148564 5838137 5661080 990274 1023118 276220 243339 258254 254478 287180 282135 276105 277790 198070 197797 656575 601410 1387440 1356340 410576 409969 589492 596727 736564 712820 756255 764560 800146 812721 783566 872521 1845622 1952729 1189307 1003131 653257 638951 763536 765878 800302 808810 830211 842112 941935 937952 4455298 4667667 39.75 71.5 1
10:32:19 2024-01-25 627933 622136 200067 193181 304905 312628 319974 318097 206929 206243 249137 252921 288386 292834 3881480 4187725 5828551 5636984 978552 1019461 277884 242761 258400 254053 288395 279685 277378 276586 197792 198266 639161 605190 1374650 1364843 414226 408812 592418 595754 732869 719017 757849 761278 805819 816172 779266 867581 1846833 1937090 1200607 1003773 650395 642875 767882 762984 802576 811428 828036 838468 944533 942905 4515066 4681748 39.75 71.5 1
10:32:20 2024-01-25 625468 621698 200487 192537 306992 311006 320459 316809 208223 206065 249347 252886 287914 294537 3881480 4176374 5810161 5651796 982297 1020944 277884 242795 254514 255297 287841 279685 276069 278181 197514 197832 637771 612178 1406874 1355623 414814 409390 592287 599215 733894 713325 762991 764560 797862 811473 783873 865783 1842789 1934575 1196840 1013586 653257 638316 771750 765534 799012 813703 834808 839662 937540 937529 4563473 4674838 39.75 71.5 1
10:32:21 2024-01-25 632911 625574 200139 193181 306766 310499 321729 317101 207719 206386 248752 254443 287478 293960 3874878 4150237 5830043 5657043 988715 1020147 276185 243134 258291 254869 287288 281303 276298 277917 198070 197797 655166 601410 1383793 1355623 412608 409969 591455 597095 738068 713362 755664 765842 802529 811437 781887 870558 1849667 1947843 1182330 1000950 656057 639985 765162 769424 802576 806917 829657 848241 943270 938651 4449634 4673428 39.75 71.5 1
10:32:22 2024-01-25 629112 621220 196990 193041 305800 311952 321362 318097 206964 206386 249137 253451 288386 292982 3881480 4178428 5847463 5638313 977854 1020907 277494 242761 253302 254123 288395 279685 277378 276550 198070 197832 651818 605724 1385411 1366293 413933 409101 593015 596176 732966 717489 758479 761242 806090 817325 777249 865130 1844348 1930915 1180481 1006717 651326 643713 770068 763329 802576 811320 830323 838281 943545 947508 4521241 4680082 39.75 71.5 1
10:32:23 2024-01-25 627240 622132 200134 193011 306992 312703 321669 318664 208223 205744 248752 253663 288824 292982 3878715 4184860 5810161 5646363 979952 1017944 278080 242726 255055 254869 287180 279685 275682 278181 197931 197832 641941 607974 1390350 1359049 414226 408236 591232 599215 732856 715334 761869 763476 797862 811581 784145 865130 1835166 1938852 1191190 1012456 653913 636466 771715 767637 800149 811673 834423 839588 938094 943238 4549085 4676396 39.75 71.5 1
10:32:24 2024-01-25 633787 623890 196758 193111 306775 309993 320945 319566 207656 206065 248874 254478 287478 293576 3872128 4126828 5811903 5651431 992244 1020184 275797 243134 258218 254905 287418 279649 276564 277169 198363 197797 656575 601915 1385407 1356893 412141 410171 585816 596213 737022 714372 755042 767674 801962 809082 780706 869285 1849667 1946729 1189725 998828 653257 640222 765742 764723 802465 808257 829944 846313 944533 937806 4443188 4664339 39.75 71.5 1
10:32:25 2024-01-25 627512 621658 196580 192900 304945 311443 318972 318061 206964 205424 249380 253451 288614 292982 3881480 4181365 5833981 5638313 975762 1020184 277494 242795 258254 255216 288192 279540 277768 277790 197514 197866 636382 608193 1376302 1363875 414226 409101 594696 597174 733375 718247 759594 762395 802566 818481 778387 863863 1840421 1916470 1125744 1004599 650936 641129 769452 761242 800302 809038 832025 842429 940722 944648 4518557 4679093 39.75 71.5 1
10:32:26 2024-01-25 626351 620928 200143 192841 306550 311703 320802 318853 207899 204786 249558 254230 287870 295028 3878715 4164155 5810161 5655742 987253 1019461 275797 243543 254154 254478 287990 279685 276105 278769 197236 198937 625784 604519 1399937 1346404 413054 408555 592141 599640 737545 716389 760786 764220 798064 809047 784133 869285 1844348 1934534 1202490 1004599 652982 635980 765742 765264 795707 807099 835834 842510 939628 940801 4518557 4678291 39.75 71.5 1
10:32:27 2024-01-25 630740 623899 196291 193111 305227 312682 319490 317172 208305 205779 249010 254408 287242 293500 3881480 4117640 5827784 5648982 992449 1021668 276644 243543 252725 254513 292614 279612 276599 277790 198070 197866 652539 603562 1397880 1360977 412762 409451 594275 597095 738722 718507 756255 765337 804949 809047 778387 871907 1850982 1943985 1193423 998865 652792 642074 764631 765065 802576 808810 829253 841551 946727 941794 4485376 4672315 39.75 71.5 1
10:32:28 2024-01-25 625917 623899 196576 193005 305017 312758 318972 316587 208223 205105 249137 254127 287478 293323 3878715 4205221 5838137 5653200 976679 1020907 277299 243169 252737 254123 287739 279576 276599 278181 197375 198487 629432 607461 1382699 1360977 413933 409390 594440 597942 733624 719299 762338 763476 801395 816172 781850 865130 1843038 1919187 1187876 1004907 649088 640222 769997 761205 798037 811392 830005 839065 937838 945718 4591933 4691054 39.75 71.5 1
10:32:29 2024-01-25 629297 623187 196576 193041 305442 311301 320767 317729 208548 205105 248577 255225 287103 293667 3877654 4160655 5828812 5666409 991649 1022393 275375 242795 258036 254123 288395 281303 274803 278181 197792 197866 640551 600552 1385581 1351783 410576 410549 593015 599640 735161 714409 759594 765645 799196 809082 785466 870558 1845659 1949454 1186948 1001745 651863 635676 763536 765608 798037 808810 829968 839128 939238 937952 4486407 4683586 39.75 71.5 1
10:32:30 2024-01-25 633968 624779 196580 193115 305733 313516 320542 316960 207726 206352 248609 254017 288281 292123 3881025 4172662 5845524 5642336 976716 1020944 277494 242557 253090 254088 288106 279685 276528 276550 198070 197371 650938 603562 1406676 1368230 413054 408236 594426 595296 733375 717489 758111 760703 806390 816172 775017 865167 1841729 1928368 1198724 1004599 649549 642074 767374 763168 802576 810820 829253 838468 940722 942978 4504838 4676396 39.75 71.5 1
10:32:31 2024-01-25 624997 623821 197406 192587 306910 310900 320838 316995 208084 206283 249380 253276 288649 293520 3872128 4184390 5801893 5643509 980652 1020907 278275 242795 258291 254869 287986 281339 276298 278181 197792 197901 646709 608627 1402767 1355928 414226 408812 590815 597574 733894 714409 762448 763476 797862 816172 786102 865130 1839426 1921652 1193074 1013177 650936 635980 769997 764523 797435 809984 833660 839662 938204 937565 4549085 4670373 39.75 71.5 1
10:32:32 2024-01-25 632774 621220 196923 193205 306771 312185 320767 317031 207471 206352 248645 254658 288246 293777 3881480 4145382 5820219 5661187 988864 1023844 276220 243169 258108 254513 287180 282135 276528 277790 198070 197832 657984 601410 1379847 1355623 411485 409969 589529 595882 736600 713362 756291 765337 800227 811437 783789 870595 1844386 1949491 1196840 1000285 653257 638071 763536 765915 802576 807099 830435 843421 943306 938615 4439580 4664339 39.75 71.5 1
10:32:33 2024-01-25 627508 622123 199787 192845 304873 311703 319725 319800 207477 205996 249380 253586 288649 293434 3881025 4190139 5839224 5638313 977854 1023313 277494 243134 258254 254123 288395 279576 277768 277986 197514 197625 633602 606164 1391146 1362908 414226 409390 594476 597095 733375 719299 760089 762395 804949 816172 778424 865130 1843038 1919187 1198969 1006030 650474 641620 769452 763168 799168 809073 831619 839662 937874 945014 4574367 4676396 39.75 71.5 1
10:32:34 2024-01-25 631014 620314 199958 192880 304833 311733 321016 317657 208485 205893 248503 255336 287408 293446 3874374 4149292 5833981 5666570 988827 1017981 274954 243474 258254 254123 288392 279649 274839 278769 197375 197901 646709 601410 1383196 1348634 410613 410549 593015 599640 736793 715421 758516 763680 798064 809082 783864 870595 1844348 1949529 1178632 1003610 651400 634598 763536 765065 798037 808542 830005 841551 939201 938651 4502285 4661433 39.75 71.5 1
10:32:35 2024-01-25 627489 622204 200139 193256 306559 311928 321016 316623 208258 205779 248787 254443 288847 291863 3888253 4200204 5820480 5648982 977854 1021821 278275 242761 253090 254869 287180 281737 276192 278181 197514 198439 646709 607026 1433219 1355623 413054 408236 590365 598108 732856 714915 760172 763476 797631 816172 785816 864514 1835203 1931103 1196840 1012456 652328 637402 770543 764455 798037 807900 832439 840897 936958 937529 4533234 4676396 39.75 71.5 1
10:32:36 2024-01-25 633787 621216 200215 192528 306992 311964 320459 318097 206998 206243 248752 254478 287513 297930 3867712 4119838 5834012 5655742 994520 1022393 276680 245217 254118 255261 288536 279685 277378 277400 198629 197660 635073 602270 1382019 1360013 413054 409969 591269 596249 736332 715458 755146 765951 804913 808477 779600 870558 1849667 1944018 1198969 998592 654189 642074 765742 765878 802502 807099 829253 844058 944717 942123 4445919 4661733 39.75 71.5 1
10:32:37 2024-01-25 625291 621907 199822 193486 306128 313413 319007 317136 208409 205139 249558 254088 287478 297930 3872128 4194000 5842346 5642016 979914 1023844 276644 242761 254873 254088 288852 279396 277306 278181 197514 197866 630822 610079 1393144 1362908 414226 409969 596492 598790 733894 719262 762716 763476 802529 816172 779527 865130 1844348 1914856 1193423 1007463 650474 642074 770031 760630 799168 811392 832805 839662 938465 945645 4583143 4680378 39.75 71.5 1
10:32:38 2024-01-25 630290 621189 200103 193185 306523 311916 320424 315157 208874 205105 248752 255583 287478 291984 3871049 4152614 5811041 5646383 987845 1020406 276007 243439 254154 254869 288017 281267 276528 278786 197514 198798 635888 606313 1385241 1346419 414630 409128 592710 599345 737022 715421 762991 765842 797826 810223 786375 870148 1845659 1938922 1202490 1008037 653257 638304 767747 767235 795034 808239 836071 842748 935512 939315 4511843 4673705 39.75 71.5 1
10:32:39 2024-01-25 629065 622096 200067 193141 305626 312866 319490 317136 208044 205744 248716 254443 287408 292733 3872128 4128936 5820280 5665234 994520 1021858 276466 244119 254441 254481 289987 279540 277147 277986 197931 197832 649528 604630 1379456 1360836 413054 409739 595044 597942 738430 718507 758442 765645 804913 808405 779256 873111 1853614 1942454 1186027 998555 652792 642074 764619 765065 802576 809113 829253 841514 944680 943311 4493045 4654712 39.75 71.5 1
10:32:40 2024-01-25 626623 621907 196304 193792 304695 311988 320684 315818 208258 205567 248752 254408 287478 293715 3874878 4220867 5828887 5655782 975216 1020723 276501 243404 255414 253913 288802 279432 275891 279486 197514 198729 624962 605695 1382813 1359478 415131 409969 594440 599640 736137 718210 763428 760666 800757 817325 782996 867016 1840421 1920547 1198724 1009507 647669 640133 769415 761205 796834 811464 834215 839662 938204 945681 4603467 4682794 39.75 71.5 1
10:32:41 2024-01-25 630740 622135 200143 192976 306726 311697 320424 315157 208874 205710 249137 255225 287295 292019 3877654 4159562 5831938 5673375 990673 1021821 275198 243439 254546 254516 288494 279468 275927 279752 197514 198902 662565 605674 1390827 1347675 412724 411639 592979 599493 737605 716436 763541 765842 798064 810223 784097 872199 1845659 1940240 1200607 1004599 653257 635944 767374 765608 796234 808239 834882 843983 939536 941310 4515066 4667816 39.75 71.5 1
10:32:42 2024-01-25 632948 621907 196438 193761 305160 312426 319939 316876 208188 205744 248752 255583 287443 293960 3872128 4145837 5866114 5665120 986052 1024770 275477 245947 255485 253948 288802 281685 276386 278074 198350 198280 639161 600552 1386477 1362908 410540 410549 597118 598282 736164 718210 755126 763476 804848 811473 779564 869285 1849667 1935487 1206257 997428 649549 641129 764619 763439 802576 810214 829253 842096 947398 942942 4515165 4661395 39.75 71.5 1
10:32:43 2024-01-25 628628 623785 200099 193146 306519 310499 321920 316587 208223 205925 248752 254443 288684 291875 3877654 4204152 5815572 5651708 978552 1020147 278275 243693 255485 254588 287661 281791 276156 278110 198070 198314 646709 607026 1434386 1359478 413017 408236 592706 599640 734567 715421 760134 763476 797826 816172 786153 864477 1840384 1931103 1198724 1012456 652328 636429 770543 765608 798037 809038 833030 842278 939536 943421 4536799 4677040 39.75 71.5 1
10:32:44 2024-01-25 633017 621184 200315 192537 306581 310499 320459 318061 207899 206386 248716 254408 287513 293960 3868289 4114482 5828812 5657043 995940 1023118 276644 243134 253901 255443 287810 279360 277092 277504 198350 197729 651818 603993 1384058 1363348 412542 410513 591196 597058 738188 715421 758968 767674 804840 808441 780669 872751 1852297 1952345 1193423 998791 654189 641129 765742 765842 802576 807099 828036 844020 944717 941977 4433866 4658108 39.75 71.5 1
10:32:45 2024-01-25 625734 622096 200108 193106 306119 311479 318972 318763 207575 205744 249522 253416 288351 294056 3877654 4187538 5820219 5637134 978841 1017981 276680 243134 254873 254088 288395 279383 277481 277966 198035 198487 646709 609281 1394083 1364843 415035 410513 594293 597758 733894 719262 760089 763476 807176 818372 779527 866399 1845659 1924637 1182860 1006746 651400 642074 770543 762898 800302 810214 832805 839662 939165 947055 4580905 4702257 39.75 71.5 1
10:32:46 2024-01-25 630034 620314 200134 193150 306092 311443 320945 315122 208874 205744 248542 255618 287513 291984 3872128 4150237 5828812 5661080 990980 1020907 276381 243508 254514 254478 288599 281737 274839 278181 198035 198210 653228 601802 1386825 1354075 411011 410549 591850 601346 740167 714189 758442 765645 797826 809047 786190 871833 1844386 1952257 1202301 1004524 651863 634598 763536 765608 799735 809381 832805 844959 941233 937952 4483434 4675064 39.75 71.5 1
10:32:47 2024-01-25 630712 622127 196576 193181 305970 311479 320909 317031 207575 206455 248752 254017 288351 292532 3877654 4168888 5838137 5638313 977854 1019424 277884 242591 252702 254088 287990 279612 276564 276550 198350 197454 654637 605724 1402929 1371130 413712 408703 594586 594362 733784 718980 760164 762902 806624 818481 778387 867671 1844386 1927157 1180481 1004599 651326 643860 767919 763439 802576 811464 829844 839662 944680 944501 4521241 4676396 39.75 71.5 1
10:32:48 2024-01-25 625468 621189 200315 192976 306992 311443 320720 316841 208223 205744 250120 253663 288351 293294 3877654 4170077 5800836 5647678 987958 1017944 276644 243543 254154 255475 288395 281867 276528 278181 197792 198418 646709 606164 1396679 1352480 415256 412259 594044 601346 737022 715275 764407 768914 801428 815712 784145 870148 1843038 1940718 1202490 1009507 653257 639280 770068 768085 795670 808810 837335 844020 936875 939315 4518015 4673705 39.75 71.5 1
10:32:49 2024-01-25 629302 621189 200099 193185 306128 312901 319714 319269 208044 206214 248716 254230 287225 293322 3872128 4124675 5847463 5653011 986679 1020907 275375 243543 254514 254088 287125 279612 276564 277986 197931 197866 646709 602554 1375520 1360977 410576 411639 597118 599751 740804 721573 757458 763366 804693 815135 782674 873880 1852297 1935450 1187876 998138 649549 641129 763536 762898 802431 809607 830435 844316 944680 937565 4505660 4673705 39.75 71.5 1
10:32:50 2024-01-25 627185 622136 196025 194063 305252 311733 320981 315854 208258 205567 248787 254443 287478 292214 3872128 4231611 5819487 5651708 975762 1020907 277494 242557 255522 254123 287288 281737 276069 278181 197514 197866 647590 603993 1395025 1353964 413054 408236 593125 600344 734044 717410 762338 762174 800329 818408 786859 865106 1838220 1925276 1204220 1008074 649549 638279 769011 764523 797435 811428 835922 838430 938204 944310 4576688 4676733 39.75 71.5 1
10:32:51 2024-01-25 633058 621834 199822 192841 305877 309559 320981 318215 207575 206386 247984 254834 287478 293997 3868289 4141061 5828812 5655742 991612 1020907 276414 243134 254514 254088 286777 281303 276105 277364 198070 197488 655166 600552 1380635 1355623 411776 409969 589492 594966 738068 714354 757849 767674 804277 811293 782849 872634 1850880 1952729 1204373 998138 654655 638377 764619 769934 802576 807062 829844 844020 944533 939315 4436540 4657692 39.75 71.5 1
10:32:52 2024-01-25 627512 622861 200103 192841 306020 311697 318525 318097 206964 205960 249137 253628 288150 293055 3872128 4178213 5811903 5634293 978070 1021668 277299 243134 258254 254123 288599 279540 277378 277986 197514 197866 633602 606164 1393985 1363875 414814 409969 594440 597942 733894 719262 761175 764533 806030 819953 782674 864981 1845622 1920874 1202667 1007426 652290 642038 769997 762358 800302 813397 832805 839871 939165 947055 4577634 4676396 39.75 71.5 1
10:32:53 2024-01-25 634646 620314 196438 193011 306730 311006 320945 315157 208258 205710 248332 255618 287478 298352 3877654 4151124 5838137 5666409 990980 1022393 275797 243339 254819 254088 288395 281936 274803 278573 197792 197832 635244 600552 1407124 1353701 410576 410549 590633 599640 738722 713362 757941 765645 797826 813333 787345 873805 1845622 1955098 1198463 1003847 653257 638316 764619 767224 800302 809381 830211 844465 941862 939046 4487580 4671817 39.75 71.5 1
10:32:54 2024-01-25 631892 622136 196576 193181 305661 311479 319583 317101 206929 206421 248752 254052 288789 292739 3877378 4168888 5843300 5638313 978566 1020944 277884 242761 252737 254123 288395 281303 277378 276586 198070 197797 652347 603993 1382785 1368724 413933 408812 592760 594088 733894 718507 757904 761781 806090 817325 778601 868202 1846736 1938537 1202490 1003131 650395 641928 765705 761058 804858 811392 828074 838468 946231 944538 4515071 4661433 39.75 71.5 1
10:32:55 2024-01-25 625734 623482 200175 193146 306982 310753 320945 318818 208078 206214 248752 252851 288824 292946 3871049 4172476 5800836 5642336 985765 1020184 276331 242761 257853 254905 287787 281737 276105 278181 197792 197866 639161 609061 1390057 1355623 415109 409390 589311 599640 734004 715421 764078 765102 799062 811545 784145 865746 1842789 1934575 1194957 1013225 652792 638316 771750 765571 799580 813972 836377 839662 938204 937565 4564975 4683070 39.75 71.5 1
10:32:56 2024-01-25 638765 623858 200099 193185 306555 310029 321016 316623 207899 206421 248367 254443 287814 293788 3868289 4139653 5828812 5665120 991686 1020907 276220 243508 258291 255002 287584 282135 275682 277986 198070 197832 640551 600552 1395760 1352480 411485 410549 591232 599493 737569 714409 756291 765645 800191 811473 785259 871870 1845659 1953104 1179891 1003847 653192 639678 765705 768877 802576 810453 832768 844465 943545 939315 4502444 4670999 39.75 71.5 1
10:32:57 2024-01-25 634657 622132 196438 193041 306092 311952 319974 316623 207899 206421 247949 254230 288351 292532 3877654 4168022 5847463 5646363 979539 1022393 277494 242388 253267 254088 288679 279685 276105 277400 196861 197832 650938 605366 1381734 1370171 414226 409101 592651 595754 733894 717194 757811 761242 806090 817325 777836 867671 1845659 1925637 1202490 1004599 652913 642764 770068 765041 802576 813972 830085 839476 944216 947329 4520949 4672216 39.75 71.5 1
10:32:58 2024-01-25 624475 622091 197424 192563 305728 311194 320802 316623 208078 205744 249137 252851 287295 297930 3868289 4170077 5791510 5638036 984438 1017944 276680 243134 254154 254905 288643 281303 276105 278181 198224 197866 637771 609061 1387579 1352480 415109 410969 591269 597647 735183 714915 764078 765424 800227 811473 784145 867671 1841729 1934805 1200607 1011017 653257 638340 772856 768803 797309 811527 835184 843261 938168 943274 4527990 4673705 39.75 71.5 1
10:32:59 2024-01-25 633058 623343 195861 192963 306092 313405 319007 317838 207940 206208 249137 254443 287513 293322 3877654 4119838 5828812 5651708 992449 1022393 276680 244123 254154 254623 287125 279612 277378 278181 197931 197866 661684 605325 1379751 1360977 413054 409775 592760 595424 738758 719527 757941 765878 806090 810353 779564 873807 1852297 1943985 1195272 998865 652792 642985 763536 765608 804073 807985 830538 846842 946617 943311 4449546 4654894 39.75 71.5 1
10:33:00 2024-01-25 625365 621911 200108 193205 306658 311988 318936 318097 208472 205744 250046 253772 288351 293599 3878715 4187538 5820219 5636984 980140 1022121 277299 243134 257999 254158 287561 279576 277894 278181 197514 198452 630822 606164 1403481 1362342 414814 410259 595318 598366 733894 719299 762338 763476 802566 817325 781887 866886 1845659 1914856 1211907 1005179 649549 642074 770543 762358 800302 811428 835230 840635 942802 948285 4532478 4678900 39.75 71.5 1
10:33:01 2024-01-25 627112 621180 200175 193402 306771 311479 320696 317136 208188 204928 249522 254834 287513 294647 3872128 4157522 5810161 5661080 988827 1020944 275375 244544 254154 254513 287990 281267 276564 278965 196959 198937 628042 605599 1382664 1347675 413054 409739 593015 599456 735233 716472 762448 765878 798064 810223 785243 868668 1845659 1940026 1200607 1006030 653257 636429 767374 765301 796871 807099 834920 844020 940722 940801 4509125 4675556 39.75 71.5 1
10:33:02 2024-01-25 629840 623895 196576 193311 305948 310864 320981 316110 208339 205744 249137 254162 288268 291633 3872128 4207429 5810161 5647678 980652 1020673 277884 242557 257853 254869 287418 281303 276243 278181 197514 197866 648119 608156 1400612 1355965 414226 408812 590815 599751 733485 714409 762716 764560 797898 811581 786375 866399 1840421 1927148 1194957 1012456 653257 637366 770068 765301 799735 808468 832402 839091 936875 937529 4529814 4682846 39.75 71.5 1
10:33:03 2024-01-25 632431 623453 197406 192506 306919 311774 319832 317955 207575 206386 248542 254478 287478 293468 3871049 4102300 5815451 5642336 994520 1020944 276644 243693 252725 254905 287990 279649 277378 277400 197792 198300 649528 603206 1379512 1360977 413054 410549 590637 596213 737642 717489 755655 765915 805819 809047 779564 873148 1853614 1946729 1197120 998865 653257 642074 765742 765264 802502 808239 829253 843421 946231 939315 4436652 4663927 39.75 71.5 1
10:33:04 2024-01-25 625477 623858 196576 193041 306447 312794 318865 317955 208050 205962 249415 253628 288386 293630 3867712 4185633 5829829 5627363 975762 1020944 277494 242761 252737 254691 287112 279612 277768 277790 197514 197866 645300 608193 1416996 1364843 414814 409390 595648 597518 734935 719299 760786 763476 804949 817903 780435 865167 1845659 1920547 1190123 1006471 651400 642074 770543 762828 800302 810214 829968 839662 939201 947055 4577111 4673705 39.75 71.5 1
10:33:05 2024-01-25 628881 623785 197375 192935 306451 311845 322753 316738 208817 205002 249344 255050 287338 295254 3872128 4172987 5819487 5658334 993102 1023118 275568 243508 255091 254478 288395 281303 275717 277530 197514 198487 633602 602983 1390851 1347957 412762 409451 591923 599973 741071 717489 762716 765878 798064 810259 786428 870595 1844386 1943973 1180481 1004599 652792 635980 765742 765608 797472 808810 834289 843421 940202 939315 4502285 4658071 39.75 71.5 1
10:33:06 2024-01-25 634892 621902 196433 193656 304945 313924 320210 317066 208119 206283 248994 255905 288434 293297 3872128 4145987 5862224 5658458 986052 1022393 275375 243543 258254 253910 287125 279649 276564 278181 197931 198577 646709 600627 1397028 1360977 411813 409739 595928 597942 738758 719299 757309 765102 806962 811509 781296 871907 1852297 1938314 1206257 996718 649549 641620 763536 763168 801438 809073 830435 839091 946157 937601 4486849 4664339 39.75 71.5 1
10:33:07 2024-01-25 626703 621261 196025 193827 304941 312651 321441 318628 208485 205893 249030 254090 287295 293777 3871606 4220867 5830804 5639630 971029 1020037 276680 242795 253514 253344 288694 281737 274839 278573 197514 197901 634992 605291 1382385 1355623 413054 409969 594696 599456 736137 718507 762991 760740 793337 818481 784133 866436 1835166 1923272 1208058 1011017 649088 636429 768364 762898 796871 811270 834920 838468 936875 942978 4577221 4676396 39.75 71.5 1
10:33:08 2024-01-25 633095 621220 199858 192872 306308 310064 321729 317101 207980 206283 249098 254766 288246 293660 3875484 4138356 5836097 5663821 991612 1023118 276185 245910 255088 254656 287584 282135 275646 277986 198350 197763 652539 600552 1395127 1355623 411776 410549 590779 599640 738649 713830 758206 765645 800155 810223 784145 871796 1845659 1953700 1187424 1003171 653257 637329 764077 765842 800302 809381 832212 844690 941899 939279 4459209 4654674 39.75 71.5 1
10:33:09 2024-01-25 632125 622096 196580 193146 306083 313072 319939 317066 208188 206421 248467 254162 289088 292446 3881025 4169594 5850629 5646363 981353 1020870 277458 242726 253479 254088 288906 279649 276492 277364 198629 197336 644721 603562 1386495 1370171 413640 409101 596226 596139 735456 719017 756218 761205 806962 817903 778387 867671 1845659 1936589 1202490 1003884 650474 642038 767919 764251 802465 811428 829253 839662 944776 944274 4515066 4670999 39.75 71.5 1
10:33:10 2024-01-25 626356 622132 200420 192806 306992 310971 320945 316587 208223 206031 248787 253239 288789 293300 3874878 4187429 5805876 5643509 979952 1020907 277829 243873 253479 254869 287513 282135 276492 278553 197931 198452 646709 606592 1437044 1357307 413054 409101 591087 598920 735456 715421 760712 764560 798989 817903 783828 864477 1838675 1925601 1185540 1010980 650474 636429 769415 765608 798000 811198 836071 839662 938204 942905 4563473 4668091 39.75 71.5 1
10:33:11 2024-01-25 633992 621911 200094 193451 306119 310935 321920 317066 208044 206421 248752 255012 287478 294413 3871697 4149639 5824090 5658420 987958 1020907 276185 243508 254154 255015 288976 279612 276528 278181 197514 198729 625263 608193 1377599 1350232 414814 409739 590978 601346 737545 715421 764078 765878 793265 811437 786375 870185 1845659 1938463 1180481 1008037 653257 638340 768290 765842 795707 808810 837335 844315 937540 941310 4502285 4661395 39.75 71.5 1
10:33:12 2024-01-25 629302 621184 200072 193181 305868 312901 319455 317101 207864 205744 248752 254443 289059 292875 3873812 4119947 5818322 5658420 996539 1022971 276466 243474 252725 255183 288395 279612 277660 277986 198070 197866 654276 603715 1383235 1363875 413017 410549 592560 597174 738068 717489 756218 765878 805483 810926 780669 871833 1853614 1948141 1154162 998138 653257 642074 765742 767240 802428 808239 829253 843983 946056 941977 4446170 4661733 39.75 71.5 1
10:33:13 2024-01-25 626427 621189 200239 193146 305232 312901 318936 316623 208583 205071 249137 254017 288351 293507 3873812 4199113 5834973 5646383 973830 1023039 276466 243369 255234 253840 287055 279576 276689 278965 197406 198729 630822 608193 1379822 1359867 413969 410549 594440 599345 735977 718210 762991 760666 800155 817325 782996 866267 1840421 1921909 1196840 1009507 647669 638304 769452 761132 796834 811464 835072 837200 938204 945681 4589877 4680378 39.75 71.5 1
10:33:14 2024-01-25 630191 620959 196576 193050 306079 311916 320945 315978 208694 205567 248716 255190 287443 291984 3873812 4154497 5829713 5676067 990786 1020000 275198 243404 255017 254659 288802 281231 275611 279358 197514 198832 634992 604206 1401577 1349274 412725 409739 594426 601161 735125 717489 760749 765301 797826 809047 784097 872821 1844348 1938277 1200607 1003884 652328 634526 765742 765336 796834 808239 833585 842748 939536 939315 4496255 4664339 39.75 71.5 1
10:33:15 2024-01-25 634238 621626 196433 193181 304583 311952 320682 316844 207899 205710 247984 255618 287513 292623 3872128 4145837 5845262 5655782 986511 1022246 275198 243404 255595 253948 288910 279432 276350 278074 198070 197866 639161 599696 1412787 1364105 411740 411712 596382 598790 737995 721462 760708 765645 804876 811509 782599 871833 1849667 1937548 1206257 997312 649549 641129 763536 763439 802576 811490 830435 842096 948743 944977 4518784 4664339 39.75 71.5 1
10:33:16 2024-01-25 627512 622091 196576 193146 305841 310717 321694 316110 208223 207180 248752 254443 288098 292082 3871049 4197874 5819543 5646363 978903 1022548 277796 242622 255595 254729 287918 281791 275927 278893 197931 197729 637771 605724 1414203 1356340 413640 408847 592483 599345 733894 715421 760749 765078 797862 818481 786375 865130 1840421 1933844 1194957 1013177 652328 637329 771635 765608 799168 810250 833660 839871 938204 937565 4536799 4673705 39.75 71.5 1
10:33:17 2024-01-25 633021 620310 200244 192841 306982 310029 320684 317101 206964 206386 248506 254443 288072 294033 3872128 4114914 5828812 5651708 994482 1022548 276359 245947 254944 255934 287918 279504 277199 277221 198350 197694 654276 603562 1382906 1361411 413054 410549 591232 597390 738571 715421 756218 767541 804876 813063 781850 869285 1852297 1949603 1189725 998791 655122 642038 765742 765805 802233 807099 829844 845259 946727 940801 4439822 4644692 39.75 71.5 1
10:33:18 2024-01-25 627245 622127 196576 193146 306092 311697 318972 318801 206964 205744 249172 252886 288281 293397 3873812 4190288 5828812 5632964 975762 1020870 277494 242761 255088 254623 288770 279288 277517 278110 197931 198349 634992 609205 1393353 1366259 414741 409969 596492 597942 733894 722541 762920 763439 804913 817325 779564 868202 1844348 1919187 1198969 1006746 652328 642074 770543 762321 800302 810214 832129 840860 939165 947055 4584773 4667044 39.75 71.5 1
10:33:19 2024-01-25 628045 622130 196901 193133 304793 311006 319974 315157 208548 205105 248716 255012 287443 291984 3868289 4154497 5819487 5660803 991649 1020147 275568 243474 258108 254656 288048 280977 275397 279644 198075 198625 634992 602270 1389745 1352480 412213 412609 592833 601346 741071 717489 760749 771103 797808 809011 785799 871214 1848249 1948109 1180481 1004599 652792 634526 767374 765608 798037 809381 833623 843384 939165 939315 4502444 4651468 39.75 71.5 1
10:33:20 2024-01-25 634657 622136 196300 193181 305196 311697 319974 316809 207899 206352 247984 254443 288816 292118 3872128 4158002 5862224 5657043 983177 1022393 276185 243134 253514 254681 288716 279576 276528 277966 198350 198521 640551 601414 1403714 1368724 411302 409896 596382 600590 738068 718174 757570 761278 803702 820534 782959 871427 1844349 1934575 1202490 998138 649088 640222 764619 761205 805989 811428 828036 839662 948743 944977 4511843 4664339 39.75 71.5 1
10:33:21 2024-01-25 627067 621907 200139 192828 306730 312149 320945 319566 208223 205744 249101 254052 288824 292946 3868289 4176374 5800836 5647632 977156 1019424 277884 242016 253479 254691 287180 281737 276105 278573 197514 198452 669217 605927 1384573 1363244 413493 408703 591996 602312 734044 717335 760527 763439 797826 818481 784097 868202 1840384 1924342 1196840 1012503 652913 636393 770543 765608 799168 810820 835834 843411 938870 937601 4546191 4677040 39.75 71.5 1
10:33:22 2024-01-25 633787 621662 197191 193146 306987 310029 320660 317136 207899 206421 248974 254443 287513 293788 3872128 4120818 5816041 5651708 993698 1022393 276450 243134 258291 255475 287584 281267 277378 277400 198629 197832 644721 601915 1380635 1361805 412761 410111 592358 597334 738068 715238 755468 769454 804885 810187 782637 871214 1852141 1953643 1193074 1000285 654655 638304 764529 768085 802006 808239 829968 844020 946056 939315 4436540 4661733 39.75 71.5 1
10:33:23 2024-01-25 627512 622163 200103 193181 306092 311703 319490 318578 206929 206208 249312 253451 288386 293763 3872128 4187340 5828537 5638313 975762 1023118 277494 243134 253267 254869 288427 279576 277768 277790 198070 198418 636382 609567 1405556 1364843 415256 410077 595648 595626 733784 721573 760601 763329 805870 818372 781561 866362 1845659 1921909 1179800 1007463 651400 642985 770543 765065 801253 811428 832805 841496 939238 945681 4533600 4670999 39.75 71.5 1
10:33:24 2024-01-25 626703 620314 200420 192976 305759 311952 320459 317101 208194 204928 249558 254478 287478 293120 3868289 4160811 5810161 5657043 988789 1022393 275797 243543 254514 254621 288395 279685 275978 278965 197236 199075 634025 605301 1393137 1346404 414226 409739 594044 603020 738013 716723 763089 768914 800293 813406 788613 871974 1848286 1937548 1200607 1006030 655084 638316 767360 765264 796270 809404 838565 843384 938204 939315 4500463 4667667 39.75 71.5 1
10:33:26 2024-01-25 632677 621189 196300 193487 305196 312937 319714 317101 207719 205779 248752 255618 286425 298315 3868289 4145439 5856788 5647678 985351 1020147 274918 245072 253090 253663 288802 279612 276528 278181 197792 198577 637771 600124 1399908 1360977 410576 410549 596148 595882 737995 720987 757309 764302 803891 811365 780559 872634 1848212 1938351 1204373 996718 649088 640222 765176 762211 804286 810250 828074 839439 948926 942905 4502444 4664339 39.75 71.5 1
10:33:27 2024-01-25 627512 622132 196300 193486 305617 311443 320981 316110 208258 205744 248752 254408 287513 291341 3862776 4201166 5824663 5635428 971596 1019424 276680 243134 254259 253309 288464 281303 275646 278965 197792 197866 645300 605724 1389696 1358119 413640 409969 595538 601958 736097 718507 763428 762902 800146 819456 787779 864981 1840038 1923609 1196840 1013225 648627 638304 770543 761242 799012 815396 832365 839662 939201 947292 4577221 4668166 39.75 71.5 1
10:33:28 2024-01-25 634690 620314 200103 193146 306092 310971 321955 315854 207732 206352 247984 255225 288351 298086 3868289 4126501 5819487 5664009 991686 1023118 275833 243339 257962 254478 288395 282135 274839 278181 197931 197832 652539 601410 1400416 1353701 411813 408519 591051 600919 738722 714409 760749 765645 800146 813945 788122 875091 1849564 1955093 1196544 1003847 653257 638043 765705 767785 801438 807864 833881 843384 941899 939315 4481157 4671726 39.75 71.5 1
10:33:29 2024-01-25 629366 623348 200103 192656 305877 311733 320459 319494 207575 206455 249137 254788 288789 292532 3872128 4168462 5820294 5632964 975762 1020944 277884 242761 253479 254123 288017 279649 277378 277364 198350 197591 650938 605729 1386330 1369200 414226 409101 596382 594966 733894 719527 759509 762902 808950 818481 780930 868202 1846870 1936589 1200607 1003847 650860 641928 767882 765498 803638 811500 829253 839662 947325 945645 4511570 4673705 39.75 71.5 1
10:33:30 2024-01-25 625291 621698 200315 192537 306992 311443 320624 317101 208223 206386 249522 252851 288150 291807 3862500 4157966 5791510 5638313 986548 1019424 277104 243339 254154 254905 287990 279685 276492 278181 197514 197866 637771 609061 1392506 1351783 415109 410549 591269 599640 735977 714915 764595 765878 799025 811473 783789 870148 1848054 1940380 1198724 1013217 655122 638158 771201 769424 797876 811673 832365 843448 938204 937529 4533877 4667044 39.75 71.5 1
10:33:31 2024-01-25 625734 621911 197406 193315 305764 311988 318489 317172 207899 205139 249137 253663 288023 293507 3872128 4190326 5828887 5636984 978804 1017981 276644 242795 258327 254123 287971 279540 276599 278181 197514 197901 640544 609136 1380412 1360977 414814 410549 597264 597611 734935 720353 764167 764560 802566 817325 783033 866436 1844348 1918706 1213790 1008878 650860 641818 772262 762174 800228 811356 835184 839550 940870 950997 4511570 4670609 39.75 71.5 1
10:33:32 2024-01-25 625365 620076 200175 193146 306555 311336 320459 316912 208078 205105 249594 254017 287225 292875 3869369 4157855 5773118 5638313 986988 1019424 276644 243304 252725 254905 287697 279324 276105 278181 197514 197832 646709 609211 1394549 1351512 414814 410549 591232 599640 735977 716980 764633 765878 797898 811509 784145 869289 1840421 1934768 1200607 1009581 653257 638377 770068 769386 797641 811099 834734 844465 935366 943274 4515066 4667044 39.75 71.5 1
10:33:33 2024-01-25 628773 623012 197541 192806 306992 311952 319007 317172 207471 205744 248787 254443 287295 292875 3862776 4111286 5822593 5642336 991003 1020907 275742 243543 254154 254513 287125 279576 277183 278181 198070 197832 653756 603993 1386970 1362908 413054 409846 595538 596020 740364 717703 758516 767308 806661 810829 779564 874466 1854784 1943973 1200818 1001745 653257 642985 766935 765842 805965 809200 833107 843909 947325 944648 4455828 4664339 39.75 71.5 1
10:33:34 2024-01-25 625734 621225 199822 192900 304440 313377 319455 316623 208258 205105 250046 254197 288106 298141 3872128 4205268 5828812 5646363 973942 1020907 276680 243134 258291 254645 287160 279649 276105 278965 197514 198452 638466 606462 1378705 1359049 414226 410259 595850 601198 735977 718283 762991 761242 801962 818035 784145 867671 1840421 1922020 1194957 1010299 649088 638377 769997 762358 798037 811572 838770 839909 941823 946909 4586394 4675655 39.75 71.5 1
10:33:35 2024-01-25 632755 620238 199858 193181 306092 311703 320838 315978 208659 205744 248019 255261 288281 293667 3868289 4142279 5819487 5653011 988827 1019461 276220 243134 258254 254123 288106 281936 275224 278181 197792 197797 640551 600552 1415500 1354662 411813 410549 591274 599640 738722 714354 756291 765645 800227 810829 786375 874429 1845659 1950303 1202301 1003171 653257 636916 763536 765915 801438 808432 832166 841551 944850 940801 4499692 4669467 39.75 71.5 1
10:33:36 2024-01-25 633845 624960 196807 193451 305191 311697 319690 317136 208270 206283 248764 255797 288150 292118 3877654 4155216 5848454 5647678 981780 1022393 276644 242761 253514 254088 288395 279685 276334 277986 198314 197797 646709 600124 1386399 1367753 411485 409136 595960 595882 735977 718247 755146 760698 804913 816172 781523 870297 1845659 1927185 1202490 1000285 649549 640222 765176 762898 804849 811500 828074 839662 945568 945914 4516040 4672216 39.75 71.5 1
10:33:37 2024-01-25 626703 623895 197129 192836 306919 311689 320720 316623 207609 205744 248787 253100 288789 294024 3861677 4170444 5791510 5630278 982297 1019461 277884 242795 254154 255147 287180 281303 276528 278181 197792 197866 646709 609467 1383041 1355623 415403 410259 585852 598532 733894 714915 764520 765645 800227 816290 784145 867671 1843038 1934805 1201784 1012456 655122 638377 770543 767541 797876 809073 834252 839128 938204 937565 4528243 4661283 39.75 71.5 1
10:33:38 2024-01-25 633220 623895 195831 192662 306919 311845 319832 318660 207575 206065 248962 254478 287295 294872 3872128 4111559 5810161 5647678 991003 1022393 276680 243543 252725 254905 292541 279612 277114 277790 197792 197832 639161 602723 1386970 1363875 413640 409810 593855 595846 740888 719017 757877 767615 806661 810259 779564 875054 1852297 1943973 1198969 1001745 654127 642985 765742 764723 802465 809381 830538 844020 946727 937601 4449634 4668006 39.75 71.5 1
10:33:39 2024-01-25 625477 624779 196852 193076 306451 313270 319348 317920 208084 205321 249415 254195 288150 298141 3869334 4190892 5829829 5636984 978841 1020944 276715 243791 258327 254478 287194 279612 276599 278965 197514 198971 633602 609061 1381398 1360977 414814 410259 597688 599640 735456 720353 764622 763476 802566 817325 784145 867671 1843038 1924747 1187876 1009544 649549 641166 770543 762358 799168 811536 834882 839662 943343 948431 4583759 4674951 39.75 71.5 1
10:33:40 2024-01-25 634686 623858 197093 193205 305984 312702 321848 316738 208084 206317 248574 255442 288176 292372 3862776 4141061 5820056 5657043 988864 1020944 276220 243339 257962 254869 287458 282135 276105 277986 198210 197866 655166 599691 1392184 1355623 412433 408555 591269 599640 736273 714915 756291 764760 802566 811473 784145 871907 1844422 1953104 1211896 1001745 653257 637853 765213 768121 801438 809381 830005 844058 944011 939315 4439304 4644729 39.75 71.5 1
10:33:41 2024-01-25 629149 621220 197093 193345 306298 312431 320352 318695 207195 206317 249240 253488 288684 292873 3872128 4168888 5841358 5628772 978804 1023118 277884 242761 253514 254123 292541 279685 276988 277400 196896 197866 646709 608268 1372595 1366293 414814 409390 594696 597095 733894 718247 762173 763476 806661 818481 779564 867054 1843004 1922839 1204373 1005179 651400 642985 770543 765608 802576 811500 830435 839662 941935 945718 4516641 4667044 39.75 71.5 1
10:33:42 2024-01-25 625463 620310 200215 192911 306775 311738 320731 319566 208015 205036 249451 254303 287373 294647 3871606 4163918 5800836 5647678 986988 1020944 275797 245910 254154 254905 287990 281339 276528 278965 197236 199235 634378 606462 1382664 1352993 414226 409775 592747 603590 738068 716472 764078 765915 797594 810829 784133 872199 1844386 1941221 1202490 1005179 653257 637402 767374 765842 796270 808239 836108 844058 938292 939315 4492812 4654712 39.75 71.5 1
10:33:43 2024-01-25 632435 620301 199822 193216 305227 312717 319750 319566 207980 206070 249273 255477 287478 293936 3871606 4128911 5824364 5644915 994643 1022393 276129 244049 252725 254513 288536 279649 277378 277790 197931 197832 643678 603993 1383948 1359867 413054 409775 592305 597095 742010 718507 758516 765951 806661 809082 780472 874466 1852297 1944171 1198969 1001471 653257 642074 765742 763644 802502 806463 830435 844020 946727 942905 4474247 4668392 39.75 71.5 1
10:33:44 2024-01-25 626328 622172 199822 193181 304731 313449 320199 316587 207980 206889 249308 254232 288544 293667 3875484 4213743 5828812 5638231 979539 1023844 276680 242965 253090 254799 288172 279612 276564 278965 197514 198487 636844 609061 1386343 1360977 414814 410259 597343 599640 735456 720353 762692 763476 802566 817325 783864 867671 1843038 1921909 1187876 1009544 649549 641804 770543 762358 799735 811536 834289 839662 939238 947091 4583376 4673705 39.75 71.5 1
10:33:45 2024-01-25 631149 621225 200175 193141 306559 311988 321016 316110 208943 205779 248787 255504 288141 294574 3872717 4150237 5824634 5657043 991686 1021521 275568 243134 258072 254478 288395 281013 275397 278965 197792 197866 640551 601415 1412127 1351783 412433 409164 595538 599973 741071 715458 759556 765337 800227 811437 785835 873148 1849667 1953141 1186948 1004599 652792 636916 765199 765573 800302 811855 832402 843421 941972 939315 4486407 4671186 39.75 71.5 1
10:33:46 2024-01-25 632435 622172 199787 193181 305688 311733 320495 316879 207609 206455 248577 254052 288098 291826 3867712 4169745 5843391 5635428 981634 1020944 277494 243693 253444 254088 288464 279721 276564 278181 198629 197729 667850 600552 1407186 1369798 411813 409101 595538 597095 736007 717739 758111 762395 806661 817325 780472 866783 1844386 1934768 1202490 1002897 649549 641620 767374 763439 804243 811306 829253 839662 948927 945681 4511570 4667044 39.75 71.5 1
10:33:47 2024-01-25 623959 621261 200241 193015 306992 310935 320945 316587 207876 206065 249101 252816 288386 293397 3862776 4183352 5796498 5637973 980539 1020870 278275 242726 252667 254834 288403 281519 276457 278181 197792 197832 648119 609847 1426064 1358388 414814 409390 591232 599751 734004 715421 764347 765645 797826 817325 786375 866979 1840421 1927148 1200607 1013898 653257 638304 772182 765842 800302 810214 834215 841514 938204 937529 4517827 4670999 39.75 71.5 1
10:33:48 2024-01-25 631195 621184 200456 192537 306992 312112 320459 318766 206964 206386 248716 254443 287478 293055 3862776 4111830 5824634 5658420 993587 1020406 276430 243269 254873 255226 287180 279649 277056 277647 198489 198335 659922 602270 1386079 1362379 413017 410549 591836 597942 738068 715421 756255 766999 804606 811437 783552 870558 1849667 1950873 1186027 999538 655122 641129 765742 767815 804286 808239 830435 845860 944776 939315 4445919 4648041 39.75 71.5 1
10:33:49 2024-01-25 628591 622132 200067 193146 306092 311697 320753 318543 206929 206386 249137 253628 288281 292946 3871049 4177957 5848578 5640988 978552 1020723 277901 242656 255595 254481 288382 281231 276528 276550 198489 197625 652347 604069 1392245 1370171 414226 409751 593983 596176 735090 719017 757849 762935 807232 818481 780338 867671 1844348 1931103 1202490 1005999 650474 642985 767919 764523 802576 815052 829844 839662 944680 942905 4515066 4667667 39.75 71.5 1
10:33:50 2024-01-25 624807 621184 200139 192498 306992 310971 320684 316844 208044 207180 249522 253628 287478 292875 3871049 4139847 5794557 5650191 984870 1020406 278079 243404 254621 255121 287936 281086 276350 278769 197931 197866 646709 609931 1398606 1356340 415403 410549 592105 598496 737186 715421 765167 765609 801359 816172 786375 867671 1842789 1935216 1198724 1014619 653257 638340 772458 765878 800302 810178 834252 841477 938870 937565 4527407 4677040 39.75 71.5 1
10:33:51 2024-01-25 632125 621180 200532 192528 306982 310971 320945 318097 206964 206421 248752 254408 288509 298214 3868289 4114304 5819487 5663888 990710 1024770 276466 243439 254873 255006 287841 282388 275891 278074 198489 197797 656575 601992 1383373 1355623 413179 411712 592706 598496 738722 714915 759547 765645 801395 813908 784145 871833 1845659 1952257 1198017 1001745 654189 638267 765162 768085 802431 810526 832365 843983 943270 939315 4483157 4664339 39.75 71.5 1
10:33:52 2024-01-25 632886 622100 200072 193455 306092 311916 320459 317101 208125 206455 248716 254408 288351 292118 3872128 4168888 5838137 5638313 978552 1026231 278060 245072 255522 254338 288802 281122 276718 277186 198629 197660 646111 603993 1391810 1370171 414226 409390 596497 597841 735566 719527 758745 761278 808900 819059 778975 867671 1845659 1932665 1202490 1006030 650936 643441 769011 763952 802465 811464 830435 839662 944717 944941 4516603 4654674 39.75 71.5 1
10:33:53 2024-01-25 623890 621911 200425 192835 306982 310971 320684 317101 208188 206065 249558 253972 288281 291931 3862776 4160811 5790429 5636984 985141 1017944 276644 244049 254332 255194 288355 281122 276421 278733 197931 199179 634992 609205 1380141 1352152 415403 409451 592747 599382 737921 715311 764633 765915 800191 815135 787493 871539 1844348 1940297 1180481 1011017 654655 639733 769997 767852 796834 809381 838528 844020 937540 941310 4508622 4664339 39.75 71.5 1
10:33:54 2024-01-25 629186 622130 200139 193146 305329 311988 319876 317101 207899 205744 248752 254230 287242 294269 3868289 4115323 5828551 5646363 988160 1020870 274533 243543 254514 254233 288441 279324 276279 277966 198350 198314 652347 602270 1406191 1363244 412871 412880 596382 599326 740093 719262 760164 765424 806053 811401 781523 875054 1853614 1938277 1187876 997312 651400 642074 764619 764523 802576 811490 830435 839091 946019 937565 4509313 4648004 39.75 71.5 1
10:33:55 2024-01-25 627508 622172 196300 194103 305160 311479 320981 315818 208223 207180 248752 254443 287478 292118 3861677 4210132 5829829 5635428 973175 1020907 276096 243134 253514 253274 288802 281267 275784 279250 198035 198832 635165 606668 1403137 1359478 414116 410549 594293 602629 735977 719527 762338 762087 801318 819638 786375 867671 1840421 1927517 1183657 1011017 649549 637366 768327 762865 798000 811500 836703 839662 938204 945681 4583333 4675064 39.75 71.5 1
10:33:56 2024-01-25 633021 620305 200108 193141 306555 311514 321955 316075 208258 205744 248752 255618 288037 298141 3861677 4137964 5819487 5655742 993102 1020944 276414 243508 258327 255429 287990 282534 276105 278181 198629 197694 655166 601802 1397985 1356340 412250 411712 593751 601050 741219 714695 757904 765645 800191 811509 786153 873074 1845659 1953643 1213815 1004524 653257 637816 764619 768085 802576 806728 829968 841551 943306 939315 4442748 4658295 39.75 71.5 1
10:33:57 2024-01-25 625734 620274 197022 192845 306775 311916 322217 317066 208044 204786 249818 254443 287443 292019 3862776 4157183 5800836 5647678 988827 1022393 275568 243508 255055 254834 287990 279649 276528 279358 197406 199075 630822 606031 1385987 1352592 413712 412623 595225 603168 740283 717415 764011 769454 800256 813981 788352 870521 1845659 1938129 1202490 1006746 653257 636429 767907 768766 798037 809381 836703 844058 939165 941310 4496255 4648004 39.75 71.5 1
10:33:58 2024-01-25 636009 622168 196300 193757 305626 313149 320010 317136 208044 206031 247949 256011 287478 292118 3865531 4145837 5848454 5647678 982334 1023118 276608 242761 254081 254197 288512 279649 276528 278181 197931 197866 646709 601562 1383435 1368724 411776 410440 596735 597537 739568 721573 757998 762211 804693 816106 782812 871352 1845659 1933844 1184179 1000912 649467 640222 765742 762321 802428 815089 828036 839662 947398 944310 4501915 4664339 39.75 71.5 1
10:33:59 2024-01-25 625440 622136 200143 192572 306992 310717 320981 316587 207899 205779 248752 252886 288386 292946 3862776 4163881 5782185 5625942 977156 1020147 277884 242353 253090 254691 287180 281339 276301 278181 197931 197866 639161 606592 1417969 1359049 413933 409101 592560 599493 735090 717410 762338 765571 802034 818408 788015 868859 1840260 1921652 1189307 1009507 650395 639678 770068 765608 798037 811428 836302 839439 938870 942942 4557774 4664339 39.75 71.5 1
10:34:00 2024-01-25 633713 621184 200103 193146 306519 309993 321016 316809 207575 206386 247984 254443 287478 293190 3862776 4128645 5819487 5646363 992952 1022393 276680 243791 252737 254869 287180 281303 276564 277790 198070 197660 644721 601840 1390990 1359049 412725 410549 591232 597942 738068 714915 757886 769971 806030 811329 783404 873880 1853554 1951342 1210023 1000211 656057 640222 765742 769971 804747 808239 830435 845897 947577 939315 4433485 4634738 39.75 71.5 1
10:34:01 2024-01-25 627508 622100 200103 193146 305877 311667 320010 318578 206929 206065 249137 253628 288080 293237 3868289 4174981 5828612 5619582 975762 1020147 277494 242726 252702 254123 288512 279612 277768 278181 197792 197866 645300 609205 1376141 1364843 415403 409969 594696 597942 733894 719807 762451 763476 805797 818299 782674 866250 1846870 1927369 1204373 1007463 651362 643897 769379 764523 802576 815703 830360 839662 943306 945681 4514788 4664339 39.75 71.5 1
10:34:02 2024-01-25 625365 621220 200143 192841 306987 311479 321818 317101 208270 205139 249558 254408 287478 292634 3862776 4154720 5791510 5642336 987253 1020907 275375 243304 254154 254478 288395 281303 276298 278965 197236 199075 632616 607327 1385096 1350667 414814 409810 593015 602312 738188 717489 764347 765951 797826 811572 788502 872484 1849601 1936752 1200607 1007463 655122 638122 768974 766962 797472 809381 837335 846842 938057 940645 4492812 4661620 39.75 71.5 1
10:34:03 2024-01-25 633512 621225 196300 193216 304945 313516 319714 317101 207899 205744 248752 256011 287242 298077 3862776 4124136 5828588 5647678 984613 1020944 274498 242795 253302 253698 292614 279649 276528 278181 197792 198611 646709 599771 1426418 1362908 411485 408555 595506 599215 738722 719262 755580 764560 804643 811509 781259 870595 1852141 1946759 1208140 998138 651362 642001 764619 764104 802576 811356 832805 841514 946157 944538 4480446 4666131 39.75 71.5 1
10:34:04 2024-01-25 627067 621943 196029 193792 304695 312682 320720 316075 208258 205105 249137 254230 287478 293141 3868289 4208300 5811903 5631393 975365 1019424 276644 242761 252737 253698 290168 279612 275682 278965 197514 198763 630822 606127 1397571 1357896 414226 410549 595740 599936 738068 718247 763974 761315 801998 818481 785544 867671 1838675 1923907 1213790 1012503 651326 641964 771750 761095 800192 811054 835184 839513 939128 947055 4586742 4678404 39.75 71.5 1
10:34:05 2024-01-25 630939 623895 197129 193146 306519 311952 320981 315157 208909 205744 248542 255261 287478 298003 3858923 4135545 5810161 5651708 990980 1020907 274954 242761 254875 254088 287899 279649 274839 278965 197514 197901 634992 602270 1396734 1347957 412396 409451 594389 599973 738758 716980 762413 765878 793374 810259 790225 871870 1844349 1948109 1200607 1006717 654127 638914 765631 767240 797890 810489 836377 845671 942875 941977 4496255 4667667 39.75 71.5 1
10:34:06 2024-01-25 633951 621689 196025 193748 305446 314178 319974 316844 207933 205744 247949 255336 287478 292341 3858923 4145837 5862674 5635428 981743 1022393 274918 242591 253255 253344 288427 279612 276105 277790 197792 197832 646709 598841 1406880 1362908 411194 410259 596497 597187 737642 718247 755146 763476 802493 811545 781850 870558 1844386 1934805 1202490 998138 649549 641957 766267 764393 806002 811320 829104 839588 948632 949933 4505660 4661014 39.75 71.5 1
10:34:07 2024-01-25 629297 622136 200067 193111 306771 310753 321016 318439 208258 205744 248787 253698 288824 292209 3862500 4176374 5796706 5632964 981075 1020907 276359 242726 258036 255475 287584 281303 276528 278181 197931 197901 646709 607857 1386989 1357088 415109 409390 589239 599640 733894 714915 763428 765645 799626 816172 786026 867054 1840421 1936774 1194957 1013898 654189 638340 771635 765461 801289 813323 837573 842622 940870 944648 4528089 4654712 39.75 71.5 1
10:34:08 2024-01-25 634033 620305 196469 193001 306384 310029 320495 319566 207575 206283 248820 254834 287478 293507 3862776 4105721 5819487 5638313 994520 1020944 276644 243134 257853 255297 287697 279685 277378 277790 198070 197832 652347 602700 1378867 1360977 413640 408555 592141 597942 736564 716472 759193 768158 806090 810259 783033 870558 1853614 1949491 1213790 998865 655589 642074 765742 766999 802502 808257 830174 848943 947141 943311 4437066 4662797 39.75 71.5 1
10:34:09 2024-01-25 626623 621947 199822 193146 305965 311703 319608 318061 207540 205744 249558 252886 288781 293588 3862776 4163473 5820517 5628947 976642 1020944 276715 242795 254691 254691 288395 279576 277378 278181 197514 198452 641953 609061 1391145 1362908 415403 410549 596419 598901 734009 720389 762991 764560 804949 817903 780706 867054 1845659 1921627 1182860 1005142 652328 642985 770543 763439 800302 811392 830005 839439 942802 950021 4499692 4656504 39.75 71.5 1
10:34:10 2024-01-25 625253 623895 197268 192976 306771 311988 320755 317066 208305 205356 249522 254373 287443 293089 3862776 4142706 5791510 5642336 988864 1017944 275604 243508 254154 254513 287990 281303 276528 278965 196959 199075 634025 604403 1393383 1346404 413933 409810 590942 599973 736564 716472 762338 765915 793301 810866 785558 869285 1845659 1937548 1204373 1007463 653257 636466 767919 765842 796834 809381 836108 844058 938204 940801 4516404 4662797 39.75 71.5 1
10:34:11 2024-01-25 630635 623895 196576 193005 305948 312830 319490 317136 207864 205779 249273 254090 287077 292875 3861677 4112017 5828663 5635428 991686 1020907 276060 243134 252725 254513 288599 279612 277183 278181 197792 197832 646709 603637 1381568 1362908 413054 409846 592687 597942 740924 719017 758968 767308 806090 810259 779600 874466 1853569 1943973 1197120 1001033 653257 642074 765742 765041 802576 809381 830435 844020 946727 942942 4462756 4669656 39.75 71.5 1
10:34:12 2024-01-25 625624 623895 196576 192975 305656 313234 318865 316995 208223 205533 249172 254052 287849 293630 3868289 4178058 5819487 5632964 976753 1019424 276220 242795 257926 253910 286977 279576 276105 278769 197514 198625 632212 608193 1386028 1359049 414520 410549 597688 599184 735977 719844 764078 760703 802566 816172 784145 867671 1840421 1914710 1200607 1009581 649549 640222 770543 762358 798037 811572 834882 839065 936477 947256 4573956 4673387 39.75 71.5 1
10:34:13 2024-01-25 634420 623899 197133 193041 305984 310393 321812 318664 208050 206317 248542 254834 287478 298003 3866079 4125707 5819505 5642336 991612 1020944 276450 243134 257890 254123 287288 281867 276564 277790 198350 197694 657984 601840 1381814 1357125 413054 410549 591269 597942 738199 714915 758111 765951 803738 811545 784145 871907 1849667 1949491 1196840 1000285 655122 640222 765742 769246 802576 808239 830435 845897 946056 939315 4427161 4645008 39.75 71.5 1
10:34:14 2024-01-25 626846 624784 197093 192935 305728 311809 318865 319457 207437 207618 249415 253453 288211 292946 3862776 4183540 5824663 5617889 975762 1020184 277815 242591 253090 254123 287990 279685 277378 277364 197931 197832 640551 607760 1398541 1366293 414814 409390 596923 598052 734004 718247 760749 762935 806661 818481 778975 867054 1844386 1916140 1202490 1006746 651400 642985 769997 764523 801438 811464 832212 839909 941269 947055 4502285 4641383 39.75 71.5 1
10:34:15 2024-01-25 634716 621032 197093 192900 306221 311703 320838 316995 208084 205002 249380 254303 287478 294610 3864433 4148855 5800836 5642092 987253 1019424 275797 243169 252725 254940 287787 279685 276528 278181 197514 197901 660979 607573 1382314 1349868 415109 409775 590107 599090 737545 715421 763428 765951 799025 811509 786375 866820 1843041 1935952 1200607 1009581 653257 638377 768327 765915 795707 808810 837373 844058 936875 940801 4502444 4654712 39.75 71.5 1
10:34:16 2024-01-25 629129 620314 200175 192533 306559 312687 319242 319421 207801 205962 248645 254303 287478 295176 3866079 4102300 5798547 5638313 994520 1020797 276644 243134 252725 254905 287990 279612 277183 277986 198070 197832 639161 603206 1382314 1360977 413054 409164 590071 597095 737642 717921 755655 765951 806090 809047 779600 874429 1849667 1943973 1191574 999575 655065 642074 765742 764770 802502 808810 830435 844058 944717 937565 4442878 4645609 39.75 71.5 1
10:34:17 2024-01-25 624848 620350 200103 193185 304727 312937 319007 316110 207980 206598 251306 254162 287408 293361 3866079 4197644 5815344 5636984 973175 1020944 276450 243077 255124 253663 287160 279612 275682 278965 197514 198487 633602 609562 1384892 1359049 414226 410549 596419 599973 736097 719299 762991 761278 802566 818481 784145 867671 1840421 1916103 1198724 1010299 649088 638377 770068 761278 798037 816163 836740 839065 939165 945718 4576726 4661433 39.75 71.5 1
10:34:18 2024-01-25 633786 622132 200175 193181 306092 311479 321955 315633 208258 206243 248367 255729 288281 294045 3866079 4128822 5826745 5653010 990710 1020870 274918 243474 254514 254478 288468 280977 275646 279358 197375 199040 646709 605599 1383756 1350232 413640 409775 594275 600821 741850 717998 762954 767541 797862 811401 786391 871177 1848286 1941184 1219573 1005755 653257 637329 767919 765842 798000 809381 836071 843983 939536 940645 4496255 4648004 39.75 71.5 1
10:34:19 2024-01-25 633919 621830 196438 193744 305151 311988 319939 317031 207540 205744 248752 255618 287478 292955 3867788 4108267 5799744 5636984 992338 1022356 276414 243369 254154 255191 288395 279576 277342 277859 198489 197832 641941 603993 1397261 1360977 413769 409739 593855 595993 736236 719527 758479 768121 807232 810223 780669 874391 1854932 1948029 1204516 1001745 655122 643897 767919 765842 802465 809381 830435 846809 947398 937565 4449227 4634700 39.75 71.5 2
10:34:20 2024-01-25 626257 622100 200103 193146 305262 312937 321766 317031 208513 205105 249347 254017 287478 293923 3865405 4190198 5815255 5631556 979464 1020870 276644 242726 253090 254980 288115 279504 276528 278769 197514 198763 639134 610156 1379822 1361942 415403 410549 596199 599640 735456 720353 763974 765102 802566 817903 782959 867671 1845659 1921440 1208140 1009507 650474 642074 770543 763439 800302 811500 834215 841459 941899 948431 4574367 4667816 39.75 71.5 2
10:34:21 2024-01-25 633049 622136 200139 193447 306992 312901 322898 319261 208694 206386 249101 256011 288316 291984 3864433 4128707 5824634 5669285 996236 1026682 276644 244635 254294 256872 288671 283589 278087 280166 198629 199735 650938 604519 1401531 1364443 414814 412264 601171 606612 744914 722525 765438 774315 807232 817999 795056 881143 1866796 1972069 1196840 1013898 661365 644536 774962 779504 813917 819629 842157 857702 957950 946579 4468038 4692435 39.75 71.5 2
10:34:22 2024-01-25 635986 631150 197785 199076 311162 318856 326811 325879 214991 208902 254347 258289 292566 297527 3907710 4223649 5914605 5725880 1003823 1047926 283307 250156 263632 262782 298541 291189 287234 287691 201724 204969 678401 622282 1413079 1388558 423310 419368 608946 615856 755972 737469 783817 781864 818372 837815 804867 886322 1898593 1990496 1225090 1037396 671908 658641 793402 793268 821015 829527 860103 869216 963016 966663 4590310 4761388 39.75 71.5 2
10:34:23 2024-01-25 655172 645824 199992 196217 315183 326803 335614 334005 212723 211750 260621 264825 297992 301269 3952577 4295897 5990065 5810772 1027705 1069833 287095 252188 267045 269245 302897 297496 290683 293373 203636 206124 700088 631397 1434903 1401723 427043 422988 610142 617204 762477 738220 786218 790460 820798 836071 802585 889076 1919839 2017242 1206365 1032495 673826 656536 793365 795474 829058 829527 852747 869495 969324 965225 4550536 4786089 39.75 71.5 2
10:34:24 2024-01-25 657040 649250 197810 195281 318790 324063 341821 336751 213417 213153 261756 265222 300681 301728 3980673 4284311 6008930 5863175 1053722 1085313 282704 252315 267081 270040 306793 299577 291534 295863 202606 205042 687345 624073 1444491 1405709 424021 420232 607859 610860 761398 736921 773522 784085 815991 827571 793365 883690 1927741 2032235 1188307 1025384 671908 659439 786412 786368 821015 827014 844118 858313 963331 962485 4624629 4802400 39.75 71.5 2
10:34:25 2024-01-25 661530 656837 197162 194405 315183 323246 340824 337223 212542 211088 261792 265188 298653 302718 3990038 4275548 6025318 5868389 1056908 1090045 280131 248787 266190 269395 303928 297387 290374 292000 201160 202968 680534 624643 1423604 1409942 421886 419665 599863 605821 752230 729551 764316 777068 808950 811207 777213 869285 1919839 2019753 1188307 1016561 662583 652166 778570 776480 813917 820442 829968 843983 953848 946579 4630720 4801643 39.75 71.5 2
10:34:26 2024-01-25 660275 658693 193594 189463 310259 318637 336120 333499 214621 207712 257604 263979 294269 300523 3999404 4269221 6012133 5835770 1061284 1091509 275620 242656 263110 263887 300704 294143 288301 288192 198629 197866 690001 618795 1420689 1405709 416584 412228 588918 588926 735977 714317 748646 755620 787780 791106 756748 845291 1901294 1998292 1198969 1006746 652517 639733 764619 764523 793386 799161 811256 827939 928698 923693 4543283 4769916 39.75 71.4 2
10:34:27 2024-01-25 662396 658187 191234 189097 306883 315951 334640 331412 210218 206455 256346 261567 294380 297491 4008769 4324228 5977794 5829777 1054905 1091509 273831 243657 261450 262458 299098 293397 286101 288539 197792 198902 648119 625113 1419898 1392503 414814 413758 587792 593467 732856 709120 747477 751277 775254 788978 760123 837233 1892022 1986266 1213815 1011017 648627 632907 761375 761205 784136 793473 816300 825948 917177 921083 4634027 4798876 39.75 71.4 2
10:34:28 2024-01-25 674872 662091 191704 188499 310209 315951 334569 332994 209562 208216 256741 261567 294783 296820 4027500 4339946 6046660 5853529 1043330 1094511 274635 243657 263850 262135 302265 293708 285374 288766 198070 198971 678401 625538 1424179 1405709 414814 410259 587104 595053 727815 710307 745560 744561 774246 793450 753734 829903 1889334 1979878 1200382 1016789 645310 632907 761375 756167 784136 800291 811565 813813 917177 924509 4728795 4826028 39.75 71.4 2
10:34:29 2024-01-25 674918 665953 192948 188038 310939 315951 336371 335895 209235 207677 256811 263137 295229 301161 4051829 4327143 6089923 5862088 1053797 1099602 276220 243657 263559 262572 301503 293772 288337 288359 198629 198971 688551 628233 1424061 1422013 415403 410549 588721 590420 726512 713340 743789 742540 777110 788978 747155 829151 1898593 1977072 1208140 1015342 645770 635944 763536 755316 784136 793509 805845 813198 919817 921083 4674960 4832226 39.75 71.4 2
10:34:30 2024-01-25 673612 666943 192948 188830 310250 318187 338735 333969 210218 207677 257172 264014 295229 300408 4073113 4312198 6130989 5908967 1063202 1105255 273241 246465 263964 262537 302908 294541 286871 288766 198350 198971 698882 620616 1454172 1426226 412250 409896 587214 588432 726784 709120 736967 740135 775145 782082 745111 832761 1901294 1992056 1211896 1010980 643657 635604 758673 755316 786565 793473 802184 811431 920933 917114 4674960 4851646 39.75 71.4 2
10:34:31 2024-01-25 676858 672574 193258 188203 311893 317738 338189 334005 209597 207388 257966 261532 297928 300584 4081853 4398953 6112687 5928639 1078727 1106824 273277 242016 261702 262852 301518 294124 287787 288559 198629 198971 685651 625076 1430444 1422013 411593 410549 587292 589583 726784 709803 735094 741062 771653 779877 741048 829779 1909152 1998292 1215735 1006030 643015 634295 754342 753566 781914 790084 800140 813540 917687 911967 4621328 4855108 39.75 71.4 2
10:34:32 2024-01-25 676655 677014 192340 189258 310224 318412 338735 334005 209597 206490 257388 263368 296158 299319 4096576 4410990 6117899 5946482 1078536 1111232 273241 243391 261702 263623 299483 292816 287347 287738 198629 198832 692901 624073 1455926 1422180 412578 410549 583024 585330 726269 702121 731817 738238 770087 773129 740144 820683 1899705 2008691 1217654 1007463 646691 633804 753808 754714 781914 783799 796622 809341 911731 906683 4686421 4867035 39.75 71.4 2
10:34:33 2024-01-25 682560 675670 192345 188537 310224 317823 336120 334693 209235 206208 258001 262368 298000 301818 4105928 4454152 6117283 5955861 1078928 1109622 272372 245975 261630 261979 299554 292915 285405 287954 198629 198832 698617 624150 1437562 1421002 410394 409607 579687 584822 723729 700056 727488 737165 757283 772215 741723 820423 1898593 2007499 1209924 1010299 642101 627339 750456 754245 774848 779839 797189 805747 902774 901438 4711997 4870377 39.75 71.4 2
10:34:34 2024-01-25 689299 676286 191734 188203 309754 317738 335649 334657 208223 206421 257568 261532 297718 300918 4118216 4494382 6117899 5955861 1077390 1114461 271317 242325 261374 261214 300567 292201 284765 288766 197514 198245 689790 625872 1462527 1422013 410830 405759 578047 584512 723729 696939 725647 733665 760316 766405 737773 818149 1895861 2004654 1217841 1011505 640277 621943 747302 750210 772720 781290 795417 804801 898205 902851 4717902 4879742 39.75 71.5 2
10:34:35 2024-01-25 691784 681182 191398 187613 309250 317738 336662 334622 207553 206455 256741 261532 296193 299355 4130519 4502318 6113651 5951781 1075780 1114461 271542 241439 259946 261179 298994 296917 284570 286942 196959 197797 692732 632291 1444590 1416748 410245 408054 578047 584678 719628 697680 726717 732918 752225 761922 728825 806833 1893497 1986266 1202301 1015342 641893 626731 750043 746517 765153 775445 790545 792991 895592 902851 4788522 4882140 39.75 71.5 2
10:34:36 2024-01-25 692056 681182 190893 187578 307382 317738 335614 334005 206964 205139 257978 262734 294098 299524 4133984 4451216 6157948 5955584 1066434 1114461 272248 239369 260750 260347 297394 296712 283317 286266 196406 197179 685651 629586 1473160 1426067 410830 405432 573753 581164 710409 691867 723511 726283 749348 766102 727755 799469 1880197 1972909 1209924 1013898 632802 622379 747228 741170 762445 775481 783868 790743 897934 892569 4724641 4889108 39.75 71.5 2
10:34:37 2024-01-25 690605 682181 190465 186697 307382 313890 336662 333734 206573 205105 254951 260916 296184 297239 4136933 4399109 6179890 5956735 1064534 1116044 269890 238629 259431 258762 299996 291225 284299 283759 195820 196530 675502 630486 1442111 1429383 409661 404858 577051 578523 707857 692895 721619 721592 747724 757319 716293 795316 1882749 1977542 1196544 1004599 631004 623297 738589 737425 765696 771997 779285 788460 893658 886869 4652825 4879742 39.75 71.5 2
10:34:38 2024-01-25 687504 685153 190156 185855 307378 313890 335614 332958 206251 208787 254382 259508 294098 297000 4152210 4457975 6164526 5966100 1084433 1116044 267587 238629 256723 262900 300347 288626 282130 283185 195475 195339 681301 625113 1443672 1425334 403886 400862 575002 576878 710372 691757 712253 717397 745056 748305 714160 800035 1886615 1980607 1194625 998119 631828 621902 735433 735858 759713 765751 773931 786074 887084 884619 4699144 4873852 39.75 71.6 2
10:34:39 2024-01-25 687018 685639 189230 189918 306992 315362 333987 331448 205896 204576 253601 258323 298896 297491 4143660 4494059 6145875 5975465 1082013 1116044 268556 237085 257119 262537 297816 291225 281312 281927 194549 194967 692732 621491 1474569 1420163 403600 399667 565667 571857 707193 682537 709065 715330 741029 748766 714736 792919 1878777 1973654 1209924 1003884 630556 615442 735954 735858 749344 761775 774483 780148 879223 883369 4769016 4889108 39.75 71.6 2
10:34:40 2024-01-25 692322 686123 188014 185609 305661 312937 333987 331412 204904 204290 254750 259508 294181 295641 4152688 4460275 6164526 5978215 1069399 1114461 266589 235589 255183 258858 295964 288554 279271 281462 194005 194359 676951 630486 1426804 1420163 405033 401164 565268 571981 699202 680493 712724 716408 735826 747173 710349 781328 1865521 1959243 1198186 1004599 624391 612363 732978 730134 746979 761877 772280 774552 881324 881060 4724641 4889108 39.75 71.6 2
10:34:41 2024-01-25 696925 687100 188048 185592 306992 310029 333987 331448 203600 204290 254066 257861 292351 295641 4152688 4440261 6160138 5956735 1063467 1114461 267579 234500 255147 257123 296273 286284 279255 280144 193151 198166 667334 628688 1427342 1429383 403278 396889 565667 567868 695252 679926 706192 707517 733706 745613 701129 778997 1869515 1960641 1185029 995188 622138 612797 727792 724607 751927 757274 763964 774385 875558 870533 4652825 4883224 39.75 71.6 2
10:34:42 2024-01-25 689077 685228 187420 185328 305872 309055 333951 328689 203634 203043 252779 256261 293768 293706 4152688 4469761 6155754 5966100 1082118 1114461 264498 234500 253479 255725 295821 285004 279766 278409 192373 194699 679851 622858 1443240 1424324 396700 396925 563998 564917 697398 678787 696861 704201 730916 734373 698615 778734 1868186 1968436 1202099 990696 625281 610810 724191 726664 746086 748404 759854 769397 866495 866387 4722021 4876598 39.75 71.6 2
10:34:43 2024-01-25 696665 684966 190920 184522 303302 309524 331861 330549 201748 202796 252315 257266 291808 293358 4165009 4546745 6118207 5974618 1078689 1112845 263470 232019 258144 254869 293892 285004 277378 278549 191395 194154 663902 624224 1456301 1414134 396963 394410 558128 563648 693141 670568 696633 700048 722161 730052 699861 774066 1859891 1951342 1196230 998138 621250 608574 724773 723608 736467 752050 756245 763696 862060 866387 4774174 4888831 39.75 71.6 2
10:34:44 2024-01-25 693527 685192 186870 184175 300762 308156 329858 326899 201680 201277 251180 256433 290178 292670 4162040 4479381 6127001 5956735 1059871 1109622 264463 232706 254154 254123 291591 284733 276599 278181 191116 193612 666802 622413 1439093 1419156 398092 393392 554944 561963 684098 667689 694817 696610 717401 730255 691994 764868 1846870 1931550 1192318 996718 613767 605367 722715 714336 735350 746119 750289 756149 863791 864585 4717902 4881008 39.75 71.6 2
10:34:45 2024-01-25 689040 686123 186617 182709 301432 308674 329858 324409 201714 200437 250367 256764 289088 295447 4167980 4414126 6182902 5951613 1063467 1109622 262813 232053 252725 253051 291414 283210 277768 276586 190157 192358 679851 620497 1428941 1429383 396963 391763 554944 558281 681059 667689 690072 689946 719503 730386 686912 762916 1846870 1944820 1193540 983685 612422 604120 713963 713321 734983 739246 746548 759488 859695 852331 4660044 4870377 39.75 71.6 2
10:34:46 2024-01-25 688642 690022 185504 183157 300466 306937 329359 324992 202915 199809 250156 255261 288824 297682 4171393 4473010 6144526 5966100 1080162 1108800 260378 231692 252261 252533 289787 282729 276528 276127 190024 191450 681301 617545 1427410 1420163 394160 391486 551361 554558 682058 662142 684098 692986 715738 721422 685941 763898 1844348 1946642 1184493 989319 613558 598776 712443 713321 728816 737446 751024 755622 851648 852295 4739215 4884486 39.75 71.6 2
10:34:47 2024-01-25 695995 685038 184599 182591 298168 306937 327305 323921 201899 199149 247984 255225 287225 291221 4171393 4495699 6145875 5956735 1066428 1106375 261928 230613 250102 251726 289787 281473 273999 275704 188709 191113 675196 624643 1433115 1416140 394718 389839 548986 554130 677447 659480 686644 690905 708323 721372 681372 751588 1831175 1912716 1172755 988738 606630 595759 715319 704019 724584 740423 741071 749607 854572 852970 4718617 4871998 39.75 71.6 2
10:34:48 2024-01-25 689788 685232 184746 180554 300511 305319 326811 323095 204907 197905 247949 254408 287007 292786 4162040 4420556 6178775 5947369 1059115 1108800 259584 229113 250278 249424 288908 282135 274611 273149 188039 190045 674052 619310 1449945 1427356 392381 387222 548210 551310 672968 659013 678008 680868 708824 716985 674814 751403 1836387 1927480 1182537 975314 604475 597781 705161 704562 726296 730233 736619 750715 848671 842608 4652825 4860070 39.75 71.6 2
10:34:49 2024-01-25 690181 688069 183670 180584 297973 304640 325791 323083 200776 197561 247566 252464 285740 290409 4177346 4486138 6153683 5956735 1074775 1106824 260162 228402 248698 249321 292577 282534 271843 272245 187580 189282 653756 615349 1421203 1416140 387686 386333 544205 548781 673992 652732 675338 683907 705387 711320 675273 746666 1825983 1928368 1176668 979640 604905 589311 704371 705063 718465 729067 740340 743571 838816 842608 4726072 4863551 39.75 71.6 2
10:34:50 2024-01-25 694623 684966 183395 180200 297135 304035 324974 323550 199626 197424 246387 252851 290637 288658 4171393 4495960 6132212 5947369 1057113 1103784 263008 226919 247931 253689 287899 281737 269777 272280 188286 188985 676226 618032 1454962 1410943 387758 384293 541036 548781 669246 651283 677037 678805 694259 712359 670830 739950 1816763 1900825 1189914 984599 599270 590333 703872 697104 715441 729555 734112 738110 842494 841416 4688115 4873852 39.75 71.6 2
10:34:51 2024-01-25 690050 685228 182794 179009 297784 302329 326812 320028 199660 196602 244907 252325 287057 288640 4171393 4420408 6162268 5938004 1062556 1105255 258708 226640 247895 249595 287990 279612 270979 269764 187889 188194 676951 616065 1438024 1425334 388846 381962 540806 540761 665830 651283 669358 672813 700039 707112 665698 741039 1824519 1918334 1174712 968781 598658 589311 696214 697104 716541 721399 727151 741261 838745 833700 4669477 4873497 39.75 71.6 2
10:34:52 2024-01-25 690002 685232 182352 178569 295365 302862 324528 320548 198379 195378 244872 249739 290247 287927 4177766 4509708 6141500 5948246 1075446 1106824 256437 225832 246334 249100 286405 279039 269707 269694 187494 187403 671152 615183 1438299 1413951 386645 382463 539845 543549 666772 647461 668062 674791 697365 702283 664611 737741 1817842 1916066 1177232 973928 599010 583644 694664 694986 710376 717097 728549 736034 830157 832055 4715107 4881647 39.75 71.7 2
10:34:53 2024-01-25 695463 689756 181402 178535 293209 301201 322934 320028 198069 195275 243334 250435 284881 286714 4192689 4485727 6118170 5942241 1056908 1101978 257263 224751 245575 248440 286065 278646 269954 269694 186801 186850 650182 618389 1460973 1410943 386645 381042 536727 544321 661489 644852 667550 668580 685137 703309 663344 732783 1808569 1887809 1172755 976702 595606 587068 697200 689889 709369 718107 718819 728945 833485 830162 4709768 4877709 39.75 71.7 2
10:34:54 2024-01-25 689115 689045 181694 177616 294002 301191 323616 319096 197074 199249 246286 249321 284845 286678 4180326 4494693 6127225 5937103 1063491 1105218 253093 224404 244749 245909 286302 276904 269196 268651 186125 186231 650182 613127 1432833 1413951 381498 380452 538319 540786 662427 645068 661644 666004 685101 694367 654084 733901 1817842 1911365 1167649 966715 596455 585371 691001 691849 710376 711776 717763 728833 820863 820279 4703020 4873497 39.75 71.7 2
10:34:55 2024-01-25 697049 689533 180577 176753 293074 300279 320767 319025 195778 199213 243801 247358 284361 287436 4186711 4563435 6099248 5937103 1062977 1101978 252529 223400 248855 246616 284521 276056 268440 270357 184533 186489 645894 620194 1433359 1399736 381498 381042 532094 542508 661958 641170 663114 667125 683091 694367 655545 723585 1799297 1889149 1173207 973199 590499 579540 689985 685845 701083 716452 719366 723553 820766 820351 4708624 4876522 39.75 71.7 2
10:34:56 2024-01-25 693092 688065 179847 176231 292219 299500 322492 318664 196118 195976 243693 247908 282284 284893 4188416 4423398 6153295 5932869 1059607 1099602 253305 227680 248576 244604 283617 277086 267651 267638 185156 186418 653756 611675 1421057 1420163 380960 376483 533755 535101 654624 641624 654946 659965 684130 690217 651251 726862 1807284 1900825 1170799 964655 593033 580174 686087 683870 703790 707387 711117 721388 817112 816036 4694869 4857549 39.75 71.7 2
10:34:57 2024-01-25 696579 689985 179336 177523 291534 297816 318571 316995 195472 194739 243549 247820 282284 283157 4180745 4571758 6105996 5946205 1066095 1097604 251782 224226 243711 243818 282753 275211 265161 268840 183948 188963 641606 612550 1423096 1401723 379600 376483 529203 534792 656213 635645 656342 662073 677922 685354 649833 719301 1790843 1890490 1171960 973928 590439 576266 689590 683870 698675 707067 714378 716389 815176 818453 4769016 4860070 39.75 71.7 2
10:34:58 2024-01-25 697159 687657 179336 176598 292076 297707 318348 316960 194459 194159 242038 247820 281643 286412 4186711 4485014 6118006 5927725 1054051 1097604 250917 223140 243675 243104 283185 272660 266011 267414 183039 185896 643035 617545 1407370 1410943 378601 374195 531868 534071 650462 637407 652944 655095 676196 687944 644545 718502 1796741 1885134 1173955 955383 584227 576229 678865 677735 699170 703372 707188 717121 816368 809400 4627655 4849195 39.75 71.7 2
10:34:59 2024-01-25 695006 684935 177256 175784 288711 294811 320227 315726 193217 193847 240538 246919 280015 284206 4188416 4446358 6132212 5895589 1052567 1096923 249386 220370 242127 240874 279948 272208 263066 263711 182505 183980 643035 608193 1419027 1414097 376917 371687 526112 526914 645205 631121 645689 652225 672013 676376 638313 712174 1790224 1891645 1167971 955383 584642 567825 674959 678498 692620 697172 707188 712179 801327 801687 4681022 4842281 39.75 71.7 2
10:35:00 2024-01-25 697159 687095 178232 174835 294247 294890 318755 315053 193183 193370 239651 245811 279441 281551 4188605 4505940 6108574 5913753 1050717 1094458 249351 220229 240627 240805 278409 276876 262227 264115 181272 183980 641606 612988 1447502 1400729 376917 371977 523077 528069 643312 621983 648557 646985 668767 676376 637106 706620 1779487 1870722 1161986 955551 577831 570346 672588 670550 691936 699078 697840 709509 807200 800309 4602544 4836364 39.75 71.7 2
10:35:01 2024-01-25 687991 686653 177754 175202 287913 293714 316756 313107 192684 191860 239528 244678 278553 282511 4188858 4511720 6116657 5921027 1062901 1094437 248820 219684 240183 240569 279788 273624 260628 263491 180482 183141 637318 609136 1413963 1396463 373020 369884 520087 525727 643803 623780 645239 650343 663946 672363 635504 700898 1770631 1860189 1152012 959469 577009 565485 673543 670550 683993 699309 700429 705008 800123 802575 4684366 4856309 39.75 71.7 2
10:35:02 2024-01-25 691561 684971 180798 174087 288292 291929 317566 312157 196508 191187 238954 244206 279241 282566 4190488 4436164 6147282 5921027 1050772 1096011 248746 219473 240352 239299 277564 272275 261061 262545 180379 182944 640176 605599 1425349 1410943 372421 368700 522893 524391 641308 621983 641649 646985 667821 671138 632952 706620 1775698 1881458 1161947 954026 577009 563345 669223 669601 682991 690208 698830 706048 796903 797943 4693771 4842281 39.75 71.7 2
10:35:03 2024-01-25 692052 687095 176752 173709 286423 292820 315960 313832 196231 191187 238381 243217 275432 283002 4181498 4506591 6105996 5905097 1042387 1091250 248053 218554 239562 240047 279001 270635 259436 262650 179775 182248 640702 612988 1404407 1399736 371895 368664 521561 525881 638518 625551 643020 642134 665391 673273 631089 705040 1778223 1870594 1167971 950157 578379 566686 667803 669601 686041 689258 694571 700829 792188 793459 4668026 4842281 39.75 71.7 2
10:35:04 2024-01-25 695884 685187 176784 172939 286521 290635 314999 313107 192201 191187 239260 242674 276619 278642 4186711 4525678 6105996 5914530 1047305 1092994 248484 216826 238328 240357 277436 270599 261334 261048 179242 181305 643602 609061 1405027 1397752 369767 366124 514031 522907 634846 618290 639789 639486 658096 671138 627406 697824 1768963 1854921 1173162 946427 570379 562117 663852 662777 680782 685381 688591 700295 797305 792338 4642872 4830437 39.75 71.7 2
10:35:05 2024-01-25 691075 686123 176157 172355 285325 291894 312798 310233 192201 189390 236804 241120 275397 279070 4186711 4576764 6081058 5912670 1051886 1090593 246801 216722 237048 239507 276550 269314 260269 260182 178642 181063 667692 610517 1422185 1392503 369659 365175 514637 519846 632601 616357 636432 634621 658214 667326 625358 691678 1761406 1852258 1148022 945438 569329 558811 661466 660433 678375 687445 686634 699321 793381 784333 4595978 4823550 39.75 71.7 2
10:35:06 2024-01-25 685707 686653 174761 172363 282877 291058 313971 308323 192201 188860 236674 240751 276947 277787 4183726 4537486 6089923 5921027 1059841 1091397 244460 216722 236646 238027 276408 268685 259212 260580 179588 180732 634903 608006 1422832 1387217 368780 365389 515367 521827 636649 612861 637785 637352 652900 667326 625506 691641 1761369 1837862 1147325 950157 569329 558847 664323 659462 678375 685381 682523 691646 790543 784261 4606293 4818365 39.75 71.7 2
10:35:07 2024-01-25 686005 686123 175036 171262 284211 288910 313529 308288 191462 188989 235379 240716 276131 277787 4180745 4505100 6089923 5911554 1059803 1090732 244355 216015 238336 237992 275562 268721 258378 261356 179588 179990 632493 602184 1426086 1390529 367849 364187 512057 513756 633049 613742 634611 637389 652900 663135 625629 690638 1752149 1829971 1156882 951511 567710 559564 663852 655059 673460 682276 680479 689474 791103 784261 4662807 4826992 39.75 71.7 2
10:35:08 2024-01-25 689655 684185 174996 170659 283777 288910 312068 309925 190860 188396 234688 239681 275993 275628 4189698 4508502 6099248 5904753 1061208 1090732 243639 215945 237363 237685 273844 267671 258667 259453 179588 179263 637318 602270 1401788 1392503 367215 362552 510610 514977 631259 612357 629144 630943 649538 658169 621984 686008 1750445 1835318 1130428 950157 564490 554689 660529 652605 669688 681245 681482 688493 788306 783157 4668288 4821844 39.75 71.7 2
10:35:09 2024-01-25 684287 683925 174439 170739 282006 289014 310868 307391 189898 188066 240080 238627 275220 276900 4180326 4497891 6080598 5887092 1061798 1088384 243065 214781 235916 237116 274349 266110 258489 258653 178581 179139 637318 604630 1401421 1396463 366549 364859 512057 513739 630812 611053 625252 632481 647630 655394 620081 686347 1747960 1839165 1136533 951511 564891 549905 656764 654560 668740 680288 682560 686500 779701 783520 4674960 4821807 39.75 71.7 2
10:35:10 2024-01-25 684773 684189 173606 170105 281541 288584 310144 306393 189864 186922 239838 237751 274379 276900 4183726 4497578 6080598 5878687 1056397 1085264 242284 218324 234697 235934 274122 267297 258090 258475 178510 178787 635888 603993 1416549 1392503 364923 364453 510862 512030 630108 608769 624210 629247 648733 654746 618186 680415 1742966 1836503 1128393 946110 560914 549797 656227 651265 664821 676367 679017 682426 781390 781576 4656149 4816676 39.75 71.7 2
10:35:11 2024-01-25 682995 684185 173907 169537 281511 287108 309205 306964 189234 186888 234305 237950 274343 274329 4177346 4479269 6080598 5878837 1056285 1084458 243670 218145 234697 235535 272055 264692 256968 257170 177955 177663 637318 601414 1409474 1391165 363784 360726 506174 509717 625652 606059 624359 630921 640141 650625 615932 678966 1738714 1823361 1130428 946110 561201 549905 655103 647443 663341 674321 673303 678383 781910 775283 4637338 4816676 39.75 71.7 2
10:35:12 2024-01-25 686009 684185 173028 168741 280982 285994 308305 306964 188902 186337 234788 237388 272636 272655 4180745 4497578 6070997 5881812 1055525 1082119 240767 217767 234697 234249 271001 265099 255570 256739 177581 177273 630171 600552 1399547 1389781 363684 360256 504704 509790 625652 605664 625286 630025 640033 655781 616164 678743 1733783 1813370 1134498 946073 560003 549833 655029 648250 663846 674859 669312 679194 777455 774132 4596874 4814185 39.75 71.7 2
10:35:13 2024-01-25 683962 684823 172195 168883 279766 285356 308305 306029 188571 187614 234421 242348 271805 273909 4183497 4505287 6046749 5881812 1050792 1080514 244386 214707 233801 233691 271450 263881 254005 257382 176448 177273 635357 603544 1410832 1378387 362909 360546 506496 510438 623698 604336 625286 625272 641266 652900 610402 675559 1741186 1824792 1134498 938196 558411 550397 649526 643613 664821 672370 669349 680382 776526 766342 4633493 4794217 39.75 71.7 2
10:35:14 2024-01-25 686009 683921 171623 167970 278527 287019 306946 306101 188275 185686 234055 237753 271840 274905 4180745 4569127 6038243 5853454 1044704 1079164 240398 213627 233036 233448 270588 263039 253969 255557 176448 176960 636352 607461 1387783 1383283 360717 356440 502565 504742 618172 602434 620998 621648 642212 649263 607931 677112 1743049 1831143 1136533 932748 560003 550397 647648 647297 664277 667629 669993 678711 769292 765155 4652345 4812261 39.75 71.7 2
10:35:15 2024-01-25 695002 684185 171044 167936 280095 284885 306340 305205 187391 190136 232762 242723 270151 272655 4186711 4511795 6061190 5845075 1029539 1078986 240895 212624 232872 231508 271036 262601 252450 256231 175324 176160 629103 603993 1385643 1383283 362135 356440 504741 504670 613033 603696 615296 620492 639687 645656 605192 673091 1739331 1840389 1126358 932860 557617 544756 643946 643613 656718 665743 671903 677153 767869 766378 4728795 4822107 39.75 71.7 2
10:35:16 2024-01-25 691780 681699 171078 171091 277651 284459 306946 305205 186804 189905 231839 237753 270117 274443 4180745 4474093 6071670 5845697 1035454 1079164 244658 212291 231786 233429 269541 267707 253580 253532 175569 179424 631207 599691 1410324 1396762 360595 354304 501855 504214 614713 601492 613150 620168 639943 641712 608510 676646 1734965 1824053 1128393 939507 558411 543843 649102 645749 656919 668612 670947 671225 765654 768281 4656149 4811792 39.75 71.7 2
10:35:17 2024-01-25 683262 681182 170772 171096 278967 283546 306658 302147 187357 185522 231875 236288 269670 272655 4177346 4475567 6056205 5845075 1051893 1079164 240051 211592 229953 231830 268943 263210 252979 253499 175009 179284 628741 599047 1398112 1383283 358953 354801 498955 502360 614713 597122 612464 618950 630131 643944 606381 667039 1721213 1809685 1143256 939550 553827 545069 646800 641005 658469 665153 663996 673947 766070 761721 4570017 4797972 39.75 71.7 2
10:35:18 2024-01-25 682832 683515 169409 171096 276711 283114 306730 301864 186770 185392 231443 235525 269260 273113 4180745 4537486 6033432 5872447 1044830 1079164 238234 211592 230276 235225 268090 261729 251398 253532 173860 176987 633453 603993 1406490 1372115 359573 355334 496112 504214 612975 594371 612464 614120 631254 640321 599809 664055 1724527 1811584 1118218 927356 552250 544307 640254 638181 656919 658160 661635 671768 761214 760753 4649504 4797855 39.75 71.7 2
10:35:19 2024-01-25 692052 682918 169422 170721 276671 281680 305115 302359 185570 185522 230168 236819 268220 270702 4180326 4505287 6046810 5862261 1026166 1076070 238164 210271 230311 231612 268090 261693 250386 253322 173860 176439 635357 602345 1387173 1381322 357284 354598 499732 503145 611207 596902 613336 613491 631128 639384 599940 669928 1729467 1829971 1138568 924859 553670 541229 640075 640156 651132 658015 663972 670812 759516 757184 4707864 4804820 39.75 71.7 2
10:35:20 2024-01-25 690091 682274 169850 170611 276675 281751 304115 302394 185948 185451 230132 235525 267998 271944 4177346 4487037 6052346 5844350 1031298 1077634 238938 209545 229561 231220 269254 261621 251398 250826 173618 175788 628741 599261 1394881 1391516 358047 351857 496004 495765 607581 595855 606151 612893 631055 635580 598081 667476 1722667 1814850 1120253 931419 552028 540846 641739 638363 650891 662229 665380 666269 759701 761439 4654477 4804082 39.75 71.7 2
10:35:21 2024-01-25 681205 681795 168512 167496 274069 280928 304351 299545 184990 184101 229971 233647 266813 270594 4188605 4537067 6012133 5845243 1040670 1074546 235895 208926 228068 230659 267745 259973 250952 250791 171932 175420 624453 602270 1372834 1364843 356026 351857 493822 495693 605275 585965 606523 603902 622186 636027 593891 660629 1715343 1802390 1096157 918293 548331 539698 634409 630943 650430 652518 657571 663008 751509 748386 4656213 4811143 39.75 71.7 2
10:35:22 2024-01-25 690151 676182 170056 166993 273924 281480 302906 301334 184344 184054 228430 234007 265934 270378 4180745 4506091 6038022 5844585 1026352 1072951 236121 208239 228103 229461 268498 259171 250388 250582 171744 175053 623303 600552 1393602 1377411 354912 350795 495573 496106 604731 589388 602763 606531 626699 631308 596355 660117 1713408 1807695 1114148 928885 548722 534959 636657 630677 640150 655882 658817 662704 748238 754590 4640112 4794290 39.75 71.7 2
10:35:23 2024-01-25 681047 681795 167515 165963 273968 279860 304025 299404 184116 183879 228725 232398 266339 270105 4181498 4495426 6029636 5853716 1048569 1072951 235203 207590 227396 230140 265714 258373 250564 250586 171898 173940 627491 593712 1388298 1377411 351740 350477 489926 495404 604055 585892 605220 607463 621130 632835 592478 654872 1709760 1785553 1112115 924859 544178 536545 632578 627842 640150 649326 651172 660084 754328 747623 4630720 4788620 39.75 71.7 2
10:35:24 2024-01-25 687054 680184 169361 166287 273021 279716 302812 299474 183735 183529 227344 232467 267856 268716 4183310 4550460 6042339 5828364 1026016 1071396 235004 206300 227714 229034 265183 259135 249161 250586 171111 173784 630553 597137 1380617 1374063 351668 348705 492739 496810 602090 585892 601443 603103 621848 627583 586077 657779 1710975 1811584 1088178 922221 545998 531770 632130 632034 642184 652024 653935 654840 747178 748278 4634027 4788700 39.75 71.7 2
10:35:25 2024-01-25 682560 676286 171652 165492 272784 279699 304176 297554 184244 182612 228299 232432 266847 269997 4176462 4438583 6029401 5844350 1042863 1072040 234304 207556 225728 228005 266442 257222 249161 249883 170808 173110 624753 594561 1373903 1377140 351101 349738 491001 492498 603298 584540 599737 606751 620354 630827 591932 652870 1705360 1775846 1120253 922199 541992 536277 632130 625484 643772 649326 650469 659360 752690 745767 4621328 4779268 39.75 71.7 2
10:35:26 2024-01-25 684237 676281 171582 165231 272534 279896 300891 297699 187267 182635 229131 231615 268346 268195 4185867 4575190 6029401 5835770 1031997 1069944 235168 206053 228843 228203 264230 257939 248356 249883 170774 173076 626203 596287 1387249 1372115 349550 345476 487062 494702 599733 587941 601591 601049 622112 627547 587187 652833 1706124 1810300 1089728 920254 542413 530556 627087 627362 637548 649290 650055 650953 747164 743897 4633493 4788854 39.75 71.7 2
10:35:27 2024-01-25 682827 675952 171306 164966 271537 278217 301352 298023 187293 182023 226709 231856 265611 268860 4181498 4430222 6029213 5843316 1035789 1072681 232251 207169 227281 226526 265590 256319 248404 249147 171588 172217 617306 594561 1374586 1371130 350864 347528 486232 486715 599362 580215 599832 603714 613136 626630 590108 651330 1704148 1777620 1106008 919600 539429 532061 627171 623762 638486 643545 643704 653727 749625 741759 4627932 4783544 39.75 71.7 2
10:35:28 2024-01-25 688028 676214 167948 164603 271273 278217 299422 297178 186597 182531 230767 231787 265505 266911 4177346 4493885 6011983 5829637 1022543 1069833 232217 205876 225886 226269 263931 257222 246584 249462 169658 172217 630943 597119 1373892 1370171 350864 345405 487062 491788 596488 582824 595187 597767 618494 622258 587150 650912 1701729 1789844 1101938 922221 541352 530145 628454 621929 635640 648428 649507 652262 746708 745241 4615712 4780132 39.75 71.7 2
10:35:29 2024-01-25 682560 678906 167943 163844 271537 277062 299212 296789 186893 181505 225938 230686 265948 265466 4177346 4479344 6020947 5848502 1037948 1069797 232079 205452 226960 226159 262545 256643 245997 247815 169692 171516 628027 591449 1380613 1368193 347600 345370 487058 491693 596378 579582 595135 594888 611232 622294 580183 645616 1700521 1788946 1106008 912010 539813 531308 624743 625532 638486 643935 647590 650880 738393 739107 4684366 4783544 39.75 71.7 2
10:35:30 2024-01-25 685451 677945 167470 163695 269807 277293 297933 297531 183625 180840 230406 230366 264692 266692 4177346 4487000 6029401 5825161 1028516 1071331 232113 206182 226960 225425 262545 255748 246201 247400 170061 171056 624753 589489 1380306 1376531 347537 345370 486196 486571 596378 578761 593349 594924 612970 621346 584966 646546 1692483 1765615 1088178 918293 537515 531308 625318 620131 638450 643935 643011 652031 741083 737077 4618527 4779855 39.75 71.7 2
10:35:31 2024-01-25 685636 676214 166941 163551 269781 276020 297933 297951 183230 181344 225954 229660 264728 265094 4177346 4558501 6021304 5829777 1022656 1068427 233789 206146 225540 225356 261778 256142 245135 247400 170625 171803 630943 594561 1380620 1364843 348386 345270 487749 488654 592792 579582 590508 594609 612129 618385 583788 647488 1694889 1786534 1097105 920752 538280 525859 625666 621925 632568 641668 642755 645583 741644 737077 4590734 4770760 39.75 71.7 2
10:35:32 2024-01-25 682076 675952 166941 162768 269781 274719 297611 295790 182974 180451 225918 229273 263882 263842 4177346 4495736 6012133 5839149 1037669 1069672 230404 208920 225366 224867 263800 255677 246442 246532 170625 170801 628001 591173 1384473 1364105 346655 346247 483514 487616 590774 576715 592284 593831 612427 621748 581307 645579 1697589 1799413 1078203 907392 536752 522756 619944 619146 629370 638367 642096 644557 733858 738240 4625131 4780132 39.75 71.7 2
10:35:33 2024-01-25 682795 678160 166396 162794 270170 274263 297753 294403 182847 180200 225774 229660 262673 265502 4170954 4414126 6011819 5820405 1032547 1066876 231176 208626 224345 223637 261883 253505 244863 245812 170026 170816 623303 593149 1389010 1370671 346728 345758 482075 484641 595575 576124 592890 597564 610302 620400 576883 641771 1687610 1774808 1095833 910022 534307 522828 618223 616338 632568 635535 638344 645583 731746 730287 4621253 4770760 39.75 71.7 2
10:35:34 2024-01-25 682832 676986 165819 162760 269181 275140 297723 294082 182430 180006 225615 228255 262673 265910 4170954 4486293 6007808 5805801 1022656 1066839 235114 205027 224345 223671 260468 254145 245034 245227 169668 169973 623303 593712 1374789 1376531 346618 342242 483063 485438 593357 577013 587606 592309 609222 613136 578655 638053 1679256 1753583 1099903 917935 533165 522828 620881 616338 634395 640240 636497 646996 730030 728827 4609121 4767358 39.75 71.7 2
10:35:35 2024-01-25 682610 677936 165218 162214 269795 273844 296850 295998 182209 180200 224908 233154 262638 263034 4170954 4552839 5994894 5806889 1019083 1063747 231500 204166 224696 223602 259458 253505 242917 244850 169430 169905 628001 592864 1376893 1364843 345261 342566 482940 484824 588890 574350 587454 591725 609258 613136 577836 643329 1691595 1778190 1091763 918293 533603 522523 621302 615828 627397 636430 634547 641998 736136 730287 4543283 4761388 39.75 71.7 2
10:35:36 2024-01-25 676602 676178 165266 162210 268623 273043 297644 294275 182142 179563 225139 229285 261471 263842 4173931 4512068 5973572 5820405 1032034 1065292 230852 204739 222909 223447 259854 258281 243291 245021 168718 169973 629472 596352 1373880 1355623 345822 342566 476560 484116 586028 575863 589951 589298 609149 618385 576985 643366 1692836 1784653 1085107 911536 533546 521268 616848 612879 625642 636502 638085 640767 733858 730323 4613337 4767358 39.75 71.7 2
10:35:37 2024-01-25 685710 676972 164776 161697 268996 271310 297059 293024 180959 179280 223697 229782 261002 263438 4167980 4408568 6007770 5811033 1026270 1063747 229030 204130 222177 221883 259458 252680 242172 242939 168718 168713 618953 589910 1391103 1364794 342654 341807 476562 479634 588877 567635 585293 591037 602279 613280 575423 634387 1678427 1766867 1066234 905308 528859 521564 612842 610833 628734 631119 636413 644588 728922 729574 4662224 4779239 39.75 71.7 2
10:35:38 2024-01-25 685214 676507 164702 161143 267179 272902 295213 292330 180993 178997 223661 228645 261144 264916 4167980 4483471 6007808 5797524 1019742 1063747 230852 202849 222610 221541 260291 252716 242748 242159 168718 168296 628205 586805 1372618 1373089 340586 338722 477976 477665 586379 568773 582950 588468 601235 611447 572879 632732 1675180 1751413 1090172 908375 528256 521415 614255 611469 627323 630672 629733 639043 725644 721435 4616639 4767358 39.75 71.7 2
10:35:39 2024-01-25 686722 676735 164200 161175 266495 272069 295915 292479 180513 178608 222855 228805 259809 264916 4165030 4486444 5978251 5796423 1013949 1062775 229190 202849 221484 225749 259028 252252 240724 242939 167741 168563 620645 592864 1372006 1360977 342377 338650 477238 478422 585549 567937 583816 585874 602243 608765 572879 634446 1675180 1757667 1095491 910022 525973 516830 613820 603902 623849 631299 631000 639200 731923 725892 4594017 4763792 39.75 71.7 2
10:35:40 2024-01-25 679380 676876 163645 160557 266531 272139 294051 291511 180410 177871 222927 226844 260422 263650 4173931 4556979 5969213 5802030 1017628 1060724 229351 201577 221484 225590 258569 252680 242342 242193 167741 167764 626530 589489 1366539 1359012 340586 337630 476189 477665 582569 568773 579467 582965 602122 604267 570466 632613 1676371 1764364 1062245 911610 528859 513851 613820 607354 619816 630302 627240 632581 721314 721237 4535696 4759323 39.75 71.7 2
10:35:41 2024-01-25 676488 675915 163211 160909 265094 272800 293957 289537 180388 178701 222770 226600 260179 263468 4171393 4516816 5968693 5797524 1026054 1060724 228639 201895 220035 225907 258832 252430 242342 242159 167623 168411 626530 592864 1364030 1349868 341618 336613 474238 477629 582174 567793 584231 583667 603828 606097 567973 633671 1675180 1764342 1081588 903723 528256 513851 611220 610079 621258 631263 632797 632581 727437 725499 4592747 4752600 39.75 71.7 2
10:35:42 2024-01-25 678377 678520 163439 159877 265976 270883 295915 290149 179932 177922 222088 226705 259343 263205 4168542 4485116 5974693 5811033 1032034 1062019 227225 202212 220070 222603 258832 251825 241662 242193 167166 167764 625371 590331 1369607 1348634 340676 338140 473168 478422 577284 567165 582950 583703 602474 608765 568412 631645 1678755 1778699 1077518 898137 526010 512190 608140 607354 613073 626621 631000 630756 724690 721309 4599716 4754601 39.75 71.7 2
10:35:43 2024-01-25 675048 674587 163062 159953 265599 270775 295530 290493 179932 176964 222436 225306 259455 263841 4164276 4460191 5977757 5797877 1034835 1060724 227578 201542 220070 221958 256922 251081 241662 240607 167588 166638 621853 584293 1365887 1358513 339712 336542 473168 477221 577050 563821 579056 577032 595037 606026 564622 630001 1673991 1764364 1072219 899109 527131 513851 607241 607391 617958 625805 626351 632425 717333 721237 4602544 4764509 39.75 71.7 2
10:35:44 2024-01-25 679231 673131 162836 159574 264459 270121 293865 288969 179262 177175 221324 226989 260220 263060 4167056 4420673 5994894 5805801 1023248 1059972 226137 201296 219586 220683 258614 250269 240948 240307 166629 168430 625059 586938 1364172 1358513 339712 336613 472566 474302 580423 562158 579056 583291 595073 605600 568851 626213 1667111 1751449 1078790 892829 521958 512983 604665 604569 619816 622285 626314 632581 716284 720713 4642872 4757993 39.75 71.7 2
10:35:45 2024-01-25 682560 675069 162610 159324 264019 269624 290714 289075 178629 176753 220846 225793 258194 261400 4172038 4471433 5993451 5786203 1016840 1059960 227438 200210 219692 220683 257602 249496 241269 241649 167131 169823 626530 583458 1364474 1364843 338511 335530 473837 474302 577113 558887 575115 581125 591552 604267 567571 626250 1665101 1745989 1081588 901669 521958 511829 605781 601899 616614 622285 623498 632700 712111 716434 4605831 4754601 39.75 71.7 2
10:35:46 2024-01-25 678856 674111 162022 159104 262843 270883 290679 287884 178654 176164 220846 225444 257408 263278 4165009 4490489 5989722 5777614 1014612 1057646 227225 200071 219008 220647 256958 249389 240948 240970 166095 170200 623588 587646 1368729 1364843 339231 335718 473168 474302 581330 558924 575374 576996 593006 600694 564224 623470 1660479 1735571 1083623 902311 522427 513743 607241 601899 618394 622285 621245 630417 712147 712332 4586600 4752016 39.75 71.7 2
10:35:47 2024-01-25 682832 675064 162013 159156 262808 270311 290749 288058 178372 180795 220158 226308 257161 261176 4167980 4488879 5990065 5801340 1010390 1057216 226348 200490 218527 219750 257602 249460 239936 240273 165527 168430 625371 590331 1384903 1352480 338751 336120 468697 471448 576407 563423 575374 576933 596373 602086 565494 626694 1660479 1747227 1069379 899451 519365 510789 605522 599631 614026 622285 621245 630454 719980 712187 4590054 4748627 39.75 71.7 2
10:35:48 2024-01-25 676867 674809 161539 158523 262834 270121 289321 288496 178215 180506 220088 224055 257374 259968 4168542 4549536 5959367 5794428 1018363 1060614 226417 199166 218562 220471 255451 249317 239387 241407 165527 169871 610160 586805 1378747 1354075 338163 333830 469071 474777 574742 558851 571893 575881 594687 597148 561272 625393 1660250 1748898 1071414 903082 522702 510825 605302 601899 612943 622285 619889 624813 712147 712260 4524471 4741860 39.75 71.7 2
10:35:49 2024-01-25 673612 675073 161247 158548 261966 268876 292631 288535 178215 180309 219934 223986 261879 260004 4161306 4498867 5959367 5796423 1024117 1054212 224916 200001 218117 219644 256552 248547 239422 241649 164593 167749 622116 591173 1370521 1344495 337794 333830 467407 473916 576188 558887 577013 576733 594431 603719 561199 624846 1664744 1763182 1072646 894577 521141 507802 602104 601899 612538 622285 623498 625256 717333 712368 4583143 4744966 39.75 71.7 2
10:35:50 2024-01-25 677413 673095 161526 161817 262843 268426 290475 288751 177777 177062 219438 223813 256982 258333 4162040 4473196 5960685 5797524 1026091 1054652 224898 199166 217275 219241 254953 249210 238875 240757 165248 167079 622116 583042 1393731 1352152 335564 333758 470126 471412 572570 558023 574557 572929 591114 600658 561272 621609 1667111 1761411 1051523 892377 520474 507802 599710 599208 609377 616767 621727 624920 711446 712260 4599716 4752016 39.75 71.7 2
10:35:51 2024-01-25 675259 672831 161239 161813 261970 268426 290679 287279 177777 176708 219438 223640 257997 260554 4162040 4423231 5956446 5782916 1025435 1056187 224672 198993 215928 218595 254808 246396 239245 239923 164433 166673 622116 585129 1353921 1356340 335600 333216 465391 468507 576298 558704 575871 577959 585807 600236 559684 617993 1660325 1743119 1071414 889211 516790 510319 599746 599723 614246 617706 621727 625330 710871 711185 4656149 4748627 39.75 71.7 2
10:35:52 2024-01-25 681376 671088 160990 161482 261970 267602 294008 288734 176695 179987 218532 223329 257494 259131 4162040 4455638 5977794 5778793 1013277 1054579 224898 197716 217275 217881 254061 247157 238085 238810 164997 166081 620645 580965 1363397 1360327 335270 333577 469362 470525 574961 555013 568475 574514 588455 598804 561199 619347 1654644 1731850 1048281 895559 517141 507729 597937 595836 610238 616705 615289 623413 703205 709406 4586600 4739262 39.75 71.7 2
10:35:53 2024-01-25 681864 672615 160217 161395 260338 266781 294351 288124 176148 180148 217327 222985 257494 257537 4162040 4493000 5968693 5778793 1006050 1052780 223667 197681 217240 217170 253814 247122 237105 239348 163665 166313 623878 585129 1359048 1348634 333785 331543 465428 467900 568036 558418 569296 574181 590552 595001 560654 620887 1655822 1737447 1080953 898227 514842 505990 599599 594079 604059 616803 613976 625066 714509 703318 4586613 4741860 39.75 71.7 2
10:35:54 2024-01-25 674918 673086 159750 161151 260334 266745 288473 287279 176661 176461 218005 221921 257314 257502 4167704 4549235 5968693 5769458 1006769 1052305 223287 197098 216937 217135 253310 246396 236546 238774 163382 165536 617703 585129 1354181 1348764 333676 331310 466746 467900 568069 555588 566102 567811 586095 592442 556415 619551 1654644 1741116 1069379 899674 515907 505273 598675 593932 606709 616705 612306 619450 709293 703282 4518746 4736598 39.75 71.7 2
10:35:55 2024-01-25 671992 671639 159198 161226 260452 266745 294278 285624 176594 175565 218040 221853 256593 257537 4158615 4521798 5940717 5773544 1016766 1051172 222290 197474 219785 216983 252437 245946 236546 238036 162826 166264 617703 587812 1358721 1337184 333713 330773 463482 468896 568874 556410 568622 567847 585735 595253 553062 617956 1650804 1751449 1063561 893851 516312 505236 597974 597067 607232 617612 616049 619607 710689 709261 4576574 4732107 39.75 71.7 2
10:35:56 2024-01-25 676973 672836 159422 157827 259545 264300 288919 285535 176316 175968 217327 221921 255985 256745 4162040 4473010 5959367 5779910 1022656 1051523 221571 197063 219631 216125 252016 245531 234810 238071 162826 165318 622385 582705 1363458 1336999 330621 330808 462732 467569 565663 549874 568374 568792 585162 595253 549914 616132 1651037 1751413 1063274 885449 513721 502775 593928 595062 603006 614773 616786 615952 706318 703174 4586547 4742644 39.75 71.7 2
10:35:57 2024-01-25 669720 667268 161174 157553 261186 265041 288512 284690 175762 175442 219368 220728 255592 257321 4159075 4482944 5959367 5769458 1025543 1051504 222067 196414 219631 216125 250826 245360 236146 236533 162826 164525 622116 578486 1358338 1348746 330656 329275 462768 467900 567046 548992 566102 567183 583065 592860 551296 613751 1649936 1740500 1067344 885357 516518 503273 591786 595836 604656 610543 610310 613656 703146 707788 4575152 4738149 39.75 71.7 2
10:35:58 2024-01-25 673460 671630 159097 157582 260452 264300 288919 283605 175904 175232 216618 222046 254381 257899 4159075 4401598 5959367 5769428 1017297 1051209 225657 197303 216061 215156 252402 244570 235816 236533 162678 165097 617703 581380 1352041 1346404 331122 329506 459719 464857 568874 549838 565266 567847 584109 594379 553062 612390 1645083 1728839 1061239 884343 510462 501787 591242 590256 607122 611008 610764 619792 704357 703246 4655519 4750195 39.75 71.7 2
10:35:59 2024-01-25 679380 666907 159131 157792 261186 265493 287082 285347 175453 175565 221144 221204 255164 257288 4162040 4456577 5977757 5777665 1010957 1053746 222033 195801 220250 215121 251595 244776 235054 236533 162791 164490 625371 577663 1371977 1351783 331247 329773 460057 463727 567266 550048 564495 570002 582292 592405 553025 612390 1641637 1728839 1059204 886577 510462 503131 591365 585627 605085 607793 610095 617923 698155 700138 4596432 4728900 39.75 71.7 2
10:36:00 2024-01-25 678860 671081 160478 157503 259979 265528 286831 284876 175386 174918 217986 221034 254953 256423 4161582 4474285 5980632 5749268 1010390 1051284 221879 199582 216850 215052 252481 244364 235020 236133 162271 164227 625371 577663 1378512 1354662 330544 328742 462732 463037 566097 548881 562784 568792 577262 589962 549842 611483 1641584 1721433 1059204 887874 509914 502775 590334 588757 603374 606017 606476 615626 694156 700316 4590310 4729620 39.75 71.7 2
10:36:01 2024-01-25 675048 667241 162593 156995 259390 265201 286938 284343 175319 174638 218131 222586 254171 258119 4160119 4476626 5962773 5744632 1006731 1051504 221537 199547 215909 214903 250860 244023 234856 235041 162305 163460 613018 578486 1351598 1355623 330310 327220 462824 462347 565227 547294 561079 567987 577194 587077 549770 608773 1640346 1718427 1036312 889211 509737 501673 590298 587928 602059 606017 606476 614246 694120 698305 4587033 4733272 39.75 71.7 2
10:36:02 2024-01-25 676488 667015 159871 157046 258876 264194 286347 283750 174902 174290 216688 222033 253676 257253 4167056 4485206 5959367 5759492 1006957 1050536 221537 199475 215809 214616 250442 248846 234295 234679 162271 163178 614761 577663 1355368 1353701 329609 327485 460021 459710 563993 546871 559454 566746 576837 586480 553475 608773 1639333 1718961 1057169 885500 507570 500928 588890 587182 601172 604258 604281 612857 697187 698001 4580905 4723156 39.75 71.7 2
10:36:03 2024-01-25 673612 667169 159024 157163 258881 263421 285726 282850 175784 173979 220843 219812 252790 257105 4162300 4474464 5955936 5744745 1003898 1049269 222783 196402 215382 214352 252355 245609 234295 234400 162021 163178 607301 577759 1351359 1354662 329609 325778 459985 459710 562330 546484 558589 564636 575314 586239 550516 606938 1635844 1710452 1060250 887244 507570 501673 586149 586351 600250 604258 602926 615764 697187 694304 4574367 4723623 39.75 71.7 2
10:36:04 2024-01-25 677768 667164 162177 156909 258084 263386 285472 282024 174354 174100 220496 221616 252755 255885 4152688 4478131 5957093 5754178 1006694 1047284 222890 199369 214741 214203 249330 248459 234697 234143 161719 162903 620403 577345 1371844 1354408 329376 325743 460821 459638 562294 545255 557763 563839 574469 586082 550516 605147 1637006 1712278 1058255 885283 507570 500220 588890 586260 598521 608480 604901 613665 696200 694304 4583759 4723156 39.75 71.7 2
10:36:05 2024-01-25 675760 667313 161919 156875 257687 262983 285436 281989 174354 173979 216977 219778 252368 256279 4165182 4480051 5959422 5759492 1005295 1050858 222925 196402 214900 214249 251859 245008 233342 233561 161753 162588 620645 578173 1348778 1351629 329340 325743 458583 461341 559095 544870 557332 563802 573626 584159 549737 607970 1637080 1714742 1061239 885603 506851 498737 587311 585394 599848 604258 604470 613648 694232 693966 4583759 4729897 39.75 71.7 2
10:36:06 2024-01-25 673910 667164 161993 156403 257290 262615 286168 281989 173807 173667 216796 219440 252333 256279 4164552 4473887 5950042 5739781 1005961 1049678 222435 196402 213925 213620 251591 243630 233401 233422 161168 162859 610160 576933 1351230 1350597 328678 327310 460131 458883 558987 540932 556077 564407 576330 581591 548498 603056 1632364 1705611 1058255 885311 506572 495823 586356 583667 598776 603335 604582 612084 693178 693183 4587033 4729620 39.75 71.7 2
10:36:07 2024-01-25 672839 668781 158907 156403 257255 262615 284565 281844 178062 173425 216150 220617 251947 255169 4158615 4480596 5950042 5744858 1003898 1048489 222790 198775 213782 213552 251220 243450 234697 233422 162611 162618 610160 577345 1352621 1350406 327995 326654 459516 460035 558987 540896 557436 558906 574774 583842 547262 602821 1630801 1709240 1044291 884972 505700 495823 586356 583667 596162 602486 602325 610582 693178 691649 4574367 4723900 39.75 71.7 2
10:36:08 2024-01-25 674872 668790 158685 156008 255716 262179 284738 281095 177779 173115 215543 220176 251772 255134 4162040 4477079 5959367 5741039 1002467 1046967 221989 195303 213731 212404 250363 243666 232105 232161 161057 161586 613289 575696 1359013 1352480 326391 326545 458216 459346 560500 543577 556718 562807 573780 583481 546416 606003 1632364 1715812 1049029 883713 505129 495751 583872 584521 597928 600685 604041 611451 691673 692171 4615900 4722880 39.75 71.7 2
10:36:09 2024-01-25 675835 668790 158681 155436 255751 261778 283229 281306 177779 172993 215507 220273 251982 254245 4158615 4467714 5959367 5741332 1003898 1048489 221368 195166 213696 212335 250446 243666 232070 233526 160176 162235 613289 574053 1354408 1343542 324843 324727 455412 458549 560824 543540 557436 562807 574701 584110 545499 602932 1632386 1714742 1049029 879951 503692 495017 582865 581910 596245 600721 604470 611478 693032 692207 4624115 4723156 39.75 71.7 2
10:36:10 2024-01-25 675835 667128 158574 155255 256504 261743 282762 280667 177462 173080 215168 219561 251772 255836 4153119 4455335 5959367 5741332 1006044 1046586 220453 194721 213360 216489 249919 243287 231713 232161 159631 161844 611818 574274 1356364 1346404 324771 324816 456166 458083 558914 541270 555249 561065 571980 583781 546751 602969 1631159 1715311 1046994 881055 504051 496796 581361 582806 595740 600721 604715 609846 692089 692881 4650026 4721353 39.75 71.7 2
10:36:11 2024-01-25 675305 667363 158907 154227 257290 260727 282209 281214 177392 173080 214795 220022 251211 255873 4152688 4427199 5968693 5761318 1006798 1045448 219237 194756 212323 216150 249919 242154 231357 232126 161243 161586 611818 578486 1358284 1341097 327179 324816 453256 457435 558914 540027 555255 558833 573962 580774 540901 602444 1632349 1715812 1051064 876908 502618 497501 583690 584761 597614 601894 602848 608618 689090 693183 4643969 4723156 39.75 71.7 2
10:36:12 2024-01-25 678252 668781 157887 154330 256936 261500 283194 280667 173953 172839 214156 219868 251413 255619 4152688 4408441 5949187 5750697 1012470 1044671 218896 195166 211144 216489 249744 241742 231713 232092 161212 161406 622385 576933 1340073 1337036 326681 324359 451043 459525 559706 540407 555684 559624 571427 581060 540965 597100 1627982 1710452 1056914 876833 505490 497464 583374 583109 592797 600305 599507 605776 689446 693146 4564975 4719311 39.75 71.7 2
10:36:13 2024-01-25 667228 667835 158109 154364 255681 261869 282797 278649 177497 171674 214956 218234 251002 253501 4152210 4447496 5940717 5750697 1021461 1042026 218991 194141 211327 216382 247995 243287 232724 231735 159892 161037 614209 574053 1374634 1337184 324735 324550 453578 458732 553266 539739 555249 554320 568140 578261 539781 601332 1632327 1723946 1055134 876284 504516 493989 577100 581210 590628 599772 603294 602974 688982 691117 4573408 4715363 39.75 71.7 2
10:36:14 2024-01-25 666745 665948 158021 154553 255540 261132 282735 279319 177111 171982 214207 217955 250792 254213 4152688 4467663 5931391 5750697 1015448 1044580 218896 194071 211327 216008 248378 242118 231710 232092 162786 161294 617907 577663 1353857 1332451 324663 324359 452292 457112 550045 539739 555643 555569 572711 579358 540965 603117 1632055 1728839 1044959 875660 502618 491166 582124 581325 591196 600685 599359 603980 694161 691985 4559882 4719311 39.75 71.7 2
10:36:15 2024-01-25 670081 668745 157736 154193 255645 260580 281971 278435 174109 172221 213978 218199 249644 254213 4149587 4475851 5903415 5732291 1010390 1042284 218403 194106 210666 213660 247613 241742 232035 231379 160305 161003 619400 581518 1323312 1335288 324735 320896 453704 455705 550081 540887 550287 553075 568140 575530 537854 599516 1623144 1712242 1064339 884343 503692 491166 580401 577923 586068 597175 595163 603085 691185 685255 4504141 4720684 39.75 71.7 2
10:36:16 2024-01-25 675523 668790 157591 154416 254720 261356 280902 280065 173729 172101 213229 218341 250792 252675 4161582 4530365 5931391 5728198 996769 1042284 218896 193177 210996 211904 249147 241403 231710 231896 160080 161431 622660 580965 1338040 1332157 325972 322133 453615 453319 553302 539195 551922 557647 572270 577226 542500 598334 1621967 1703160 1036056 882457 498350 492245 583011 578742 592979 598891 594284 603330 685178 685255 4570825 4713804 39.75 71.7 2
10:36:17 2024-01-25 675523 667689 156977 154086 253869 260622 281295 279923 173452 171945 213236 219421 249575 252531 4152688 4480978 5924037 5741332 1001038 1047517 218555 193188 210449 212499 247648 240245 232561 232058 160305 160523 614761 577963 1350031 1344914 324206 320410 453256 454710 556153 538178 548621 554749 565928 574770 539781 596571 1613924 1692064 1055134 881203 500478 492593 578056 576289 589456 595244 594866 603980 684062 683219 4576574 4708501 39.75 71.7 2
10:36:18 2024-01-25 675107 665948 157002 153339 254079 261132 282285 279887 173590 171860 213500 217907 249506 252567 4157146 4455487 5957507 5731966 1003898 1044245 218616 192883 210961 211904 247613 240414 231223 232058 159856 160344 610347 572416 1352974 1342589 321719 322657 450971 450696 550117 535829 550016 555569 565530 577226 540582 594220 1620769 1703123 1040889 874415 498350 491861 577201 577923 592251 595244 597845 601821 686825 685327 4624629 4720531 39.75 71.7 2
10:36:19 2024-01-25 674104 665953 156967 153305 254079 260363 280227 278470 173315 171198 212745 217920 249437 252134 4163595 4437180 5955659 5745428 1006694 1042284 216793 192613 209973 211904 247786 239960 231385 232058 159856 160233 614025 575947 1336968 1335288 322732 321906 448353 450696 554850 537381 551922 555177 565928 577302 539399 595574 1618514 1701258 1062263 871931 498078 492593 578875 576789 590742 595244 595750 600872 684098 685291 4631936 4715363 39.75 71.7 2
10:36:20 2024-01-25 673340 665948 156605 153803 253654 258508 281042 279136 172833 171163 212412 217698 248089 252675 4143660 4405235 5921103 5744745 1017628 1042284 217200 192543 209938 211622 245332 240210 231223 231407 159856 159334 616783 574053 1334493 1333395 321719 320671 452450 455426 549550 535000 548657 551237 565658 575301 531815 595685 1620769 1709240 1028333 871931 501190 486918 575570 577105 585632 594105 592277 595800 686073 684700 4563587 4708615 39.75 71.7 2
10:36:21 2024-01-25 666644 668331 156749 153165 253654 258760 280188 279136 172833 171214 212745 216847 249402 252211 4152688 4470200 5930819 5755377 1013164 1037345 216840 192672 209798 211686 246434 239837 230737 232568 159525 160422 619864 579724 1353336 1324202 322207 320753 448463 450769 550149 538178 551103 552728 567632 576819 531923 596015 1623144 1723492 1053956 874415 498350 486882 579697 577629 587178 598793 593407 595653 685142 683219 4524471 4701801 39.75 71.7 2
10:36:22 2024-01-25 665497 665948 155827 153165 252516 258725 281007 278065 172833 170586 212780 216661 248641 252247 4152688 4475567 5891527 5732826 1007983 1043395 217737 192368 209833 211693 245636 240032 230524 231788 159744 159944 616414 575696 1355341 1329255 324123 319819 451935 450660 548982 536550 547483 550456 566290 570410 536103 595942 1620542 1706091 1038854 881203 498350 485980 578019 571939 586347 595244 593279 599152 684804 682135 4549779 4708514 39.75 71.7 2
10:36:23 2024-01-25 669692 666635 155705 153278 251643 258725 279231 278316 172730 170518 211415 216556 248020 252639 4145795 4461530 5925392 5724372 998978 1042284 217317 191970 209247 210512 245297 238856 230060 230404 160009 159266 616232 572416 1362505 1339701 322288 319193 450740 452122 550502 531738 546391 549784 563156 574665 536518 592997 1613851 1697019 1036819 875660 494998 486774 573025 571975 587430 592997 595178 599521 681504 684249 4605357 4701765 39.75 71.7 2
10:36:24 2024-01-25 673607 665688 156208 152259 252490 257893 279905 278352 172181 170011 211345 216441 252566 251395 4149249 4427199 5940717 5726684 1000936 1038191 216271 191297 209101 209890 245812 238284 229271 230723 158851 159291 607405 572416 1352878 1335530 322288 320197 447159 450841 550539 533613 548749 552019 564641 573769 534482 591628 1612435 1696834 1034784 868691 494373 486738 574313 573963 587205 590819 594755 596498 676128 683100 4618527 4711166 39.75 71.7 2
10:36:25 2024-01-25 673598 664971 155853 152014 252490 257857 278161 278316 172147 170518 211310 216105 247642 251041 4145795 4411725 5940717 5729011 1003147 1040807 214933 191599 207944 210330 245858 237582 229307 230330 158962 158928 616414 574053 1335341 1331962 322288 318370 445073 451407 551637 535092 549899 552802 563445 573733 535170 589384 1613735 1696871 1058109 866965 495431 490378 574756 574551 586762 589918 593150 596778 676092 683583 4563397 4688257 39.75 71.7 2
10:36:26 2024-01-25 666281 665482 155203 152406 251682 257893 279753 275766 172575 169708 211415 215470 252672 252211 4149249 4417115 5912741 5711826 1013277 1034410 215751 191263 208594 210512 243722 238653 229307 229972 158962 159829 619400 571600 1349966 1331507 321832 317889 446940 450624 547431 530171 546779 546984 562885 573548 531097 589280 1618445 1705327 1022348 871301 498203 485261 571336 571939 580355 587999 592511 595602 680026 682135 4554280 4701801 39.75 71.7 2
10:36:27 2024-01-25 665536 664971 155670 152220 252033 257857 278418 277498 172147 169977 211345 215470 248020 250229 4155174 4463897 5922092 5740150 1012554 1040880 215117 191599 207944 210183 244508 238284 228880 230723 158372 159435 614921 578486 1340996 1320417 322288 317853 445897 450657 547431 531919 548336 549028 565658 570446 531803 592964 1617188 1716431 1054843 871819 496846 487602 576275 574247 582950 592706 588578 594657 682022 676313 4490449 4692435 39.75 71.7 2
10:36:28 2024-01-25 665786 665661 154781 152779 250459 257460 278418 276189 172301 169439 211380 215252 247298 250793 4146292 4495512 5884764 5720286 1003898 1036243 216306 190828 208234 210183 243552 237618 228560 229972 158705 158894 622660 574874 1336495 1331828 321832 316929 447999 449565 544201 530990 543264 546044 563989 568212 530958 592173 1612669 1696406 1047725 880666 496138 484628 575110 569928 582820 593837 588467 598480 683982 675989 4543283 4702394 39.75 71.7 2
10:36:29 2024-01-25 675203 665948 155100 152010 250878 257100 279869 277889 171056 170046 210026 215470 252424 249455 4149249 4480424 5912741 5711321 990274 1037786 215048 190326 207729 209200 244885 236612 228525 229972 157900 158894 607405 578173 1331459 1335398 322288 315938 445291 449565 547139 531810 543535 550066 562326 568212 531803 585912 1603435 1676052 1056032 875660 494725 486016 571718 568755 584194 589656 587863 596778 674800 676863 4559882 4699135 39.75 71.7 2
10:36:30 2024-01-25 672180 664005 155164 151736 252864 257392 278690 276613 171482 169439 210502 215264 248596 250193 4149249 4458821 5931391 5717312 998152 1037786 215083 190061 208269 208513 243757 237180 228525 229258 157900 158246 616414 569161 1355891 1331250 319562 317000 445715 448293 545813 529062 542307 548863 558195 568478 533313 586811 1608125 1690865 1032749 866880 491917 485534 570098 567811 583950 587928 589942 594152 677634 680709 4622314 4709892 39.75 71.7 2
10:36:31 2024-01-25 673464 664212 155027 151182 251604 256239 279118 276684 171022 170347 209920 215217 248457 250229 4150686 4408441 5907480 5717312 1007515 1032947 214749 190395 206041 209235 243347 236778 228525 228512 158005 157885 591578 570785 1333711 1327964 320241 315973 444639 450521 545355 529062 543498 540914 556946 568212 526683 585005 1611556 1701258 1040889 866965 495385 484847 569695 570369 578829 586230 586875 590301 677890 676205 4537234 4702398 39.75 71.7 2
10:36:32 2024-01-25 665860 664571 154996 151212 252553 256097 278974 275726 171463 169337 210026 214104 249122 249420 4149249 4460943 5916046 5730771 1007404 1035510 214417 190061 207261 208839 243008 236778 227112 229293 157680 157885 610442 574274 1356451 1322326 319562 316929 441777 446662 540542 530222 544381 544815 559162 568212 529030 589877 1613615 1711665 1041495 865116 493319 482758 571336 567811 577055 589366 588881 592053 679795 676241 4533877 4699135 39.75 71.7 2
10:36:33 2024-01-25 665808 665948 154863 151144 252481 257757 279869 274781 171310 169102 210473 214746 248351 249313 4149249 4468076 5884764 5731966 1003898 1033971 213753 190361 210780 208699 242600 236813 227623 228547 157680 157217 611935 577893 1331179 1324284 320921 315802 444639 449675 540995 532102 541082 540842 558588 564842 527978 586437 1604667 1694466 1028679 871931 494373 482758 571312 567110 578010 586230 584364 589845 678851 673997 4465515 4689090 39.75 71.7 2
10:36:34 2024-01-25 668694 663996 154176 151275 251489 255487 277178 276328 170783 169269 210438 214265 248386 248892 4150686 4530677 5912741 5711751 990975 1033064 214313 189200 207082 207505 243008 236778 226374 229098 157460 157350 613568 575696 1335329 1327022 320014 315802 441705 444954 540959 530598 539479 545658 562486 565709 531803 588101 1603435 1686007 1047725 871931 490173 482076 568122 568352 582950 587366 585469 593812 676056 671720 4524208 4681484 39.75 71.7 2
10:36:35 2024-01-25 673344 663500 154103 151245 251136 255416 277640 274887 170596 168368 209335 214769 246960 249206 4154176 4462113 5895665 5702635 991686 1038877 214348 189131 206041 207863 242228 238026 228190 227098 157460 156758 605903 571600 1326339 1337184 319336 315802 441777 445365 541067 527496 537882 540914 556542 563184 528620 582876 1599637 1673677 1049802 866880 490521 482758 567243 566709 577275 584062 584692 593196 673956 672000 4586600 4688295 39.75 71.7 2
10:36:36 2024-01-25 673139 662023 154137 150727 251489 255451 277123 275344 170514 168902 209335 214070 247242 248685 4145518 4437223 5946557 5742513 998077 1034703 213058 189166 210816 207182 243513 235318 226409 227769 156951 156650 616414 572791 1329618 1327964 319110 315802 438737 446990 544201 528419 542728 544815 554847 568176 522873 584998 1602296 1684814 1049802 861433 491219 484162 568046 569561 579651 583651 584637 589443 667151 673211 4537234 4684869 39.75 71.7 2
10:36:37 2024-01-25 665808 663491 153962 150311 251131 254241 278298 273246 170480 167869 209335 213408 246790 247918 4133984 4460599 5870447 5712620 1002291 1032843 215382 189062 207364 207759 242055 235742 226234 227629 156498 158936 616414 575696 1318830 1324202 318369 313814 441561 446031 540988 528688 537049 541288 558727 560674 522801 585404 1602296 1687275 1045648 871931 492617 480608 568046 563766 574419 585369 580317 586816 674982 667263 4474055 4674800 39.75 71.7 2
10:36:38 2024-01-25 665729 665218 153607 150274 250070 255273 276136 274083 169974 167835 209300 212749 247207 247882 4143088 4524622 5903415 5713236 988864 1035556 213422 188890 207620 206399 243104 237354 226077 227699 156668 156758 608949 575696 1326379 1328145 320161 315358 440319 441755 540995 528807 539818 544011 556910 561533 528246 582543 1595448 1673677 1041495 871931 490173 483477 568449 564331 578010 582759 580317 588064 667079 671520 4540039 4685748 39.75 71.7 2
10:36:39 2024-01-25 668438 658290 153113 150307 249657 255059 276559 274150 169940 167869 208682 213374 246445 249455 4143336 4468226 5912741 5694509 991686 1033064 213753 188503 210708 206606 241451 237588 226023 226854 157180 158235 607405 568700 1329648 1335257 315577 315766 441214 441539 542523 525909 538284 540842 554543 563220 530677 582691 1600021 1678107 1045648 866348 487708 481132 563971 564636 578010 581869 585886 590264 667223 673045 4599716 4688445 39.75 71.7 2
10:36:40 2024-01-25 671432 662051 153855 149801 250783 253886 276136 274502 169671 167869 208321 213374 246410 247918 4149249 4408589 5922066 5713236 995936 1029956 216717 188537 206927 206961 242025 239268 225989 226431 156375 160558 611935 570785 1327645 1326258 317362 314626 440255 445474 543678 522761 541357 543210 554325 563006 521656 579804 1598886 1683505 1028679 863166 491219 481323 564805 563766 573717 579385 583534 587226 667079 671147 4538518 4681522 39.75 71.7 2
10:36:41 2024-01-25 662666 658295 153152 149797 250044 253639 276559 273210 169940 167801 208682 212024 246445 247882 4143336 4454801 5895740 5709163 1003898 1033064 212365 188503 207072 206571 240780 234592 224559 227451 156266 160558 608949 572416 1337849 1316874 315757 315802 436615 445425 538023 527404 540512 541252 559702 563869 525614 585293 1606859 1704906 1031111 863886 489130 477832 568302 565362 575337 584474 581251 586809 675407 671147 4486849 4671425 39.75 71.7 2
10:36:42 2024-01-25 662473 662051 152867 149801 249232 253462 277214 272342 169938 167055 208682 212681 245687 247638 4143336 4472671 5862036 5702635 997364 1033064 213570 187946 206927 206537 240342 234558 224942 226361 156266 160334 607405 572416 1325864 1322326 315793 313444 442251 444290 538315 522905 536376 538196 555894 558982 524350 583861 1599389 1683990 1043572 871782 490484 476835 565494 558761 572611 582349 577744 588640 672311 666144 4483434 4688445 39.75 71.7 2
10:36:43 2024-01-25 665729 662051 152833 149351 249057 253462 274378 273246 169402 167305 207996 212386 246410 246356 4139884 4520986 5912812 5729134 985314 1032424 212399 187946 206927 206216 241787 239195 224942 226431 155653 160593 607456 574874 1332202 1322326 315829 313665 438679 440297 539840 525972 537520 540770 556542 559459 522909 583595 1595084 1676740 1056963 871301 486786 480463 567170 562770 577937 582124 579887 587653 668735 666180 4527994 4688445 39.75 71.7 2
10:36:44 2024-01-25 667228 663127 152350 150037 248108 253886 275677 272377 169165 166939 207996 212681 245628 248649 4143336 4467863 5903415 5689196 988864 1033069 212399 187616 206781 205860 240509 239063 224785 224929 156410 157169 605360 566264 1332079 1332451 314247 312682 440643 441417 538315 519718 535198 540522 550077 558213 522801 578946 1594279 1671306 1039418 862658 486786 479768 562867 565173 576302 582124 582793 588752 669610 667119 4609121 4695100 39.75 71.7 2
10:36:45 2024-01-25 671992 662441 153601 150338 249657 252298 274870 273069 169100 167271 209798 212715 245652 247118 4143336 4408441 5895816 5703594 1004650 1033157 216484 187946 205875 206325 240307 239027 225517 225469 156128 157608 611935 568756 1327430 1323479 315427 313414 438079 441719 540605 521254 537049 539758 549883 558213 521497 576789 1595448 1678723 1047725 860173 489130 477387 559072 558869 571059 580337 581959 583413 669026 667083 4534748 4688445 39.75 71.7 2
10:36:46 2024-01-25 662248 658290 152833 148709 248887 254825 275306 271856 169100 171300 207706 211223 246129 246976 4139884 4448799 5891603 5707940 1003898 1032424 216307 187322 206200 205575 241684 234688 223589 226203 154902 157608 610537 572416 1345781 1314076 314725 313957 437733 440332 535136 522429 536023 538196 554971 561497 522642 582839 1602296 1696443 1035265 857660 486254 474528 565240 562934 571327 581904 581214 584125 673455 669614 4509977 4684356 39.75 71.7 2
10:36:47 2024-01-25 664520 661905 152803 150756 248325 251877 275677 271132 168866 171159 207382 211956 245411 246321 4133984 4460488 5847463 5692348 998076 1029371 216413 187288 205839 205717 240743 234688 223555 224963 154902 157030 608949 570748 1341110 1318744 314725 311510 438027 440953 532054 521254 532024 534982 550149 557161 521533 580841 1595411 1680487 1033003 866917 488176 474159 562308 559587 567969 579350 574264 585135 667115 662297 4477042 4682846 39.75 71.7 2
10:36:48 2024-01-25 668140 663852 152486 150334 248316 252855 273017 273034 168931 166474 207278 211370 245239 245527 4131821 4493000 5891603 5698840 987457 1030225 216191 186769 206226 205221 241684 234028 223624 224963 154902 157498 608949 573234 1329895 1327964 316747 311038 439321 439641 539458 521989 533534 538994 549230 558146 522642 577984 1586228 1657638 1039418 864500 485512 476308 560911 559587 572170 577217 574300 585409 662904 662763 4563473 4674838 39.75 71.7 2
10:36:49 2024-01-25 668708 658223 151958 148645 248179 254286 272946 271786 168965 166489 207099 211956 244687 246215 4145795 4436578 5926332 5708282 993899 1033064 212828 186769 205261 204583 241684 234688 223555 224929 154867 157134 616414 569161 1335751 1320454 313805 313480 436806 440397 538315 521456 536757 537832 550077 559852 521223 575937 1590775 1673677 1039418 855208 484709 476344 559036 558906 573052 577217 579047 582844 663914 667191 4537271 4671463 39.75 71.7 2
10:36:50 2024-01-25 664120 658218 151853 151088 246973 251526 274834 269790 169165 167859 209622 211888 244617 247740 4144757 4405070 5891527 5712014 1005885 1031600 212828 186769 205551 205221 240330 239027 223555 224269 154902 157025 616414 565893 1322754 1320454 312816 312019 437424 440953 532054 519982 534365 531937 547578 559198 519180 576789 1595212 1684814 1030714 857015 486980 475369 559720 558761 568842 577217 578600 582844 666307 665243 4534293 4685095 39.75 71.7 2
10:36:51 2024-01-25 664397 658263 151819 150128 247666 252298 272289 270649 168366 167754 211501 212574 244145 245527 4133984 4522324 5908403 5707015 984165 1031144 212871 185266 205190 203948 241006 234523 224855 225330 154583 156925 608949 572008 1319779 1318744 313769 310131 436244 438841 535172 521254 531988 538233 550149 556860 523012 575937 1586191 1666845 1050602 865116 482645 474934 562308 558005 572575 576951 574548 581154 661933 663018 4527407 4676396 39.75 71.7 2
10:36:52 2024-01-25 664171 658510 151157 152468 246518 251491 273122 270649 168299 168295 211429 210751 243326 247082 4139884 4459881 5905173 5704448 993814 1029954 212608 185138 205083 203846 240899 234178 223486 224234 154583 156587 607456 564213 1338516 1324280 313095 311546 437424 438859 531946 518039 530374 536669 545932 558018 521533 577088 1586265 1671306 1037341 855208 481959 473493 559720 559587 570924 576882 577298 582844 661933 663301 4602544 4686412 39.75 71.7 2
10:36:53 2024-01-25 669459 658263 151824 152116 247697 251789 273158 272827 167999 170850 210946 211370 243326 245562 4139884 4373832 5884764 5694505 998790 1031106 211322 187185 203652 204765 240730 233484 223451 223439 154587 156557 608949 567886 1319001 1320532 312561 310566 435565 441647 535136 519946 533571 531865 547207 556626 513896 573667 1590502 1673677 1047725 855817 484769 474361 557706 558795 566832 573962 574337 577648 665634 662297 4533877 4676396 39.75 71.7 2
10:36:54 2024-01-25 658616 658218 151610 152124 246938 252409 273122 269790 168149 170695 211429 210102 244110 245061 4140384 4461534 5894090 5703870 998189 1030358 211900 190323 204400 204444 240419 234070 224065 224755 154480 156846 604470 570509 1352334 1313248 313539 311368 433048 439774 531826 519211 531988 535147 548278 558411 519314 575937 1595084 1690865 1033188 853386 483332 471253 559720 559587 568842 577217 577474 579398 667789 662799 4519882 4661433 39.75 71.7 2
10:36:55 2024-01-25 662970 658254 151157 149495 246557 251789 273158 269755 168265 170541 211393 215053 243700 244430 4140384 4447616 5853641 5695742 994520 1026660 211900 190252 203900 203948 239622 233627 222642 223542 154120 156453 608949 572791 1317008 1318744 313984 308980 437538 441986 532958 520977 531275 530972 548794 552620 513860 577088 1585759 1671306 1033188 865116 484020 472840 559720 554284 567234 577217 572068 581118 665866 658286 4495772 4673705 39.75 71.7 2
10:36:56 2024-01-25 665771 657966 151123 152081 245970 252144 271458 270649 167999 170611 210874 214717 243326 249618 4149249 4511884 5884764 5686390 982297 1028642 211900 189817 204400 203282 240668 233263 221767 223576 153837 156478 608949 571600 1344246 1315008 313984 309812 435325 437237 532203 519873 530897 531792 548242 554103 519805 578172 1584319 1669396 1048482 863166 479910 474361 560911 556392 568041 576928 572068 581118 658173 658056 4511270 4674838 39.75 71.7 2
10:36:57 2024-01-25 668362 658263 150630 152150 245385 252144 272649 269379 167733 170302 210762 215088 242410 245355 4137159 4461679 5878912 5675774 985141 1027149 211935 189746 203900 203316 239586 233063 222144 222131 154368 155255 603003 564244 1322969 1327022 312208 309121 435688 437874 531197 517885 528863 535147 545590 554862 518192 574114 1585759 1659955 1033188 856961 479910 474056 556524 557143 571635 574226 577004 581860 658101 663486 4590310 4674763 39.75 71.7 2
10:36:58 2024-01-25 667689 659631 151111 151589 246894 252144 271388 269755 167700 170625 207016 210034 243047 244530 4142838 4405524 5887280 5683878 998189 1027075 211020 185138 202549 203880 239551 232266 222762 222818 153803 155904 608949 565859 1325748 1318744 313095 309051 431740 438859 531982 516871 531501 531792 546653 555062 516656 572514 1585722 1668264 1037341 857453 484020 474215 556838 555314 565522 570401 573658 576906 658355 663261 4520978 4671449 39.75 71.7 2
10:36:59 2024-01-25 656650 657894 150433 151976 245896 251789 271803 268899 167498 167192 206910 210797 242579 244771 4136416 4455485 5875439 5698568 998790 1027075 211020 190012 203543 203214 239145 233191 222810 223318 154059 155220 602977 566698 1359593 1309524 311987 310932 432725 437183 529199 513855 528802 531367 546472 555062 513824 576119 1590775 1689015 1048482 856229 482534 468710 559684 557859 568891 576152 575217 578551 663696 662010 4499881 4670999 39.75 71.7 2
10:37:00 2024-01-25 660520 658150 150576 149500 245350 251011 272254 270338 167317 166958 207344 214577 242544 246546 4136416 4451216 5838137 5674499 994520 1026078 211533 189976 203223 203564 238107 232792 223872 222784 153308 155220 605963 569515 1322401 1315008 313095 307650 435575 438855 529199 516835 525609 530616 547426 550185 512956 574483 1584319 1668903 1050602 862658 481275 468818 557881 553550 565339 576284 570962 581633 662723 659658 4519049 4673705 39.75 71.7 2
10:37:01 2024-01-25 665502 659452 152226 149320 245315 251435 272927 269790 166854 167660 206580 211528 242544 245149 4136140 4499268 5866114 5683878 980935 1026312 210543 189675 203188 202651 239232 231706 223158 222818 153035 155904 602977 570785 1345040 1318744 313539 307220 432980 436679 531535 518406 529012 531792 547039 550185 513752 571623 1575638 1648431 1054843 861396 479910 474325 555701 549820 567234 569965 568576 580844 657849 658506 4518557 4678900 39.75 71.7 2
10:37:02 2024-01-25 666344 659562 149994 148912 244692 251789 270526 270838 166935 166958 207162 211239 242756 244360 4133984 4436578 5894090 5674499 985141 1026348 211202 186617 203543 206945 238810 232429 223158 222131 153769 155044 613241 563037 1333107 1318744 310885 310273 432980 436361 531450 513024 528260 530972 544233 552620 513860 571009 1581529 1664483 1035265 853386 478514 472616 555701 556319 568439 571676 574956 576720 658648 658322 4605654 4684356 39.75 71.7 2
10:37:03 2024-01-25 664244 660098 150643 148772 245175 249669 272911 270076 167137 166958 206645 214577 241094 246429 4136416 4383372 5875439 5684863 1002392 1025681 210508 189639 202584 207235 237301 232465 223158 221909 153840 155044 606853 563037 1335798 1315008 311325 310273 431654 437874 529199 512627 529012 529044 540869 551000 513117 570163 1583778 1674206 1016469 850927 481275 468344 553207 553820 562789 570437 573251 577914 658101 658250 4515066 4664339 39.75 71.7 2
10:37:04 2024-01-25 658077 657651 149448 148528 243434 251715 272809 269138 167565 166445 206909 210398 242237 245478 4144757 4500449 5872398 5693257 983736 1026719 210508 185918 203543 206549 237870 232429 222341 222131 152781 155186 602977 568756 1313306 1315008 312208 306935 431654 432597 528087 513891 527510 532121 547426 550185 513860 571893 1577045 1659772 1048482 859525 478798 471579 557312 549784 567234 572078 567698 575868 658648 654302 4511937 4661081 39.75 71.7 2
10:37:05 2024-01-25 668182 658698 149274 151453 243774 250658 270526 269388 166906 166725 206580 210622 241559 246429 4144757 4456017 5878837 5674499 984326 1026756 210985 186617 202584 206874 237930 231741 222497 223145 153593 154437 608949 563037 1338686 1322326 310446 307220 433061 432669 529948 510754 525531 531367 541027 550702 513752 568512 1577008 1657349 1050602 852173 477800 468818 550095 553039 566832 570174 573251 575868 656750 658178 4596432 4661395 39.75 71.7 2
10:37:06 2024-01-25 667885 656509 150364 148257 245315 249637 269772 270148 166150 166713 205315 210797 241060 245149 4134200 4373795 5862149 5688150 1000369 1024860 209850 186179 202231 204448 236393 231345 222497 222832 152849 154652 601520 563037 1318969 1315008 310885 306755 430369 436529 529199 511870 527510 528172 540574 550185 510871 566357 1581529 1665663 1020539 850286 481275 467356 552115 549856 558919 567182 571110 574450 659581 657179 4521241 4667667 39.75 71.7 2
10:37:07 2024-01-25 660561 659636 149720 148461 244355 249637 270373 268974 166642 166457 206254 210209 241129 243661 4133984 4446106 5876875 5707015 999978 1026719 209056 186404 201772 203661 237266 231345 221874 222097 152576 155083 604470 569161 1319477 1304889 311950 308960 430179 432777 528451 513855 528636 528633 545845 550578 512355 571009 1583778 1673677 1057928 853386 479570 468050 556524 549856 558991 570463 565184 571861 656458 653347 4446051 4667667 39.75 71.7 2
10:37:08 2024-01-25 656645 659631 150840 149053 242822 249883 269772 267771 166906 165924 206254 209588 241025 243445 4133984 4469828 5837862 5682743 981278 1023771 209711 185257 202479 203056 237160 231527 221697 223930 152679 154652 602977 567886 1332894 1313307 311179 306789 431618 432033 527506 512988 522673 528260 544233 549797 512234 571009 1575852 1659189 1042121 855817 476075 466991 554880 548902 564759 570441 565221 576944 658648 652429 4502444 4664063 39.75 71.7 2
10:37:09 2024-01-25 668859 658702 151060 148221 243400 249812 269737 268974 166150 165924 205928 210797 240823 243734 4139884 4448983 5862149 5670452 981597 1023844 210080 185706 202126 203484 237422 230843 222810 222292 152713 154239 598578 565417 1308621 1324374 310446 306789 431020 432597 528788 513366 522783 528224 538603 549109 513625 565953 1572283 1643763 1012374 853386 476375 467356 550552 550419 563491 567937 568137 575268 655786 652393 4573408 4675064 39.75 71.7 2
10:37:10 2024-01-25 666022 657762 149648 147836 244390 249076 270701 269388 165969 166410 205279 210209 241025 243770 4139884 4402350 5873889 5675774 995314 1023844 209015 185931 200612 203661 236934 229909 222319 222654 153561 154270 600049 564647 1319954 1315115 310373 306789 429838 432561 529053 513767 528260 528716 539397 549896 510689 566833 1574518 1658560 1035265 852173 479570 468746 550552 550163 559674 568203 566895 570572 652868 653347 4515165 4648041 39.75 71.7 2
10:37:11 2024-01-25 656345 656837 153342 148150 243395 249041 269292 268274 166117 165658 205893 208865 240656 244976 4133984 4449133 5862074 5689196 996474 1024098 208835 185918 201279 203802 236568 230823 221218 223145 152324 154403 601484 565893 1341701 1307439 309279 308198 430142 432489 525264 513003 526951 527296 540955 550113 511557 569318 1581256 1681112 1062530 850890 477086 466006 554061 554730 558991 569965 568137 571861 657763 653806 4480643 4641383 39.75 71.7 2
10:37:12 2024-01-25 657616 659370 153409 148249 242813 248879 269737 267771 166150 165808 205279 209372 240287 243504 4133984 4464083 5811903 5670452 988752 1023118 209231 185788 201244 203413 235803 230267 221563 222519 152290 154154 600049 566226 1340697 1309524 308951 306789 430513 434915 526010 513657 522266 522743 540883 545968 515005 570477 1576684 1662088 1083273 857036 475397 466563 554827 549494 559063 568731 567519 575268 658538 654402 4512115 4667667 39.75 71.7 2
10:37:13 2024-01-25 665757 658698 153239 147921 243026 249076 268917 268974 165446 165575 204920 210222 240621 243490 4142550 4455179 5866114 5670452 985141 1023844 209196 185363 201279 203091 236533 229552 222185 222519 151835 154342 601484 567886 1305980 1318744 310227 306357 431362 431956 528825 513040 522007 528548 540454 546365 511664 564236 1570833 1635553 1039418 855134 476075 468882 549737 548863 559027 565869 566712 574265 649087 653018 4546855 4673705 39.75 71.7 2
10:37:14 2024-01-25 665734 657900 153239 147845 243060 248308 269750 268596 165560 165920 204597 209518 240287 243734 4133984 4421199 5872676 5674499 989559 1023844 207535 185398 199984 202949 236568 228875 221718 221896 151801 153872 604470 563842 1313024 1311286 309570 306789 427716 431434 528041 512314 526015 528305 537845 550185 510040 565224 1575274 1660178 1064425 848932 478456 468200 550516 551735 560468 565919 567668 568443 649051 653940 4518292 4664339 39.75 71.7 2
10:37:15 2024-01-25 654642 656727 150312 147284 242817 248272 270510 267415 166117 164828 205315 208214 240253 243770 4130519 4439324 5862149 5685139 996474 1023844 208544 185398 200928 202807 236168 230302 220150 222519 151801 153658 601484 563842 1323538 1307396 306852 306789 428963 431430 521425 510830 524414 522851 540229 550185 510437 566831 1581256 1676052 1042386 847801 477434 467445 553647 552691 561263 571418 569324 570020 659164 656218 4483846 4663927 39.75 71.7 2
10:37:16 2024-01-25 659843 658702 150250 147395 242817 248110 270856 266807 165854 165357 204956 208900 240287 243661 4133609 4472671 5838137 5671728 987253 1023118 209196 184810 201244 202774 235111 230070 220528 222207 151801 154013 601484 566264 1313926 1309524 309096 306357 429054 431229 521930 512314 519686 522887 540610 545344 510543 566795 1572283 1655289 1049542 852779 473372 466563 550059 548863 559027 568023 566353 573302 656568 649128 4512585 4669467 39.75 71.7 2
10:37:17 2024-01-25 666277 656837 152920 147769 242280 248582 269914 267512 165593 165392 204597 210111 241626 243517 4133984 4458161 5857818 5666409 982334 1023844 209015 184939 200647 202488 235639 228875 221563 221204 151801 153661 608949 563842 1321643 1318744 309133 305926 431362 430024 523040 510469 519723 522959 538310 543779 510871 562747 1567825 1644080 1018857 852173 474383 465244 547408 547276 558991 565869 565221 573154 649123 653686 4595792 4679088 39.75 71.7 2
10:37:18 2024-01-25 660565 658013 150627 146945 242917 247365 270022 266736 165526 165183 204455 208214 240052 241738 4134200 4454152 5845524 5670452 989371 1020907 207894 184775 199984 202488 235076 228839 220339 221741 151523 153165 601484 567886 1296025 1309524 306888 304566 429875 431308 521022 510830 519650 521236 537809 542147 504882 566065 1572283 1656463 1042121 855817 475397 465245 550552 544779 558092 567403 562811 571013 656448 648214 4496255 4648041 39.75 71.7 2
10:37:19 2024-01-25 664392 658702 152845 147426 243896 248024 268859 268453 164971 165484 203811 208581 240150 242778 4139884 4493233 5857541 5665255 983035 1022393 207894 184189 199984 201818 235076 228449 220599 221204 152484 153518 602977 565859 1319648 1318744 308660 304530 429571 431229 527131 510108 518146 522851 537550 542147 507811 561042 1563037 1629760 1035265 850964 474721 466233 547021 544815 559674 561560 564085 570204 649506 649200 4539706 4657416 39.75 71.7 2
10:37:20 2024-01-25 664387 656837 152915 146778 242280 247506 268956 267360 165038 165344 204169 208587 241626 242760 4135885 4427638 5884764 5683878 986052 1022393 206567 184516 200403 201537 235838 228609 220150 221204 150828 152858 601484 563842 1322661 1309524 306816 305926 423750 430010 523040 509352 522857 525917 538310 548336 509320 561875 1567825 1651116 1044241 843513 473372 465244 547408 549640 558882 562947 564486 565925 648587 649308 4508622 4648340 39.75 71.7 2
10:37:21 2024-01-25 656386 656966 152636 146920 240831 246779 269371 265245 165560 164329 204597 208214 238819 243698 4128741 4439859 5853696 5674499 993810 1022393 207680 184493 199914 201783 235006 228875 219123 221741 151455 153165 599991 563037 1342562 1300304 306708 305926 427112 431229 521187 504950 522007 522806 537018 546988 504882 567789 1577008 1672491 1037880 846518 474046 464916 550552 546948 557697 567803 566092 566362 654325 649272 4477444 4654974 39.75 71.7 2
10:37:22 2024-01-25 657474 656841 149830 146610 240797 246709 270130 265776 165071 164564 203953 208214 239151 242904 4133984 4458348 5834012 5662510 989745 1020723 208045 184189 199949 202170 234352 228804 219903 220921 152699 153096 599991 564647 1329714 1309524 306816 304994 428963 431229 521556 509352 519370 522953 536228 540522 504882 565625 1567553 1654116 1037880 853386 472700 463896 549773 544011 558882 566569 562811 570608 654519 649164 4502444 4664339 39.75 71.7 2
10:37:23 2024-01-25 664392 658232 152596 146908 240793 247345 269371 266914 168681 165392 203632 208900 238785 242432 4133984 4451631 5856788 5674728 981353 1022246 207720 184083 199879 201222 234902 227759 220387 220515 150794 153165 602977 566226 1310980 1318744 306744 303817 428624 430619 525738 509206 517744 522007 536791 540522 507473 559344 1563037 1631076 1016469 848477 473099 465245 545405 540878 558092 560665 562811 568517 647634 647266 4524283 4648041 39.75 71.7 2
10:37:24 2024-01-25 664373 654946 152627 146645 240831 246709 267718 266131 168681 164481 203311 208407 239151 242186 4136604 4408441 5874715 5670452 989559 1024041 206360 184329 199148 201397 234937 227989 219666 220185 152484 152721 601484 563842 1309619 1308595 307667 304566 424075 432380 525264 504914 521232 522007 535960 546275 506828 559344 1566639 1651153 1046362 845916 474721 465245 545405 545622 554052 561261 562848 565995 649046 648707 4502191 4654974 39.75 71.7 2
10:37:25 2024-01-25 654900 655103 149901 147021 240797 246501 268992 265687 168715 164481 203597 206599 238785 242150 4121694 4433007 5839145 5667686 991686 1020944 206602 183896 199322 201220 234317 228557 218690 221267 152270 153279 597005 565455 1333936 1300267 307230 304887 423894 429900 520083 504950 519686 522806 538164 546930 504738 564421 1572283 1669212 1044241 846518 473036 463932 548959 547432 556122 564869 562848 567756 649159 649164 4468038 4654974 39.75 71.7 2
10:37:26 2024-01-25 657622 656837 149579 147123 241845 245570 268578 264468 168715 163809 203311 206955 243249 242114 4124632 4444981 5819487 5648982 987958 1017981 207246 183570 199322 201220 233236 227900 218782 220172 149708 152393 599991 563250 1322746 1307671 307383 302928 428321 430582 520010 504769 519429 520959 537404 541171 504027 562710 1567108 1650567 1024881 853386 471434 459913 549467 540806 556515 564039 561107 567639 651128 644885 4499230 4657692 39.75 71.7 2
10:37:27 2024-01-25 664392 656373 149094 146066 245862 246328 267753 266131 168342 164828 202495 207855 243214 240650 4130519 4477079 5840821 5655782 979539 1020221 206636 183605 199322 200589 234096 227352 219842 219829 149502 152639 601484 564647 1296917 1315008 306492 302433 427232 428503 524194 508912 518153 522953 532013 541063 507547 559933 1560431 1627543 1033188 848403 470469 463641 544178 540734 556515 558239 560275 570318 645733 645375 4530790 4648078 39.75 71.7 2
10:37:28 2024-01-25 663916 654987 152309 146375 245938 246709 267307 265687 168577 163844 202708 207566 243555 241738 4130519 4408680 5875439 5658334 987457 1019424 205570 183605 198387 200589 234679 227159 219123 219829 151842 152639 601484 562234 1308467 1307667 306501 303177 424038 430619 521389 504878 519723 522843 531833 545504 505356 560083 1565185 1646198 1042121 845879 474721 464552 541081 544011 550050 560438 561645 565593 647140 647266 4499692 4654974 39.75 71.7 2
10:37:29 2024-01-25 654900 655450 152353 146375 245521 245742 267753 264503 168611 163809 202708 206243 238620 242150 4124632 4439664 5847463 5667686 991686 1020184 206382 183023 198698 200589 233596 227352 217576 220172 149502 152115 597005 561433 1325208 1298460 304378 304102 424002 428795 518578 504059 517744 520001 536791 542909 503282 562452 1574153 1669450 1057928 843402 472029 459697 547299 545440 554261 563032 562774 565995 649087 647266 4477444 4645609 39.75 71.7 2
10:37:30 2024-01-25 658642 656732 148821 146134 241845 245192 268507 263623 168646 163775 202672 206921 243072 241363 4124632 4451364 5819487 5645233 979952 1020184 207501 182826 199635 200275 232230 228059 218864 219829 153387 152148 602417 563037 1325549 1305853 304878 302893 426510 428795 519348 504878 516523 519597 536791 540409 503282 562311 1565259 1646095 1055762 853178 470136 459552 546920 542788 555547 563032 559262 568821 652290 647108 4496255 4645008 39.75 71.7 2
10:37:31 2024-01-25 664281 655872 149269 146265 241162 245703 267540 264432 168577 163775 202319 207890 243036 240650 4121153 4439324 5828350 5640873 975762 1019461 206602 182988 198733 199926 233375 227194 218442 218429 151842 151626 600049 559437 1338801 1315008 305488 302221 424111 427173 518251 502570 516758 521474 531228 540409 504027 556041 1558605 1627450 1037880 845314 469419 462551 542537 540806 555401 559045 561682 568839 645588 647602 4556287 4664339 39.75 71.7 2
10:37:32 2024-01-25 657078 655690 149849 145725 242490 245087 267682 264397 168542 163740 203160 206783 238021 239762 4124094 4448799 5820145 5670176 988789 1017150 205473 183244 198042 200345 232842 226965 218219 219110 151580 152571 595452 566264 1311030 1296620 305737 302785 422036 428758 519715 504914 518074 519964 537661 540487 503963 560137 1563037 1655866 1057928 847724 472029 462348 546635 542788 549712 559189 558009 562641 647104 644863 4421010 4651663 39.75 71.7 2
10:37:33 2024-01-25 657354 655463 149199 145961 241060 246532 266425 264221 166054 163568 202496 206140 243377 240578 4131857 4502318 5865139 5655742 972982 1020147 205856 182664 198352 199266 233956 226965 217728 219605 153247 152115 610632 565455 1320188 1305814 304806 302150 423966 423691 519348 504878 518264 522213 536754 541171 504774 560571 1558531 1637989 1091645 848403 467919 463168 546598 542788 556478 559808 558406 565995 643803 645050 4493265 4645515 39.75 71.7 2
10:37:34 2024-01-25 662195 656577 148851 146303 240508 245668 266986 264256 165823 163568 202461 206714 238920 241729 4132933 4433904 5859974 5654246 983736 1020907 206177 182409 198663 199266 233201 226900 217728 218922 153496 152009 599991 558244 1321292 1308595 302919 303106 423966 423728 520083 503665 515952 521474 531228 541171 503955 557222 1558494 1639003 1081060 839220 467919 459480 541009 540806 554871 559189 561070 565995 640146 645303 4563473 4654974 39.75 71.7 2
10:37:35 2024-01-25 662170 654411 148645 145629 241131 243652 267459 263957 165673 163499 202390 207578 239733 241184 4122972 4377366 5838137 5665120 994407 1017908 205536 182547 198249 199844 231769 227317 217355 218394 151417 151593 595512 559560 1308896 1300304 302955 302150 422666 427777 514063 503885 516758 513909 530409 541171 502980 557222 1565259 1650567 1042121 839183 470023 459548 542537 540770 549095 559189 562067 562678 648587 644396 4494427 4645609 39.75 71.7 2
10:37:36 2024-01-25 658486 656373 149153 146307 241131 244333 266861 262817 168238 163444 201965 206208 238930 240205 4128702 4445483 5813074 5655742 985103 1017908 206326 183241 197457 199822 232126 226648 217542 218829 151417 151593 598498 562234 1354145 1300304 303879 301232 423809 427439 514026 503278 513615 516817 532013 537575 503250 558875 1558605 1644929 1076634 848403 468988 459585 541045 539721 550086 559808 556068 565995 647634 643953 4490055 4645609 39.75 71.7 2
10:37:37 2024-01-25 663450 656572 148641 145582 240793 244745 266042 264397 165304 163775 201296 206530 239097 239090 4127273 4443594 5852770 5633933 977741 1018919 206395 181763 198076 198919 232161 226578 217484 218466 149502 151073 599804 556831 1307653 1309524 303901 301268 423334 423655 518176 501714 513652 519232 528882 540790 504677 557981 1557389 1639224 1078847 839220 466486 459769 541385 542641 554015 559189 559408 565191 640074 645774 4568617 4645609 39.75 71.7 2
10:37:38 2024-01-25 663336 653949 148258 145411 241131 243378 266451 263553 167935 163217 201296 206530 238428 240543 4121153 4364721 5819487 5665255 994336 1020406 205610 182201 197938 199093 233074 227019 217367 217645 151382 151106 600049 557809 1310292 1304928 304548 301268 421406 427777 513882 503172 516449 513837 528846 540409 499840 556755 1563037 1650882 1026958 838551 470690 456972 541114 542019 550117 559189 558148 562641 647209 645774 4483846 4638988 39.75 71.7 2
10:37:39 2024-01-25 654877 654910 148641 145359 241131 243617 266598 262782 168052 162921 201648 206065 239097 239055 4124094 4442468 5822593 5651796 985141 1018808 205650 182675 199766 199127 233587 226508 217216 218594 151311 151701 598498 563037 1315584 1303076 302955 300386 424002 423475 516790 502498 513252 513873 532049 537018 503963 561019 1558568 1643763 1069995 848328 467183 457008 541045 540486 550014 558239 555639 565735 647598 643917 4490055 4645609 39.75 71.7 2
10:37:40 2024-01-25 663450 654951 148611 145393 240241 244368 265971 263588 164901 163706 201296 206852 239097 239426 4124094 4442792 5845524 5646363 978070 1016430 205536 181798 199781 198919 234060 228238 218127 217471 151417 151039 599497 560028 1304385 1315115 304764 300809 423786 426495 517007 502816 513215 518387 531069 536371 503926 555138 1556000 1628509 1046362 844113 467220 459409 539817 539721 550014 556724 556892 564352 640038 643953 4555583 4654974 39.75 71.7 2
10:37:41 2024-01-25 663445 652990 149044 145152 241167 243652 265192 263588 165304 163182 201777 206208 239097 240205 4127037 4380124 5864153 5651431 988864 1016467 205216 182375 201075 199266 231379 225912 217507 217342 151473 151073 594164 559227 1329098 1305853 304437 302866 421299 427934 517994 503062 515000 513693 528582 538818 498710 555964 1561116 1646551 1042121 839220 470690 457008 540965 541252 549847 555942 556105 560105 640110 643953 4505660 4648923 39.75 71.7 2
10:37:42 2024-01-25 654739 652990 148615 144888 240793 243548 266007 262345 165231 162661 201296 205533 239097 238279 4130519 4443103 5828812 5665120 991012 1016160 203978 181832 201146 198954 231379 225562 216739 217715 151161 151039 601484 565455 1287991 1299382 303629 302782 424331 426846 516790 505673 513469 513693 530265 534652 499269 558267 1557238 1641559 1074421 848403 467919 456828 542921 538087 551287 559189 556820 562567 645733 639956 4483846 4645515 39.75 71.7 2
10:37:43 2024-01-25 661535 653954 148750 144833 240047 243617 264450 263588 164672 163217 200665 205568 238428 239055 4130519 4464714 5828812 5646363 968202 1016430 204932 181223 201254 198608 231735 229693 217355 217377 150781 151106 598498 562636 1296917 1309524 302919 300731 422369 423655 518578 502916 514113 518913 530547 538201 501573 553343 1551145 1620782 1026958 843928 467748 460637 539435 538123 549518 556424 556746 562641 640364 640258 4556866 4649022 39.75 71.7 2
10:37:44 2024-01-25 661372 649286 148650 145056 241131 245221 265156 263588 164214 163182 200665 205602 238393 240030 4121153 4386654 5850353 5651708 988864 1015675 204863 181798 200792 198919 232746 225178 216831 216853 150993 150864 601484 556831 1301074 1300304 303685 299444 420116 426161 518628 501714 514380 513801 527254 537197 495868 553232 1557783 1640133 1060094 839606 470382 458719 539744 540339 547253 555300 558009 558880 640074 640294 4499692 4645332 39.75 71.7 2
10:37:45 2024-01-25 662473 654375 148157 144880 239631 245741 264274 263588 164214 163464 200665 205568 238393 238684 4124632 4474093 5829713 5646363 970340 1014202 204545 181475 201360 198022 231379 229693 217052 217039 150149 150830 598498 563037 1290965 1309524 304332 300592 421110 422987 517774 502816 510607 513909 529194 534383 500973 551812 1548212 1618514 1040001 844113 466156 457008 538292 537327 551996 556424 554476 564460 638409 640078 4563587 4652241 39.75 71.7 2
10:37:46 2024-01-25 663916 649281 148650 144951 240881 243513 264344 262747 164214 162661 200700 205968 238085 239090 4124094 4389846 5828551 5647678 987457 1014956 203978 181763 200684 198056 232093 229765 216379 216667 150710 150588 601484 556831 1303986 1302081 303041 299408 418937 423728 514026 501005 513615 513006 528820 536406 495796 552632 1556000 1636721 1042121 837815 468619 455617 538292 539721 547399 554663 556820 557621 642033 639970 4494015 4647279 39.75 71.7 2
10:37:47 2024-01-25 657078 652814 148162 144820 240206 242089 265745 261944 164214 162142 200770 205396 238358 238315 4121153 4435634 5810161 5635428 983736 1014625 204545 181223 201110 198022 231879 225562 215673 217342 150259 150763 601484 561033 1304624 1298460 303470 298884 421442 423619 513504 501750 509812 512248 528067 533224 498782 556458 1556000 1636974 1077187 847724 465131 457422 541385 535702 550117 558402 555240 563907 640182 638278 4486849 4654995 39.75 71.7 2
10:37:48 2024-01-25 662666 654728 147988 144777 239170 243308 264238 262642 164076 163010 200525 204861 237851 238244 4119904 4436164 5828812 5625942 974371 1014625 203978 180650 200828 197643 232583 229621 215673 216146 150781 150106 597005 556433 1299907 1305814 302184 301157 420742 423149 513954 498778 509812 513873 527700 534866 501718 553527 1549385 1632232 1074421 837418 464760 456972 538292 539721 551287 555053 555370 560973 640364 640222 4548032 4645693 39.75 71.7 2
10:37:49 2024-01-25 657696 649286 147684 144684 239188 243770 265723 261804 164111 162377 200840 205431 237315 239655 4124094 4358559 5836097 5641940 989371 1014625 203944 181507 200792 197849 232746 230017 214971 217004 150149 150622 576904 559835 1308517 1291084 302037 299444 419847 422356 512414 500651 513652 513006 530099 538025 498710 556792 1558568 1655289 1069995 837957 465131 455837 541385 540486 548950 558402 556820 557621 640146 640258 4458633 4639551 39.75 71.7 2
10:37:50 2024-01-25 653341 654937 147366 144918 238151 242834 264379 260312 164214 162421 201402 204974 238111 238948 4125817 4499168 5815437 5658601 970139 1013905 203978 180616 198643 197712 232092 229657 215673 217506 150044 150968 610632 563037 1298196 1300304 303901 299532 418901 422023 514026 503172 510607 518913 528846 534008 500229 552668 1546741 1621878 1069995 845916 466085 457687 539817 536632 548950 552611 551485 558843 637580 636412 4505660 4645609 39.75 71.7 2
10:37:51 2024-01-25 660295 649245 147650 144649 238195 243582 263500 261179 164214 162142 200490 204895 237491 238887 4133609 4411839 5874715 5655742 983177 1014956 203103 181555 197805 197987 232583 229495 216344 216331 150535 150384 591222 556831 1327049 1302118 303041 298466 419254 423619 514026 500298 514146 513765 528447 534866 495760 551384 1553791 1630953 1072208 837957 467587 456329 538023 537363 545745 552611 555203 558457 638190 639699 4489838 4638988 39.75 71.7 2
10:37:52 2024-01-25 653022 649245 147407 144411 239269 242124 264379 261144 164214 161624 200525 204259 238226 238279 4124632 4432671 5844398 5659718 987883 1014551 203666 181337 197527 197987 232375 229495 215039 216796 150409 150381 601484 563037 1298560 1296620 303685 301075 418937 423619 513504 501714 509416 513785 525775 531660 495760 555691 1552688 1637085 1072208 846518 466486 456129 539817 531865 546589 555870 550277 561461 640038 634553 4458311 4639551 39.75 71.7 2
10:37:53 2024-01-25 656650 649277 147405 144277 238649 242462 262729 261726 164214 162107 200036 203942 237491 237578 4124632 4515254 5838137 5641978 970027 1014588 204476 180547 198147 197815 232583 225567 216205 216192 149939 150139 602391 561433 1302115 1309487 303041 297595 418901 422091 513954 499726 508660 513006 527700 531624 498710 549750 1544545 1613933 1044241 843513 464760 454303 535942 531865 548950 550991 552733 558447 636679 638278 4560168 4645707 39.75 71.7 2
10:37:54 2024-01-25 661232 649250 148055 143914 239640 247622 263535 261144 164100 162142 199862 204328 236923 238852 4121153 4380387 5828812 5647678 987457 1014625 205413 181233 197035 197780 231661 225639 215535 215857 149942 150039 598498 556831 1303546 1300304 302184 298222 419847 423583 515326 498742 510173 513421 525849 534044 497268 552668 1556000 1643763 1012623 834841 465422 455485 536772 537743 545966 555053 555240 555972 640038 639699 4489838 4639208 39.75 71.7 2
10:37:55 2024-01-25 656141 652723 147405 143943 238190 243156 264344 260347 164214 161590 200036 203942 237290 238350 4121153 4441943 5800836 5638313 979464 1014956 203593 180650 197250 197369 231443 229459 214798 216459 150219 151674 601857 560028 1316371 1298441 302770 299242 422231 423860 511979 500225 509742 512332 528820 531977 495832 554670 1549385 1635959 1093907 845314 464100 455485 539817 531865 548950 555089 551913 559312 640038 637564 4486849 4632716 39.75 71.7 2
10:37:56 2024-01-25 660561 654166 147401 144415 238160 242089 263535 261144 163689 162401 199374 204293 236958 237578 4124632 4455485 5828812 5638313 973942 1014625 203910 180456 200720 196752 232093 225675 216008 215027 149939 150139 598498 558027 1327784 1310506 301568 299532 421633 422959 513868 500339 510430 515975 523000 533224 499451 551848 1549385 1632360 1093907 837219 463112 457202 536736 537181 549727 552647 556029 559312 638518 639213 4556866 4639072 39.75 71.7 2
10:37:57 2024-01-25 657696 649213 147410 143952 237958 247356 264344 260278 163952 161590 199862 204259 236723 239055 4117597 4373860 5828812 5642336 989371 1014625 203311 180456 197527 197574 231768 229693 214270 215995 149939 149865 597005 556831 1312581 1292950 300690 298466 419254 423223 510748 498249 513381 513785 529158 534723 498106 554916 1555566 1656488 1043438 837993 464497 456129 540818 538159 545708 555053 550277 556723 639838 637766 4417783 4629360 39.75 71.7 2
10:37:58 2024-01-25 660515 649209 147401 144250 238898 242814 262729 260710 163428 161624 199687 204328 236557 238315 4114722 4361084 5800836 5638313 989559 1013186 205150 180296 196973 196718 230759 225675 214603 214992 149889 149180 591406 555242 1300855 1296620 300686 298207 418626 422023 511690 495828 508660 510885 523108 532477 495509 552705 1553279 1649732 1074421 835030 464100 454112 536175 536386 545635 552504 553407 557441 642326 636448 4459209 4629636 39.75 71.7 2
10:37:59 2024-01-25 651483 649213 147330 144253 236616 242089 262694 264568 163711 161041 200036 203310 236227 237578 4121694 4460266 5806025 5630278 974296 1013905 203944 179852 197527 196070 231443 225675 213939 215695 149520 149865 576904 559835 1299374 1296620 301970 297631 418922 420273 510967 499555 507548 512248 529194 530879 495904 553061 1544545 1625402 1082595 842914 461471 457312 538110 535110 548767 552504 550673 558706 636012 635821 4490260 4632716 39.75 71.7 2
10:38:00 2024-01-25 656682 653420 147107 143676 237756 247658 261857 260922 163404 161624 199374 203942 236192 237613 4115280 4421199 5856788 5638313 981743 1014625 206870 180330 196420 196787 231280 224752 215005 214992 149625 149458 597005 556546 1309086 1298189 301330 297631 417445 421061 511644 495864 510607 511852 523180 532815 492833 546925 1548249 1627579 1074421 836624 464766 455230 532067 531901 541000 550176 554802 554810 637697 638377 4480827 4634540 39.75 71.7 2
10:38:01 2024-01-25 656066 652954 147713 143930 238124 242598 263132 261676 163848 161094 199374 203592 236192 237842 4124632 4429336 5791510 5638313 979501 1013186 207156 180046 196420 196718 230759 225516 214122 214992 149311 149180 568708 558427 1305705 1292950 301330 297631 419847 419807 509593 495900 507575 510885 527328 531408 493910 552240 1549348 1632268 1067782 844113 462672 453486 537531 530936 545817 552647 549851 556009 640364 636234 4484515 4643959 39.75 71.7 2
10:38:02 2024-01-25 660782 652985 146554 144111 237239 243842 262554 259519 163917 161332 199374 204225 235464 238437 4121153 4430779 5838137 5627605 970213 1014625 203627 179512 197388 196104 231443 225040 214305 215027 149311 149180 568708 554449 1318942 1300304 299269 297528 419254 420570 512052 494325 509018 511852 523108 533782 495904 550177 1544885 1630165 1065569 834841 461471 456129 535186 535738 547399 551538 553628 555972 634775 636448 4543283 4636243 39.75 71.7 2
10:38:03 2024-01-25 655865 652289 146924 143943 237651 243156 262554 260976 164076 160939 199931 203772 236382 239019 4124632 4421219 5828812 5648982 984438 1013905 203027 180046 196973 196718 231280 225040 214305 216180 149311 149865 604478 561433 1300220 1287426 301403 297563 415097 422061 510245 498778 509812 512332 528820 534008 494294 553097 1549385 1646310 1050077 837219 463293 455163 538292 534946 541072 552647 548648 555106 636643 634888 4423816 4629636 39.75 71.7 2
10:38:04 2024-01-25 653948 649209 146683 143681 237218 243734 263360 261860 163477 161386 199618 202893 236783 237437 4132385 4511758 5849642 5638313 967764 1014279 207117 179852 196973 196104 232093 224372 216061 215061 149311 149865 577810 562234 1294608 1300304 302184 297595 418626 421464 513140 499555 509018 512284 526919 531408 495026 546888 1539132 1609320 1053597 838588 462783 455485 531995 530153 545359 549788 548224 555972 631132 635254 4549085 4642190 39.75 71.7 2
10:38:05 2024-01-25 659590 649024 146872 143225 238160 242472 261891 259915 163167 161590 198750 203879 236277 237402 4132933 4370682 5840374 5639630 987415 1014588 206976 180296 196349 196718 230042 225373 214270 214292 149800 148980 601484 554845 1298613 1295701 300479 296386 417445 420729 510967 497506 504657 509370 523000 530915 495158 551421 1549385 1643969 1061143 833063 462709 450539 536772 534946 544133 552223 551986 555143 639911 636829 4405335 4629636 39.75 71.7 2
10:38:06 2024-01-25 653341 649245 146454 143241 236656 242976 260658 259519 163167 160837 198785 202961 236192 238683 4124632 4516230 5844425 5638049 967343 1010960 206940 179443 196420 195934 230870 224192 214752 214774 149103 149180 595512 560117 1291186 1302081 301330 296369 418626 420570 512994 495792 507501 512332 522191 530589 494222 547483 1539668 1613933 1091645 837219 461212 454484 533349 533594 545745 550176 550277 557949 631096 636684 4553031 4636243 39.75 71.7 2
10:38:07 2024-01-25 654650 649101 146408 143583 237094 242472 262659 259658 163393 160494 199340 202961 235394 237578 4121153 4389337 5832781 5655809 989258 1011530 204514 179839 196556 196410 230546 225357 213208 214958 149311 149113 603723 556831 1317402 1291084 299342 297595 415097 421391 507942 493906 510104 509261 523072 531941 495509 551812 1549311 1648431 1084857 836945 462783 454448 537495 534910 541000 552188 550204 553458 638482 631281 4414701 4630179 39.75 71.7 2
10:38:08 2024-01-25 655206 649168 146446 143444 236616 242472 261022 260278 162495 161041 200459 203592 235793 236773 4127037 4448799 5822593 5626055 971846 1014014 205089 179805 196656 195968 230941 224824 215453 214154 149624 148808 595636 555242 1299679 1304001 297514 297847 419368 419496 510967 495431 507575 513058 522927 531216 495760 546888 1544545 1625402 1067782 830000 460816 453051 532031 531828 545745 550176 551876 556723 631024 637134 4499843 4629636 39.75 71.7 2
10:38:09 2024-01-25 650362 649101 146376 142934 236656 242472 261857 260024 163655 160358 199653 202612 235429 238279 4117659 4411725 5827497 5646363 982297 1011713 206870 179443 196349 195493 230278 224716 215721 216054 148928 149558 602939 561396 1304906 1287337 299795 297775 414809 421464 509092 495864 507512 510593 526738 532157 495509 549288 1546179 1632232 1065569 841644 462524 453071 532031 531331 541339 550176 547158 553458 636607 631137 4480738 4626878 39.75 71.7 2
10:38:10 2024-01-25 658831 649173 146237 142900 236612 242472 261822 259880 162571 161556 198094 203276 235464 236042 4124632 4452157 5819487 5632964 968313 1012878 207230 179409 196349 195493 230365 224106 216025 214258 148825 148841 588831 559227 1308841 1308647 300795 296506 419218 419533 511942 496485 506561 511787 521421 530625 494258 546465 1545728 1623027 1067782 830000 460163 454805 535244 531828 545745 550176 551094 555932 630988 634254 4524754 4636661 39.75 71.7 2
10:38:11 2024-01-25 657747 649177 146213 143212 236255 242150 260260 259484 162612 161041 198404 202927 235429 238162 4124094 4496443 5818445 5627605 964632 1010960 207160 179126 196349 195459 230365 223249 214236 214590 148545 149080 576904 559798 1290688 1300304 300692 296728 417445 419679 510711 495058 505696 510520 524144 528775 495472 547371 1542956 1623167 1065569 833839 461144 453414 532971 531756 544169 550176 552639 557241 630988 635785 4500463 4630179 39.75 71.7 2
10:38:12 2024-01-25 650854 650476 146139 142955 236612 242472 262257 258930 163428 160494 198750 202786 234704 237578 4115280 4383106 5819487 5632964 987958 1013186 207160 179126 195800 195425 229364 225004 214245 214258 149069 150193 593459 554845 1321193 1291084 297802 297775 415025 420301 504977 494730 509018 510090 523072 532338 494808 549325 1551771 1632323 1089382 841403 462676 450683 535244 531974 542106 550032 547158 551315 631132 630176 4468038 4633484 39.75 71.7 2
10:38:13 2024-01-25 656310 652322 146048 142955 235891 242302 260225 260976 162240 161007 199857 202961 235429 236042 4121153 4446106 5819487 5621914 970213 1011713 207160 179126 196175 195425 230007 223949 213243 213595 149068 147803 602977 554449 1301699 1303076 297802 296369 417445 418421 509092 494380 506027 510885 521456 532157 494258 548262 1540128 1623296 1068888 829963 460040 454610 534827 534657 544024 550032 550094 554921 632975 636575 4483846 4626878 39.75 71.7 2
10:38:14 2024-01-25 651446 650476 146010 143220 236255 241756 263360 260210 163098 160614 198715 201638 235230 237306 4115280 4420673 5810848 5638313 982260 1011713 204119 179250 195727 195459 229972 223949 212913 214958 148340 148874 602939 559835 1295516 1281864 299559 297032 414333 419679 505013 494325 509018 510379 523108 532157 494108 546888 1544545 1635741 1065569 837219 461471 452108 535077 531331 540956 549887 545661 552935 635636 632678 4452530 4637853 39.75 71.7 2
10:38:15 2024-01-25 658016 649137 146001 143216 236251 242132 261842 260246 162325 161264 197509 202612 235394 237568 4124094 4461530 5818445 5627605 967454 1010960 206870 178843 195727 195154 229329 222935 216099 213629 148686 147904 595512 558427 1288695 1302140 300019 295608 415097 418717 510245 494730 504774 510451 519883 530625 497136 547483 1540091 1620730 1065569 828750 459384 453486 532217 531756 541036 548134 548612 551780 631222 631015 4497586 4634094 39.75 71.7 2
10:38:16 2024-01-25 649623 651398 146349 142816 236480 241506 261878 260024 162093 160382 197543 202298 235678 237181 4138809 4427487 5785212 5619582 979674 1010244 203692 179091 195072 195425 228547 224423 212323 214223 148549 149987 568708 556831 1320803 1291084 299559 296937 417445 418385 504941 495284 503734 509297 523036 529097 495509 547699 1540091 1618514 1054504 837957 458730 453414 532067 531331 544133 550176 545993 553421 630722 628368 4486849 4630179 39.75 71.7 2
10:38:17 2024-01-25 656887 650330 146135 143207 235751 242531 261878 260354 162407 160682 198025 202511 234565 236514 4111788 4434073 5847463 5625942 976753 1010960 202484 179126 194627 195154 229329 222935 213607 213560 148375 147701 576904 554902 1305619 1295701 297478 296937 413132 420273 510698 494730 506782 504860 519117 529842 490756 547094 1544545 1632268 1020918 828713 461199 450434 531840 532084 540573 550176 548187 551816 634775 631281 4439923 4626602 39.75 71.7 2
10:38:18 2024-01-25 651160 649137 145463 142866 235198 240721 263360 259190 162745 160392 198646 202231 234565 236503 4119866 4457059 5811117 5632964 968455 1011566 203692 178279 196423 194243 230365 223598 214245 214590 148202 148368 576360 559835 1294318 1292914 300267 296103 414989 417490 509488 495022 505990 510885 523072 529085 495509 545892 1535298 1602421 1065569 838412 460040 450827 530675 529007 540511 546138 546770 553495 630329 631209 4556866 4636243 39.75 71.7 2
10:38:19 2024-01-25 657969 648182 146135 142946 235926 240259 261022 260059 162093 160527 199857 202786 234426 239255 4125919 4389506 5824634 5632964 986205 1014625 203692 178809 195143 194816 229329 224013 214059 213926 148375 147599 598413 553659 1308234 1287426 296569 297428 413750 418385 503448 492634 507538 507788 525632 531408 492602 546925 1544545 1630916 1012449 833655 461143 452108 531995 532084 539552 550176 545993 549718 631024 628368 4417783 4624105 39.75 71.7 2
10:38:20 2024-01-25 655172 648984 145699 142921 235163 242132 260958 259877 162465 160272 197543 201638 235230 236042 4123578 4497256 5824634 5631556 970213 1010985 203549 178843 195590 194850 229082 222650 213573 213342 148757 149857 595452 556756 1296747 1300304 297320 296067 415097 417758 507906 492634 503341 510616 518352 528282 495509 547094 1540128 1618131 1063356 827539 458076 450863 532217 533069 541000 546979 548187 552599 630775 631209 4477444 4630179 39.75 71.7 2
10:38:21 2024-01-25 648898 647894 145707 142459 235691 240970 260225 259154 162093 160238 197509 205756 234669 236042 4114722 4418142 5810848 5650420 983124 1011133 202662 179023 194895 195322 229117 223370 214245 213595 148099 150018 601444 562442 1293633 1291084 300267 293944 413750 419533 504977 494289 506027 504860 519919 525953 490410 548299 1540128 1623101 1087120 839183 460490 450115 533078 527478 540573 549401 545993 553458 636575 629325 4474427 4630179 39.75 71.7 2
10:38:22 2024-01-25 658794 648151 145455 142618 235163 241550 260260 258930 162059 160016 197509 202927 233912 236077 4114722 4432845 5819487 5616455 970793 1011059 203515 178143 195895 194141 228941 222722 214210 213526 148166 147803 575140 554449 1307268 1296620 297275 296722 415412 414750 504977 492634 507538 510090 523177 531408 494108 546085 1537871 1618601 1089382 828787 461101 450633 530300 530955 539808 545335 546770 548824 629402 630692 4483846 4626878 39.75 71.7 2
10:38:23 2024-01-25 656850 649551 145596 142628 235159 241042 261141 260059 161800 160272 197509 201739 233981 236042 4121153 4408441 5838137 5631393 983736 1011713 203122 178843 194563 195154 228193 222971 214245 212900 148027 149250 587728 553708 1295915 1292841 298018 295601 413279 418599 506132 492488 505806 507487 523031 530553 492254 546852 1542758 1630962 1063356 836222 460816 450790 534864 530579 539426 548592 543949 548516 630100 626531 4449702 4630179 39.75 71.7 2
10:38:24 2024-01-25 656386 648648 145605 142829 235128 240970 259467 260425 161542 160527 202337 202786 233947 235349 4127225 4436000 5819487 5618227 968758 1010997 203122 178313 194936 194243 228937 222900 214095 212310 148580 149360 592693 553659 1295715 1300304 297275 295823 414736 414498 507570 492343 503587 508433 519750 528954 494698 545282 1539631 1618514 1041956 827920 460816 450575 531693 532084 539808 545335 547158 550501 629439 630248 4480446 4626878 39.75 71.7 2
10:38:25 2024-01-25 649442 649337 145669 142024 235190 240597 260044 258930 162093 160108 197543 201706 234704 235314 4115280 4418051 5779007 5619582 976605 1008777 203122 178279 194491 194243 228193 222935 213645 213412 147892 151587 601444 556831 1299391 1291084 297766 295615 415025 414750 504700 494030 501454 504896 524515 529085 493815 547260 1539631 1611671 1075807 839606 459712 450647 532180 528187 541339 544534 543526 552935 628440 626460 4504800 4636243 39.75 71.7 2
10:38:26 2024-01-25 657858 649101 145534 141995 235163 240801 260407 259658 161940 159574 201875 201739 233947 235678 4151665 4361560 5813248 5627793 982334 1011442 203122 178279 193877 194816 227133 222516 213945 216918 148099 151272 597005 553264 1292678 1290168 296857 294842 412551 417758 503058 491207 505273 504751 519919 529061 491176 549191 1543525 1632430 1084857 836222 460016 449271 533313 528898 538137 546343 542572 550183 631222 627375 4449790 4626878 39.75 71.7 2
10:38:27 2024-01-25 656417 647243 145300 141962 234404 240224 260774 259372 161285 160382 201767 202332 233586 234623 4121153 4433291 5819487 5609853 966383 1008777 203122 177718 194764 193906 228582 222516 213645 212276 148099 150992 599929 552081 1305497 1298460 295879 294842 413750 414642 504941 490478 504287 507824 518388 529061 492639 542655 1537481 1617440 1065569 829412 460040 451787 530259 528752 537195 546535 545846 549010 627245 633127 4484206 4626878 39.75 71.7 2
10:38:28 2024-01-25 652354 647502 145762 141864 235163 240188 261141 258495 161528 159439 201875 201082 233227 236229 4115280 4463392 5772860 5609853 971447 1008777 203798 178122 194764 197977 228228 222516 213011 213264 147377 149563 599929 559437 1293106 1291084 297730 293944 412515 414314 501962 494030 502985 507861 521054 525513 493409 543602 1530908 1598992 1065569 836029 457380 450561 528428 525917 539808 542139 542719 552147 627392 631117 4557055 4637853 39.75 71.7 2
10:38:29 2024-01-25 658957 649483 145266 141995 234369 238739 259467 258894 161786 159507 201767 201499 232544 236042 4115280 4367809 5810161 5628947 984354 1008777 202519 177718 194491 195931 227874 222204 212862 213595 147377 151587 599929 559227 1299201 1281864 295700 295014 411249 414750 503985 492634 505631 504823 521456 528282 491196 544307 1535691 1623270 1061143 836029 459892 447694 530675 526660 537486 546138 541110 546856 629110 627739 4469181 4632437 39.75 71.7 2
10:38:30 2024-01-25 658905 650476 145296 141983 234300 240419 261473 258716 161406 160238 201448 201706 232475 235279 4124094 4436728 5815437 5610217 966383 1008777 202838 177718 194456 193906 227874 222168 213310 213631 147545 148384 594164 552081 1298853 1298460 295427 295164 413750 414606 504230 490478 501491 504896 516862 530730 492639 543462 1537481 1616221 1087120 827646 458824 451787 529176 530579 538283 544078 544408 549233 625747 627485 4480446 4620284 39.75 71.7 2
10:38:31 2024-01-25 647570 647466 145934 141949 234919 239975 261694 257955 161923 159473 198359 202882 234169 235975 4121153 4429521 5800836 5642059 979501 1007312 201849 178279 193841 194209 227521 222204 213310 216730 147529 151272 599929 559325 1291988 1287426 297730 292843 413714 417169 504342 493332 499966 502516 521405 522832 486927 546705 1537481 1616221 1052290 836029 456123 448747 531840 527478 541192 546943 542756 550144 629439 623824 4486849 4620284 39.75 71.7 2
10:38:32 2024-01-25 654905 649291 144718 142024 233682 240632 260407 258495 161708 159847 198733 203166 233704 237458 4119980 4383406 5801415 5627605 979539 1010960 201919 178672 193559 194243 227486 222012 213645 214125 147617 151272 588280 553264 1302167 1291084 295700 293944 411899 418090 504977 491171 502985 503683 518244 525917 486783 545929 1540165 1634583 1063356 826743 457380 445390 529176 529080 538283 546943 546770 546856 630543 627485 4405056 4617512 39.75 71.7 2
10:38:33 2024-01-25 649558 648455 145128 141995 234395 241006 260042 258097 161576 159473 201875 205577 233784 236803 4124741 4446207 5823562 5617889 965968 1007276 202519 177985 193877 193872 227804 222204 213725 213332 147510 149042 591222 552869 1289005 1299382 295671 294265 413750 414642 503412 489713 500709 504896 520260 525989 492291 542618 1534173 1613933 1080332 825568 458076 450084 528428 529080 538283 542103 544372 548768 625710 627485 4477444 4620284 39.75 71.7 2
10:38:34 2024-01-25 647534 648642 144765 141537 234395 239109 260407 257339 161508 159253 201483 205647 233586 234756 4111704 4432671 5777765 5615482 974706 1008227 203016 177582 194587 197836 227874 221191 212713 212310 147030 149250 596898 558427 1299184 1288982 296987 293872 411249 412750 503273 492634 501454 504932 519153 523969 492602 541045 1530908 1595597 1063356 834841 456052 451082 527646 522851 539045 540549 541110 548516 626911 625615 4546191 4629636 39.75 71.7 2
10:38:35 2024-01-25 654724 647926 144692 141566 234130 239480 260042 258930 161028 159507 201306 201672 233414 240109 4115280 4438979 5810161 5594203 966383 1005851 202484 177582 194208 195369 227629 221919 213310 214082 147101 149077 599929 550473 1297968 1294755 295986 295372 410925 412750 503058 489029 505494 504823 518977 527098 489414 539824 1537481 1618438 1069995 826743 458463 448353 526121 527478 535104 542139 544076 546047 629439 627449 4458633 4620284 39.75 71.7 2
10:38:36 2024-01-25 649442 649097 144722 141647 233678 238704 260407 257268 161061 158965 201483 202552 232544 234588 4115280 4435634 5768750 5610217 975762 1007312 202342 177158 193535 197871 227168 222012 212415 216695 147099 148867 598413 556831 1307603 1289168 295807 293389 414750 413224 502843 491026 499966 504751 518388 524881 491906 543552 1530871 1597860 1054504 834841 457392 449063 528428 522815 537902 541018 539506 546893 622118 625824 4520949 4620284 39.75 71.7 2
10:38:37 2024-01-25 655869 647716 145219 141080 234439 238704 260224 258097 160882 159473 198075 205717 232510 234588 4105928 4355016 5796706 5611574 983736 1007312 201568 176399 193535 197594 227168 222012 212415 213631 147186 151097 607555 552475 1304796 1281864 296806 295364 413026 416423 501778 486778 502838 505333 522760 525775 486674 544123 1536389 1616308 1058376 835030 459483 446330 529176 522815 536339 545763 539470 547061 629402 622303 4461662 4617512 39.75 71.7 2
10:38:38 2024-01-25 655172 648418 144458 141537 233674 239277 258912 258314 160737 158999 201092 205647 232544 236229 4115281 4440047 5810161 5593826 965006 1005851 202519 180848 193877 197386 227486 221129 212713 213454 146863 150992 598413 551295 1319480 1291084 294113 293944 410024 412098 501962 486850 505134 507487 517588 529085 486711 539259 1534756 1621924 1067782 827920 459384 447646 523126 525917 532022 544115 544372 547450 628994 627449 4473970 4620284 39.75 71.7 2
10:38:39 2024-01-25 649521 649101 144729 141570 233442 238537 260774 256477 161270 158712 201200 205076 232510 240109 4115280 4434848 5782185 5611574 969147 1005851 202838 180813 193841 197212 227168 220784 211821 216695 146863 150992 604478 556831 1284726 1289254 296403 293092 410024 412134 503094 492634 499966 504860 519711 522029 486855 541283 1529807 1602264 1053597 832058 455289 448060 526024 522441 538137 541162 543949 548516 627110 627782 4537271 4629636 39.75 71.7 2
10:38:40 2024-01-25 654930 648914 144828 141537 233485 239074 261141 255725 161319 158856 201483 205363 232510 235349 4126686 4433563 5810161 5634293 979501 1007312 201708 177158 193500 197629 226500 221475 212713 213631 146421 150992 578535 559835 1304327 1281864 297311 293369 410731 414678 503629 492634 501222 503190 518610 523144 485305 542655 1535298 1616221 1054504 834841 454531 447816 531247 525890 538173 543627 541000 550724 631112 626599 4474247 4623579 39.75 71.7 2
10:38:41 2024-01-25 656029 650671 144494 141834 232243 240153 260222 257126 160994 158932 198354 205471 232475 236897 4121153 4417820 5833981 5627605 970213 1007276 201849 176155 193841 197350 227523 220097 213011 213631 146690 148454 599929 554449 1316739 1291084 295635 292772 410731 413368 503412 489713 502556 503224 517039 522761 485270 541171 1535298 1619217 1087120 825568 456847 446744 526085 527033 535104 546535 544076 548396 630483 629370 4427450 4622305 39.75 71.7 2
10:38:42 2024-01-25 647699 649561 145131 141537 232238 240188 260121 256769 161474 158679 201589 201892 232510 235866 4121153 4500615 5831938 5627605 962944 1007548 201462 176155 193194 195037 226940 220061 213011 213631 146421 148454 607555 558389 1287948 1296620 296331 292405 411214 413332 504247 490405 500483 503224 514058 522797 489645 540589 1530945 1611604 1058930 824396 456498 449624 527237 528224 537866 540478 542261 546673 623146 626708 4484650 4634262 39.75 71.7 2
10:38:43 2024-01-25 648441 647611 144492 140939 234230 238897 260631 257197 160994 160348 198529 205328 232510 234468 4117659 4430252 5782185 5627605 975762 1007548 201146 177404 192959 197906 226238 221440 212415 213631 146421 148454 595452 555242 1289500 1287426 295635 293333 412153 413684 501851 489713 500483 504751 520078 522395 489681 539369 1528222 1595524 1067505 834434 456123 448732 523054 522743 537486 541162 539200 549196 621974 626708 4548032 4630179 39.75 71.7 2
10:38:44 2024-01-25 657068 649341 144799 141827 234882 237825 261105 256911 160892 159152 198138 202777 232337 237422 4117659 4392791 5810161 5632964 977816 1005814 201181 176277 193194 197765 226431 221094 212415 213932 146352 151203 606041 558427 1319361 1279139 295427 293781 410731 413950 502917 491171 501491 503903 520078 523000 484892 541009 1534208 1616221 1056717 836945 456773 445351 528428 521935 535104 544847 540307 546820 630775 625824 4481016 4626878 39.75 71.7 2
10:38:45 2024-01-25 657035 649556 144686 141172 232929 238704 259640 256984 161236 159084 198142 202598 232337 237568 4119443 4430535 5820219 5627605 970213 1005814 201533 176155 193194 197177 227098 220061 212862 213033 146863 148454 599929 553659 1292451 1290168 294976 293297 409536 413950 503058 486886 501454 503903 516933 522761 486341 539333 1535298 1627708 1069165 825568 455799 444759 526865 525881 535068 543281 543949 547061 629439 625580 4431513 4614727 39.75 71.7 2
10:38:46 2024-01-25 648599 647429 144398 141084 232247 239781 258588 256477 160848 158836 198390 201751 232510 234504 4124741 4452568 5818759 5618227 966383 1005405 201568 178576 193159 194999 226431 220097 212415 213932 147066 149181 601444 550510 1295572 1291084 293594 293987 411895 411447 503273 486057 500709 503296 517039 525108 489645 537809 1530908 1613896 1058930 827920 457424 446679 523018 522815 531950 541162 541073 544275 622082 627594 4477444 4623579 39.75 71.7 2
10:38:47 2024-01-25 647521 647721 144219 140798 233253 237966 259605 256442 160994 158460 197653 201751 232510 234684 4115280 4429999 5800836 5642206 977501 1005331 200900 177336 192445 194822 226064 221107 212310 213411 146386 148454 606017 555242 1290826 1289781 297431 292157 411178 411483 501142 486922 499402 503296 520078 523144 486891 537809 1524821 1593190 1063356 832434 454716 448280 522982 522916 535897 541162 537836 547450 623991 625556 4537271 4626555 39.75 71.7 2
10:38:48 2024-01-25 655172 643850 144688 140625 233648 237729 259422 256872 160447 158965 197478 205542 232441 236766 4115280 4361548 5800836 5623592 984827 1007276 201181 178576 193253 194716 226537 221408 211426 213932 146283 148210 610729 556036 1301095 1281717 294006 292977 410441 412134 500398 488808 503338 503190 519343 522395 484928 540862 1530599 1613933 1054504 836029 456123 445715 526085 522916 531986 542103 537873 548768 629170 622267 4465008 4617512 39.75 71.7 2
10:38:49 2024-01-25 657078 647721 143719 141076 232174 238704 258841 256477 160481 158141 197514 201751 232083 236737 4117659 4440010 5819212 5610217 966383 1005405 201814 180671 193500 194006 226431 220026 212415 213304 146621 148384 599929 555204 1286989 1289168 293970 292977 410078 413772 503656 486706 501454 502516 514058 523566 487192 539174 1530396 1618587 1067782 825651 457071 445715 522982 522815 531503 541162 541914 547177 627553 627150 4437066 4614221 39.75 71.7 2
10:38:50 2024-01-25 646278 647721 143727 141084 233884 237966 260042 255261 160737 157722 197653 201328 232014 234756 4115280 4475851 5791510 5609815 960776 1005405 201005 180671 192889 194006 226431 219306 211821 213033 146250 148454 598413 556831 1298625 1292841 297017 291677 411859 413698 504700 489532 498170 503866 513046 522227 486373 541283 1528664 1609320 1052290 824474 453315 448670 523054 526624 536727 540946 544219 544275 623403 622303 4480446 4626878 39.75 71.7 2
10:38:51 2024-01-25 645952 649291 144011 141493 232929 237729 258841 255725 160703 158460 197478 201822 232475 234281 4117673 4429521 5763534 5609853 972945 1005405 201216 180706 192550 197142 226045 220784 211602 213033 146352 148454 604478 556036 1300356 1286514 294077 292405 409988 412894 500044 490071 501046 505976 518319 524368 486674 539743 1525457 1595456 1084857 833839 454828 447013 524534 522916 535897 540076 537873 547450 620189 625824 4555583 4630179 39.75 71.7 2
10:38:52 2024-01-25 655172 647268 144294 140682 233442 237195 259605 256657 160481 158822 197478 202208 232083 236120 4114722 4358491 5800836 5619582 981504 1005405 200585 180706 192585 194278 226045 220061 211602 213631 146215 149494 601401 555756 1304593 1278233 294077 293092 409536 412098 499655 486850 499929 502834 517881 522797 486341 541245 1534173 1618413 1055887 834767 456773 443950 527520 522806 533682 541126 538275 545896 627516 622195 4474427 4620807 39.75 71.7 2
10:38:54 2024-01-25 658632 647393 143693 140958 232178 237966 258805 255654 160004 158836 197062 205471 231371 236120 4115280 4433673 5801415 5600851 965006 1005814 201814 180636 193194 194142 226431 220061 211785 212735 146214 147866 591033 553659 1295709 1287426 293629 293333 408958 412601 501851 486435 500709 502516 514058 523566 485305 538247 1530396 1613933 1063356 825651 456554 447086 525241 525890 533303 541054 540543 544053 625529 626563 4467761 4616630 39.75 71.7 2
10:38:55 2024-01-25 650480 649291 143685 140292 232178 237195 258841 255299 160703 157546 197478 200907 231727 234756 4115280 4451216 5772860 5608848 962869 1005405 201146 180312 193194 193464 227098 219376 211433 213033 145808 148073 593867 556831 1289514 1289254 294976 290630 410731 411483 503273 489713 498355 503190 512432 520134 485270 537772 1528222 1604765 1054504 822567 452251 447013 522982 522815 536691 540910 544631 546376 623698 628481 4474747 4625121 39.75 71.7 2
[truncated: 173,397 more chars]
