# Supplementary material for: Methods for Estimating the Detection and Quantification Limits of Key Substances in Beer Maturation with Electronic Noses
Source: Sensors (Basel). 2024 May 30;24(11):3520. doi: 10.3390/s24113520 (PMC11175341; doi:10.3390/s24113520)
Supplement: Supplementary file 1 [file sensors-24-03520-s001.zip › Data/Acetaldehyde/raw data/Day 3/1000ppm7.txt]

Time Date R01 R02 R03 R04 R05 R06 R07 R08 R09 R10 R11 R12 R13 R14 R15 R16 R17 R18 R19 R20 R21 R22 R23 R24 R25 R26 R27 R28 R29 R30 R31 R32 R33 R34 R35 R36 R37 R38 R39 R40 R41 R42 R43 R44 R45 R46 R47 R48 R49 R50 R51 R52 R53 R54 R55 R56 R57 R58 R59 R60 R61 R62 T01 H01 Phase
10:45:00 2024-01-25 628942 618112 192409 189262 297204 305894 312068 309697 203430 202761 243283 250021 284738 286571 3858280 4149790 5810161 5608848 979580 1014238 268964 240574 247789 249245 281108 272589 269990 269694 193275 195281 629432 598916 1392771 1346404 399017 400045 580547 581201 717590 699101 735094 738165 780834 784504 756485 847775 1824519 1915430 1193074 986001 636418 625066 743039 741452 779113 779803 802308 819843 920375 911967 4420849 4620284 39.85 71.6 1
10:45:01 2024-01-25 625468 618117 192136 188795 297834 306361 312104 310233 202621 203683 243801 248865 285232 288604 3856673 4150729 5796498 5577709 977501 1016394 271472 239405 248488 249595 281153 273354 270371 268873 193899 194699 622906 597119 1385675 1352480 398980 396817 579724 581201 716492 698606 732932 736929 781942 790651 758929 844090 1816652 1907265 1202301 983610 632802 623739 738480 740135 777387 785325 802308 819843 921122 913904 4399025 4617512 39.85 71.6 1
10:45:02 2024-01-25 626356 618585 192305 188830 297690 305894 312104 309945 202969 204004 243801 246673 285281 286956 3859875 4150451 5796498 5595476 975984 1016787 271711 239457 248521 249595 280157 272660 269990 268873 193793 194154 629432 596264 1394085 1354662 398980 396623 579724 581201 715559 698606 732932 737123 779729 790093 758636 845291 1819918 1907302 1181774 983200 632802 623739 743039 738202 777387 784351 802345 818640 919546 910524 4399057 4617512 39.85 71.6 1
10:45:03 2024-01-25 620218 618585 192340 188834 297690 305951 312104 310922 202795 203078 243801 246605 285281 287356 3853424 4171722 5796498 5584393 974706 1017150 271886 240113 247931 249275 281216 273354 270752 269248 193557 195144 643331 597975 1386715 1355623 400182 396817 579313 580376 715052 698111 734571 738078 780870 791210 756785 842817 1816689 1906223 1178007 983200 632352 623739 742628 737086 778524 784459 805845 816203 917213 915711 4405309 4617512 39.85 71.6 1
10:45:04 2024-01-25 619273 618585 192644 188795 297690 306577 311086 310704 203362 203043 245217 247358 284881 287594 3858923 4168462 5791983 5585835 971921 1019771 271781 239731 248311 249770 281086 272695 269261 268873 193652 195245 644721 597119 1372679 1355623 401801 396637 579313 581201 714546 698111 735171 737985 780870 791210 756748 843416 1816726 1906223 1178007 983200 631902 622526 738407 738567 776971 784459 804701 818021 917213 915711 4402199 4617512 39.85 71.6 1
10:45:05 2024-01-25 611724 618148 192340 189092 298787 306361 311086 310268 203566 203043 245180 247358 284881 287594 3849558 4173042 5790313 5594937 974857 1018956 272232 239731 250537 249839 280858 273354 270752 268873 193557 194699 651818 597975 1379257 1355623 400218 396781 579313 581016 715052 698111 735094 737487 779732 791210 756748 842817 1816726 1906223 1178007 982501 631902 623739 740901 738567 778524 784387 804701 815586 917213 917840 4386390 4617512 39.85 71.6 1
10:45:06 2024-01-25 619041 616800 192336 188834 297690 306397 311122 310233 202969 202865 243837 246639 284748 287356 3853424 4165920 5782185 5587995 971883 1017362 271366 239802 247789 249874 280039 274593 270752 270739 193111 195281 626333 602270 1370173 1355623 403513 396601 578047 580376 711373 697086 737153 737450 779732 791106 755925 844878 1816550 1903522 1198463 985300 631902 622819 743039 737195 779701 788969 802345 815007 920282 917041 4430703 4617512 39.85 71.6 1
10:45:07 2024-01-25 618394 618112 192779 188791 297239 306901 312068 310414 203600 202688 243801 249759 284748 287392 3849558 4180368 5782185 5587500 972982 1014403 271296 240236 248414 249910 281786 274593 270716 270826 192941 195794 625263 603993 1387672 1351783 403886 396889 577863 581053 711373 700093 735688 738567 783138 794573 756485 841529 1816550 1906678 1176124 988813 632352 623739 745148 739612 780807 790084 802308 811431 920933 921083 4455450 4620807 39.85 71.6 1
10:45:08 2024-01-25 621576 619241 191774 189429 296789 306397 313750 308288 203917 203043 243801 247942 284881 286275 3853424 4197874 5799768 5600851 970213 1014956 270679 240148 248973 249346 281536 275699 269196 271050 193146 195519 629797 604064 1396456 1347675 402488 396853 577239 583758 713499 700668 741369 739034 779177 790513 760361 841417 1815260 1892986 1179229 992473 633703 625509 747118 742344 778561 790084 804664 813813 918514 919782 4474247 4626878 39.85 71.6 1
10:45:09 2024-01-25 622089 619063 192948 188830 299069 304963 314007 308358 203566 203043 243837 247358 285860 286714 3853424 4151347 5759431 5599469 972982 1016787 271901 239369 248488 249595 279292 274541 270489 273040 193481 195794 626653 602270 1368194 1346717 401278 396443 580510 585760 713426 697122 737852 737159 776059 793374 762271 841583 1809531 1894328 1179891 995300 631902 623739 750571 737086 774916 788969 809439 816203 916257 921083 4474055 4629636 39.85 71.6 1
10:45:10 2024-01-25 618292 617676 192984 188664 300438 305593 313494 309763 203600 203113 245882 247358 284881 288586 3849558 4145225 5744883 5593712 979952 1014956 271577 240148 247131 251071 280144 272695 270371 270553 193652 195794 630822 606592 1396652 1343625 402488 396673 577192 584512 713442 693876 737778 742527 777487 793304 766909 839583 1810539 1894328 1164824 996680 632802 620108 747302 740915 774916 791201 811784 811431 911172 921083 4524754 4630179 39.85 71.6 1
10:45:11 2024-01-25 626666 616736 192988 188795 301604 306397 313750 307821 203951 203078 243801 248908 284618 288134 3844072 4126680 5782185 5619582 986548 1016787 269890 240486 247686 249770 280214 274141 269196 269764 193592 195281 626653 598841 1370910 1337184 400537 400684 578793 587574 719628 696446 740349 742576 775035 789680 763794 846495 1816689 1907265 1198463 998063 637326 622819 747265 746109 774644 784495 811784 817439 911915 914295 4493045 4630179 39.85 71.6 1
10:45:12 2024-01-25 627512 616804 193559 188237 299536 304140 312104 310891 203003 203683 243801 248149 284881 287630 3853424 4093040 5782185 5602222 989821 1017187 270679 240486 247131 253760 280144 272660 269296 269506 193592 195281 648195 597337 1382328 1346404 400820 399171 576412 582779 718461 695550 734834 742466 780761 788833 762160 850119 1821687 1922024 1188405 989582 636418 621588 744514 741941 776287 784387 811560 820278 913863 910524 4459120 4629636 39.85 71.6 1
10:45:13 2024-01-25 625025 613262 192984 189092 298385 306901 312104 310268 203285 203043 243801 248114 284481 288658 3858923 4101241 5775866 5604848 988752 1017944 270679 240382 246405 253653 280571 272660 269296 269729 193728 195281 634992 598415 1378014 1346404 401140 399171 576412 581201 716573 694059 734834 744537 781795 791137 761081 847663 1818894 1927708 1196230 988813 634606 621499 744203 744156 778884 784387 811206 821012 915807 917145 4471054 4630179 39.85 71.6 1
10:45:14 2024-01-25 627075 617676 192340 189254 297762 306937 312139 309763 203600 203113 243801 249323 284681 288296 3853424 4117108 5800836 5602222 985351 1014993 269409 240966 247895 249946 282245 272624 269296 270553 193728 195281 630822 599696 1373500 1348634 401497 401149 578903 581201 719518 698111 737190 746220 784053 789905 763945 849337 1825617 1927480 1200382 990026 637326 621756 743039 746910 779701 786474 813952 820241 915805 910524 4461962 4629636 39.85 71.6 1
10:45:15 2024-01-25 625546 617676 192644 189420 297447 306937 313053 310015 203318 202761 243837 248874 284681 288550 3853424 4102273 5785212 5593826 990980 1014956 271003 240895 247131 253653 281091 272660 269519 269729 193592 195281 632212 598480 1367388 1346404 401460 399171 577229 581201 717081 695078 736141 746933 779732 790651 760114 849337 1824825 1918746 1186948 991635 636418 620876 742636 747132 779331 784387 810629 819843 917761 915748 4468038 4626878 39.85 71.6 1
10:45:16 2024-01-25 627494 617676 192340 189416 297204 306577 313053 309980 203634 203683 245325 249289 284481 288284 3850679 4124136 5815069 5610217 979539 1016467 269820 240521 249048 249595 281034 272695 268886 270518 193592 198166 629432 597546 1376160 1347638 401460 400866 580428 581021 717839 700093 733532 743053 779805 784504 758098 849020 1825816 1919807 1173086 987906 638236 625472 745677 747242 780660 785990 808201 819843 918514 910488 4461962 4626878 39.85 71.6 1
10:45:17 2024-01-25 628493 618031 192473 189429 297447 306865 312139 309980 203425 203078 243801 248908 284881 286512 3850415 4136458 5821385 5610217 978841 1016467 269890 239944 249083 249595 280802 272695 270371 271121 193557 198060 629432 596287 1374487 1347889 401504 399735 577127 581053 718608 700093 735094 740769 779732 788978 756748 849020 1824519 1913684 1189307 987906 637781 626768 745994 743849 779554 787844 807048 820862 919706 915162 4464848 4629636 39.85 71.6 1
10:45:18 2024-01-25 627512 617889 192345 189127 297969 306253 312139 309727 203459 204004 243801 247942 289893 286275 3850679 4139127 5806025 5602222 976753 1014956 270679 239405 248698 249595 280606 272660 270371 269764 193728 195281 629432 595439 1380930 1347957 399617 399735 577127 582433 718608 700093 735094 738238 779732 789825 756214 849020 1821929 1912716 1189307 986001 635964 621907 745463 745952 782947 787067 807048 820900 919743 915810 4465287 4620807 39.85 71.6 1
10:45:19 2024-01-25 627185 617862 192535 189386 297646 306397 313053 309763 203396 204183 243801 247942 285281 286714 3849558 4136608 5796706 5591486 978145 1014993 270490 239944 249119 249595 280716 272660 270371 270553 193728 195281 629432 595504 1380810 1351783 400218 399735 577244 581792 718608 698844 735094 740769 775346 788978 756177 849337 1819918 1912803 1167539 985300 634494 621870 741809 743996 779701 787661 807011 820788 920432 912993 4465287 4633484 39.85 71.6 1
10:45:20 2024-01-25 627512 618621 192679 189862 300502 305893 313017 309945 203634 204290 243801 250021 285517 286714 3846814 4143491 5800836 5600851 978841 1017187 270714 239944 249294 249595 281034 273495 270561 270553 193728 195944 626333 596063 1382304 1349868 400218 400017 581910 581829 719118 699042 735094 742417 783189 790093 758451 850268 1824519 1916470 1191190 987406 636418 621907 745148 746109 779701 784423 805882 822581 922319 917035 4411611 4634540 39.85 71.6 1
10:45:21 2024-01-25 625587 618403 192913 189360 298594 306433 313053 309985 203498 204290 243801 247427 285940 286750 3853148 4139212 5797765 5604848 979539 1016467 270490 240521 249083 249946 281069 272695 268851 270553 193287 198060 630822 595863 1402131 1346404 400254 400300 577163 581792 718608 700093 736141 742943 779769 788978 756190 849058 1824519 1916433 1171237 987406 637326 624772 745148 745052 781360 784387 804701 823505 920282 917188 4417990 4627923 39.85 71.6 1
10:45:22 2024-01-25 626549 617935 192813 189321 300507 306685 313017 309294 203003 204290 243801 250021 286279 286772 3844072 4140636 5791510 5593939 978145 1013521 271226 240148 249083 249770 281069 272695 268886 269798 194767 195281 626333 595439 1382699 1351629 400254 399749 577163 581838 718608 698019 736141 742943 779769 791210 756821 849020 1819918 1916937 1185540 986001 634606 621907 744365 744524 779701 784423 805882 821049 920737 915748 4411864 4635549 39.85 71.6 1
10:45:23 2024-01-25 623817 618108 192808 189321 300616 306361 313386 312176 203323 204290 243837 247358 285860 287252 3858923 4150386 5791510 5583518 973904 1014993 271507 239405 248488 249946 280606 272695 270371 269729 193969 194734 630822 597119 1382759 1355623 400218 396925 577163 580971 717081 700093 735094 738603 782047 788775 759002 847812 1820635 1910011 1179891 983200 633703 625509 742513 742943 779701 784459 805882 819843 919632 915784 4389646 4616630 39.85 71.6 1
10:45:24 2024-01-25 622700 618260 192738 189321 298523 306253 311997 311033 203464 203541 245491 249146 285281 287468 3853424 4160600 5793128 5577709 975328 1016905 271317 239405 248698 250124 280214 272695 270561 269506 193969 195007 629432 596287 1374406 1352480 400588 399171 577163 581499 717590 698019 734834 740208 779805 788811 759002 849020 1821929 1910011 1183657 983200 634606 625362 743039 742943 779331 784495 806492 820651 918946 915784 4389646 4617512 39.85 71.6 1
10:45:25 2024-01-25 621778 617789 192738 189256 300874 306613 312946 311541 202901 203577 245527 249146 285646 287486 3850679 4150386 5782185 5569599 972982 1016467 271577 240148 248378 253190 280837 273495 269296 269541 193934 195144 660274 597137 1373669 1355623 400857 396925 577127 580224 717081 699101 736141 739109 783189 791106 760114 846606 1820635 1910006 1179891 983200 632802 621870 743039 741167 779701 788969 807102 819843 919595 916998 4399025 4617512 39.85 71.6 1
10:45:26 2024-01-25 617049 617712 192984 189131 299586 306252 311818 313989 203712 203970 245874 249988 285610 288094 3858280 4168022 5791983 5590091 975762 1019681 272112 240113 249048 249946 280999 273424 270752 269694 194821 195281 629432 597546 1368039 1358513 400784 399171 577352 581345 717590 698844 736141 738202 783116 791070 760077 849337 1819918 1912716 1183657 985300 633517 625509 744836 740367 780807 784495 806936 824092 920933 910524 4411801 4626878 39.85 71.6 1
10:45:27 2024-01-25 625734 618549 192783 189758 298558 305499 313494 311140 203430 204507 244963 250021 285503 287450 3858280 4153275 5791510 5598943 976679 1014956 271542 240113 249291 249946 280689 272660 270371 269729 194478 195448 629432 596352 1380923 1353701 400218 399171 581804 583063 717590 701087 736141 740062 782010 791210 758966 849020 1824519 1915517 1183657 984599 634606 626397 740572 744230 780807 784423 805845 821012 919595 915711 4402199 4624105 39.85 71.6 1
10:45:28 2024-01-25 618806 618112 192779 189390 299969 306361 313207 311902 202969 203683 245217 249249 285468 287783 3861909 4166765 5803668 5590091 974095 1018956 272302 240077 248627 249946 280689 275372 270716 269471 193899 195144 647500 597119 1385888 1355623 400820 396889 580547 581201 716573 700093 736666 740696 783116 791070 759995 847775 1821929 1907371 1202301 983200 633703 625509 740536 742833 779701 784495 807028 820427 920282 918410 4399184 4614727 39.85 71.6 1
10:45:29 2024-01-25 619866 618553 192948 189424 298341 306829 312032 312228 203425 203647 245672 247358 285481 287599 3852667 4150729 5799525 5593826 975762 1016787 272629 240201 249116 249946 280536 272660 270752 269694 194266 195245 626333 596264 1391092 1355623 400218 399171 580392 581792 717590 700590 735094 741512 781974 791034 758966 849020 1822748 1912918 1181774 984599 634606 626397 745148 743960 779701 784423 807028 821012 918260 915711 4386390 4620807 39.85 71.6 1
10:45:30 2024-01-25 621704 618219 192948 189390 298137 306599 312104 311175 202969 204004 245708 247358 285352 287599 3849558 4164681 5796498 5593826 978552 1017473 271472 240113 248663 249732 280999 275763 270716 270518 193934 195281 630822 597137 1387495 1353701 400820 399735 580428 582615 717590 699499 736141 741257 779696 791025 756785 851481 1825816 1916470 1178775 987406 637781 621943 746772 745378 781914 784387 806455 824717 920933 910524 4414701 4624105 39.85 71.6 1
10:45:31 2024-01-25 626703 617676 192644 189394 299514 306829 313750 309945 203600 204290 243801 248183 285481 286714 3852305 4132499 5829713 5614092 979501 1016831 270505 240716 249291 249770 281427 272695 270752 270553 194230 195794 629432 596712 1384261 1346404 402080 401433 581248 582578 719399 701087 737004 741489 782010 790093 756785 851481 1827114 1920547 1174934 987406 638423 627176 747376 744757 782665 784423 807028 823644 920969 910524 4427161 4626878 39.85 71.6 1
10:45:32 2024-01-25 624920 617639 192935 189390 300429 306289 313529 311175 203285 204147 245180 247358 289893 287599 3849558 4140426 5782185 5602954 975725 1018956 272197 239971 249080 250613 281286 274156 270752 269694 194195 195281 636844 597975 1382789 1355373 400820 399171 580428 585070 717590 701087 736666 742591 781974 790805 760000 849020 1824519 1915430 1204220 985300 634606 621907 742856 745125 781643 784495 807065 822182 920933 916925 4395917 4620807 39.85 71.6 1
10:45:33 2024-01-25 623312 618117 192984 189424 300222 306829 313053 311363 202969 204147 245217 247392 285824 287594 3853424 4161774 5791510 5593474 976801 1018085 272613 240308 248905 250437 281321 273354 270716 270739 194336 195281 651670 597137 1383708 1355623 402650 396745 581371 582439 717081 698844 737116 739648 783153 791070 760077 849337 1819918 1909969 1179891 983200 632461 625509 743039 741782 779664 788969 806936 821012 920282 917726 4395917 4617512 39.85 71.6 1
10:45:34 2024-01-25 619939 616768 192948 189390 298594 306361 311783 311867 203425 203043 245846 247358 284881 287594 3853148 4162270 5772860 5574166 972013 1016467 271957 240521 248834 250118 281413 275372 272247 270378 193758 195656 636382 600552 1374026 1357933 403380 399135 580547 581201 715052 698880 737278 738165 784334 793410 758377 845744 1817842 1907576 1179891 985300 633703 625509 745259 738238 783024 790084 809439 818640 922962 920432 4421010 4614727 39.85 71.6 1
10:45:35 2024-01-25 631464 616768 193054 189386 298594 306937 312104 310268 203600 203043 249454 248080 285281 287630 3844072 4168888 5782185 5589814 972982 1014625 271542 240690 248488 253653 280999 272624 272247 272847 193983 196344 626333 603993 1381594 1356303 404312 400186 580922 582853 714509 700093 737815 738238 786356 797389 759715 844053 1817842 1907502 1179891 986001 632802 624623 746206 738202 783580 791201 805882 817402 925652 921083 4449227 4620284 39.85 71.6 1
10:45:36 2024-01-25 619921 617676 192171 189493 297762 306901 314007 308358 204234 203078 245217 248114 284881 287747 3844072 4192731 5791510 5587995 969523 1017510 271093 240521 248663 249595 282871 272695 269990 271380 193251 196344 631207 605724 1389401 1347489 403776 400227 583024 586177 716971 703081 742019 741818 775310 793446 759807 844497 1814621 1899857 1179891 994468 634606 625497 749427 744524 779701 790832 807028 816203 919632 921083 4464676 4617512 39.85 71.6 1
10:45:37 2024-01-25 620254 618322 192644 189097 300584 304999 314042 309727 203634 203078 243801 247392 285824 286777 3849558 4160811 5763534 5595476 972289 1015458 271957 239405 249048 253582 280144 274333 270371 270553 193592 195692 628042 601410 1369888 1347675 403931 398881 580922 586223 714400 700056 743376 742190 779582 793482 768356 844090 1814733 1897016 1174241 996718 632802 623409 751026 740696 775154 791201 811784 820420 918514 923693 4471054 4623579 39.85 71.6 1
10:45:38 2024-01-25 618292 618326 192988 188961 301088 306397 313529 309763 203600 203078 249261 248114 284952 288586 3845676 4145225 5736614 5593939 977854 1014625 272372 240148 247895 253831 280144 273495 270561 270931 193592 194056 658513 603998 1374708 1344495 404459 398917 577937 586177 716492 695953 742070 744941 780724 793301 765594 843219 1812683 1900825 1179272 998138 634606 621425 747141 744524 778504 791097 813910 815007 914510 922361 4536799 4626878 39.85 71.6 1
10:45:39 2024-01-25 622934 613262 192984 189127 298376 305535 313315 310890 204268 203043 245217 249289 284881 288550 3844072 4131586 5772860 5618227 985537 1014625 269890 240930 247931 253582 280999 273914 269575 271415 193728 198373 632616 600552 1382841 1337184 402671 401433 579313 587849 721126 699670 743527 745704 778768 792889 765521 849148 1818894 1911323 1189542 995959 639148 623519 751894 746910 774570 788969 814188 817872 915879 920432 4542210 4630179 39.85 71.6 1
10:45:40 2024-01-25 627150 616768 192935 189754 298620 304999 314999 309727 203600 204147 243801 248908 284881 288274 3849558 4122261 5782185 5610217 985141 1014993 270679 240369 248663 253796 279292 274369 270561 269729 193934 195531 629432 597137 1375168 1336999 401460 400866 579042 585412 719435 696099 739182 746473 781487 791174 767263 850762 1820914 1914358 1200382 994468 637781 621938 747302 747224 777219 784459 813910 823542 911890 919096 4474247 4629636 39.85 71.6 1
10:45:41 2024-01-25 625365 616732 193559 189092 299078 306901 312468 311175 203634 203683 245325 248149 285281 290377 3844072 4093040 5763534 5605954 988752 1017187 271128 240521 247513 249148 280825 272695 269707 269729 193863 195281 637771 598841 1396154 1347786 402671 400300 577637 581359 719118 697086 735614 747205 782904 793340 764915 851219 1823021 1929264 1181191 991635 637326 621792 745148 747168 779701 784495 813952 822694 918477 915748 4471874 4620284 39.85 71.6 1
10:45:42 2024-01-25 628045 613226 192345 189424 297690 306937 312833 310197 203600 203718 245325 249289 284548 288279 3849558 4117242 5791510 5600851 988864 1014956 271711 241439 247096 253618 281892 272660 269707 270553 193899 198199 633602 599696 1373757 1346404 403315 401164 578083 581345 719628 698606 736732 747683 784334 788775 761228 851921 1835804 1927369 1196544 988813 640061 623629 747265 750358 781804 788933 811784 821012 920756 921274 4468038 4640291 39.85 71.6 1
10:45:43 2024-01-25 630196 618112 192644 189493 297725 306672 313529 310197 203951 203683 243801 249704 284965 287190 3855054 4139070 5810161 5604848 977496 1014956 269820 240930 249258 249732 281927 273460 268886 270966 193728 194022 629589 596927 1378998 1350232 401460 401433 581831 583763 719980 700066 734664 744561 783153 791025 760796 850152 1827114 1925276 1189307 987906 639148 627286 747265 749293 784099 784243 806880 823022 922309 910560 4449795 4626878 39.85 71.6 1
10:45:44 2024-01-25 628582 618435 192984 189459 298141 306865 314007 311587 203712 204290 243801 248701 285904 286714 3849558 4132537 5815437 5610217 979539 1016905 271093 240317 249469 253618 281462 273530 269296 270966 193863 194022 629432 596777 1401263 1353701 401424 400017 580573 583585 719118 700066 736833 742380 782047 791663 760652 851593 1824246 1912807 1187424 987906 637326 628760 746082 746035 781877 784351 808065 824254 925053 919709 4399184 4623829 39.85 71.6 1
10:45:45 2024-01-25 623444 618585 192988 189429 300329 305965 313529 311648 203425 204147 249401 249671 289882 287814 3849558 4140912 5782185 5577860 972982 1012088 272372 240486 249206 253618 281130 273495 269296 269318 193934 195281 659394 597202 1374498 1355623 401460 399171 581334 581381 717590 701087 735212 741818 784090 793410 761265 849020 1821929 1915065 1200382 984599 634606 621943 745551 745328 782665 789975 808677 820937 924396 922277 4402199 4617512 39.85 71.6 1
10:45:46 2024-01-25 619479 618440 193253 189411 298629 306649 312104 311836 203532 203718 249261 247908 285824 287630 3853424 4159562 5782185 5582121 972982 1014993 272598 240726 248698 253618 281144 273878 269742 269729 193934 195555 643331 598447 1377015 1357125 403278 399171 577217 580935 716573 698807 735757 740732 785480 793410 762344 848730 1818620 1907371 1179891 983200 632616 625509 742746 742906 783780 791019 811488 823168 925053 919600 4386239 4624105 39.85 71.6 1
10:45:47 2024-01-25 619743 618148 192984 189463 302769 306865 313017 311867 203425 204004 245882 249545 285735 287630 3849558 4159117 5782185 5582121 972982 1014625 272372 240148 248698 253653 281462 273914 269707 269729 193934 198060 650801 597062 1374903 1355623 402386 399171 581334 580935 717590 699042 735614 740769 785203 793446 761228 847812 1821929 1912227 1181774 983200 634606 621907 744093 742906 781914 790084 810052 820751 922319 920960 4398882 4622305 39.85 71.6 1
10:45:48 2024-01-25 620650 616591 192913 189420 298629 306937 312104 313062 203951 203647 249297 247770 285913 288071 3844072 4167115 5782185 5582121 972982 1014956 271957 240895 248698 253725 281462 272695 269742 269764 193934 198234 632212 601410 1374400 1359049 404459 399735 577163 580935 715559 698019 737852 741855 786629 793518 760114 846837 1820635 1907504 1179891 986001 633703 625509 745148 742906 784136 791201 810629 819843 924997 922820 4411459 4618517 39.85 71.6 1
10:45:49 2024-01-25 620050 619529 193423 190235 299386 306937 312762 311175 203917 203078 245801 248931 285771 288513 3853424 4168888 5782185 5591486 972982 1014625 271577 240895 248734 253369 281462 272660 269777 270966 193899 196206 626333 603998 1398519 1355623 405033 399171 581334 581792 715559 699535 740033 742906 787511 798043 759002 847775 1820635 1911360 1179891 988109 634807 625509 744964 744268 784136 790504 808288 819843 924997 919502 4433730 4624560 39.85 71.6 1
10:45:50 2024-01-25 620523 618181 192843 189918 301249 306793 311961 311752 204058 203078 249297 248149 285824 288342 3858923 4159562 5782185 5586104 971846 1014956 272372 240726 248873 253689 281034 275372 269777 270553 193934 194090 629432 603993 1377162 1353876 405033 400017 580547 581792 715559 701888 741113 744033 785517 798043 758429 845017 1816726 1907302 1202301 989582 634331 626397 747302 743996 784136 792212 806792 818677 925689 919466 4458633 4626089 39.85 71.6 1
10:45:51 2024-01-25 613867 617821 192953 190512 297757 306757 314820 309586 204591 203506 245664 248494 285281 286786 3846458 4201719 5783147 5578175 972982 1014993 271542 240895 248698 253689 281892 272660 269742 270966 193652 194663 634297 603993 1394919 1350825 405033 400045 581284 583063 715559 702157 742241 741525 783189 798043 759530 843453 1818695 1907265 1176124 991026 634606 625497 747302 745052 783580 791097 807065 818640 926381 919538 4464848 4626878 39.85 71.6 1
10:45:52 2024-01-25 621613 618294 192734 190378 300507 305785 314856 309152 204166 203541 245874 248805 285610 287221 3850679 4184534 5792306 5601058 969523 1014956 271542 240895 249469 249595 281568 274106 269990 271415 193628 194090 623873 600983 1372065 1345449 403886 400300 581284 587045 717590 699042 742241 738275 779729 793482 764619 844090 1815260 1894328 1187424 996008 634155 621907 751639 738238 778561 788766 811784 818640 918514 921083 4464676 4624293 39.85 71.6 1
10:45:53 2024-01-25 616720 613262 193590 188825 301134 306001 313756 309985 205573 203363 245874 248971 285210 288410 3847267 4142706 5744821 5587500 975687 1016182 272789 240148 248698 253760 279948 274141 268851 270966 193934 194056 629432 603993 1396177 1342819 403886 399171 578083 585403 715052 697122 744393 745162 775310 798043 764746 841583 1812410 1900825 1186948 998138 634606 624623 747888 741965 775190 792248 813984 815967 913099 919538 4524471 4629360 39.85 71.6 1
10:45:54 2024-01-25 621704 613262 192984 189394 299082 306649 313750 309732 204699 202796 245765 251111 285210 288550 3847267 4136458 5772860 5622027 985141 1014625 270679 241537 249398 248974 281069 273949 268886 271984 193251 195102 628388 602517 1372953 1336235 403886 400264 579614 587081 718383 699101 744393 747118 779359 793410 765705 849020 1816763 1910497 1156446 1001033 639822 624623 752207 747646 778561 788802 811528 821012 917213 922361 4517724 4636243 39.85 71.6 1
10:45:55 2024-01-25 627240 617890 192984 189454 299082 304999 315960 311421 203668 204290 245035 249463 285267 288297 3852768 4116543 5782185 5609853 988327 1014956 271093 241474 248698 248940 280963 274369 269611 271415 193934 194090 632212 597202 1413643 1338789 402065 399667 577208 587914 720526 699782 740112 747205 775274 788811 765865 852570 1816763 1911434 1202301 995300 639548 623739 748784 747646 775154 788969 816101 820651 913863 919132 4483434 4626878 39.85 71.6 1
10:45:56 2024-01-25 625730 613262 193960 188821 299607 305535 312476 311211 203634 204004 245424 248528 285860 288333 3848847 4091942 5768361 5610217 990980 1016467 271437 241537 247686 249355 281462 272695 269742 270861 194230 198201 623591 598415 1373139 1346717 403600 400082 578083 581947 718383 697122 737291 749404 783189 791106 765162 848343 1821929 1925637 1181191 991063 637326 623739 745185 749367 781360 788969 811602 820688 920375 918410 4464848 4626337 39.85 71.6 1
10:45:57 2024-01-25 627512 616620 192814 189489 298381 306937 313786 310739 203951 203718 243801 248942 285922 286750 3839415 4143283 5822203 5593637 984438 1018956 269751 241439 248698 253653 281962 273495 270716 271169 193934 194359 630822 597379 1377983 1351517 403801 400897 583075 583585 720562 701624 737925 746146 785480 788811 760114 852039 1825946 1920547 1194957 987406 639367 626417 750199 747646 783580 784531 808900 823718 923652 915784 4436540 4620284 39.85 71.6 1
10:45:58 2024-01-25 625734 617712 192979 189467 298411 306901 313786 311175 203600 204720 245362 248149 285940 287630 3853424 4136613 5821385 5615482 979501 1018956 271366 240716 249924 250875 281427 273530 269519 271415 193934 196344 634470 596862 1390546 1349868 402708 403141 584360 584680 721582 702157 737852 746146 784370 793494 760684 852076 1825946 1922876 1171237 987406 640277 626454 747302 749838 784136 784531 810629 824266 922962 917762 4461662 4626878 39.85 71.6 1
10:45:59 2024-01-25 627512 618358 192984 189493 299104 306937 314078 310268 204092 204290 245325 248701 290251 286786 3853424 4137477 5800836 5609853 979464 1019081 271402 240788 250099 250825 281751 274192 270752 271380 193899 194056 630822 597202 1392348 1356340 402401 400300 583147 583585 721162 701092 739182 742160 784334 793446 762921 850830 1827114 1909260 1187424 986001 636418 627213 742782 744757 783297 788969 810629 825513 925033 921083 4399184 4620284 39.85 71.6 1
10:46:00 2024-01-25 623143 618148 193324 189493 300502 306937 314078 312157 203600 204147 249297 247976 286114 288071 3844072 4136765 5791510 5593826 978477 1019533 272091 240752 250099 250875 281751 274227 270716 271204 194609 195794 624448 596862 1374084 1351783 401460 401324 583827 586595 720453 702121 737004 744267 784297 793231 761228 850793 1825816 1916433 1194957 988109 638423 626823 746735 745814 783780 788377 809439 824229 924960 919059 4405373 4620807 39.85 71.6 1
10:46:01 2024-01-25 625365 618112 192953 189463 300434 306865 313971 311104 203600 204576 245180 248114 285904 287594 3849558 4139593 5800836 5599469 979539 1019081 271901 240610 249956 250894 281751 274000 270752 271274 194372 196206 632212 597119 1417480 1350232 402971 400228 583002 585025 723215 702048 739107 744267 784334 793450 761191 851397 1825909 1920547 1196840 988813 639367 627176 747302 746380 784136 788933 808826 825557 924306 918374 4421199 4626878 39.85 71.6 1
10:46:02 2024-01-25 626703 618076 193253 189459 300217 306901 314007 310197 203951 204720 245636 248666 285205 286817 3844072 4135578 5810161 5609815 978841 1016787 270679 240895 249469 250842 281715 276154 270716 271584 193793 196242 622220 596862 1413283 1347452 403380 403141 583827 586140 722604 702084 740237 746380 784297 792110 761228 852039 1825946 1921909 1176783 988109 640277 627303 748895 746984 783780 784495 809476 824229 924306 917041 4436540 4620284 39.85 71.6 1
10:46:03 2024-01-25 625365 617639 193218 189459 300995 306901 313750 310233 202834 204720 245325 248114 290494 287459 3852305 4133045 5810161 5593750 978841 1018771 271058 240895 249469 253618 281892 273495 270716 271774 194230 196344 630822 597119 1388619 1348485 403469 403141 584684 585165 723729 702084 739145 746749 784297 793450 761155 852002 1827945 1923604 1200607 988813 639367 628513 748895 748835 784136 784495 809439 825557 924997 918374 4424004 4626878 39.85 71.6 1
10:46:04 2024-01-25 624475 617676 193389 189459 301357 306901 313571 311648 203600 204576 246056 248114 290086 287684 3849558 4139926 5791510 5593939 976642 1014956 272754 240859 249469 253725 281265 273914 269484 270518 194958 194022 657103 599691 1406874 1360215 403417 400227 583024 584512 719628 703081 740349 744524 788338 793482 763462 854441 1824519 1912716 1181774 985089 636418 626381 744964 745052 783308 791201 811784 820651 923652 921633 4386390 4624105 39.85 71.6 1
10:46:05 2024-01-25 621468 616768 193559 189485 299047 306865 312104 312157 203883 204004 249650 248114 290233 288035 3849558 4162232 5782185 5582121 972982 1014956 272754 240895 249469 248594 281659 273914 270721 269729 193934 194056 629418 603637 1383066 1360836 406036 400967 582610 584512 717516 702582 741566 744905 787560 800300 761155 849299 1821929 1911434 1181774 988109 634606 621907 746970 745052 784233 791097 810629 821012 926381 925148 4430850 4617512 39.85 71.6 1
10:46:06 2024-01-25 619009 617639 193424 190088 298629 306577 312762 310268 204268 203043 249650 248494 285682 288513 3849558 4174161 5782185 5591486 974371 1016430 271922 240930 249433 249321 282011 272660 270566 271415 193899 196897 630822 604069 1366270 1355623 406183 401004 584647 586177 717406 704080 742135 744941 788750 799025 762963 848230 1821892 1910075 1204220 990734 636418 626841 747155 746638 784025 795689 809476 821012 927695 923693 4446170 4626878 39.85 71.6 1
10:46:07 2024-01-25 619269 618585 192635 190316 299664 306937 314640 309294 204302 203683 249437 248701 285682 288513 3845676 4189328 5791510 5599469 968313 1014625 271507 241439 248698 250652 282788 273878 269296 272245 193899 194967 623873 603993 1373980 1344692 405033 401433 583899 588006 718971 705045 745193 742760 784163 793374 764445 847555 1820914 1897016 1177414 994592 636418 629033 753165 747168 781914 792806 809476 819657 920969 919502 4464676 4626878 39.85 71.6 1
10:46:08 2024-01-25 620222 618326 193590 189390 301467 305428 314963 310233 204268 203329 245672 248114 290494 287221 3840193 4154902 5759431 5591486 970176 1014625 272946 240113 249505 248974 280179 274369 269296 271415 193899 194090 629432 600552 1379870 1346404 404459 399735 580547 587054 715559 699101 745122 746152 781758 799481 768974 846950 1819613 1898561 1178007 998138 634606 624623 751937 744524 779331 793365 815067 819806 921122 928283 4477444 4626878 39.85 71.6 1
10:46:09 2024-01-25 618292 616732 193594 189420 299527 306865 314485 310922 204268 203043 249723 248701 285232 290291 3845676 4136765 5744821 5586160 971484 1014625 272980 240148 249469 251247 280606 274982 268886 271380 193899 194056 633254 602853 1391249 1345449 405033 399735 579724 587279 715559 699101 743298 745088 779509 799998 769440 846875 1816305 1898561 1192706 999561 635964 624513 751375 745015 777423 793437 816352 821012 919817 924812 4484206 4620284 39.85 71.6 1
10:46:10 2024-01-25 619610 616505 193559 189424 299563 306901 314007 310233 204268 203043 249686 248874 284881 288658 3853424 4135952 5744896 5591486 979952 1015421 272789 240930 248453 249355 280802 274333 269672 271156 193899 194056 630822 604069 1379965 1344495 407066 400866 579724 586388 717590 698606 745193 747205 782010 799171 765865 848123 1818894 1907820 1172357 998138 637781 625136 751375 748724 780996 793437 817536 821006 918413 926809 4540039 4642297 39.85 71.6 1
10:46:11 2024-01-25 627898 616768 193559 189498 301144 306825 314042 309258 204336 203683 249614 249670 285205 288586 3844072 4135540 5754209 5608848 982297 1014625 271507 241644 247931 251726 281550 274333 269672 271380 193863 194967 629432 604738 1383557 1337184 405895 400228 580547 588687 719628 699101 746516 749145 779732 796788 767337 847775 1817842 1913253 1175418 1003131 640061 625472 753200 746800 781440 795126 818177 821012 918514 923040 4528367 4629636 39.85 71.6 1
10:46:12 2024-01-25 627217 617494 193559 189459 300895 306397 314604 309727 204699 204290 245180 249670 285860 288513 3844072 4105212 5772860 5611574 987958 1017944 271093 241644 248698 248974 281694 274754 270371 271829 193934 194056 633602 597137 1381225 1341097 403315 399702 580428 588344 722604 699101 744119 747118 779732 791070 769665 850793 1821929 1912716 1181774 998738 640976 626459 751375 751426 779331 790533 817895 825707 917761 921083 4474055 4633484 39.85 71.6 1
10:46:13 2024-01-25 626351 613267 194207 188825 300833 306865 313053 310855 203917 204290 245325 251156 285365 288586 3845676 4086684 5766521 5604848 990786 1014625 271507 240930 249083 249390 280606 274333 270496 270553 194513 194056 633602 598907 1367422 1346404 403886 401433 580547 583100 719435 699101 737935 749874 787780 793410 765705 852039 1823223 1924342 1185029 992473 638423 623482 745493 753566 783780 791128 816427 825707 921665 920214 4468038 4630179 39.85 71.6 1
10:46:14 2024-01-25 627213 617785 192913 189454 299664 306595 313684 311399 204131 204004 249261 249704 284881 288550 3844072 4120259 5791510 5600851 990704 1014956 271542 241984 247931 249355 281993 273495 270566 271415 193969 194629 630822 600552 1372354 1349868 404459 400862 579982 583512 722604 700030 740024 749566 787780 791106 763975 850793 1827114 1927480 1183657 988813 640277 625953 747302 750818 786328 792138 813952 825118 924281 918265 4461962 4624105 39.85 71.6 1
10:46:15 2024-01-25 628845 617676 192984 190408 300231 306901 313750 310704 203951 204147 245108 249670 285281 287639 3849558 4127080 5810161 5605802 979539 1017908 271248 241644 250031 253725 281962 273495 269742 271415 193969 194663 632212 596287 1397394 1351629 402708 400580 583899 586104 722641 702157 737852 746933 786629 792221 762921 853325 1829875 1920547 1176783 988813 639822 627375 749321 747610 784136 788969 810331 828031 927686 919600 4424352 4631737 39.85 71.6 1
10:46:16 2024-01-25 626512 619200 193563 189463 300611 308406 314197 312593 203951 204864 245325 248908 290430 287860 3844072 4138995 5792581 5595476 978841 1014956 271542 240930 250242 251071 281892 274106 269742 271415 194513 194090 622220 598565 1374338 1355623 403315 400866 583450 584866 719944 703649 737852 745088 786629 795588 764583 850830 1825816 1915040 1198463 986703 637326 627339 747302 747168 784136 791201 811784 824266 927686 922820 4386314 4625121 39.85 71.6 1
10:46:17 2024-01-25 621870 619055 193558 189918 299034 306901 314042 312157 203600 204006 246222 248114 290446 288035 3850415 4145225 5782185 5586104 974371 1016905 273241 240895 249505 249355 281927 274333 269707 270553 194993 198302 662212 597137 1369282 1355623 403616 400300 582215 583785 718383 702121 740275 745088 788338 793518 765139 850756 1827114 1918334 1181774 986001 636418 627176 746772 747168 784136 788802 811784 824968 924997 922387 4405514 4627923 39.85 71.6 1
10:46:18 2024-01-25 620932 617494 193423 189887 301924 306721 313970 311979 203883 204004 249686 247942 285904 288225 3850679 4159112 5791510 5586104 973138 1014956 273206 240930 249469 248974 282169 274106 270566 270553 194821 194056 641953 602340 1372406 1355623 405607 400583 581407 583100 717590 701056 741770 745088 788338 799171 762344 849020 1821929 1910075 1181774 988109 635511 621943 747118 745052 785380 792212 811784 822806 928352 925021 4421295 4623243 39.85 71.6 1
10:46:19 2024-01-25 619939 618440 193418 189390 299430 306433 312874 313468 204733 203506 246396 248149 285860 288513 3850415 4159562 5772860 5590091 972982 1014625 272372 240930 249083 248940 282015 272660 270342 271415 193934 194663 626653 603993 1396062 1351783 405895 401433 583890 584861 717590 706085 745453 744794 786666 800300 761265 848745 1821929 1907265 1181774 992473 638150 628743 750574 744721 784270 793473 810354 820427 928352 924812 4461662 4620284 39.85 71.6 1
10:46:20 2024-01-25 619005 616773 194207 189286 301113 306577 314933 310926 204200 204183 245874 248012 286570 288126 3848847 4145225 5744821 5591486 971410 1014625 272372 240895 250630 248940 281385 274754 269261 271415 193934 194663 631691 601410 1370665 1351333 404746 400300 577127 588602 718608 699042 744393 745088 780870 801432 768962 847812 1815260 1894328 1200382 1000285 634606 625509 752207 745052 779701 793509 814525 821012 919632 927501 4471054 4623579 39.85 71.6 1
10:46:21 2024-01-25 618292 619643 194076 189463 299571 306901 314676 311399 204699 203400 246533 248805 285410 290182 3845507 4147884 5735388 5593939 972908 1014625 273831 240752 249505 249390 280837 274404 269261 271999 193934 194090 626333 602270 1416970 1346404 404202 400300 580547 587045 717081 699597 744393 746146 779732 797738 768108 845930 1816102 1898097 1192706 998119 634606 624623 752207 746109 779701 793473 816375 819796 919165 926846 4493265 4630179 39.85 71.6 1
10:46:22 2024-01-25 620037 613262 193900 189485 301362 306937 314963 310957 204302 202761 246149 249498 286119 290483 3853920 4136008 5744821 5593474 979914 1014625 274078 240930 249048 252153 280933 274369 269484 271415 193969 194663 630822 603993 1397369 1346404 405895 400300 579724 588748 717590 699101 746516 746554 782010 798897 768108 845291 1815260 1903522 1192706 998138 635964 624623 751142 747168 780807 793509 818155 819843 918514 926192 4537535 4629636 39.85 71.6 1
10:46:23 2024-01-25 623105 613262 193629 189459 299536 306937 314485 309727 204904 203683 249297 249704 285081 288369 3850415 4134027 5777740 5611574 986548 1016905 271177 241984 249048 249355 281900 274333 270716 272937 193934 194697 629432 597142 1381091 1336925 403600 400580 581284 588858 722641 700406 743344 749404 779769 791663 768688 854441 1821929 1912716 1181774 995959 641434 621943 751523 751500 777423 788766 818724 823059 915842 921083 4484515 4623579 39.85 71.6 1
10:46:24 2024-01-25 625734 614647 194207 189209 300478 306901 314042 312193 203951 204290 249225 248908 285860 288622 3840956 4108001 5787119 5614092 987958 1014625 271317 241644 249184 251178 281659 275597 268477 271415 194549 196081 635435 597988 1380810 1337184 403886 400580 581874 588748 722641 698055 743335 748650 781190 792815 768688 848380 1821929 1915430 1181774 998138 640277 621943 752704 751078 778561 788802 817536 823059 917213 921083 4489838 4636243 39.85 71.6 1
10:46:25 2024-01-25 625734 613262 194229 189127 302357 306865 314770 311719 203634 204290 249261 248908 285281 288513 3833132 4084701 5787119 5593637 985028 1018956 271816 241644 249258 249182 280179 275211 270716 271239 194958 194022 639161 597375 1373023 1344617 403600 399702 579724 586296 722604 699101 740024 749404 784297 793410 769373 853325 1824519 1921909 1202301 992473 639367 623739 752334 750966 780807 790642 818738 825513 917213 921083 4464676 4620284 39.85 71.6 1
10:46:26 2024-01-25 623448 613262 193581 189454 299108 306937 313053 310860 203951 204042 249225 248908 284881 290837 3844072 4084959 5768993 5593637 987102 1017473 274404 240752 249291 251355 280144 274369 269707 270553 194857 196206 641941 597137 1384479 1344495 403600 402570 580547 587045 723152 698606 740061 748909 784334 793410 768144 853325 1822786 1912001 1202301 992473 639822 623739 751639 749145 779701 791201 819358 825513 917213 921083 4464676 4626337 39.85 71.6 1
10:46:27 2024-01-25 623927 613262 193900 189459 301357 308674 313529 311938 204126 204147 249297 248942 285499 290979 3844072 4078867 5759431 5617889 992914 1018956 271851 241537 249116 252524 281317 274840 270804 270966 194786 194090 634992 600275 1374237 1350555 404746 399702 580547 583694 722701 700093 740024 751537 787780 795625 765323 853325 1825816 1923015 1170474 992473 639367 625066 747302 751500 783580 788802 815758 825476 920969 921083 4461662 4620284 39.85 71.6 1
10:46:28 2024-01-25 627597 613262 192984 190056 300046 306937 314042 311211 204126 203861 249474 249773 285281 288622 3849558 4102273 5800836 5598943 990748 1019658 271936 242630 248382 249286 282647 273808 272284 271274 194680 196380 637771 600124 1370813 1348634 404761 403426 580392 583626 722093 700066 742466 750706 788896 793482 765705 850830 1829875 1928368 1194625 989619 641188 626213 747302 751389 784233 791097 813910 825513 923652 921083 4455298 4620284 39.85 71.6 1
10:46:29 2024-01-25 628045 617712 192984 190522 301831 306937 314042 311211 204268 204290 245325 249773 289893 287733 3844072 4127080 5811298 5610217 978145 1017944 271901 241358 250556 251106 281856 274683 269672 271914 194407 196380 624962 597062 1396852 1350825 403600 401779 583899 586444 724727 704220 740024 745925 787780 792999 762851 855868 1825983 1921909 1198724 989582 640277 628743 749513 747683 786295 790642 811206 827350 926381 919782 4417783 4617512 39.85 71.6 1
10:46:30 2024-01-25 624848 618148 193594 189528 302128 306505 314742 312601 203634 204290 249650 248149 290157 288071 3849558 4143528 5782185 5582121 975290 1017944 273015 240930 250067 251355 281830 274962 270716 271169 195024 195656 630822 597119 1390928 1359245 403703 401433 583995 585312 720526 705082 741407 744156 788896 798043 765705 855058 1825946 1909260 1187424 986001 638236 628263 746058 746417 784136 789948 811560 824303 926381 919466 4389513 4610932 39.85 71.6 1
10:46:31 2024-01-25 620904 617712 193594 189489 299082 306937 313565 313107 203600 204290 249334 248149 289882 288274 3841333 4144331 5782185 5583518 974371 1014993 273241 241153 249505 253725 281568 274369 272668 271169 194573 196081 648890 597975 1378920 1359478 403813 400829 582952 585344 721675 702157 740149 745088 788626 797934 765705 850189 1825816 1916854 1185540 986001 636418 627226 746058 746367 784136 791097 810341 822474 925033 919538 4399184 4608147 39.85 71.6 1
10:46:32 2024-01-25 617921 616804 193594 189493 299536 306937 314256 312228 204268 204147 249759 248183 290086 288310 3844072 4157034 5783269 5591486 972982 1014238 273277 241305 249891 249355 282028 274141 271014 270966 194584 194663 633602 605724 1367050 1359245 407049 401433 583024 585341 719628 705082 744244 744757 788896 797774 762963 851294 1824519 1912716 1183657 989582 637326 627375 749513 744757 787716 793473 811784 820688 929006 919574 4446051 4629636 39.85 71.6 1
10:46:33 2024-01-25 619748 619675 192984 190655 299582 306937 315035 310015 204336 203718 249723 248942 290086 288550 3844072 4192731 5782185 5593750 968313 1014993 272981 241644 249505 253760 283256 274369 269519 272661 193934 195305 626653 603993 1374169 1351629 406110 403141 585932 589928 719628 705107 746478 746330 784188 800227 765705 849020 1824519 1900825 1197120 996718 638460 629261 755575 747118 784136 793509 811784 821049 925033 924849 4464676 4623579 39.85 71.6 1
10:46:34 2024-01-25 620222 618153 194071 189493 300482 306649 315738 310739 204302 204290 249474 248562 286106 288071 3846814 4148792 5755332 5599657 970139 1014625 273050 240895 250666 251444 280214 275246 269331 272019 193934 194697 629432 602067 1376141 1346404 405607 401004 581334 590293 718498 701087 745505 747205 784163 802493 771713 847626 1817842 1898134 1179891 1002416 637326 621907 753128 746109 779331 793401 816375 822918 919668 928229 4471054 4623579 39.85 71.6 1
10:46:35 2024-01-25 630030 616768 194242 189493 299598 306937 314999 311246 204302 203113 244460 248942 285824 290363 3842457 4136100 5744883 5592870 983736 1017224 272407 241644 248488 249390 281497 274404 269707 272019 194549 194967 630822 605599 1382021 1336999 407049 400897 577127 587182 721638 700977 750748 752606 784224 799098 770068 848834 1820636 1908930 1179891 1001745 639367 621713 755850 750432 782469 793545 818775 824254 919817 924812 4536799 4629636 39.85 71.6 1
10:46:36 2024-01-25 627150 616804 193629 189493 299567 306937 315960 309294 204336 204290 245325 250355 285860 288680 3841333 4122410 5772860 5618003 985978 1014993 270714 241644 249083 249355 281963 274369 268886 272696 194004 195001 620849 598415 1377306 1337184 403886 400862 582987 589583 723664 701087 745122 752532 783733 796788 771713 853876 1826918 1919807 1181774 999561 641434 621943 752207 751314 781551 792843 818663 825476 917177 926447 4480446 4633838 39.85 71.6 1
10:46:37 2024-01-25 626356 616768 194238 189394 300447 306865 314007 312121 204092 204290 249297 249254 285824 288513 3842933 4080317 5763534 5599469 990786 1014919 271542 241608 249433 249390 280908 274333 270531 270553 195130 194056 632212 599696 1382635 1346404 405033 400580 580959 585238 722604 700093 741099 751389 787780 797954 768789 856280 1828219 1932850 1183110 994468 640976 626360 750567 750706 784136 790468 819347 827902 922999 922387 4461962 4626878 39.85 71.6 1
10:46:38 2024-01-25 626475 616732 193424 190321 300438 306613 314007 311867 204268 204290 244084 249739 285281 288586 3844072 4084626 5779985 5593826 991686 1016430 272629 242154 248663 249390 281931 273878 270944 271380 194513 194663 633602 600552 1367887 1349594 405607 400897 581248 585380 724177 702084 742204 750730 790015 793410 765705 855631 1835591 1934798 1181774 991635 643015 627286 751523 755252 787483 792212 815104 825476 924960 920974 4475421 4627923 39.85 71.6 1
10:46:39 2024-01-25 627471 616768 193253 190316 300475 308384 314520 311211 204268 204290 249686 250469 284881 288356 3840193 4099300 5803627 5608848 988864 1017908 272147 242325 248453 249390 282788 273914 269742 271380 194786 194629 632212 600983 1371430 1348597 405033 402097 583414 585366 724727 702157 743298 750973 790015 793410 765705 854540 1831175 1934575 1187424 991560 643473 629070 749390 751927 788604 793440 816427 827864 925652 921083 4471054 4626878 39.85 71.6 1
10:46:40 2024-01-25 627512 620003 193900 190321 301462 306937 314742 311612 204063 204290 245325 249704 290397 287679 3849558 4135540 5810161 5609853 980313 1016905 270644 242154 249505 248594 283185 274333 269742 271415 194821 194967 632212 597142 1390308 1349274 403886 402061 585140 587008 724727 705753 743339 747646 788896 793410 764546 855831 1832203 1921909 1196840 991560 641893 631234 750730 751426 788043 791092 811635 827479 929717 920864 4417783 4623829 39.85 71.6 1
10:46:41 2024-01-25 623890 618117 193590 190056 301357 306829 314963 312157 203600 204720 249686 250549 290655 288256 3844072 4144331 5782185 5585835 976679 1015675 273241 240859 250754 249355 281892 274369 270342 270966 195439 194056 641941 599761 1413927 1359478 405033 401433 584231 584411 718383 702157 741210 746146 788640 799735 765705 850756 1825816 1915517 1183657 987406 636418 627303 746896 746233 788604 795689 815845 825707 926161 928283 4408528 4617512 39.85 71.6 1
10:46:42 2024-01-25 619939 618403 193821 190282 299563 308674 313017 312193 204200 204147 244460 248183 285824 288274 3849748 4145225 5782185 5586104 973971 1015711 273206 240895 249505 249321 281892 275155 270566 270553 195165 194494 626333 601905 1370426 1359667 406183 401149 583093 583849 719118 703913 742353 746146 790575 801432 764619 850520 1824519 1912803 1183657 988109 637050 627303 747118 746638 789726 796779 816075 825707 930255 926312 4424466 4614727 39.85 71.6 1
10:46:43 2024-01-25 623401 619423 193524 190655 300470 306937 315694 310673 204762 204147 244084 249289 290086 287154 3844072 4182314 5791510 5593712 969523 1014625 272372 241644 250630 248940 282541 274754 269296 272887 194513 195271 630822 603562 1380395 1348746 406183 400862 585140 590443 722664 704220 745902 746146 784334 800300 768108 849020 1816726 1898097 1173086 998738 638423 629224 754738 747168 784136 797908 813910 820651 923615 928831 4478093 4634540 39.85 71.6 1
10:46:44 2024-01-25 621132 618039 194066 189321 301008 306829 315738 311175 204302 204209 246533 248080 285900 288482 3844072 4148596 5744821 5591486 971484 1014993 273782 240895 251055 249390 281462 275826 269484 272245 194821 194967 629760 602270 1374858 1346404 406183 401149 582142 590002 718608 700066 746516 746933 783189 801222 769232 849020 1816726 1898134 1200382 1000285 636418 621943 754071 747168 780807 793509 817536 823505 920969 928849 4472283 4637329 39.85 71.6 1
10:46:45 2024-01-25 619778 616627 194101 189355 300762 306721 315744 310998 204727 204290 250112 248114 285468 288333 3845676 4147951 5744821 5593939 974296 1014993 273241 241644 250242 251798 281034 275633 269707 272245 194821 194967 633776 603715 1423812 1346404 405895 401433 580469 589527 718608 701087 746516 747205 783743 802383 769814 849020 1817842 1900825 1196544 1000248 636418 621907 754342 751141 781914 798034 818738 822806 920282 929542 4477444 4632716 39.85 71.6 1
10:46:46 2024-01-25 613885 618228 194071 190217 302002 306793 314820 311470 204946 203471 246570 249532 285481 290327 3840956 4135952 5736464 5591486 974991 1017187 273277 240895 250031 249424 281475 275211 269707 271829 194549 194967 628042 603993 1411652 1346404 406183 401433 580428 589165 718608 699535 746241 747205 783153 800058 770620 847775 1816550 1903522 1186948 998828 636418 621641 753273 747168 781914 798034 819320 821012 918260 927537 4502684 4626878 39.85 71.6 1
10:46:47 2024-01-25 620927 618228 193960 190378 300656 308239 314856 311069 204801 202937 246222 251395 285174 288685 3844072 4134394 5736614 5593939 978552 1014625 274043 240930 250044 249424 281659 275175 269742 271829 194821 194663 626333 605724 1402782 1346404 406183 401433 580428 588748 719118 700590 744845 752246 784334 800058 770396 848379 1814658 1902902 1186948 1000285 636872 625509 752207 747168 781914 798034 819941 821012 919817 928868 4524471 4626878 39.85 71.6 1
10:46:48 2024-01-25 620186 618205 193900 189498 301144 306685 315155 311609 205336 203541 246222 249635 285646 290146 3843349 4135952 5761422 5600851 981714 1016750 272407 242154 248873 249424 281694 274369 269742 272210 194958 195102 630822 603936 1372189 1342589 407338 400897 580532 588748 719944 702121 745607 750973 786629 800300 769232 848745 1821929 1910075 1200382 1001745 640914 621907 755312 749838 783024 798034 820834 823542 918946 926809 4536468 4630179 39.85 71.6 1
10:46:49 2024-01-25 627512 613267 193890 190056 299563 306937 315341 310233 205336 204686 245936 250995 285682 288441 3849036 4122582 5772860 5621914 985141 1014238 271093 242145 249362 249390 282006 274982 269742 273078 193863 195882 631600 602983 1378037 1337184 406183 404571 582178 590420 723701 702084 746468 752495 782010 798043 768108 852039 1821929 1918025 1179891 1001745 642101 625497 756522 752458 781914 793401 818738 824266 922246 924776 4527407 4636243 39.85 71.6 1
10:46:50 2024-01-25 627512 616768 193625 189489 301357 306397 315960 311211 204336 204864 249225 249532 285539 289783 3843349 4102198 5790126 5609853 989965 1016394 271472 241984 249469 249355 282676 275069 268886 273078 194549 195271 632212 598841 1383897 1336999 405033 402097 582590 590531 726784 701624 746516 752111 783743 793482 773518 853362 1825816 1913501 1181774 1001033 642101 626417 753808 752074 779701 793437 819941 825476 919165 919538 4480446 4623579 39.85 71.6 1
10:46:51 2024-01-25 625365 617412 194242 189424 300611 306901 314999 312157 204092 204720 249510 249323 290086 288617 3846999 4105098 5768317 5619582 989559 1014993 271507 242109 249924 249390 281923 275211 270752 272661 194715 195305 630822 598415 1378672 1336962 404746 401814 582831 590112 724727 700066 745453 751249 783189 793446 771525 854577 1827114 1916470 1204220 998828 642101 625534 753273 751732 780807 791097 821110 827939 919817 919502 4474055 4626878 39.85 71.6 1
10:46:52 2024-01-25 625365 613231 194858 189424 301176 306937 314078 313107 204092 204576 249650 249670 285503 288631 3844072 4096405 5782991 5593637 987883 1017510 272372 241984 249505 251798 282293 275949 269707 271415 195165 194090 643331 598552 1389530 1346828 404746 400897 577127 588687 724727 700590 742241 748777 786629 796788 770433 855831 1825816 1921909 1183657 994592 641188 625509 751142 750936 781914 789912 821110 827939 919817 923040 4464676 4620807 39.85 71.6 1
10:46:53 2024-01-25 625365 613258 194212 189498 299607 308674 314042 312157 204907 204290 249370 248942 285704 291221 3844072 4083781 5761129 5604673 989220 1020406 272232 241501 249469 250468 280606 274369 270566 272847 195024 194663 637771 598841 1368194 1346404 406183 400897 577127 585312 722641 701087 743061 752111 788338 798043 769702 855831 1824519 1931103 1185029 992473 639367 626125 748364 752037 784136 791097 818775 827939 922962 923040 4455450 4617512 39.85 71.6 1
10:46:54 2024-01-25 627245 616804 193594 190321 302128 308674 314042 312157 204268 204576 249759 250739 285281 288586 3834720 4089565 5744594 5609966 990786 1017473 272267 241841 250008 250748 281997 274647 270944 271380 195165 194663 636382 600552 1371430 1350555 405607 400897 581334 586626 722641 700066 742241 753214 789754 798043 767528 855868 1825946 1934575 1186948 993885 640277 621907 749476 753177 785250 792248 819358 827939 923652 925058 4458633 4620284 39.85 71.6 1
10:46:55 2024-01-25 627245 616768 193594 190355 298838 308674 314963 311434 204268 204290 249583 249773 285281 288622 3844072 4107881 5794557 5608416 990710 1017362 272267 243008 248556 249321 283043 274192 271253 272104 194680 194967 633602 600627 1368039 1352480 406183 402982 583528 586177 725754 705292 744347 752111 788797 793482 765705 858731 1831175 1928368 1204373 989582 641893 629261 751639 753030 788310 789948 812717 829155 928352 921083 4462638 4620284 39.85 71.6 1
10:46:56 2024-01-25 627508 618148 193424 190522 299291 306937 314999 312121 204302 204290 245325 250390 290086 288071 3844072 4133658 5806025 5600851 979952 1017362 272091 242109 250768 251355 282678 274683 270426 272104 194953 195203 632212 597119 1391288 1352480 403886 400933 587984 588854 724727 706253 742204 748872 790278 798043 765705 857735 1829875 1925601 1176783 989619 640976 629261 748946 754050 787122 791061 811528 829155 929011 919502 4425161 4617075 39.85 71.6 1
10:46:57 2024-01-25 625734 619237 193594 190355 301353 308674 315035 311894 204126 208458 249686 248942 290494 288071 3844072 4136646 5792581 5593750 980460 1014956 273206 241394 250804 252063 282541 276865 270426 271914 195470 196380 632212 597119 1394331 1352130 404459 400545 585554 588010 723701 708221 741076 747205 788338 798043 766719 857460 1825946 1921909 1202301 986702 640003 629261 747191 747646 785972 789948 811219 827939 929011 923040 4389646 4620284 39.85 71.6 1
10:46:58 2024-01-25 623927 617417 193890 189528 300927 306865 314161 312887 203951 204864 246264 248183 290565 288071 3844072 4135952 5783269 5569712 975762 1014956 273206 240930 250278 249355 282541 274962 272247 272847 195216 196104 632212 597546 1374503 1358276 404349 402286 584993 586693 721582 705254 742204 749404 788640 799735 765705 853362 1827077 1916199 1187424 986703 638423 629224 747302 748835 784233 792212 811565 825513 929006 919574 4389646 4617512 39.85 71.6 1
10:46:59 2024-01-25 620222 616804 193454 189493 301357 306937 313786 312667 203917 204290 249723 248183 290157 288189 3833132 4147283 5782185 5565737 970213 1014625 273277 241644 249505 249355 282245 274369 271393 272655 194917 196344 646111 599691 1383395 1360215 405895 401433 583717 585184 721490 704037 742167 747205 788833 800094 767263 850152 1824519 1912936 1183657 992473 636575 627375 750043 747168 788869 798034 811565 823681 929392 926155 4430416 4617512 39.85 71.6 1
10:47:00 2024-01-25 618399 619934 193289 190655 298594 308674 315035 310957 204904 204004 249759 248908 289834 288550 3840956 4151124 5768993 5569712 972289 1013521 273241 241644 249540 249355 282086 274369 271428 273040 194993 195001 630822 605927 1367180 1359867 408498 402286 583717 585994 719628 705071 746441 749330 788761 801258 765705 850874 1831016 1912716 1183657 995300 638460 631381 753273 746947 788869 799161 811784 824728 927387 928193 4461662 4620284 39.85 71.6 1
10:47:01 2024-01-25 622626 618148 193594 190655 301140 306937 315960 310922 204904 204290 244495 249323 290782 287396 3834720 4174597 5784342 5595476 969523 1014238 272407 241644 251055 248940 282068 275211 269296 272661 194549 195305 628042 602270 1381956 1348634 407012 403712 585334 591827 722701 704037 749715 744610 784188 802297 768108 851444 1820635 1901262 1191190 998138 637969 629224 755985 746800 784037 793545 816338 823059 924342 927537 4471054 4620284 39.85 71.6 1
10:47:02 2024-01-25 619667 616768 194278 189459 302216 306937 315960 311648 204302 204290 244460 248149 290157 288586 3844072 4130077 5736708 5585722 975687 1014238 274498 241644 250278 250154 281069 274789 270308 272245 194549 194967 637771 603993 1392004 1348746 407049 399387 582987 590236 721126 703044 748646 751463 784188 804840 771341 849148 1817842 1906223 1186948 1001033 638236 625461 754342 747646 783024 798944 821110 824129 920282 930199 4508015 4623579 39.85 71.6 1
10:47:03 2024-01-25 621791 616773 194207 190461 299607 306829 315479 311211 204938 203718 244119 249739 290038 290327 3841333 4138585 5763534 5610217 986548 1012052 271542 242504 249469 249390 282072 274982 269519 273149 193969 196071 626653 601410 1390672 1337184 406183 403337 583631 590420 725791 704544 748534 752807 783919 797934 774226 856318 1828219 1922238 1181774 1001745 643015 626896 758623 753069 783024 793473 818775 826849 921006 924849 4498456 4638993 39.85 71.6 1
10:47:04 2024-01-25 627512 618799 194071 190090 301784 306901 315694 311683 204302 208241 249686 249739 290157 288586 3834720 4102273 5778069 5602222 986548 1014993 271957 242154 250278 249424 281715 275862 269519 272055 195165 194697 637771 597137 1395148 1344495 405033 400969 580464 590020 725791 698055 744393 752532 788071 797954 774777 856975 1827040 1918150 1183657 999283 642101 626397 751523 752111 782665 793263 821110 827939 919817 919574 4489608 4629636 39.85 71.6 1
10:47:05 2024-01-25 626623 617347 194822 189459 301427 306865 314999 311801 204268 205009 249370 249323 290086 288671 3834720 4077983 5763534 5593939 986511 1014625 272981 241644 249505 249424 281034 275211 269777 271415 195201 194494 643331 597137 1391923 1346404 405033 400933 577127 587045 724727 701087 742241 752943 788896 800366 772262 858769 1829715 1927369 1175434 994518 641570 626360 751287 749838 784136 791133 821110 829006 920969 925840 4462641 4629636 39.85 71.6 1
10:47:06 2024-01-25 627254 618148 193599 190522 300470 306937 315035 311683 204730 204290 249121 249739 289750 287630 3850679 4124136 5806025 5593788 979539 1019424 271577 241984 251055 249355 282824 274404 270566 272245 195029 194967 632212 596287 1381590 1351783 403886 400933 585554 588331 724727 706290 743061 747719 788896 798043 765139 858346 1831175 1927708 1198724 993050 642101 631631 751560 750790 788722 793440 815263 830337 928735 919538 4408566 4620284 39.85 71.6 1
10:47:07 2024-01-25 626623 618223 194066 190090 299571 306937 315035 312121 204302 208605 249650 249243 290361 288170 3844072 4140613 5791510 5593939 978145 1016467 273015 241644 251055 249355 282788 274369 270342 272055 195647 194359 658272 597988 1370081 1357125 405033 399667 586349 586629 722641 705753 742278 745499 790952 800300 765287 854614 1825946 1919187 1158398 988701 639300 630861 749390 749588 786365 795689 815845 826539 928900 928283 4380086 4611716 39.85 71.6 1
10:47:08 2024-01-25 623656 617680 193900 190223 301435 308384 315479 312879 203985 208387 249406 248562 290361 288179 3834720 4134176 5791510 5574166 974706 1016467 273277 241644 250666 249355 281962 274997 269777 271190 195820 194056 640551 598841 1383496 1359741 405033 399351 583899 585312 720526 705983 742241 747205 790542 800094 765705 852076 1824519 1917033 1183657 986739 636612 628299 750196 748650 790517 793365 815263 828294 931650 928283 4424466 4614727 39.85 71.6 1
10:47:09 2024-01-25 609563 617535 194142 190056 300936 309110 313786 311683 204801 203718 244666 248942 290361 288586 3838597 4156601 5773957 5583242 973676 1012052 272824 241644 249469 249390 283512 273878 271393 272210 194585 195271 626653 603993 1391439 1351783 407338 403639 585968 587045 719628 706253 746468 748613 788896 801186 765027 850837 1825816 1912716 1183657 995300 639148 631974 753664 746947 790850 801346 813914 824968 933636 929360 4465287 4624105 39.85 71.6 1
10:47:10 2024-01-25 621540 619232 193594 190378 301280 306433 315960 310233 204904 204290 246112 249567 290494 287770 3840193 4173042 5782994 5585684 969523 1014625 272372 242154 251019 249286 282753 275597 269672 273078 194821 195271 630822 603343 1379263 1348746 406183 400897 586383 590439 721787 705217 746998 747205 784334 801432 768071 852809 1821929 1898097 1191190 997809 638236 629224 756522 747168 784136 797998 817518 825595 927686 930920 4474747 4631737 39.85 71.6 1
10:47:11 2024-01-25 619638 619159 194172 189463 301361 306901 314676 311943 205188 204576 244425 248149 290455 288297 3836985 4154902 5764871 5585684 969523 1016066 272980 242325 251055 249321 282753 275633 269484 272867 194821 195271 630822 603562 1375647 1346404 405999 400897 585968 590420 722056 705254 747035 747205 784334 800058 769232 850793 1824519 1898097 1193074 998791 638423 630151 756522 746481 784136 797998 816300 825872 926344 930920 4475542 4628428 39.85 71.6 1
10:47:12 2024-01-25 621815 617462 194066 190349 301210 306829 315924 311648 204904 204290 246919 249185 286709 288319 3840193 4151768 5754209 5593939 972982 1014625 273206 241608 251019 252508 281659 276091 269742 272852 194958 195271 608532 601992 1370983 1346404 406183 401433 583002 589744 719628 701588 745902 746554 784334 804124 771525 850837 1817842 1902136 1183657 1000996 637326 626381 755413 751141 783024 799726 819320 823022 923652 930199 4469066 4627923 39.85 71.6 1
10:47:13 2024-01-25 618292 616360 194681 190315 301255 306757 315744 311470 204870 204290 244837 248149 290242 290001 3842933 4142480 5736614 5595476 970064 1016905 274043 240930 250594 249424 281462 276020 269707 272435 194821 195237 630822 602270 1397923 1346404 405911 401433 581695 590420 719628 702084 746292 746984 784334 802423 772619 850231 1816726 1903522 1200382 1000285 637326 627102 755413 746873 783259 799726 819941 823059 920933 930199 4464676 4629870 39.85 71.6 1
10:47:14 2024-01-25 620373 618228 194071 189918 302854 306793 315227 311470 204909 203506 246570 249670 289822 290778 3837546 4132540 5724109 5593939 975687 1014625 274078 241644 250031 250154 281659 275597 269742 272210 194821 195271 633949 603993 1410835 1346404 407049 401433 580428 590148 719628 700066 746516 753853 784334 802193 772656 849020 1817842 1903522 1194625 1000248 637781 621907 754342 747610 783308 799161 821110 823505 920933 930199 4496477 4614727 39.85 71.6 1
10:47:15 2024-01-25 621393 618223 193960 190245 300651 306793 314820 312176 205262 203506 246570 249601 285610 290146 3840193 4125962 5728348 5577672 978552 1014625 274078 241644 249469 250502 281462 275175 269742 272019 194821 194967 630822 605724 1399971 1346404 407917 399667 581284 589583 719628 700066 747035 749874 785480 801222 771525 849337 1817842 1907576 1194625 1000996 637932 626397 754342 747646 783024 800291 821105 824680 920282 930199 4513395 4630179 39.85 71.6 1
10:47:16 2024-01-25 623512 613226 193900 190157 300656 306685 315413 310891 205439 203862 246606 250366 285610 290146 3835966 4126680 5728198 5593939 980577 1014625 274043 241644 249469 250119 281659 275211 269707 272245 194513 196897 632212 603993 1399501 1348746 406183 399631 583450 590002 718383 701092 746516 748741 787743 802387 772619 849020 1817842 1906223 1190787 1000996 636575 621943 754342 749801 783024 800291 821110 820651 920933 930199 4486849 4626878 39.85 71.6 1
10:47:17 2024-01-25 621262 616782 194212 190325 302002 306937 315564 311872 205302 203720 246570 249532 285726 290146 3846097 4136608 5744821 5590091 980510 1014202 273241 242217 249469 250154 281892 275175 269777 272626 194857 195271 630822 605724 1385547 1346404 408498 400897 581284 589583 720453 701056 749233 752111 787780 801222 772812 851444 1821929 1910006 1178007 1000996 640277 625461 755985 750368 784136 800291 821110 822438 920933 930199 4537535 4630179 39.85 71.6 1
10:47:18 2024-01-25 626356 616768 194602 190488 303628 308674 315924 310197 205542 204290 246533 250995 285503 290037 3843349 4128633 5744821 5593661 981353 1014625 273206 241984 249433 250886 282086 275211 270531 272245 195203 195271 638466 606462 1383815 1342930 408207 404300 582142 590002 720453 701092 749233 753030 787780 800094 772072 850837 1821929 1907265 1178007 1001708 640277 621907 755850 750900 784136 800291 821110 823022 923652 930199 4540039 4633634 39.85 71.6 1
10:47:19 2024-01-25 626356 616732 194207 189493 300482 306937 315924 309980 205257 204290 249334 250469 285860 289733 3846458 4124675 5744707 5589828 982260 1014625 272959 242289 249433 250852 282640 274789 269742 272796 194852 195271 622220 606031 1372045 1340986 408207 402061 581695 589165 723664 701092 749233 753748 787780 801432 771801 851481 1821929 1911360 1204220 1004599 641188 625461 756522 750936 784136 800291 821110 823022 920933 927537 4537535 4626878 39.85 71.6 1
10:47:20 2024-01-25 627512 617849 194036 190325 299571 306937 315960 310197 204904 204576 249437 249773 290086 288586 3834240 4124171 5739857 5577521 981353 1014625 273206 242154 249258 250502 282363 275455 270496 271964 194821 195271 632212 606805 1365330 1344914 408498 400897 581695 589583 720489 701092 749233 752074 787780 800058 771488 851444 1821929 1910006 1200382 1001745 640277 621943 756522 750936 783580 798034 821110 825932 919595 927537 4524208 4630179 39.85 71.6 1
10:47:21 2024-01-25 626618 613190 193900 190021 301362 306937 315960 309727 204336 204290 249614 249704 290395 288586 3837455 4098666 5763686 5593599 984165 1014514 272232 242594 249012 250456 281892 274982 270566 272641 194513 195271 632212 604738 1371738 1339335 408498 402698 582183 592099 722641 702084 749233 753748 786666 800058 770359 850189 1821929 1915430 1181774 1003884 642101 625497 756522 753140 784270 799161 821110 824266 921006 927501 4530752 4630179 39.85 71.6 1
10:47:22 2024-01-25 627240 616768 194207 190060 299607 306937 315960 309980 204762 204290 249261 249773 285949 288586 3834720 4096405 5773118 5593637 983461 1014551 272197 242594 249326 250399 281786 274947 269777 273078 193969 195882 649238 604552 1383858 1341097 407628 403301 583120 590420 723664 701588 749233 754282 784334 800300 770396 854403 1824519 1915430 1202301 1003884 643015 626417 756522 754245 784136 793545 821105 825476 920969 927464 4535658 4633484 39.85 71.6 1
10:47:23 2024-01-25 627494 616768 194207 190312 300447 306901 315960 310855 204302 204864 249261 250286 290242 288586 3834720 4096367 5772860 5617889 987808 1016750 271402 242289 249362 250399 282647 275033 270752 273773 194922 195339 628042 599696 1388548 1340986 405895 403265 584647 589143 726824 704037 746516 753214 784090 798043 774375 854540 1825909 1920547 1183657 1001033 643932 627375 755985 753566 781914 793473 821110 827939 918297 927537 4483434 4620383 39.85 71.6 1
10:47:24 2024-01-25 627512 618322 194278 189463 301432 306901 315479 313107 204268 208387 249334 249323 290086 288586 3844264 4103759 5772860 5604848 988791 1018808 272507 242109 250135 250399 281786 276582 272284 272104 195607 195203 640551 597202 1376321 1346132 405033 404858 583024 590420 726784 701852 744500 751927 788338 798043 772693 858071 1825909 1913318 1185540 995300 642741 621943 753664 753711 783024 793401 820476 830337 920282 919538 4464676 4620284 39.85 71.6 1
10:47:25 2024-01-25 634545 613262 194319 190056 302380 308674 314485 313107 204302 204864 244460 249670 290086 291221 3840193 4080317 5754209 5592594 988752 1014956 272959 242109 249219 250748 282748 274647 271702 272104 195406 196380 640551 599691 1379888 1350555 406183 404571 581284 587686 725791 702084 744384 755753 790015 798916 769883 858346 1827114 1933844 1186948 993885 641188 621943 751634 751352 784270 792248 820525 829155 926381 919538 4452270 4620284 39.85 71.6 1
10:47:26 2024-01-25 626512 616768 193594 190488 300895 308420 314963 311938 204302 204290 249686 249773 285281 290506 3834720 4084626 5772585 5593474 988864 1014625 272824 242325 248663 252063 283175 274734 273827 272415 194988 195203 624962 601840 1406484 1351405 406183 403158 584073 587109 727028 705217 744662 756098 790506 793518 767337 858346 1835082 1929735 1198724 991494 643732 631080 755552 754640 788869 791097 815104 830337 929011 923693 4445919 4617512 39.85 71.6 1
10:47:27 2024-01-25 627597 617676 194036 190651 299532 306649 314999 311648 204302 208533 249297 249670 290659 288040 3834720 4120137 5800836 5593939 979539 1017325 271317 242154 250630 249355 283653 274982 272668 272831 194882 196932 633602 598841 1378657 1352592 406777 403761 587178 588619 728848 708295 746329 752111 791064 799626 767882 860796 1834809 1927369 1185540 992473 642101 630751 752207 752074 789987 791097 813910 829871 928735 919502 4411687 4620284 39.85 71.6 1
10:47:28 2024-01-25 625367 616768 193896 190660 302822 306937 314387 311648 204302 208458 249334 249323 290238 288274 3834720 4130673 5791510 5586104 978841 1014956 273206 241984 251055 249390 282788 274404 270566 272055 195785 194697 649000 598832 1393494 1361805 405571 403141 586475 586898 723518 707145 743237 749330 790506 800058 765901 856318 1827114 1917010 1185540 987906 639148 629224 750571 746984 790547 793509 816338 826725 930085 927516 4405309 4611435 39.85 71.6 1
10:47:29 2024-01-25 619269 618585 194212 190727 300936 309438 314963 311211 205223 204147 244802 249496 290229 288622 3834720 4170996 5778069 5577709 974371 1014919 273015 241984 250278 249424 283688 274141 270566 273078 193969 197222 630822 605503 1370645 1354408 408207 403712 586797 588142 723215 709263 749180 751463 793383 805980 765594 853876 1827114 1916470 1185540 995889 640277 631044 754342 750936 790850 800218 811565 823644 930122 930199 4455450 4620284 39.85 71.6 1
10:47:30 2024-01-25 620250 618585 193900 191253 301009 308674 315514 310922 205257 204576 244460 249670 290157 287747 3834720 4187538 5791510 5592870 968239 1014238 272824 242325 250630 249355 283454 274982 269742 273114 194857 195339 628042 603562 1390255 1347884 407049 402097 587251 590012 725274 707572 751858 748798 788228 802566 771164 853230 1826918 1898061 1187876 997428 640277 632208 758008 747646 786528 799726 816338 825707 926381 930199 4471054 4620284 39.85 71.6 1
10:47:31 2024-01-25 618399 618326 194278 189485 301181 306937 315960 311683 204336 204290 244084 248183 290565 288550 3834720 4142706 5754209 5577907 970101 1014625 274373 240930 250666 249424 281572 275439 269742 272280 194857 195271 630822 603562 1414936 1346404 407049 400264 583002 590420 719435 702157 749640 750285 788631 807122 773642 852659 1822517 1905112 1198463 1002416 637781 625534 756250 746989 784025 799450 821110 823059 923652 932798 4464676 4620284 39.85 71.6 1
10:47:32 2024-01-25 620050 616809 194251 190056 302357 308674 315960 311902 204904 204004 244872 249704 285432 291221 3841333 4133013 5744883 5590040 980860 1014625 273241 242845 249505 251226 281927 275175 270377 272661 194857 195305 625990 606187 1398733 1344914 408498 402734 583002 589289 722641 701624 750372 753604 788045 804775 774464 851901 1821724 1908930 1202301 1003847 641434 627286 758673 751352 784136 800291 820886 824380 920933 928885 4533916 4626878 39.85 71.6 1
10:47:33 2024-01-25 627150 616768 194207 190342 299602 306937 315960 310233 205302 204290 249121 249773 290242 288626 3834720 4096405 5763534 5610217 987958 1014993 271542 242325 249505 249424 282788 275246 269707 273149 194549 195305 629432 598916 1411582 1340687 405607 403337 584013 590465 726784 705254 746035 754282 786073 799171 774925 858769 1827944 1918219 1206139 1002416 643932 628773 755813 755169 784099 793473 821110 829471 922319 926010 4486407 4636243 39.85 71.6 1
10:47:34 2024-01-25 627517 616768 194278 189424 301432 306865 315738 313107 204268 208387 249370 249532 290157 288815 3834720 4089775 5772860 5593826 987215 1014993 272789 242154 250790 250537 281506 275862 270979 272019 195820 194629 648195 598415 1376670 1348634 406183 402133 582987 588436 725754 701092 744393 753678 788640 799735 773826 859570 1828747 1938822 1185540 997312 643473 627286 752134 754779 786924 797563 824628 830337 922962 927501 4468038 4617075 39.85 71.6 1
10:47:35 2024-01-25 624475 616623 194212 190360 299607 307619 314999 312887 204336 204290 244460 249704 285824 291765 3833132 4084959 5754209 5594052 991612 1014238 272824 241984 249294 250921 281967 275793 271428 272245 195165 195001 636034 600552 1394642 1352592 406183 402133 583002 587923 724727 704220 744635 756425 791137 798043 767564 858346 1835082 1933844 1187424 993759 645770 630861 751560 756351 791035 793365 818589 830188 930255 919538 4464848 4630179 39.85 71.6 1
10:47:36 2024-01-25 629297 618809 193905 190990 299466 309110 315960 312157 204762 204864 249510 250888 290157 288310 3841333 4120919 5815344 5610217 978145 1014956 272735 241644 251657 249424 283454 275211 271203 272696 195475 195305 632212 597137 1384885 1352480 405320 401814 587251 589694 726269 708295 744923 749641 788833 801222 768144 857124 1831175 1919187 1189307 986702 639822 630788 752319 751426 788127 793328 816152 829006 931613 927319 4395917 4620284 39.85 71.6 1
10:47:37 2024-01-25 621373 618585 194207 190621 302353 308674 314778 313953 204302 204864 244872 248701 286378 288653 3841333 4145225 5783269 5583518 972410 1014625 274498 241984 250842 252617 282788 275211 271393 271415 195785 194697 636382 602853 1368943 1360013 407338 400580 585554 587849 720562 706253 745984 747683 792852 804766 764746 852076 1824519 1917019 1187424 992473 639367 630597 752848 748997 792780 800073 816389 829478 935776 929396 4449943 4617512 39.85 71.6 1
10:47:38 2024-01-25 616173 616768 193996 190551 300466 309547 315479 311683 204938 204042 246789 249323 290361 288622 3840193 4148640 5782185 5586104 972982 1016905 273312 241984 250666 249424 282824 273949 271428 272245 194857 195305 638253 604069 1397487 1355623 408207 400933 585254 587081 720489 708295 746210 749344 791137 802423 767882 848380 1825543 1907302 1185540 996718 640277 632636 755449 749714 788869 800291 815151 826572 931539 930090 4461962 4631737 39.85 71.6 1
10:47:39 2024-01-25 624326 619496 193936 190690 301362 306937 315960 311648 204904 204720 249552 250007 290022 287522 3841333 4176374 5783269 5593750 970213 1014238 273050 242154 251870 249390 282788 276091 269742 273114 195201 195339 630822 603131 1366351 1348746 407338 400933 586652 592993 722641 706290 749270 747118 788071 802459 771525 853325 1821929 1907723 1193074 1001033 639148 631080 756522 746984 784270 798034 818738 825513 927686 932615 4471395 4630771 39.85 71.6 1
10:47:40 2024-01-25 621546 618403 194989 190056 301396 306937 315960 311902 205017 204864 244837 248908 290300 288649 3835966 4175743 5773957 5593750 970457 1014993 273241 241984 251870 249424 281962 275842 269742 273114 194993 195305 637771 602270 1373757 1347687 406183 400897 585554 590882 721582 707021 749270 747683 787780 802531 772693 854340 1821929 1903522 1187424 1001033 639094 629297 756522 747646 783679 798034 820250 826725 926381 932981 4478093 4634540 39.85 71.6 1
10:47:41 2024-01-25 611286 616627 194793 190217 303073 308601 315960 311867 204938 204720 245421 248701 286570 291184 3840193 4139337 5736614 5593661 974991 1012052 274726 241644 250878 250537 281936 275862 270601 273114 195203 195339 634470 603993 1409717 1347957 407049 403390 583450 590420 720489 702194 747072 750855 787780 802531 774464 848380 1820635 1903522 1174241 1001745 639367 626860 755850 747683 784136 797765 819548 823096 926381 928479 4540586 4635549 39.85 71.6 1
10:47:42 2024-01-25 624475 618212 194137 190590 301290 309001 315780 311033 205473 204505 244460 250504 290157 290989 3844072 4130077 5773682 5610217 987958 1014625 271542 246011 250242 249424 282788 275439 269742 273950 195029 195339 635435 600477 1388308 1341097 406183 404261 583899 591546 726784 705254 747108 754282 786666 799735 774925 857735 1825946 1916470 1185540 1001745 643932 628299 756522 755316 784136 793545 821110 829155 920318 926846 4492812 4639546 39.85 71.6 1
10:47:43 2024-01-25 627365 617594 195020 190251 301748 306793 315852 313000 204767 205440 246606 249635 290451 288586 3829982 4108267 5776065 5618227 986548 1014625 271542 242325 250242 250154 282753 275211 269707 274051 194958 195305 630822 598841 1382775 1340986 405674 403301 583899 592099 727815 704220 745902 755353 787186 799171 774888 857087 1827114 1920547 1208058 1001745 643932 629151 756522 755852 783024 793437 823453 829215 920933 926119 4483646 4620284 39.85 71.6 1
10:47:44 2024-01-25 627067 616736 194984 190083 302021 306613 315672 312928 204166 205295 246396 249601 286602 288405 3836297 4082524 5781090 5618003 986548 1016787 272789 242325 250207 252508 281462 276056 269707 272210 195130 195271 652539 598565 1377983 1346404 405607 402663 581284 589289 726784 700561 745453 752074 788896 799086 774339 858346 1827114 1918930 1185540 995300 642101 625425 753808 754245 784136 793328 820748 830337 920969 919574 4468038 4624105 39.85 71.6 1
10:47:45 2024-01-25 620569 613226 194207 190321 301997 309110 314419 313297 205302 204686 247065 249601 285650 291487 3839415 4084701 5761280 5604848 987215 1016182 272839 242325 250594 250677 281427 275826 270566 271380 195749 194663 640551 598415 1396769 1349274 405911 402663 581695 588748 726784 701588 745655 755215 788761 801432 770396 858346 1830902 1927148 1174241 993885 643015 629033 751523 755852 787679 793437 819941 832744 927695 924812 4458633 4620531 39.85 71.6 1
10:47:46 2024-01-25 628942 616736 194172 191257 301357 309110 314126 312157 204904 204686 246533 251554 285503 288333 3843349 4121371 5808041 5606968 987457 1016787 272147 246286 249469 252418 284038 274369 271168 272245 195165 195271 632212 601840 1380513 1351783 407049 404510 586383 589730 728331 708295 746516 754677 791660 799467 767870 862827 1836387 1925601 1194957 991026 643932 632870 753664 754714 790276 792212 814525 832744 930049 924984 4420849 4620807 39.85 71.6 1
10:47:47 2024-01-25 625463 618112 194172 190655 300447 308674 315924 313071 204268 208680 244802 248908 290565 288360 3850415 4135927 5795386 5589942 973830 1016905 274321 241608 250983 249424 282788 275211 273054 271689 196095 194494 650801 599658 1386516 1360977 406183 400862 585801 587008 722641 707091 745984 747646 793413 802459 767882 855556 1827114 1915517 1185540 991026 640061 629224 753128 747646 791108 799726 816352 827902 932794 930199 4430703 4617512 39.85 71.6 1
10:47:48 2024-01-25 620037 616754 194176 190443 299501 308085 314963 311902 204938 204147 244837 249462 290086 288586 3846458 4155700 5782991 5584393 973676 1014625 274043 241644 250556 250399 282753 275140 271393 271380 195165 196909 643331 599042 1395856 1360977 406183 400862 586944 586971 723701 706253 745453 747646 794573 802423 767882 855185 1827114 1916433 1185540 989582 639367 629188 752207 749568 791108 798034 815720 826687 932097 929505 4418013 4614727 39.85 71.6 1
10:47:49 2024-01-25 619606 616768 194242 190321 299607 307619 314411 312157 205188 204147 244837 249670 290655 288586 3840193 4153162 5786165 5584393 971921 1016714 273866 241984 250806 250677 283436 274369 272393 272069 195130 195203 624791 603993 1374903 1359245 408498 400897 585554 587877 720526 708295 747035 749838 792852 802459 767660 852039 1825816 1912803 1185540 995889 640277 632422 755275 749838 791108 798888 813910 824889 932097 932175 4461662 4620807 39.85 71.6 1
10:47:50 2024-01-25 621576 620113 193905 190655 299571 306937 315960 311175 204904 203971 244837 249704 290565 287154 3834720 4160552 5801415 5603258 969147 1014514 273641 242253 251654 251355 282718 275211 269707 273114 194821 197348 630127 603998 1369272 1346404 407917 404858 588501 590429 723701 708295 749765 746675 790015 802387 769814 852039 1826688 1900825 1187876 998138 641188 632422 758290 749145 786565 800291 816338 825513 928352 930199 4474427 4624105 39.85 71.6 1
10:47:51 2024-01-25 617453 617676 194278 189493 301396 306829 315960 312121 204727 204720 244460 248701 290637 288550 3834720 4145225 5744883 5598943 974706 1014551 274356 241841 250663 252472 281786 275949 271217 273043 195165 195305 633602 603715 1409040 1350232 407338 400862 583863 590199 722701 703151 747035 752037 788896 807122 774925 850793 1820598 1906223 1198463 1001745 639367 626860 756522 749801 783780 800013 823453 824852 924997 935663 4486849 4626878 39.85 71.6 1
10:47:52 2024-01-25 612997 616768 194242 190655 300903 306937 315960 312121 205046 203968 244872 249739 290247 291184 3844072 4126680 5744821 5589470 982419 1018421 274023 242801 249362 250817 282449 275455 272284 272937 194988 195780 640204 606462 1396496 1346404 409661 402555 583002 590420 722604 702157 754617 754677 788896 802459 774925 850793 1824246 1912716 1200382 1003884 640277 628707 758673 752458 784136 798888 822535 825202 923833 932175 4536799 4629903 39.85 71.6 1
10:47:53 2024-01-25 628854 616768 194822 190077 301396 306793 315960 313071 204904 208716 244631 249739 290361 288586 3840193 4102273 5782185 5604848 986548 1014625 272789 242325 250556 252596 283369 277276 272247 273008 195333 195237 634992 598841 1372443 1340616 406183 404189 584726 588967 728848 702157 748890 754752 788896 800300 776026 860721 1825946 1921909 1165690 995959 643932 628513 755449 755252 784136 793437 823119 831558 920933 924812 4483646 4626878 39.85 71.6 1
10:47:54 2024-01-25 625911 616732 195131 189498 302102 308674 314999 313583 204302 204864 244837 249739 290494 290814 3834720 4080317 5763534 5593958 990786 1014956 272735 242325 250630 250921 281896 275384 272012 272380 195984 197209 644721 597975 1375478 1351629 406183 402893 583853 588633 726784 701588 745453 756425 792111 801432 774925 862174 1829297 1933844 1208058 996718 643015 625497 754342 754245 784270 793473 820785 832151 924727 924812 4461662 4626878 39.85 71.6 1
10:47:55 2024-01-25 623922 616732 194278 190625 300693 309839 314999 313071 204904 204864 244837 249739 290247 291849 3834720 4070022 5753934 5599469 990078 1014993 272789 242325 249505 250921 281927 275211 271998 272245 195785 196932 640551 599691 1384299 1352152 407049 403193 582856 588601 728060 705082 746404 756425 790506 800022 773362 860833 1833778 1937548 1198463 996680 643015 627303 752207 756388 788869 793509 821110 830337 929011 927464 4461662 4624105 39.85 71.6 1
10:47:56 2024-01-25 627512 618799 194176 190690 299536 309547 315924 312851 204983 204720 244631 251237 290494 288658 3842933 4096405 5799768 5599469 988864 1019958 273050 246357 249258 250189 283653 274369 271428 273078 195475 195305 633602 600627 1376099 1354075 408498 404864 586886 589473 728848 707108 749823 755778 795075 798043 768108 858346 1838399 1932665 1191190 991026 644850 631681 752518 756388 791108 793473 818775 833806 930329 919538 4455298 4623829 39.85 71.6 1
10:47:57 2024-01-25 627512 618549 193900 190690 299598 308674 315960 312157 204938 208533 244084 250995 290565 287846 3840193 4136646 5800836 5593826 979539 1014993 272372 242325 252173 249424 283688 275175 270979 272852 195201 195305 642270 597137 1388439 1352480 406073 404858 589662 590356 727815 709766 745872 750827 793133 802529 770068 862062 1833778 1927517 1185540 991063 643015 632907 752207 753799 790437 793437 816338 834083 930085 928812 4386503 4620284 39.85 71.6 1
10:47:58 2024-01-25 624848 618148 194207 190488 301357 308674 315960 313583 204302 208458 244666 249323 290565 288550 3844072 4131081 5782185 5577709 976716 1014993 274078 242154 251090 250154 283220 275828 270979 271829 196269 194663 657984 599696 1386715 1360977 406183 400933 586799 588454 725791 708074 746539 750099 793267 802315 770068 858920 1829640 1916789 1181774 989619 639822 631721 753273 749764 792231 800291 818762 829746 934152 930199 4411687 4610932 39.85 71.6 1
10:47:59 2024-01-25 618071 617676 193925 190686 300478 308085 314042 312193 204938 204147 247524 249496 289843 288590 3840193 4154557 5772860 5589942 972982 1014956 274078 245883 251019 250502 283220 274789 272258 272019 195612 195305 633949 603993 1375147 1357125 408498 400897 585554 588748 721546 708295 749602 752532 796771 802387 770068 855682 1829677 1917841 1187424 992473 640277 631080 753273 750818 793356 800291 816300 827939 934225 930090 4424352 4617512 39.85 71.6 1
10:48:00 2024-01-25 619939 617676 194278 190686 299602 308120 315694 312157 205223 204147 244872 249704 290455 288622 3840193 4158807 5772860 5590091 975762 1013484 273241 242325 250630 250328 283802 274333 271428 273114 195165 195916 625263 604403 1395396 1353701 405750 403017 587338 590420 723729 709803 746740 752074 793309 807122 769440 855021 1827077 1919992 1185540 996422 640976 632797 755275 750936 792231 799486 816352 826650 932794 931516 4462833 4617512 39.85 71.6 1
10:48:01 2024-01-25 621576 617676 193555 191222 299536 309110 315960 310957 205542 204290 244837 249739 290290 288622 3831988 4183352 5782185 5593826 968239 1014956 272770 242325 251019 249390 284645 275211 270531 273149 194993 195916 630822 604243 1376587 1347957 407917 403017 588084 590846 724213 709300 750906 748909 784324 802459 772656 856318 1828747 1905112 1194957 1000987 640976 631828 760559 751500 788604 800291 820525 827902 929667 931581 4474247 4630179 39.85 71.6 1
10:48:02 2024-01-25 618292 616732 195131 189528 301890 306937 315960 312157 204835 204576 245558 248908 286342 290404 3834720 4133013 5735558 5593939 975762 1014625 274918 242154 250278 251576 281927 276020 270566 272661 195165 195882 616215 606113 1397369 1346404 408498 400897 583487 590162 721546 702157 750906 753214 788896 807122 774925 850793 1821929 1913253 1170474 1003847 640976 629070 756485 751322 786365 802557 825217 825438 924342 928515 4537309 4636243 39.85 71.6 1
10:48:03 2024-01-25 637731 618181 194273 190651 300160 309110 315960 311175 205723 204576 249723 250888 290361 288658 3834720 4108135 5772860 5614220 986548 1017674 272789 242325 250630 250677 283036 276127 272055 273114 195475 195305 633602 598415 1403137 1344933 406183 403941 585554 592993 728331 702157 746800 754282 788338 800300 776577 860833 1825946 1920547 1208058 1002416 645770 630587 756485 756351 784136 793292 825806 832632 922430 927501 4483434 4633484 39.85 71.6 1
10:48:04 2024-01-25 625734 616736 195480 189528 302907 309328 315515 312821 204762 208423 244631 250670 290455 290952 3834720 4074522 5763534 5600851 990786 1014956 273015 242325 250842 250921 281927 275211 271393 272019 195785 195271 637771 599766 1371592 1350825 407049 403017 583816 588748 726784 702157 745565 755753 792111 799495 772693 862174 1829875 1934747 1186948 995300 642101 629033 752370 755547 789726 793365 823453 832707 927548 927319 4465818 4620284 39.85 71.6 1
10:48:05 2024-01-25 622339 616623 194212 190625 301784 307870 314999 313297 205262 208387 244460 249739 289882 291669 3840193 4075634 5754209 5600851 989821 1014238 273015 242325 249540 250956 281962 275384 271807 272019 195612 195271 645300 600199 1372354 1350554 406183 402734 583134 588331 724727 704947 745565 756425 792292 799171 769232 858346 1835082 1932961 1189307 992473 645310 629224 752207 755715 792780 799643 819680 830262 930989 926312 4461962 4620807 39.85 71.6 1
10:48:06 2024-01-25 629149 618621 193705 191048 301252 308674 315960 312228 204938 204864 246264 251133 290157 288107 3834720 4108153 5806025 5600851 983214 1016430 271542 246357 250666 249390 283688 274982 271203 272661 195328 195305 632212 598841 1374055 1350555 407049 404828 588084 589694 727473 709300 747072 753604 792256 800300 769665 859428 1833778 1925637 1182330 992473 643932 632907 753664 754245 791108 793437 818762 833745 935590 928905 4417913 4631737 39.85 71.6 1
10:48:07 2024-01-25 629028 616768 194172 190492 302330 308674 315960 312964 204801 208751 244460 249704 290637 288225 3831988 4127616 5792581 5589828 979539 1015711 273241 242325 251870 250154 283143 275246 271393 272887 196131 195305 632212 598415 1387466 1357900 406183 402061 587251 589583 728331 709300 745453 749874 793413 802459 771838 858346 1829850 1913318 1211896 991026 640277 631080 751523 750936 791108 797465 818775 830337 930049 931691 4408642 4618517 39.85 71.6 1
10:48:08 2024-01-25 620923 619949 194106 190821 301219 309110 314520 314096 204938 204720 247655 249532 290770 288586 3836985 4135019 5783709 5593939 978145 1017944 273277 242154 251870 250537 283220 275826 271428 272902 196269 195305 626333 598841 1381105 1360013 406036 402133 588088 590002 726784 709300 746516 754389 793450 802459 770396 858346 1833778 1910611 1189307 989582 640277 631974 751523 750936 791108 798034 818775 829845 930085 930199 4402200 4618517 39.85 71.6 1
10:48:09 2024-01-25 620927 617530 194128 190551 302644 309985 314820 313696 204904 204576 245593 249496 290480 288369 3834720 4155212 5782185 5576732 974371 1014993 274114 242154 251055 250537 283220 275211 271807 271829 195820 195271 639161 602340 1377908 1357125 408207 400933 585673 589312 723701 707292 744551 749874 793523 806840 765901 853362 1825946 1916470 1187424 993885 640277 631974 754849 750818 793084 798888 815141 827313 934188 930199 4452270 4623243 39.85 71.6 1
10:48:10 2024-01-25 622700 618941 193760 191622 301071 308420 315852 311694 205473 204684 247240 249704 290361 288310 3838209 4173973 5777955 5582121 975254 1014993 273241 242154 250702 250189 283799 274369 271463 273078 195029 195882 626653 604440 1400449 1355623 405714 402698 588501 590002 722641 709619 749159 751463 792256 802567 769232 855222 1825946 1907265 1187424 998138 641893 633804 758135 753170 789987 800085 817556 825513 930085 933642 4459120 4617512 39.85 71.6 1
10:48:11 2024-01-25 621778 618907 193960 191438 301851 308638 315924 311069 205473 204864 245281 249635 286485 287486 3834720 4178213 5783269 5593750 968143 1014956 273015 242486 251834 249390 283220 276056 269777 273950 195475 196106 630822 603562 1372046 1348746 407917 402734 587251 594252 724727 708295 749011 747719 788626 802495 772656 853362 1821929 1903522 1194957 1001745 639822 630861 758673 749568 786565 797729 820525 827939 928352 930199 4471054 4620284 39.85 71.6 1
10:48:12 2024-01-25 609967 616804 195166 190413 301853 306685 315672 311907 205439 204864 245523 249151 286570 290556 3837862 4133460 5744821 5585835 971921 1014956 274498 241644 251090 250712 281610 276091 270566 273114 195510 195339 632212 602270 1397432 1346404 407917 400933 583899 590882 722151 705254 746777 751389 788896 807108 774593 852039 1821929 1903522 1202301 1002416 639822 628743 756522 749677 784270 800049 820785 825513 926381 928588 4527407 4620284 39.85 71.6 1
10:48:13 2024-01-25 621667 616472 194278 190522 301181 308674 315960 313026 205976 204437 247094 251133 285682 291039 3837862 4126075 5744883 5593826 982297 1014956 273570 243350 249505 250956 282103 275668 270979 273114 195236 195339 629432 606462 1380177 1342589 408081 404545 583899 591259 724727 704220 753156 755388 784324 801258 774375 857735 1829875 1920547 1183657 1004599 645310 629261 758952 755790 785972 799726 820748 829155 926381 929542 4520949 4632938 39.85 71.6 1
10:48:14 2024-01-25 627221 617676 194278 190655 301396 306937 315960 312193 204938 208640 246570 251029 286804 290114 3837862 4102273 5781090 5593486 988123 1016430 272372 246357 250666 251226 284127 276056 269777 273950 195785 195916 646709 599420 1399275 1343004 406183 404581 585554 593252 727050 705254 747072 755889 788896 799444 774981 860220 1825983 1921909 1206139 1001745 645310 631080 758135 754553 784233 798034 824400 832857 923688 928885 4480446 4620284 39.85 71.6 1
10:48:15 2024-01-25 625284 613262 195476 190355 301535 306937 315738 314096 205083 208423 244837 249739 290251 290037 3834675 4102392 5777740 5609853 988864 1017981 272995 246322 250842 250886 283454 276091 269742 273043 195785 195305 645300 598841 1385097 1344495 406183 404545 585554 590919 727582 704220 749034 755353 788896 797774 774704 857563 1825983 1921909 1187424 998865 643932 629028 756522 756388 784233 793509 824986 831677 923688 927537 4470864 4626337 39.85 71.6 1
10:48:16 2024-01-25 625459 616809 195166 190518 301432 309110 314999 312892 204796 208205 244837 249773 290256 291912 3830827 4074369 5795194 5593637 987958 1017473 273065 242325 251019 250712 281927 276163 273054 272782 195785 195271 641941 598415 1389220 1352152 406183 403373 583899 590420 728331 702194 743753 754282 788833 798933 772730 860609 1829775 1934805 1186948 995300 641893 628299 752207 756388 788869 798034 820886 829871 928352 927537 4459209 4620284 39.85 71.6 1
10:48:17 2024-01-25 623927 618362 194317 190979 300509 307870 314778 314096 204938 204864 244802 250249 289848 291705 3837455 4075634 5764871 5593675 987808 1017510 273100 242630 250875 250817 281462 275862 271428 272280 195785 194967 649528 598832 1375437 1350667 406183 403373 585481 588748 726784 703685 745984 756425 792889 797774 771562 860220 1833778 1934805 1179891 992473 643932 629188 751523 756762 790547 798034 821110 832931 928698 927537 4455298 4620284 39.85 71.6 1
10:48:18 2024-01-25 627512 616804 194269 191292 299598 309110 315406 313143 205434 208387 249759 251307 290361 288550 3834720 4117701 5815344 5609853 979389 1016787 271851 243008 250947 250050 284069 275490 271253 273078 195201 195305 632212 597137 1391766 1352442 406183 404545 588501 590420 728812 710307 745477 753068 792292 802423 771675 857563 1831175 1916213 1191190 989319 641644 632907 752207 752037 789987 798034 817536 832857 932757 930163 4389646 4614727 39.85 71.6 1
10:48:19 2024-01-25 620259 618585 194242 190660 301997 308674 314999 314060 204268 204650 245593 249462 290637 288586 3840193 4152843 5782185 5561729 971846 1016603 275002 242253 251300 250782 283476 275913 272915 272104 195917 195745 636382 603993 1377471 1359478 409079 404571 587214 589583 723664 708797 749068 751657 795771 807108 768108 854577 1831175 1916433 1187424 996718 641644 633804 756250 752074 792793 800649 815720 827276 934152 928515 4468038 4626878 39.85 71.6 1
10:48:20 2024-01-25 624816 618585 194278 190655 300726 306937 315960 312121 205257 204864 244872 249773 287837 288274 3834720 4167249 5763534 5591486 970101 1014625 273760 241733 251937 251191 281821 276567 270839 272972 195470 195780 638466 603131 1380825 1346642 407917 400933 585554 594727 722701 705217 750372 751537 788896 810499 774925 852682 1821929 1903522 1181774 1003171 639822 629188 758135 751500 785972 801249 820748 825476 927695 928552 4511270 4626878 39.85 71.6 1
10:48:21 2024-01-25 623583 613262 194242 190660 300939 308674 315960 311175 205611 204290 244631 250888 290247 291184 3834720 4117407 5761280 5593958 982334 1014625 272980 246357 250031 251482 283180 275877 273054 273008 194852 196256 629992 606592 1391770 1343847 409661 405257 583899 591754 726269 705254 754682 756425 788338 801258 773789 859127 1827114 1916470 1204220 1005314 645310 629188 759185 756388 786565 799726 820748 829155 926344 930199 4526168 4623579 39.85 71.6 1
10:48:22 2024-01-25 627512 616768 194278 190655 300939 306901 315960 311292 204938 208716 249723 251366 290565 288622 3834720 4098862 5772860 5595476 985141 1014625 272337 242325 250630 250502 282019 276091 273054 272867 195811 197066 629432 598907 1390990 1344803 407338 404366 587984 593785 728848 703685 745607 755353 789568 798897 777129 860833 1825946 1923692 1209977 998828 644654 628299 755850 755715 784136 793473 824363 832857 920969 927501 4464676 4617075 39.85 71.6 1
10:48:23 2024-01-25 623890 616510 194853 190056 301139 308674 314963 313840 204302 204864 244631 249704 290290 291221 3824138 4065262 5763534 5591486 989821 1014625 272789 242325 250278 250956 281581 275806 271428 271829 195475 197209 643331 598832 1391076 1350919 407338 403193 582997 590347 728295 705082 746544 755889 790506 800058 773913 861710 1831138 1937090 1174241 996680 643657 628263 752740 755715 788869 798034 820476 834715 929011 927501 4455298 4617512 39.85 71.6 1
10:48:24 2024-01-25 631036 616768 194244 191266 301366 307619 315738 312157 204938 204864 244084 251272 290361 288586 3834720 4096329 5791510 5585444 986052 1016430 272182 246357 250207 249424 283688 274404 271393 272661 195685 195305 632212 600552 1379669 1356471 407301 407758 588881 590430 728848 710270 746441 755678 795075 801432 769232 861299 1838675 1928368 1184179 993885 643932 632650 755813 754245 792231 793509 816375 832268 935512 926846 4399025 4617512 39.85 71.6 1
10:48:25 2024-01-25 625734 618112 194242 190655 302380 308384 315960 313107 204302 208787 244837 249670 290673 288432 3834720 4124675 5777794 5586104 975253 1016430 274463 241984 251444 250502 282788 275668 270979 272019 196406 194967 650454 599691 1378510 1360977 408498 404571 587937 588908 724617 709263 748646 750099 794989 802387 770068 858309 1825946 1910611 1187424 992473 640277 631080 753664 752037 793356 798924 816375 829155 935549 932981 4430817 4611435 39.85 71.6 1
10:48:26 2024-01-25 619389 617680 194242 190655 299287 308120 315960 312157 205656 204290 244872 249739 290565 288626 3840193 4173973 5772860 5590091 972484 1014956 273241 242325 251055 250154 284419 274982 270944 273950 194857 196223 632616 605291 1373306 1350825 409079 403337 588918 593785 725791 710196 752063 750706 792821 802351 772262 855707 1826767 1906223 1125744 998082 642101 635783 759212 753492 789987 800085 818552 828881 930085 928515 4464848 4617512 39.85 71.6 1
10:48:27 2024-01-25 618094 616768 195131 190056 301890 306937 315960 311617 205223 204864 244872 251133 290157 290404 3825368 4132701 5735558 5593939 978552 1014625 274918 242325 250666 250956 281962 275862 270979 273114 195785 195305 626333 606388 1391832 1346404 408081 402097 585554 591679 723664 706085 754548 755095 793273 806393 777055 855707 1824319 1914358 1196544 1001708 641644 628263 756522 755631 787483 800049 823156 825513 927686 928588 4536799 4626878 39.85 71.6 1
10:48:28 2024-01-25 627508 616768 194827 190655 300939 306937 317820 310922 205223 208387 249406 250539 290157 290291 3830827 4096405 5763534 5604848 987253 1014625 271542 243016 250278 250537 282903 275633 269777 274370 195165 195916 629432 599696 1397472 1337184 406183 405152 585554 592209 728331 705753 749529 755753 787487 801286 777633 858234 1829715 1922862 1209977 1003131 645770 631044 758083 755715 784136 797945 825806 832114 920969 927501 4474055 4620284 39.85 71.6 1
10:48:29 2024-01-25 625734 616546 195339 189493 302350 306937 315479 313840 204336 204973 244631 249704 290157 290531 3823806 4068152 5754209 5585684 990078 1014993 273818 242325 250278 250956 281962 275246 272258 272245 195820 195271 637771 599696 1381137 1351783 407338 403337 583899 589583 726784 705753 746516 756493 793450 800300 773362 860609 1841476 1936589 1189307 993050 646691 630861 753734 758413 792231 798034 821110 832969 931650 924812 4455450 4620284 39.85 71.6 1
10:48:30 2024-01-25 627512 618148 194242 191154 300473 307189 315960 313107 204938 208387 249723 249773 287220 288071 3834720 4117184 5806025 5600851 980313 1017224 271957 246322 251090 252508 283724 275175 271428 273078 195475 195339 632212 596932 1395916 1351783 406183 404581 588588 590199 727473 710307 746628 753748 793413 804161 770396 857600 1837507 1929084 1193074 990928 642101 632833 753701 752845 791902 797889 818738 829871 932830 930199 4392794 4614221 39.85 71.6 1
10:48:31 2024-01-25 621815 618231 194278 190690 301181 309328 315515 314132 204302 208423 244872 249289 291046 288586 3834720 4139750 5787388 5582121 975984 1019995 274078 241984 251870 250189 283366 275246 271393 272280 196406 194967 643331 600552 1380534 1360977 407917 402133 587251 589583 724727 708295 749529 750284 795771 807108 768144 857735 1830902 1920222 1189307 994468 641893 633460 755413 751322 793356 802557 816189 829875 935512 932175 4430660 4607871 39.85 71.6 1
10:48:32 2024-01-25 619462 618148 194562 190547 301353 308120 315479 311683 205399 204290 244837 249532 290361 288590 3834720 4173973 5772860 5573690 975066 1014993 273241 242325 251179 250154 284556 274404 271014 273915 195165 196223 632616 603993 1381869 1351783 405714 403301 588771 590882 724213 708119 751514 749874 789795 802531 770359 853325 1825909 1905322 1202667 998865 643732 634556 760796 755715 788759 802557 817388 827127 931650 935480 4461662 4616630 39.85 71.6 1
10:48:33 2024-01-25 622589 618112 194686 190518 301432 306937 317748 312050 204938 204720 244837 249323 290612 288550 3823806 4139337 5744883 5583518 974333 1014625 274918 241644 251055 250921 281927 276712 270566 273114 195201 195339 638814 604069 1420573 1346404 407917 400897 584013 590012 722093 704183 746740 752147 788896 807108 774925 852076 1821929 1907366 1174241 1001745 640277 628996 756928 753566 787483 804794 825217 825364 924850 934120 4519049 4617512 39.85 71.6 1
10:48:34 2024-01-25 621535 617789 194137 190660 300903 306613 315960 311211 205799 204541 244802 250504 290086 290327 3825368 4116783 5763534 5622705 985141 1014625 272126 245975 250278 250537 283220 275211 270566 273985 194549 196223 626653 601840 1389367 1335030 407338 405188 585554 590592 728848 706290 750943 755959 788896 800094 776577 858346 1829297 1912001 1185540 1003884 645310 630597 760297 756388 784136 798907 823304 830113 925053 930053 4490260 4628428 39.85 71.6 1
10:48:35 2024-01-25 626623 618326 195131 190390 301215 307899 315852 313583 204268 208387 244631 249739 286887 288694 3829258 4068737 5754253 5593788 988146 1014993 272372 242325 250666 250154 281927 276091 270566 272887 196095 195305 652347 599261 1372046 1346404 407338 403941 583899 590420 727046 703685 745976 754817 789948 800094 774375 862174 1831175 1934768 1186948 995300 643932 628263 753273 756388 788869 798034 820785 833745 928790 930260 4461962 4625121 39.85 71.6 1
10:48:36 2024-01-25 627328 616328 194212 190990 299571 307654 315738 311907 205439 205151 244837 251307 289953 288658 3840193 4096020 5791510 5589753 988864 1016905 272824 246429 249505 250921 284321 274369 271843 273078 195820 195916 624962 601915 1398305 1351783 405484 405795 587338 590420 729053 709300 749640 756425 795208 800300 769269 861948 1834931 1921652 1191190 991063 643015 630920 752207 754177 791108 793545 818775 832069 934152 930260 4395900 4618240 39.85 71.6 1
10:48:37 2024-01-25 623743 618440 194101 190817 302603 309547 315960 314132 204302 208423 244872 251323 290848 288513 3831988 4135019 5778069 5561767 972982 1014993 274918 241984 251671 250921 283256 275211 271843 272245 196095 195001 639161 602270 1392207 1360977 408498 402097 587185 588766 724213 708295 747072 752111 795602 807108 768144 857735 1828576 1921590 1189307 992473 640277 631974 754342 751505 793356 797765 818155 830337 935549 931581 4430660 4616630 39.85 71.6 1
10:48:38 2024-01-25 620448 616627 194137 190985 302284 310862 315299 313110 205439 204576 244942 249739 290361 288662 3840193 4155366 5778069 5586104 971808 1014993 273312 246011 251055 250921 284556 274369 271428 273758 195165 196223 631207 606462 1368488 1351783 405750 403337 588918 590012 724213 711273 750113 752147 791174 802531 772072 855556 1825983 1903522 1193423 998865 643198 632907 758648 751542 788869 800085 820834 828565 928079 928552 4464676 4616630 39.85 71.6 1
10:48:39 2024-01-25 611891 618223 195265 190384 303073 309110 315924 312708 205262 204864 245866 249567 290157 291221 3825368 4126680 5730847 5583242 975725 1014625 274954 241984 251055 250921 281927 276056 270601 273114 195500 195373 632212 603993 1391746 1346679 405750 403712 583899 588926 722641 704755 751514 753743 784288 802531 776308 853362 1824519 1912716 1179891 1004599 642101 628299 758562 754245 786565 799486 823156 827313 926381 930199 4524283 4620284 39.85 71.6 1
10:48:40 2024-01-25 625734 618358 195339 189558 302101 306721 315672 313809 204835 205295 246789 249670 286485 288477 3833214 4075640 5778418 5602222 986988 1016430 272980 243187 251019 250886 281659 276091 271358 272831 196060 195271 641941 598907 1380825 1350232 407190 404474 583564 590420 728848 704183 746628 756425 792219 801186 773789 863405 1836387 1934768 1194625 996718 643932 629151 754317 757872 791108 798034 820748 832818 929011 927501 4458633 4614727 39.85 71.6 1
10:48:41 2024-01-25 627512 616732 194172 191261 301357 309985 315924 312821 205336 205009 246919 251904 286164 288441 3833930 4096216 5794557 5593712 988864 1014919 271542 243521 250242 252653 284525 275140 271393 273043 195612 195339 623591 601133 1369947 1351783 406183 405437 589754 590199 727569 710307 746763 754282 793413 804730 770396 860002 1833778 1921652 1174241 989545 642101 632907 756090 754245 790288 798034 818663 835311 932794 930163 4382902 4617512 39.85 71.6 1
10:48:42 2024-01-25 613867 618585 194827 191019 300903 309328 315702 314060 204870 208680 247268 249498 287315 288333 3843349 4131786 5790429 5593986 978552 1016905 274078 241984 251798 250502 283511 275597 271358 272245 196406 195102 661684 599658 1393132 1360977 407917 402097 587251 589583 725754 709803 747035 750818 796935 807071 768108 858346 1829565 1910611 1189307 992473 641188 632636 754738 752037 793356 800013 817536 830062 935549 932835 4430416 4614727 39.85 71.6 1
10:48:43 2024-01-25 620784 617676 194036 191559 299532 308085 315960 311648 205576 204864 244837 250670 290770 290001 3840956 4166614 5777879 5590091 972982 1014625 274215 242325 251254 250852 283220 274754 272258 273008 195165 195339 629432 605800 1390962 1354662 408622 403337 589005 590420 724727 709621 748900 753214 793450 807108 769777 855185 1827114 1907265 1187424 998791 643015 634703 759752 753529 791108 801213 817536 827864 931438 933841 4461662 4613770 39.85 71.6 1
10:48:44 2024-01-25 619005 616768 195303 190355 301855 306937 315960 312121 205223 204864 244837 248874 289821 288698 3836985 4158657 5764247 5577521 973564 1014625 274043 241644 251834 252882 283129 276640 270531 273078 195612 195746 637771 602270 1387970 1346404 408498 402025 585140 591718 722604 705753 749233 752074 788896 808248 776577 852039 1816689 1904872 1200382 1001745 640277 628922 756522 750936 784270 801213 823119 825476 926308 928552 4537535 4626878 39.85 71.6 1
10:48:45 2024-01-25 623849 613262 194651 190660 300903 308742 315960 310668 205611 204720 244119 250853 285860 288622 3830827 4105864 5744707 5584393 981353 1014477 273619 242325 249469 250921 281962 275211 273054 272972 195130 195271 634992 606031 1390992 1336815 408009 404545 583899 590846 725754 704183 752583 756493 788896 802387 774888 855794 1826688 1912973 1183657 1006030 645310 629188 761375 756388 788274 800857 820748 829746 926381 930199 4520949 4624105 39.85 71.6 1
10:48:46 2024-01-25 627508 616732 194827 190655 303628 306937 315960 312157 204938 208680 244631 250469 290494 288622 3825368 4084588 5761129 5618106 987178 1014514 271781 243350 250663 252630 282753 275211 270566 274562 194821 197765 626979 605724 1379148 1337184 408498 405506 585485 592665 727815 706253 753119 756191 788896 801786 774925 858346 1827114 1921909 1185540 1006030 646230 631080 760261 755620 785972 800291 820711 830337 926381 930199 4508721 4623579 39.85 71.6 1
10:48:47 2024-01-25 627508 616732 194278 190690 302314 306937 315636 313327 205268 209045 244837 250469 290659 290291 3836522 4096405 5772860 5626055 989371 1020406 272267 242630 251264 250782 283043 276761 272284 273078 195749 195305 640204 598415 1397323 1344617 407049 404510 583899 590211 728848 704183 746800 755353 788797 800058 774925 861299 1831175 1932628 1196230 996718 643932 628438 753664 755316 788869 798034 824363 831677 928352 927501 4458633 4617512 39.85 71.6 1
10:48:48 2024-01-25 623743 617089 194242 190905 299598 308120 315960 312489 205080 208387 244837 251752 290086 290327 3833561 4089565 5744896 5598943 990673 1016566 273030 242630 250135 251586 282647 275526 272308 272485 195917 195780 634992 600622 1383409 1351783 407917 404366 585932 590002 727815 706253 748066 756799 795602 801822 772693 862174 1836387 1932665 1181774 994592 645770 629224 752593 755520 791108 798034 821110 834120 929355 929542 4462780 4620807 39.85 71.6 1
10:48:49 2024-01-25 627475 617853 194242 190990 299607 308120 315960 313107 204938 204864 244837 251237 290361 290291 3832989 4075634 5744821 5585684 989074 1014625 272959 242693 250804 251833 281786 275949 272082 272520 196091 195780 640551 600552 1392544 1352592 407917 403905 583899 590002 728331 707255 746534 755657 793413 802566 772656 863166 1835082 1934768 1187424 992473 646876 631044 754342 756726 792231 799726 820834 834715 930049 927501 4458633 4620807 39.85 71.6 1
10:48:50 2024-01-25 629297 616773 194248 191292 299602 309328 315960 312193 205223 204864 244579 251237 290601 288513 3834720 4130711 5801893 5600575 977459 1014919 272337 242325 251621 252596 284152 275806 273633 272972 195716 195814 624962 597100 1401328 1356002 407338 406874 589754 591679 728848 709120 746339 754140 793413 802459 772072 861987 1833778 1916213 1193074 989582 641644 632907 753664 752074 791108 799726 819941 832857 934152 930199 4389658 4610932 39.85 71.6 1
10:48:51 2024-01-25 618326 616768 194242 190488 302211 306685 314963 314574 204904 208352 245593 249289 290565 290023 3834720 4141838 5772585 5569022 972289 1014625 274078 241984 251055 250712 283653 274982 272845 272796 195500 197487 639161 603333 1381819 1362158 409079 402519 588047 589551 724456 708295 747035 751778 797904 807122 769232 858346 1829838 1918767 1189307 991457 640976 632422 754342 751713 793356 798888 819941 830337 935549 932175 4436901 4610932 39.85 71.6 1
10:48:52 2024-01-25 619829 616736 194207 191257 299518 308120 315960 311683 205908 204576 244872 249739 290565 288680 3840193 4186060 5782185 5593939 968313 1014956 273206 246148 251055 249459 285192 275597 270566 274334 195130 196358 624962 605724 1381762 1352152 409370 404402 589717 595053 726158 711821 755191 750936 789948 807108 773924 855682 1827114 1906223 1176783 1003847 640277 632636 759185 749838 787679 797765 822866 829746 929011 928552 4468038 4620807 39.85 71.6 1
10:48:53 2024-01-25 619009 616508 194822 190343 301396 308674 315960 311801 205223 204147 245215 251216 290086 291221 3831988 4120818 5744883 5585684 980823 1014625 273241 246357 250067 250956 283185 275862 271393 273915 195165 196495 631600 606462 1382427 1343154 410830 405506 587214 594630 727815 706107 754617 758576 792222 802387 774925 858346 1828747 1921909 1183657 1006030 645770 630634 761915 758406 788310 798888 823156 830337 928352 930199 4508052 4620284 39.85 71.6 1
10:48:54 2024-01-25 627508 616768 194822 190655 301006 306937 317603 312193 205223 208751 244631 250469 290460 288622 3830827 4084626 5772860 5604848 987070 1014956 272407 246220 251019 250712 283220 276904 269777 273950 195785 195339 651149 598841 1379356 1342589 408207 405185 587104 595476 730921 704073 750785 756425 791062 802529 778893 860002 1831175 1921909 1211896 1000285 645770 629188 756522 756154 788043 798034 825610 832268 924997 929542 4464676 4620284 39.85 71.6 1
10:48:55 2024-01-25 625734 618322 195476 190492 301890 309110 315960 314796 204938 208387 244837 250504 290565 291669 3836297 4074249 5754209 5600851 990078 1014993 272995 246322 250242 251726 283304 275633 272223 272852 195785 195305 636382 600552 1399534 1351783 408498 404545 585140 590236 728738 706998 750286 759798 795625 802566 771888 863255 1839779 1934768 1169388 992473 646691 632833 756250 759029 793356 798034 820886 832305 930085 926809 4459361 4620807 39.85 71.6 1
10:48:56 2024-01-25 627512 617676 193896 191257 301357 307860 315960 313107 205257 204864 244119 251272 290361 288550 3824290 4086165 5761422 5591486 988715 1012052 273206 243016 249505 251515 282788 275211 272639 272887 195785 195305 624962 600552 1392854 1351783 408207 404545 585668 590002 728848 707793 749715 759581 797904 802566 773642 862024 1837545 1932554 1185540 994592 646691 631080 753664 758428 793356 800291 822866 834120 930049 928047 4455450 4617512 39.85 71.6 1
10:48:57 2024-01-25 628850 619232 194207 191292 299558 309328 315960 313107 204938 204864 249723 251097 290157 288513 3833150 4089565 5788632 5593939 988864 1014625 273241 243052 249505 250956 283653 274789 272258 272831 195785 195339 636382 600763 1396199 1352480 408498 405723 586383 590420 728557 708295 747035 756799 796078 801250 772262 865106 1840309 1927074 1198724 994468 647615 634629 754984 756191 793356 793509 821035 835358 932757 927501 4455450 4620284 39.85 71.6 1
10:48:58 2024-01-25 627512 618621 194242 191124 300930 309110 315960 313107 205223 203833 244837 249739 287661 288477 3831988 4120137 5806025 5604848 979539 1017224 273206 246357 252225 252653 283812 276056 271807 273149 195820 195916 633602 598139 1411781 1354662 407049 404545 589754 590199 728538 710196 747403 753604 793450 805943 774464 863142 1837470 1929269 1181774 991635 643015 634629 754268 753527 791977 800291 820525 829871 936293 932835 4389646 4617512 39.85 71.6 1
10:48:59 2024-01-25 620222 618153 194858 190725 301185 309547 315960 315053 204904 208423 245628 249323 291118 288622 3834720 4152880 5782185 5561729 972289 1017908 274918 242325 251055 250921 283653 275633 272258 272245 195820 195339 634992 603993 1382250 1357125 408081 403301 587251 590002 724213 709300 751440 752111 795807 807108 769766 855831 1833437 1919807 1187424 998138 643015 636234 758636 752957 793356 804261 818700 829081 935549 928552 4468038 4617512 39.85 71.6 1
10:49:00 2024-01-25 623401 618772 194827 190713 301890 306937 315960 311546 204972 204720 245386 249588 290842 288477 3831988 4142794 5744883 5591486 972908 1014625 274918 242154 251090 250886 281914 276091 270566 273149 195785 197174 630822 602270 1374376 1348634 408498 402698 587937 592701 724727 708295 752583 751389 788640 808819 776577 857124 1824519 1904872 1185540 1005281 642127 631718 760833 751240 788604 804261 824628 828969 930218 935857 4496255 4630479 39.85 71.6 1
10:49:01 2024-01-25 620927 616768 194858 190856 301396 309396 315960 312193 205576 204290 244872 250644 290157 291298 3831988 4117891 5763534 5593939 983736 1014625 272407 246429 250666 250956 282788 275862 271393 273915 194993 196530 628917 604738 1371246 1338789 408694 405795 586383 593960 727815 706290 753692 756799 784288 800094 774630 857563 1825946 1916103 1185540 1004599 647615 631718 761765 759544 787483 801386 825806 833858 926849 930090 4483434 4623243 39.85 71.6 1
10:49:02 2024-01-25 627438 617381 195339 189532 302801 306937 315924 314096 204904 208605 244837 249773 290565 288658 3828097 4065849 5763534 5591486 987215 1014625 274201 246011 251090 251305 281927 276127 271393 272887 196269 195305 640551 600124 1375303 1350555 407917 404545 585423 590531 727473 706253 747035 756799 793486 802459 774925 861299 1835166 1934805 1191190 993885 646691 631974 755413 760698 793245 800073 822829 833376 931650 927319 4452530 4620284 39.85 71.6 1
10:49:03 2024-01-25 627512 618228 194137 191257 300447 309547 315960 313619 205257 205440 244084 250853 286992 288513 3830827 4108191 5806025 5606217 979539 1016430 272789 242845 252225 250665 283812 275633 271428 273114 195820 195916 632212 597137 1384058 1355623 406183 404545 588918 592209 728538 709156 747403 753604 793450 806840 772656 857563 1833778 1925601 1193074 991026 642101 634253 753808 753711 792521 801277 820848 833745 934005 932762 4389611 4615702 39.85 71.6 1
10:49:04 2024-01-25 622995 619319 194172 191964 299571 309074 315960 312157 206011 204828 245593 249773 290864 288550 3834720 4170996 5782185 5583518 968833 1016467 274078 246011 251621 249424 284556 275633 270979 274790 195475 196549 629432 604069 1379577 1349868 405750 404581 585514 592701 726784 708619 751143 751010 790869 808819 777129 858346 1824519 1907576 1189307 1003171 641188 632907 760297 752184 787752 801249 823156 832857 927387 935407 4468607 4625121 39.85 71.6 1
10:49:05 2024-01-25 620050 616618 195126 190551 303502 309766 315694 313143 205399 208387 246007 249635 291046 291184 3830827 4123748 5726233 5582121 977854 1014625 274918 242325 251055 250956 282937 276091 271203 273114 195820 195882 632212 606592 1390848 1348634 409308 403301 585554 590175 725274 705753 754228 755889 788797 802531 775017 855831 1825816 1918518 1183657 1005142 643932 629261 760836 756388 788869 802450 825610 829746 926381 928552 4525527 4635549 39.85 71.6 1
10:49:06 2024-01-25 627512 619713 194681 191153 301713 306829 317748 312928 205223 203582 244837 249808 290157 290037 3827512 4084701 5768750 5602222 986548 1014993 272372 246184 251090 250921 283688 276127 269777 274370 195820 195882 633602 599343 1377599 1349410 407338 405473 586918 592628 729090 705753 746777 754553 788797 801222 775017 861948 1833778 1929735 1189307 998082 645770 629224 757547 756793 788869 798034 825647 832520 926381 929542 4464676 4632716 39.85 71.6 1
10:49:07 2024-01-25 625365 618219 195162 190586 303068 310423 315557 313917 205120 205295 245281 250469 286307 291912 3829982 4071045 5744821 5600851 987253 1012088 272824 246393 251055 251576 282041 276127 271463 272696 196131 195136 650938 599420 1381762 1349868 407917 404581 583927 590199 727473 705753 746505 756799 793486 804730 774925 860076 1833778 1935487 1202301 996718 645770 630151 754342 758539 790850 799161 820822 831714 930085 930199 4452270 4610932 39.85 71.6 1
10:49:08 2024-01-25 627150 618223 193996 191617 302097 310387 315888 313000 205473 205440 247276 251904 286888 288550 3834720 4093028 5796706 5593788 986052 1016905 272372 246501 250314 250712 284592 275018 271807 273149 195475 195882 634992 600552 1364028 1351783 407338 405867 586140 590012 729615 710232 747108 755353 795807 802459 772150 862598 1835082 1921652 1196840 991063 643932 630654 753664 755316 792231 799161 819941 832342 934850 930199 4386516 4610932 39.85 71.6 1
10:49:09 2024-01-25 623587 618621 194278 190725 301148 309438 315744 314766 205160 205440 245523 251167 286893 288441 3839415 4135952 5783709 5585835 978515 1016467 274078 242154 252351 250537 283688 275668 271203 272696 196269 195136 659394 598907 1405907 1360977 407338 402734 588808 590002 726784 709300 744551 752111 797337 802567 774375 860945 1831175 1919807 1191190 989619 641644 632907 753664 752111 793356 799486 821110 829834 934850 928552 4411687 4608147 39.85 71.6 1
10:49:10 2024-01-25 619958 617712 194278 190725 299642 308156 315960 312892 206011 204542 247655 250262 286485 288477 3835966 4145326 5768750 5582121 971883 1014625 273277 242325 251090 250956 283547 275384 272293 273114 195201 195916 638293 605724 1378758 1355352 408983 403976 588918 590420 724727 710968 752620 753604 793523 808248 771525 855868 1825983 1907302 1197120 998828 643932 635604 759185 754714 791108 801285 819941 829155 932794 928588 4461662 4617512 39.85 71.6 1
10:49:11 2024-01-25 618283 616795 195343 190095 302350 308674 315960 313107 204972 204864 247655 249463 286933 290688 3828456 4131311 5736614 5585948 971921 1014625 274599 241984 251480 250956 282647 276091 270979 273114 195868 195305 626333 603993 1426390 1347920 405714 402753 585554 591791 723701 705753 751477 755889 788833 807108 775017 855222 1824085 1912803 1202301 1003171 642101 629224 761375 755852 788310 802450 825610 829155 926381 933877 4530327 4629636 39.85 71.6 1
10:49:12 2024-01-25 627512 618326 195030 190690 301392 308406 315580 311902 205434 208605 244666 251272 290229 290037 3829982 4108322 5761356 5600851 982334 1014625 273030 246465 250242 251305 282824 275862 271014 273008 195201 195916 632212 607461 1408721 1342589 409308 405831 585673 592665 726784 706290 752286 756799 788833 802495 776577 862211 1829875 1921909 1187424 1006030 645832 631080 760836 756799 786602 797801 823193 829871 926381 932981 4505138 4626337 39.85 71.6 1
10:49:13 2024-01-25 627512 616714 194313 190651 302345 306865 315960 313143 204938 208822 244872 249808 290433 288658 3820550 4105363 5769503 5612879 987253 1016182 272372 246047 251055 251517 283498 275633 269742 274405 195201 195916 630822 599696 1384975 1341638 407934 405795 587251 592628 729642 706290 751858 755657 784324 800130 776663 862598 1832203 1921909 1189307 995959 645310 630861 756522 756388 787716 798034 827448 834785 926381 928885 4455298 4620008 39.85 71.6 1
10:49:14 2024-01-25 623963 613298 195166 190655 301463 307870 315738 314132 204938 204864 244872 249773 289953 291796 3823806 4070135 5760137 5585571 990786 1017473 273100 242325 250591 251340 283014 275246 272428 272034 195785 195271 646181 600124 1379077 1352610 408207 404581 585140 589606 727815 707292 747035 756835 795807 797774 772109 860076 1837364 1940203 1193074 994592 647209 632907 755985 756799 793356 798034 820129 832933 931438 928905 4445919 4610932 39.85 71.6 1
10:49:15 2024-01-25 626328 618219 194278 191326 300509 307654 315960 313868 205291 208640 249479 249773 290637 287635 3829258 4112935 5820735 5606076 981278 1018919 272613 242936 252009 250573 284051 275633 271393 273114 195785 197487 633602 598620 1388051 1353701 407917 405542 589492 592099 729601 712216 747035 755889 795771 802387 771488 864440 1836387 1924379 1180481 992473 645770 634703 753664 755316 793356 799161 821110 833525 934813 930199 4386616 4614727 39.85 71.6 1
10:49:16 2024-01-25 624475 618117 194207 190956 301145 309547 315960 314060 204268 208569 247619 249670 291046 288550 3830827 4140114 5772860 5589470 974706 1019681 274741 242706 251654 250782 283573 275913 272463 272210 196233 195271 626333 603762 1381066 1362908 409370 403301 587246 590420 725644 709803 750335 753030 798064 809390 770359 858346 1832476 1921638 1191190 996718 643015 634703 757597 753641 793349 802414 819904 829746 936958 933841 4468038 4626878 39.85 71.6 1
10:49:17 2024-01-25 620218 618112 195131 190625 302067 306937 315960 312157 205542 204864 245215 249670 285671 289697 3833561 4139337 5744883 5585362 971808 1017325 273795 242630 252472 250782 283285 277150 271028 274157 195399 196358 630822 603206 1372829 1349274 409661 403158 587334 593503 725754 708797 751032 753177 788797 809390 776980 855794 1824519 1907238 1196544 1004325 642101 630597 759212 753529 787679 802220 825573 827902 928352 935196 4524246 4630179 39.85 71.6 1
10:49:18 2024-01-25 625218 619237 194242 190960 301427 309547 315960 311175 206217 204864 244837 251272 290157 290796 3830254 4123748 5751821 5591486 981560 1016905 274407 243621 250344 251868 283043 275949 271288 273753 195607 196392 633602 607031 1405505 1342707 410213 405759 585554 593868 727815 706253 753432 756762 793273 807108 777129 857698 1829838 1916396 1187424 1007463 645310 630597 761375 756388 788832 802378 824949 830337 927695 935663 4530640 4630179 39.85 71.6 1
10:49:19 2024-01-25 627512 613226 194858 190677 302023 309110 315960 311394 205611 208716 244837 251237 285381 290359 3830827 4104658 5763534 5593750 986548 1014625 271922 246357 250804 251447 283405 275842 273054 274648 194988 196427 629432 601840 1388282 1342893 409079 405795 587214 595905 729176 708074 751185 756726 788761 802121 777249 863255 1831175 1924637 1189307 1001745 646691 631044 758673 756726 787409 799161 828036 833488 926344 930199 4464676 4624105 39.85 71.6 1
10:49:20 2024-01-25 625698 613262 195754 190056 302350 308311 315960 314472 205223 208716 244872 250469 290565 291184 3830827 4073493 5763534 5590091 987920 1014956 273241 243187 250842 251691 281927 276654 272393 272831 196121 197209 659570 597975 1382816 1350232 407917 404972 585240 593363 730921 705045 747035 756425 795075 801786 776627 863142 1831910 1927185 1189307 998138 645578 628707 756522 756388 788832 798034 825656 833525 928352 929542 4452893 4610932 39.85 71.6 1
10:49:21 2024-01-25 623927 613262 195131 191028 301432 309570 315443 314060 205188 208680 245215 249739 289834 292086 3825368 4076950 5744821 5598264 990786 1014625 273241 242325 251055 251691 282753 275826 272223 272210 195500 197205 643331 599691 1382699 1350232 408498 405008 586312 592062 730921 705534 746998 756762 793309 802351 776907 863105 1833741 1935450 1196230 998138 644193 629188 755413 755715 789987 799161 824986 833488 930329 930199 4455450 4613770 39.85 71.6 1
10:49:22 2024-01-25 622339 613262 194242 190694 301357 308120 315702 313107 205223 205151 244872 251272 290247 290291 3830827 4086014 5782185 5593939 991686 1016430 273206 246741 249469 250921 283688 274984 272033 273043 195749 195305 641072 601410 1377030 1352480 409661 405542 588881 591679 731960 710270 750785 758576 796715 800022 770359 862598 1841476 1927111 1189725 993885 646230 635456 755850 756388 793356 798034 819941 834748 935512 928849 4417783 4617512 39.85 71.6 1
10:49:23 2024-01-25 624920 617676 194242 190956 301185 309110 315960 314096 204268 208751 244872 249289 290974 288513 3833561 4125707 5772860 5572755 972982 1014956 275500 242325 251621 250712 283185 275597 271393 272019 195820 195271 637771 601840 1382196 1360977 410245 406008 588615 590296 725681 710270 750785 752882 797353 808674 772262 857087 1831175 1920547 1189307 996718 642101 633804 760414 753030 795612 802378 817536 829155 936875 928552 4455450 4617512 39.85 71.6 1
10:49:24 2024-01-25 623175 617676 194242 190655 301571 308674 315960 312193 205399 204864 245215 249704 285074 288035 3825368 4160600 5759431 5586104 969373 1014625 273206 241984 252617 250886 282072 276091 270979 273114 195749 195882 624962 601840 1383836 1346404 408498 402698 587042 595202 725274 707034 753267 752346 791099 810230 778521 857693 1825617 1906223 1185540 1003884 641893 631080 760248 751352 787446 802450 825806 829155 929011 933877 4508090 4617512 39.85 71.6 1
10:49:25 2024-01-25 622420 617417 194818 190956 301281 308347 315960 311872 206074 204720 244872 251062 290086 290409 3825368 4108267 5744883 5585722 982260 1014625 273015 246357 250242 250921 282753 275633 271393 273114 195130 196325 631600 604089 1367325 1341638 409308 405831 586667 593540 727815 708920 754505 760121 792821 802351 776466 860758 1828219 1923604 1181774 1007463 647615 631080 761375 759495 788869 802557 825067 830337 928900 932835 4511270 4630898 39.85 71.6 1
10:49:26 2024-01-25 627512 613262 194247 190690 301150 306937 315960 312851 205257 208751 244837 250678 290247 288622 3830827 4107231 5772860 5596859 987253 1014993 273015 242976 251055 250921 281927 276904 271393 273114 196406 195305 650938 598485 1376409 1346404 407338 405152 585254 591754 729606 705753 745607 756241 795038 804766 779229 863255 1834930 1926964 1211896 999561 645770 629151 755850 756388 788869 799508 827999 834711 926953 930199 4464848 4624105 39.85 71.6 1
10:49:27 2024-01-25 627254 617676 194229 191593 301353 308085 315960 313107 205576 204938 244631 252043 290494 288554 3828097 4096367 5791510 5595476 985351 1014956 272542 246429 251055 250154 284552 275211 271428 273114 195612 195339 632212 599696 1376434 1353701 407338 405831 586104 590846 729719 710698 746468 756153 795771 802459 772656 861948 1841476 1931824 1198724 991635 643932 634666 755104 755741 793356 800182 821110 833525 935512 931581 4373719 4607170 39.85 71.6 1
10:49:28 2024-01-25 625589 616804 194278 190720 300939 309110 315960 314574 204302 208680 245593 249323 287220 288550 3825368 4117640 5773957 5577972 978107 1016430 274043 242325 251621 252689 283419 275826 271393 272245 196406 195271 659922 599847 1389165 1360977 408207 403301 588918 588417 726784 710307 747035 752111 796935 809413 769814 858346 1825946 1919807 1191190 994468 641893 633731 756070 752993 795369 803692 820998 832632 937540 928479 4449585 4617512 39.85 71.6 1
10:49:29 2024-01-25 630958 618103 194071 191592 301362 310188 315960 312157 206043 204720 245593 249773 290565 288622 3828097 4164595 5772860 5586104 968276 1015711 273241 242325 251055 249424 284556 275211 273054 274142 195165 195916 634025 603993 1379263 1348634 408045 404545 586140 591427 726784 709156 753954 751505 791101 807108 774925 857735 1829667 1906223 1176783 1001745 641893 634070 761222 752993 788722 803692 824628 830225 931613 935480 4461662 4618517 39.85 71.6 1
10:49:30 2024-01-25 618292 617817 195440 190757 302345 308094 315960 313107 205542 208387 245593 248908 290455 290979 3824189 4123748 5724259 5582121 972870 1014625 274918 241984 251055 250921 281962 276091 270601 273114 195785 197487 623591 602274 1371738 1346404 408498 402698 588501 592628 724213 708295 750757 753177 790506 809390 774981 853362 1821929 1911360 1176124 1003171 641644 629224 759715 755715 788604 806541 826985 827753 926198 936807 4522286 4617512 39.85 71.6 1
10:49:31 2024-01-25 621815 618219 195201 190655 301396 309110 315478 311683 206297 204505 244872 251237 290086 290327 3825368 4113981 5763534 5604848 984438 1014625 272372 246429 250842 250956 283538 275862 271393 274790 194993 196530 625263 602946 1377563 1337184 405750 405867 586799 594417 728789 708295 754766 756799 788204 802387 779192 860039 1831175 1916213 1189307 1002341 646691 632907 759185 756726 786528 800073 829351 835011 925505 930090 4471395 4626878 39.85 71.6 1
10:49:32 2024-01-25 625365 616732 195750 190052 304429 309547 315960 313410 204904 205982 244872 250924 290842 290386 3825368 4071045 5759431 5593939 990786 1016430 273818 246148 251055 251691 281927 276091 272223 272661 195922 195305 644200 599696 1394954 1351783 405714 405188 585140 590420 728848 707292 747035 759016 795771 801258 774375 860039 1840421 1937085 1194957 992473 647153 634253 755985 757870 793356 798034 821110 836290 936958 930920 4452530 4615702 39.85 71.6 1
10:49:33 2024-01-25 629923 617971 194822 191124 300164 309328 315960 313297 205257 203833 244802 249773 285485 288310 3830827 4108191 5800836 5600851 982559 1016430 272754 243052 252225 250154 283688 275633 271393 273114 195475 195339 629075 597137 1378084 1352480 407338 405152 586140 590323 728538 710734 746468 754282 795171 806840 774375 861336 1833778 1927517 1194957 989582 642101 634253 754342 754245 792521 797729 821110 832268 934152 932652 4392714 4609112 39.85 71.6 1
10:49:34 2024-01-25 622502 617930 194958 191087 303146 309547 315443 315053 204904 208387 248006 249670 290770 288640 3830827 4143379 5772860 5576732 972982 1014238 274918 245975 251834 250956 283653 275862 272674 272245 196095 195339 634992 603993 1387113 1360977 409308 403337 587471 590420 724727 709079 751477 754282 798064 809390 770396 858769 1831175 1913318 1189307 998138 641893 634703 758008 754245 793386 802450 819932 829155 934188 933877 4462641 4625121 39.85 71.6 1
10:49:35 2024-01-25 621870 618217 194681 191259 303063 306685 317711 312014 205223 204864 244872 249773 290673 288225 3824974 4151656 5778069 5598264 968833 1014625 273277 242325 252439 249424 283242 276091 270531 274370 195475 197765 628042 603993 1368964 1349868 408081 405152 591455 592665 726784 709156 754766 751389 793450 809390 774925 858346 1824519 1907265 1193074 1003171 641644 632907 761375 751500 788869 800085 821951 830337 928735 933877 4461662 4616630 39.85 71.6 1
10:49:36 2024-01-25 620858 616623 194725 190821 301317 309074 315455 312928 205405 204183 245523 249704 290238 291221 3815104 4128039 5736577 5561767 972908 1014625 274498 241984 251870 250712 281927 276676 270979 273149 195785 195746 632212 602270 1375653 1348597 408045 403301 586383 591845 724727 707292 750076 754282 789912 809390 776700 855222 1824519 1912716 1196544 1003884 642101 629443 758673 755316 788274 802450 825610 827939 927695 933913 4524500 4617512 39.85 71.6 1
10:49:37 2024-01-25 624116 618223 194848 191315 303456 309547 318196 312014 205902 205151 246679 251133 286485 290797 3822643 4099094 5744821 5591486 982297 1014625 272959 246357 250242 250956 282986 275633 271428 273114 195385 196223 633030 605599 1369355 1340687 409308 405637 585968 593540 728331 707292 754766 759016 784360 802423 776114 860039 1830826 1916103 1189307 1004599 647153 631974 762454 756762 786528 798924 824363 831677 926381 931516 4483434 4624105 39.85 71.6 1
10:49:38 2024-01-25 627150 613267 195476 190447 303017 308456 315780 314287 204835 205440 244767 250366 286686 290109 3824511 4089590 5772860 5595476 987215 1014625 273206 246011 251055 251482 282055 276940 270979 273149 196131 195305 643331 598992 1408395 1346404 407917 405473 585167 590211 729606 706253 747072 756425 793413 804766 774396 862635 1833778 1937548 1207967 998138 645310 629261 755985 756388 790850 799726 825610 834155 928698 930199 4455450 4617512 39.85 71.6 1
10:49:39 2024-01-25 626762 613262 194207 191292 299289 308156 315708 313809 206158 205333 247619 251168 286284 290254 3828456 4075920 5772860 5577672 988864 1014956 273171 246429 249505 250956 284122 275211 272258 273114 195820 195882 637771 601410 1400763 1352592 408498 405867 587251 590443 730821 709803 751203 756835 796935 800094 772109 864514 1839115 1927148 1204373 995300 645770 634703 755850 756388 793356 798034 819941 834785 935549 929542 4389646 4601580 39.85 71.6 1
10:49:40 2024-01-25 625287 618135 194247 190729 300939 308674 315960 313583 204336 206018 247094 252104 287292 288495 3825723 4113112 5782185 5589470 978145 1016787 273206 242325 252098 250782 283653 275633 271393 273114 195785 195373 632212 597202 1378769 1360977 407338 403373 589423 589143 728848 709156 744551 753748 796935 807108 773826 861559 1831175 1922839 1193074 991026 642101 632907 754854 751426 793349 801249 819941 832894 938204 933841 4442878 4607170 39.85 71.6 1
10:49:41 2024-01-25 621613 618326 194212 191292 300482 308674 315960 311938 205611 208352 244872 249773 287126 288234 3834675 4169594 5777740 5582121 968276 1016905 273277 242325 251019 250154 284592 276640 270874 274597 195201 196257 628042 603993 1381016 1353258 408081 404581 586140 592628 726784 710196 753515 752111 791696 809390 775568 858346 1824519 1904607 1194957 1001745 641644 632907 760836 752111 789987 801813 820785 832857 930085 933913 4455298 4610932 39.85 71.6 1
10:49:42 2024-01-25 618362 613298 195166 190690 301432 308674 315960 313619 204972 204290 245628 249739 290157 291221 3820550 4116395 5730847 5580403 972870 1014625 275284 241984 251582 251691 282050 276056 271393 273149 195647 195814 646709 603993 1423877 1346404 409308 403337 584726 591754 724727 706253 753692 755388 791137 808248 775017 857087 1826688 1916433 1183657 1004599 643932 629297 762183 756028 788869 802486 826822 829746 928352 928588 4511307 4620284 39.85 71.6 1
10:49:43 2024-01-25 626772 616768 194858 190725 301392 306937 316057 312193 205257 208716 244837 250888 286817 290368 3821462 4108936 5768361 5618003 987920 1017510 272337 246393 250842 251611 283454 276459 272668 274754 195612 195916 633776 599420 1381441 1341638 408207 405867 587251 595476 730675 708295 751514 756799 788833 803592 778424 862635 1832476 1918856 1191190 995959 645770 629261 758673 756762 787446 800291 829253 834748 927695 930199 4455298 4610932 39.85 71.6 1
10:49:44 2024-01-25 636122 613262 195202 190655 301077 307654 315960 314132 205118 208387 244907 249773 290361 291912 3825368 4071045 5755452 5595254 989258 1019681 273100 243008 250911 251656 282059 275633 272258 272280 196121 195305 649933 599696 1388602 1350778 409079 405329 585554 590420 728848 707292 749788 758479 795807 800094 773826 861299 1835203 1934805 1186027 993885 645832 634703 755850 756799 793386 798034 819941 834822 935549 930199 4411687 4610932 39.85 71.6 1
10:49:45 2024-01-25 626618 617676 194278 191261 301185 307189 315960 312851 204972 203833 244837 250564 290646 288513 3818738 4105212 5802547 5604640 978033 1018956 272874 242837 252242 250782 283944 275913 271393 273114 195785 195746 633602 597975 1387579 1355623 407338 404581 590554 593603 727519 710196 746505 754282 793309 802495 772109 862598 1835082 1925276 1185540 989619 643932 634703 753808 755316 792231 799161 819941 833525 935549 928515 4386649 4601580 39.85 71.6 1
10:49:46 2024-01-25 618399 618358 194278 190729 301396 309547 315035 314788 204938 208387 245628 249323 290565 288622 3825368 4137964 5768750 5572015 973507 1014440 274584 242289 251726 250852 283277 277529 272498 272520 196264 195305 645300 603206 1374400 1361530 410245 403337 588171 590420 725754 710196 746666 754282 798064 809390 770396 858071 1831175 1920658 1189307 995300 641826 634703 756522 753566 793386 802414 818775 829746 935549 933877 4455450 4607647 39.85 71.6 1
10:49:47 2024-01-25 618399 616804 195171 190690 302129 306937 315960 312228 205257 208352 244872 248942 290659 288586 3822643 4135827 5740715 5585948 968014 1014440 273831 242900 252150 250608 283777 275984 270874 274228 195716 196256 632212 603993 1369580 1349724 408081 405601 590554 596602 726784 708155 754228 753604 792821 809390 776577 858346 1825909 1909077 1178632 1003171 642101 633804 760796 752074 789987 801249 820785 832151 930122 933877 4455298 4617512 39.85 71.6 1
10:49:48 2024-01-25 616173 616508 195202 190990 302129 309365 315960 311872 205257 204290 246007 249739 290361 291257 3821462 4117593 5728499 5578141 978552 1014238 274989 242864 250804 252078 282972 276689 271323 273809 195989 196120 633602 607385 1366245 1350232 410540 404545 585673 592665 725791 706180 753394 755693 792889 807108 779340 858346 1825946 1916470 1187424 1007463 645770 631080 762454 755620 789987 802486 827448 830374 929011 928624 4511570 4620284 39.85 71.6 1
10:49:49 2024-01-25 628417 616804 195166 190990 302350 306937 316057 312923 205688 208787 244872 250888 290229 290436 3822643 4084815 5768750 5593788 987382 1016467 272407 246393 251090 250956 283440 276725 272284 274349 195811 196120 636382 598841 1379162 1342670 408498 405651 588047 594380 729751 706290 753418 759655 791064 802423 778424 864514 1834930 1931103 1189307 995959 645770 629919 756522 755620 788869 800291 828074 834785 928352 930199 4455298 4610932 39.85 71.6 1
10:49:50 2024-01-25 622603 613298 194893 190725 301432 308156 315515 314096 205257 208387 244872 250995 290086 292135 3825368 4075783 5744821 5593939 989371 1015748 273277 246011 251671 251691 281927 276127 272223 272867 196157 197348 651818 598832 1375788 1350685 408498 405651 585481 593808 731960 707292 748701 756227 793486 805980 776318 862524 1831910 1937330 1186948 998138 645310 630115 755413 758001 792231 800291 824949 834118 930049 931581 4449227 4614727 39.85 71.6 1
10:49:51 2024-01-25 627203 616732 194242 191253 300482 308120 315924 312857 205223 205151 244837 251272 286664 290291 3825368 4072855 5744821 5585835 990975 1014625 273206 246322 249469 251656 283185 275211 272258 273043 195785 195882 634992 601414 1376525 1356967 409661 405579 587178 591679 730921 709190 750785 760735 798064 800058 772619 864300 1834528 1934038 1193074 993885 649292 634666 755850 758943 795047 799726 821105 834748 934115 929505 4449758 4614727 39.85 71.6 1
10:49:52 2024-01-25 623890 618326 194242 190655 300930 309547 315600 314538 204302 209045 244872 249462 290637 288513 3825092 4124824 5772860 5572755 975485 1014625 274690 242154 251798 250886 283419 276020 271358 272245 196406 195271 650938 600552 1389145 1360215 409661 403337 589680 590342 726600 712327 750785 754098 800256 810426 773371 860683 1831138 1921909 1189307 994468 643932 632907 756522 754245 795670 805909 819941 830337 937540 933877 4468388 4614727 39.85 71.6 1
10:49:53 2024-01-25 627004 619726 194858 190960 302310 306937 317748 311801 205223 205261 245558 249739 290709 288238 3821462 4142279 5744883 5596859 970533 1014625 275078 241984 252225 250921 282555 276674 270944 273149 195785 195916 632212 603131 1371121 1348634 408045 403301 587051 591845 726824 708576 755087 755753 793383 811682 779340 856901 1828219 1910534 1200382 1004599 642101 631080 762347 754640 788796 807099 825573 830225 930989 937915 4528259 4620807 39.85 71.6 1
10:49:54 2024-01-25 623858 613226 194858 190655 301500 309547 315960 311648 206039 204864 245215 251237 290804 290291 3821462 4110547 5757958 5573690 981353 1014625 274690 246322 250242 251820 282753 276020 271358 273114 195749 195882 633602 606592 1380290 1346404 410503 405437 585554 593710 726784 706253 755042 759581 795602 810377 779340 857548 1828219 1919807 1184834 1007426 645310 631044 762454 756388 791647 802522 826748 830337 929011 933973 4523968 4620807 39.85 71.6 1
10:49:55 2024-01-25 628217 616736 195135 190690 301396 309547 317748 311648 205643 204864 244460 251237 290651 288622 3826918 4096768 5754209 5609966 985141 1014686 272372 246531 251019 250921 283649 275826 273440 274790 195130 196530 634123 601840 1375661 1336999 408498 405867 587214 594417 729833 709300 753418 758443 788761 804766 781523 865648 1834930 1926427 1189307 1003847 647615 631791 760173 756726 788274 799726 829351 836914 926308 930199 4461962 4614727 39.85 71.6 1
10:49:56 2024-01-25 625287 613226 195476 190355 302810 309547 315960 314096 204938 208716 244837 250739 290565 291633 3824189 4061429 5762413 5589828 986473 1014625 273241 246286 251569 251691 282002 276674 271393 272661 196406 195305 648119 598841 1374204 1351783 408498 405473 585932 591679 729569 706290 750594 758979 794964 802459 774981 866961 1837364 1943616 1200143 998138 646691 630378 757542 757835 792120 800857 826785 834785 930329 934120 4445919 4613023 39.85 71.6 1
10:49:57 2024-01-25 623743 617853 194822 191559 302307 308156 315960 313832 205257 208387 244837 250853 285682 290327 3821462 4061241 5740715 5590091 989783 1014625 273241 242325 251055 251726 282881 275597 272258 272661 196233 195305 645300 600552 1387551 1353701 408498 405759 585581 590420 728848 710923 747072 760091 796935 801222 774375 861637 1836387 1942491 1221794 995889 649189 632797 755813 761198 795612 802557 825529 833451 932794 930199 4452530 4614727 39.85 71.6 1
10:49:58 2024-01-25 627512 622302 194749 191559 300478 307619 315960 313143 205542 208387 244991 250888 290565 288143 3825368 4111830 5791510 5593661 978145 1014956 272789 242325 251834 249424 283688 275633 271428 273114 195823 195916 633602 597137 1379633 1355623 407338 405149 590172 590882 727987 710196 746998 754677 795771 807108 774925 860039 1835082 1916103 1193074 993013 643732 634519 757260 754098 794483 802557 822792 835086 936692 928479 4411605 4611435 39.85 71.6 1
10:49:59 2024-01-25 623887 617676 194858 190694 302958 310900 315479 313619 205542 204864 245972 249739 291046 290060 3825368 4140912 5763259 5576732 972982 1014625 274463 246148 251444 250921 284286 274333 272258 273915 195475 196359 626653 607461 1380679 1352480 410503 405473 589492 590592 726269 712784 754766 756425 796935 809390 774339 858346 1831175 1907265 1184676 1000285 643932 636396 762963 756204 793208 802270 820960 830225 937107 937471 4458633 4608147 39.85 71.6 1
10:50:00 2024-01-25 624920 623448 195096 190655 302350 308674 316424 312892 206160 205007 245215 249739 285879 288513 3826918 4133460 5744821 5586104 970213 1017908 273241 242325 252653 250712 283220 276674 270566 273950 195785 195916 629432 603131 1383210 1348634 408081 403905 588918 594417 725754 710307 755841 753748 789912 809047 777422 857087 1825816 1909114 1200382 1003884 642101 631704 759723 753711 790288 808257 828759 829597 930255 936446 4528522 4620807 39.85 71.6 1
10:50:01 2024-01-25 623844 616732 194822 191044 303077 309365 315960 311648 205611 204864 247268 252433 290565 290969 3816016 4099338 5744883 5600851 981597 1014625 272789 246357 250892 250956 283617 276056 271428 274334 194857 196530 625569 604738 1398365 1336999 409308 405867 587466 592373 727473 708295 755841 758979 788761 802423 778350 861299 1833778 1927517 1211896 1004599 647669 632422 761375 758317 787679 800013 829351 834973 929667 935480 4480827 4618339 39.85 71.6 1
10:50:02 2024-01-25 627166 616695 194787 190951 301855 306937 318312 313154 205399 209045 244872 250853 290565 290542 3816016 4086124 5763534 5593939 985141 1014625 273171 243187 251019 250886 281962 276940 270944 273149 196095 195305 635244 598841 1379456 1349274 407917 405795 585968 592628 729606 707091 749233 756191 793413 802459 774981 866399 1831175 1932665 1196230 998138 646691 630115 755850 755715 791108 800291 828167 834748 930108 931581 4446607 4619350 39.85 71.6 1
10:50:03 2024-01-25 625071 616895 195298 190884 302522 308347 315738 314096 204904 205333 244767 249739 290651 290947 3812574 4071103 5754209 5585684 985903 1014625 273015 242845 251055 250921 281927 276940 270979 273114 196095 196897 624962 598841 1386969 1340801 408207 405831 587937 592300 729642 706290 751440 758576 790952 801822 778975 862598 1831175 1925601 1223442 1001033 647153 631080 758673 757816 786565 800291 829216 834748 926308 932175 4468607 4615026 39.85 71.6 1
10:50:04 2024-01-25 626219 616365 195166 190482 304723 308565 315852 314060 204904 208716 244872 249739 286378 288477 3822233 4093700 5754253 5595476 986988 1014625 272337 246393 251019 250921 283617 275597 270566 274790 195165 196223 628042 600199 1401829 1342589 408498 405867 587338 595296 729642 709156 750609 757906 789948 802423 778387 864855 1833778 1924637 1191190 1001745 647396 631080 758562 756762 788274 800291 830160 834785 926381 931516 4455298 4613770 39.85 71.6 1
10:50:05 2024-01-25 626703 616623 195717 190517 302667 309912 315816 314616 205405 205440 245986 250469 290565 291221 3824511 4071193 5763534 5577709 987215 1014956 273241 243223 251055 251726 281892 276127 272033 273078 196157 195305 640551 598841 1374820 1350555 405714 405434 585554 591790 729642 707255 747072 758396 795171 802495 776121 862561 1836387 1937548 1204220 995300 646691 631974 755850 758979 793356 798888 824363 834118 935549 932835 4452270 4610932 39.85 71.6 1
10:50:07 2024-01-25 629149 618228 194540 191656 302639 309220 315888 313440 205759 205440 247065 251904 286552 289878 3822643 4096405 5791235 5597482 986052 1016430 272372 246501 250842 250921 284556 275211 272258 273149 196095 195882 634992 601840 1370179 1353701 408498 405939 585852 591754 732300 711273 746703 756425 798064 802531 774375 865130 1835203 1927517 1200356 991767 643473 634703 755413 754714 793356 800049 822866 833525 935549 928552 4411605 4608147 39.85 71.6 1
10:50:08 2024-01-25 620259 617676 194809 191444 302065 311523 314867 313953 205873 204864 246074 250366 287292 288523 3833561 4135019 5763534 5565035 972289 1016430 274078 246322 251621 250956 283617 274369 272674 273114 195201 196188 628047 606462 1396051 1360998 410250 405152 590172 592381 725754 711273 755566 755889 796935 809390 772656 858346 1825946 1907357 1191190 999538 643932 634295 760836 755852 793356 802450 821110 830337 934850 933913 4458633 4608147 39.85 71.6 1
10:50:09 2024-01-25 618292 616732 195171 190488 302102 308674 317603 313553 205942 205368 245487 251167 287436 288477 3819051 4139337 5750141 5582121 968833 1015458 273937 243052 252062 250502 283309 276091 270531 273915 195165 195916 632616 602270 1372971 1346404 408045 404261 589139 594453 726269 709300 755415 752495 789948 808477 777249 855868 1824519 1909969 1202301 1004599 642101 631080 760297 753566 788274 802522 825610 830337 929011 938615 4504800 4607595 39.85 71.6 1
10:50:10 2024-01-25 619610 617417 194822 190690 301881 309110 315960 313319 205399 204077 247831 250995 286141 291130 3824511 4114044 5726233 5579997 972187 1014625 273241 242325 252617 250782 282788 276091 270566 273149 195647 195916 629432 602345 1369888 1349868 408081 403941 588588 594417 725754 709582 751143 753748 789948 808477 777286 857735 1824519 1907265 1200382 1004599 643473 631044 760297 754103 788869 802522 828663 830337 929011 936591 4518015 4610932 39.85 71.6 1
10:50:11 2024-01-25 622934 616505 194980 190694 301890 307870 315600 311683 206074 204864 247561 251307 286378 290141 3828456 4105971 5758983 5585722 982260 1016905 273171 246357 250630 251481 283454 275862 272082 273915 195165 196495 631600 605599 1380327 1341097 409960 405506 587214 594901 728848 708295 755841 758479 788797 802495 776663 863518 1831175 1923272 1211896 1006030 647669 632907 762454 758943 788869 800085 824400 832305 927387 928515 4471054 4617512 39.85 71.6 1
10:50:12 2024-01-25 626623 613262 196025 190355 303262 309074 315960 315053 204938 208787 245215 250504 290565 290469 3820550 4089565 5760926 5613327 986548 1014625 272372 246393 251157 251447 283825 275826 270566 274790 195475 196427 622220 600124 1393010 1342589 408498 405903 587471 595296 731522 709300 753156 758443 791101 802423 778975 864477 1831175 1918820 1189307 998555 646691 631080 758673 756762 788869 799726 829253 834785 927695 930199 4455298 4608147 39.85 71.6 1
10:50:13 2024-01-25 629243 616768 195166 190660 302133 309547 315515 314796 204938 208423 244872 249773 290157 291669 3825368 4058316 5758983 5595254 987253 1016794 273171 242666 251055 250956 281927 277115 273633 273043 196406 195271 643331 598480 1380836 1349274 408224 405795 585668 590882 729642 706253 750137 758443 795771 802567 777129 863863 1836113 1941221 1186948 998138 645770 632208 756522 758406 793356 797765 825610 838468 930085 930199 4445919 4610656 39.85 71.6 1
10:50:14 2024-01-25 628045 616773 194278 191292 300687 308156 315960 313143 205434 208387 244872 251867 290301 288622 3822643 4081707 5789810 5589828 990786 1017473 273100 242972 250099 251691 283552 275633 272258 272661 195948 195814 633602 600552 1374547 1351783 408045 405687 587214 590614 729606 709300 751128 759016 798064 802157 772693 865092 1835166 1932473 1189725 994592 647706 630956 758135 756762 795401 799726 821110 836605 936875 930223 4386390 4601580 39.85 71.6 1
10:50:15 2024-01-25 625169 618153 194278 191124 301396 307189 315960 314060 204762 203833 244872 249704 290659 288513 3825368 4112935 5777803 5602954 978552 1018683 273100 242630 252045 250782 283511 275719 272380 273149 195785 195339 638293 597975 1393431 1359867 407917 404581 589492 593363 727505 711237 747072 755353 797499 808248 774925 863889 1835082 1916103 1194957 991026 643015 634253 755312 754245 793356 801213 820711 831714 934813 928515 4402167 4598782 39.85 71.6 1
10:50:16 2024-01-25 618292 618362 195476 190522 302350 308674 315694 312193 205399 204864 245593 248942 290637 288658 3816016 4114482 5726233 5572755 972187 1016905 273831 242522 252400 250782 283322 276797 270839 273809 195297 196392 625476 603131 1370230 1346404 408081 403373 589717 592300 725754 709300 754766 753604 793383 808477 776907 858383 1824519 1909114 1208058 1003884 642101 632907 761375 753177 788869 802486 824363 829834 932317 937952 4474247 4608147 39.85 71.6 1
10:50:17 2024-01-25 620932 613262 195166 190712 301886 307439 315960 313363 205576 203685 245593 250504 290157 291221 3821462 4108135 5744883 5577860 982297 1014625 272770 243621 250768 251868 283405 276459 271288 273809 195024 196461 633030 605724 1366326 1336815 409887 405903 587251 592336 728775 709263 755841 759894 788797 802459 780450 861336 1833437 1927554 1191190 1006030 647669 632907 762183 758979 787679 800085 825610 832305 926381 928552 4461492 4611435 39.85 71.6 1
10:50:18 2024-01-25 625365 613262 195476 190355 302805 307189 315960 315053 204938 208423 244872 249773 286785 291427 3818738 4079644 5763534 5586104 985103 1014625 273241 246184 251444 251962 281715 276689 272012 272867 196300 195237 641941 599913 1380836 1352152 409661 405615 586010 591914 729606 706290 746740 759945 795771 807122 774925 862635 1835166 1934805 1172392 994592 649088 632907 756522 760666 793245 799522 820785 834748 934152 930199 4445642 4608147 39.85 71.6 1
10:50:19 2024-01-25 628397 618148 194242 191292 302289 307654 315960 313583 205358 208423 244119 251272 290637 288608 3819919 4102387 5796706 5577709 980350 1016197 272147 246501 251444 250537 284796 275668 272012 272902 195811 196358 626333 598841 1384794 1352480 408498 405723 591850 593785 733001 711237 750136 755693 798064 807122 773789 865130 1835203 1929362 1205786 991026 643473 630920 755312 755852 793356 800049 821110 834785 936875 928515 4389646 4592228 39.85 71.6 1
10:50:20 2024-01-25 619596 616773 194858 190951 301185 308085 315479 314096 204938 204864 245628 250530 290565 288622 3818738 4131081 5763534 5563390 972289 1014625 274498 242845 251055 250921 283233 274789 272900 273114 195647 195746 623591 607461 1403222 1358201 410431 404438 589533 592206 726710 713340 752970 755827 797904 807873 771562 861381 1833778 1921909 1189307 997428 643932 630920 759185 755317 795707 802486 821110 830337 937540 937952 4452270 4604297 39.85 71.6 1
10:50:21 2024-01-25 621613 618189 194278 191132 301423 308674 315104 312121 205434 204864 244872 249773 290659 287392 3816016 4139337 5750113 5572755 970213 1014625 273241 242154 252653 250572 282824 276709 270566 273950 195510 195916 630822 602345 1371121 1351517 410537 404258 588978 594307 726232 710270 752100 753564 793383 811682 777249 858346 1824519 1907539 1208058 1004599 642101 632907 762310 754245 788869 802522 825610 832894 930085 937952 4486849 4608147 39.85 71.6 1
10:50:22 2024-01-25 617049 613262 195166 190690 301153 309110 315960 312228 205611 204147 245421 250504 290157 290979 3816016 4102387 5726233 5572755 977854 1013521 274706 242845 251055 251305 282894 276091 271428 273950 195820 196086 632212 607835 1386885 1347957 410540 404864 587104 595476 726636 707719 758111 759798 792670 809318 780450 858197 1829297 1916470 1202301 1009544 645578 631974 763265 756191 790288 802414 829253 831558 929011 935233 4511307 4623579 39.85 71.6 1
10:50:23 2024-01-25 627328 617662 194858 191296 301467 308674 316535 311801 205611 208894 244872 251272 286817 290327 3816016 4081783 5763534 5600851 986548 1014625 272407 246393 251090 251576 283688 276091 270979 275247 195201 196393 628042 601133 1399052 1337197 405750 405903 587251 596324 733001 710196 753432 760735 793383 804620 781005 863255 1834930 1927369 1213815 1006030 648166 631718 762418 759517 788604 800085 828036 836914 928352 928552 4464571 4610932 39.85 71.6 1
10:50:24 2024-01-25 626874 613298 195476 190355 302845 309547 315960 314832 205358 208458 244872 250504 290433 291184 3821462 4061921 5763534 5582121 985903 1016197 273241 246429 251480 250956 282046 276975 273633 273114 196269 195305 641941 598841 1405921 1350555 405714 405831 585554 590919 729902 706290 752117 760037 797337 802387 780450 864981 1836236 1938463 1189307 1000987 645770 630597 756522 756726 791632 797765 829253 837238 927387 932138 4445919 4601580 39.85 71.6 1
10:50:25 2024-01-25 623922 616768 194286 190990 301432 308120 315960 313875 204938 208458 244872 250774 290086 292118 3816016 4058382 5746020 5577860 988789 1014625 273206 246357 250790 251726 283666 275211 272710 272661 196131 195746 634992 600552 1405338 1351517 408081 405795 586652 585613 728538 708295 749270 760164 797718 807122 774704 865724 1836387 1940718 1202301 998138 647615 632312 756485 758354 793356 799486 825768 834785 932757 928515 4450020 4597711 39.85 71.6 1
10:50:26 2024-01-25 626277 613298 194278 191119 302362 308156 315960 312821 205257 208387 244872 251307 289678 288694 3814481 4052447 5754209 5582121 988864 1014625 273277 246393 249540 250956 284148 275175 272293 273114 196131 195916 633602 601410 1381713 1352480 408081 405939 588625 588926 731782 709582 750943 760128 798064 802387 772693 870218 1842789 1936589 1217654 995263 649467 636506 758098 760037 796177 799161 820923 837238 936958 930053 4430688 4610932 39.85 71.6 1
10:50:27 2024-01-25 627512 618362 194278 191652 300518 307654 315960 313178 205257 208387 249443 251016 290433 287747 3813297 4114828 5791510 5577709 980313 1013484 271542 246184 251834 250537 284556 275668 271843 273149 195785 197209 632212 601410 1361411 1352592 408498 405939 592141 593832 731888 712857 747035 755693 793374 802531 774375 865167 1836054 1934187 1202490 995178 646691 636506 756485 758539 795612 800218 821035 835973 936875 930199 4380048 4601580 39.85 71.6 1
10:50:28 2024-01-25 624475 630187 194845 191124 300611 307224 315780 314132 204938 208711 244907 249531 290825 288550 3816016 4112935 5773957 5564814 975328 1014993 274498 242325 252261 250956 283688 276091 272033 273114 196406 195305 656575 599761 1385786 1362908 405750 404581 585780 589180 726960 710661 746703 754282 797826 810535 773325 863443 1833778 1918930 1194957 994468 644193 634519 758083 754491 797876 804830 823416 835086 939425 933804 4439822 4614727 39.85 71.6 1
10:50:29 2024-01-25 621704 618223 194172 191652 302270 307834 317748 311546 205576 205261 245593 250469 290974 288608 3821462 4161151 5781090 5580712 970213 1014625 274657 243187 251408 250119 284556 276056 270944 274562 195749 196495 629432 603993 1381137 1351783 409272 405795 590362 595259 728848 711237 755841 754011 793450 811108 774981 860796 1831175 1907325 1198724 1004599 643015 635456 764529 753880 792157 804830 826985 835086 934299 939467 4458633 4614877 39.85 71.6 1
10:50:30 2024-01-25 621546 617603 195750 190655 302810 309328 315744 313440 205542 208680 245972 249254 286992 290737 3818738 4120183 5762080 5580712 969448 1014919 273206 242325 252653 251191 282788 276904 270944 273915 195785 196188 630822 602928 1371430 1350555 409236 404510 589005 596324 726784 710307 752212 754282 791101 810889 778938 858346 1825816 1910006 1180361 1004599 643015 631974 761375 754379 791082 808830 829944 830225 931650 938469 4521765 4617512 39.85 71.6 1
10:50:31 2024-01-25 623470 616732 195161 191118 301361 309547 315960 311867 206319 204686 245487 251272 290157 290395 3821462 4103759 5744883 5593939 985141 1016515 272337 246567 251019 250956 283653 276056 272549 274754 195130 196530 618450 602946 1372714 1341243 408983 408199 588501 595717 730675 709300 755303 758893 790506 802423 779527 861911 1832476 1916103 1191190 1004599 647615 632907 760758 758406 788274 800073 830538 836801 929667 934120 4484395 4612873 39.85 71.6 1
10:50:32 2024-01-25 627067 617817 195471 190678 302801 309147 315852 314981 204904 208716 244872 250807 286817 290744 3814101 4084959 5754209 5591486 987958 1014625 272789 242837 251444 250956 283419 276674 270307 273950 195820 195916 633602 598911 1376427 1344495 408207 405831 589841 594380 731192 707793 748937 756799 793450 802459 778975 865130 1833778 1931103 1213815 998791 646691 630151 758673 758370 789987 800291 829844 835973 930329 931581 4452530 4619002 39.85 71.6 1
10:50:33 2024-01-25 623707 616550 195298 191222 301815 308120 315406 313840 205223 205440 245558 249739 290086 292082 3819051 4061772 5754209 5582121 986271 1016787 272980 243223 251055 251271 281984 276091 271428 272852 196406 195339 641941 598841 1397133 1349832 409079 405795 586383 590955 729606 706253 749233 758406 795771 802531 779081 865092 1836387 1940297 1198463 997428 645770 631974 756522 758370 793356 801423 825610 834748 930085 932835 4462560 4609576 39.85 71.6 1
10:50:34 2024-01-25 623707 616587 194954 191118 303027 310423 315744 314024 205223 204938 245386 250644 286141 292506 3816016 4060826 5735558 5577860 988715 1014625 273535 246357 250242 251726 283653 275211 272674 273078 196095 195882 634992 600552 1383035 1352480 408045 405795 587214 590531 729569 709300 749233 760971 798064 802387 774375 865092 1840384 1932473 1186027 994592 647669 630920 758135 756241 794472 800291 821110 837200 937540 930199 4386516 4612448 39.85 71.6 1
10:50:35 2024-01-25 628942 617494 194681 191726 303068 310204 315852 312928 205439 206018 244596 250853 287220 288035 3824189 4102273 5791510 5590091 979580 1014625 271542 246357 252189 252617 284321 275633 271807 273114 196095 196223 632212 598565 1395850 1354662 408498 405867 590362 593673 731709 711273 748701 756425 797499 807122 774925 863863 1836387 1924379 1178632 992473 643932 630920 755275 756388 793105 798852 822280 835973 936875 928479 4389381 4599727 39.85 71.6 1
10:50:36 2024-01-25 624289 619981 194883 191153 301286 309547 315527 314874 205233 205440 245866 249601 287292 288550 3824189 4124675 5763534 5567360 972982 1017908 274883 242325 251834 250921 283764 276056 272223 272435 196406 195305 634992 601840 1383702 1360977 409272 404545 589754 590420 726784 709120 752309 754677 799762 808441 772656 862174 1833778 1920547 1191190 995300 643015 634432 758673 754714 796834 802522 821110 830337 938870 936555 4449227 4605348 39.85 71.6 1
10:50:37 2024-01-25 622048 618219 194843 191720 302525 309438 317748 312050 205759 205295 245523 250889 287292 287855 3817540 4139337 5750113 5581062 968684 1014625 273206 242154 252617 250921 282859 276904 271168 273915 195612 196324 630822 602481 1373279 1349274 408658 403941 588647 594417 725754 709803 753692 754677 793450 809047 778975 857735 1825816 1912716 1198463 1004599 643015 631974 760297 755515 789987 802522 828036 830337 929011 937952 4508015 4617512 39.85 71.6 1
10:50:38 2024-01-25 625218 616501 194862 190694 301113 310094 317299 311836 206297 205295 244767 251518 286356 290146 3815460 4104695 5735388 5561692 979427 1014514 274043 242325 250278 251691 282902 276056 271843 273114 196095 195916 634992 606462 1368833 1348746 410576 405831 586799 594673 727860 708295 754002 758443 793486 807108 778048 862174 1831175 1920547 1185540 1008157 647669 632422 763536 757833 791108 802338 825610 829871 927351 928588 4483434 4611435 39.85 71.6 1
10:50:39 2024-01-25 626623 616467 194814 190690 302381 306937 315960 312714 205302 206057 247268 251029 286485 288477 3815460 4084815 5744821 5589715 983661 1014625 272542 243242 250911 250921 283653 275862 271393 274562 195130 196564 632616 602946 1374388 1340687 408983 408236 588084 595717 729651 709803 755303 760971 789948 802459 779564 861948 1833437 1916140 1191190 1004599 647706 633804 761104 758979 788274 800085 829253 834748 927695 928515 4461662 4608147 39.85 71.6 1
10:50:40 2024-01-25 625178 616732 194858 191261 300478 308156 315083 314060 205622 204864 245215 251203 290086 290832 3838230 4055413 5756828 5590091 985141 1016182 273171 242864 250875 250886 282046 276091 271393 273114 196264 195305 641941 598841 1387810 1351783 407778 405867 585554 590882 730711 706290 750748 759016 796371 802567 777129 864477 1836113 1940297 1200382 998138 645770 632658 755985 758979 793356 798888 824949 837200 932061 932175 4436540 4611159 39.85 71.6 1
10:50:41 2024-01-25 628942 613226 194242 191292 300851 308156 315960 313619 205257 204864 244837 251307 290086 288644 3816016 4095196 5773667 5584393 990786 1014956 273241 246286 250242 251515 283838 275913 272639 273043 196095 195882 636382 602270 1387244 1352480 408694 405903 588084 588658 730958 709156 750335 760661 798064 801786 773826 866362 1835166 1927157 1191574 994592 647669 630956 758673 756726 793349 800291 821110 836010 938204 931544 4383481 4598782 39.85 71.6 1
10:50:42 2024-01-25 625463 616768 194273 190990 300939 309328 315960 314574 204904 203799 245215 249704 290637 288513 3816016 4107616 5783709 5573690 978552 1014551 273100 242253 252581 250712 283688 275633 271428 273703 195811 195305 624962 598480 1385670 1361805 408498 404581 585780 590882 727473 711237 746740 755353 798064 808248 774925 861837 1833397 1922020 1193074 991730 641893 634703 756522 754640 795071 802414 820227 829871 939536 933877 4443608 4605348 39.85 71.6 1
10:50:43 2024-01-25 619264 616768 194207 191624 299571 308120 315960 310855 205576 204576 245421 250739 290565 288649 3816016 4161624 5773118 5561617 971921 1014551 273866 242630 251618 251517 285013 274947 271843 273149 195201 196223 631207 606787 1407650 1354520 410576 405795 592870 594252 726784 712820 755841 756425 798064 809390 774925 858346 1831175 1907302 1169099 1001745 643932 634562 761375 755620 792793 802522 821110 831521 934850 935233 4445919 4608147 39.85 71.6 1
10:50:44 2024-01-25 618292 616768 195750 190660 302376 308674 315798 312887 205399 208423 245351 248908 290565 288586 3812097 4114482 5745618 5579997 971846 1014588 274129 241877 252295 251552 282700 276761 271288 273773 195749 196188 632212 602700 1384548 1353113 409272 404225 587214 594417 725754 709263 754877 755753 792292 809082 780930 858346 1827114 1915430 1198463 1005281 643015 631080 761375 756388 789987 807099 829253 830337 929669 936591 4511307 4610932 39.85 71.6 1
10:50:45 2024-01-25 625365 616398 194858 191257 301357 307654 316022 310891 205611 205333 244872 251657 290251 288658 3814817 4089738 5744821 5593826 984127 1014403 273741 243657 250947 251586 283546 275984 272082 274577 195024 197042 626979 605599 1389917 1342589 410540 408558 589552 596139 729610 709300 753468 760825 791101 802495 779564 862561 1833778 1920217 1191190 1006746 648627 632907 762724 760091 788869 801213 828036 834748 929011 928588 4461662 4608147 39.85 71.6 1
10:50:46 2024-01-25 627517 616768 195476 190355 302810 309328 315960 314796 204938 208605 244872 250539 285415 291184 3816016 4058532 5759431 5586104 985141 1014956 272995 242864 251546 251482 282505 276832 271702 272972 196300 195814 643331 599691 1372971 1351517 409079 405867 586383 590741 733001 707793 749233 759553 796935 809142 774981 865130 1836387 1940297 1196544 995959 645770 631080 756522 758943 793084 800049 826822 835973 932830 932835 4442878 4608147 39.85 71.6 1
10:50:47 2024-01-25 628679 616804 194278 191593 300518 308156 315960 313583 205399 208423 245421 251832 290455 290291 3816016 4070807 5772860 5585967 988864 1016430 273206 246393 250067 251517 284272 275384 272845 272902 195953 196256 626333 601840 1383557 1354075 410245 408054 589754 590429 732856 709156 752932 760158 798064 802387 772693 868202 1838675 1927185 1186027 994592 647615 630956 758008 756799 793386 800291 821105 836605 936875 930199 4396001 4598782 39.85 71.6 1
10:50:48 2024-01-25 623927 618795 194726 191280 301185 307619 315960 314096 204762 208822 244872 249485 290433 288513 3816016 4113085 5770740 5576732 976059 1014625 273206 241984 252261 250189 283556 275633 271393 272867 195846 197379 633602 598040 1401534 1356002 408498 405615 592159 593785 732480 711200 745644 756425 797904 807122 774925 865092 1836387 1929167 1184179 992473 646230 630956 755850 755594 793386 800049 822280 834748 935549 928322 4392794 4591923 39.85 71.6 1
10:50:49 2024-01-25 618362 618326 194278 190690 301423 309547 315479 315053 204904 208387 245628 249289 290565 288550 3814101 4103759 5763534 5554024 974371 1014625 274463 241984 251834 250537 283331 275579 271393 272471 196406 195102 650938 601414 1375384 1363348 410537 404722 589749 592113 728331 711784 748295 755103 797826 808477 772072 860609 1833778 1921909 1191190 995300 643932 634085 756522 754714 796834 802522 821110 830337 938204 935893 4452270 4601580 39.85 71.6 1
10:50:50 2024-01-25 618806 616768 195166 190990 301881 306937 315960 312193 205399 208423 245421 249773 290637 288477 3812097 4130077 5740794 5561767 972110 1013905 274373 241644 252439 250921 282019 276127 271168 273149 195785 195950 622220 602270 1402568 1352480 410830 404258 587937 594271 726747 709263 753543 755440 795075 813406 779527 858346 1826688 1912999 1209977 1006030 643015 632459 763812 755177 789987 806529 827410 830337 930122 938651 4508622 4610932 39.85 71.6 1
10:50:51 2024-01-25 623380 613262 194313 190690 301432 309328 315960 311429 206074 204720 244872 250888 285503 290399 3812097 4093475 5726233 5572755 978552 1014625 274114 246148 250490 251903 283220 276091 271393 273950 196131 195916 632212 607917 1385857 1346679 411485 405542 587068 595583 728701 708258 755505 760195 793304 808119 779340 861987 1825946 1921909 1185540 1009544 648540 632870 762995 758979 792231 802306 828036 832268 928042 928624 4483157 4610932 39.85 71.6 1
10:50:52 2024-01-25 626673 617712 194822 190990 303058 308674 315960 314096 205358 208822 244872 250539 289750 288622 3816016 4068737 5754209 5582121 985141 1014353 273241 246220 251444 250956 282055 276940 271753 273114 196406 195305 641941 598841 1380836 1350555 405714 405903 586383 591754 733001 706033 751877 759533 795625 802387 778233 868390 1836236 1940297 1192706 995922 645770 632208 760956 758943 793356 797765 826859 837052 932097 934339 4445919 4601580 39.85 71.6 1
10:50:53 2024-01-25 626586 617417 194242 191395 300367 310007 315960 313143 205434 208387 244872 251307 289678 288712 3816016 4073156 5744821 5578141 988664 1013905 273241 246011 250278 251726 283031 275668 273091 273114 195820 197174 637771 598841 1389395 1351783 408045 405831 587185 590012 729606 707292 750748 762248 797115 807122 778233 864981 1834930 1943990 1186948 998138 645578 631080 756522 758391 793245 801953 825610 836010 930122 932652 4446051 4597711 39.85 71.6 1
10:50:54 2024-01-25 623007 616546 194889 190690 301423 308191 315515 313840 205223 208423 244872 249773 289882 291463 3814025 4050245 5744821 5582121 984165 1014625 272824 242845 251090 250921 281962 276975 271203 273078 196131 195305 640551 597137 1396769 1347957 408498 405831 585968 592209 729656 708172 749270 756762 794609 807122 778085 867923 1833624 1935376 1186948 998138 647338 630897 755813 758943 792793 798888 827799 835862 930085 932175 4450187 4601580 39.85 71.6 1
10:50:55 2024-01-25 623890 616510 194984 190990 300965 308120 314676 313840 204972 208387 247349 250504 286700 291257 3812097 4060522 5736614 5585948 989371 1014625 273241 245955 251090 250990 281927 276091 271807 272696 196406 195339 652539 598841 1378143 1351783 408081 405831 585554 590429 729090 708295 749270 760703 796935 802567 774925 864413 1837545 1936404 1187424 997428 648540 632797 757970 760483 795612 801213 825023 834785 934225 932688 4445919 4609112 39.85 71.6 1
10:50:56 2024-01-25 628850 616804 194242 191326 300930 308120 315960 313619 205257 208423 244631 251867 290157 288103 3816016 4089565 5782185 5574514 986052 1017695 272372 246501 250878 250921 285325 275246 272258 273149 195820 195916 633602 600552 1366593 1352480 405678 405939 585996 590592 733104 712820 749839 755693 798064 807108 774375 865167 1835166 1929079 1194957 993759 643932 636055 756485 756351 795612 804830 824628 834785 936875 928588 4386276 4598782 39.85 71.6 1
10:50:57 2024-01-25 618145 617530 195202 191292 301463 308191 314999 313619 205336 204576 245663 249739 290565 288829 3816016 4117640 5759431 5563390 971596 1016182 274954 246011 251834 250956 283688 275246 272710 272887 195820 195916 632212 603899 1384690 1357125 410925 405188 589005 590048 726784 711273 755087 756425 793337 809082 772693 858346 1830902 1919187 1193074 1000950 645770 639002 762422 755678 796743 802414 820998 834490 939499 936409 4445919 4611159 39.85 71.6 1
10:50:58 2024-01-25 621820 617712 194893 190986 304438 308638 315960 312157 205257 208387 245250 249565 290637 288369 3816016 4124214 5736708 5572755 970101 1014625 274918 241644 252098 250956 282788 276127 271203 273915 195820 195950 632212 603131 1401709 1349868 408983 404545 587256 594453 726269 708295 754228 756425 792292 809047 779012 858346 1827114 1905140 1198463 1004599 643932 630342 762347 757872 790850 806990 829104 832076 930255 939169 4530640 4607170 39.85 71.6 1
10:50:59 2024-01-25 626846 619237 195166 191257 301432 309985 316022 311680 206114 208458 244837 251307 290157 288658 3805155 4078829 5740715 5582121 979801 1013905 273277 246393 250666 251515 283353 276091 271428 273184 195201 196223 632212 606462 1390009 1342589 410576 408236 587251 595296 728538 708083 755146 759590 791137 802567 777836 862287 1831175 1916103 1191190 1006030 648814 632907 762454 760128 790850 804794 827890 837027 928937 934818 4490260 4611435 39.85 71.6 1
10:51:00 2024-01-25 626623 613262 194935 191310 303124 308674 315960 313840 204796 208640 247385 250749 290157 288694 3806664 4068737 5755332 5585670 983736 1014625 273015 246011 251090 250956 281927 276745 271393 273078 196481 195339 661684 598415 1390931 1349868 405714 405579 586383 591754 731228 707292 749839 759581 795807 802567 775017 864514 1833778 1938277 1196544 996718 645770 631080 755850 758979 792793 798924 828167 837474 936293 932615 4443098 4609576 39.85 71.6 1
10:51:01 2024-01-25 632395 616732 194242 191598 300513 309329 315708 313000 205223 204864 244872 251692 290086 289769 3816016 4080186 5772585 5579997 987457 1012088 272443 246465 250278 250956 284468 275211 272258 273149 195820 195339 633602 600552 1370505 1351783 408983 408236 585789 590882 733104 711273 753267 756835 799196 802495 774375 867671 1840421 1929735 1204373 992473 645770 630956 755985 756388 793386 801249 820785 833525 936958 935370 4377169 4599706 39.85 71.6 1
10:51:02 2024-01-25 622700 617458 194646 191384 301361 309547 314963 314760 205091 205297 246211 249670 290664 288513 3804349 4108267 5772860 5553725 976716 1016905 274043 242325 252225 250921 283653 276056 271393 273114 196406 195305 663622 598841 1383943 1361942 408805 404545 590591 590429 728848 711200 750710 758700 800329 811108 773789 861261 1834809 1921909 1191190 993885 643473 635383 756522 755316 797398 802486 821110 831995 938465 936591 4459120 4612594 39.85 71.6 1
10:51:03 2024-01-25 622787 618403 194646 191118 302821 308239 318421 312086 205542 205151 245593 250751 287220 288094 3814817 4150237 5763534 5561729 968795 1014625 273206 242325 253887 250712 283185 276904 270944 274334 195749 196325 626653 603131 1379389 1350232 409272 405152 590812 595296 727815 709120 755841 755353 792219 810793 779527 858346 1827114 1912716 1202301 1006030 643015 632870 761375 754640 790547 807099 827999 830337 929355 939315 4505660 4616871 39.85 71.6 1
10:51:04 2024-01-25 619903 617231 194989 191122 302207 309985 315816 312892 205405 204148 245593 250435 290290 291184 3823813 4108135 5711939 5573990 975835 1014625 274463 242325 252617 251305 281927 276127 271393 273950 196060 196188 624962 603562 1374994 1352592 409272 404510 588084 596359 726784 710307 754766 756425 792256 809047 779527 858071 1824519 1912716 1196544 1006030 643657 631974 761375 756388 789987 807099 830160 830337 930329 938615 4521241 4611435 39.85 71.6 1
10:51:05 2024-01-25 625734 613195 195480 190413 304898 309074 315708 314395 205086 205728 245281 250714 286485 289928 3817540 4058644 5761005 5588109 985141 1014625 273206 246148 251019 250921 281927 276709 271393 273078 196406 195305 643331 597546 1405921 1350232 408498 405831 587214 592209 731306 707793 750335 758406 796898 807071 776114 865746 1833778 1940297 1186948 998138 646691 631974 756522 758943 792793 801423 828036 836568 930049 932175 4439822 4598782 39.85 71.6 1
10:51:06 2024-01-25 627150 613226 194242 191257 300442 308085 315672 313809 205199 205333 245523 251904 286284 290146 3821051 4057633 5734397 5573690 987178 1014699 273136 243223 251444 251691 281927 276091 272223 273654 196406 195305 641941 598841 1392467 1352592 409040 405831 586383 593034 729738 708295 750748 760630 797499 807108 777129 864477 1836387 1940297 1181774 997428 647615 633559 756522 760630 793356 800049 825573 838430 934115 932835 4439822 4602063 39.85 71.6 1
10:51:07 2024-01-25 628942 616768 194278 191731 300816 308120 315960 313547 205399 205368 247444 252361 286378 290001 3820550 4064533 5742577 5583994 990786 1014625 273241 242325 251055 252289 283230 276056 272258 272661 196406 195882 649528 600552 1375788 1351783 408947 405831 587214 591449 729669 709803 750906 760809 798064 802495 777129 863825 1839078 1932702 1198724 995300 649549 634526 758008 760630 795670 801423 822866 839065 938204 931544 4405260 4605348 39.85 71.6 1
10:51:08 2024-01-25 628582 618585 194247 191257 301432 308085 315960 313473 205542 204434 244837 250853 287256 288261 3822037 4094134 5790237 5585948 988160 1016905 273100 246531 250207 250956 284521 274789 272809 272972 196406 195882 626333 601840 1372046 1355623 409272 409101 585789 590882 733894 712179 752583 759553 797826 802459 774339 868164 1840421 1932961 1186027 994592 647615 634562 756522 755483 795071 801213 823156 834785 938204 933804 4392794 4592691 39.85 71.6 1
10:51:09 2024-01-25 620046 616768 194822 190990 301396 308156 315479 314832 205576 204864 248513 249739 290601 288649 3811117 4119947 5773619 5565528 975762 1014625 274463 242563 252114 251552 283617 275597 271807 272887 196683 197209 624962 597137 1383836 1360977 408498 405759 590362 590628 729569 712784 751128 755753 799196 809390 777129 861948 1833778 1927282 1193074 992473 643932 634703 759872 755316 795634 802450 821110 832268 941748 935196 4424352 4598782 39.85 71.6 1
10:51:10 2024-01-25 619269 617639 194207 191589 299607 308120 315960 312121 205576 204576 245593 250469 290251 288103 3812097 4149639 5758983 5556096 971921 1014514 274043 242325 251657 250921 283541 275806 272986 273043 196024 196188 632212 606158 1369259 1357933 411157 405759 590172 590882 728848 713325 754766 759783 799196 809047 774653 859570 1829855 1913647 1208058 1001745 645310 635944 761375 756388 793386 806831 820748 829871 935549 937253 4452270 4605348 39.85 71.6 1
10:51:11 2024-01-25 618292 618517 195476 190690 302774 308674 315960 313107 205257 204864 245593 249289 290637 290291 3808566 4123748 5759200 5580403 969839 1014514 273902 242594 252472 250886 283295 276904 270979 274279 196121 196427 638253 603774 1374685 1350825 409598 405008 590172 595149 727815 710159 755841 755215 793413 810793 779527 858346 1827114 1907576 1208058 1006030 642101 632422 761375 755252 789987 807099 828036 830439 930049 939315 4502684 4608147 39.85 71.6 1
10:51:12 2024-01-25 621980 613226 195131 191124 301432 309547 315960 312121 205611 204290 245386 251237 286481 290291 3812097 4095196 5716907 5579997 977741 1014514 274777 243008 250875 254296 283043 276761 271772 273915 196095 196188 634992 608488 1369259 1350667 411776 405795 587214 595216 728848 708295 755681 756799 793450 810562 778387 860182 1831175 1920547 1191190 1008037 647153 632422 764619 757833 791977 802522 829253 829871 928698 933841 4492536 4611435 39.85 71.6 1
10:51:13 2024-01-25 628045 613258 194822 190690 302098 306937 315672 312887 205656 208751 244837 250853 290565 288622 3816016 4083884 5744896 5593474 986988 1018421 272232 243350 250911 251552 283511 275913 271253 275034 195024 196530 628042 601915 1386086 1341638 410555 408992 589005 597942 731792 709120 757793 761242 792256 802531 781259 865092 1836113 1925601 1191190 1003171 648627 633547 761375 760091 788869 800049 830435 839065 928352 928552 4452270 4607871 39.85 71.6 1
10:51:14 2024-01-25 626351 613262 195445 190655 302441 308120 315960 314096 205399 208716 245593 250504 290565 291760 3814817 4055750 5735558 5561729 989371 1017325 272995 242900 251649 252359 282647 275984 272534 272972 196228 195814 650585 600552 1387810 1353701 408658 405867 587068 593552 729688 708295 750906 762358 797954 802495 774981 865130 1840421 1940091 1196840 995300 649549 635604 758008 761205 795670 797729 822866 838430 938204 928515 4386503 4598782 39.85 71.6 1
10:51:15 2024-01-25 625734 618585 194822 191248 301432 309365 315960 313773 204972 203833 245558 249773 291046 288513 3812097 4084626 5782185 5578141 977449 1014993 273241 242900 252364 252919 284285 276459 272117 273809 196091 196120 633602 597975 1393859 1360215 409370 405759 590779 591427 729642 714095 750298 755827 798064 809390 778233 865167 1836387 1924637 1179229 992473 645770 630920 756522 756388 793356 801813 823156 834748 937540 933841 4386352 4598782 39.85 71.6 1
10:51:16 2024-01-25 619273 618799 194540 191261 301432 309020 314999 314060 205542 204576 248586 249739 291069 288586 3814817 4120137 5763534 5570012 972982 1014625 274726 246093 251621 250956 283838 275842 272880 272867 196121 196120 654276 603993 1380534 1367819 410394 405257 590554 592118 727815 709156 753692 756241 799579 810187 773325 862174 1836236 1915796 1193074 997428 643932 634526 759149 755852 798000 807099 821110 832857 939165 937915 4452270 4608147 39.85 71.6 1
10:51:17 2024-01-25 617559 617522 195303 190655 303231 309365 315960 311836 205257 208387 245593 248908 290455 288626 3806664 4111559 5711977 5577972 970064 1014625 274690 241984 252439 250921 281962 276127 271168 274086 195811 196324 634992 604012 1395856 1352152 410830 404402 588881 595112 726710 709803 754766 756425 792852 813908 780930 858346 1825816 1912803 1196544 1004599 643932 631974 760836 756388 789987 807099 829844 832151 930329 937952 4524471 4608147 39.85 71.6 1
10:51:18 2024-01-25 627245 616773 194858 190956 301855 307619 315672 311648 206011 205151 244837 251237 290157 288586 3812097 4072968 5757958 5580712 982334 1015458 273277 246357 250242 251691 283309 276056 271428 273149 195820 196223 633602 607461 1374512 1343588 411302 408090 588464 595571 730921 709766 760277 762248 793413 808248 777249 863105 1834809 1927554 1189307 1007463 649467 630690 763536 760091 790547 802414 827410 833844 928698 928552 4464676 4610932 39.85 71.6 1
10:51:19 2024-01-25 626618 613262 195750 190488 303271 308674 315960 314060 204904 208751 244872 250774 290251 288595 3806664 4056003 5763534 5585835 985941 1014625 273241 246322 251746 250956 282006 276940 271393 273114 196406 195746 639161 598415 1378277 1351517 409661 405579 587984 594271 731650 708221 750720 759655 794816 802315 780669 866399 1833778 1934184 1170775 1000248 647669 631974 759185 760698 791108 799486 830435 837834 929011 928588 4446567 4604862 39.85 71.6 1
10:51:20 2024-01-25 625287 613262 195166 190951 302350 309766 315738 314472 205257 208387 245215 250853 290157 291633 3812097 4049621 5736614 5585948 985141 1012052 273241 246322 251621 250921 281927 276940 271428 273114 196406 195882 644026 598415 1375129 1351783 408045 405542 587329 595053 733001 709070 750757 760735 795625 806926 779340 868859 1836387 1936900 1194625 1000167 647432 631974 755850 759517 793356 802557 828130 837238 932794 928515 4437014 4592228 39.85 71.6 1
10:51:21 2024-01-25 627475 617417 194238 191368 300473 309803 315960 313619 204972 204864 244872 252008 285682 288586 3806664 4076735 5744962 5572755 988752 1014625 273241 242845 250242 251726 283220 274789 272674 273078 195820 197348 634992 598841 1375788 1351783 408081 405831 586615 590429 731960 709116 752395 762902 799002 806926 779340 864944 1836236 1942096 1212616 998138 645578 631974 758599 760587 793356 800049 827410 837089 932794 928552 4436652 4598267 39.85 71.6 1
10:51:22 2024-01-25 627512 617853 194242 191292 300513 308120 315960 313583 205257 208352 244872 251307 285824 288658 3806664 4061429 5744821 5577972 989821 1014625 273277 242325 250278 251726 283220 275577 272258 272887 196131 195916 637771 600552 1386867 1353430 408983 405867 587251 590882 729606 708888 751477 762902 799542 807122 774814 864981 1840309 1935302 1196840 995188 649088 635604 758008 760666 797063 799450 823119 837200 934850 931581 4439822 4602063 39.85 71.6 1
10:51:23 2024-01-25 627512 616768 195219 191292 301181 309547 315960 312887 205223 208751 249759 250504 290565 288071 3812097 4095280 5782185 5573890 978145 1014625 272147 246322 252225 250537 284414 275175 271428 273149 195650 195950 632212 597137 1386158 1352480 408498 407642 590398 592665 731746 713362 750594 758428 798064 808565 774667 866961 1839000 1924379 1198724 993759 645770 636506 757970 756388 793356 800085 820748 834637 937933 928552 4377070 4589416 39.85 71.6 1
10:51:24 2024-01-25 616173 616768 194858 190990 301108 311033 315035 314610 204938 204290 245628 249704 290565 288622 3806664 4120099 5759431 5545773 972289 1014625 274918 242504 251657 250956 283653 275246 272639 272280 196406 195916 637771 603880 1373523 1360977 410250 405152 589754 592099 726784 710734 753692 755889 797898 809047 773789 861837 1836054 1923907 1179229 998138 645310 636506 760833 756315 797876 807062 821110 829871 938501 937806 4445774 4608147 39.85 71.6 1
10:51:25 2024-01-25 621505 616809 195476 190690 302845 308674 316022 313143 205963 208387 244872 249704 290709 288550 3816016 4120818 5731475 5557725 970064 1013932 274690 241984 252225 251691 282788 276127 271718 273950 196269 196223 626333 603131 1400823 1350555 409924 404581 587251 595296 726784 709803 754766 755021 793450 810223 780706 858346 1827114 1919769 1200382 1006717 645310 631864 760647 758539 790998 808701 830286 832114 928735 938651 4524471 4608147 39.85 71.6 1
10:51:26 2024-01-25 627063 616587 194822 190986 301432 308085 316057 311902 205611 208716 244872 251929 290157 288658 3816016 4080317 5754209 5595476 985141 1014625 272407 246220 251055 250956 283459 276056 270601 274597 195785 196223 623591 598841 1379628 1340801 405750 408236 589680 594088 732856 707084 753692 760128 793236 802531 779600 864477 1833778 1925637 1191190 1005281 649467 634070 761265 759358 788686 802557 830286 837015 928863 933841 4445919 4601410 39.85 71.6 1
10:51:27 2024-01-25 625734 616210 195476 190095 302916 309328 315960 314574 204904 208423 244872 249773 290565 288712 3813297 4046744 5754209 5561767 985141 1014625 273015 242845 251090 251305 281927 277527 271393 272887 196406 195305 641941 598415 1400097 1350667 408045 405903 586799 592801 731342 708295 746887 760128 795771 807108 776663 865130 1836387 1940297 1194625 995959 645770 632202 757523 762323 793282 802557 826673 837089 934299 932762 4443380 4602063 39.85 71.6 1
10:51:28 2024-01-25 625365 617676 194822 191093 301432 308156 315960 313773 205473 208423 245215 249773 289839 291221 3809379 4050935 5726233 5561453 987215 1014772 273015 243016 251090 251726 281927 276091 272258 272661 196481 195339 639161 599696 1375745 1351783 408694 405579 586383 590882 729774 708295 750372 761818 798064 802567 774981 865130 1835203 1935524 1187424 994592 649549 634703 756448 760666 797876 802447 825768 837089 936765 930126 4449943 4605348 39.85 71.6 1
10:51:29 2024-01-25 620891 617789 195166 191124 301467 308085 314867 315275 205371 208352 246007 249704 290639 288532 3810581 4119838 5754209 5562067 972289 1014993 274533 246148 251657 250921 283688 275246 272710 273114 196095 195916 633602 603993 1385013 1357125 411485 405795 586104 590882 727815 712820 755566 756425 797862 809082 774925 860833 1831175 1913355 1193074 1000996 645310 636198 761375 755086 795707 807099 820748 829908 937282 940801 4452530 4606283 39.85 71.6 1
10:51:30 2024-01-25 621936 617953 195126 191424 302314 308674 316022 312887 205576 205368 245866 250995 290673 288292 3809645 4142794 5755332 5568783 970213 1014625 273277 246011 252188 250537 283697 276127 270979 274597 195820 196393 630822 603131 1384150 1348634 409960 405795 585816 594088 728331 710196 754039 755353 793450 811437 779600 858346 1825946 1911360 1211896 1005314 643015 632907 762454 754640 790547 807099 828074 832151 930122 941310 4482107 4605106 39.85 71.6 1
10:51:31 2024-01-25 619778 613118 195303 190813 303791 309547 315924 312785 205257 208423 245628 249670 286615 291130 3806664 4108305 5718084 5564814 970101 1014625 274078 241984 252653 250921 281997 276127 271014 273950 195820 195950 632212 602270 1381450 1350555 409345 404545 587251 592336 726269 709300 754766 756905 792852 810223 780706 858769 1822711 1912716 1198463 1004599 641893 631974 761375 756388 789987 807099 829351 832151 927351 938651 4506553 4609537 39.85 71.6 1
10:51:32 2024-01-25 623512 616365 194716 191255 301281 308239 315888 311760 206080 204828 244837 251237 290233 290327 3804557 4104844 5712089 5545810 978552 1013186 273886 245939 250666 251515 282788 275862 271428 273149 195785 197174 630822 603993 1390078 1348634 410576 404581 587068 592336 726784 708295 755841 756799 793309 809082 779564 858346 1824519 1912716 1198463 1004599 643732 631974 760297 755715 790547 807099 829253 832857 928698 939315 4504838 4607170 39.85 71.6 1
10:51:33 2024-01-25 628045 617216 195152 191350 301321 309547 317748 311069 205759 205440 246716 251518 286356 288622 3806664 4078867 5744883 5577747 983736 1013186 271612 246256 250666 250990 283256 275864 271463 274825 195165 196598 623873 602517 1383434 1337073 409308 408236 588918 595076 731782 708119 753468 761278 792292 802567 781850 863863 1831175 1916140 1191190 1003171 647706 633804 761375 759016 788869 800085 830435 836605 926953 928552 4445919 4598782 39.85 71.6 1
10:51:34 2024-01-25 620569 613298 195227 191018 303461 310387 315672 313989 205120 205046 245144 250714 285682 291487 3806664 4044015 5735558 5577860 989371 1014625 272995 245975 251090 251691 281980 275668 272258 272696 196131 195746 646709 598841 1381137 1350555 408694 405867 587214 588926 729678 709300 750906 763205 798064 802531 776577 864514 1841452 1937548 1209977 994592 648627 633804 758400 761242 795107 797729 820785 838468 935549 930199 4436540 4601580 39.85 71.6 1
10:51:35 2024-01-25 627453 616809 194858 191292 301432 310167 315744 313297 205371 206018 244767 250366 286709 287927 3812840 4084777 5783709 5561767 986052 1017510 273277 246465 250278 252919 284556 274982 272293 273149 196095 196223 632212 603131 1374204 1352592 409924 408812 586176 592993 733485 711273 752620 760164 793337 804766 774925 867671 1840421 1927148 1166520 994592 645832 634562 755850 755657 793245 800291 820748 838468 938204 928552 4367351 4588956 39.85 71.6 1
10:51:36 2024-01-25 631141 618148 195166 191025 301042 307870 315738 315053 205083 205368 248116 249498 287054 288477 3816324 4107124 5779154 5581845 976679 1016467 273241 242154 252400 250817 283724 275633 272033 273184 196131 195916 632212 597207 1386984 1360977 405714 405795 585852 592246 729642 713362 748701 755353 799196 806737 774981 862635 1835166 1921909 1215735 995300 643932 630920 756967 755316 798037 807099 821110 829908 939201 938651 4446051 4598782 39.85 71.6 1
10:51:37 2024-01-25 618399 618362 195339 191325 303298 308674 315104 313143 205434 208423 245593 249567 287292 288333 3827221 4147432 5773743 5572755 969147 1014238 273241 243223 252225 250119 284592 275984 271014 274825 195820 196802 630822 604069 1373448 1351783 410177 405867 590184 596176 728848 711273 755005 755353 795771 811365 778938 860039 1827114 1913184 1193074 1006030 643015 634703 763536 755440 791108 802450 825573 832305 930085 939279 4452270 4602063 39.85 71.6 1
10:51:38 2024-01-25 620050 613190 194822 190655 301326 309547 315694 313107 205365 204290 245593 250469 285682 290395 3811294 4102273 5745618 5557725 972072 1014625 274043 242074 252189 250921 282002 276091 271358 273915 195953 196188 632212 602270 1375052 1350232 409272 404545 588501 595717 726784 710307 755303 755753 793413 810187 781486 858346 1827114 1912716 1178007 1003809 643932 631974 760836 755790 791108 807099 830435 831521 930989 937915 4515165 4605348 39.85 71.6 1
10:51:39 2024-01-25 625365 616472 194822 190960 301357 309547 317748 310891 205576 205117 244802 251272 285766 288586 3804538 4100634 5721468 5574961 979839 1014625 274599 243187 250806 251691 283135 276797 271393 273915 195785 196188 632212 607461 1367873 1346642 411740 405759 587214 592263 728331 708797 755681 759821 795734 809390 778350 863443 1829297 1921909 1189307 1008037 647615 632870 765470 758370 792793 802486 829253 832268 929355 935196 4493045 4608147 39.85 71.6 1
10:51:40 2024-01-25 626328 616732 194963 191292 302310 306937 317748 313107 205257 208894 244872 250853 286342 288622 3806664 4073043 5744594 5589828 986281 1013758 272613 243350 250806 252919 283419 276056 271203 275155 195024 196530 635435 602672 1378513 1341638 410830 409101 588918 595003 731755 709120 755841 761242 792219 806477 781259 865092 1833778 1921578 1191190 1003884 648627 633804 761375 760091 789726 800049 830435 837200 929011 928552 4448950 4598782 39.85 71.6 1
10:51:41 2024-01-25 626427 613262 195480 190690 302314 308085 315479 314096 205323 208680 245386 249739 290494 291875 3806664 4038183 5735671 5585835 984165 1017473 273065 242594 250911 251552 281839 276904 273633 273114 196406 195305 650628 598832 1409632 1351517 408045 405903 587031 594448 732011 708295 751166 760666 796935 807108 777213 866399 1836387 1940297 1194625 998082 646691 631974 757468 760055 793356 800085 828074 837200 934115 934303 4439822 4598782 39.85 71.6 1
10:51:42 2024-01-25 627203 613226 194207 191226 300903 308120 315960 313619 205399 205151 244837 252151 285824 288676 3806664 4061429 5761281 5587995 989821 1017473 273136 243350 250396 251552 284383 275455 272915 272972 195749 195848 634992 601840 1381137 1356452 409561 409390 589188 592993 734004 713340 752583 760666 799608 802423 774925 867016 1840421 1934768 1189725 995300 649088 635458 759149 758893 796871 801423 822866 839065 938204 928515 4358137 4591923 39.85 71.6 1
10:51:43 2024-01-25 625291 619232 194827 191128 301432 307619 315960 314310 204762 203867 245215 249704 291046 288513 3812097 4098944 5772860 5572755 980720 1016905 271866 242657 251654 250782 284414 275490 271892 273738 196055 196086 632212 597137 1388056 1355623 408498 405615 592270 592592 731718 715421 749233 758576 798064 808248 774925 866125 1836387 1923015 1196840 991730 645034 630956 755850 756388 793356 800049 822262 835973 938204 928515 4380259 4589416 39.85 71.6 1
10:51:44 2024-01-25 618292 616773 194652 191089 301176 309985 314963 313840 204904 204290 246092 249704 290086 288550 3806664 4122261 5770064 5545848 970176 1014625 274442 242109 251546 251447 283476 275684 272950 272520 196014 195814 636382 603993 1376642 1363348 410503 405149 589754 591679 728701 711200 753655 755753 797862 811536 774234 860796 1831175 1921909 1193074 998138 643932 634526 758525 755790 796834 807062 821110 834045 939536 937952 4446051 4602063 39.85 71.6 1
10:51:45 2024-01-25 618034 616876 195096 190690 302765 308420 315960 311801 205257 208352 244872 249462 290974 288518 3804690 4130077 5741657 5572755 969147 1014625 273206 242154 252653 252955 283369 277079 273440 274086 195917 196256 630822 602711 1377340 1350232 410830 404972 589005 595717 726784 709120 754207 755566 792780 810223 780669 858769 1825816 1911360 1200382 1006030 643932 632422 761375 755715 790547 807099 829253 831521 928662 939315 4505660 4601580 39.85 71.6 1
10:51:46 2024-01-25 625426 613226 194278 190690 301396 309547 315960 311211 206365 204864 244837 251237 285753 290368 3802731 4084701 5698257 5557988 975725 1013977 274726 242325 251019 251691 282064 276056 273827 274086 195811 196324 633602 607026 1374991 1350232 411593 405257 587178 595476 728295 708295 759734 756799 795171 811682 779490 860833 1825674 1918150 1187424 1007463 646691 632636 763536 756726 792231 807099 830435 831405 928698 935893 4502290 4601580 39.85 71.6 1
10:51:47 2024-01-25 626486 616768 194858 191257 301432 308674 316022 312851 205257 208751 244837 251379 290233 288586 3799093 4078980 5736690 5572755 979501 1013186 273015 246495 250768 251305 283653 276056 271428 273149 195201 196495 623632 607461 1397847 1343243 410431 408090 588881 593951 730921 710270 757998 761242 792816 807108 779490 865648 1833778 1921440 1189307 1008157 649931 633804 762995 760091 788869 802378 825610 834748 929011 935669 4474247 4598782 39.85 71.6 1
10:51:48 2024-01-25 627245 613262 194858 190694 301994 306937 315960 313583 204727 208605 244872 249773 290247 288586 3804538 4061772 5744883 5569712 985141 1013905 272337 243052 251444 250956 283459 276056 270531 274370 195785 196223 645300 598841 1396302 1348746 410245 407945 590135 598052 732801 710270 754617 762360 795075 807035 781813 865648 1833778 1924453 1191190 1004599 648627 633804 763000 760091 789987 801213 830435 837200 928352 928552 4453142 4601580 39.85 71.6 1
10:51:49 2024-01-25 625730 613226 195476 190616 303271 309547 315960 313702 204938 208751 244872 251401 290455 290254 3806664 4049621 5754209 5576732 983736 1014625 273171 246322 251621 250921 281927 276904 271393 273078 196406 195305 641941 598841 1380540 1351783 408045 405579 589680 595476 734044 709263 750757 760735 797954 806926 779340 867485 1836387 1938277 1186948 1000950 647615 632422 757468 761242 793245 802557 829253 837200 932061 928515 4436652 4598782 39.85 71.6 1
10:51:50 2024-01-25 627512 616804 194242 191593 301997 308120 315694 312887 205399 208680 244837 251832 290157 288513 3806664 4072855 5771752 5561729 983214 1014625 271542 246393 250630 250712 284321 274754 271807 273114 195785 195916 632212 599696 1371968 1353701 408498 408236 591269 593748 734116 715371 752932 758576 799122 808103 776637 864944 1837545 1924379 1198724 991560 644850 636396 755850 757463 793349 802411 820748 837624 937540 933841 4402199 4592691 39.85 71.6 1
10:51:51 2024-01-25 617559 616472 194278 190690 300710 308156 315407 312531 205223 204507 245593 249739 290494 288554 3806664 4121345 5744883 5557988 972289 1014625 274657 242325 251055 250712 284530 274333 272033 273114 195165 196188 631207 605724 1400034 1352480 410576 405831 591232 591427 727815 714372 755319 759873 796642 811682 777018 860721 1834930 1910645 1197120 1003171 645770 634562 762995 756793 793356 802450 820748 829871 934225 936409 4436540 4592691 39.85 71.6 1
10:51:52 2024-01-25 618020 613231 195303 190355 301994 309110 315960 313363 205399 204864 246007 249289 290782 288622 3799401 4123733 5712014 5577972 967764 1014625 273206 241984 252617 251049 281962 276056 270944 273950 195785 195916 636555 602270 1374066 1349274 409308 404581 588918 597942 726784 709120 755303 755353 795602 816290 782674 863255 1827077 1908930 1189307 1006709 643932 634666 762995 754780 792231 807099 829351 829871 932061 939315 4468038 4592691 39.85 71.6 1
10:51:53 2024-01-25 626623 617853 195476 190722 302801 306541 315960 314096 204904 208640 244872 249773 290446 288622 3804538 4078980 5744883 5577709 985141 1014625 272789 246148 251055 250886 283653 276127 270531 274790 195820 197487 635435 602270 1396251 1336999 409308 408812 590191 594966 733375 710196 759623 761242 793273 807108 779564 863863 1834745 1929079 1193074 1008900 649292 634666 764077 761558 789841 804830 827813 836568 929011 936591 4461662 4604297 39.85 71.6 1
10:51:54 2024-01-25 627512 617449 195131 190995 302810 306937 315960 314060 204938 208751 244837 249773 290157 288649 3797312 4061279 5744883 5582121 985575 1013186 272337 246011 251055 250956 283653 275842 270342 274790 195785 195916 623591 598841 1380729 1340528 408045 408236 588918 594051 733375 708351 753692 760128 792852 802531 779564 867054 1833778 1927554 1191190 1002416 649003 631718 760833 760698 790176 801953 830286 837052 928900 932835 4442748 4602063 39.85 71.6 1
10:51:55 2024-01-25 623890 613226 195219 191122 303860 308120 315960 314096 205223 208387 244837 249773 285945 291221 3806664 4049347 5735558 5572479 990786 1014625 273241 243052 251055 252077 282209 275633 272674 272661 195894 195305 637771 600552 1386842 1351517 409272 408544 587214 590882 729628 709300 751477 762902 799196 802531 776577 865130 1835166 1933399 1208140 994592 649088 636432 761878 762211 797876 801989 824628 838916 937786 930053 4427161 4588251 39.85 71.6 1
10:51:56 2024-01-25 632848 617671 194247 191296 300934 308794 315708 313553 205257 204720 244460 251272 290157 287630 3806664 4095557 5780535 5572755 986052 1014625 272407 246393 250630 250921 284086 274369 272033 273114 195820 195882 632212 601414 1383523 1351783 409272 409101 585816 591754 733894 711273 750609 759053 793374 802495 774925 867671 1840421 1929735 1180481 992473 646230 634562 756522 760112 797309 802447 823304 838281 938131 934156 4377070 4598782 39.85 71.6 1
10:51:57 2024-01-25 624920 616804 194883 191153 302749 309547 315960 315053 204664 205404 245487 249670 290565 288513 3810260 4093812 5782185 5564814 978841 1016905 272372 243187 252261 250921 283772 275633 271428 273950 196131 196188 632212 597137 1389497 1355623 407778 405867 591232 592701 731228 713362 751858 756425 798064 806701 774981 865167 1834894 1921909 1193074 993885 643932 634598 756522 755316 798037 807113 823266 834734 940722 939651 4405183 4593729 39.85 71.6 1
10:51:58 2024-01-25 620831 616736 194858 191124 301170 311303 315852 312157 205542 204290 245628 249739 285619 288441 3799093 4120089 5744896 5557988 974371 1012052 274918 241984 251834 250921 283653 275633 271428 272661 196821 195271 646111 600552 1377245 1360977 409345 405759 589492 589907 728848 711237 751514 755892 797862 810223 774925 861299 1833778 1920547 1215735 995300 643932 634703 756338 755852 797766 807099 821110 832268 940685 940189 4433883 4596864 39.85 71.6 1
10:51:59 2024-01-25 623312 617494 194066 191896 300447 308120 315960 312193 205611 205440 245593 250469 290455 288775 3798904 4131081 5744883 5562067 972982 1014625 273312 242325 251090 250921 284556 274404 271999 273950 195475 196530 625610 605724 1381542 1354662 410576 405867 590670 594874 728848 714409 755146 754590 796935 810535 775017 862615 1829841 1907371 1195272 1001745 645235 634598 763536 755852 793356 802558 823229 829908 934850 937952 4443449 4606283 39.85 71.6 1
10:52:00 2024-01-25 618292 613123 195298 190512 302172 309074 317748 311801 205257 208423 244872 249519 286888 288550 3806664 4114167 5707582 5563390 969147 1014625 274043 241644 252439 250956 282077 276091 270979 273149 195820 196223 632212 602270 1374685 1350825 410213 405152 586140 595754 726784 710307 755953 755657 795771 810259 779564 858346 1827114 1914072 1198463 1005314 643932 631974 761375 756762 790547 807099 830435 832151 928735 938651 4521828 4620573 39.85 71.6 1
10:52:01 2024-01-25 627438 613082 194888 191118 301321 309766 318828 311505 205868 205295 244460 251272 290043 288586 3804538 4084819 5716907 5555462 978275 1013905 274078 242154 250278 251515 282788 275826 271393 273149 196131 195950 632212 606462 1383179 1344729 411813 405903 587251 592336 728331 708295 756255 760164 795771 808248 778048 861299 1825909 1921909 1204220 1007322 648627 632907 764619 760666 792793 802486 829253 834118 930085 933877 4474055 4596310 39.85 71.6 1
10:52:02 2024-01-25 627365 618228 194888 191053 301326 308638 317972 312744 205439 205440 246606 250714 285748 288586 3793658 4076838 5736614 5561767 983736 1013905 271901 246047 250666 250921 283653 275633 271203 275247 195558 196564 634025 602089 1380534 1343004 409345 408833 588918 597628 731901 709156 755841 762935 792256 802531 782441 865167 1833437 1920336 1194957 1003884 648627 632907 761375 760666 788869 801249 830435 837871 929011 928552 4436540 4592228 39.85 71.6 1
10:52:03 2024-01-25 628346 613262 195192 191048 303031 310387 315449 313953 205439 205440 244802 250331 285325 291487 3806664 4040355 5728499 5568454 983624 1014625 273241 243052 251444 252219 281892 276091 271428 272696 196406 195305 640551 599495 1381762 1351783 409019 405903 586918 590628 731782 709300 746813 761315 797499 808839 775017 866399 1835129 1937548 1194957 995300 649088 634703 756522 761242 796103 800085 824986 838430 935549 930199 4436652 4595503 39.85 71.6 1
10:52:04 2024-01-25 627365 616804 194278 191429 300974 309656 315780 313297 206192 205982 246716 250958 287234 288459 3815092 4072953 5773118 5564814 988864 1016182 273136 246429 250242 251340 283795 275211 272258 273114 195820 195882 633602 601410 1374858 1352742 409345 408812 589754 591754 733913 711237 754766 761278 797862 802531 774925 869528 1840148 1931103 1187876 996718 647706 636198 757004 756799 796871 801813 820785 837275 938204 933877 4380350 4582876 39.85 71.6 1
10:52:05 2024-01-25 619041 617092 194858 190841 301432 308120 315479 313738 205399 205333 248153 252229 287054 288477 3810303 4110060 5754209 5557578 975984 1013521 274078 242154 252134 250852 283688 276091 272033 273114 196821 195305 650280 599696 1417073 1363821 408694 405473 590554 588958 729053 712820 751514 755889 800146 810259 774925 862598 1835082 1916103 1194957 994592 643732 630956 758008 755715 798037 807099 820166 829908 938501 939046 4436540 4592228 39.85 71.6 1
10:52:06 2024-01-25 619310 617926 194994 190655 302372 308674 315780 312193 205434 208387 245628 249567 287346 288333 3801497 4135019 5758983 5545810 968558 1014514 273206 242325 252225 250154 284122 276654 271098 274597 195785 196223 632212 603993 1371430 1352592 410250 405903 591232 597205 728634 711310 755146 755353 793450 811437 779192 857563 1825816 1906223 1211896 1006030 643015 634253 762454 755316 791108 807099 826822 831714 932134 939315 4455450 4592228 39.85 71.6 1
10:52:07 2024-01-25 620932 613249 194862 190690 301467 309110 315960 312264 205611 203971 245250 250504 289882 290979 3801685 4091942 5702710 5561954 977854 1013905 274706 242486 250947 251691 281962 275862 271428 273149 195536 196120 632212 605264 1381962 1346404 411813 405831 587338 593887 728331 708295 755655 758783 795807 809390 777836 860002 1828219 1919187 1189307 1007463 647706 632907 765470 758979 792231 802522 829253 832305 928698 933877 4483434 4601580 39.85 71.6 1
10:52:08 2024-01-25 627067 613262 194858 190990 302372 306937 315960 313107 204972 208787 244666 250539 285869 288694 3797312 4061473 5741406 5584393 983461 1014625 272147 246011 250702 252882 283520 275526 271358 274790 195165 196598 629797 603993 1382158 1338789 409308 408236 588084 596249 731782 708619 754039 760703 791696 806514 780742 865130 1831175 1916213 1191190 1003171 648627 632907 761375 760091 788604 800085 830435 837275 928352 928552 4436263 4592228 39.85 71.6 1
10:52:09 2024-01-25 624475 613226 195166 190677 301181 308120 315960 313840 205160 208423 244872 249773 290043 291225 3799093 4037485 5754253 5576416 985028 1015309 272839 242666 251055 251305 281962 276745 270979 273442 196264 195305 641941 597988 1372046 1348634 410555 405939 587251 592336 733375 708295 752932 759053 796935 808248 778387 867671 1836387 1938922 1186948 998082 646691 630788 758135 758943 793356 800085 829253 839662 932794 928515 4427161 4591952 39.85 71.6 1
10:52:10 2024-01-25 627328 616768 194278 191628 300851 308156 315960 313619 205257 208387 244495 251902 290157 288513 3808348 4073819 5735388 5561617 990786 1017510 273171 242630 250699 252359 283277 275633 272674 273114 196131 195916 636382 601414 1374685 1351783 409308 405903 587251 593511 729770 709156 751514 761781 797862 802531 774925 867671 1839115 1927222 1189725 995300 649088 635980 760297 760128 796907 799486 820785 839662 936441 935333 4361510 4582876 39.85 71.6 1
10:52:11 2024-01-25 619990 616868 194858 191287 301432 309547 315960 315712 204336 208458 245593 249357 290433 288586 3799093 4084959 5764645 5579997 979348 1017473 272197 242801 252222 250782 284343 275490 272498 274157 196335 196154 633602 597202 1382492 1355229 408009 408199 589999 592628 733375 715620 748900 756799 799762 809390 777129 867671 1835129 1926003 1196840 992473 645494 630920 756522 755790 796797 802486 822846 834711 939165 938615 4446863 4595969 39.85 71.6 1
10:52:12 2024-01-25 613890 617639 194516 191822 302216 307834 317748 312157 205576 204864 245558 249739 290494 288035 3804652 4138995 5744821 5552576 974706 1016905 273987 242828 251477 250817 284813 274840 272117 274157 195323 196392 626479 606158 1380401 1353701 411776 405506 593956 593887 728331 714915 755645 760075 797954 809047 778265 860833 1831175 1907338 1125744 1001745 645770 636393 762963 756388 793356 807062 820748 832231 938204 937952 4439822 4595969 39.85 71.6 1
10:52:13 2024-01-25 618292 616473 195440 190488 302987 309110 315960 313071 205257 205151 245593 249254 290361 290916 3798782 4114130 5716632 5559535 967306 1014625 273171 242074 252364 251447 283052 275984 271253 273773 195643 196392 632212 603131 1383654 1352152 409851 405152 589754 595296 727396 710160 757031 755753 793450 811536 781112 858346 1824519 1912716 1198463 1006030 643932 632422 761375 756388 791108 808239 829844 832114 928662 939279 4508716 4602063 39.85 71.6 1
10:52:14 2024-01-25 623853 616505 195135 191257 301423 309547 315960 311175 206183 204864 244837 251237 290242 288622 3799093 4084815 5697658 5545848 978552 1013905 274883 242325 251019 251691 282941 276424 273827 276149 196055 196256 632212 605937 1376407 1348448 412213 405615 589125 592336 728331 709300 755655 761236 795698 810535 778387 862789 1833437 1919187 1209977 1007463 647153 632422 764077 758943 792793 802486 829844 832268 929392 935196 4493045 4605348 39.85 71.6 1
10:52:15 2024-01-25 627150 613226 194278 191089 302341 306937 315960 313547 204904 208751 244872 250853 286043 288586 3801928 4061429 5735558 5585948 985141 1014625 272147 242666 251055 251576 283220 275826 270566 274542 195775 196358 640204 600275 1392979 1343847 410245 408919 590554 597100 734044 710307 754766 760091 793413 809364 782368 867634 1835082 1930915 1194957 1000248 647669 631974 759149 758979 790850 801423 830435 838430 929669 932835 4442878 4592691 39.85 71.6 1
10:52:16 2024-01-25 627862 616768 194242 191559 301805 308120 315960 313547 205223 208352 244802 251272 290494 288513 3802731 4052050 5744883 5571333 987457 1014625 273206 246357 250242 251305 284406 274369 272639 273078 196233 195882 624962 600552 1375788 1356002 411709 409751 591813 593511 733784 713340 752360 760439 802034 802315 774925 867671 1840421 1927157 1184179 995300 647615 635944 758061 760037 795670 801777 822535 835973 938204 936334 4364676 4589416 39.85 71.6 1
10:52:17 2024-01-25 619953 616773 194858 191257 301396 307619 315960 314796 204904 204864 245558 249670 290655 288550 3801815 4102615 5763534 5545810 976022 1014625 273241 241644 252617 250886 283454 275633 271999 273114 196269 195271 662212 598841 1377955 1363875 409079 405470 592233 593748 731960 714354 750187 756351 802034 811682 774777 865558 1833778 1923272 1194957 996600 643932 636055 758673 755852 798037 806917 821105 832305 938465 939315 4440195 4589416 39.85 71.6 1
10:52:18 2024-01-25 621100 618322 194242 191355 301392 306541 316022 312157 205399 204864 245558 250469 290974 287594 3803952 4139337 5754209 5553725 969523 1013905 273241 242325 252653 250921 283185 276056 270944 274142 195785 197904 629432 603993 1370505 1350555 410503 405867 593015 594088 730921 714317 758427 756351 795588 813981 781005 861987 1826918 1908930 1213815 1004599 643015 634519 763536 756388 791108 807062 826785 835086 932097 939315 4471584 4598782 39.85 71.6 1
10:52:19 2024-01-25 621373 613226 194858 190655 301886 309110 315600 312157 205576 204290 245593 251237 285824 290291 3802455 4094134 5716907 5529952 974296 1014625 274918 241644 251621 251305 281927 276640 271393 273915 196060 196223 624962 603993 1410441 1348857 410503 405152 588084 593594 727299 709300 755617 760121 796771 815098 780559 858234 1826918 1914358 1179891 1006709 643932 632658 761375 756388 793105 809381 830435 832744 929392 939169 4511843 4605348 39.85 71.6 1
10:52:20 2024-01-25 625698 616732 194818 190690 301890 309328 315960 311175 205576 208352 244837 251272 285860 288622 3801928 4080317 5728348 5570012 979501 1014625 272959 246357 250630 251691 283419 275633 272033 273149 196006 196530 626333 605599 1370983 1342589 411813 409122 588501 596213 729606 709803 756255 763476 793309 810317 781486 863142 1829259 1923609 1187424 1010339 649467 633694 767919 760018 793356 802486 830538 834936 929780 933913 4484976 4605348 39.85 71.6 1
10:52:21 2024-01-25 627150 616768 194858 191261 301423 308406 316022 312851 204938 208787 244837 250888 290494 288622 3797312 4075158 5732517 5561692 980935 1013905 272789 246393 251019 251340 283419 275633 271428 274334 194993 196530 625569 605724 1377871 1340687 410576 409101 588918 597058 729719 710307 755681 760698 792816 807071 781850 866924 1836054 1927333 1191190 1006746 649467 634666 764087 760985 790400 801777 830435 837200 929011 935480 4455450 4595969 39.85 71.6 1
10:52:22 2024-01-25 626257 613190 195750 190321 303014 308674 315960 314574 204949 208716 244837 249739 290290 288554 3801928 4061921 5735558 5573990 985141 1014014 272372 243052 251055 250956 282788 276709 270566 273149 196095 195882 652539 597988 1398189 1346404 407814 408199 587251 594838 732819 708295 754009 758979 795734 807108 778387 867671 1836113 1935228 1190361 1000199 647615 633559 757970 760698 793356 802557 829067 839662 931438 928479 4427161 4589140 39.85 71.6 1
10:52:23 2024-01-25 640832 616587 194242 191257 301170 308120 315960 313107 204938 204864 249795 251657 285824 288513 3800020 4054382 5728499 5563390 987958 1014625 273015 242325 250242 251726 282788 274982 272258 273078 196406 195746 644772 600627 1394642 1351783 409308 408236 588588 590882 731746 710159 749469 762358 797862 802459 774925 867671 1835166 1930915 1217557 998024 650395 638279 761259 760158 797876 802557 823416 839476 939425 933567 4389646 4592691 39.85 71.6 1
10:52:24 2024-01-25 627240 616736 194229 190686 302607 307154 315960 312157 204938 208751 244802 249773 290290 288035 3793658 4074369 5772860 5561954 979539 1014625 271282 242325 251798 250502 284206 275211 271964 273078 195785 195882 629075 597137 1396986 1355623 408498 408236 592706 592701 732856 714372 750335 756762 799196 809390 776577 866924 1836387 1921716 1196840 992473 643932 636396 762043 759029 796706 804830 823458 836456 938057 935480 4364812 4580051 39.85 71.6 1
10:52:25 2024-01-25 621774 617635 194822 191329 301396 309001 315479 314910 204801 204864 245386 249462 290157 288550 3797312 4088458 5744821 5555462 976022 1014625 273206 241984 252439 250537 283759 275211 271428 273114 196406 196897 626333 597202 1395957 1355623 408498 405867 592233 592665 731782 713867 746740 756425 799039 809390 774925 867671 1836387 1927148 1198724 992473 646691 635944 756928 756167 797309 802447 824478 838281 939499 936807 4370692 4586078 39.85 71.6 1
10:52:26 2024-01-25 625468 617676 194278 191257 303502 308120 315960 314531 204938 203867 244872 249635 290659 288513 3804538 4093249 5782185 5557725 979952 1014625 271542 245975 251870 250886 284521 275246 271807 273723 196095 196223 633602 597137 1389981 1355623 408045 408236 592141 595515 732966 715421 750372 756762 799196 809390 777129 866779 1836387 1925637 1196840 992473 645494 634526 756522 756388 793386 802486 825454 837436 940018 938099 4386616 4583133 39.85 71.6 1
10:52:27 2024-01-25 620927 616587 194773 191124 301396 307619 314604 315245 205160 205151 248337 249704 290659 288550 3801815 4084824 5759431 5545773 976716 1014238 273241 246057 252653 250956 283688 275633 271428 273149 196406 195305 663622 598415 1381039 1362908 408045 405795 589420 591791 729724 713325 751477 756425 799590 809047 774925 861948 1833778 1921909 1194957 992473 643932 635604 756522 755852 798037 807099 821110 832268 941269 940801 4424162 4594196 39.85 71.6 1
10:52:28 2024-01-25 621815 619050 194071 191761 300762 309038 317748 311683 205576 204864 247619 250785 286628 288284 3794606 4139032 5744608 5555555 970400 1014625 273241 245975 251444 250921 284658 275211 271203 274825 195165 196495 626653 603998 1370505 1351783 410576 405903 593129 596213 728785 714409 755655 755753 797499 810223 777249 860039 1827114 1906223 1191190 1004599 643932 630956 763536 755252 792793 802522 826822 833525 932794 939315 4463183 4599706 39.85 71.6 1
10:52:29 2024-01-25 618255 616360 195334 190517 302871 309510 315888 312928 205223 204864 245972 248942 290157 290761 3793658 4108153 5740715 5563390 967454 1013905 273206 242325 252653 249459 282683 275826 270566 274086 195785 195916 629432 602270 1371430 1352993 410250 405795 589492 594056 728331 711237 757570 755753 793450 811437 779564 858346 1827114 1908930 1204220 1006030 643473 632459 761375 755852 791108 807099 829253 830439 930049 939315 4502444 4604297 39.85 71.6 1
10:52:30 2024-01-25 620821 618219 195162 190817 303174 309547 315852 312928 205439 204148 245487 250818 285503 290386 3792253 4084852 5702710 5557988 970064 1013905 274463 241644 251834 251833 282064 276091 271428 273149 195785 195916 630822 603715 1425788 1349868 410213 404581 587251 594444 726784 709300 755841 756762 793450 809744 779527 858346 1827114 1916433 1206139 1006746 645770 631974 763536 758539 791413 807099 830435 829871 929355 937952 4502167 4595503 39.85 71.6 1
10:52:31 2024-01-25 627150 618223 194883 191014 301606 308456 318196 312014 205519 205440 247065 251099 286557 288405 3799093 4064381 5735558 5573690 985141 1013977 272372 246357 251055 251305 282788 275633 271203 274825 195130 196530 628042 601840 1385020 1341097 409077 408812 589754 598052 733485 710196 755655 761278 793377 802567 781850 867054 1834809 1925601 1193074 1001745 648627 632687 761375 760091 790547 800085 830435 839662 929011 928552 4436540 4591952 39.85 71.6 1
10:52:32 2024-01-25 625365 613262 194858 191014 301179 310387 315672 313773 205086 205295 245487 251962 286270 291039 3801685 4039844 5728348 5563390 981353 1013905 273015 242504 251298 250956 281927 276091 271428 272661 196406 195305 651818 598415 1380245 1350825 408081 405939 587214 591754 731782 709300 751514 762358 798064 808819 776700 867054 1835166 1940240 1213815 995300 649549 634703 758673 761278 796871 799486 822571 839662 938204 928552 4380237 4582876 39.85 71.6 1
10:52:33 2024-01-25 626800 618148 194278 191296 301432 307619 315708 313297 205017 206307 247268 249635 287234 288455 3799093 4072779 5763686 5571333 982222 1014625 272126 243350 251055 250921 284658 275211 271843 273114 196269 195916 632212 598841 1376205 1353701 409308 409390 592710 592665 733894 715458 753692 757906 797862 807108 774925 867396 1836387 1931103 1187876 993885 647433 636429 758135 758539 795707 801813 822883 837200 938204 933841 4361210 4580051 39.85 71.6 1
10:52:34 2024-01-25 611286 616809 194900 190990 301042 308156 314999 313619 205223 204576 247831 250262 286450 288333 3801739 4110665 5754209 5551578 971883 1014625 274726 241984 251870 251482 283079 275246 272033 272245 196606 195305 648119 602270 1384079 1360977 410576 405470 586104 592993 727815 711237 753692 755753 799025 811437 773838 860002 1831175 1920547 1193074 996718 643932 634526 759641 756388 798037 807099 821110 829871 937838 937952 4436540 4589416 39.85 71.6 1
10:52:35 2024-01-25 617854 616519 195445 190488 302810 309133 315960 312193 204938 204864 245628 249289 286378 290123 3792253 4107082 5721468 5557988 969485 1014014 273100 241984 252403 250956 281927 276127 273054 273809 195820 195916 630822 601414 1383210 1348634 410250 405188 588918 593631 726784 708619 755841 756425 793450 811437 781259 859607 1825816 1912716 1198463 1004599 643932 632459 761375 756388 791108 809381 830435 832857 928042 939315 4502444 4592228 39.85 71.6 1
10:52:36 2024-01-25 625328 613262 194858 190947 301890 309110 317748 311211 205576 208533 244837 251097 290086 288622 3803118 4078678 5721468 5565528 978552 1012498 273277 246322 250415 251937 282753 276056 271463 274109 196095 196358 624962 606462 1401660 1346404 413369 408236 588501 592482 729176 709300 758968 761278 796935 809390 777286 861948 1831175 1921909 1189307 1008074 649549 633547 764656 761242 792231 802450 829253 837238 930122 933913 4455298 4591952 39.85 71.6 1
10:52:37 2024-01-25 629692 613262 195476 190360 303302 308674 315960 314096 204336 208716 244872 249773 289953 288586 3797312 4058567 5736501 5580403 985028 1014514 271922 246393 251055 250990 283220 275877 271098 275211 195749 196257 658513 600124 1391949 1344495 408081 408812 586104 597518 733618 709193 755303 761278 793450 807108 782441 867671 1833778 1925276 1193074 1001745 647706 632459 760836 760666 791108 801249 829968 839662 928698 935669 4433376 4589416 39.85 71.6 1
10:52:38 2024-01-25 623475 613190 195202 190690 301886 308156 315738 314243 204938 208458 244872 250504 290086 291674 3802731 4034617 5736388 5589979 986473 1013039 273065 242801 251441 251376 281962 276709 270979 273149 196269 196051 637771 597988 1408086 1349868 408081 405759 587251 594417 733398 707499 753156 759650 797499 807108 778424 870918 1833778 1936863 1186948 998082 647615 632459 758008 759395 793349 801849 828074 837238 935549 928552 4427161 4589416 39.85 71.6 1
10:52:39 2024-01-25 625651 616804 193912 191287 300974 307654 315960 313143 205576 209080 246824 250504 290637 287715 3797312 4061204 5763534 5572015 982330 1014551 271437 243283 251264 250782 284614 275913 272223 273114 196131 195916 632212 599045 1381224 1352480 409272 409390 591232 594736 734399 714409 753692 758443 799025 808248 777129 867671 1835166 1925601 1198724 992473 644850 634562 756522 756278 795107 802486 824400 834748 939201 935930 4427161 4589416 39.85 71.6 1
10:52:40 2024-01-25 617873 617889 195202 190390 302805 308674 315960 313107 205257 204864 245628 248942 290247 288622 3793658 4105721 5717776 5537874 968455 1014736 273030 242109 252400 250852 282682 276020 271253 274208 195607 196086 624962 603567 1376409 1350667 410830 405188 589717 597628 727815 709156 754505 756425 793304 811437 781259 858346 1825946 1912716 1202301 1006030 643473 632907 761375 756388 791108 808239 830435 832969 929392 939315 4502191 4592228 39.85 71.6 1
10:52:41 2024-01-25 625698 613262 195202 190686 302025 307404 316208 311211 205611 204720 244460 250888 290086 288622 3794606 4080881 5728499 5549803 979427 1013905 273241 246393 250768 251517 283405 275877 271323 273809 195059 196461 628741 605800 1387112 1342893 411630 408812 588171 597670 730266 710196 757271 762935 793486 808551 783621 864477 1831175 1927554 1213815 1006746 649549 634253 763536 761205 790837 802450 829253 836605 927387 933877 4445919 4592228 39.85 71.6 1
10:52:42 2024-01-25 623587 613262 195476 190056 302978 308420 315960 314251 204904 208423 245250 250504 290121 291065 3797312 4049858 5744883 5564814 983103 1014625 273241 246011 251126 250956 281993 277345 273440 273667 196193 195271 643331 598804 1381723 1350406 410245 408090 588464 592336 733894 708074 751514 761475 797904 807108 781850 870185 1836236 1933844 1193074 1000285 648540 631974 759222 759544 792793 800049 830211 839662 930049 928552 4437237 4592228 39.85 71.6 1
10:52:43 2024-01-25 623587 613226 194858 191158 301423 308191 315738 314096 204938 208387 245250 250504 285860 291316 3797312 4035383 5731475 5564814 987215 1013905 273206 241868 251693 251726 281462 275898 272258 272696 196193 197742 643331 599261 1378087 1350232 410245 405759 588193 593785 732673 709766 753267 761375 793072 809390 781747 867671 1835166 1938922 1191190 996718 649549 634703 756522 763168 796871 799486 823193 839662 936958 930199 4427161 4589416 39.85 71.6 1
10:52:44 2024-01-25 625440 616804 194862 191292 301396 307654 315960 313619 205434 203833 244837 249808 290565 287868 3797312 4080186 5781277 5564814 977533 1014625 271507 246184 251621 250746 284796 275246 271428 273184 195820 195950 632212 598302 1403360 1356002 410537 409317 591996 592519 733784 715275 752398 759655 797898 809390 774667 867671 1841618 1925708 1182330 993050 645795 637863 756928 756762 795707 802411 823193 837238 938204 933841 4380268 4573524 39.85 71.6 1
10:52:45 2024-01-25 619391 616804 194898 190729 301467 310387 315293 313655 205257 204290 245628 249773 290157 288748 3797312 4100966 5740794 5540706 972289 1013905 273795 241984 251834 250956 283220 275018 272710 272887 196144 195339 630822 603993 1377513 1358201 411520 405349 590554 593052 728848 713215 755266 760150 801465 813981 774925 859428 1833437 1923907 1193074 1000285 645310 636429 762995 758539 797435 807099 822571 831677 936875 938651 4433866 4589416 39.85 71.6 1
10:52:46 2024-01-25 619346 617921 195166 190694 302350 307395 315960 313143 205257 208241 244907 249531 290433 288477 3799207 4135952 5754253 5562067 968833 1014625 272980 242325 252189 250085 284086 276056 270566 274527 195749 196495 626333 603578 1381956 1349868 410540 405867 593497 598879 731923 714354 755580 756351 795588 815135 781561 863255 1827114 1909114 1193074 1006030 643932 635604 763536 755852 791108 808257 828036 832305 932757 939315 4449227 4592691 39.85 71.6 1
10:52:47 2024-01-25 620050 613195 194994 190655 301388 309328 315960 312193 205542 204147 245386 250818 285682 290291 3802731 4086684 5701103 5548620 978552 1013977 274883 242325 251019 252042 282037 276020 271358 273114 195785 195916 632212 606592 1396201 1346404 412747 405795 588084 595296 727631 710160 760512 761704 796151 811682 779380 863217 1839750 1922202 1187424 1008037 647615 632613 765594 761123 793356 807099 830435 834973 930049 936591 4496255 4598505 39.85 71.6 1
10:52:48 2024-01-25 627150 616732 194959 190960 302310 306937 316022 313071 205508 203833 244802 250995 286355 288586 3793658 4067343 5726233 5571333 982260 1013905 273206 246357 250344 251656 282788 276020 271393 274334 195439 196530 625041 606031 1369715 1336962 412396 409390 588918 595809 731961 709120 756255 764506 796771 810353 779417 865724 1834930 1926344 1204220 1010339 650395 634703 765742 761205 793356 802342 830435 835936 930049 935333 4502444 4605348 39.85 71.6 1
10:52:49 2024-01-25 627150 616732 195303 191257 302093 306541 316057 313225 205223 208751 244837 251237 290086 288662 3793366 4049634 5726233 5563390 979427 1013905 273241 246741 250630 251691 282885 275597 271393 273915 195165 196530 634025 606537 1374820 1344495 412433 409390 589139 596176 729606 709582 759734 762358 793450 810562 782637 866341 1836236 1929079 1193074 1009619 651326 634666 765162 761168 790547 802450 829944 839271 931650 936953 4478093 4602063 39.85 71.6 1
10:52:50 2024-01-25 628045 616736 194787 190956 303014 308674 315960 313583 205223 208787 244872 250853 290290 288658 3798970 4055451 5735558 5576732 985141 1014625 272112 246322 251019 250921 283644 275633 270566 275247 195785 196651 632212 599696 1379277 1340801 408658 408812 589189 594966 733894 709156 755841 761242 795501 802531 781813 867671 1837364 1935084 1187424 1002416 649003 632760 761915 762591 790961 802557 832805 839662 930329 935706 4439822 4594824 39.85 71.6 1
10:52:51 2024-01-25 627112 613226 195750 190321 303267 309110 315442 314096 204904 208533 245215 250469 290290 288631 3793366 4038108 5735558 5571333 986271 1014625 272372 242325 251019 250921 283220 276091 270531 273149 196269 195916 634992 598415 1396024 1346642 408622 408236 588918 594088 733913 709300 754228 760091 795771 807108 781486 867671 1835082 1937330 1193074 1002416 649003 632312 760292 760698 793356 802557 830323 839476 931650 934303 4437014 4592691 39.85 71.6 1
10:52:52 2024-01-25 625365 613190 195639 190817 302243 309547 315479 314096 204904 204973 245386 250504 290494 291275 3793366 4035383 5735558 5571333 985141 1014625 272924 242325 251055 250921 281931 276904 271393 273114 196233 195305 650938 598415 1387889 1350555 408658 405903 587214 592263 733894 708295 752583 760971 798064 808248 779527 867671 1836054 1940297 1186948 995922 647615 632613 760522 761744 795047 803692 829104 838244 934963 934781 4427253 4585351 39.85 71.6 1
10:52:53 2024-01-25 625551 613231 194853 190655 301148 308120 315780 313840 205223 204864 245215 249773 285494 291271 3793366 4026664 5728424 5563390 984438 1014625 272980 242980 251055 250921 281989 276904 271393 273149 196095 195305 641941 599261 1381132 1349832 408081 408236 587251 594417 733375 709300 753804 758979 797499 808819 778387 867671 1835082 1940297 1186948 998791 647615 632422 758673 762865 795538 804757 830323 838916 934963 935443 4436909 4589416 39.85 71.6 1
10:52:54 2024-01-25 625468 617785 195162 191257 301361 310423 314640 314096 205622 205440 245215 249773 290086 291633 3797312 4038332 5735558 5561954 985028 1015458 273206 246322 251621 251481 281778 276091 271807 273078 196406 195305 641941 598841 1392467 1351517 409272 408236 587246 592628 733375 709300 753692 762358 799196 809390 777213 867671 1838805 1940297 1193074 996718 649549 630654 758673 763439 798037 802447 826910 843636 939462 933459 4417899 4594008 39.85 71.6 1
10:52:55 2024-01-25 627512 617676 194242 191593 300903 311595 315960 313547 205399 208533 244460 251730 286351 288265 3793658 4052312 5751929 5545810 986052 1014625 273241 246429 250503 251515 284521 275175 272639 273149 196095 195916 634992 601410 1377521 1354520 410213 409390 589420 594252 734004 713325 753692 761278 800155 802531 774925 868908 1840421 1927185 1204373 995300 647669 635944 758008 756130 796834 802414 823156 839871 938612 939430 4358205 4583133 39.85 71.6 1
10:52:56 2024-01-25 624836 617930 194681 191183 301396 309547 315960 313702 205017 205982 245215 249739 290565 288035 3797312 4069985 5772860 5563390 979539 1014625 271507 243223 251834 250886 284286 275211 271807 273915 196095 196188 632212 597137 1394145 1355623 405714 408812 590144 593503 733398 714317 751477 756799 793337 809390 777129 872429 1836387 1924379 1178632 992473 647153 635458 756928 756726 795707 802486 825693 835973 938204 935333 4369795 4589715 39.85 71.6 1
10:52:57 2024-01-25 625620 617499 194954 191380 301219 309985 315960 312494 204938 203833 244872 252371 286973 288238 3790945 4072855 5772860 5553725 979539 1014625 271507 246148 252137 250886 284286 275211 271428 273149 195785 195916 634992 597137 1391389 1354520 408081 409390 593075 595515 734004 714915 751514 758443 799608 807108 774925 868908 1840421 1931103 1202490 992473 646691 635458 756522 756130 795670 802414 823156 837200 938204 936591 4383218 4583780 39.85 71.6 1
10:52:58 2024-01-25 620491 618144 195029 191118 303068 309985 315299 314616 205086 205151 245593 249670 290565 288513 3799093 4087454 5766612 5545810 977043 1014625 272147 242504 252225 250712 283653 275211 272223 273149 196060 195916 633602 597137 1391885 1355623 405750 408236 592105 593960 731915 716472 751477 756762 798064 809390 779009 866779 1836387 1927517 1196840 992473 645494 634562 757468 756388 795670 802486 825336 834785 939128 937289 4427332 4585351 39.85 71.6 1
10:52:59 2024-01-25 631831 618228 195234 191153 302202 311303 315816 313000 205936 204613 246038 250714 290565 288513 3797312 4105971 5736614 5543197 970213 1014625 274498 242325 251834 250956 283653 275633 272674 272661 196433 195916 636382 604069 1383113 1362908 411776 405506 585780 591791 728848 712280 752249 755753 800191 811437 774431 860039 1833778 1924747 1193074 998138 643932 635458 760218 755715 798037 808239 823453 832305 939201 939315 4439822 4589416 39.85 71.6 1
10:53:00 2024-01-25 617559 618223 195192 191014 303004 309315 317748 312964 205439 205151 245866 249532 286718 288446 3793772 4108283 5712014 5561551 967764 1014625 273206 242325 252653 250921 282788 276709 270979 274370 195820 195916 626333 603144 1372663 1349832 410540 405795 589492 597518 728331 711237 755146 756425 795771 811473 781887 862174 1827114 1911429 1183657 1006746 643932 632907 762995 756388 791108 809381 830435 829871 932097 941310 4502444 4589416 39.85 71.6 1
10:53:01 2024-01-25 623785 613262 195166 191119 303429 310131 316131 311907 206446 204828 245487 251518 285682 290109 3796254 4084701 5702729 5554024 975725 1013865 274918 242154 251834 251691 281962 276056 271393 273950 196131 195916 632212 605800 1403727 1350825 412747 405795 588171 595754 728331 709803 757849 758979 795771 810223 780706 862174 1825674 1916470 1185540 1007463 646230 632577 764619 758406 792793 808239 830435 833525 929392 938651 4496255 4591952 39.85 71.6 1
10:53:02 2024-01-25 627245 613262 195131 190660 301290 308674 316022 311872 205371 205368 246919 252851 286284 288554 3796254 4069688 5725058 5561954 981542 1013186 272824 243242 250588 251726 282921 275862 271843 273184 195785 196223 662917 606031 1389395 1342589 412433 409101 588501 596213 729861 710307 756291 762935 795771 809390 779527 863863 1831175 1922501 1191190 1005179 649549 634703 764656 760666 791108 802486 829253 836568 930049 935297 4480236 4598782 39.85 71.6 1
10:53:03 2024-01-25 626618 613226 195440 190625 302951 308674 315960 313583 204938 208601 244872 250774 290086 288649 3792253 4057927 5739033 5580712 983736 1013186 271542 242900 251281 251481 283516 275633 271393 274825 195643 196461 625263 602519 1400486 1341638 410213 409390 589340 597942 733894 710159 755109 762358 793413 807108 781850 867054 1831175 1925601 1193074 1003171 649088 634253 761375 760624 790547 801249 832212 839065 929669 933877 4436540 4585351 39.85 71.6 1
10:53:04 2024-01-25 625730 613190 195480 190316 302810 308384 315960 314730 204904 208423 244872 249773 290290 290368 3793366 4061473 5740225 5574961 987140 1014625 272372 246184 251444 250921 283511 276091 270531 274754 195785 195950 632212 600124 1386875 1344495 408658 409101 589975 597058 733894 708037 755415 760666 793450 807108 781887 869528 1833778 1929735 1193074 1000285 649003 632459 760297 760091 792231 800085 830211 839662 928698 928515 4427514 4592228 39.85 71.6 1
10:53:05 2024-01-25 623448 617417 195303 191048 301326 308156 315738 314096 205257 208533 245593 250632 285824 291280 3786505 4032436 5744971 5576416 987177 1013002 273100 242972 251621 251271 282877 276940 271393 273738 196264 195339 639161 598415 1376028 1346404 410245 408236 588354 595296 733894 709300 751180 760128 797904 807108 782996 867671 1835082 1932961 1193074 1000996 648627 632459 760836 759469 792231 800085 832212 839662 928698 933841 4424352 4586230 39.85 71.6 1
10:53:06 2024-01-25 625291 616541 195480 190360 303058 309547 315960 314788 204938 208533 245421 249808 290565 290737 3797312 4038760 5728160 5585835 986167 1014514 272267 243008 251264 251552 283511 276091 270566 274790 195958 196223 642481 600552 1400089 1345449 409272 409101 585816 597224 733917 711237 755841 762395 795771 807108 783589 869909 1836387 1921615 1193074 1001745 649276 632907 760836 760666 791108 800085 829733 839662 928771 928515 4427161 4580051 39.85 71.6 1
10:53:07 2024-01-25 615174 613298 194723 190990 300120 308120 315960 313619 204938 208387 244872 250888 285824 290773 3794606 4031089 5737410 5570524 984165 1016750 273100 243008 251690 251586 281751 276567 272082 272937 195979 195882 641941 598485 1372663 1352480 410830 405542 587338 592665 733375 710160 750039 762935 799196 806737 778424 867671 1835166 1937548 1191190 996718 649549 630920 756338 762898 797435 800049 824400 839662 937802 928552 4361623 4580051 39.85 71.6 1
10:53:08 2024-01-25 623587 617748 194858 191292 302635 310094 315960 313702 204904 208787 245593 249670 290637 288513 3799207 4087267 5773682 5569174 980652 1014440 272542 242864 252472 250608 284179 275719 271892 273809 196055 196392 634992 597337 1402783 1355623 408045 408236 592451 594380 733624 714915 751514 759495 797898 807873 775017 867054 1836387 1921615 1200607 992473 645310 635495 757468 755620 795107 802522 825573 834711 938465 937289 4424093 4582876 39.85 71.6 1
10:53:09 2024-01-25 614498 616804 194278 191593 300549 309110 316022 312157 206043 208352 245421 249808 290455 287154 3799093 4133508 5750113 5562067 968833 1014625 272995 242486 251546 252418 284507 275719 271098 274684 195953 196461 636208 603993 1371283 1353113 411448 405939 592560 597518 731960 714372 755983 755889 796935 813945 779600 861948 1825909 1907371 1198724 1004599 643932 630956 763536 755852 793356 802558 828074 834748 934850 939315 4436652 4589416 39.85 71.6 1
10:53:10 2024-01-25 618292 613226 194893 190690 301432 309219 315960 313619 205257 204290 246179 251088 290086 291184 3790662 4095558 5698257 5554024 972945 1013186 274954 242154 251849 251868 282638 277079 271977 274086 195643 196427 632212 606592 1404207 1353113 411593 405651 588918 596139 728848 709803 759734 760735 796898 810866 781887 859391 1831175 1921909 1183657 1007463 646691 632907 764619 757779 793356 809381 831619 832305 930085 939315 4499230 4598116 39.85 71.6 1
10:53:11 2024-01-25 625734 618362 194893 191292 301467 308085 316022 311930 205645 208387 244872 251307 290086 288707 3794606 4078829 5707582 5554024 977463 1013186 274498 242845 250666 251726 282899 275862 271843 274122 195984 196358 633602 607461 1363604 1352152 412907 408018 588909 595112 728848 710086 762607 761242 798064 811682 779564 862287 1831175 1923604 1200382 1009581 649276 634253 765742 761205 793356 807099 830160 834748 930085 936591 4474055 4592228 39.85 71.6 1
10:53:12 2024-01-25 626257 613303 194900 190982 301774 306937 315960 313619 204904 208751 244872 249808 290047 288586 3793658 4067738 5735558 5561767 985141 1014625 272407 246047 251019 250956 283220 275633 270566 274861 195948 196393 624962 600515 1412780 1348746 410245 408990 590591 597858 733890 712327 755804 762248 795771 807108 781449 872126 1836387 1928368 1193074 1001745 650395 632907 760796 761242 791669 801849 829968 839662 930085 928588 4427161 4589416 39.85 71.6 1
10:53:13 2024-01-25 622971 613262 195206 191292 301423 310826 315960 314096 205223 208533 244872 250504 285860 291849 3793366 4034141 5711737 5562555 983736 1014625 273015 246011 251444 251305 281702 276515 271428 273114 196269 195305 657984 597137 1374204 1352480 410830 407945 588712 592519 733514 709263 752398 761095 799122 809354 777800 867671 1836387 1942491 1198463 1000012 647706 632907 759631 761242 794545 802450 825647 838468 937540 928552 4424093 4582876 39.85 71.6 1
10:53:14 2024-01-25 626328 616804 194273 191331 300934 307905 315960 313143 205336 208858 244495 249773 290565 287711 3797312 4061241 5772860 5563390 980350 1016905 271577 246047 251834 250712 283724 275246 272033 273149 196131 195916 623591 598841 1392618 1352480 409691 409823 593956 595588 736137 714299 755087 760735 802034 809281 777018 870036 1840148 1925601 1198724 995889 645770 636429 756522 754517 797309 802486 823193 838193 937139 937289 4408455 4580051 39.85 71.6 1
10:53:15 2024-01-25 619483 616809 195166 190990 300482 308156 315960 312887 205611 204290 245628 249808 290157 288586 3782820 4108135 5735558 5536758 970213 1013905 274078 242504 251582 250956 283552 274789 273127 273950 195647 195950 641953 605975 1376501 1354001 412433 405903 592287 594630 728775 716389 757886 758991 801465 813981 777055 862024 1835591 1915977 1215735 1001745 645770 639678 764529 756726 795707 807099 826948 836010 936875 941310 4430688 4582876 39.85 71.6 1
10:53:16 2024-01-25 616614 616804 195480 190686 302810 306577 315960 312857 205576 208387 244907 249289 290664 288586 3782820 4117556 5727396 5562067 970101 1012052 273277 241984 252689 250956 282824 276163 271428 274597 195820 196393 634992 603131 1373757 1351783 410576 405795 586176 597095 728331 711710 757886 758502 797904 811401 781703 865014 1829677 1912999 1187424 1007463 645732 634703 764077 755715 793245 809381 830538 834155 935512 941794 4449634 4589416 39.85 71.6 1
10:53:17 2024-01-25 618292 617449 195476 191329 302385 308384 315960 313655 205576 208095 246179 249773 290157 291184 3787960 4093040 5687517 5554024 970101 1012468 274498 241984 251870 251481 281962 276127 271203 274370 196095 197487 632212 603131 1397020 1349868 410576 405831 591813 597095 728331 711273 756255 756227 797820 816290 783231 864451 1831016 1912999 1185540 1007463 644664 636018 763536 755715 792231 808810 830538 834748 933454 944162 4452270 4578792 39.85 71.6 1
10:53:18 2024-01-25 618292 616537 195476 190694 302385 307619 315960 313143 205576 208241 246387 249808 289843 291015 3782820 4095950 5707582 5529989 970382 1013186 274498 241984 252475 251726 281962 276689 271428 274405 196131 196223 633602 603131 1401120 1352316 410613 405795 588918 598052 727815 711273 755146 756799 795807 811509 783033 861598 1830826 1918113 1200382 1007463 646415 633731 763499 759618 793356 809381 829696 831714 931539 939242 4508622 4598782 39.85 71.6 1
10:53:19 2024-01-25 626623 613267 195219 191318 302341 308085 315801 311211 205611 208423 244872 251307 290157 288658 3786505 4085999 5724409 5553748 982334 1011750 273241 246220 250702 251340 283494 275862 271463 273950 195823 196188 632212 604403 1376409 1342893 412762 409808 589005 596213 729642 708619 757849 763446 795807 806737 779600 865130 1833437 1930952 1189307 1010264 650860 635567 766776 761022 793282 802270 830286 837163 932794 936555 4458633 4586590 39.85 71.6 1
10:53:20 2024-01-25 626963 613087 195476 190621 303014 309061 315960 314060 204870 208826 244872 250469 286427 288644 3789403 4046749 5725958 5569022 985141 1013905 272147 246357 251019 251305 283724 275597 270566 274790 195612 196530 635435 600552 1380114 1341939 409887 409390 589754 597942 734664 710661 759890 762940 794573 807071 782996 867671 1835082 1925601 1193074 1005721 649292 633584 763000 762286 792120 804261 833956 839476 930879 936990 4439822 4595969 39.85 71.6 1
10:53:21 2024-01-25 625328 613190 195750 190974 302876 309985 315960 314096 204949 208569 245215 250504 290565 290810 3793366 4038258 5735558 5567360 984427 1013977 272944 243016 251798 251481 282753 276904 271168 273114 196406 195916 639161 598841 1379162 1347600 409004 408812 588084 594015 733913 709300 755087 760666 798064 809390 781813 869528 1836113 1941673 1183110 1000248 648129 634387 760796 761781 795501 804830 831544 840747 935627 935443 4430416 4582600 39.85 71.6 1
10:53:22 2024-01-25 631059 616695 194752 191545 302052 309055 315413 313881 205399 208569 245386 251237 285904 290737 3782745 4038444 5716907 5561954 983699 1014625 272980 243187 251621 251305 282718 276904 271807 273078 196406 195305 643331 598841 1376231 1350555 409851 409101 588501 591994 733894 710307 753119 762870 800329 809390 778938 867671 1836387 1943051 1198463 1000248 647615 632907 756301 762862 797603 804794 830137 839513 935329 934119 4436909 4593142 39.85 71.6 1
10:53:23 2024-01-25 625090 613226 195131 191617 301148 308120 315924 314060 205399 208680 245487 250469 285789 291280 3793366 4015151 5726233 5563390 985141 1015793 273206 242980 251798 251515 282028 277329 272358 273149 196406 195339 640551 598841 1397755 1350555 409272 408236 588084 594380 734137 709803 753529 761242 799196 809390 779527 867671 1836387 1943051 1194625 1000248 647615 632907 756301 761205 795612 802378 830174 842391 936958 935480 4424233 4594008 39.85 71.6 1
10:53:24 2024-01-25 624362 613226 195131 191409 301396 309020 315636 314024 205365 208680 245558 251016 285481 292185 3782820 4033955 5726233 5567360 985141 1014625 273015 242666 251621 251305 281892 276904 271393 273114 196406 195746 640551 598480 1404684 1348634 409272 408236 588771 594417 733894 709803 751106 760666 797904 808248 781850 867671 1833778 1932665 1193074 998828 647669 632422 759185 760587 793356 801213 832212 839662 931654 936696 4433665 4586040 39.85 71.6 1
10:53:25 2024-01-25 627130 613087 195572 190517 303093 308674 315960 314788 204870 208680 247268 250853 286499 288477 3780042 4055750 5726233 5571333 985537 1013186 272147 246184 251055 250921 283428 275597 270566 274790 195612 196223 629432 600552 1391514 1340764 409272 409390 590591 595846 733894 712784 755841 763476 795734 807108 782959 868633 1833778 1925601 1193074 1001745 649276 632907 761375 761205 791108 801177 829696 839662 930329 928515 4436951 4596864 39.85 71.6 1
10:53:26 2024-01-25 625588 617789 194989 190821 304080 310423 315780 314359 205405 205440 247451 249704 285682 291063 3792335 4032399 5740225 5567360 983736 1013905 272372 242325 251055 250921 283171 276904 270531 273114 196269 195339 636382 598841 1404528 1346404 408658 408812 588918 596176 735090 709300 751180 761205 796898 808248 783589 867671 1835082 1936974 1187424 1001745 647615 632870 759185 760055 793356 802486 829968 839662 932720 928552 4427253 4586590 39.85 71.6 1
10:53:27 2024-01-25 627150 619708 194540 191612 301113 311082 315816 313881 205759 205440 245866 251904 285686 288441 3792335 4039648 5716523 5571333 987215 1014625 273206 243223 251798 251726 281892 276091 272258 272796 196406 195339 639161 600335 1374685 1352480 410213 408236 588501 590592 732819 710307 753119 763476 797862 808248 777249 867671 1843038 1940297 1196840 995300 650474 634526 758575 762358 798037 800049 822535 839909 939536 928515 4367772 4580051 39.85 71.6 1
10:53:28 2024-01-25 623890 617853 194858 191014 303887 310350 315383 313809 204835 205873 245487 249601 286888 288333 3796254 4070207 5775866 5563390 978033 1014625 272528 242325 252581 250502 283688 275211 272223 273915 196095 195916 632212 597202 1383546 1355623 408045 408236 590488 595942 733894 715421 750039 756799 797826 809387 774981 867671 1839078 1924637 1196840 994592 643932 634526 758673 756388 798897 807099 820785 834711 940531 940097 4418013 4580051 39.85 71.6 1
10:53:29 2024-01-25 619711 617626 194212 191900 300447 309292 315744 313989 205976 205009 247655 250924 286557 288441 3782631 4105326 5735558 5551115 971596 1014625 273795 242289 251444 250921 283617 274333 273091 273114 196095 196223 630822 605724 1376655 1355623 412725 405867 592105 592628 728331 716389 755841 756762 797826 811401 777129 861299 1833778 1912716 1193074 1001745 647615 637366 763536 756241 795707 808239 828036 833525 935549 939315 4430703 4583319 39.85 71.6 1
10:53:30 2024-01-25 618108 616768 195171 190655 302381 308674 315960 312851 205399 204973 247538 249498 287480 288333 3790834 4119326 5726233 5551578 967269 1014625 273206 242599 252653 251097 284038 276091 270979 274370 195785 196530 620849 603206 1380825 1350825 410576 405903 589166 595846 729610 712820 757811 756425 795771 811509 781850 860039 1827114 1906995 1189307 1006746 643932 634703 763536 755715 792231 808239 829844 832305 933488 941310 4449227 4586778 39.85 71.6 1
10:53:31 2024-01-25 621546 613190 194827 190690 301432 309547 315960 312157 205931 204290 245593 251237 285032 290603 3793658 4081745 5696138 5544659 970064 1014014 275056 241608 251798 250921 281645 276091 273633 273809 196095 195882 624962 603993 1424492 1350232 410540 405795 588918 596176 727860 710307 757031 758443 795734 810829 783789 860833 1827114 1915430 1204220 1005999 645770 632907 763536 758943 792793 808830 832212 832268 930085 939315 4502285 4592691 39.85 71.6 1
10:53:32 2024-01-25 626486 613226 195131 191124 301432 309328 316057 312121 205542 208569 244837 251237 285895 288595 3779778 4065837 5712089 5552125 978552 1014625 272959 242325 250278 252254 283290 275826 271393 273915 196144 195916 633602 606462 1368502 1343736 413054 409122 588918 594051 729606 709803 757941 763476 795771 809390 779527 863825 1829297 1918976 1191190 1008037 649549 634703 765742 761242 792231 802450 829253 835973 930085 935196 4445919 4582876 39.85 71.6 1
10:53:33 2024-01-25 625734 613226 195476 190616 303271 309110 315960 314796 204904 208605 244872 250469 285468 288586 3782933 4054908 5740225 5574961 987178 1013002 272197 242666 251090 251305 283419 276056 273054 274542 195749 196530 632212 601335 1381229 1343154 409308 409390 589492 598901 734004 711237 755841 762935 794573 807108 784145 867671 1835082 1928368 1194957 1003171 649549 632907 761375 761242 791669 802414 829968 839662 928698 928552 4427161 4582876 39.85 71.6 1
10:53:34 2024-01-25 634092 616510 195166 191124 300822 308156 315960 313840 205654 208716 245386 249773 285824 291221 3798970 4033955 5727304 5566997 986471 1017473 273065 242765 251654 251552 281892 276709 271428 273114 196406 197487 649238 598841 1391587 1346404 408694 409317 589754 597095 734004 709300 754039 761278 796898 808819 781449 867671 1836387 1936774 1194957 1000996 647706 632636 760297 760091 793356 801249 831619 839662 930085 928552 4424956 4582867 39.85 71.6 1
10:53:35 2024-01-25 623412 613006 195303 190655 302093 308085 315738 314096 205223 208423 244837 250960 290247 291403 3782820 4031752 5735558 5572015 984165 1014514 273065 242253 251954 251552 281751 276761 271857 273114 196406 195882 641941 598419 1398378 1352661 409272 408236 588084 594764 733876 709803 750757 762898 798064 809390 778975 867671 1840495 1940240 1196544 998082 647153 632907 758673 762321 793386 802450 826822 837238 937540 928588 4418013 4593330 39.85 71.6 1
10:53:36 2024-01-25 627512 616768 194229 191287 300473 308085 315960 313583 205223 204864 249790 251237 290086 287630 3782820 4052050 5740715 5550049 990927 1016905 272995 242630 249888 251972 283546 275069 272498 272972 195643 195780 633602 601410 1372829 1354662 410830 409317 589336 592628 733917 713325 752063 763476 800191 807108 776577 869872 1840421 1933844 1193423 996718 649276 636429 760261 758979 798000 802414 820785 839662 938204 928588 4358348 4570686 39.85 71.6 1
10:53:37 2024-01-25 616173 616732 195223 191124 301886 307654 315960 314574 204938 204864 245628 249704 290290 288617 3787960 4078716 5750113 5544383 974371 1015458 273795 242109 252364 252882 283511 275949 271323 273008 196602 195237 660803 599261 1378944 1362908 409272 405470 591232 593887 732413 713325 752583 755856 800191 813981 776121 862635 1835082 1923272 1215735 994592 643932 630956 758008 756388 799168 807099 820748 833525 941935 939315 4424093 4580051 39.85 71.6 1
10:53:38 2024-01-25 619994 616768 195303 190690 302774 309133 315766 313107 205257 208387 244872 249670 290565 288071 3787960 4120818 5728548 5552576 966383 1014625 273241 242325 252436 251482 283400 276689 273440 273809 195643 196461 629418 604012 1375303 1350783 410394 405831 590815 595213 728848 714317 755468 757984 795771 811509 783357 862639 1827114 1911360 1200382 1006030 643932 633804 763536 756388 792231 809381 830435 829908 930122 941310 4493265 4589416 39.85 71.6 1
10:53:39 2024-01-25 622929 613231 194862 191124 301432 307619 315960 311648 206365 204864 244872 251307 290086 288694 3782933 4074522 5703758 5544659 981542 1013905 273241 246148 250242 251691 282788 275842 272012 274122 196121 196358 641246 607026 1408721 1346404 412871 409245 589717 595534 729569 708083 759358 762902 797243 810535 779564 863863 1833437 1918856 1189307 1008074 649549 634432 765199 761242 792793 802522 829253 836605 930122 933877 4455298 4582876 39.85 71.6 1
10:53:40 2024-01-25 625254 616830 195476 190343 303267 308674 315960 313481 204904 208605 245250 251646 290157 288586 3784001 4061303 5736690 5561767 983066 1014625 272372 246357 251782 251305 283653 276056 270979 275247 195536 196939 629432 601476 1385414 1343847 410830 409933 590963 597795 734825 712833 755005 762395 793309 808248 783789 866362 1835082 1925276 1198724 1007463 649549 635153 763536 761242 791108 802450 830435 837238 931834 936591 4437046 4582876 39.85 71.6 1
10:53:41 2024-01-25 625365 616510 195476 190522 303262 309110 315960 314574 204938 208751 244872 250888 290086 288586 3782820 4060671 5728386 5573990 985575 1014625 272372 246393 251090 250956 283653 275668 270979 275211 195785 196530 626333 601377 1378719 1346717 410830 409317 590591 598255 735382 713142 755580 763329 795025 807108 784145 867396 1840309 1920143 1193074 1001745 649276 634666 761375 761242 792231 802414 832129 839662 928735 933841 4427253 4580051 39.85 71.6 1
10:53:42 2024-01-25 625673 613267 195240 190990 301033 308156 315960 314096 205257 208423 244872 250504 285281 291015 3787960 4028225 5728499 5561954 983736 1014625 272789 242325 251055 250956 281927 276127 270979 273149 195775 195339 637771 597207 1385700 1349868 410830 409485 588514 596768 733748 709766 750995 761818 797918 809281 781561 867671 1833778 1938922 1209924 998138 647615 632907 758673 761353 795612 802414 829844 839662 935549 928552 4421010 4576786 39.85 71.6 1
10:53:43 2024-01-25 626549 613226 194278 191292 302357 309839 315960 313143 204972 208387 244872 251307 285281 290060 3784001 4029193 5707582 5550049 986511 1014625 273206 242845 251834 251726 282959 275862 272223 273078 196406 195339 637771 599766 1373448 1353701 409924 408236 588171 595053 734815 710196 751032 765028 800329 808746 780450 867485 1841618 1941226 1189307 997863 650860 635567 759752 762248 797435 801813 828167 839662 937540 928479 4408455 4580051 39.85 71.6 1
10:53:44 2024-01-25 626703 616768 194858 191593 301427 308085 315960 313143 205434 208894 244837 250888 290565 287702 3787960 4049559 5763534 5554024 983177 1014014 271577 246429 251055 250956 284556 275211 272258 273950 196131 195916 642481 599696 1373814 1352480 411543 410259 592105 592336 735456 716389 758260 762949 802529 809318 777092 870110 1843967 1936553 1187876 998138 647706 638279 759185 760698 797876 800049 820785 843448 940685 928588 4348956 4573248 39.85 71.6 1
10:53:45 2024-01-25 621815 616804 195166 191292 302025 309328 315119 315053 204904 208716 245628 249704 290047 288513 3782820 4078980 5755332 5529952 976716 1014625 272789 242154 252653 250712 283653 275246 271463 273149 195785 195882 633602 597137 1392778 1360977 408081 405867 591269 592432 731352 714409 752583 755021 802493 812757 779229 864329 1836350 1926339 1196840 994443 645770 634526 758673 754517 798037 809404 825217 834711 939238 940801 4414701 4573947 39.85 71.6 1
10:53:46 2024-01-25 619958 617676 194207 191896 300518 308156 315960 312557 205611 208241 245593 249773 290290 288586 3787960 4094285 5727396 5536758 970213 1013186 273241 242504 251834 250990 285116 274404 272258 274597 195647 196564 630822 605227 1390167 1355623 413054 408236 593129 595754 728538 717489 756291 756835 793337 810829 780375 864791 1836162 1908930 1181045 1004562 648263 638316 765705 759570 793349 807099 828978 836241 936293 939315 4433485 4580051 39.85 71.6 1
10:53:47 2024-01-25 618288 613262 195493 190686 302314 309110 315960 313583 205257 204290 245628 249808 285824 290773 3782933 4083508 5679345 5536482 970101 1014625 274918 241644 251834 251340 281962 276091 271393 273950 195858 196223 638466 603993 1408763 1349868 411194 405542 588918 596176 728331 708119 755146 759004 796371 811437 783033 860039 1830826 1919807 1204220 1007463 646691 632833 765139 760158 793356 809309 830435 832305 932794 939467 4496255 4603716 39.85 71.6 1
10:53:48 2024-01-25 621815 617449 195202 190995 301890 308347 315960 312923 205896 204290 245628 251062 285824 291195 3787960 4074522 5679070 5536595 974991 1013905 274954 242504 251090 251691 283427 275862 271428 273950 196131 196223 623591 606592 1393969 1350825 413054 405867 589139 596213 728302 709156 758516 760703 797499 810259 781887 861299 1831175 1922539 1187424 1011467 648826 634666 766850 759945 793356 809881 832768 835086 932097 939315 4493847 4592691 39.85 71.6 1
10:53:49 2024-01-25 627067 617885 194883 191483 301432 308674 316057 313143 205257 208605 244837 251307 290121 288586 3780147 4056003 5697658 5544659 978692 1013186 273241 246429 250666 251515 283256 275668 271428 273667 195820 196359 632212 604403 1390624 1342589 413054 409390 589005 597095 731228 709156 757886 763476 796935 806737 781850 865130 1835082 1927485 1191190 1008037 651326 635944 767435 764393 793356 802378 830360 837680 933636 939614 4474055 4588636 39.85 71.6 1
10:53:50 2024-01-25 626623 613001 195055 191144 303231 308456 315960 314096 204336 205440 245250 250504 289750 288829 3782565 4047807 5720173 5562067 983736 1013905 271957 246292 251055 250990 283724 276091 271463 276287 195130 197008 635259 603878 1388569 1341638 412314 409969 586176 596838 733894 710734 757998 763476 794646 807108 784145 867671 1835082 1921652 1193074 1005314 649549 634033 763536 762358 791108 804794 833844 842619 930805 936807 4443098 4587445 39.85 71.6 1
10:53:51 2024-01-25 625734 613262 195750 190090 303298 309985 315960 314796 204938 208423 244907 250853 286504 288969 3785261 4038146 5728424 5553762 985141 1013186 271957 246047 251090 251482 283220 275633 270601 274861 195820 195950 632212 600275 1381018 1342589 409308 409390 589492 595882 734962 710232 754002 762395 795771 807122 783033 867671 1835082 1920217 1193074 1001745 649088 632907 761375 761242 791977 801849 830042 839662 931502 935370 4437180 4586423 39.85 71.6 1
10:53:52 2024-01-25 627438 616360 194681 190690 303271 306937 315960 313619 205017 206018 244872 249773 290256 288550 3782631 4049621 5726233 5563390 984438 1013186 272147 246011 251090 251340 283220 275633 271463 275829 194892 196598 632616 602983 1376395 1336962 412314 409390 589754 595882 733894 710196 755655 763476 795208 807108 783589 866436 1833778 1925637 1193074 1004599 649549 633584 762454 761278 791108 801849 829968 839871 929011 933877 4433806 4590301 39.85 71.6 1
10:53:53 2024-01-25 625144 613082 195343 190482 302659 309510 315780 314096 204938 208423 244837 249808 286128 288369 3782782 4047085 5726233 5553762 984502 1013186 272182 246011 251090 251833 283485 276091 270566 274825 195820 195916 632212 599420 1379649 1342782 409019 409101 589529 595846 733894 708119 752934 761278 795807 807122 782996 867671 1835082 1931103 1193074 1001033 648627 632907 760836 761242 791977 801849 829968 839662 930085 928552 4417733 4588251 39.85 71.6 1
10:53:54 2024-01-25 625365 612424 195643 190482 302876 309547 315744 313881 205228 205440 245558 250469 286655 290354 3784199 4046935 5735558 5561954 984438 1013181 272944 242325 251621 251481 281892 276674 271358 274073 196233 195339 637771 598841 1380046 1347600 410235 408812 588918 594051 733894 709803 755087 761242 798064 809390 780669 867671 1836387 1938240 1181191 1000248 647669 633559 759149 759517 795047 802378 832212 842096 933417 928552 4421181 4583319 39.85 71.6 1
10:53:55 2024-01-25 622339 618228 195157 191621 302802 311082 315780 313660 205405 205440 245487 251099 285201 290254 3782745 4035421 5719794 5561954 985103 1014625 273206 242325 251798 251691 281856 276056 272033 273078 196959 195746 643331 599268 1387269 1351517 409887 408812 588084 592031 733894 710307 753156 762902 800329 810535 779527 867671 1839000 1944429 1200382 998791 649088 634253 762043 763403 795670 802486 826785 838430 938204 934230 4411687 4577212 39.85 71.6 1
10:53:56 2024-01-25 627112 616768 194848 191647 301108 310446 315708 314072 205439 205440 245487 251938 285695 288374 3782745 4029007 5719794 5561353 989965 1014625 273206 243016 251834 252287 282718 276056 273091 273114 196406 195882 633602 600552 1380825 1355373 410540 408812 588721 591009 732819 710086 753692 765102 798989 808248 777213 869528 1841729 1940297 1200607 996718 651326 636393 759149 761674 798037 801213 824949 839662 938465 933841 4355172 4570686 39.85 71.6 1
10:53:57 2024-01-25 619921 616732 194469 191554 301855 309875 315672 315245 205765 205333 248366 249601 286485 288405 3796254 4087267 5769610 5561954 978145 1014625 272542 242599 252403 250712 283653 275211 272223 273950 196095 195916 632212 597202 1378184 1355623 408658 408236 590905 593741 733894 715421 750572 756799 797862 809047 777213 867671 1835129 1925731 1194957 994592 644850 634526 758673 756388 799735 808239 820785 834748 942602 939315 4424093 4577212 39.85 71.6 1
10:53:58 2024-01-25 622012 616727 194278 190951 302067 308347 317748 312157 205976 205368 247619 250995 287019 288103 3786835 4119870 5744542 5545507 970533 1013905 274498 242325 251546 251376 284259 274754 273091 273114 195785 196188 628042 605975 1411128 1355623 413017 405903 591087 593503 728899 716436 755645 756799 799025 811437 774944 860039 1833778 1912716 1215735 1002897 646691 636879 763536 756056 796834 808239 825573 834118 936875 939315 4427253 4577212 39.85 71.6 1
10:53:59 2024-01-25 617416 616473 195440 190488 302310 309110 315960 313107 204938 205151 245972 249532 286342 290652 3792355 4094285 5701910 5543197 969147 1015458 273206 241608 252617 250921 282033 276424 271288 274086 195785 195916 630822 603135 1378143 1350825 412002 405795 589754 597518 728331 710159 755580 758038 795771 811473 782996 860796 1827114 1915430 1198463 1006030 643932 633804 762454 758539 792231 809953 831619 835434 930012 939315 4496255 4589416 39.85 71.6 1
10:54:00 2024-01-25 626623 613226 194858 191261 301990 309547 316059 311612 205611 205151 244837 251237 285895 288550 3784298 4070991 5701464 5552576 978552 1013186 274078 242486 250875 252007 282718 276056 271428 273950 195775 196324 632212 607327 1376803 1347600 413640 408236 588918 595117 729569 710307 758516 762358 798064 808781 780669 862598 1831175 1921909 1193074 1009507 649549 634703 765742 761242 793080 802522 830435 837238 930085 935260 4474653 4586590 39.85 71.6 1
10:54:01 2024-01-25 627512 613262 194822 191124 302810 306469 315960 313773 204904 208822 244837 251062 290086 288550 3784001 4046972 5730847 5565528 984870 1014625 272718 246357 251019 250921 283369 276459 272082 274754 195165 196974 629797 602221 1378513 1342589 410576 409969 590393 598790 734004 710160 756291 764560 795171 808819 784145 867671 1836387 1921652 1193074 1006030 650860 635604 763536 762321 791108 802450 831987 839662 930329 933877 4430688 4580051 39.85 71.6 1
10:54:02 2024-01-25 625365 613186 195750 190522 303262 309547 315960 314760 204904 208751 245215 250504 290494 288586 3780230 4041898 5725956 5566997 985028 1014514 272232 242972 251264 251446 283220 275633 270566 274370 195775 196685 633602 599696 1382213 1344914 410830 409787 590094 598901 735045 710159 755841 763476 797229 808819 784108 869528 1835082 1929735 1193074 1001745 649088 632658 761375 760935 792231 801813 829968 839662 929355 928552 4414701 4573947 39.85 71.6 1
10:54:03 2024-01-25 623550 613186 195480 190690 301886 308120 315442 314096 205046 208533 245250 250469 285860 291674 3784001 4018966 5725956 5570524 984752 1014551 272874 242765 251618 251552 282611 277186 271168 273915 196233 195916 649238 599691 1379324 1346404 409272 408812 588918 597795 734004 710307 758807 762358 798064 809390 781449 870148 1836387 1940297 1194957 1000285 648590 632907 759185 760091 793356 802378 830435 839662 933093 928552 4421295 4580051 39.85 71.6 1
10:54:04 2024-01-25 624475 613226 195135 191124 301181 308156 315960 314060 205399 208533 245215 250469 285824 291184 3793772 4024683 5716907 5562555 984127 1016905 272854 242837 251477 251586 281786 276797 271892 272972 197039 195305 641941 598841 1380540 1352592 410830 409700 588464 595515 734004 710307 752970 764018 799196 809390 778387 867671 1836054 1938351 1194625 1000285 647669 633804 760297 762862 795670 802522 827999 839065 937540 928552 4417854 4580051 39.85 71.6 1
10:54:05 2024-01-25 629301 616768 194242 191593 300939 308085 315960 313143 204938 204864 244631 251657 285468 288274 3784001 4045014 5720136 5548616 990975 1016905 273795 242486 250556 252774 283511 275490 272950 273773 196228 196392 626333 603562 1377340 1354662 411157 409390 590554 592004 733338 711200 753692 764560 802603 807085 777129 869528 1841729 1934805 1193423 996718 649549 637366 760297 761205 799012 800049 824363 842059 938501 928552 4351855 4570686 39.85 71.6 1
10:54:06 2024-01-25 619966 616768 195135 191128 301326 307870 315960 315053 204970 208751 245972 249704 290565 288617 3789591 4061204 5759431 5557988 976022 1014625 273206 242693 252364 251447 284236 275842 273790 273809 195953 196427 632212 598832 1416229 1360215 409236 405867 591923 593175 733618 717410 753380 756762 798989 810223 781005 867054 1836387 1925601 1196840 994592 645770 635944 757950 756726 798000 808239 825610 837200 941935 939315 4411739 4573524 39.85 71.6 1
10:54:07 2024-01-25 620186 618362 194242 192303 300473 309256 315960 312157 205611 204864 245628 249773 290157 288071 3785261 4120221 5736614 5533818 970176 1014625 274498 242325 251870 250956 283405 275842 272915 272867 196121 196392 626333 606592 1368693 1361411 412834 405723 593112 592592 728848 715421 755109 760661 804314 811437 777129 861336 1837545 1916103 1194957 1001745 646691 638304 763037 758979 798037 809381 824363 834118 941091 939315 4417783 4573947 39.85 71.6 1
10:54:08 2024-01-25 618292 616732 195476 190690 303049 309328 317480 313583 205399 208423 246144 249670 290565 288689 3784001 4095950 5707582 5544664 968758 1011750 272789 242154 252689 250921 283135 276127 271203 274542 195811 196358 634992 603993 1371786 1350443 411630 405687 592270 596580 729938 713288 756291 756762 796898 817447 784907 860002 1827114 1911360 1200382 1006717 644850 634253 763536 756154 792231 809404 832212 832305 932794 942123 4496255 4586590 39.85 71.6 1
10:54:09 2024-01-25 619246 616035 195131 191292 301881 309328 315960 310855 206251 204686 244872 251657 285860 288622 3784001 4079925 5679345 5544659 978552 1013186 274215 243016 250454 252112 282788 275633 271428 273915 195820 195916 633602 608332 1377625 1348634 412907 409317 589299 595571 730921 710270 764243 764141 798064 807873 780669 865030 1834528 1920217 1189307 1008074 651326 630920 765470 762898 793356 802522 830435 837200 932794 936591 4452270 4583319 39.85 71.6 1
10:54:10 2024-01-25 627150 613226 195476 190355 302845 308674 315960 314574 204904 208640 245250 249808 285503 288550 3781303 4054281 5726233 5563390 985141 1013186 271542 242325 251019 252774 283220 275597 270601 275440 195785 196495 629432 601915 1416890 1343810 411709 410113 590669 598717 735396 713340 755487 763292 795551 809303 784108 867671 1835082 1929079 1193074 1003171 649549 634253 761375 762174 791977 802414 831774 839662 928735 928588 4417506 4573524 39.85 71.6 1
10:54:11 2024-01-25 624645 613190 195166 191257 302138 309055 315738 314096 205358 208533 245215 249773 285824 291074 3784001 4009410 5716907 5557988 983736 1014625 272789 242845 251798 250956 282041 276709 271428 273149 196406 195916 646709 598415 1377030 1350825 409924 409390 589717 597174 736137 710307 755678 761095 799689 810462 783976 869416 1836387 1940297 1186948 1000912 649467 632907 759752 761205 795047 802306 830435 839662 934813 933841 4414701 4570686 39.85 71.6 1
10:54:12 2024-01-25 623656 613262 195476 190990 301890 308120 315960 314132 204972 208387 245421 250469 289882 291221 3784001 4021823 5711977 5557988 984870 1014625 272789 242325 251444 250956 281962 277043 271428 273950 196406 195746 657280 598841 1378277 1351512 409308 409101 588918 596213 733894 710159 753692 762902 799542 809781 779454 869834 1838963 1938129 1186948 1000987 649189 634253 759185 761242 794509 802342 829216 839625 936875 933877 4414701 4573524 39.85 71.6 1
10:54:13 2024-01-25 627508 616732 194602 191593 302325 308120 315960 313143 205257 208352 244666 251692 290086 288513 3778608 4030139 5715720 5544383 987974 1014625 273206 242325 250842 252112 282788 275246 273091 273078 196121 196223 636382 600627 1389839 1353701 410576 408485 589423 592665 732856 711200 751180 764533 800191 808839 779231 870840 1844242 1943985 1186027 995934 652328 636506 760173 763439 799735 801213 824400 841872 941233 928552 4354767 4570686 39.85 71.6 1
10:54:14 2024-01-25 621613 618656 194858 191292 301432 310387 315960 314472 204302 208640 245628 249704 290455 288513 3782782 4078064 5753934 5584108 976753 1014625 272824 242881 252653 250712 283688 275633 272258 273950 196095 196223 633602 597975 1389067 1359478 408983 405939 593015 596359 732966 715421 751291 756799 797862 810223 777249 866961 1837545 1929079 1198724 993773 645770 637863 759715 758539 799012 807062 825536 838468 939536 939467 4361560 4570008 39.85 71.6 1
10:54:15 2024-01-25 622971 619670 194858 191296 301467 307870 315960 315053 204336 208569 245628 249704 290157 288360 3785717 4061204 5755452 5554024 977459 1014625 271577 245975 251870 250712 284428 275211 272223 273950 195820 195916 632212 597142 1413366 1354662 409308 409969 593129 595296 735456 716472 751291 760128 800191 807873 774981 869565 1840421 1929079 1198724 995889 647153 637863 758636 758539 797876 802306 827576 838521 939536 936591 4364254 4567427 39.85 71.6 1
10:54:16 2024-01-25 617926 616472 194989 190995 301467 309055 315702 313363 205576 204720 245972 249773 286378 288513 3782745 4091942 5735558 5535294 970213 1013186 274114 245975 251834 252241 283688 275668 273091 273078 196406 195916 638814 603993 1396901 1360013 413017 405903 591232 595053 727473 714915 755146 756799 801962 816172 774925 861299 1833778 1916103 1159513 1001745 647615 640133 764529 759618 801252 810526 825806 836279 943545 940535 4424093 4583133 39.85 71.6 1
10:54:17 2024-01-25 630029 616732 194822 191593 301427 309766 315801 312157 206043 208241 245593 250504 290565 287190 3784001 4117701 5740791 5539243 972982 1014625 274078 242325 251834 250990 284992 274369 271878 274790 195475 196564 626653 605264 1394772 1353701 413054 408236 591814 596176 729606 716980 760089 759016 797862 811473 778011 861948 1835082 1910006 1182476 1003884 647669 638108 767894 760037 797876 809200 825462 837662 938131 939206 4427449 4580051 39.85 71.6 1
10:54:18 2024-01-25 619981 618219 195754 190694 302770 308674 315960 313619 205976 205440 245593 250355 290637 288513 3787960 4114482 5728548 5544893 968833 1014625 273277 245975 252459 250956 283251 276709 271428 274790 195820 196530 630822 603993 1376409 1351517 411813 405903 592233 595882 728538 712316 756291 758038 796205 811545 783033 864514 1825946 1912227 1194957 1005142 644850 634562 765162 755594 793105 807985 830538 839271 935402 943979 4424233 4579508 39.85 71.6 1
10:54:19 2024-01-25 618145 616804 196025 190690 304148 307654 315960 313796 205576 208423 245593 249601 290637 288586 3787960 4102300 5720296 5544659 969593 1013186 273277 246148 251834 250537 284992 275862 271393 274825 195647 196530 628042 604069 1374858 1353701 412433 408812 591396 598366 730675 717489 758930 756425 798064 811509 779600 863589 1825946 1911360 1189307 1006030 645494 635944 765742 755205 792752 806692 830160 836839 936958 941757 4446368 4578026 39.85 71.6 1
10:54:20 2024-01-25 620050 613082 195483 190686 302810 309110 315960 313333 205508 208387 246127 248942 289750 288658 3777179 4087229 5690148 5544659 968455 1013186 273241 241984 252689 250921 282072 276127 271428 274405 195500 195950 630822 602270 1375303 1350825 411485 405470 591038 597942 727473 711273 756255 756799 796935 811545 783827 860039 1827114 1915430 1202301 1007463 645310 634253 762963 758539 792793 806728 829968 833525 934188 941091 4487580 4600410 39.85 71.6 1
10:54:21 2024-01-25 622431 613082 195303 191118 302172 309547 315960 312228 205611 204290 247655 250924 290086 290652 3778608 4067230 5684881 5531348 970064 1013186 274690 241814 252261 251515 281680 276091 271428 274370 196406 196223 629063 603993 1406568 1351783 410613 405831 588918 597095 726563 709156 757570 756835 795807 811473 783789 860039 1825946 1915076 1204220 1005999 645770 634253 763536 758979 792793 809404 829968 832305 930085 939315 4497067 4588251 39.85 71.6 1
10:54:22 2024-01-25 624475 613046 195166 191187 303576 309985 315888 311979 206080 204864 244872 251307 289882 288712 3777329 4061354 5680835 5543385 975762 1013186 274670 242325 251870 251726 282064 276091 271843 273985 196144 196223 632212 606388 1395064 1349868 413054 407968 588918 596213 728848 708619 756328 761278 797499 811437 783033 860076 1829297 1910648 1187424 1010299 647209 633804 765742 760666 793356 809381 829931 834155 930122 939315 4480446 4588251 39.85 71.6 1
10:54:23 2024-01-25 627291 617789 195643 191454 301326 309949 318196 311979 205902 205440 247276 251693 290290 290141 3778608 4055451 5693055 5540714 980841 1013905 274114 245975 250878 252112 283515 275633 271843 273950 196269 196223 632212 607402 1372855 1346404 413640 408812 588922 596213 731476 709193 760277 762935 798064 809082 780742 863863 1831175 1921909 1187424 1009271 649549 634703 765742 760624 792789 802522 830435 838468 929392 935233 4427161 4573524 39.85 71.6 1
10:54:24 2024-01-25 624848 617522 195674 190452 303057 309912 315816 314910 204835 205440 245487 250924 286284 291003 3780147 4031752 5721864 5566997 985141 1014625 272182 246011 251480 251305 283653 276091 270566 274314 196095 196223 634992 599052 1383583 1345449 409308 409390 590398 597518 734009 709156 754039 762935 795807 808248 784145 870297 1835203 1941110 1185029 1001033 648627 633804 760297 761242 795107 802522 829253 839871 936875 935233 4408404 4573524 39.85 71.6 1
10:54:25 2024-01-25 627512 616333 194242 191896 302065 310789 315780 313553 205799 205295 244802 251938 285998 288405 3786835 4031154 5695592 5548616 989112 1012052 273241 243052 251055 252219 281962 275246 272674 273149 196406 195780 636382 602345 1395847 1353701 410613 408812 588588 592209 732856 710698 751180 764560 800191 807122 775053 867671 1840421 1934805 1180712 996718 650474 637889 760836 763439 799580 801849 825647 839091 937802 928588 4351953 4570265 39.85 71.6 1
10:54:26 2024-01-25 624475 617676 194893 191296 301463 307870 315960 315245 205165 206018 247831 249567 287301 288405 3782594 4065950 5755332 5545773 979539 1015458 272372 242837 252653 250956 284556 275668 272258 273950 196131 196223 633602 597137 1378184 1356452 409655 408812 593015 596359 734009 715421 754009 759053 797898 810259 776700 867671 1834931 1918856 1196840 994592 645310 637402 757004 755657 799168 807099 823156 836963 941972 939315 4417783 4569752 39.85 71.6 1
10:54:27 2024-01-25 622742 616804 194686 191326 300939 309110 316022 312193 205611 208605 247655 252585 286414 288090 3780025 4096253 5716907 5527406 971883 1014625 274043 242325 251885 250990 283648 274369 273127 273184 196131 196223 639663 606537 1398413 1357125 413054 408236 591269 592701 727473 715458 757570 756835 800191 811509 774981 861336 1832476 1920222 1194957 1001745 646691 638340 763536 756762 798037 809381 824986 834748 937540 937529 4411687 4573524 39.85 71.6 2
10:54:28 2024-01-25 620025 616732 195440 190990 302774 308674 315960 313071 205576 208680 245593 249670 291064 288261 3784298 4114158 5744821 5543197 971226 1013186 273760 242630 251798 250886 284556 275175 271393 274542 195470 196495 625263 603993 1381137 1352480 412396 408236 593015 595846 729606 717415 758479 756425 799196 811401 779527 863551 1825946 1909114 1204373 1004599 645494 635944 765742 756388 793356 808239 828941 834748 935549 939315 4421181 4573947 39.85 71.6 2
10:54:29 2024-01-25 617849 613262 195478 190625 302810 309328 315960 313107 205399 205151 246127 249289 290655 290291 3773472 4108472 5732041 5556096 968684 1014625 273206 246322 252617 252774 283802 276020 270944 274790 196095 196530 634992 605724 1394642 1351517 411776 408236 591087 596727 729606 713325 756291 756425 796898 811509 784145 861299 1825909 1909699 1193074 1007463 643932 634703 764619 756388 793356 809381 830435 834118 936958 941977 4449227 4577212 39.85 71.6 2
10:54:30 2024-01-25 621815 617412 195131 191128 301855 309547 315960 312851 206074 204290 245628 251272 285824 290953 3778608 4070807 5693332 5550380 970533 1013721 273100 241841 252653 250921 282883 276091 270979 274314 196060 196188 630822 602270 1400296 1350406 411776 405831 589492 595846 729053 711237 755146 758576 795771 811473 783873 862211 1824010 1912716 1202301 1005142 643932 632907 762454 756154 792231 808167 830435 832268 930122 939315 4486849 4573026 39.85 71.6 2
10:54:31 2024-01-25 621373 617956 195171 190690 301436 308347 315960 312121 205611 204424 244872 251237 285365 288622 3766452 4061921 5678793 5534270 971189 1014514 273777 242011 252508 251167 282713 276056 270979 273950 195785 195916 632212 603993 1380825 1350825 411448 405831 591227 597518 728848 710196 758111 756530 795771 811509 783589 862062 1827114 1915430 1179891 1006030 645310 632907 763265 756726 792231 809381 831619 832268 930085 939315 4483646 4573524 39.85 71.6 2
10:54:32 2024-01-25 624811 614663 195131 190690 301427 309328 315960 311394 205611 204864 244837 251272 285887 288586 3766452 4061541 5679606 5543636 979605 1011566 274812 242837 251690 252359 283061 276761 272950 274648 196406 196564 633602 609205 1382941 1352293 414226 409390 589529 595846 733001 713340 762991 765645 799590 811509 785259 867671 1840384 1937548 1198724 1015342 655122 638340 771635 768121 799012 811392 836703 844020 937139 942905 4449175 4598782 39.85 71.6 2
10:54:33 2024-01-25 630565 622130 200492 192841 306879 313854 321903 319060 207946 206099 249558 255225 288789 293935 3812097 4038258 5772860 5610217 1009538 1038877 279811 246457 256581 261231 291894 283452 281461 281821 199240 201169 656575 613426 1403113 1378387 418362 418371 604693 607099 754873 731746 773561 782973 819565 826987 793365 887777 1892022 1984859 1200818 1015342 662583 654018 783589 779541 820697 829491 844451 858313 965111 965944 4503515 4664339 39.85 71.6 2
10:54:34 2024-01-25 636543 638345 198405 195714 315071 320335 332400 328649 215062 209556 256346 259473 295209 300026 3860024 4157855 5838137 5693257 1025580 1060161 281808 251037 264601 265989 301161 293708 288743 290713 201864 205499 665352 626376 1426212 1383283 424623 420895 603902 617093 762013 737967 783817 788745 820078 829464 802329 890415 1914390 2022770 1219573 1028026 669997 656500 788878 792705 827297 829419 851509 867639 969361 962429 4464676 4692435 39.85 71.6 2
10:54:35 2024-01-25 647529 645364 196581 199247 315783 322304 337406 332670 212032 210941 258834 264419 297928 300026 3890832 4237949 5899213 5728198 1038334 1077634 283746 250260 265302 268662 302436 294529 289730 292346 201829 204538 688551 631110 1420335 1393145 425831 419973 604947 613563 758585 735348 780403 784085 814055 828559 796715 880480 1915750 2013847 1176733 1029562 668094 651242 784182 787519 821015 824654 847877 858313 957433 954061 4499079 4708501 39.85 71.6 2
10:54:36 2024-01-25 658318 649137 200210 193486 314601 321803 334640 335714 210726 209772 259634 264384 296158 301198 3905750 4217354 5940717 5749529 1032547 1080514 279349 246704 266969 265847 302932 296193 288856 291414 199587 202508 684201 626434 1438857 1404427 420772 414881 598557 607213 745171 728636 771894 770336 802529 820415 784145 862978 1905144 1998292 1211907 1031761 661640 646469 779710 778952 802502 816163 839760 847780 939165 937565 4537535 4705245 39.85 71.6 2
10:54:37 2024-01-25 654739 649245 191700 187873 307615 315362 333915 328915 209562 205744 255130 260699 292429 296546 3905750 4200859 5912741 5742502 1050792 1082119 272789 242325 261400 260745 300077 291742 282514 286620 196780 197419 678401 614668 1435968 1391165 412907 412587 586312 593785 733001 707255 745560 752111 779359 791174 760077 844685 1886615 1996155 1188867 1006030 645310 629261 756522 757779 786528 793437 811565 824717 918514 919096 4521241 4683434 39.85 71.6 2
10:54:38 2024-01-25 662091 649240 189192 189980 304695 311479 329894 326864 206573 204752 252815 258289 291097 298426 3909260 4187315 5922066 5695405 1035491 1080514 270679 238999 259180 258009 296143 287635 281905 281980 195201 196897 676306 613350 1433901 1401723 411630 405651 581371 584512 721162 703502 737116 738567 775254 784432 745388 830472 1877369 1966484 1204220 1000717 638236 628743 752242 747081 784136 789912 800177 811686 917213 916030 4489838 4668091 39.85 71.6 2
10:54:39 2024-01-25 655172 652773 188010 189237 303764 309559 330625 324898 205931 205682 252815 257077 290620 293092 3918888 4250448 5886308 5723798 1042863 1078949 270456 238629 257912 257974 294340 287635 279796 281645 193969 194697 655166 619607 1408213 1391165 412002 404972 577637 584512 716500 698001 736030 737948 765342 783226 742599 821044 1870845 1961464 1186948 1006030 635511 623519 751523 744831 773269 788969 801739 802248 902774 911967 4609121 4722505 39.85 71.5 2
10:54:40 2024-01-25 664558 654910 188044 185982 304801 308156 330625 325915 205291 208676 252815 257468 290143 293089 3922399 4179691 5931391 5750697 1057113 1085227 268181 237891 256475 258009 294055 286754 281012 281427 193934 194359 679308 615259 1415266 1392503 409661 405615 578756 581016 721162 699560 730463 737948 765956 772957 740070 822801 1880075 1979323 1202301 995300 639367 625509 746243 748886 777423 782110 796622 806968 902737 901250 4543283 4701801 39.85 71.5 2
10:54:41 2024-01-25 667429 656841 187420 189290 303235 310029 329324 327646 204938 208680 252779 257468 290620 298077 3945010 4260432 5950042 5745428 1042901 1086841 269409 237121 258129 262792 294918 286754 280157 280144 194549 198095 676306 612950 1430965 1406946 408498 402698 576637 577584 714456 697643 727272 730838 765157 775218 733578 818508 1877369 1965091 1200382 992473 634273 623629 744730 737644 774366 781268 791412 802248 905405 900266 4480446 4705245 39.85 71.5 2
10:54:42 2024-01-25 660525 658702 186905 188954 302385 310971 328862 325616 205257 204290 252815 256686 290178 292840 3956296 4312129 5932263 5765315 1053045 1088384 268812 237654 256328 262715 294376 287396 279696 281752 193728 194056 675502 621969 1402631 1392503 405750 405432 572207 580376 713949 693305 730909 733961 755770 766369 733720 808000 1866783 1963103 1194625 1006746 634155 619196 749390 743855 765696 779905 793133 792991 896456 902851 4571499 4720531 39.85 71.5 2
10:54:43 2024-01-25 666286 658155 186867 185592 303342 308191 330858 324863 204336 204290 252707 257434 291415 295447 3965648 4213411 5959092 5778793 1054245 1091287 267767 237156 256758 258495 296668 286517 279271 281231 193287 198199 655166 616141 1439905 1397752 404746 400616 574377 576170 709293 693041 718390 725707 756467 766102 724447 812839 1874846 1969835 1176124 991635 631004 621499 738082 736373 767873 773020 783808 797658 895592 891982 4558464 4713804 39.85 71.5 2
10:54:44 2024-01-25 667725 661828 186871 185082 303058 308156 327799 326899 203951 203540 252779 257124 289492 298077 3981513 4333412 5968693 5782916 1047686 1091287 267773 235624 255934 258858 292883 286754 279730 280767 192677 195281 655166 616948 1421170 1392503 406183 400866 568915 574469 705391 685973 719412 722449 750474 765451 727497 801710 1860216 1942305 1186948 1002416 626605 618066 737849 733738 756922 773120 783584 789545 893281 893396 4570055 4723156 39.85 71.6 2
10:54:45 2024-01-25 662179 662051 191058 184206 303058 308120 328826 324898 203600 202405 252779 256043 288824 292911 3984352 4284311 5957027 5789262 1066057 1093645 267391 235849 254294 258495 294305 285004 278457 279375 192507 194734 682751 616519 1413060 1397752 403886 401433 567270 571170 705391 683962 713879 722522 749483 755153 723117 802132 1865521 1973197 1162000 993759 627961 613555 734058 733555 756849 764132 783250 789619 882968 890118 4583759 4729136 39.85 71.6 2
10:54:46 2024-01-25 669729 663773 190314 184487 300974 309912 327870 324863 202969 202405 250720 256295 288281 292487 3990038 4296517 5960448 5777841 1047803 1093645 266945 234466 254329 256513 294997 284170 279569 279648 191429 194699 659570 620497 1429496 1401723 403886 399171 568915 571170 699202 685973 714424 715476 739255 754621 711168 792504 1861493 1951783 1186948 990928 623503 615369 733015 728692 762789 767720 773931 783710 884578 879525 4492812 4725040 39.85 71.6 2
10:54:47 2024-01-25 667154 664032 186608 183355 299532 307189 327340 324992 204781 201418 250932 256046 288281 292950 3990038 4333546 5950042 5778793 1057076 1094186 264463 234139 253302 255760 292027 284063 279106 279222 190192 194154 652347 620052 1408359 1389781 402708 396925 559135 568746 697223 678270 710266 715440 737746 748449 714377 783804 1844386 1941110 1188405 996600 622138 608846 730898 726591 749381 765551 774371 778814 879223 879525 4579165 4732508 39.85 71.6 2
10:54:48 2024-01-25 665538 664323 186435 182749 299571 306829 326811 324042 202341 200472 249558 256046 286825 292739 3993704 4272320 5960685 5789262 1068024 1096048 263654 234413 252725 255297 290599 282733 278159 278573 190192 193001 676951 613426 1431409 1397752 396736 396781 560541 561986 696730 676279 701046 710716 736632 743655 709378 786144 1849667 1961464 1186449 987906 621250 607858 724736 725488 747072 756441 771734 778258 869576 871618 4577221 4741860 39.85 71.6 2
10:54:49 2024-01-25 673060 665487 185335 182162 297829 306613 325826 324498 205656 200472 248019 256046 286538 290410 4000204 4308769 5960448 5778793 1047798 1090477 262883 236708 252725 252533 291626 281473 276140 278965 188963 192831 651611 619607 1409216 1397752 398658 393784 559099 564518 691478 676831 703113 701111 729710 743058 699179 774658 1843038 1925637 1175434 986001 615956 610144 725288 719398 747182 756441 759612 769183 871228 870689 4515066 4713804 39.85 71.6 2
10:54:50 2024-01-25 669567 668635 185135 180939 297690 304035 327323 322045 202361 199184 247984 253698 286677 288310 4008769 4299595 5959367 5797524 1061879 1094186 260776 232543 252689 252533 289585 281473 274157 277790 188797 191148 645894 613426 1425963 1388558 395558 392056 554944 562362 689127 667689 695385 701074 724722 734590 700034 776403 1839115 1934768 1171596 986001 615956 603228 719994 720932 736879 748974 760155 766167 860803 866351 4655194 4739262 39.85 71.6 2
10:54:51 2024-01-25 674405 665688 184044 180418 299763 304963 324974 323095 200916 198941 247842 252675 290157 291321 4003056 4292833 5977794 5778793 1047798 1091323 261175 231296 251870 251726 288671 282135 275260 275247 189616 190212 661684 612550 1417121 1402964 396401 390991 553343 556237 682058 668635 691826 695096 721228 734590 691957 771743 1835082 1928097 1171596 972544 608989 601451 711460 711218 737022 744900 752923 764652 863857 856556 4534180 4728730 39.85 71.7 2
10:54:52 2024-01-25 673391 667835 183089 179696 297626 303713 324383 322952 200532 197871 247149 251203 286141 288414 4014493 4370927 5968693 5777728 1044391 1091213 260127 229113 251408 250886 288802 282534 272639 274790 189349 189282 654470 613638 1423620 1391516 393566 387840 550580 556200 680061 663266 688668 691886 712214 730386 691946 764444 1827114 1906223 1175434 981456 609230 599645 716550 709282 731792 744429 746506 757293 862779 861632 4563587 4728900 39.85 71.7 2
10:54:53 2024-01-25 671248 669463 182880 178531 296744 303128 324673 319508 199974 197733 245558 250469 285682 286240 4018134 4324600 5962773 5787044 1060171 1091213 259618 229077 249469 249355 288232 282135 273017 273078 188551 188653 645300 608193 1430964 1388351 389916 387876 547435 553702 682265 658547 684311 691395 711442 721264 689949 764003 1824519 1918334 1180580 981729 609230 595965 711387 710289 726236 736022 746422 751059 846807 854143 4643171 4725815 39.85 71.7 2
10:54:54 2024-01-25 677450 667428 182108 178152 297239 299307 322898 319060 198379 197493 246286 252585 285125 286674 4014493 4274456 5977794 5798661 1054142 1090441 258455 227659 249433 249946 287990 279540 270342 272245 187494 188159 654470 606462 1418815 1396463 389399 385411 548598 550410 676416 660415 680753 683870 712720 719199 680236 759976 1825816 1921909 1171596 970162 606198 595813 706368 707002 727783 727891 737842 750229 844345 844823 4563787 4738149 39.85 71.7 2
10:54:55 2024-01-25 678737 667771 180603 177714 294180 301307 322526 319590 197348 196534 249614 248114 283870 287189 4021002 4345432 5967864 5784952 1038775 1088384 257660 226919 247686 248860 288130 278646 270561 272210 186968 188027 641606 613426 1402969 1390529 389953 384833 547435 551581 673257 656613 680525 681698 706386 718487 674472 748590 1809419 1904872 1172755 970162 597592 591886 702271 700075 725722 735871 735084 746446 844941 838379 4486849 4722125 39.85 71.7 2
10:54:56 2024-01-25 671717 670605 179972 177311 291947 301843 320802 318215 198172 195241 245837 248114 282284 284893 4012548 4386654 5971200 5776714 1045885 1088331 257228 225448 246369 249035 284636 278646 269990 270329 186373 186652 638253 609743 1398103 1387574 387743 381623 541412 547121 666809 651247 678657 678251 699703 716461 674814 749455 1808569 1885134 1158162 971090 599010 589877 702271 695023 718576 730557 730694 738399 843871 840821 4552688 4714528 39.85 71.7 2
10:54:57 2024-01-25 671987 668598 180435 177772 295304 297816 320317 318215 196937 196527 243621 249146 282191 285214 4018134 4333292 5940717 5799638 1055313 1088384 254083 225256 248494 247674 284956 276674 268440 269729 185191 186231 641606 609931 1401132 1379364 385551 382499 540609 546275 670669 649369 673349 679768 694151 707396 673028 744374 1805456 1893576 1159062 976008 597305 584543 701202 697031 715020 727132 735085 736034 834703 838446 4574766 4717893 39.85 71.7 2
10:54:58 2024-01-25 672106 667840 179224 176961 290542 297599 320660 317911 196595 196251 242828 249849 280359 285214 4023871 4281398 5972118 5760940 1064836 1088384 254048 224369 244032 248057 283220 275793 269196 269218 185121 185067 645300 604738 1395697 1387217 384424 382119 535141 541243 665830 643938 669049 674278 695247 703273 671048 743186 1801858 1892986 1161018 971090 597030 582033 697200 694495 709369 719190 728314 732267 826190 829437 4634550 4718080 39.85 71.7 2
10:54:59 2024-01-25 674882 667372 179263 175793 291883 296165 319060 317657 195574 195285 242477 248065 279507 284609 4028064 4277282 5960685 5777665 1047798 1087557 252767 227859 244749 244981 283326 274789 267651 269218 184240 186157 636844 600865 1420693 1390529 380924 378826 537559 539639 663367 645068 663584 667634 693246 700729 662404 739351 1803437 1898097 1176668 958104 595183 583195 691001 691849 711342 712422 723650 732788 825535 820460 4543283 4711166 39.85 71.7 2
10:55:00 2024-01-25 679859 667844 181677 175793 288724 295226 316721 315720 194224 195250 241144 246986 281614 281985 4025973 4338312 5959367 5757197 1038446 1083690 252529 223768 245254 244907 281427 272695 267687 267638 183330 185376 642481 606843 1411142 1392503 382650 377617 531986 534524 656714 642116 660190 664698 692683 700464 659448 736591 1798019 1888930 1162974 955383 589602 576910 686087 685918 709369 711776 718019 728452 824914 820279 4530474 4688257 39.85 71.7 2
10:55:01 2024-01-25 679036 667840 181285 175237 288964 293984 315960 315053 193318 194264 240236 246092 278553 280972 4031729 4339529 5955052 5749529 1035054 1085239 250917 223105 243711 243443 281892 273672 265019 267638 182135 185341 631207 609931 1392804 1388558 378709 376183 531986 531747 654160 641998 660153 661742 685210 699318 654121 727529 1784611 1881417 1155149 951511 587143 578719 682763 681831 704325 708134 714378 727907 820729 818453 4530752 4688295 39.85 71.7 2
10:55:02 2024-01-25 677584 667876 177496 174044 287306 292197 315443 313225 192119 192871 238786 244171 277069 279070 4027500 4332892 5946557 5754178 1037873 1082159 248936 221023 242127 241511 280179 272307 263469 265484 180413 184272 638747 608006 1407732 1386232 379600 372742 528456 530424 649046 636437 653944 656559 684094 691261 650330 725158 1776954 1873246 1151237 948131 584642 574601 680309 679731 699666 702769 709205 717666 813949 808948 4536799 4695784 39.85 71.8 2
10:55:03 2024-01-25 676831 667835 176717 173213 286866 291450 314963 311327 196301 192397 237679 245227 275363 278678 4021760 4339883 5959498 5745958 1037948 1082122 250997 220123 241403 240771 278237 272275 262664 262650 181190 182421 626676 600618 1401366 1388558 377184 373029 527510 526878 645697 632700 650478 652714 676671 684281 643599 721970 1774363 1881458 1161018 948131 583812 567788 675951 678768 697191 702238 709102 718470 806628 807008 4530752 4688257 39.85 71.8 2
10:55:04 2024-01-25 673344 666895 175916 172947 284645 291520 313053 311330 196231 190852 237644 242674 280155 279608 4021760 4314654 5959367 5751745 1039112 1079053 249098 219319 241572 242051 279591 270527 261686 263053 180094 181949 631207 598415 1417781 1383283 373547 372766 523081 526506 649549 632015 649554 656559 677922 681290 645492 719676 1770626 1869396 1161986 949481 580306 567124 675951 673728 688023 698323 706183 710049 803670 807044 4595978 4695100 39.85 71.8 2
10:55:05 2024-01-25 674613 665953 176162 171747 285552 289607 311594 309763 195887 190852 236674 241896 276717 277787 4021760 4271837 5940717 5746397 1047381 1081413 246695 219319 239332 241033 279394 269514 261738 262074 179672 181615 629797 601915 1389807 1379364 373884 372584 520936 525135 644953 625551 646696 652930 667110 676376 645846 712137 1766452 1857553 1146028 955383 578654 564613 676945 670771 688023 699803 705142 707091 800196 802396 4559198 4709292 39.85 71.8 2
10:55:06 2024-01-25 669219 665957 174517 171232 283741 288910 312104 306820 192201 189286 236839 241120 274379 277823 4021760 4321401 5931391 5741332 1047381 1076070 246660 218344 238820 240686 276408 270455 261334 260909 179139 180594 632616 597975 1400105 1373089 369659 369812 520087 522662 644843 624289 647599 651302 668767 679985 642157 707627 1758454 1836560 1154007 949822 572110 563780 673543 663687 684030 694358 698883 705008 806021 799959 4533877 4685748 39.85 71.8 2
10:55:07 2024-01-25 671992 666895 174478 170450 283309 288910 310868 307106 191665 189321 235743 240624 275184 274364 4021760 4343041 5887318 5731966 1041413 1076070 246942 217198 237188 240357 276265 269027 260930 261725 179841 180387 634459 605291 1406259 1374574 372996 366274 518227 523648 634739 621980 643787 645181 668767 676304 634823 706583 1764715 1848359 1154007 938171 572036 563780 664866 663650 685771 689202 693784 707091 799730 793310 4524471 4686412 39.85 71.8 2
10:55:08 2024-01-25 674613 667844 173701 170152 281945 288910 310491 309975 189864 189321 236297 240146 273576 274329 4031112 4343160 5922066 5731966 1031425 1076107 245389 216188 237153 238907 276515 266955 260269 261725 179335 180206 634459 604059 1385241 1381893 372201 365211 518301 519605 635747 621556 636506 643500 665898 671138 632659 705003 1759704 1861463 1144673 942111 572036 558772 664323 663145 680300 685381 698883 702397 793381 792158 4555583 4686412 39.85 71.8 2
10:55:09 2024-01-25 674809 665948 173572 169375 281669 288874 308235 306748 190462 188955 239802 242306 273279 275171 4030374 4275039 5931391 5728235 1041318 1076033 243065 215968 236055 237967 275668 266358 259502 260255 178581 179002 625569 599691 1382960 1376531 370091 366310 515184 518130 636649 617195 637331 642934 660007 667290 632468 699316 1749269 1839165 1156882 946110 567710 557551 665702 660433 677625 689723 694807 698786 793381 792122 4517752 4674800 39.85 71.8 2
10:55:10 2024-01-25 667318 665953 172753 169042 280267 287252 308235 306532 189864 187805 234932 237422 272671 274294 4031112 4311869 5903415 5744858 1043646 1075271 242319 214850 235292 237433 273985 265950 257796 260622 178080 178463 625883 600552 1405158 1361942 368147 367041 513799 521085 635747 614576 638205 638217 656600 672013 629978 695619 1750445 1827379 1133214 942200 566903 559294 661466 656559 679634 689258 688101 697517 791033 784369 4452270 4661118 39.85 71.8 2
10:55:11 2024-01-25 667080 665953 171588 169428 278274 286320 308200 304919 189497 186854 234788 242793 271390 273455 4027500 4386465 5913638 5728480 1028516 1072914 242692 218063 235797 236264 272315 266358 256753 258796 177581 178079 630171 598841 1374729 1367753 367215 360961 512200 516587 631004 617596 638241 636566 660043 667146 626642 698707 1752823 1843091 1131675 934105 568114 557982 660243 659929 678585 677355 686072 696391 783121 784343 4520672 4673705 39.85 71.8 2
10:55:12 2024-01-25 672950 665017 171316 167974 279150 286231 306946 305205 188606 186888 234019 242312 270117 274294 4027500 4295897 5936488 5723798 1034017 1072951 240801 218181 234636 235172 272732 264692 256393 258362 177333 177273 630171 592030 1411036 1374063 363966 362912 510971 513739 631259 614612 631009 639063 655063 662827 627406 695088 1743588 1835050 1138568 942186 565621 553416 660529 656058 671589 683975 688101 690493 779664 784343 4520949 4667044 39.85 71.8 2
10:55:13 2024-01-25 664387 664971 171039 166839 278010 284414 306946 304240 188014 186011 233326 237421 270151 274614 4023871 4327597 5894090 5719986 1041413 1071359 240064 218027 234251 235137 272055 263881 254786 258579 176289 177239 635357 599701 1375670 1355623 364517 363425 508019 515197 628477 608303 632357 632966 650458 661429 622779 688265 1742400 1820603 1138568 935523 561201 553527 654137 651118 673888 682335 679960 689088 786361 775319 4486131 4673705 39.85 71.8 2
10:55:14 2024-01-25 673430 665944 170497 171096 278378 283511 305832 304704 187749 185720 232563 237753 269893 272270 4031112 4346173 5903415 5713236 1023596 1072644 240432 213927 234697 234249 272090 262234 255028 256955 175411 176960 628564 600552 1375650 1369179 365069 359748 505053 508388 622117 603992 625091 627398 649083 654472 617748 688525 1741186 1844278 1134498 930808 561602 548730 651325 651155 665652 673631 685125 689474 776356 775355 4586087 4673705 39.85 71.8 2
10:55:15 2024-01-25 673612 665807 171009 170681 279163 281786 306083 303316 187063 190207 231083 237753 268441 272691 4021760 4267836 5887394 5729134 1044704 1069944 244351 213627 233272 234553 269541 262234 254751 255165 175727 179515 625569 592441 1370000 1364843 360645 359170 502921 508884 623881 603696 623592 629284 647703 656353 617385 679414 1724527 1804948 1112115 937250 560003 551848 655029 646803 666166 674897 674783 682588 779587 777082 4442878 4654468 39.85 71.8 2
10:55:16 2024-01-25 666013 666212 168847 167921 276251 282835 305759 301334 187063 189237 231839 236253 268033 270702 4016973 4399109 5914605 5707940 1021198 1069944 240726 212624 234367 232256 268943 267743 252381 255050 174730 179354 623024 597202 1366232 1362908 362135 358053 504981 509142 619373 603884 621682 625298 647172 652527 613747 686532 1733783 1829971 1144033 922199 559605 547253 647683 651279 664203 670911 679217 682315 772248 772929 4578801 4673705 39.85 71.8 2
10:55:17 2024-01-25 673612 664000 169790 167033 277525 280626 304151 301405 185894 186493 230798 236288 266813 270666 4021760 4265767 5887318 5714257 1041413 1069185 240220 211662 231786 232290 269096 263210 253156 253532 174208 176316 622751 590331 1370436 1362908 360084 356440 500085 505287 622117 598417 621736 625312 640105 649335 615494 677297 1722667 1798475 1108126 931382 555244 547253 649519 643920 661901 669852 670284 678451 772569 770387 4437066 4656140 39.85 71.8 2
10:55:18 2024-01-25 668296 665482 170698 167033 274985 281436 303456 300875 185989 185522 230116 234438 266778 270141 4031112 4348898 5894090 5712127 1016840 1066876 239308 210965 231552 230762 268908 261693 251398 253956 173672 176563 624453 597137 1369383 1362908 360851 357367 502958 504571 614713 601031 617116 620168 639132 647365 603924 679227 1724563 1829971 1120253 920909 553670 540367 642194 639956 658150 664828 673340 680199 768313 771282 4589839 4662189 39.85 71.8 2
10:55:19 2024-01-25 673538 664798 168237 166422 276065 279896 303155 299580 184990 185522 228901 235281 267856 270105 4031112 4278226 5887318 5703870 1042624 1068427 238199 210747 230832 231473 268498 261657 251573 251981 173583 175420 622751 589489 1367237 1360977 358047 354268 496004 503857 613069 594906 618525 623357 638587 649335 610570 674954 1715343 1793196 1119937 926906 553038 543988 645425 639267 660520 666306 667578 678228 770529 763409 4492812 4663927 39.85 71.8 2
10:55:20 2024-01-25 673160 664830 167477 166303 273968 281480 301210 301261 184855 185416 228316 234543 265750 268033 4025973 4330674 5891603 5685139 1021926 1066084 238735 209627 230311 235024 268498 260594 251398 251350 172996 175039 618523 592864 1362223 1369200 358047 353848 498723 498606 611243 594978 613336 618344 638258 644531 603924 675264 1715343 1806961 1100146 927493 553670 540846 644053 642097 653527 665368 669993 671225 761608 766111 4498953 4634775 39.85 71.8 2
10:55:21 2024-01-25 673910 662091 171999 164443 273307 279608 300611 300696 183956 184101 227697 233184 266002 268339 4025973 4264502 5882101 5686474 1038372 1064348 235930 208565 228813 231612 266033 259171 251306 249295 171932 173940 623024 587812 1381097 1352480 354912 351857 493822 501773 612975 592874 612541 616375 629208 641677 602233 665981 1710975 1795979 1096157 918581 545998 538137 636211 633827 653201 659494 659755 669216 757215 756190 4493045 4631401 39.85 71.8 2
10:55:22 2024-01-25 672269 663536 167948 164966 271502 279073 299492 297734 183515 182866 227591 233405 264516 267783 4035378 4339378 5894090 5674581 1022656 1062204 235965 207590 228848 229857 266603 258373 250564 254019 171898 173352 620165 586975 1377339 1362908 351740 351857 493075 495621 608942 594554 608883 612686 631055 636546 603737 668025 1706124 1797252 1088178 926248 545998 531914 637557 632930 647145 658340 660694 665476 760856 757292 4486849 4638988 39.85 71.8 2
10:55:24 2024-01-25 664392 662091 167713 163882 271537 276479 299457 297113 187172 182566 227061 231109 264763 265572 4018632 4352310 5848689 5683878 1022656 1060583 235930 207452 227874 230104 265081 258156 249686 251185 171503 173196 619227 590752 1381222 1351783 353802 349175 492391 495693 605399 592874 610976 611052 630167 638412 598047 668025 1710975 1806456 1088178 912909 546501 531806 632130 632930 644754 652483 661920 665985 752507 752896 4567060 4645028 39.85 71.8 2
10:55:25 2024-01-25 671708 658299 167474 163869 271088 276020 299212 296372 186997 182728 225973 231821 264542 266390 4018134 4304514 5876712 5697583 1037543 1066010 234047 207525 227009 229390 263562 258088 249510 249883 171011 172286 624453 586140 1362400 1351783 351137 350230 489962 494887 604091 585892 609782 611088 627657 638376 602238 661607 1701729 1779703 1090172 914963 541224 531806 631236 627362 645701 650581 652971 665985 755848 752161 4483434 4645609 39.85 71.8 2
10:55:26 2024-01-25 673340 663273 166941 163354 269431 276479 297753 298420 186702 181954 230550 231821 263514 265502 4021760 4333412 5888318 5680025 1018287 1065216 234666 206128 227221 228468 265112 257039 248356 248866 170739 171601 625883 586805 1365223 1363875 350864 348613 492282 493930 605545 587109 601036 607785 622006 631308 596318 656735 1694616 1774808 1099903 920909 541352 535013 634373 628730 647529 653896 650940 662046 753150 747679 4421010 4642863 39.85 71.8 2
10:55:27 2024-01-25 665729 658254 166366 163024 269366 276408 297225 297077 186858 181792 230478 229660 263663 263877 4021760 4345107 5866114 5658267 1018363 1063268 234235 206128 226517 227963 263790 256537 249297 248898 170061 172044 617306 590897 1368795 1362908 352863 347349 489817 492425 604905 588166 602429 609181 621568 630311 595589 654799 1694889 1788213 1093798 918745 539429 531308 632130 626420 644921 651989 651395 661537 753260 746822 4440010 4633484 39.85 71.8 2
10:55:28 2024-01-25 665729 658290 166327 162470 268956 275984 297513 295962 186597 180840 227156 228922 263076 263842 4027500 4349235 5856788 5664844 1016175 1060724 232933 206024 227924 227302 264124 257037 247796 248934 171202 171925 617306 592864 1383529 1358900 352362 347683 487026 490962 603187 586889 600120 606457 620829 627547 591859 655911 1688028 1766830 1082193 918293 540582 532061 631236 626420 643468 652999 651395 660596 750975 744679 4470777 4633484 39.85 71.8 2
10:55:29 2024-01-25 670044 658254 165536 162470 270175 274491 297513 295962 182974 180840 225774 229273 262272 265515 4027500 4321078 5856788 5651606 1015449 1060724 232286 209098 225187 226492 262284 255068 247272 246532 171106 170851 608584 586805 1354595 1363348 349870 346737 489172 491089 599585 580215 597583 603714 618021 629325 593691 652722 1687647 1760544 1084188 913967 538280 531308 628935 623559 643095 648304 649009 658683 746869 744679 4490449 4636243 39.85 71.8 2
10:55:30 2024-01-25 670679 658227 164776 161731 269411 274038 296807 292330 182430 180737 225615 229626 261219 264916 4023871 4333412 5866114 5661080 1014912 1057216 232182 208955 229666 225798 261118 254285 245997 246364 169052 169973 625883 584850 1371564 1361805 348696 347228 488478 489001 599344 581228 598587 604896 612992 625642 590279 650415 1686828 1765702 1096157 912662 537515 530556 628744 623320 641730 644486 645680 656702 743442 739301 4477444 4630179 39.85 71.8 2
10:55:31 2024-01-25 669656 658263 164741 161697 268569 273617 295973 293229 182430 180166 225456 228922 260638 263842 4030374 4330210 5891527 5675774 1016840 1057646 231113 208591 229630 225059 261083 254072 245618 246779 169668 170007 621853 582626 1363972 1351783 346910 345370 487404 487778 597076 579024 596473 600867 616233 627585 590559 650718 1688338 1765615 1078203 909020 535070 528863 623858 619699 638486 643481 645690 654265 742499 738152 4483646 4630179 39.85 71.8 2
10:55:32 2024-01-25 666281 658218 163719 161658 267347 273043 295557 292613 181796 179597 225103 229606 259809 263877 4027500 4320818 5884764 5666409 1016840 1059220 230564 205493 225684 224676 260649 253470 244828 246364 169668 169670 615877 581795 1379762 1350825 346311 344332 485717 486925 595534 577123 593896 601466 614562 622042 587123 647837 1684039 1761337 1076209 910059 534324 525822 621709 616419 634707 639988 643469 652690 736527 738877 4486849 4636243 39.85 71.8 2
10:55:33 2024-01-25 666281 658182 163684 161143 266718 272972 295481 292097 181314 179597 224398 229285 259809 263807 4024022 4305275 5884764 5674499 1016840 1056111 231500 204739 225684 223671 262974 258391 244486 245570 169192 169670 615877 581795 1381671 1350555 345297 343264 484308 485548 591809 576270 593075 594888 612537 622258 586067 647268 1683805 1757173 1106131 908762 533471 522684 621746 618053 635714 640204 641639 650834 729958 738110 4480446 4625810 39.85 71.8 2
10:55:34 2024-01-25 666281 657183 163615 160629 266122 272139 294314 291618 181245 179280 223697 228645 259017 265291 4018134 4314654 5875439 5670452 1016840 1054579 230817 204452 224696 223292 260252 254145 243700 244815 168718 168864 620403 581795 1379464 1348746 342798 344783 481280 483382 590901 574163 593075 597343 612970 622028 584966 645579 1678390 1765938 1093798 903256 532027 525122 618186 616338 634813 638468 642936 650648 733711 736677 4527407 4639551 39.85 71.8 2
10:55:35 2024-01-25 667689 659443 163714 159473 267066 271274 293417 292097 180673 179422 222962 228645 258983 263205 4021760 4278105 5820280 5665120 1028361 1053796 230655 204130 222525 223637 260841 252716 243700 243687 168718 168830 614448 581795 1349253 1344495 344738 342807 478084 486236 593120 572911 593038 593831 609440 620400 579660 641290 1680848 1772294 1080198 901028 533603 522352 618186 620432 632312 639824 643431 646626 731718 736423 4484367 4620284 39.85 71.8 2
10:55:36 2024-01-25 659750 657853 163408 159612 265643 270883 293829 290678 181119 177769 223904 227549 258228 264023 4023871 4330606 5838137 5670452 1024934 1054207 229351 203844 222873 222913 260291 252716 241394 244268 168246 168563 622116 584438 1361366 1337184 342654 342843 478519 483004 587210 572875 592196 590438 611238 620436 579660 645579 1682964 1777069 1068229 898433 530514 519134 614690 616338 625642 635535 639938 643680 732526 735876 4471395 4622305 39.85 71.8 2
10:55:37 2024-01-25 660782 660566 162174 159507 263474 270847 293445 288426 180479 177311 222266 226493 259636 261328 4027500 4399232 5847463 5655742 1004613 1051504 229351 202849 222873 225784 259925 252680 240655 243447 167436 167797 620645 586805 1342373 1342589 342654 339675 476153 477593 587329 573757 586017 592819 609974 613280 576847 642031 1672319 1755176 1075483 904996 526010 516866 616472 609145 629334 636502 632677 641712 733949 727587 4458633 4616630 39.85 71.8 2
10:55:38 2024-01-25 667830 660451 162361 159248 264318 270775 291423 290290 179972 178049 221324 226354 258056 259897 4027500 4342790 5845795 5636984 1008951 1052395 229351 202176 221795 221507 258832 251081 243675 241955 167201 167233 620403 584293 1344819 1349868 341654 338104 477231 477629 588459 567865 584647 585983 602279 612813 577164 635420 1665101 1743119 1072219 902311 527131 519905 614507 609145 628408 631299 632797 641998 725277 726623 4477444 4620807 39.85 71.8 2
10:55:39 2024-01-25 664120 658698 161530 158556 263149 270666 292050 290535 179545 177243 221205 226004 258761 261509 4022310 4305275 5870523 5657043 1014687 1052781 227190 201577 221448 222412 258547 250657 242342 241752 166898 166705 616053 580137 1369353 1336962 341402 340188 474507 477744 585549 567165 583530 589298 605112 613280 576311 636124 1664744 1751413 1079553 894396 524038 513851 608489 603902 625620 628900 631745 641998 724177 725499 4538224 4617236 39.85 71.8 2
10:55:40 2024-01-25 667221 656823 162013 161552 263614 269290 290202 288045 178372 177154 219947 225865 258437 260083 4028215 4271467 5826745 5641959 1026404 1051504 227260 201190 220749 223136 257425 251046 242172 240642 166629 170095 611589 578486 1351224 1335030 340676 338104 474172 477629 580423 565526 584647 585035 602464 614745 567834 635420 1669207 1760617 1070224 892850 527506 513779 607595 609108 621608 629415 630779 634487 723152 725462 4464848 4617512 39.85 71.8 2
10:55:41 2024-01-25 656347 658232 161359 161817 262371 268840 290440 288751 178654 177915 220158 224020 261885 259932 4030146 4326993 5831885 5658310 1016175 1048112 226967 200910 219823 222546 257170 250269 240948 240676 165562 168456 616415 585129 1347884 1329255 341644 334556 473168 477257 580423 569580 583816 584831 604684 607838 570466 633996 1664744 1751376 1058255 896788 526010 512225 611220 610564 621169 631299 631898 634450 728024 721309 4398957 4608147 39.85 71.8 2
10:55:42 2024-01-25 658314 657766 160472 161878 260736 269705 291031 287634 178778 180436 220158 223986 257997 259095 4021760 4386427 5848578 5646383 1003182 1050462 226383 200595 219692 220647 257999 249496 240610 243354 165353 165671 617703 585129 1339669 1336962 341644 335530 473168 474338 582997 568773 581224 587127 600515 607375 572843 634723 1660479 1740500 1048281 898100 521215 511829 610247 603275 622966 630818 629135 638210 726142 720693 4458633 4614727 39.85 71.8 2
10:55:43 2024-01-25 667228 656931 160438 161556 261170 268478 288882 288381 177777 180668 219249 225444 257314 258867 4021760 4336599 5843300 5641940 1012544 1049866 226190 199792 219964 221125 256813 248932 240877 242329 165492 167281 623588 577759 1371991 1342287 338751 336542 472500 474266 580156 562788 579503 586296 599839 608765 571902 631833 1660479 1745989 1056260 891854 521215 513725 605522 603678 620291 623842 630201 635875 717333 718295 4511843 4617512 39.85 71.8 2
10:55:44 2024-01-25 666277 656841 160477 158602 261205 267155 294351 288124 177497 180598 218720 224685 256953 258368 4018134 4268769 5810161 5646363 1021926 1047108 225893 199966 218422 221089 256239 248512 240913 241649 165088 167268 610160 579001 1356628 1337294 338751 334486 471735 476848 581330 558887 579430 576933 594618 609027 565494 627213 1659987 1749707 1061984 890475 522889 511793 605781 607145 618431 622285 628651 632250 712219 720393 4468038 4608147 39.85 71.8 2
10:55:45 2024-01-25 656345 656509 159923 158084 260338 266745 288847 285526 177777 179566 219249 223261 255985 258368 4016973 4318094 5810848 5646363 1016766 1048489 223736 198993 218292 220304 255165 248964 238505 241742 164753 166778 604442 580965 1346928 1326258 338149 337144 469495 473377 574779 558887 579056 576978 599765 607802 567133 632282 1664744 1765664 1057756 887911 520845 509274 602104 603651 614681 622285 627240 630454 718383 719195 4458633 4608147 39.85 71.8 2
10:55:46 2024-01-25 658314 656832 159481 157823 260953 265927 294392 286418 177150 176708 218532 222607 256020 256279 4018134 4324232 5791510 5627363 1012479 1041989 225979 198612 217310 220304 254026 247922 239326 240632 164433 166429 611703 581497 1378132 1335493 337685 333794 468963 473043 574560 562567 575263 579116 595037 601576 565022 630001 1659295 1742208 1050276 898470 520845 508551 607168 600854 614246 622285 621727 629038 718383 712332 4389646 4608147 39.85 71.7 2
10:55:47 2024-01-25 662666 656841 158814 157827 259906 265927 288106 286552 176661 176708 218005 222230 255949 256279 4027500 4345146 5824663 5635832 1002467 1044284 224707 198336 217275 219701 254738 246360 239529 240259 163907 166313 620645 583458 1332843 1336925 337794 333541 470732 473243 579162 562788 574409 580834 592605 600515 565079 625174 1645404 1719646 1054265 895129 518075 512273 605094 599502 616578 622285 621616 630902 715522 712260 4452270 4608147 39.85 71.8 2
10:55:48 2024-01-25 662004 656837 160361 158043 260448 265892 288602 285539 176492 176461 219295 222418 254416 258297 4018134 4314654 5841097 5642336 1007515 1045448 223632 197750 217952 218560 254026 246360 238049 239551 163210 165850 619174 575166 1370964 1333028 333749 333830 466186 467884 576000 557592 574298 581173 594504 603942 565348 626648 1648426 1738106 1069379 888763 516753 507765 599321 597951 615718 620236 622612 630902 711446 712223 4499230 4610932 39.85 71.8 2
10:55:49 2024-01-25 664392 655909 158844 157273 259114 264300 287701 286199 176391 176461 217327 222264 254737 256674 4021760 4256494 5800836 5630278 1019016 1046967 223477 197716 220503 218900 253602 245946 238085 238774 163348 165584 611703 576933 1344585 1333395 333821 333360 467407 471448 574779 556410 575374 575881 589266 600694 559390 623210 1655749 1741698 1056260 886233 519735 509129 599562 600830 614608 617670 623498 625256 710332 717484 4455450 4606283 39.85 71.8 2
10:55:50 2024-01-25 658584 656572 162769 156438 260815 263421 287786 283750 176039 175530 216687 221170 254381 254281 4021002 4330674 5772860 5623592 1007440 1042358 222943 197063 215638 217846 252192 245946 236581 238071 162826 164823 617703 581795 1329675 1327964 333749 329773 466746 468250 568000 557592 569465 572048 585879 595403 558028 622990 1648593 1733114 1044291 892377 516790 503237 601284 597546 610255 623670 619926 623364 711264 710337 4380152 4598782 39.85 71.8 2
10:55:51 2024-01-25 656098 656373 159912 156597 258885 264230 286454 282885 175520 174848 216548 219812 253567 255064 4018134 4380305 5810161 5634503 1002467 1042026 222689 196448 220431 217170 253213 243988 236912 238036 162305 165053 616232 581380 1343407 1335288 333749 329773 465428 467900 573047 557628 568622 576325 586203 595253 559684 617517 1637006 1710452 1059204 891743 513684 504837 598566 594243 612943 618141 615286 625029 711886 707079 4446368 4603440 39.85 71.8 2
10:55:52 2024-01-25 662242 654230 159464 156403 258053 263825 285508 283388 175352 175127 215980 220796 252790 256459 4020686 4305275 5845524 5620926 1006081 1040475 225938 196414 220395 216125 252402 244776 235816 237266 162158 164261 617703 574757 1351123 1332451 330621 331812 462732 465222 568036 549910 570002 574624 584910 598548 560874 617956 1641584 1723946 1042297 881203 511552 501787 594248 590819 608444 613271 616196 622935 702903 707406 4506553 4607170 39.85 71.7 2
10:55:53 2024-01-25 666286 654769 162684 155087 259578 265324 285294 284011 174869 175092 220568 220490 252755 254839 4018134 4262700 5796706 5620926 1016840 1041608 221537 195801 216061 216891 251420 244023 236181 236533 162012 163770 611703 575696 1343454 1328051 331623 329773 462768 467900 567698 549874 568585 567811 582338 595253 555147 615222 1639074 1731850 1054764 881203 513757 503237 594668 596258 604096 613271 617634 620269 704357 708905 4449227 4592228 39.85 71.8 2
10:55:54 2024-01-25 655206 656495 159095 156066 258419 262440 285330 281848 175110 174273 216760 221151 252616 256742 4012408 4320153 5791510 5630278 1013277 1042284 225550 197509 216061 215825 250651 244023 234856 236333 161271 164485 614761 580551 1335706 1322326 332666 327256 461512 467238 567266 554730 568183 567811 585286 593507 553025 617043 1641547 1727614 1039554 885320 513376 502775 596391 594993 605513 614498 613939 617960 709329 707369 4392794 4582876 39.85 71.8 2
10:55:55 2024-01-25 655172 656499 158247 155766 255747 262144 285272 281474 175043 174033 216724 220793 252229 255654 4017248 4389684 5801415 5618227 992486 1037455 223167 197232 216061 215156 251420 248773 235020 236253 161202 163701 613289 580137 1331872 1331507 331623 326762 460057 464492 568874 549946 566102 571916 582589 592587 554735 615158 1631133 1705611 1053099 887911 510462 503844 596469 592529 604096 613271 612455 621630 705854 701196 4442878 4589416 39.85 71.8 2
10:55:56 2024-01-25 662128 654443 158574 155367 256504 260978 284330 281742 174080 173823 216904 224161 251003 256742 4025973 4323760 5843391 5620926 1000218 1043502 222613 199440 216061 214754 250442 245491 234226 235076 161091 163405 614761 572416 1343785 1329585 330544 328778 459985 459782 566864 548881 566102 567883 582768 594834 556378 612504 1637006 1719646 1057169 878665 507570 501318 586149 585599 605513 608292 610273 619866 700997 701160 4492812 4598301 39.85 71.8 2
10:55:57 2024-01-25 662761 653949 161654 154364 257330 261761 283335 281559 177883 173979 216150 219440 251177 255203 4018134 4264955 5792087 5623511 1018553 1038191 221989 199440 215417 214719 250832 246085 234063 234644 161202 162622 617703 572378 1331958 1318744 330310 327750 457902 463073 562890 548881 566102 565508 583890 594687 549878 614314 1641547 1735571 1063274 876063 509988 498737 589726 589261 600286 607829 613326 614246 702330 702184 4442878 4588956 39.85 71.8 2
10:55:58 2024-01-25 655172 652995 158242 154854 256899 266600 283662 280341 178132 173183 216150 220035 251596 254213 4018134 4330779 5744670 5614092 1003084 1039148 222925 196126 216180 214765 250939 248810 233214 235041 162106 162622 611818 575696 1328214 1323346 331013 325778 459877 461120 559095 550438 561949 567183 582589 592023 553098 614314 1629645 1719646 1044042 885398 507210 495823 591205 587091 599737 612538 608469 615663 705854 698341 4418013 4586145 39.85 71.7 2
10:55:59 2024-01-25 662510 654946 157805 154364 255707 266412 283233 281130 177462 173979 214830 223934 250443 252711 4012408 4324427 5806025 5590934 999391 1043395 222427 195851 215310 214318 251328 243594 233435 234902 160843 162520 621197 570785 1338802 1327022 328678 328231 458865 458883 563993 546098 562857 568755 583065 592059 549914 611520 1629976 1714778 1053099 876063 506095 495932 587224 586351 602095 604282 608460 616136 694120 700316 4483434 4592228 39.85 71.7 2
10:56:00 2024-01-25 662238 649056 158021 153834 255742 261869 282086 282303 177744 173391 215168 220022 249679 254573 4016032 4253470 5772860 5610217 1010957 1039332 220713 198775 213853 214880 250267 243450 234697 233492 160475 161966 610253 571150 1328822 1325316 329536 325672 457604 459782 559023 545676 562526 562934 577082 588236 547335 610615 1639333 1723909 1065309 875037 509014 498737 587224 585586 598521 604258 609225 612357 693854 699328 4433485 4582876 39.85 71.7 2
10:56:01 2024-01-25 652349 649281 157291 154047 254896 261387 282055 278566 177814 172290 215543 218914 249679 255387 4009549 4318331 5779163 5610217 1005332 1032984 219921 198532 213211 213792 249919 243702 232174 233561 161662 162235 604453 579420 1317165 1322494 330544 324744 458865 463311 562890 549512 559381 558906 577154 586203 549089 613237 1632393 1714742 1051064 883814 509560 494945 585753 586931 598997 605981 604724 611741 699141 694232 4364577 4580051 39.85 71.7 2
10:56:02 2024-01-25 657078 652990 157077 154017 254469 261132 281401 280385 177234 172152 214121 219246 249610 252211 4018134 4330419 5794557 5590091 994520 1039405 221297 195029 213996 213062 249919 243251 232070 232126 160176 161003 611818 570379 1344306 1331931 327350 326545 458865 459672 562092 544348 560008 564418 578037 589252 551540 608230 1627760 1708029 1030328 879373 504051 495330 585140 583011 599737 603667 604746 616040 695215 694268 4486849 4589416 39.85 71.7 2
10:56:03 2024-01-25 660525 652101 157117 153271 255248 260913 280972 279827 174162 172803 214121 219526 249194 252639 4008769 4256494 5763534 5608848 1011757 1036243 220066 195166 213325 213028 248378 243287 232036 232126 159631 161260 611703 570379 1334879 1317809 327142 326386 455630 460035 557437 544312 562007 561065 579267 585807 547116 609923 1632319 1733125 1032322 871931 504480 494689 583872 586151 593923 604222 608469 610508 694083 694160 4424352 4577212 39.85 71.7 2
10:56:04 2024-01-25 658584 649250 156818 153271 253641 261132 282815 278435 173763 172067 214049 218691 248813 252603 4023009 4280078 5813248 5611661 1008951 1034374 219202 194721 211362 213028 248937 241742 232070 232092 162759 160857 614761 570785 1322655 1318744 326645 324816 454948 460687 558124 540522 557295 559624 574774 586348 540829 604538 1627760 1718254 1038307 873791 506934 494652 583825 582629 592013 601387 606737 608902 695032 694124 4427526 4586078 39.85 71.7 2
10:56:05 2024-01-25 655172 652990 156426 153032 253799 258653 281555 279136 173798 171674 213749 218199 249923 251821 4014493 4345954 5763534 5595476 990830 1036108 219049 193458 213360 213810 248378 242083 232035 232092 160305 160857 608508 575418 1321767 1318744 327410 323866 454223 455353 556547 540932 556829 558906 576125 582732 549393 606901 1620815 1701258 1051273 876063 501190 493290 586173 583691 597634 603969 604552 611265 695032 693146 4433969 4580051 39.85 71.7 2
10:56:06 2024-01-25 657317 649209 155896 153037 252420 259453 280118 279136 173677 171672 213129 217825 248020 252711 4018134 4314654 5819487 5594052 998189 1038669 217468 193599 211362 216195 248762 240583 232724 231700 160305 160752 610347 572416 1342463 1318744 324771 323830 450669 457435 558914 539991 557332 561212 573962 584483 540756 601332 1620815 1703672 1044959 866843 502260 495390 581348 583218 594659 598891 603182 605143 690803 694509 4443556 4583133 39.85 71.8 2
10:56:07 2024-01-25 652632 653649 156000 151983 253226 258653 280083 278743 173555 171726 213378 216812 248606 250793 4015433 4327597 5735388 5595476 993735 1033240 218368 192848 212621 213237 248169 241367 231385 232057 159856 160455 605903 575285 1342948 1318744 324807 322849 452292 453319 555295 540824 556434 558761 573626 579073 545608 606672 1618514 1701258 1044959 876908 498350 492557 583872 577050 595753 603335 597514 608740 691600 689240 4424352 4585351 39.85 71.7 2
10:56:08 2024-01-25 659899 651403 155736 152021 252350 259310 279905 279028 173126 171095 212525 217335 248020 251607 4023871 4266167 5763534 5593712 1009651 1034630 217841 193288 211074 213095 246019 240654 231873 232058 159856 159435 613289 567542 1327906 1313248 323642 322884 450971 455993 550045 539321 556038 555497 573079 581913 542885 602932 1622136 1719646 1028333 867583 501190 486846 579697 576861 585744 600227 603182 606640 693178 689854 4411611 4563464 39.85 71.7 2
10:56:09 2024-01-25 651357 653912 154927 152541 252910 258187 281489 276541 173383 170721 212603 216639 249680 250826 4014493 4370819 5763534 5593474 988827 1033290 217655 192543 211327 211904 247404 240898 230737 231344 159520 160200 613428 574053 1320793 1316874 324699 321609 450618 450732 554867 542275 553601 559228 574774 577628 540865 600962 1613848 1694466 1038854 875660 498350 491533 582974 578742 595501 600649 597348 606439 685178 685255 4421181 4580051 39.85 71.7 2
10:56:10 2024-01-25 657696 649168 154824 152157 250878 258255 279905 277638 172488 170889 212461 216871 249329 252281 4022310 4301648 5810161 5608848 998805 1033304 215786 193177 210350 212621 246885 239130 231385 232058 159408 159435 605903 571324 1319174 1316874 323414 320896 448988 456070 555724 538178 556038 556355 568068 578261 538997 597284 1613887 1700053 1024343 866348 501190 492557 578056 580386 589384 595244 600288 601114 686073 685291 4430416 4573947 39.85 71.7 2
10:56:11 2024-01-25 650483 649159 155173 151801 251673 257064 279905 277463 172730 170518 211380 215608 252672 250366 4016973 4320968 5728198 5586104 998790 1033064 218276 191960 210596 211904 245262 239837 230701 232022 159373 159401 605903 570785 1332654 1314076 323151 320600 452255 453048 550539 538178 548621 553075 572234 577032 542116 603229 1613851 1700053 1024343 876908 498350 486738 580519 574551 586068 598627 594485 603294 690100 683183 4421010 4577399 39.85 71.8 2
10:56:12 2024-01-25 660520 650749 154600 151279 250145 256669 279511 276613 172027 170855 211049 216847 248457 249491 4012408 4316859 5796498 5584393 995903 1033051 217294 191564 210596 211538 246054 238892 231136 232022 158962 159401 607405 565893 1338657 1318860 321683 321870 448778 450588 550081 535792 552742 557216 568032 577441 542500 596824 1611556 1696369 1038854 865116 496124 489672 578056 578742 589130 595244 601618 604803 685551 685327 4496255 4573524 39.85 71.7 2
10:56:13 2024-01-25 656801 649137 154600 151283 250878 256669 279905 274923 172575 169977 211415 215505 248283 250617 4008769 4302363 5771752 5612434 1006013 1032719 215982 192403 209616 211693 245843 238953 230373 232058 157620 159435 613428 574053 1317889 1305853 322660 320375 448145 453370 551710 538178 553832 549928 571390 577226 538110 599590 1613698 1710452 1043572 866880 498350 486774 580409 577923 588427 597104 595584 601549 685142 684664 4355172 4561320 39.85 71.7 2
10:56:14 2024-01-25 650398 649173 153825 151279 250779 257100 279118 274958 172421 169439 211415 215102 247935 249034 4012408 4386562 5781090 5589942 987885 1032612 216249 191390 209728 211031 245879 237477 230560 231103 158307 159080 614921 574015 1308971 1320500 322660 317924 447909 453085 553193 538944 546998 553857 565494 575478 538146 595211 1603435 1673677 1046994 870655 495422 490030 574756 571975 588844 592815 593910 603085 679989 684249 4455450 4570686 39.85 71.7 2
10:56:15 2024-01-25 658314 650481 154137 150689 249416 256239 278066 276648 171601 169977 210502 215252 247242 249034 4008769 4247757 5744883 5586104 1006013 1031600 215152 190961 209212 210267 243757 239181 229024 230440 158716 158322 607405 567720 1321549 1307713 322288 319712 447792 453196 548712 531846 549435 551237 569603 577226 538219 595685 1613924 1715775 1022348 862658 496902 483825 576385 576289 586762 595244 597151 599410 685106 684182 4411645 4564575 39.85 71.7 2
10:56:16 2024-01-25 651283 649168 153996 151073 251480 255024 279511 274923 171635 169439 210684 214940 247207 249245 4012408 4364660 5754258 5586104 985141 1030868 215117 190794 208629 209890 245297 237618 228880 231407 158156 158894 607405 574026 1313485 1315178 324123 318264 446867 450841 552101 537199 550683 554102 570484 573603 539744 596543 1604372 1682870 1029829 871931 494373 486810 578839 572820 586068 594978 592307 599557 681504 682135 4421010 4570686 39.85 71.7 2
10:56:17 2024-01-25 654930 649137 153855 150278 255218 254419 278334 274467 171328 168936 210026 214402 247207 247499 4011630 4333782 5744883 5576732 987253 1029954 215083 189797 209317 209890 244473 237618 228339 230526 157365 158137 613241 570785 1319629 1309524 322288 316965 446527 448611 547431 531955 546483 553587 569603 574665 537818 597235 1604170 1688143 1020353 872545 492968 487602 576385 567847 588844 594147 593179 598265 679989 680175 4427514 4566405 39.85 71.7 2
10:56:18 2024-01-25 657035 649556 153607 150177 250774 255451 276559 274695 171022 168936 209844 214070 246410 247882 4012408 4253842 5744883 5576732 1006769 1029596 214417 190061 208269 210148 242600 237358 228206 228902 157970 158971 608876 565051 1312615 1307667 320467 317000 445582 450156 544201 531093 547557 547312 563989 572963 531743 593942 1612549 1706540 1022348 861935 495784 482662 572123 573616 582950 591127 595067 595910 683059 682135 4408339 4564172 39.85 71.7 2
10:56:19 2024-01-25 653045 651288 153560 149797 250783 253639 278298 273246 170904 168635 209662 214036 246031 247118 4012408 4333546 5744883 5572755 986548 1027112 214233 189166 208594 208595 243517 237215 227112 229972 157460 157383 607405 571150 1325310 1309524 321376 316451 444313 446990 547162 531846 546779 549397 567407 569668 537073 593850 1600021 1680487 1050321 866843 491457 484664 576202 571510 587141 592448 590345 598985 681744 676061 4411605 4561320 39.85 71.7 2
10:56:20 2024-01-25 655206 647466 153450 149659 249263 254846 275713 273105 170514 168232 209300 213830 246031 248649 4008769 4286518 5790429 5586104 995899 1030101 213753 190061 206041 209200 242974 235882 227852 228512 157425 160740 605903 566264 1324003 1309524 320241 315973 441741 448990 547431 530598 546779 547276 559126 570544 531427 588550 1604575 1687275 1036819 862045 493911 484847 570098 567811 577091 591142 590268 594435 678668 676169 4427449 4568607 39.85 71.7 2
10:56:21 2024-01-25 652632 650476 153079 149077 250044 255005 276928 273210 170480 167869 209335 213408 245652 247938 4012408 4327323 5736614 5577972 984438 1028605 214210 189166 207764 208188 242974 236047 226374 229258 157202 160767 600049 570379 1318232 1309524 320921 317958 442138 445619 545813 530279 544418 550456 565259 568212 531851 593071 1600021 1681678 1043572 866843 490173 483477 573908 569561 585517 593448 586912 595947 678851 675217 4420894 4571490 39.85 71.7 2
10:56:22 2024-01-25 655098 649483 152943 151188 249049 254883 276065 273210 170173 167869 208716 213408 245372 247322 4011630 4275700 5744883 5561767 1003898 1031069 213787 189200 207296 209235 241822 236047 227817 227645 156951 160593 608876 564244 1314508 1307667 319971 315938 442066 446662 540995 529062 544418 544047 559090 569574 530675 590370 1604704 1693969 1038854 857660 493319 481323 568888 567775 579240 585978 590471 595118 676164 680212 4411687 4559873 39.85 71.7 2
10:56:23 2024-01-25 652137 651288 152418 151179 248290 253534 276452 274568 170378 167734 209230 213237 245442 247047 4012408 4373870 5782185 5574166 979539 1026348 213719 189131 206041 208188 243347 234592 227077 228547 156157 160663 607456 571192 1310042 1315008 320921 315802 442102 446990 546621 529798 543535 549677 559162 568212 532180 586774 1594169 1663303 1030714 866843 491219 484162 568888 565471 580064 586230 583380 595541 673492 672228 4427161 4563464 39.85 71.7 2
10:56:24 2024-01-25 657078 648642 152973 152327 250035 254286 275428 272999 169938 168465 208251 213602 244722 248531 4009199 4250448 5754253 5578508 999692 1026608 213092 189131 206041 208188 243468 235847 225674 228352 156375 160593 607405 566736 1320785 1300304 318399 315497 441299 446602 541371 528315 544381 544047 559162 568740 530675 591813 1604667 1701258 1047725 857015 490974 477796 570503 569561 577109 588227 589069 592696 676164 676205 4373719 4555203 39.85 71.7 2
10:56:25 2024-01-25 647529 649092 151614 149217 247823 253073 275713 271511 169940 171540 208647 212544 244652 249178 4016567 4383426 5777879 5567360 986281 1027039 213058 188503 207584 207540 241451 237018 227112 227098 156157 160558 598110 567886 1326430 1316874 319336 314941 441705 446721 544201 527496 539479 545237 555736 564914 531427 586387 1590775 1659772 1030328 863886 489130 480644 565640 565035 577091 584545 586008 594044 673004 672264 4464676 4558069 39.85 71.7 2
10:56:26 2024-01-25 654914 647725 152623 150038 249272 252263 274414 272758 169368 167835 210019 212715 244145 246113 4008769 4258532 5744821 5584393 999504 1026756 212399 188503 210412 207540 243734 237536 224942 227839 155905 158049 607456 568276 1319159 1298460 317689 315802 437813 444954 539840 527532 542728 540950 562885 568212 528246 589422 1602296 1696443 1024609 857036 489130 477760 568888 568755 578683 586507 587049 590374 676056 675181 4370672 4551955 39.85 71.7 2
10:56:27 2024-01-25 647570 650211 151157 150524 246902 252333 274834 270649 169906 171075 208031 211877 244110 245562 4010371 4383614 5744670 5566997 985727 1028216 212331 188400 207656 207401 243390 234558 226444 226596 155870 157829 605934 566264 1308416 1315008 317175 314435 441886 445245 541031 525936 537882 545915 554883 564012 529067 584572 1586265 1659772 1028333 861433 488437 477868 565240 564370 576982 580765 585142 593395 672018 671248 4464676 4561320 39.85 71.7 2
10:56:28 2024-01-25 657585 647725 152093 152046 249272 251877 273193 272633 169100 167237 207169 212533 243905 245527 4003056 4247222 5736614 5577972 999335 1028105 214326 188434 207656 207401 242365 235248 224838 226959 155732 157794 601520 564244 1318919 1300304 315793 315658 441815 444254 539458 525972 541959 544367 558910 568212 528246 588230 1602296 1696443 1024609 855157 489130 476344 568449 567147 578010 586339 586008 588559 676056 672228 4361248 4551955 39.85 71.7 2
10:56:29 2024-01-25 647534 649291 151123 150133 246345 252263 273994 269859 169436 170955 207996 211403 243735 247938 4008769 4370927 5755058 5551578 977459 1024134 212071 187911 210008 206365 243468 234544 225780 226291 155264 157794 608949 569515 1312372 1315115 318181 313742 439951 444617 542834 527496 538902 545915 556542 561533 527464 583290 1589418 1655289 1028679 862658 488176 477832 563971 558869 578010 579064 582941 591360 667042 671147 4436540 4561320 39.85 71.7 2
10:56:30 2024-01-25 649478 648647 151809 151944 246964 252144 273193 269825 168833 170920 211609 211403 243156 249582 4003056 4318110 5724409 5567083 979501 1023844 216378 186769 207252 205255 240342 239027 223589 226361 155087 157134 608949 568351 1306132 1304889 315541 313384 440644 442551 541371 525827 539818 540770 558179 561426 528848 586163 1586154 1664907 1035265 863166 486786 477832 567243 558869 576753 583772 580919 588555 667006 667227 4408455 4551955 39.85 71.7 2
10:56:31 2024-01-25 654905 647716 151123 149321 246902 252855 272254 271097 168863 171075 206737 211370 243121 244771 4003056 4247757 5761734 5564814 994520 1025500 216191 187322 206490 205895 241684 239268 223555 225696 154902 157025 600049 563037 1322107 1298460 314718 314914 438079 440773 536722 521290 540934 540266 557578 564734 522729 586201 1595303 1692450 1024609 853237 486944 476379 564007 564600 574747 582329 585886 585880 673956 673874 4392794 4540954 39.85 71.7 2
10:56:32 2024-01-25 646090 647721 150468 152111 245381 252322 273158 269004 168866 170576 211573 210718 242614 244771 4003056 4361660 5763534 5541859 977870 1023844 216191 187322 206490 205895 240745 234688 223589 225661 154368 157134 608949 569161 1303680 1308595 315793 312055 439321 440153 541371 527404 537520 540842 556542 559852 522873 583783 1585759 1655179 1024609 862547 486786 480753 562904 561972 574601 582331 577744 586898 665903 666721 4430416 4550413 39.85 71.7 2
10:56:33 2024-01-25 656132 647725 151123 151518 246938 251466 272705 270460 168149 171159 211393 211370 242375 246719 4008769 4253470 5740519 5565035 998790 1023844 212977 186735 206200 205717 240837 239099 223520 224616 154725 156697 604462 561433 1321344 1296620 315325 313701 437893 439771 535230 522564 536291 538233 556542 563220 522765 584572 1595448 1689667 1034784 853787 486673 475559 564504 561995 574159 582652 584563 587877 672786 667155 4386616 4544304 39.85 71.7 2
10:56:34 2024-01-25 648266 647721 149952 151838 245087 252855 272289 268559 168299 170302 211501 215018 242375 246161 4003056 4374060 5744883 5561954 977496 1023844 212828 186735 205553 205255 241006 233992 223624 224929 154085 156697 616973 566264 1301186 1309524 315685 310429 439321 440867 539458 522061 535235 540905 553334 559198 522801 578499 1581529 1649399 1047725 860173 484709 474898 561309 559587 575337 577073 580715 589517 665213 665099 4443098 4561320 39.85 71.7 2
10:56:35 2024-01-25 655167 647258 150494 151487 245896 252144 271803 269790 167999 170611 207409 210976 242375 244019 4003056 4259108 5726233 5563390 997364 1023844 211935 185394 205875 205221 240126 234905 223520 224616 154557 156260 601520 559835 1314600 1296620 311903 312749 436834 438951 532054 521087 536757 536568 553825 561533 521993 583328 1590775 1687275 1022574 850323 484709 474361 559036 558869 572077 579385 582527 586391 667151 670564 4399013 4549429 39.85 71.7 2
10:56:36 2024-01-25 647699 648263 151373 149495 244206 251967 272028 269958 168265 166958 211357 211761 242544 245987 4010522 4380447 5754209 5529989 976753 1023844 211935 190287 205261 204902 241006 233299 223520 225161 153769 156478 608949 567480 1299923 1307667 316260 310566 437856 440397 538315 522025 534781 540229 550113 558805 521187 577643 1577045 1651116 1024609 857697 484020 474528 559720 557676 572611 577217 576001 584596 662940 662799 4427161 4546845 39.85 71.7 2
10:56:37 2024-01-25 656610 646976 150504 148737 245966 251292 271283 270693 167599 167895 207090 210068 241094 245987 4007500 4250448 5720061 5555462 993698 1023118 211935 190154 205226 204583 240330 234688 222144 223611 154120 156008 601520 561033 1333815 1298460 311867 311546 435688 440397 531982 519946 535995 534982 550149 559887 523012 581150 1590775 1682431 1022574 848477 484020 472986 559720 558332 567969 578465 581214 584540 669500 666721 4392794 4542590 39.85 71.7 2
10:56:38 2024-01-25 645694 647263 151051 148872 244141 251149 272651 269209 168164 166888 207783 211387 242068 245769 4012891 4380305 5754209 5562067 976642 1022393 211900 190118 204902 203948 240588 232899 222797 223611 153563 156260 605963 566264 1303757 1305814 314211 310024 436498 440085 536722 522934 532742 539758 550041 557554 523012 577537 1574698 1646310 1035265 857660 482645 476379 559684 556355 568041 576458 576184 584206 658137 663955 4421010 4557065 39.85 71.7 2
10:56:39 2024-01-25 655167 645824 150043 148150 245350 249848 271164 268934 167170 170505 206801 211909 242846 245277 4007162 4254247 5747830 5565035 990673 1020907 211533 190083 204831 204762 239445 234487 223629 223576 153803 155220 609795 561958 1317611 1291084 311832 311510 433052 439774 532203 519946 535198 536153 550149 558248 521168 581076 1586228 1685259 1039418 848440 482645 472282 561309 560778 567969 578501 581544 582807 667006 665207 4370818 4530818 39.85 71.7 2
10:56:40 2024-01-25 645854 646774 151267 148040 243596 251435 270939 269388 167550 167036 207598 210881 241025 243770 4010371 4373854 5744896 5541017 978552 1023118 211900 189976 204642 204378 239887 232991 222110 222818 153871 155151 601553 559835 1305176 1307667 312208 310060 436806 437847 531982 516907 530374 536568 546316 556838 523012 575049 1580406 1656463 1035265 848168 479910 473655 557706 558795 571327 576486 577744 584540 663372 663301 4468038 4545468 39.85 71.7 2
10:56:41 2024-01-25 649480 645811 149405 148253 243844 249848 271388 268408 167700 166725 206580 214577 240656 245842 3996553 4289843 5744821 5570699 993625 1021858 210367 187489 203758 204446 239551 233191 222110 223507 153344 155914 605963 566264 1294949 1295701 313256 310273 432872 440085 531161 522194 533534 531901 549847 555915 518410 577198 1583778 1668466 1035265 856370 483332 471579 559720 554676 568572 577217 573695 580632 665903 658286 4352230 4542590 39.85 71.7 2
10:56:42 2024-01-25 654707 646537 153204 148154 243434 249848 269737 270148 166642 167426 205964 214612 240656 243661 4003056 4309314 5744883 5542105 979839 1024145 211540 186702 204724 203671 239206 232286 223750 223370 153631 154871 616227 558244 1310513 1303076 312823 310753 433016 436434 531946 513963 531162 536386 546808 559198 523012 577947 1577008 1658523 1035265 846518 479910 473990 558101 558795 568041 575521 577744 582393 658101 664739 4424352 4536116 39.85 71.7 2
10:56:43 2024-01-25 650325 645856 152920 148150 242648 249527 269703 268596 166642 166725 206254 210797 239919 245739 4003056 4308332 5772585 5555555 986052 1022356 209523 189542 203543 207157 239586 231777 223158 222818 153350 154910 605963 562442 1304962 1300304 313095 308116 432623 437692 535082 517456 533351 534946 545932 558805 516839 573334 1577008 1659735 1033188 848440 484306 473509 556524 555497 565631 572954 575365 576757 660662 662082 4386390 4551955 39.85 71.7 2
10:56:44 2024-01-25 649252 646806 153204 147604 243622 248272 269772 268596 166642 166457 205964 210209 240253 242904 4003056 4324522 5696083 5544659 975029 1019424 210361 186617 203581 207235 238810 232302 222653 223128 152781 155044 599431 564647 1313437 1298460 313984 310017 434777 435970 533336 519433 532032 534873 549824 554103 521314 578135 1575638 1654686 1093008 856924 479083 472986 559287 553857 567969 576284 571847 579324 660515 658178 4389646 4537526 39.85 71.7 2
10:56:45 2024-01-25 653316 643962 150734 147561 243017 249637 270510 268596 166642 166457 205932 210503 239552 243698 4003056 4253804 5707582 5537948 992952 1020944 209850 189414 203258 207086 237703 232863 222497 222166 152815 154579 607221 559039 1330518 1291084 311767 309121 431011 436221 529199 513891 533550 533557 550281 557410 517460 578584 1584829 1682009 1029813 848932 479910 468818 558101 556355 566832 576928 576184 576720 663878 658322 4342664 4533224 39.85 71.7 2
10:56:46 2024-01-25 646776 647720 152915 147084 242652 248656 270130 269388 166117 166454 205315 210209 240086 242697 4003056 4311715 5728424 5529871 978552 1019424 210761 185918 203579 206909 238071 231381 222810 222097 152781 154189 604470 557450 1320890 1300304 310885 309121 431690 432705 530698 513024 527200 531828 547426 555488 518410 573334 1576434 1660178 1046362 845240 476940 471398 555519 556173 569649 571934 576184 578467 658648 662082 4421143 4536116 39.85 71.7 2
10:56:47 2024-01-25 643932 643930 150422 147326 242315 248063 270510 267771 166150 165959 205279 208685 239518 242904 4003056 4312194 5695592 5535294 985103 1017674 210361 185918 202620 206976 236899 231741 222753 221943 152120 154154 602977 562234 1306759 1295701 311767 309106 433052 432764 528451 513927 525646 531367 545932 550964 517606 576119 1575237 1658560 1050602 855007 478115 469880 557056 553550 568842 574604 571847 580036 661751 657767 4392794 4536138 39.85 71.7 2
10:56:48 2024-01-25 650398 644872 152566 147386 241528 248272 270330 267263 166117 165959 205279 209553 238819 243770 4003056 4300862 5763534 5548616 986679 1020147 208509 186617 201314 206945 237301 230758 222497 223145 152290 154047 605963 559835 1301527 1299382 311325 307220 429765 436566 531450 515115 528802 531367 544233 552620 512199 569759 1575638 1658560 1018504 845314 479910 469844 550023 549856 559063 571309 573399 575863 659544 658069 4389711 4563957 39.85 71.7 2
10:56:49 2024-01-25 647516 645861 152601 146882 242077 247570 270784 266914 166083 165357 205099 209191 239151 242401 4003056 4336670 5740715 5540562 973169 1017224 209196 185398 202584 206620 238266 230302 221874 222097 151801 154154 576904 564647 1299839 1296620 312208 306292 430369 432705 531450 516871 528636 531828 547426 549385 513860 571658 1567788 1636863 1044241 853386 477123 468891 554061 548938 565631 568815 568576 577341 655750 654302 4411687 4547272 39.85 71.7 2
10:56:50 2024-01-25 653169 643781 153239 146636 243779 247886 269371 267807 165593 165924 204597 209274 240948 242455 4003056 4259507 5716907 5550065 990786 1020184 208869 185398 202549 206620 236934 231579 221718 226198 151875 153693 595636 558244 1309849 1288340 310446 307435 427850 435843 526108 513421 527982 531744 545130 554246 513752 575300 1581529 1678616 1040001 846823 477800 468050 556524 553857 563925 573796 571759 575268 658173 657215 4329213 4534739 39.85 71.7 2
10:56:51 2024-01-25 645537 645888 149540 147032 242176 247747 269227 267664 165755 165784 204276 209344 239483 241327 4008769 4318094 5736614 5527406 978070 1017944 209196 185068 202584 206549 236568 230267 221874 223145 151801 153880 602977 555756 1307490 1298460 309570 307220 431020 431394 529199 513040 527885 530189 545074 552393 513896 570199 1572283 1650604 1026958 842316 475736 468782 550095 553075 566431 569338 573695 577952 654824 658214 4427332 4524349 39.85 71.7 2
10:56:52 2024-01-25 643666 644645 152459 146613 241904 247224 269724 266630 165950 165253 204778 208076 239415 242006 4009199 4309065 5688226 5535294 981522 1019681 210004 185104 202407 206549 235803 230661 221563 222832 151662 153658 600049 561033 1298949 1292950 310446 306033 430549 431252 523076 512302 524377 529117 546653 550185 513824 573667 1572283 1656463 1044241 848440 474580 465280 554880 549324 565631 571676 568613 576757 657529 653347 4383388 4533224 39.85 71.7 2
10:56:53 2024-01-25 649558 640303 152177 146613 245867 247854 268956 266131 165737 165092 203953 208622 240744 242581 4007162 4259868 5709613 5539243 993549 1020944 208329 185033 201596 203091 234714 230161 221718 221896 151801 153165 598578 556621 1310517 1292950 309570 306789 430179 432669 523040 512314 527510 527105 541027 550192 512392 568549 1575638 1663303 1026958 841717 476338 465904 551333 549784 558991 568766 571994 574859 659581 657448 4370635 4524462 39.85 71.7 2
10:56:54 2024-01-25 644760 644913 149061 146774 241845 246744 269371 265555 165560 164564 204633 208214 243484 241738 4000204 4376992 5736464 5537231 977779 1016430 208509 184810 201314 203091 236323 228804 221874 221896 152591 153165 595636 562962 1289786 1304889 310446 306357 429125 430969 529199 510754 524887 529117 541027 549410 512199 565120 1564147 1629760 1037341 847163 474247 465935 550282 548863 562298 568203 567772 574205 655015 653347 4436540 4545468 39.85 71.7 2
10:56:55 2024-01-25 645036 643926 149161 146265 242666 246709 267494 265687 164858 164828 203953 206989 238533 240650 4003056 4327508 5745273 5525928 975404 1017399 208917 184493 201807 202985 235663 229410 220387 221373 153129 152748 594164 556433 1298949 1300304 306852 306789 431362 432196 526035 510469 523598 529117 539289 550185 512992 568475 1567788 1646310 1046362 843204 473372 465244 550552 548938 563962 568203 571147 576533 652904 653842 4449227 4536116 39.85 71.7 2
10:56:56 2024-01-25 647329 640267 149065 145900 245885 245949 268956 264027 165071 163809 203988 207855 243036 242150 3993704 4302512 5703795 5544668 985141 1014993 206602 184856 199949 202667 235593 229304 220282 221648 152270 152994 592693 564647 1303589 1291047 309789 305280 429873 432256 523004 511509 524414 527423 540919 547758 510871 568073 1567788 1652944 1044241 852173 475664 463496 551333 546853 559674 567156 566092 574450 656787 649308 4364845 4534284 39.85 71.7 2
10:56:57 2024-01-25 653049 645878 148650 145900 241675 245949 268543 265280 168715 164593 203632 208574 239238 241327 3999404 4299443 5750141 5536758 980313 1016467 206347 184224 200018 202524 235838 228449 220528 221585 150727 152639 594164 559227 1309101 1296527 308479 306285 427040 433682 525927 510721 527362 528114 539361 550185 510473 567385 1567108 1650956 1026958 842914 476229 467974 548959 549640 559674 566533 566859 570204 649123 654402 4386248 4526764 39.85 71.7 2
10:56:58 2024-01-25 646776 643962 148777 145521 242185 245122 268543 264432 168715 163844 203632 207566 242696 240614 4000204 4349609 5708772 5535294 969523 1013969 207535 183931 200612 201536 235803 228804 219903 221896 149708 153024 597005 563037 1304549 1292950 309570 305638 428515 431119 527506 513767 524871 530094 540955 547614 513735 568449 1561767 1632516 1050602 847801 473372 466555 548959 546430 558955 564869 565690 573450 649966 649006 4408528 4531494 39.85 71.7 2
10:56:59 2024-01-25 651409 640231 148737 146104 241845 244368 267718 264247 168377 163844 202672 208214 239238 240614 3997354 4269426 5719794 5548700 988664 1014625 206498 183908 199949 202453 234679 228368 219772 221861 149398 152956 591222 563037 1292707 1287155 308225 304958 427112 430719 522528 512420 525122 527423 544059 548868 512042 568449 1567411 1650772 1042121 850142 476075 465609 549737 545585 558092 567767 564116 571628 654483 649164 4339340 4524312 39.85 71.7 2
10:57:00 2024-01-25 651352 643889 148645 145591 241845 246131 267647 265838 168507 164828 202425 208000 239432 239943 4002258 4308642 5725058 5533818 979539 1014625 206567 183535 200612 201818 235041 228095 219772 220550 149708 152571 601484 555756 1319192 1296620 306708 306789 428321 430010 526010 507770 522376 527478 537845 550185 513845 567274 1565918 1648655 1044241 839606 473099 466527 549700 549883 562857 565919 569324 571824 648979 654864 4411611 4524072 39.85 71.7 2
10:57:01 2024-01-25 642110 644021 148740 145214 241836 244916 267271 263992 168729 163775 202637 206886 239910 239594 3999404 4308980 5670280 5525928 975687 1014625 207680 182988 200963 201818 233596 228609 219088 220550 151914 152465 597938 558826 1291989 1290168 306780 304815 428624 430349 522295 510830 519650 522887 540955 546916 513117 567598 1563037 1648729 1037880 847724 470761 464297 551614 546911 562857 568059 565542 573820 655052 649056 4383481 4521044 39.85 71.7 2
10:57:02 2024-01-25 648912 644012 149065 144888 241845 245122 266007 264432 165880 164266 202320 206886 238930 240205 3999404 4235810 5710449 5533818 985141 1014625 206533 183907 199914 201818 234317 228609 218407 221204 151842 152115 585860 558244 1303488 1281864 307230 305926 426510 430619 521187 507843 523561 522779 541293 549410 510040 566795 1567788 1666845 1046362 841046 473372 463896 550516 549640 558882 568203 568365 571665 656915 652728 4335956 4527980 39.85 71.7 2
10:57:03 2024-01-25 643901 644746 148567 144956 241158 245087 265599 265369 165522 164260 202602 206921 239097 239090 4003056 4317980 5716523 5515061 972982 1014625 206602 182954 200018 201185 233956 227352 219088 220480 151914 151904 592693 553659 1299884 1294755 307173 305926 426510 428455 522160 504878 520790 525881 537774 548565 511956 565625 1561927 1644080 1040001 837219 470690 465245 547408 548863 561263 564400 565184 570130 649506 652981 4405324 4533868 39.85 71.7 2
10:57:04 2024-01-25 642950 643601 148467 144747 240988 244605 267057 263781 166261 163740 202602 206708 239097 238806 4002258 4314655 5673067 5525928 971921 1014625 206602 182375 200018 201010 233561 228059 218900 220480 153389 152115 589751 559437 1298722 1290168 306744 304280 426510 428116 521556 510108 518879 522887 539433 545309 512355 565120 1561927 1643763 1030592 846518 470357 464916 550126 545164 560865 566533 562774 571013 651348 648862 4386691 4530931 39.85 71.7 2
10:57:05 2024-01-25 648330 643063 148712 144645 241631 244605 265865 264045 165592 163637 202284 206748 238217 240400 4002258 4235546 5707582 5544659 985141 1014625 206211 182988 199600 201185 233398 227352 217693 221169 153354 152115 600737 559835 1299119 1281864 305522 304994 424002 429706 520083 504950 522513 522743 537809 546952 507775 565084 1567788 1662125 1072208 839257 472029 463204 549467 547239 556515 566533 565288 566690 654013 649164 4320664 4517715 39.85 71.7 2
10:57:06 2024-01-25 644403 640195 148336 144713 240415 244333 264379 264221 166054 163533 202390 206105 238323 239487 4006334 4320513 5707865 5515061 970139 1014625 206970 182849 199774 200554 234039 227352 218442 219794 151842 151140 591222 553264 1304466 1292914 304556 304994 426510 427439 522665 504805 518074 522815 537930 545344 510834 564014 1558531 1636826 1040001 837219 470023 463896 546598 546393 559674 561560 566898 570776 649046 649236 4446170 4536459 39.85 71.7 2
10:57:07 2024-01-25 647329 639938 147329 144811 239635 244368 265192 262747 168203 163282 201965 206432 238393 240578 3999404 4282261 5710856 5543826 987845 1012965 206217 182791 199482 200554 232126 227352 218655 219110 153532 151106 597107 554449 1295002 1287337 304342 303817 423966 428722 519348 504414 519650 521474 536791 547317 504846 566028 1565259 1654968 1046362 836945 470690 459733 546635 546007 556478 566340 565690 566325 649123 649164 4355172 4511448 39.85 71.7 2
10:57:08 2024-01-25 642642 640159 147790 144619 238898 245122 265599 261979 168390 163182 202095 205391 238025 238887 4002258 4370927 5703758 5521483 971846 1014477 206464 182525 199357 200380 233422 227212 218572 218887 151701 150968 598498 553659 1293674 1298441 304764 303106 424111 426197 520083 505958 518633 521200 536932 543290 508924 562673 1556284 1632184 1037880 837219 469320 462515 541117 544815 557010 561524 566092 568480 647634 648707 4449227 4537526 39.85 71.7 2
10:57:09 2024-01-25 645494 639934 147637 144956 239640 243548 265563 261109 168390 162514 202283 205568 236958 240170 3998027 4302512 5669361 5515061 978692 1011750 206291 182675 199114 200310 232092 227247 217624 219407 151064 151525 575855 558427 1317244 1287426 304806 302185 424111 428758 518251 504842 518227 519672 537930 541171 507695 564384 1558568 1641744 1057928 845916 469320 459049 546598 541415 556515 564003 561107 568041 649015 645339 4373983 4527087 39.85 71.7 2
10:57:10 2024-01-25 649551 639672 146919 144615 238195 243617 264415 262345 167852 163182 201331 205533 236958 240205 3999404 4289483 5735558 5533818 979539 1013186 204545 182409 197457 199892 232195 225720 218584 218864 151417 151424 591222 556831 1287497 1290876 305853 302680 421892 428612 523035 503987 522260 522213 532121 544929 505677 559308 1558568 1639040 1024881 837219 472029 459769 544041 540806 550014 558239 562339 565995 647634 645375 4380259 4511335 39.85 71.7 2
10:57:11 2024-01-25 645680 640195 146924 144377 239436 242124 265905 261144 164813 162661 201613 205533 236958 238852 3993428 4336863 5720324 5520499 964632 1011750 205216 181798 198352 199717 233596 225912 217693 219794 150781 151593 595452 561433 1286074 1293761 305521 301901 423822 426992 522665 508542 519259 525181 537368 541099 504738 559308 1549348 1623088 1035760 844113 470023 464319 541009 541835 556085 559189 557753 565089 640110 645774 4389646 4526764 39.85 71.7 2
10:57:12 2024-01-25 649405 640159 147569 143916 240419 242834 264379 262563 164672 163182 200980 205853 236923 238684 3993704 4237949 5688931 5533818 982297 1011713 205074 182247 197492 199787 232126 226613 216379 218769 150781 151106 601444 556831 1306930 1281864 304879 303106 422036 425907 518260 505241 520330 519818 536609 543565 506929 564162 1565993 1660522 1076634 837219 469690 458403 546788 546654 553198 563140 563201 565995 651164 647266 4326955 4524575 39.85 71.7 2
10:57:13 2024-01-25 643395 640209 147170 144181 238898 243617 263535 261909 165304 162661 201296 204753 237491 237613 3999404 4339752 5707582 5511127 969523 1011713 205679 181475 200049 199301 232092 225912 217355 218734 151064 150622 599865 552081 1308555 1291084 305207 303142 422702 426880 519348 503885 518264 520798 535204 545772 509714 562333 1558176 1637085 1057928 834917 468082 459624 544464 544330 556478 559189 562811 567241 645795 646739 4386296 4534284 39.85 71.7 2
10:57:14 2024-01-25 638454 639938 147410 144092 239463 242124 264344 261144 165040 162661 200700 205394 237491 237140 3993704 4287329 5660955 5516563 971921 1010244 205679 180685 198698 199231 231413 225947 216344 218394 150570 150622 591590 556584 1291107 1285603 303879 301268 422666 423619 514099 504059 516758 522213 536791 540261 504882 562710 1553791 1637011 1072208 843204 466749 458905 544838 541215 556369 564472 559999 568379 645479 643880 4367741 4520939 39.85 71.7 2
10:57:15 2024-01-25 646776 640405 147157 143676 238642 247694 263316 261214 164214 162627 200071 204929 236157 237613 3993704 4235621 5688931 5525928 982334 1010997 205011 181223 197457 198919 232092 225947 215974 218394 152810 150588 586809 554845 1314723 1280047 302034 302843 420778 423728 513954 503172 519001 518424 535204 541696 504677 561875 1558605 1655289 1031520 834841 467919 456972 544178 544293 553638 563907 560923 564204 649396 647602 4335704 4517715 39.85 71.7 2
10:57:16 2024-01-25 641018 640119 147745 143935 238686 243173 263500 260927 164672 162401 201156 204259 236557 237543 3997354 4333562 5691534 5507198 969147 1011479 204897 181188 197492 198919 231735 225248 216809 217039 150499 150106 591404 552869 1291547 1293836 303470 300775 422702 423619 518176 501750 515581 521105 530445 541171 504738 558084 1552877 1632268 1055762 833655 466085 459373 542537 540770 554871 559189 561107 565191 643929 647224 4389711 4522927 39.85 71.7 2
10:57:17 2024-01-25 640360 642226 147029 143816 238854 243327 264124 260710 164214 162421 200770 204861 235957 236077 4000098 4336857 5699460 5518054 964518 1010244 203978 180685 197423 198643 232126 229334 216344 217750 150572 150830 591958 559835 1284580 1291084 303879 299408 421110 423655 519715 503314 515988 521843 532049 539197 504677 558527 1546806 1614171 1040001 842914 466559 459733 541001 539339 550014 557545 556820 565995 639772 640258 4402199 4541237 39.85 71.7 2
10:57:18 2024-01-25 651410 642226 146748 143782 238010 243842 265422 261896 164568 162490 200525 204895 235464 238401 3998905 4290408 5707582 5527115 982297 1010244 203311 181223 196806 198919 233630 225178 216344 217750 149729 150864 597005 559835 1320738 1281864 303879 301157 421037 423728 514026 504059 518264 516889 535168 539613 501755 559037 1553791 1635741 1053597 842914 470381 458719 542537 538196 550507 559189 556029 564116 645733 640186 4330172 4523859 39.85 71.7 2
10:57:19 2024-01-25 649059 639632 146343 143782 238476 243806 264133 262205 164042 162932 199896 204793 236489 236668 4003472 4305701 5720324 5516563 972945 1010244 203944 180685 197457 198056 231379 229765 216344 217377 150149 150484 601484 552869 1307353 1289254 303041 300878 420151 423353 517043 501714 515952 521105 532049 540487 503991 556041 1549385 1629885 1076634 833655 465422 458368 541385 539937 553234 558796 559482 564389 639551 645774 4417913 4514494 39.85 71.7 2
10:57:20 2024-01-25 649943 641134 146645 142989 238160 242472 262729 260710 163952 162654 199722 204895 235429 237175 3992308 4282261 5712164 5531051 978552 1008777 206196 180650 200828 199023 231951 225178 215974 217377 149889 150139 597005 556036 1297161 1281864 303901 300195 421442 422987 512437 503172 512126 513909 532049 537197 503963 558912 1549385 1635741 1074421 839257 464760 457098 542537 538196 550014 559189 556820 565191 645733 640222 4364300 4511335 39.85 71.7 2
10:57:21 2024-01-25 645027 640419 147097 143304 237389 247622 262659 260710 163719 161624 200001 203942 235429 236844 4000204 4255345 5693587 5529321 984165 1011903 203808 180512 198643 197884 232583 230054 214971 217412 149518 150213 594304 555639 1298760 1277327 302502 300319 419811 422320 513140 501359 516758 513909 532049 541171 501791 558912 1557106 1650604 1069995 834248 465131 454303 542537 541252 550507 559189 557717 560576 645241 643686 4320780 4498409 39.85 71.7 2
10:57:22 2024-01-25 639847 639186 146173 143018 237022 243156 261127 259950 163986 161590 199827 203592 235464 236407 3993704 4318094 5695891 5497675 970995 1012535 205413 180318 197182 197677 232746 225675 215835 216900 149694 149798 588280 552081 1303209 1289254 302074 302438 421037 422660 513990 499872 513652 518902 530445 540409 506330 557696 1549311 1622770 1051431 830037 464100 456650 539817 540868 550014 555942 558580 562641 640038 643953 4402199 4523859 39.85 71.7 2
10:57:23 2024-01-25 639831 640419 146135 142946 237424 242472 263057 259519 163952 161590 200001 203942 235464 235349 3993704 4306004 5663722 5511127 969147 1007312 203910 179852 197423 197780 231951 226879 214833 217576 149523 150039 592693 556831 1308204 1284597 303901 299232 421037 422061 510925 502816 513381 518133 532013 537989 502502 559821 1551145 1628732 1065569 838588 463770 455653 542152 538123 550014 559189 555240 564901 639515 639249 4367741 4511373 39.85 71.7 2
10:57:24 2024-01-25 645957 640410 146658 142480 237958 242472 261891 260312 163576 161624 199409 204259 235066 236809 3993704 4230246 5695891 5529871 981634 1008813 203103 180330 200792 197953 232093 229297 215005 217494 148788 149905 595382 560117 1287741 1276263 303470 299303 419218 422212 515420 503848 515804 513729 532013 540029 502780 556792 1551771 1632232 1072208 839257 466619 456093 539817 531937 547399 557152 553162 559349 640146 635482 4345766 4498133 39.85 71.7 2
10:57:25 2024-01-25 647534 639222 145699 142761 236656 242814 262511 259915 163167 162073 198819 204055 234704 235678 3993704 4305701 5712838 5518054 971066 1008850 207372 180296 198377 197678 235824 225675 215039 216366 149520 149180 592142 554449 1283973 1283746 302967 300944 418480 425396 516790 500859 516207 516744 530694 540454 499306 553343 1549311 1631358 1033640 833974 467748 458682 537531 537707 547399 552647 556165 559502 638555 640222 4367741 4514494 39.85 71.7 2
10:57:26 2024-01-25 643099 638251 145463 142822 236455 241792 262694 260425 163311 161075 199513 203485 234704 236443 3993704 4342853 5708772 5508702 961820 1007312 203137 180362 200756 197369 231768 225040 215974 216180 149311 149180 584154 556831 1282758 1289254 303041 297528 418638 421025 514063 501359 510607 518176 528975 537440 501463 552913 1544054 1618532 1072208 834729 464300 455692 536284 535738 550507 553884 558257 561659 640364 640222 4443479 4504866 39.85 71.7 2
10:57:27 2024-01-25 640030 638345 146031 142438 236455 242132 261891 264533 163428 161351 199062 202366 235101 236077 3993704 4293584 5651630 5499350 971921 1005851 206196 179477 200792 197334 231443 225891 214603 216331 149031 149180 568708 555242 1280935 1281864 302074 298660 419847 420868 512414 501005 510209 513873 530036 534866 503250 555611 1548457 1623088 1054504 839606 463441 458033 540582 534765 551678 554094 551766 559276 638518 634553 4386147 4517412 39.85 71.7 2
10:57:28 2024-01-25 647789 640914 145575 142493 235926 241006 262694 264533 163161 161298 198750 203626 234669 236077 3993704 4272320 5698257 5525928 979501 1008777 206760 180046 197388 197369 231280 225357 214787 215845 149381 149046 592693 556831 1271379 1278233 302770 296628 419551 421726 512414 501359 509812 512212 528067 533260 495868 556359 1546741 1631285 1072208 839257 465422 454551 538073 535110 546684 555727 551766 559202 643546 638134 4373930 4518118 39.85 71.7 2
10:57:29 2024-01-25 647789 640263 145429 142686 235194 242472 261092 259263 163380 161454 198785 202961 234016 236773 4003056 4267761 5716907 5516563 984127 1008777 207230 179477 200438 197026 230436 225855 214637 214992 149031 148636 595512 550510 1293633 1278233 301195 298466 418626 419807 510967 495864 512126 510772 526884 538025 499523 556755 1553791 1643969 1072208 828823 464100 453486 538292 538160 547399 555942 556820 559863 645832 641202 4292178 4515319 39.85 71.7 2
10:57:30 2024-01-25 644016 641285 145600 143027 235687 242132 263650 259484 162618 162005 198404 203417 234342 234623 4002780 4305426 5707582 5516563 970213 1006599 207011 179443 200756 196411 231768 224882 214821 215061 149103 148603 586809 553659 1282622 1281864 301148 300379 415097 420868 512437 500029 513252 513945 529194 538025 500973 553061 1544545 1623101 1072208 827920 462635 455425 536772 538196 548562 551800 553628 555972 634811 636448 4373741 4518548 39.85 71.7 2
10:57:31 2024-01-25 641886 641326 145596 142821 236115 241313 262117 260135 162995 161041 198750 202961 233981 235678 4002258 4327629 5690148 5507198 960888 1005103 206905 179443 197250 196718 231930 224336 214305 215027 148201 149146 568708 556793 1283898 1286514 302612 297559 418626 421464 516057 500298 509056 513873 528820 531695 498746 551848 1537481 1604765 1042121 834841 463001 454805 532103 531792 547399 549376 553199 559312 635744 636448 4436652 4508118 39.85 71.7 2
10:57:32 2024-01-25 645244 639513 144760 141827 234439 242302 260295 260059 162927 160871 198611 202791 233739 236668 3994902 4253728 5670280 5508702 981485 1005851 204190 179237 197348 196615 230436 225357 213607 214992 149103 148675 568887 550510 1303348 1276422 300267 297528 417191 420868 510245 495094 509812 512332 527700 534830 495868 555175 1549385 1641436 1033640 827920 462783 452108 537531 536116 545817 554825 555240 555580 639100 636448 4336361 4505128 39.85 71.7 2
10:57:33 2024-01-25 638153 639504 145192 141999 235163 242132 259467 259694 162759 160527 198439 201739 234016 235314 4007652 4320235 5693332 5497832 964318 1005814 204157 179237 197626 196615 230723 224300 214236 214958 148633 148166 576904 550118 1324156 1281864 300267 299460 417445 419679 512414 494325 509020 513367 528925 534794 500193 552632 1540128 1620718 1069995 827331 461471 455448 535114 536080 548730 550955 556029 555972 631096 636376 4361248 4508155 39.85 71.7 2
10:57:34 2024-01-25 638543 639404 145158 141766 235163 240224 261057 259658 162578 160843 198128 202332 233749 236084 3995735 4299558 5678793 5505646 960776 1008190 204004 179306 197106 196342 231768 223598 213607 214923 148285 150778 568708 556831 1285881 1285566 302184 297113 418258 420868 513868 498778 510467 513729 527664 532157 495832 550140 1537481 1604543 1037880 832434 461356 453486 533727 532838 547130 550176 551058 557584 631132 634518 4443632 4520939 39.85 71.7 2
10:57:35 2024-01-25 642116 640154 145192 142427 235120 240935 260805 258930 163098 160238 198750 201672 233749 236042 3982848 4305850 5641063 5504213 965171 1007363 204255 179306 196794 196547 231300 223734 215757 214854 148201 148774 599929 556831 1285621 1287426 301111 299528 418330 420570 513868 498742 510104 515243 526140 532157 495796 548474 1535298 1607040 1040001 832434 461471 453450 533349 532838 546553 550176 551485 557584 631132 634518 4436375 4517715 39.85 71.7 2
10:57:36 2024-01-25 645854 638609 144790 142230 234762 240935 260623 258460 163098 159540 198750 202298 232510 236042 3993704 4292908 5682413 5515061 974333 1006863 203122 179375 196002 196512 229724 224716 215417 216391 148166 149982 568708 553583 1313586 1279896 301403 296960 418626 420868 508696 495792 508657 512562 527664 531372 494294 552632 1546254 1623064 1063356 834248 460163 452108 536736 533825 547399 552611 549814 557621 639458 634888 4370860 4514494 39.85 71.7 2
10:57:37 2024-01-25 646776 638158 145023 141109 235155 239445 259828 259658 162123 160527 201947 202927 232544 235314 3993704 4259939 5688931 5524440 978552 1006863 202980 178877 196037 196070 229293 224336 213391 216391 148340 149948 568708 558427 1273105 1279859 300929 296017 418258 422025 509270 495684 508833 513292 527255 531783 492797 551812 1545728 1626554 1067782 836624 461143 451787 536700 531451 545781 552575 549814 557584 640364 634888 4364577 4511673 39.85 71.7 2
10:57:38 2024-01-25 644016 638609 145539 140954 235159 240224 261141 259658 162270 160750 197474 201706 232510 234623 3999404 4237949 5670280 5507198 975687 1007580 203122 178809 196349 195493 229329 223949 214245 214992 147751 149877 598413 554845 1299698 1272644 299596 296628 414700 420314 509375 497506 511921 512259 529121 536303 497621 550810 1544054 1627912 1063356 834841 462783 451886 532067 531813 540928 550955 546916 556611 638030 634290 4358284 4508343 39.85 71.7 2
10:57:39 2024-01-25 645006 638609 144688 141533 234043 240970 261141 258573 162093 160272 197474 201706 232544 234588 3992886 4252570 5701103 5505682 979352 1005405 203122 178809 196175 195493 228582 224336 213243 214258 148340 151272 568708 549727 1291107 1273337 297874 297775 414989 419679 505013 492864 509507 510090 525849 536645 498253 553195 1548904 1636678 1052290 830281 462642 450647 539022 531756 540964 552575 549814 554773 637507 631173 4305238 4514494 39.85 71.7 2
10:57:40 2024-01-25 647521 640419 144590 142324 234206 240597 261329 258894 162093 160238 197509 202753 232475 235314 3996277 4296009 5718084 5507198 970757 1005405 202449 178843 195727 195900 229329 222935 213607 213926 148099 151553 586809 551295 1307536 1278233 300019 296650 415025 420868 510967 495248 509380 509333 523000 531624 495509 551812 1546741 1641744 1065569 828012 461397 449968 535244 535110 544418 554070 551729 554921 639605 636234 4295466 4502280 39.85 71.7 2
10:57:41 2024-01-25 641280 638609 144419 141466 234206 240020 265599 259658 161800 160527 201803 202786 232475 234588 3990038 4298926 5707582 5502615 972447 1005405 201849 178843 195143 195934 229011 222900 213573 213629 147894 151518 568708 550510 1281027 1278233 299596 297356 414989 420868 510245 495080 509018 509297 523000 531589 495509 552893 1546741 1639153 1061143 827331 461431 450489 535114 535110 544418 554389 552549 554921 638372 634707 4295016 4514494 39.85 71.7 2
10:57:42 2024-01-25 646290 639957 144694 142431 234171 240153 261509 258894 161542 160494 197440 202786 232510 235903 3992886 4302184 5699185 5502615 970213 1005405 202131 178719 196002 195459 229689 222864 213425 213629 148134 151518 586992 551688 1297053 1280047 299596 297356 414989 420868 510606 492828 510104 509297 523000 532157 494108 550496 1540165 1631285 1074421 825568 461471 449027 532217 531346 540928 549341 551876 554736 637252 636466 4301611 4502674 39.85 71.7 2
10:57:43 2024-01-25 644934 641363 144326 141474 233578 240280 261509 258680 161888 160392 198769 202197 232245 237044 3988554 4286308 5730570 5508156 979539 1005405 203122 178245 195727 195120 228007 223634 212913 213412 147823 151203 568708 548907 1280356 1272644 297196 297009 413714 418090 504941 493681 509018 510451 526140 531660 495509 553362 1540128 1632516 997595 828750 461471 451750 535114 532084 540928 550176 548327 553724 631096 631137 4336361 4511561 39.85 71.7 2
10:57:44 2024-01-25 647789 640154 143956 141545 233322 240173 260926 258392 161820 160170 198913 201605 232372 237642 4003472 4273857 5706812 5502615 979427 1005331 202767 178122 195554 195289 228560 223598 214095 213629 147823 151203 568708 548945 1289147 1270840 297766 296776 413096 418385 504941 494730 509742 510090 526919 531624 495509 550496 1538574 1620898 1063356 834841 461471 449379 532971 529044 541339 550176 546770 554515 634775 630692 4358284 4508060 39.85 71.7 2
10:57:45 2024-01-25 644016 638340 144298 141639 233446 240218 260407 258460 161688 159540 201803 201048 232303 236454 4003472 4235583 5677063 5512254 977156 1007580 202203 178245 195519 195425 228787 222900 214210 214258 146825 149932 601444 556036 1289766 1272644 300479 296520 413096 419679 507584 495828 509018 509333 523108 530589 494071 549906 1537871 1620730 1020918 834841 460697 448080 533349 529007 541339 550176 547158 556054 634775 631173 4355172 4495241 39.85 71.7 2
10:57:46 2024-01-25 642226 638345 144190 140588 233639 239480 260042 258495 161542 159507 201661 201360 232083 236084 3990038 4235621 5693332 5518366 978477 1005294 202273 178088 195108 195120 228547 222516 214210 215895 146214 149459 599862 556036 1278445 1268551 297838 296937 411864 418385 504819 494325 509018 510090 526140 532302 493742 546888 1538574 1620811 1018798 834841 461294 448080 532217 528633 540573 550176 545993 553458 634775 629289 4355172 4508066 39.85 71.7 2
10:57:47 2024-01-25 642226 637707 143719 140819 233791 239445 260042 258097 161542 159540 201519 205647 232083 234756 3990038 4231930 5660955 5515258 979605 1005331 202167 177896 194966 194748 228407 222722 213609 213971 147342 151097 575140 550510 1288632 1270623 297239 296513 412479 418449 503094 493608 509018 509333 523144 532157 494808 548511 1537481 1618514 1061143 835030 460697 448711 532217 528633 540190 549401 545993 551780 631096 627449 4348241 4498708 39.85 71.7 2
10:57:48 2024-01-25 644012 637707 143723 141026 232273 239480 259640 257268 161285 159473 201483 202906 231727 234756 3990038 4242945 5660955 5507198 974296 1005405 201849 177828 194824 194984 228301 222062 213310 213526 147030 148902 596898 553659 1286469 1270623 297239 296728 411249 414750 501962 493461 509018 507788 523108 531905 493722 548429 1535298 1617367 1061143 833974 460163 447694 532217 527441 539808 550598 544408 551780 631096 627449 4361461 4505128 39.85 71.7 2
10:57:49 2024-01-25 643099 637248 143680 140559 232273 239109 259422 257268 161285 159219 201483 205542 231727 234756 3993704 4237949 5660955 5499350 979952 1005405 201884 179079 195108 194681 227874 222900 213011 213230 147030 149318 599929 550541 1286685 1270623 297239 296830 414787 414570 505415 492488 508657 508506 523072 531892 492311 550533 1537481 1618514 1061143 832434 460016 449624 531464 528224 539045 549523 544372 550144 631060 627413 4355172 4508060 39.85 71.7 2
10:57:50 2024-01-25 645878 637698 143977 140596 232208 239074 259240 257303 161028 159219 201483 205577 231727 234756 3993704 4251899 5660955 5501479 975650 1003979 201814 176399 194491 194175 227839 222168 212862 213264 146895 150957 598413 550510 1301918 1268140 298244 296441 413612 414425 504700 492525 507427 507643 525932 531639 492457 549005 1535298 1618514 1061143 832434 460697 449049 531427 527405 538283 548170 544224 550181 631024 627008 4352062 4508060 39.85 71.7 2
10:57:51 2024-01-25 644012 636658 143594 140466 232238 239445 258876 257303 161028 159118 201448 205577 231727 234756 3992886 4240724 5660955 5501755 978552 1003979 202026 176399 194627 194209 227874 222900 213011 212310 147323 150923 591033 548945 1301623 1270840 296785 296233 411249 414678 503985 491902 506846 509654 522553 531156 493227 550608 1538195 1619631 1023038 832058 459291 449086 532217 527405 539589 546656 544076 549293 630507 626531 4351773 4508455 39.85 71.7 2
10:57:52 2024-01-25 645952 638609 143254 140819 232213 239074 259422 257052 161028 159219 201412 205507 231049 234720 3984784 4231425 5653180 5499350 972982 1003979 202225 176155 194456 194209 227486 221857 212713 213446 146421 150957 595382 552475 1295956 1265447 296821 295257 409988 414714 501926 492634 507575 504896 523072 531408 492254 547483 1537999 1621935 1061143 832286 460115 449233 531427 525700 538137 547569 543764 550144 631024 626495 4357474 4508060 39.85 71.7 2
10:57:53 2024-01-25 641207 636461 143994 139996 232238 238704 258876 257088 161028 159219 201128 205577 231015 234756 3994423 4231930 5669361 5511127 975066 1003979 201673 176155 193912 197977 227486 221475 213011 212900 146214 149042 591033 555242 1278911 1269939 299704 294229 410024 417132 503839 495080 503734 504787 519919 525953 491139 546079 1530945 1616221 1047864 828510 456123 446794 532107 528305 543224 550032 546659 553347 634606 629370 4367201 4511748 39.85 71.7 2
10:57:54 2024-01-25 645347 637261 143591 140303 232213 237895 260224 254869 160994 158326 198066 201469 230981 234756 3987664 4293584 5622198 5495633 959520 1002556 201532 180706 195108 197871 228387 220749 213011 212900 146352 150957 592526 554449 1277632 1280047 297766 294022 411864 414642 505049 494030 501491 504896 516862 524372 492639 544270 1528701 1610398 1014557 820817 454753 447379 529176 530204 540094 545335 546179 551816 629402 630656 4361461 4512575 39.85 71.7 2
10:57:55 2024-01-25 636539 637416 143617 139682 233184 237422 260045 256300 160689 158755 198174 201751 230981 234684 3990529 4342816 5694598 5488467 956793 998833 201216 180777 193841 197906 227133 221129 213310 213454 146967 148247 588280 547399 1283635 1283746 295212 294229 412479 413368 503484 489713 501491 508930 516862 528690 494108 544344 1530871 1609320 1061143 819580 456052 448080 528428 529044 539808 543698 545993 546893 626631 627485 4358076 4485531 39.85 71.7 2
10:57:56 2024-01-25 638349 638609 142858 140429 231499 237719 259938 255407 161569 158393 198174 201399 231589 234540 3999955 4361548 5688377 5479102 960888 1003832 201673 180742 193877 197942 227168 221129 213011 213781 146829 148247 599929 546534 1300699 1278233 295220 295859 411249 412750 504194 489713 506027 508578 518388 530625 494108 544270 1528701 1612754 1063356 824396 458730 449551 527682 528775 537486 543698 546770 546856 628477 629224 4355172 4505128 39.85 71.7 2
10:57:57 2024-01-25 638932 637243 143258 143904 236352 238704 258805 255689 161028 158141 198425 201469 232234 234395 4007162 4330059 5683953 5479102 960813 1004715 201814 180706 193912 197594 227486 220749 213026 216659 146214 148073 599929 548945 1286565 1277327 295427 295615 409665 412750 503448 489749 505668 508578 518352 529133 492675 543425 1529769 1613896 1067782 822604 458102 445390 527273 527441 536312 543317 546770 546893 629439 629983 4336361 4498708 39.85 71.7 2
10:57:58 2024-01-25 636465 636798 142833 143704 231855 238001 258008 256124 160737 158393 197760 201328 231405 233587 3993704 4310680 5685214 5489871 966346 1002373 201321 180636 194456 197559 227874 220097 213326 214232 146283 148350 599929 549727 1284705 1276263 295950 293013 410731 414714 504977 491207 504018 502516 519343 527469 486891 547520 1538574 1632268 999715 824396 456773 446052 531464 529044 538283 547785 546770 546856 632116 627449 4292604 4498708 39.85 71.7 2
10:57:59 2024-01-25 645227 638600 142833 143708 236613 237563 258876 255898 160737 158460 197478 202173 230306 234756 3990859 4286518 5716907 5505798 977854 1001861 201392 176155 193430 193805 225906 221298 212905 213297 146214 147832 589751 547348 1277298 1274243 294976 294229 409378 413403 501851 486778 504214 503296 519919 529061 490792 548838 1536389 1618514 1058930 827920 457447 446758 531946 522887 536691 543770 541110 549233 630071 625824 4336361 4498820 39.85 71.7 2
10:58:00 2024-01-25 645685 636798 142765 143704 236506 237930 258520 255689 160481 160152 197760 201469 230786 234483 3993428 4261676 5675264 5497832 977577 1002556 200585 178576 193595 195369 226889 222004 211680 213631 146248 148212 591033 547399 1300271 1269720 293970 294759 410731 413403 501851 491392 504521 504396 519919 528690 489718 547260 1530908 1613896 1058930 827612 456052 446479 529176 522851 536691 543770 541110 546434 630506 625824 4348956 4491964 39.85 71.7 2
10:58:01 2024-01-25 645648 636766 142731 143555 236577 238001 258008 255689 160481 158317 197339 201469 230306 234519 3990859 4244832 5660955 5499350 971921 999645 200585 180671 193229 197594 226396 220097 212415 216847 146007 148939 596785 554808 1281223 1263424 295771 294158 410695 414134 503985 492488 503551 503260 519919 525917 486855 545785 1530871 1612790 1056717 830074 456661 446489 528802 522743 536727 545335 542756 549755 631222 625140 4352062 4508060 39.85 71.7 2
10:58:02 2024-01-25 641960 634938 142828 143364 231821 237388 257250 256477 159970 158107 197339 202067 230306 234454 3993704 4231930 5660955 5499350 972982 1001100 200515 180671 193229 197559 226431 220784 211821 213631 145403 148349 598413 553659 1290261 1268140 296821 293745 410658 416719 504051 492140 502622 505333 521552 526103 492072 548825 1529749 1602421 995475 828787 454828 448866 529176 522815 539808 543281 543668 549494 622118 625824 4383217 4504555 39.85 71.7 2
10:58:03 2024-01-25 645685 636770 143195 143560 236649 237338 259276 254088 160481 162039 197514 200907 230306 234756 3993704 4293584 5660955 5499350 969147 999645 200375 180489 193194 197871 225730 220820 211821 213033 146114 148005 568708 550510 1275837 1272644 295463 293127 410060 411447 501241 490824 501136 508569 522587 527591 492384 544123 1525457 1595456 1058930 830281 454642 449624 526085 522779 537902 540514 542506 551871 621974 626708 4427514 4511275 39.85 71.7 2
10:58:04 2024-01-25 640087 635835 142790 143433 236613 236498 258008 254478 160515 161672 197339 200244 232205 233952 3990038 4298243 5632979 5488467 961114 999609 200236 180312 193841 197177 227133 219376 212415 213033 145741 147832 596898 553708 1276133 1278233 295950 292200 409988 412134 504711 491207 498483 503296 517111 522029 489718 541045 1526052 1609114 1056717 820918 455194 448280 526756 526924 539771 544992 545846 550575 622118 626495 4352062 4502182 39.85 71.7 2
10:58:05 2024-01-25 638395 636321 142761 139579 233251 236063 258588 254053 160004 161707 196812 200593 231942 233587 3988016 4354805 5671225 5474307 958044 999609 200236 180095 193229 194491 225730 219718 211785 213033 145877 147593 591033 546617 1289193 1274615 293217 293816 410731 412309 503003 486093 501527 504787 518610 527098 491545 540206 1526052 1604765 1016678 820817 457149 447013 522982 522851 532022 539721 543563 545896 626503 628335 4339340 4498944 39.85 71.7 2
10:58:06 2024-01-25 636502 635645 142694 139320 232971 237195 257215 254691 160004 161856 197089 200418 230272 232823 3990859 4315333 5670280 5479102 957005 999645 200236 180025 193229 194006 226080 219376 211785 212437 145775 147593 598413 548574 1276070 1272644 293970 292440 408381 413992 501962 486850 501454 503903 517075 523601 485760 540626 1528664 1620913 1061143 818621 454181 441597 523090 522923 535933 543698 545721 548805 629439 625176 4286271 4493656 39.85 71.7 2
10:58:07 2024-01-25 638395 638473 142630 141521 232867 236688 257073 255513 159768 158721 196188 201647 229566 233151 3992886 4302205 5703013 5493129 967454 1001026 199053 180600 192619 197315 225346 219648 212266 212401 145842 147593 584786 546617 1280208 1271742 294042 292851 410115 413684 501496 486778 501063 503190 518610 525882 486783 545892 1530908 1620811 1021112 825651 455475 446770 529176 522815 532022 542864 539470 546673 627037 622195 4329005 4511673 39.85 71.7 2
10:58:08 2024-01-25 645952 636729 142291 139563 232245 237447 257292 255372 160466 159975 196883 201142 230204 233736 3999767 4259321 5650496 5496303 977156 1001787 200376 180312 192550 194278 225661 220026 210723 213033 145605 147593 592351 549727 1285820 1263424 293558 294514 409536 412062 499655 486399 501454 504617 518316 528711 486783 542581 1528222 1609320 1054504 829415 456123 445715 526049 522916 531950 540946 537836 547450 628440 622195 4351980 4502280 39.85 71.7 2
10:58:09 2024-01-25 641728 634861 142430 143364 232245 237160 256748 254656 159903 161969 196438 200873 229566 233664 3999142 4247870 5678888 5501755 974371 999572 199296 180565 192515 194999 225504 220026 211532 212927 145403 147593 603907 550147 1284688 1269039 293970 290564 411895 411808 500361 486778 498355 501773 520078 522891 490756 543425 1521725 1590932 1001836 828750 454256 447963 523018 522916 535860 541162 537873 548229 623403 622195 4411649 4508343 39.85 71.7 2
10:58:10 2024-01-25 641262 634866 142800 143381 232254 236028 257179 253239 159970 161532 197062 199582 230238 233551 3990038 4281333 5631631 5489985 956930 1001861 200062 177577 192345 194142 224998 219341 212415 212119 145636 147593 591033 547399 1278058 1280047 295544 290665 410731 412894 502561 485337 499772 503260 517075 527559 489681 540170 1526052 1602421 1012437 818073 454828 447086 522945 522779 531950 540040 541073 544275 623403 625824 4348962 4492803 39.85 71.7 2
10:58:11 2024-01-25 638270 636698 141704 143359 231369 236393 257179 253239 159937 161567 196473 199652 229566 232624 3992886 4342790 5660955 5474269 959902 1003963 200376 176726 193054 193594 226098 219200 211208 212558 145266 147144 596898 548574 1270889 1272644 296174 292157 405687 412309 502917 486399 501418 505333 514094 525619 485270 537772 1526052 1614040 1061143 818621 455549 441850 524162 522743 531129 540946 542719 546673 625710 625824 4298738 4489599 39.85 71.7 2
10:58:12 2024-01-25 636737 635790 141806 143021 232254 235993 255352 254621 159428 161637 196117 200383 229566 231737 3984352 4284830 5679606 5486925 962944 998864 199262 177653 192246 194101 225452 219130 211468 211631 145605 147471 598413 547399 1303453 1273337 295544 291988 409933 412098 501851 485301 499905 501195 514022 523268 486404 542655 1533664 1618255 1005952 820780 453537 445086 527237 522779 531950 544382 538634 544238 622082 621685 4305238 4489436 39.85 71.7 2
10:58:13 2024-01-25 644016 635799 142644 143185 231888 236228 256389 254053 159903 161898 196081 200209 233993 234281 3990038 4281796 5687703 5488467 975762 999609 199748 177618 191978 194006 224963 220061 210394 212401 145197 148443 560740 547399 1295282 1267648 294707 292263 408940 412894 495855 487298 502622 503081 520078 523897 485989 540170 1527555 1609320 1054504 827920 454828 441886 526024 521807 531129 541010 538275 545896 625747 621247 4342664 4492803 39.85 71.7 2
10:58:14 2024-01-25 640212 634861 141802 143094 232091 236393 255637 254088 159648 161785 196091 200278 229532 233023 3986357 4237949 5642304 5488191 974259 999572 199574 179989 191943 194006 224963 219152 210394 212735 144897 147146 599862 550510 1284762 1261633 293146 292405 405759 412747 499767 490420 502548 501195 516894 521492 486231 542013 1527630 1607004 1009522 823188 451609 441597 527520 524400 536618 541687 538670 549159 626485 622195 4348956 4495763 39.85 71.7 2
10:58:15 2024-01-25 641244 631249 142808 142678 232907 234902 256389 254053 159284 159492 195780 200873 234087 233187 3984352 4259967 5660955 5492383 970101 998121 198949 180241 191373 194006 223645 218999 210906 211772 145864 146429 596898 548907 1289737 1269039 293146 290383 410731 412894 496071 486057 498318 504617 518283 522927 491545 542827 1521086 1586232 1001836 827920 453178 446054 524497 522066 532022 539568 536282 546673 620945 621943 4421295 4485531 39.85 71.7 2
10:58:16 2024-01-25 638543 637752 141577 142795 231598 234832 256964 253204 159428 159011 195816 199582 234051 232425 3990038 4349219 5679606 5470236 957005 996709 199644 177221 191943 193159 224998 218623 210906 211772 145864 146429 588047 544280 1287956 1272644 293457 292121 408958 410563 500398 484888 498447 504260 516807 523566 486783 537356 1521725 1602421 1014557 819787 454504 445824 523049 522916 532061 539280 542506 546053 623844 622087 4335956 4490250 39.85 71.7 2
10:58:17 2024-01-25 635820 636211 141611 142855 230883 236548 255496 253204 159394 158350 196300 199582 231879 231630 3984352 4315020 5660955 5466434 956682 999645 199019 176585 192246 192819 224998 218623 210429 211737 145330 146740 596898 547399 1270978 1270840 292905 290524 406011 412309 501851 483937 498483 501732 515321 523144 485653 537356 1524969 1616308 1010317 816296 452398 440139 523791 521935 531950 540443 541914 544238 626631 624623 4288083 4493255 39.85 71.7 2
10:58:18 2024-01-25 640692 635654 141544 143154 231389 235524 256212 253239 159250 161567 195196 199930 230440 233300 3984352 4284392 5698257 5486925 970176 999572 198949 180277 191002 194142 223576 218999 210429 211406 145365 146671 599929 545057 1277748 1263424 293738 292494 406083 411726 495963 483149 495643 501732 516785 522761 484551 541009 1526052 1604765 1008196 824396 453537 441850 522982 521437 532171 541162 537510 542622 622046 618522 4336361 4495861 39.85 71.7 2
10:58:19 2024-01-25 643745 635424 141688 140633 230923 235923 255460 253134 159547 159419 195603 200035 230905 232282 3984352 4241118 5642304 5488467 971921 998121 199040 177257 191338 193464 223645 218318 210065 212735 144987 147291 595382 550510 1280404 1259845 294289 293689 406083 411726 496035 485373 498483 501732 519075 523144 486341 539369 1519799 1604765 1006076 827331 452029 441777 524534 519928 532024 541162 538275 545896 622154 621685 4336361 4489356 39.85 71.7 2
10:58:20 2024-01-25 639177 636770 141836 142661 231405 235628 254782 253274 159192 159081 195496 199965 230905 232680 3988625 4240724 5650496 5501697 972110 998864 198694 179954 191233 193464 223611 218471 210394 211737 144863 146740 612620 551651 1286116 1267241 294498 289858 409246 412601 496035 483901 496444 500987 514094 521672 486404 540170 1518380 1589385 1008196 825568 450319 445715 522982 521069 531756 538809 537510 544312 620323 618486 4399057 4498708 39.85 71.7 2
10:58:21 2024-01-25 643597 631249 141611 142656 231567 234937 256353 251691 159428 161271 196091 198405 233887 232987 3990529 4299443 5626017 5474080 954204 997415 198638 176585 192001 193019 224581 217943 211088 211075 144850 146877 560740 547399 1266510 1278233 294289 289677 409246 410563 500398 484888 496833 502834 513262 523144 486025 539929 1521651 1600126 1008196 816296 452251 441561 522679 522916 532171 538016 537836 541780 620286 621247 4345766 4489356 39.85 71.7 2
10:58:22 2024-01-25 636732 634639 140622 142994 230131 234937 255566 251691 159284 161046 195780 198405 233923 231737 3982848 4308769 5677464 5482226 962906 1001149 199088 176514 191803 192984 224825 217909 210394 211406 145000 146395 588047 547361 1271829 1270840 293873 290194 405795 410834 500398 485575 498355 495882 512468 523144 485997 540170 1528222 1618413 989114 818381 451817 441705 523018 522916 530864 541162 536245 542586 621974 618522 4305394 4489436 39.85 71.7 2
10:58:23 2024-01-25 642226 636507 140953 142760 230681 234937 255566 252498 159141 161306 195470 199443 233653 233223 3988554 4235546 5642304 5484554 972885 1000327 199144 176903 191698 192984 224165 218518 209925 211596 144744 147010 560740 552869 1268328 1259845 293873 291220 406193 411362 496035 485301 500127 495918 513624 519554 484623 538570 1521688 1604526 999715 823188 449620 440427 524162 521437 531792 540781 538275 545859 622046 618486 4345766 4486398 39.85 71.7 2
10:58:24 2024-01-25 638454 630997 142029 142160 231567 234178 255209 252886 158635 161567 194680 199930 233816 231772 3984974 4256889 5631631 5474269 962832 996185 199262 176461 191338 192854 223611 218283 209311 211307 144692 146429 590836 550147 1266555 1269720 294707 290264 405867 408499 495855 485301 497965 502479 512504 519045 486305 536646 1512505 1595201 1006076 819787 447983 441453 520060 521437 531792 539224 537909 545859 622080 622195 4364577 4489599 39.85 71.7 2
10:58:25 2024-01-25 634662 631024 141386 142358 231405 234178 254817 252429 158887 161194 195196 199304 233688 230981 3988554 4321451 5678793 5486126 953965 997415 198604 176585 191170 192685 223611 217943 209737 209759 144964 146195 568708 544280 1286161 1279896 293873 292136 408163 409186 495891 483409 496297 501586 513082 523072 488414 537446 1518963 1600126 1031520 819676 451315 441813 520796 521437 530666 536254 537040 540174 620323 620337 4345766 4489599 39.85 71.7 2
10:58:26 2024-01-25 636732 634603 140652 142652 230681 234540 255173 253239 158383 161637 193930 200278 229615 231737 3980902 4286518 5703519 5488467 967454 996709 197536 176585 190400 193159 223197 217943 210065 210065 144899 145683 598413 544280 1272825 1263424 292834 289229 405689 410563 494496 483518 497965 499501 514058 523144 484966 537809 1523735 1607970 1006076 824247 451241 440939 523012 518206 530593 538629 534967 540138 621348 614840 4345489 4489454 39.85 71.7 2
10:58:27 2024-01-25 641978 634721 140856 142393 230314 234937 254000 251691 158887 161046 194989 198958 230400 231701 3982848 4226550 5650496 5484554 969147 996709 197983 176338 190735 192515 223387 217301 209117 210745 144398 146395 595382 552081 1264287 1263424 292719 288360 405689 411144 495927 484960 495353 495882 512504 517040 484966 537845 1516806 1597541 995475 823225 447605 441561 525241 519232 536066 539424 536599 543282 619702 619342 4370692 4479111 39.85 71.7 2
10:58:28 2024-01-25 641734 635498 141144 139956 230091 233294 255601 251656 158635 158415 194852 198405 229615 231808 3981931 4286864 5622198 5469736 963556 993820 199006 176338 190533 192550 223542 217943 209048 210892 144498 145919 585061 549727 1280538 1267241 293457 289418 406011 405736 495229 483149 496444 501732 512432 517040 484966 535050 1510287 1585961 1033640 818621 448275 441119 519325 519157 531648 536397 537076 543943 620031 622893 4380152 4496468 39.85 71.7 2
10:58:29 2024-01-25 633782 635314 141144 142151 230812 233492 254568 251656 158720 157949 194812 198371 229615 229869 3988351 4300021 5632979 5471294 954959 996834 198017 176091 190701 191944 223542 216894 210100 210170 144183 146877 568708 548833 1275068 1274615 293665 289254 406083 409367 498950 484545 494579 500243 509450 520134 483870 537446 1516806 1597860 1003956 811597 448266 440759 520060 522176 531418 534821 537510 539374 617517 619670 4345489 4493656 39.85 71.7 2
10:58:30 2024-01-25 637711 634784 140593 142634 229311 234074 255425 251517 158911 158194 195019 198371 233454 231376 3980902 4336586 5661155 5460371 956322 998255 198915 176056 191170 191944 223576 217301 209082 210864 144283 146775 577982 547399 1289005 1269039 292969 290153 404725 405772 495999 483518 498355 499527 510561 521636 483523 535124 1518963 1611788 1018798 815136 450969 438773 520060 519964 529167 538051 537076 541013 621788 619864 4286204 4480004 39.85 71.7 2
10:58:31 2024-01-25 634690 631258 144522 142160 230206 236157 253755 253029 159063 158637 194403 198993 229580 230121 3988351 4293325 5679951 5471294 961801 1001151 197673 176215 190701 192381 223197 217080 209737 210087 144428 145957 596898 545836 1285177 1268140 293602 288904 405689 410563 495963 483177 496833 495580 510956 521269 484623 537772 1521725 1609031 956348 818381 449290 440463 523791 521145 529916 538809 535152 539374 620323 618649 4317549 4489356 39.85 71.7 2
10:58:32 2024-01-25 643282 631258 144311 142358 229412 233817 254000 251656 158674 161011 194852 198405 229439 232900 3997756 4273502 5658542 5471294 970101 1001149 197983 176091 190400 191978 223197 217909 208257 210416 144294 145957 590836 545447 1276089 1259845 292214 289475 404761 409331 492270 482799 498318 495918 514058 521269 483523 537446 1518963 1600126 1003956 824396 450969 438285 521164 517352 529167 537980 534772 541050 620153 617812 4342664 4486237 39.85 71.7 2
10:58:33 2024-01-25 636276 631222 144421 142031 230166 234213 253576 252882 158383 161011 193965 198371 229615 231016 3990038 4233580 5665195 5491645 969109 996074 197673 176056 190135 191944 222852 217266 209282 209988 143460 146195 595382 552081 1268589 1259559 293873 288360 403516 409983 494496 483561 496850 495425 510992 515484 482085 539967 1516806 1597860 997595 819580 446231 438285 522679 518387 531129 538809 536747 543429 622080 617340 4348956 4489356 39.85 71.7 2
10:58:34 2024-01-25 640300 631177 144491 142026 230126 237894 254000 252882 157913 159457 193930 198405 228973 231701 3981513 4262142 5651630 5490185 970098 995368 197707 175951 189997 192340 224439 217652 208699 209912 143790 145755 592351 547399 1268929 1267017 293650 288325 406047 405736 494831 485429 495353 500279 510956 516244 484623 533498 1508110 1584111 1023303 817457 446899 438866 518189 517583 531794 534821 535867 542622 619410 621535 4380237 4486398 39.85 71.7 2
10:58:35 2024-01-25 632125 630997 144623 141927 230484 233097 254000 252846 158383 160976 193930 198336 229615 229547 3984352 4306004 5632979 5466321 950885 994067 197673 175775 190827 191665 225071 217127 209387 208930 144058 145583 568708 544280 1268548 1276263 292834 287923 406047 405772 494460 481790 493696 499854 510525 520903 486341 535124 1518963 1595597 1013497 816296 450969 440103 518592 519120 528793 534035 536747 536981 616646 620108 4345766 4489356 39.85 71.7 2
10:58:36 2024-01-25 635562 631249 144246 142160 228705 234178 254000 250677 158635 157313 194544 197751 229756 230298 3988016 4321067 5660955 5458501 955322 996185 198017 175565 190701 191305 223576 216592 208804 209759 143926 145954 586554 547399 1286137 1268818 292834 289713 403053 405592 495819 483409 498134 495882 507949 518166 481709 535989 1518318 1609320 1006076 811597 446680 440071 518958 519964 529167 538016 535867 539374 619716 620373 4286271 4480004 39.85 71.7 2
10:58:37 2024-01-25 641960 631258 144338 142268 229025 233492 253576 252617 158273 157613 193894 198371 229615 231341 3984352 4235546 5632979 5479102 971226 995478 197364 175565 190101 191339 222509 216929 207994 210451 143998 145446 590836 548164 1282360 1259226 291801 288834 402949 408104 494131 484203 496539 494307 513462 518501 480399 537186 1515394 1595452 999715 820956 447461 440071 521533 516817 532171 538016 535188 545273 622521 616378 4342664 4489454 39.85 71.7 2
10:58:38 2024-01-25 641285 631177 144518 139094 230650 237894 253576 252206 157846 161081 193759 198405 229294 230819 3981513 4260053 5654377 5494913 967977 994772 197364 175898 188907 191874 221789 217231 208361 209724 143998 145412 592351 546617 1272022 1264944 292214 287888 405939 405628 493781 483482 496142 498760 510166 515448 482767 533009 1510420 1581423 1065569 819777 448099 441633 518274 513693 531381 535915 537362 541981 617335 618186 4379973 4492803 39.85 71.7 2
10:58:39 2024-01-25 631874 631150 144338 139264 229276 238566 253965 251365 158349 157973 193894 198302 229615 228835 3992886 4302856 5632979 5469736 953132 996185 197639 175495 189934 191270 222663 216557 209082 209069 144198 145377 596898 547399 1265673 1274578 292839 288761 405368 405664 495891 482044 492106 495846 510240 518531 484966 535013 1516806 1593190 1003956 810948 448239 441083 519749 518793 528875 536221 534857 539674 616421 618904 4348535 4487571 39.85 71.7 2
10:58:40 2024-01-25 635829 631186 144180 142160 228900 234756 253965 250085 158383 157643 193930 197545 229615 230227 3990038 4358472 5663722 5460371 957005 995478 197983 175459 189934 191102 222629 218503 207781 209035 143884 146063 595382 544280 1287211 1267241 292214 288763 401993 405628 495193 482799 496833 495810 510240 517004 477877 533424 1516806 1608180 991234 811560 447921 438608 519057 518351 528383 537152 537510 537777 619994 618285 4291158 4490046 39.85 71.7 2
10:58:41 2024-01-25 639451 635498 140563 139562 229170 234828 254206 250852 157679 158194 193723 198993 228798 230747 3993428 4302146 5698257 5486925 958747 996185 196372 175898 189767 191572 222131 216557 208687 209069 143926 145450 591033 544280 1274801 1263424 291389 287853 403480 409295 494131 482200 495316 495774 511711 519332 482049 535050 1512196 1595561 999715 820817 449656 436406 520060 513729 526819 534821 531529 537740 621810 613253 4336361 4489599 39.85 71.7 2
10:58:42 2024-01-25 640141 634823 140195 139237 229240 234828 253613 252882 157813 158013 193718 198129 229439 230803 3984352 4223381 5642304 5483011 966383 995478 196714 175459 189767 191270 222166 216557 208181 210052 143113 146059 593867 550510 1281904 1260739 293042 288761 402311 408104 494831 484619 490876 494271 510166 513934 484586 537409 1512431 1586393 984873 820743 446824 442260 521164 513837 531418 534750 531942 538538 613033 613253 4370889 4492803 39.85 71.7 2
10:58:43 2024-01-25 640973 631186 144246 139178 229186 238134 254355 251850 158434 157508 194261 197751 228798 231559 3994053 4292329 5645031 5474156 962489 994772 197983 174917 190101 190969 222852 216371 207533 209689 143409 146067 586554 549727 1281249 1265374 292214 288761 403232 405628 494460 484276 491990 495389 509520 513538 482085 531841 1510287 1590932 999715 811523 446507 440273 517787 518315 530666 533215 537129 540138 613069 616642 4345665 4489599 39.85 71.7 2
10:58:44 2024-01-25 633058 631191 144386 139072 229346 233509 253576 250433 157880 157313 193553 197511 228938 230696 3995166 4346070 5681396 5466321 952882 994772 197330 175179 189663 190634 222131 215885 207712 209035 143799 145277 592351 542729 1282467 1265447 291389 288360 401675 404379 495532 482871 495316 492846 509160 516208 477769 533009 1516806 1609320 1008196 811523 447461 438120 518555 517949 527600 534821 536747 539897 621810 619524 4267723 4477032 39.85 71.7 2
10:58:45 2024-01-25 635829 631186 144338 139172 228670 238062 252940 250886 157204 158194 192637 198336 228548 230263 3990038 4289772 5698938 5486145 963630 994588 195963 175319 188804 191131 223181 215885 208036 208383 143799 145176 590149 543504 1278892 1262528 291183 288689 404468 405700 492735 480381 493843 494271 510597 517040 477877 533461 1512431 1593266 997595 820780 449130 438120 518519 512934 523009 533215 530291 536908 620017 613217 4336361 4492803 39.85 71.7 2
10:58:46 2024-01-25 638089 631105 143979 139172 228631 232739 252376 250502 157846 157753 193553 197682 228903 230263 3990038 4229571 5642304 5486925 968014 996834 196952 175214 188873 191096 223651 216151 207642 208895 143758 145278 593867 549969 1258500 1261633 291865 287949 405904 407923 493781 481813 489419 495774 513499 515087 484244 535050 1509703 1572692 991234 819543 446899 442260 517020 513693 528383 531615 530740 537740 611236 613253 4405345 4492803 39.85 71.7 2
10:58:47 2024-01-25 636460 631222 143943 138980 228635 234088 253541 251462 157846 157313 193553 197373 228583 230398 3990038 4336596 5670005 5460756 954241 994772 197639 174900 188942 190668 224403 215885 207712 208708 143392 144811 568708 541185 1276329 1268551 290929 288847 403895 404841 495532 480540 495133 495449 508583 518501 481437 535013 1516806 1614040 1001836 815108 447461 438992 519692 517985 527455 534821 535152 538215 620286 614695 4279927 4483424 39.85 71.7 2
10:58:48 2024-01-25 638885 631186 144114 139297 228276 234720 253117 250468 157704 157069 193247 197648 228194 230991 3990038 4296666 5674990 5486126 968455 993326 196714 175214 188279 191137 222689 215919 207100 208203 143460 144709 560740 542343 1295839 1258060 288897 288761 401111 405628 491691 477620 496142 496042 509985 514094 477625 534071 1514814 1595419 995475 820956 445555 437605 519325 513729 528875 535985 531942 539374 618462 613217 4342664 4486398 39.85 71.7 2
10:58:49 2024-01-25 637930 630634 144346 138405 229043 233258 252376 250677 157345 157643 192672 197992 228229 230499 3984352 4256965 5651630 5479716 965006 994772 196100 175179 188279 190668 222555 215850 207065 208708 143402 144573 592351 545836 1275282 1261633 291183 288558 403552 404343 491344 481813 491259 495810 507949 512389 480581 531845 1505855 1576726 1014557 816222 446189 439467 516034 515207 528201 532040 533488 537740 613033 616759 4386314 4486398 39.85 71.7 2
10:58:50 2024-01-25 632811 634148 144180 138491 228626 233258 252411 249390 157595 157203 193247 197065 228548 228588 3987194 4296745 5614053 5455182 948745 993363 196372 174778 188873 190634 223181 220422 208216 207733 143262 144777 595382 544280 1271878 1272644 290631 287949 403232 404415 494131 477499 490912 495774 509520 517004 482049 530264 1509703 1590932 1003956 811560 446255 439394 516401 516670 525978 532076 533378 536084 615548 616578 4332690 4483199 39.85 71.7 2
10:58:51 2024-01-25 632002 634846 144684 138405 227732 232092 252341 255227 157779 157203 193553 196723 228583 228800 3983513 4305426 5651630 5442906 954959 996185 196714 174378 188873 190334 226392 220350 207746 208383 142996 144743 593867 544280 1283789 1263424 290567 288449 401111 405736 495181 477607 491606 494748 507913 516969 477805 533424 1512431 1593266 997595 819787 446899 437988 516984 512176 522936 531651 528346 537154 619657 614173 4329908 4490250 39.85 71.7 2
10:58:52 2024-01-25 640986 633960 144171 138791 227538 238026 252376 249390 157713 157173 193042 197065 228194 229869 3984634 4234165 5632979 5477546 966346 994772 196407 174413 188707 190069 223181 220386 207065 209069 142533 145450 590631 548945 1295087 1254204 291183 288856 401615 405592 492735 483249 491606 494048 510240 514130 480617 535050 1514188 1585233 986994 818621 444922 439961 519325 513331 529167 532432 529578 539897 612062 614956 4361510 4503317 39.85 71.7 2
10:58:53 2024-01-25 642147 634409 144171 138687 228330 233474 253825 251391 157746 157104 193142 197031 228034 231416 3990529 4290118 5632979 5470274 959056 994772 196714 174100 189767 189506 222166 220314 206490 208743 143005 144974 593708 548907 1261034 1265447 291801 287949 401147 404985 492999 482530 489419 492846 505080 514130 480617 531841 1510777 1588679 1003496 810475 444606 439065 514040 513873 529167 532148 535152 539897 611236 616759 4342561 4483424 39.85 71.7 2
10:58:54 2024-01-25 633058 630925 143773 138401 228739 233094 253330 251283 157713 157139 193142 196928 228054 229908 3984634 4339946 5674297 5471033 955640 993215 196372 174378 188873 190069 223024 220314 206490 208383 143402 144573 592351 541185 1284303 1265447 288824 293777 401076 403135 493781 477643 493457 495099 505080 513969 476317 532668 1516806 1609320 993354 810948 446263 436334 518592 513873 523045 534000 534319 537413 618462 613181 4273819 4486398 39.85 71.7 2
[truncated: 173,779 more chars]
