# Supplementary material for: Methods for Estimating the Detection and Quantification Limits of Key Substances in Beer Maturation with Electronic Noses
Source: Sensors (Basel). 2024 May 30;24(11):3520. doi: 10.3390/s24113520 (PMC11175341; doi:10.3390/s24113520)
Supplement: Supplementary file 1 [file sensors-24-03520-s001.zip › Data/Acetaldehyde/raw data/Day 3/1000ppm8.txt]

Time Date R01 R02 R03 R04 R05 R06 R07 R08 R09 R10 R11 R12 R13 R14 R15 R16 R17 R18 R19 R20 R21 R22 R23 R24 R25 R26 R27 R28 R29 R30 R31 R32 R33 R34 R35 R36 R37 R38 R39 R40 R41 R42 R43 R44 R45 R46 R47 R48 R49 R50 R51 R52 R53 R54 R55 R56 R57 R58 R59 R60 R61 R62 T01 H01 Phase
11:05:00 2024-01-25 622700 611322 191096 187613 296895 304035 308270 306964 201680 201735 242217 248480 281049 286030 3761080 4014879 5670681 5524717 985028 1014514 270452 238416 248405 247880 278110 272936 268251 269029 192034 193883 660979 597119 1367887 1337184 399225 396889 573088 582853 714546 689907 732411 736082 772957 783256 760689 843453 1812683 1903522 1194625 986739 632352 612965 742102 738238 770533 781558 807102 813813 905405 911200 4411801 4537455 39.95 71.6 1
11:05:01 2024-01-25 625090 611322 191566 187613 297558 301695 310180 306964 201714 202052 242011 251884 281894 284928 3758360 4038481 5660955 5504213 977463 1016905 270316 237785 245470 248334 278181 272936 267473 269561 191895 194084 625263 600618 1420916 1337184 401504 395593 573899 580079 708396 691377 737190 737990 772920 788811 760151 836638 1803164 1886471 1174241 993885 628730 617981 740572 737425 770533 784495 808251 810834 909333 915784 4399184 4533817 39.95 71.6 1
11:05:02 2024-01-25 614502 611788 191734 187063 295923 301907 309205 306928 201714 201418 242253 245433 282368 285000 3755820 4083781 5672755 5507198 966692 1014014 270833 238715 249288 246700 279394 272972 267097 270357 191860 194084 623352 603131 1387144 1336962 400254 396817 578083 584475 711886 695078 735651 735895 774633 788870 756485 839097 1810539 1885134 1191190 989619 631004 621499 745148 737948 773817 784423 802459 811686 915879 914332 4380268 4537526 39.95 71.6 1
11:05:03 2024-01-25 618020 613118 190495 188203 296233 303146 309205 306964 202341 201418 242217 247233 282086 284964 3772136 4071045 5671225 5496303 970213 1012052 269444 237926 245954 248157 279716 270419 269617 269597 191726 194084 630822 601840 1377793 1352770 401242 396286 576412 578733 709905 693041 735171 738029 779729 791210 755275 839471 1812683 1898134 1196544 983200 629213 620145 738772 737948 777423 783799 801739 811431 918514 913814 4333265 4529993 39.95 71.6 1
11:05:04 2024-01-25 616541 613894 191398 187698 296776 303146 308235 308592 201714 201735 243008 246726 282354 284928 3769256 4056983 5708772 5516563 976753 1014238 267960 238593 247004 246982 277599 272275 268190 269869 192093 193978 628042 595788 1381017 1344803 400363 399026 578866 580715 715449 696592 733006 738603 779177 785926 755813 843979 1816726 1919807 1208058 983200 634606 620181 740186 742906 776287 779803 802308 816203 911853 909154 4367741 4530856 39.95 71.6 1
11:05:05 2024-01-25 623068 612425 191061 188203 295942 304071 308305 306676 201714 201735 242217 246639 281425 286275 3758529 4000447 5660955 5508702 984363 1014625 268590 237926 245954 248476 278217 272852 268553 269218 192034 193883 620849 597119 1381406 1341420 400078 396709 573789 582853 714906 691340 732783 741136 774050 784432 761228 844422 1815260 1903522 1172357 986739 634155 612965 740938 740696 771626 782110 809476 815007 907366 911967 4395888 4557425 39.95 71.6 1
11:05:06 2024-01-25 623922 612224 191398 187608 296852 302190 310180 306964 201680 201735 241841 248219 281819 285000 3758529 4028225 5651630 5499350 979539 1013186 268624 238629 247432 248302 278805 272275 268063 269787 191429 194018 657808 603993 1353440 1339558 403225 396529 575411 581201 710409 691830 739294 741136 774488 791137 760077 837233 1804718 1890928 1186948 992473 630108 616433 744093 740611 772173 784495 808863 810531 908046 917840 4446051 4534057 39.95 71.6 1
11:05:07 2024-01-25 617911 611286 191268 187613 297768 303111 309205 305468 202341 200472 242253 247233 281499 286280 3755680 4055750 5647606 5499350 970213 1012914 269890 237856 246369 248092 278217 273045 268176 269787 191464 194154 631343 600552 1390385 1341243 400254 396223 577045 584097 710372 694784 737190 735908 774943 793450 761878 841417 1807958 1887809 1200382 995300 630205 621499 742856 736994 772173 784387 807048 814153 911853 910596 4380268 4524349 39.95 71.6 1
11:05:08 2024-01-25 619041 612686 191398 188237 297140 302614 310215 305706 201748 201735 243008 247671 282354 283811 3755680 4096518 5679606 5493913 970213 1014625 269444 238629 246623 248092 277586 270671 269232 269218 191464 194154 619479 602270 1382444 1351783 401460 396817 576412 579143 709329 695809 734797 737925 781795 792292 755764 842017 1815717 1901578 1196544 984562 629176 620072 740181 737856 779331 784315 803603 813776 915696 913067 4308144 4511335 39.95 71.6 1
11:05:09 2024-01-25 618108 612650 191363 188038 297973 302718 308270 309975 201368 201735 242217 246852 282390 284902 3761005 4058644 5716907 5515061 979539 1014625 267925 238629 246334 246911 278409 270671 267687 269597 191964 194154 628042 598415 1358429 1343699 399793 399171 578047 581201 715559 696763 731817 739563 779435 787633 757430 848329 1820392 1919955 1196544 985089 635511 622636 741233 740330 777350 782110 806936 816216 911780 910370 4367638 4536459 39.95 71.6 1
11:05:10 2024-01-25 620932 612473 191665 187629 298041 303999 308200 306712 201714 201700 242181 248219 281819 286786 3767957 3992255 5670280 5524440 985141 1013905 268742 238963 246074 248057 278805 273431 267615 269787 192303 194154 622483 597202 1389379 1329255 400363 399171 576640 582069 715559 690976 736141 738416 772491 784396 761191 844347 1817323 1904294 1174241 994468 634606 621588 742599 742686 771703 783216 806418 813813 909333 916292 4430416 4537186 39.95 71.6 1
11:05:11 2024-01-25 623890 612358 191535 187873 297973 304314 310615 306748 201714 202017 241805 248100 281876 284964 3758322 4029007 5673067 5511383 978552 1013905 269855 238558 245575 248476 279001 272852 268251 269977 191999 194154 625263 602340 1432153 1342589 400784 396151 574747 582853 709905 691867 736666 737935 774050 791034 761228 838667 1806001 1892116 1186948 997312 630655 619824 742073 740047 771479 784315 809216 811537 910623 917041 4411838 4530781 39.95 71.6 1
11:05:12 2024-01-25 614722 612806 192469 187766 297978 303039 309205 306640 201714 201735 242972 246620 282328 285802 3758322 4088286 5698257 5515061 968833 1014625 269409 239131 246835 246947 278414 273045 267651 268651 191831 194562 625569 603131 1365236 1342589 401424 396817 578719 582853 710332 697086 736695 738078 776484 791210 756485 839695 1810717 1890770 1186027 990989 632461 623482 746525 741719 777119 784315 802347 813311 919670 920305 4377133 4534739 39.95 71.6 1
11:05:13 2024-01-25 618020 614731 191665 188168 296686 304677 309497 306964 202307 201067 242972 247233 282354 285802 3761042 4073156 5688931 5501755 972982 1014353 269820 237891 246334 248057 277595 272275 268931 269029 192607 193577 626653 595365 1369098 1352554 399225 396781 578047 580788 713499 697086 731817 737554 779729 788942 756485 844016 1816550 1906223 1178007 983163 631004 622379 738303 741118 777045 784179 802384 818454 916344 910460 4367481 4536459 39.95 71.6 1
11:05:14 2024-01-25 624200 612147 192305 187029 299763 303915 311312 308520 201680 202299 242217 247926 282284 286092 3770646 4015151 5679606 5524440 984465 1014625 268146 239369 245919 248057 279394 272659 268176 269283 191395 194972 627312 601915 1384999 1333829 402386 400017 576004 582902 714509 692442 737379 742906 772920 788978 758966 842129 1812646 1902173 1194625 996718 634606 618249 744928 742906 774916 784423 808826 813776 913030 916349 4489304 4537224 39.95 71.6 1
11:05:15 2024-01-25 619939 614731 191560 188520 297973 303004 309639 306964 202621 201454 242074 247449 281885 286248 3765280 4055750 5645031 5499384 969147 1013905 269785 237856 247425 248440 279001 273045 267687 268429 191865 194154 623873 600622 1383255 1341638 401104 396817 578696 582651 711373 695078 736838 737462 773661 791070 760077 842241 1808569 1886738 1200382 995300 630556 621938 744928 737948 773817 784423 805845 811431 911853 918374 4392660 4533944 39.95 71.6 1
11:05:16 2024-01-25 620050 615038 191560 188492 297973 302897 310691 308869 202307 202017 242594 247233 283199 286227 3760967 4084815 5688931 5497832 972289 1014625 269785 238963 246299 248440 278414 272238 269007 268429 191429 194699 631207 603343 1382787 1351783 402671 396817 578047 579554 709293 697792 737190 738078 779732 791070 756485 841583 1813971 1900825 1196544 986001 631557 621902 741988 738041 779113 784495 802198 815007 919817 910524 4326091 4531494 39.95 71.6 1
11:05:17 2024-01-25 621886 616435 191560 188236 298050 304806 309750 309793 201613 202654 242792 247092 282284 284564 3758397 4051337 5725956 5516563 977459 1014625 267739 239369 246299 247674 278523 272202 268440 269787 191999 194154 631170 599761 1390385 1344495 400784 400300 577863 580788 717590 696062 735094 742906 781167 784432 756485 845291 1816726 1913318 1185540 984599 636172 621462 738407 745328 777423 781522 804664 817402 914510 911967 4377133 4530781 39.95 71.6 1
11:05:18 2024-01-25 622869 614621 191495 188589 297306 307834 309533 308942 201647 202053 242792 248971 281726 286535 3761005 4006138 5670280 5518517 983124 1014625 269409 238963 246334 248440 278217 273045 268817 269218 192338 194154 628042 595863 1396769 1340986 399580 399171 574783 580898 716573 691720 734534 738238 774833 784468 762885 848086 1815260 1906223 1176124 989545 634273 617776 740609 740367 772720 781522 811673 818021 908046 914551 4408528 4537375 39.95 71.6 1
11:05:19 2024-01-25 625365 612188 191704 187997 297978 302790 311310 306856 202485 202407 242038 248884 282182 285895 3768082 4038519 5659928 5510506 978552 1015458 270540 239131 246074 249245 277669 273045 268440 269977 191999 194699 626653 604069 1406167 1345285 401460 396745 575374 581627 710409 690976 736796 738494 774833 792221 763462 839695 1808569 1893539 1179272 995300 630556 618249 742782 738457 772720 790084 811206 811686 910623 921083 4405411 4537337 39.95 71.6 1
11:05:20 2024-01-25 615667 612263 192305 187873 296754 303075 309639 307062 201748 202089 243062 246570 282112 286333 3762716 4084815 5690148 5501806 970213 1014625 269820 238999 246334 247568 279389 272275 268817 269248 191964 195144 628388 604069 1364585 1346404 402708 396889 579724 581201 711410 698786 737374 738530 779729 791070 756485 839904 1810539 1895374 1174241 990989 632009 623739 742782 738530 777974 788969 802240 811431 919817 917041 4361560 4533224 39.95 71.6 1
11:05:21 2024-01-25 616541 612893 191739 188589 298082 304999 308235 306393 202621 201383 243350 251659 282927 285699 3774739 4061128 5702710 5514457 977449 1014625 270833 238346 247598 248231 277986 272659 268440 270357 192338 194154 628042 595439 1403257 1344495 399017 400017 579577 581201 717081 698111 734571 739648 781728 784432 757542 848416 1821929 1916356 1191190 986001 634606 623739 743039 742870 778524 783216 802345 819843 917213 911809 4370860 4537488 39.95 71.6 1
11:05:22 2024-01-25 625385 611290 191363 188198 295910 304963 309639 306428 202307 202052 242801 247358 282051 284928 3765280 4022503 5674574 5518366 989112 1014353 268999 238963 246334 249310 279483 272238 269689 269218 192472 194154 637771 597119 1365429 1341243 399899 396925 574783 581201 715559 690451 734012 742906 779177 784504 761228 847775 1815260 1916789 1196544 988813 632802 616433 741988 741745 773817 781522 811206 818640 911915 911004 4370597 4536459 39.95 71.6 1
11:05:23 2024-01-25 622705 611286 192305 187025 298050 303075 309205 307391 201714 202193 242765 247679 282284 285842 3759904 4026489 5697658 5529321 985103 1014477 270452 239192 248229 248476 277677 272852 267651 270739 192198 194699 617792 601915 1369830 1331931 401278 400300 576412 583512 715559 693041 737912 744033 774050 790093 760652 842780 1807506 1902173 1174241 998138 634606 620072 746022 744524 772449 784387 808251 815007 911731 915922 4436652 4545468 39.95 71.6 1
11:05:24 2024-01-25 625053 611286 191700 188203 297978 302154 311086 306964 201748 202052 242217 251638 282284 285802 3750290 4024683 5650496 5510483 979914 1014242 269305 238989 245814 248299 279788 272659 268154 268055 192034 194699 625648 605291 1365215 1334956 403278 396889 575411 582853 710332 690939 739714 743053 777487 789921 761228 839695 1805381 1894328 1192706 996718 631902 618891 746206 743016 773817 788969 811206 814153 910623 917078 4449227 4542590 39.95 71.6 1
11:05:25 2024-01-25 619778 610856 191734 188038 297480 303111 309205 306640 202935 201207 242765 248813 281819 286240 3759904 4046744 5632979 5520196 970382 1016905 269716 237785 248045 248334 279591 273781 268297 270739 192466 194699 636316 600552 1372198 1341466 402650 396817 578866 583512 711410 697792 737815 737985 775254 791070 760652 844120 1809323 1887809 1200382 995300 630108 621938 747302 737948 774916 784459 807065 814391 913863 916961 4386525 4536116 39.95 71.6 1
11:05:26 2024-01-25 619667 613123 191739 187907 297685 302614 310650 306748 202341 201735 242972 247926 283579 284023 3765270 4096768 5704020 5497832 972982 1016905 270833 238883 247265 248334 279188 270563 268746 270739 191860 195108 625569 603993 1380352 1347920 403886 396889 579313 581201 710834 699101 736732 738494 781942 792221 756485 839904 1812683 1900825 1176124 988813 631004 623739 744620 738457 779149 788969 804176 813813 922614 917078 4345766 4527087 39.95 71.6 1
11:05:27 2024-01-25 616541 610924 191700 187958 297266 304463 308235 308556 202341 201383 243350 247423 282319 284964 3758529 4072255 5704020 5515061 975328 1013905 269444 237891 247733 248228 279788 272827 268827 270357 192537 194119 626653 596264 1391158 1346367 400363 398990 580135 581201 715559 698606 735696 738530 779729 788978 756748 848871 1818625 1912227 1181774 983200 633703 623739 740901 738238 777423 782073 802308 819843 919817 913141 4323995 4536459 39.95 71.6 1
11:05:28 2024-01-25 622053 612219 191665 188198 297554 302718 309674 308628 201748 203007 242217 248138 283146 284560 3769256 4044977 5716907 5510506 988048 1014625 269034 238999 245333 249070 278180 272275 269883 270249 192701 194557 623591 597975 1370355 1347675 401314 398990 574601 581127 715559 692478 734571 745088 780614 791210 760077 847442 1816550 1922238 1179272 988813 633703 618722 738516 742906 775154 783211 810513 819843 909170 911967 4386525 4542590 39.95 71.6 1
11:05:29 2024-01-25 621608 612993 192340 187574 297798 302827 309241 308992 201748 202688 242217 247960 282284 285837 3759904 4015151 5679680 5525928 985141 1013186 268590 239369 246623 248511 277991 273045 267687 269471 192034 195007 624160 603993 1363065 1335530 402525 401149 577229 585344 715449 694367 741407 745088 775254 791210 761228 846233 1810539 1901435 1172357 998138 636418 620108 747302 745052 774916 784495 810629 815007 910529 915663 4442878 4537375 39.95 71.6 1
11:05:30 2024-01-25 623620 611322 191700 188203 297978 303146 311594 306964 202655 202370 242217 246605 282350 285802 3755642 4045633 5651630 5501755 977854 1011713 269855 239166 245919 249070 279394 272852 268931 268464 192472 194699 631517 603993 1381567 1345294 403270 396601 576193 584097 712429 694821 740349 743339 777304 795135 763462 839695 1806001 1898730 1186948 994592 631902 619196 745994 741719 774366 791201 811784 811431 909170 921083 4411687 4537526 39.95 71.6 1
11:05:31 2024-01-25 616274 611322 192340 187997 297239 303111 310144 306784 202655 202052 243765 251623 282319 287392 3761591 4071230 5660955 5507198 970533 1013186 269820 238629 247686 248511 277336 277268 268440 268873 192642 194699 626653 600552 1384946 1337465 401497 396925 582006 586177 714456 697792 740349 737985 776999 795698 764096 844497 1807469 1888966 1178007 995300 632023 622819 747302 737727 774916 788824 808251 815007 914510 921083 4386525 4530931 39.95 71.6 1
11:05:32 2024-01-25 619520 613123 191734 188203 297689 302507 310615 306169 202655 202052 242972 251708 283813 284023 3761155 4101241 5703945 5507198 969147 1014625 269855 239334 246369 247919 278579 273045 268440 269318 192034 195281 633030 604069 1364585 1345449 403886 399171 577230 581792 712957 701704 742466 743247 781905 795698 759715 844497 1817599 1899673 1198463 992473 634273 625509 746082 743432 779701 790084 804600 813813 922430 918410 4357755 4533224 39.95 71.6 1
11:05:33 2024-01-25 615810 612219 191769 188370 298050 305715 308305 306428 202341 201418 243386 247753 282354 285084 3758397 4061279 5679382 5507198 976022 1014625 269855 237926 247131 248476 278091 273045 268817 269977 192946 194154 626653 595504 1381517 1346404 399935 398889 581334 581381 716573 699101 734049 737159 782581 790992 760684 848871 1821724 1914358 1183657 985089 634273 624623 738371 742079 778598 785362 804701 821012 919817 910488 4346020 4526764 39.95 71.6 1
11:05:34 2024-01-25 623890 612219 191531 188630 297831 304035 309674 306882 201748 202052 242181 252026 282948 284555 3759904 4021044 5698257 5507198 986950 1014625 269409 239369 245575 249245 278514 272275 269196 268055 192607 194154 636382 597202 1370355 1345449 401460 399171 576004 580788 715559 694784 735094 745088 782842 790093 762310 849662 1818894 1922326 1186948 988813 635181 619014 742376 744905 777387 783762 809356 819843 913062 914551 4361248 4542590 39.95 71.6 1
11:05:35 2024-01-25 623890 615332 191769 188203 295888 304035 311122 305885 202829 202405 242253 246639 282359 285837 3755680 4047085 5642304 5499350 977463 1013905 270456 239405 245919 249245 277978 273045 268817 268464 192472 194154 625263 603774 1385814 1342589 403278 396853 576004 581829 710871 694784 737815 738275 777487 793446 765162 839123 1808569 1894328 1181191 997312 634273 621588 746525 741719 774916 791164 813998 815746 913210 920250 4389513 4533907 39.95 71.6 1
11:05:36 2024-01-25 614754 612650 192310 187617 299627 302932 310180 306393 202307 202228 243008 246726 283257 286240 3755642 4083781 5684881 5507198 966729 1013186 269820 238999 248785 248092 277991 277072 268251 269318 192034 195007 631207 602270 1386172 1336999 402671 399171 577131 583699 714546 698606 740587 736773 778625 791070 760114 839123 1810539 1888080 1191190 992473 632802 623739 749390 741062 778224 790569 807048 816328 919743 923773 4386503 4539351 39.95 71.6 1
11:05:37 2024-01-25 618025 616476 191119 188834 297104 304035 310650 306964 203115 201629 243008 251567 282354 285160 3765270 4061279 5688931 5489998 971596 1013633 270679 239034 246405 248511 278409 272852 270450 269787 192677 194154 634992 598841 1393595 1352480 401497 396889 578903 580376 712957 697122 734301 740428 782010 792257 756821 844053 1816550 1903522 1200382 983200 631004 622819 741988 740915 780807 789896 808164 820751 921122 915847 4329908 4533907 39.95 71.6 1
11:05:38 2024-01-25 623587 612210 191739 188207 297978 305899 310038 306393 202621 203043 242630 248097 283124 284693 3750290 4039788 5716907 5507198 985351 1014625 268590 240148 246122 248476 278479 272275 269196 268055 192069 194154 657456 598841 1383579 1344495 401460 400300 577229 581201 716573 696099 736141 742650 781458 784540 758966 846532 1816726 1919297 1174241 986001 636418 621938 738480 743666 779431 784459 808288 818640 918413 915564 4377070 4540350 39.95 71.6 1
11:05:39 2024-01-25 618532 614731 191560 188761 297293 304999 308305 308592 202659 202407 242936 248274 282051 287190 3767997 4003291 5670280 5508702 982334 1013186 268999 238999 246369 248511 278217 276876 268931 269787 192677 194154 634992 596287 1375975 1338383 400254 400017 576412 583250 717590 692515 736666 744106 777524 788978 765705 849020 1815260 1907265 1176124 991063 634606 619196 742856 745125 773817 783247 811491 821012 910623 910452 4402200 4549769 39.95 71.6 1
11:05:40 2024-01-25 621943 614727 192152 188130 299659 304309 310038 308483 201748 203043 242801 248254 282863 286436 3759904 4021802 5663159 5520499 982334 1013186 268216 239369 246587 248896 277599 272852 268817 269318 191395 197886 628388 600939 1367129 1333395 403886 400583 576412 583512 715559 694550 741677 745088 777524 788847 763462 841583 1810614 1902939 1186948 995959 635964 620145 752005 742576 775154 788969 811784 816240 911890 917035 4455298 4556932 39.95 71.6 1
11:05:41 2024-01-25 624475 614296 191621 188396 297982 304391 311416 306410 202901 202194 242621 247358 282319 285922 3770674 4038220 5646438 5499350 978552 1013905 270714 239369 246369 249595 277677 273045 268817 268464 192373 195007 626653 603201 1429570 1342589 403315 396889 576412 583548 711410 693078 737925 741818 778625 793482 765705 843669 1807958 1892986 1186948 995300 631557 620145 744436 740172 774916 788802 811673 815007 914583 921083 4373795 4536116 39.95 71.6 1
11:05:42 2024-01-25 616541 617084 192668 189011 300507 303429 310726 308701 202273 202229 242828 247630 283636 286163 3763887 4098889 5707582 5514609 972982 1013186 269855 238999 246870 248896 279292 272275 269196 268873 191900 195144 625263 603993 1383998 1347957 403886 399171 579313 581201 711446 699597 737815 740769 782010 793446 756214 841583 1809456 1901225 1198463 988813 631902 624623 745148 740696 781360 791201 802345 814428 920969 921053 4354955 4526764 39.95 71.6 1
11:05:43 2024-01-25 617144 612219 191734 188237 297558 305679 311312 308665 202800 201806 243621 248274 283005 286213 3767997 4061316 5690801 5497832 973175 1014316 269855 238629 247131 248896 278518 273045 269346 269597 193287 194154 630822 595504 1374498 1350555 400218 399171 580547 580115 715559 699101 735094 737717 781458 789957 759002 848416 1816726 1907371 1179891 983200 632352 625066 738407 740696 778561 784423 805882 819843 919817 915969 4314617 4517855 39.95 71.6 1
11:05:44 2024-01-25 620031 613532 191739 188589 297768 304035 310180 309779 201748 202796 243026 248006 283402 284857 3750178 4050723 5718084 5515258 981706 1014625 268146 239944 247004 248718 279292 272659 269007 268090 192507 194154 628042 599268 1372686 1344495 401497 401433 579724 581201 718608 697122 737190 742650 783189 784540 756785 849020 1818620 1919807 1193074 986001 636872 623739 743154 744794 779701 783247 806492 821012 919165 913141 4380425 4531044 39.95 71.6 1
11:05:45 2024-01-25 624738 611322 191389 188668 297140 303713 309674 309319 202307 202052 242630 247736 282002 285623 3772039 4012600 5674574 5508702 989371 1014736 270833 239334 246369 249595 278609 272275 269467 269977 192642 194154 636382 594561 1378639 1340838 401177 399735 574783 576919 717081 693041 735094 745088 780834 788978 764077 849337 1815260 1919187 1184493 986702 634155 619196 742513 742943 777119 783211 811673 821012 912562 916642 4380268 4537526 39.95 71.6 1
11:05:46 2024-01-25 622626 612989 192305 187928 297394 302578 309639 307321 201714 202370 242936 246387 282284 285570 3763895 4029373 5682680 5529616 981522 1014625 268999 239741 246109 248961 278976 273045 268817 269659 191429 195281 628042 603993 1368956 1337184 404459 400300 577051 582615 714473 694022 741076 742540 779322 791070 764004 841509 1807506 1901435 1196544 998138 634606 620072 749506 741415 774916 790084 811784 815586 911853 919637 4455450 4545831 39.95 71.6 1
11:05:47 2024-01-25 621815 612989 191734 188625 297973 304463 312195 306518 203425 202335 242972 247667 282284 286477 3765270 4056555 5650505 5507240 968455 1014014 270281 238822 247860 248440 278180 271722 268553 270739 192361 194972 634025 602274 1374096 1343154 402525 400017 580547 585238 715559 699101 741081 737086 779177 792185 761228 841546 1812683 1890490 1187424 995300 632802 624623 749214 738165 776800 790642 808826 816203 917177 918261 4389658 4531237 39.95 71.6 1
11:05:48 2024-01-25 619610 612897 192275 188761 297973 303111 310833 306144 202969 202370 243350 248254 283777 284457 3766753 4089565 5697658 5505646 971921 1014477 271177 239192 249288 249067 279788 272899 270371 270167 192642 194835 644772 600552 1381138 1354662 403241 399171 579724 581053 715052 698606 737190 737680 784334 793410 758966 845254 1817842 1906223 1198463 984599 632352 623739 744207 738165 782469 790084 809439 818021 920933 916998 4336361 4534284 39.95 71.6 1
11:05:49 2024-01-25 617582 613118 192123 188237 298199 304035 309135 308323 202307 202370 243729 247233 283146 284964 3772136 4047658 5708772 5517635 982923 1018806 270797 239971 247718 248683 279578 272899 270260 270739 192502 195245 631517 600552 1373617 1346028 403801 402570 580547 582853 719628 699101 739294 742613 783153 788978 758340 849020 1821929 1921909 1208058 986001 637781 625509 745263 745814 781914 784423 807065 822768 919817 913588 4377133 4537526 39.95 71.6 1
11:05:50 2024-01-25 623546 612295 191700 188550 297558 304963 310109 308669 202341 202370 242972 249687 282249 285802 3750875 4002553 5660955 5515061 989371 1014625 270833 239457 249547 249696 279394 273588 269196 269977 193416 194628 636382 597119 1382583 1336925 401424 400300 576412 584512 719628 692968 737190 744524 781388 791137 765705 849020 1813328 1912190 1176124 989582 635511 620072 745148 745052 774916 784387 811565 821012 911853 917188 4389658 4536459 39.95 71.6 1
11:05:51 2024-01-25 623895 612993 192913 187877 297690 302897 310109 310182 201714 203007 243350 246571 283146 285837 3765270 4023273 5671225 5525928 985141 1013905 268930 239909 246369 248961 279752 273442 268225 272078 192466 195519 624160 603562 1384272 1335530 404635 401433 578047 585275 716573 696062 744590 744500 778589 791034 763462 845591 1816550 1904872 1172357 998791 637326 620145 749427 746109 777387 788969 811673 816166 911853 921083 4455450 4551955 39.95 71.6 1
11:05:52 2024-01-25 619563 611290 192305 188894 297897 304534 310180 306358 203425 201735 242972 247358 282319 286714 3765270 4052500 5642304 5505682 971921 1013186 271093 238928 246369 249595 279394 273624 269007 270739 193005 195174 628042 601414 1371390 1344803 402525 396709 580348 585092 714456 697086 739987 738494 779359 799652 767337 842743 1807469 1893613 1192706 997428 632315 621938 747302 739950 774916 791201 811784 815586 915842 923693 4383180 4537413 39.95 71.6 1
11:05:53 2024-01-25 616541 612650 192609 188630 299763 302754 310868 307097 202621 202335 243350 247233 284012 285035 3765270 4084626 5707582 5511127 970533 1013905 269820 239405 247131 248511 279823 273045 268440 269694 192034 195281 641413 605790 1371212 1350555 404488 400227 583024 584512 714326 703282 741034 742723 784069 793482 760323 844265 1821065 1903522 1178007 992473 634273 626768 745985 742307 781914 790468 805748 816203 922309 921083 4364676 4533224 39.95 71.6 1
11:05:54 2024-01-25 616541 612650 192297 189144 298082 305894 309205 307821 202935 201735 243765 246387 283146 285891 3765270 4061279 5703519 5523127 976022 1014625 270644 239334 247895 249035 278523 273431 269196 268873 193251 194699 626653 595495 1378143 1346404 402077 400118 582352 585344 719628 701050 736554 740293 783808 792256 761461 851444 1821929 1918371 1187424 985927 634606 621907 740572 742014 780660 784423 807028 823505 920969 917078 4330172 4530818 39.95 71.6 1
11:05:55 2024-01-25 620254 611277 192953 188173 297690 304498 309891 308288 202621 202865 242972 248777 282416 287154 3755642 4021236 5688931 5525928 986548 1014625 268999 239405 247386 249245 278466 273624 268251 269694 192607 195007 633497 600552 1385131 1329218 403600 399631 579724 586593 719628 697086 743527 745713 781172 792147 765594 847626 1815717 1905503 1198463 1000274 637781 622819 749427 745814 776494 788969 811784 820427 911890 920923 4427161 4542590 39.95 71.6 1
11:05:56 2024-01-25 625463 612219 192340 188625 296754 302683 311594 306144 202621 202688 242936 246605 282319 286012 3765270 4028225 5669026 5505682 979389 1014353 269855 240113 246334 249595 278374 273431 269166 268838 192472 195144 637771 603993 1369297 1336999 405033 399735 577229 583512 715052 695078 741968 745088 780834 797954 765447 843745 1810614 1899673 1192706 996643 634606 619926 749390 744450 775117 789912 813952 818003 913144 921083 4446671 4536116 39.95 71.6 1
11:05:57 2024-01-25 616269 611322 192340 188237 297762 304035 310144 307356 202621 201735 243801 246571 282284 287594 3750290 4056003 5670280 5515061 967454 1013905 269890 239369 248279 249245 278444 272589 268440 269283 192946 195281 626653 602270 1369138 1342589 403600 400300 577127 586738 715559 699101 741640 737680 779729 793144 762814 844385 1818620 1896030 1185540 995226 634155 625472 748673 742153 779058 791201 810629 817402 917213 923661 4380048 4533868 39.95 71.6 1
11:05:58 2024-01-25 621057 613082 191734 188830 296754 303111 311594 306428 202935 202193 243350 246639 283614 284538 3759904 4084588 5688931 5497832 970213 1014625 270679 239741 246405 249245 279332 272275 269811 269283 192642 195281 630822 604069 1371289 1351783 404746 399171 579724 582439 713499 700093 739853 741818 784334 798043 757802 844053 1817842 1906678 1178007 990026 634273 625201 742645 741599 784136 792283 807048 819966 920933 919746 4326111 4526488 39.95 71.6 1
11:05:59 2024-01-25 615736 612224 192639 188989 296776 304498 309674 308358 202341 202370 243765 246951 283182 285882 3759904 4046749 5707582 5515061 976753 1013905 268999 239369 247612 248511 278566 273431 269196 268873 192677 194699 637725 595504 1391032 1344495 401460 399036 580532 581792 719628 701087 737190 744561 783153 791210 758966 852809 1821929 1915517 1173086 987406 638236 627176 746614 746390 781841 786547 806917 823318 922393 915737 4355048 4531494 39.95 71.6 1
11:06:00 2024-01-25 626427 613123 191531 189127 297973 304963 310144 309320 202969 202370 242765 247942 282319 285084 3762586 4011028 5660955 5508702 988752 1014625 269855 239369 246369 250124 278086 273045 270105 268055 192946 195007 634992 597202 1371755 1346028 402671 400866 577229 580935 718608 695041 737190 747205 782010 789957 765705 851593 1816726 1916066 1188405 989582 634606 620145 742746 745851 779331 788777 817556 824530 915157 916965 4386201 4537375 39.95 71.6 1
11:06:01 2024-01-25 622053 613482 192618 189809 299654 303039 310615 309251 202307 203043 243206 249230 283146 286571 3765270 4029287 5679606 5525928 984438 1014625 268777 240148 247177 249595 278523 273431 269196 269764 192034 195281 627312 600865 1379360 1333395 405033 401433 578083 585275 717081 696592 742353 747205 779729 792221 765162 845254 1810539 1902790 1194625 998828 637326 621938 749316 747168 777423 791201 813952 820420 917072 920869 4452530 4557046 39.95 71.6 1
11:06:02 2024-01-25 624031 612857 192340 188765 296789 304498 311818 308071 202935 202830 242972 247392 282284 286427 3761380 4037485 5651630 5501755 978552 1013905 270714 239369 246334 249595 277599 273431 269007 268873 192607 194699 626653 603993 1383968 1340801 404746 396925 577229 583649 712957 695041 742167 744561 779729 793518 765705 842462 1809248 1899894 1183110 996718 633703 621462 747302 742870 775117 791061 811523 815007 913062 923510 4424352 4540350 39.95 71.6 1
11:06:03 2024-01-25 614566 614727 192773 188527 297798 304427 311122 307106 202655 202370 243513 247971 282319 287558 3759904 4067701 5646997 5505682 967454 1014625 269855 239405 248885 248860 278409 277660 268817 269694 192677 195281 634906 602270 1371755 1343022 403886 400300 580428 586168 715559 700093 742278 740208 780834 793410 763499 844090 1815260 1891645 1187424 995300 634606 621907 750043 742344 779701 788802 810052 818603 919165 921670 4383227 4549769 39.95 71.6 1
11:06:04 2024-01-25 621057 615594 192200 189116 297617 305719 311925 306712 202969 202335 243765 246605 283579 286948 3758810 4089565 5688931 5496303 972289 1014353 270679 239741 247477 249245 278675 272275 270680 269283 192642 195281 624962 602700 1395800 1352480 404746 399171 580135 580079 714546 699101 739714 742380 786036 793554 758966 847775 1817842 1906223 1178007 987406 632802 623739 745148 741782 783024 788802 807065 818677 923652 921083 4342664 4531494 39.95 71.6 1
11:06:05 2024-01-25 616928 614654 192504 188722 298050 305750 311275 309793 202834 202229 243621 248259 283146 285084 3750365 4055488 5702710 5507198 975328 1014625 270644 239405 248571 249245 278557 273045 269196 268873 193081 194734 626653 595504 1395265 1346404 401104 400866 580586 583548 718383 700030 735212 744033 783153 790513 761228 850830 1822517 1915977 1185540 986001 636418 621943 742220 744524 781914 784459 807065 820651 920969 916998 4323995 4530818 39.95 71.6 1
11:06:06 2024-01-25 624920 615562 192672 189187 297870 306505 310980 310122 202868 203541 242864 248622 283486 284821 3750253 4033292 5716907 5515264 987958 1014625 269890 239405 246126 253226 278536 273045 269990 268651 193251 194734 624962 597202 1372375 1346404 403315 400300 577229 581792 718608 697086 735761 746910 783153 791070 765162 851808 1817842 1918893 1179272 989582 635964 621938 742183 745814 779701 784531 811491 820614 918514 915784 4367553 4534095 39.95 71.6 1
11:06:07 2024-01-25 619273 612993 192644 188589 297725 304462 309896 311110 202800 202583 243585 247415 283129 287891 3762697 4015521 5675376 5525928 985141 1015458 269716 240113 247096 249245 278453 271792 268440 269729 192677 195007 628388 598841 1369813 1333395 402708 399667 579203 587008 719628 698111 740024 744794 779359 791210 769843 849020 1815260 1907302 1178007 996718 637969 623739 749427 744794 774916 788969 811528 821012 910529 919782 4411687 4545468 39.95 71.6 1
11:06:08 2024-01-25 622971 611322 191769 188795 297996 303146 311849 306169 202829 202761 242720 249285 282899 286463 3762618 4036907 5659687 5500274 977854 1014625 271317 239369 246369 250473 278008 277268 269007 268908 192642 195007 626653 603338 1412389 1342589 403886 399171 578047 584861 713462 697295 740024 740403 779729 798043 765287 844053 1808569 1894328 1196544 996718 632461 621499 747302 740367 775154 791097 815113 816203 914546 919502 4399013 4533224 39.95 71.6 1
11:06:09 2024-01-25 614759 612857 192953 188555 297725 303786 310650 307391 202795 202370 243801 246973 283380 287104 3765280 4076838 5670527 5511127 969523 1013905 270848 239192 248663 249245 278021 271792 268817 269624 192677 195144 634025 601410 1368163 1342589 403886 400300 581334 586593 716573 700590 742241 740769 778920 793446 765162 846532 1812683 1893576 1181774 995300 633703 625509 750080 740732 779149 791201 811784 818640 918514 923693 4386503 4542590 39.95 71.6 1
11:06:10 2024-01-25 618094 613118 192176 188830 297798 304035 311630 308628 202969 202405 243557 246639 284047 284729 3762587 4096140 5711007 5504997 974706 1014625 270267 239405 247477 249557 280039 272275 269990 269694 192607 195281 632212 604625 1382954 1351783 405033 400017 579724 581792 715052 699535 740024 744033 784370 798043 759002 845629 1816550 1909114 1178007 988813 633703 625509 747302 742870 783580 791061 807028 818021 923688 921083 4361560 4529993 39.95 71.6 1
11:06:11 2024-01-25 614557 612637 192345 188634 296789 305930 309674 307391 202969 201735 243801 248516 283420 285900 3759904 4067292 5708357 5512021 978552 1014551 270988 239227 248763 249245 278562 273431 269196 270739 193758 194154 640191 595928 1390931 1351517 401314 400300 580573 583548 719118 699535 737190 742943 782047 791106 761228 851593 1821929 1918412 1183657 984599 634606 621943 741695 742576 781360 788969 808288 820688 921006 916998 4314617 4521082 39.95 71.6 1
11:06:12 2024-01-25 623312 612691 191769 188271 295927 304534 310215 309173 202341 203718 242972 251884 283698 284928 3750290 4039788 5725956 5521426 985028 1016478 269305 240716 246989 249453 280223 273045 269847 268873 192677 195144 626504 600552 1370355 1346404 403600 399667 579651 583682 719980 699101 737598 746984 786073 788775 761265 850874 1824519 1924637 1174241 987406 638460 624352 745259 746984 781914 788969 811206 821012 918260 910560 4370889 4537526 39.95 71.6 1
11:06:13 2024-01-25 625111 611308 191774 188668 295892 305679 310144 307857 202341 202370 243386 249635 282284 286943 3761380 4000447 5655033 5515258 985499 1016182 269785 239599 248098 249874 279591 274205 269954 270548 193416 194699 639134 596287 1374446 1339423 403801 401433 578047 584948 718419 697295 737815 746146 779732 788811 765901 850793 1817842 1911567 1200382 992473 636418 621499 747302 746638 776287 784495 815141 820688 914546 915663 4386516 4536116 39.95 71.6 1
11:06:14 2024-01-25 623312 610891 192644 188203 297721 303075 310215 309247 201748 203043 243386 246605 283182 286275 3754549 4018966 5663121 5516563 985141 1015458 270833 240236 247647 249699 279788 273624 269500 270448 192502 195794 627312 603562 1369272 1333829 405033 399702 578903 586893 717590 697086 744393 746551 781942 793410 765705 847172 1815260 1906223 1196544 1000322 636612 622856 751249 745851 779149 791201 813332 820427 916527 921083 4445919 4545468 39.95 71.6 1
11:06:15 2024-01-25 619687 611322 192375 188963 298271 304140 312104 305965 202969 202723 243008 247736 282354 286338 3753227 4026626 5651630 5497832 978552 1013186 271093 239980 246883 249767 279788 273708 269847 270739 193146 195245 626653 604059 1379757 1343847 405497 399171 578719 585312 715052 697295 743826 746146 781167 798043 765865 845741 1811396 1900825 1185029 997428 634282 621938 747155 744268 776837 792806 815141 816277 914546 924812 4421010 4530818 39.95 71.6 1
11:06:16 2024-01-25 617416 612857 191665 189736 297978 304963 312032 306856 203425 202688 243765 247449 283195 285802 3747506 4070248 5679606 5495443 972982 1014625 271507 239334 248365 249420 278549 274036 269954 270357 193557 194522 659394 598832 1389730 1355187 402167 400227 581187 584512 719628 702545 738730 742307 786319 793410 763426 851219 1821724 1910754 1204220 985089 634606 626397 741658 742870 781914 790084 809439 823505 920896 920979 4314467 4517817 39.95 71.6 1
11:06:17 2024-01-25 619953 613078 192301 189062 297204 304963 311086 308323 202341 203043 243765 247926 284078 285766 3758322 4046273 5726233 5515061 981706 1014625 268964 240654 247824 249245 280135 273238 270105 269471 193251 195281 628042 599696 1370824 1349144 403593 403712 582987 584512 722701 701087 741407 746800 786410 792256 761191 854026 1824519 1929079 1191190 988109 639367 626397 746525 748997 783580 788969 811784 823022 919559 915711 4399563 4539697 39.95 71.6 1
11:06:18 2024-01-25 623317 611286 192340 189224 297978 305894 310144 307821 202969 202830 243557 249986 282319 286714 3759904 3996865 5660955 5516563 985028 1014625 269855 240113 247576 249946 279788 272208 269800 269977 193251 194699 636316 597137 1368194 1336925 402671 401433 578756 587430 722701 697792 740349 747279 784163 793413 770031 853839 1821724 1914072 1178007 992473 639148 622819 748895 747242 777387 789939 816338 822401 914368 918529 4392794 4563957 39.95 71.6 1
11:06:19 2024-01-25 625090 612650 192574 188237 297690 303999 311086 308288 202341 203007 243350 246605 283146 286678 3755905 4019831 5667116 5524440 983736 1014353 269409 240486 247096 249770 278649 271757 269847 270553 192268 194022 628388 601410 1381292 1329218 403886 400264 579724 587877 719628 698880 745377 746836 779619 795135 767771 848871 1818894 1908893 1176124 1000959 639367 624623 751523 748886 775117 791201 814101 822768 915696 921083 4430416 4537337 39.95 71.6 1
11:06:20 2024-01-25 625463 613231 192609 188585 297204 303111 312104 306712 202795 203007 243314 249759 282385 286678 3739505 4037777 5667761 5501755 979501 1014625 270232 240486 247350 249946 278409 273624 269196 269506 192677 195281 628042 603993 1379387 1341638 405895 401149 578047 585275 716573 697086 744393 744500 783497 800219 768789 846950 1814420 1904294 1194625 998101 635964 622819 751100 743629 777387 796779 816427 818566 915842 924984 4458633 4545831 39.95 71.6 1
11:06:21 2024-01-25 618297 613861 192609 188795 297620 304927 311559 309707 203600 202052 243765 247702 282319 287594 3758585 4046744 5651630 5505682 972982 1014625 272302 239369 247895 249946 277986 272398 269196 269729 193251 195281 628042 600552 1381112 1344914 404746 400300 577127 587008 715559 700093 743910 742906 779696 800300 768789 849014 1818620 1898561 1179891 999561 634606 626360 751560 742686 777350 791025 813998 819806 920248 923693 4386525 4542590 39.95 71.6 1
11:06:22 2024-01-25 617997 613118 192305 189183 297646 303999 312068 307321 203425 202865 243765 247483 283777 284462 3759904 4098444 5671188 5495443 971596 1014625 271542 240113 248191 249946 279063 271792 268886 268873 193557 195281 639161 599658 1404288 1355373 404459 400300 581334 581883 717081 700030 737778 742943 787474 793518 763499 849020 1820838 1915356 1202301 987906 634606 626841 745677 742686 784136 792843 811020 821012 923615 922361 4323723 4527087 39.95 71.6 1
11:06:23 2024-01-25 615965 614727 192340 188782 297443 304105 310144 311330 202307 203043 243801 248590 284012 286034 3767957 4055788 5720173 5515061 978841 1014625 269409 240113 248453 249245 279563 273624 269990 269694 193251 195281 629432 598415 1368306 1348746 403886 400862 582178 583476 720489 701056 741076 747205 786000 792329 761228 855628 1827114 1913355 1187424 990026 640976 628587 746367 749293 784136 784315 809253 826887 926368 919016 4364577 4539697 39.95 71.6 1
11:06:24 2024-01-25 623853 613335 191734 189114 297527 305786 310615 309429 202935 202865 243350 250497 282557 285802 3759904 4014685 5660955 5511127 989371 1014625 269855 240113 247634 253653 278180 273431 270561 268873 193251 195144 643852 597137 1369272 1344495 403886 401433 577417 583512 719399 697086 736732 747118 782867 792185 767882 850793 1821892 1925664 1183110 991767 637326 622819 748122 745593 780996 788824 818177 825707 916993 920960 4380048 4539697 39.95 71.6 1
11:06:25 2024-01-25 622016 615263 193559 188168 301027 304069 310144 310890 202834 203007 243765 246639 283146 286535 3755905 4012223 5688931 5524440 985141 1014625 269597 240450 247131 249595 278544 273431 268817 270553 192642 195555 622751 602345 1384468 1335288 404459 400897 580547 588748 718383 699101 744500 747646 781388 793446 765705 849337 1817842 1910066 1200382 1001745 639822 623739 752593 747610 779331 792734 816352 822544 919055 920974 4462876 4550375 39.95 71.6 1
11:06:26 2024-01-25 621369 613118 192609 189062 299627 305356 311086 306393 203917 202830 243801 250285 283071 286723 3739505 4047085 5632979 5505682 974954 1014625 272147 239369 247907 253582 278409 271757 269196 269694 193116 195281 628911 600552 1384620 1342893 404459 399735 579724 587045 715559 699101 743298 742576 779732 800300 767528 846532 1812683 1893576 1186948 998138 634155 623739 750080 740403 777387 793365 813910 821006 920375 926772 4386503 4543596 39.95 71.6 1
11:06:27 2024-01-25 617951 615603 193213 188499 299082 304713 311813 307356 203396 202866 243729 247233 284047 286884 3763955 4077418 5671225 5507198 968833 1014353 271058 240148 249048 249245 279292 272173 269725 269764 192677 195555 637771 603993 1365105 1343154 405607 399667 583899 587877 718099 702121 745453 742906 783189 798043 764546 846569 1816689 1897016 1195272 995300 636418 627303 750989 746638 781914 793365 811784 819843 922962 919538 4392660 4563957 39.95 71.6 1
11:06:28 2024-01-25 619778 616467 192165 189355 297581 306181 312032 306393 203634 203007 243801 249249 283728 286240 3755642 4061241 5695891 5497832 972982 1016787 271542 240113 247895 249946 279257 277304 268886 268651 193693 195144 634559 598841 1364985 1355623 403886 400300 581731 583243 718608 700066 737852 742087 788896 797739 765101 851481 1821929 1912716 1181774 986001 634606 621907 742856 744524 783864 791201 811784 820651 923615 922324 4317549 4531494 39.95 71.6 1
11:06:29 2024-01-25 622390 614727 192808 189278 299664 305249 311416 309586 202693 202866 243765 247926 284047 285882 3765280 4049436 5726233 5515061 980313 1014625 268999 240895 247895 249595 280227 277624 269811 269659 193592 195281 629432 600199 1369118 1346404 404746 400862 582242 583548 721546 700030 742033 747646 788338 791070 762814 852645 1827114 1921615 1200607 988813 640277 625230 744964 749838 784136 790084 813521 824266 920933 917762 4380350 4524312 39.95 71.6 1
11:06:30 2024-01-25 623038 614658 192668 189252 297973 306469 310944 308217 203183 202866 243621 249879 283027 287792 3750215 4003931 5670280 5520499 984438 1016787 270679 240486 248414 249946 279788 272660 269800 269283 193899 195144 656793 597137 1383210 1337184 402671 400264 580547 587045 721582 697086 741108 746947 780870 792221 768144 852682 1821929 1912922 1202301 996718 639367 623739 750571 746947 776837 788969 816338 823059 914546 919674 4399025 4550527 39.95 71.6 1
11:06:31 2024-01-25 625463 612219 192948 189222 300051 306742 312767 309940 203323 203506 243585 248012 283402 286571 3763955 4029156 5677113 5505682 981353 1014625 269855 240486 247131 250088 278444 271792 269990 269694 192946 195555 629432 605724 1369474 1340801 406183 401433 578903 586241 717590 697086 745984 747205 782010 798043 765865 844347 1814420 1903522 1196544 998138 636418 623739 751674 747168 779701 793437 816300 819843 917177 919538 4446051 4536116 39.95 71.6 1
11:06:32 2024-01-25 616978 611322 192948 188963 299550 304963 311594 310231 204029 202089 243549 249813 283005 288152 3758578 4059398 5651630 5505682 970213 1014625 271507 239767 248663 250088 278463 272624 269196 269729 193251 195281 618108 601410 1382931 1342589 404746 400300 582987 588331 716573 700590 744393 742906 781167 800300 765865 849020 1815260 1898097 1204220 995959 634606 621943 752207 740964 779701 791061 811528 821012 919817 924812 4380048 4533224 39.95 71.6 1
11:06:33 2024-01-25 618362 612870 192953 188834 300155 304035 312104 307562 203003 202723 243513 249285 284836 287189 3762618 4078565 5705169 5496303 973469 1014625 271093 240148 247931 250124 281371 273394 268851 269283 193287 198060 626333 602270 1386692 1355623 405607 400866 581547 582651 716573 700903 740024 744561 788896 799735 761228 849789 1821929 1907265 1179891 987406 634273 625953 747302 744524 784233 791061 811673 820651 923652 924493 4314467 4521458 39.95 71.6 1
11:06:34 2024-01-25 617921 612650 192305 188791 297798 305428 311594 309294 202341 203078 243801 248254 284083 286240 3765280 4047123 5726759 5522939 979580 1014625 268999 240645 248778 249595 280144 276999 269990 269283 193617 195656 640042 600552 1368809 1344803 405033 400897 582178 583548 722641 701092 741113 747646 788896 791070 763499 853288 1827114 1928018 1194957 986739 640277 625497 747302 749838 784136 788969 811784 823644 920969 918372 4361210 4536116 39.95 71.6 1
11:06:35 2024-01-25 623551 612993 192340 189394 298050 306613 310650 308358 202969 203007 243765 248114 282284 286781 3757225 4007355 5674574 5518366 985575 1015793 270609 240486 247931 253582 279788 274946 270450 268908 193863 195144 632212 597202 1372520 1340501 403278 400264 579313 587045 721582 697086 739572 747205 782010 791106 768144 852682 1816726 1910080 1179891 992473 638423 622819 747155 747610 778524 788969 817574 824266 914510 918298 4386525 4530818 39.95 71.6 1
11:06:36 2024-01-25 624541 611326 192779 188830 298350 303111 311122 309465 202621 203683 243801 249548 283252 286683 3739505 4015526 5684161 5523848 981353 1012965 269716 240716 250237 249946 279297 276913 269611 270553 192396 194663 625569 602700 1363792 1327300 405033 403712 580547 588849 719980 699101 743864 747279 775310 793482 767337 850231 1814696 1912152 1200382 1001745 639367 625066 752207 750432 778561 788802 813910 824717 917213 922361 4433485 4542590 39.95 71.6 1
11:06:37 2024-01-25 616040 613082 192948 189047 300434 304498 311849 308323 202969 203007 243765 246353 284481 286714 3754549 4074522 5680835 5508156 970027 1016905 271296 240343 247789 249138 280893 273818 269954 270826 192941 196242 626979 603993 1378217 1346404 405748 402213 584231 586971 717590 703187 746436 745851 784090 799735 763462 847775 1816726 1901262 1179891 993885 636418 627339 750611 744230 784136 793401 809476 820427 925689 926846 4361248 4526764 39.95 71.6 1
11:06:38 2024-01-25 617416 613674 192171 189459 295919 306865 311594 308028 203600 202370 243801 246639 284012 286813 3749203 4061279 5688931 5488467 972982 1014625 272091 240201 248450 249732 279674 273818 270335 270739 193793 195245 659394 597975 1384754 1355623 403278 400300 582256 583548 719518 702970 737898 744561 788896 797898 765705 852472 1824519 1912803 1183657 986001 635927 625534 744928 746109 783024 791201 811673 824889 926344 921083 4314617 4526764 39.95 71.6 1
11:06:39 2024-01-25 622089 612224 192644 189217 297235 305428 310868 307821 202969 204004 243729 247140 284083 285873 3757225 4032690 5707582 5510582 988864 1014625 270490 240486 246870 253618 281968 273672 270716 270739 193452 195245 634992 598832 1373927 1347675 404349 402570 579724 583512 719944 698606 739182 751277 786036 793482 765287 853288 1819918 1926684 1181191 992473 637326 622819 746243 747610 781914 790642 816338 824266 918909 921707 4361248 4536116 39.95 71.6 1
11:06:40 2024-01-25 620186 612394 193424 188664 298372 304604 309927 309661 202969 203043 243801 247358 284012 288161 3757225 3992328 5684881 5520499 985141 1013186 269855 240521 247895 253226 279189 272589 268817 272655 193446 195794 625263 601476 1376806 1337184 404385 403426 581371 589473 723215 701087 743971 749874 779732 796825 771164 852380 1816726 1910534 1192838 1000322 639822 621907 751523 748741 778561 788802 813914 820651 916527 921083 4427514 4537446 39.95 71.6 1
11:06:41 2024-01-25 623407 611322 192948 188834 297447 304713 312139 306393 203600 203043 243386 249759 283243 286750 3739505 4040355 5651630 5501755 978552 1013186 271542 240113 247386 253618 278409 277022 269611 269729 193287 195281 637725 603956 1402195 1340579 406036 400866 579687 586861 716500 697964 744230 745704 781422 797738 768144 846532 1818463 1902136 1185029 995959 634532 623665 750571 742540 779113 793473 816375 819843 917213 924818 4408455 4537526 39.95 71.6 1
11:06:42 2024-01-25 615764 611322 193289 188795 298176 304035 311086 307821 203003 202688 243801 247233 283614 287594 3761380 4059491 5660955 5501755 968455 1013633 269890 239405 249258 249770 278479 272398 269997 269729 193251 198025 637771 601840 1388418 1343977 404849 401360 583853 588490 719628 701087 745635 742760 784163 799590 768354 849020 1812683 1891645 1181774 998138 634606 621943 752207 744268 779554 792212 811565 822220 921122 919574 4380268 4533224 39.95 71.6 1
11:06:43 2024-01-25 618135 612183 192948 189122 297798 304999 312104 307391 203285 202865 243801 247358 284481 284928 3739617 4086648 5690148 5492383 972289 1014625 271128 240521 247895 253226 280179 273045 269990 269729 192981 198095 635787 603993 1396092 1350825 406183 401433 581284 586738 718023 705045 744281 744156 788228 801730 762740 848834 1821687 1907265 1179891 991026 634606 629033 747265 746109 786295 793437 810517 821012 927695 924984 4358447 4526764 39.95 71.6 1
11:06:44 2024-01-25 615938 612255 192984 189420 299525 306865 309927 307821 203634 202370 243801 247152 284047 286584 3759904 4055451 5698257 5499350 976753 1014993 271093 239944 248698 249595 279375 277268 269847 269318 193899 194734 634025 596352 1377521 1349868 402708 399387 583156 585726 720489 702121 741130 745925 788631 793337 763826 856356 1828219 1918209 1198463 988109 637480 628030 744928 745888 786365 790642 811784 825513 926381 920974 4317831 4530818 39.95 71.6 1
11:06:45 2024-01-25 623143 612219 192779 189161 297200 305464 311122 307821 202829 203718 243386 249075 284149 285565 3739505 4033292 5712838 5516563 987457 1014625 269925 240930 247647 253582 280144 273045 270561 269506 193592 198025 640544 599696 1369464 1346404 404746 400862 580547 583548 720489 700093 740024 750284 788631 795661 765484 855021 1828219 1927480 1178007 990223 640061 625472 744964 750247 783864 788802 815732 825118 920933 919711 4377070 4533224 39.95 71.6 1
11:06:46 2024-01-25 619953 610891 192984 189097 297690 306649 310144 309975 202969 203078 243801 246639 282354 288550 3757225 3997606 5680835 5516563 983140 1014625 270490 240521 247931 250652 278215 272660 269725 269729 193899 195007 636844 597137 1376231 1339335 403315 400299 580428 588015 722129 698606 742204 749404 782047 792257 770396 855058 1821013 1918818 1179891 998138 640061 624550 749205 750966 778777 790084 818192 824266 915879 922272 4402387 4543273 39.95 71.6 1
11:06:47 2024-01-25 623007 611326 192375 188864 297685 303111 312139 307356 202935 203718 243765 249759 283579 286714 3750552 4013260 5666337 5507198 979501 1013186 269890 240895 247386 253262 279098 271792 269800 269729 192677 198338 637725 603998 1365366 1336999 406183 399702 579724 587045 717590 698606 744918 749344 784334 799171 768108 847812 1816550 1906678 1176124 1003131 638236 624586 753091 747168 779554 796252 817351 820900 917213 924984 4443098 4536116 39.95 71.6 1
11:06:48 2024-01-25 618292 611061 192843 189131 297690 304568 311122 309538 203951 202405 243801 248149 283182 287697 3749203 4026701 5642304 5491506 970683 1013186 271093 239405 249258 249946 278444 272624 269196 269764 193322 198060 625263 602270 1372065 1345449 405033 399107 583899 588748 718608 701092 745453 745088 782010 800300 765865 849374 1815260 1892986 1185540 995959 636418 628587 754775 746506 781287 793256 815165 822694 925053 927626 4380268 4538353 39.95 71.6 1
11:06:50 2024-01-25 619112 613123 192340 189450 297762 304748 311997 306891 203634 202865 243801 249759 283848 285601 3757225 4079083 5687778 5489998 970213 1013521 271577 240521 248571 253226 279327 276876 269484 269506 193287 195555 643362 601410 1385316 1353964 405607 401433 582215 583585 718608 701092 742204 746146 784324 798933 763462 850268 1821929 1912227 1183657 989582 635964 625497 747155 746454 788604 797380 811710 823355 928937 926957 4351773 4517855 39.95 71.6 1
11:06:51 2024-01-25 616033 612260 192738 189293 297690 306865 310180 308394 203285 202902 245325 246639 284136 286714 3750290 4061772 5699460 5508702 976753 1014353 271317 240148 248734 249595 279718 271827 269039 269729 193728 198060 632038 596287 1380435 1350555 403600 400897 583899 586177 722641 704220 739508 745888 788338 793518 765705 855868 1825946 1920547 1193074 991063 639367 627375 749501 746417 784270 788777 811598 829252 927686 919636 4367638 4524199 39.95 71.6 1
11:06:52 2024-01-25 626805 612224 192340 189459 295892 304748 311345 309465 203285 203078 243765 249825 282969 286606 3739542 4001031 5660955 5508702 990975 1014238 271317 240726 247942 253725 278479 277304 268886 268908 193934 195281 639161 597137 1367349 1344495 403886 400897 579724 585275 722604 698606 740024 749182 786666 793482 769269 855831 1819922 1925276 1181774 993885 638460 623739 747380 746947 780807 790084 818775 825513 919633 923586 4389656 4537526 39.95 71.6 1
11:06:53 2024-01-25 624326 614731 193724 188692 299047 303606 311122 309444 202969 203435 243693 248114 283813 286714 3758578 4013260 5680835 5518054 983736 1014625 269444 240895 247931 253618 279327 271792 269232 270588 193251 194090 634025 600124 1375538 1337294 405033 401814 580700 589583 722641 699909 745453 749911 781458 793518 769232 852472 1818620 1912716 1176124 1001033 640061 621907 752207 749838 778561 791097 813952 823059 917213 919502 4437066 4549769 39.95 71.6 1
11:06:54 2024-01-25 623401 614727 193113 189148 297649 305714 312839 307286 203566 203007 243765 248620 284180 287311 3758585 4037690 5632979 5493134 970064 1014625 272337 239944 248401 249946 278444 272624 269196 269694 193287 195829 629432 601840 1376276 1344914 405607 401149 582160 588762 717590 699499 745453 746146 781721 800022 769196 849020 1816550 1897379 1181774 1000248 634606 626397 752207 745052 779701 793365 815104 823392 922430 927442 4389658 4541237 39.95 71.6 1
11:06:55 2024-01-25 618108 615520 193383 189286 299441 304963 311961 310305 203781 202902 243657 246639 284645 285766 3755820 4087267 5703362 5499537 971596 1014625 271542 240859 248627 250828 279718 274000 269261 269694 193251 194056 626979 603993 1378920 1358763 407049 401433 583863 585458 718608 705217 745453 747205 788896 800058 764004 849337 1823223 1912716 1181774 992473 636418 627339 750007 747168 787679 793473 811784 823505 929011 926155 4361399 4530318 39.95 71.6 1
11:06:56 2024-01-25 616104 616173 193282 189905 300579 306649 310944 309117 203532 202689 245108 249408 283870 287266 3759904 4055451 5698257 5515187 979539 1016066 269855 240859 249206 249770 280144 272208 270371 269729 193899 198338 622220 597137 1385713 1346404 405033 402663 584647 586141 724727 704183 743864 747646 788631 793374 765705 857087 1831175 1925276 1189307 986739 641188 627339 749427 749271 786528 790642 811784 827939 926344 921016 4361555 4524688 39.95 71.6 1
11:06:57 2024-01-25 625431 613082 192644 189454 298050 306613 311783 310122 204029 202866 243657 249151 283835 286629 3767997 3998182 5669361 5515061 988664 1017473 270679 240895 248488 249286 278523 272173 269415 269248 193899 195281 639161 597202 1371430 1345069 403886 400862 579724 586556 722056 699101 740647 747646 786592 793446 769232 855831 1821929 1916030 1179891 994592 639367 623739 747155 747646 780807 791201 819941 826687 919817 921083 4386525 4530781 39.95 71.6 1
11:06:58 2024-01-25 622187 611286 192979 189390 297690 304963 311813 306856 203917 202865 243765 248494 283693 287563 3761201 4050008 5645112 5496303 974991 1016630 272648 240113 247860 248733 278444 272434 270126 270224 193693 195555 629432 601410 1397978 1340815 405607 400866 580959 588748 716573 700093 745179 749774 782047 800058 769777 847775 1817842 1895671 1186948 1000285 634606 625509 752207 745052 779701 793473 816300 821012 921122 927501 4383388 4533224 39.95 71.6 1
11:06:59 2024-01-25 617144 612219 193528 188795 300631 304498 312068 308037 203285 203043 243801 246229 284047 286678 3755820 4087267 5702710 5508933 970213 1014625 270679 240486 247931 249732 281181 273818 269954 270553 193251 194629 621962 604064 1388440 1346404 406183 400545 584840 589583 719118 705217 744023 742613 786036 800300 765705 849020 1821929 1898061 1204516 997428 636575 628743 753128 747168 784136 793437 811784 821012 924997 929122 4380350 4524274 39.95 71.6 1
11:07:00 2024-01-25 622623 613118 191734 189480 296754 306361 311594 307071 203600 202688 243801 247358 283884 286311 3739542 4058567 5693332 5497751 977691 1016714 271781 240077 249048 250652 280027 271792 269975 270739 193899 194972 628042 597202 1379263 1356967 403740 399667 584004 586593 719944 702157 740914 746675 788896 798043 765139 854577 1827114 1910611 1187424 987406 637326 627994 744891 747168 784136 789876 811784 825476 927695 922387 4314467 4524312 39.95 71.6 1
11:07:01 2024-01-25 623550 613118 192948 189420 297681 305894 311594 308288 202969 204290 243765 249249 284743 285806 3739542 4044090 5725956 5527987 987253 1014477 270540 241430 250145 249910 280877 273818 268886 269694 193557 195692 641953 600552 1378615 1346404 405607 401743 582573 585254 721546 700561 742204 752532 790575 793482 765865 853325 1827114 1924485 1198463 990989 641188 625509 747380 751352 784136 790504 815104 825476 923652 922324 4380259 4537526 39.95 71.6 1
11:07:02 2024-01-25 619005 612989 192984 189092 297646 306865 312010 311330 203425 203043 243801 248114 283579 288550 3761380 3991188 5679606 5528673 986988 1017473 270540 240548 248556 250613 279578 273354 269879 269624 193828 195555 631207 597988 1378184 1339712 404959 402061 581695 590112 724213 702582 745453 749874 781974 793446 771488 852039 1821929 1915430 1204220 998791 641188 621943 752593 751505 779113 791097 819941 825476 917177 922361 4408404 4542590 39.95 71.6 1
11:07:03 2024-01-25 623890 611871 192953 189144 297681 304999 313273 308556 203425 203078 243765 250461 284012 286750 3755905 4033955 5659687 5501755 978552 1015458 271901 240610 248187 251002 279188 274593 270335 270413 193722 196069 630822 606596 1386571 1341097 406183 401433 582006 588032 717590 699101 746534 747021 785485 800022 770359 847812 1815260 1901435 1186948 998828 636418 624623 750989 746638 779701 793509 818738 820427 918514 927479 4399312 4524349 39.95 71.6 1
11:07:04 2024-01-25 613816 611963 193253 188630 300010 304963 311594 310450 203003 203078 243801 248451 283777 287356 3755905 4065262 5660955 5505682 967343 1013905 271093 240077 249219 249767 281371 275372 269954 270826 193416 195794 623873 603197 1377625 1346717 406183 400545 584013 589583 719628 705292 746586 746146 783153 799171 768826 851732 1817286 1895671 1191190 996718 636380 627303 753664 745052 783024 793437 813297 820651 921006 926155 4370719 4524312 39.95 71.6 1
11:07:05 2024-01-25 618292 612933 192644 189248 297716 305643 313053 307571 203917 203043 243801 247896 284131 284933 3739505 4084815 5679606 5483642 972289 1014625 271922 240486 248785 250652 279836 274520 270716 270739 193687 195794 644721 598832 1366953 1359478 405246 401433 584610 586177 719628 702157 741192 744905 790729 800155 767882 852682 1825816 1916206 1206139 986703 636418 627339 746058 747168 784136 791097 813521 824889 926308 924984 4305238 4517817 39.95 71.6 1
11:07:06 2024-01-25 619990 613082 192953 189390 297725 305930 312068 309258 202935 204004 243801 246639 284748 286275 3747543 4033292 5716907 5511127 983214 1014353 269855 241644 247895 250124 281020 271792 270414 269764 193863 196069 638119 601414 1373028 1350836 406183 403158 583024 585092 724580 704080 743112 751352 788204 793446 766776 858197 1831016 1925601 1193074 991598 643015 628743 749427 752569 786528 788766 811528 827939 926344 921083 4370889 4539884 39.95 71.6 1
11:07:07 2024-01-25 624914 612650 192984 189459 297239 306901 311594 309258 203634 203718 243801 250725 283146 287594 3759904 3996865 5666337 5516563 986511 1014625 271093 240895 248414 253725 278409 272660 268886 269729 194513 195281 641953 597137 1371267 1343159 404525 404571 581371 589473 724580 700553 743112 755124 784115 793446 772656 855868 1825816 1918753 1204220 996718 640277 625509 751375 751505 779701 789912 821110 827902 918514 922361 4389646 4542590 39.95 71.6 1
11:07:08 2024-01-25 625090 611326 192984 189424 299519 304498 313017 308323 203285 204004 243801 248114 283813 286714 3750552 4021273 5673067 5501755 979427 1013969 270679 240930 247686 253689 279528 272624 270680 269764 193116 194494 626653 602649 1361088 1335104 407338 404858 581334 589781 722701 701050 749546 751695 786393 799025 771164 851331 1817842 1907371 1200382 1006717 640976 625509 754738 749838 781914 793328 818738 824680 919817 919574 4452270 4537526 39.95 71.6 1
11:07:09 2024-01-25 621751 611830 192984 189144 297725 305894 312032 308592 203917 202865 243765 250461 283345 287356 3746539 4033955 5642304 5505682 975650 1013905 272789 240148 248536 248940 278444 272208 269990 269764 193557 198131 628042 600552 1376966 1342744 405895 400866 577370 588854 718461 700977 745723 747058 784163 803702 770249 848871 1818313 1897478 1186948 998828 634606 625509 754775 746109 779664 793509 817536 820788 919595 928905 4383388 4533224 39.95 71.6 1
11:07:10 2024-01-25 615374 612686 193424 188830 298629 304927 312068 310182 203285 203113 243801 251779 284481 286477 3750552 4080466 5679419 5503272 967454 1013905 270714 240521 249433 249595 280144 272208 269196 270553 193592 198408 625610 603993 1364498 1346404 406183 400862 585386 589583 719628 705045 745902 745925 788071 801286 767845 851732 1822442 1904153 1125744 997390 638086 629151 753808 747168 784136 797945 811673 822182 928352 926846 4370889 4529993 39.95 71.6 1
11:07:11 2024-01-25 612686 611322 192948 189183 297721 306937 311122 308107 203600 202688 243801 247690 283614 286714 3749203 4061772 5688931 5493129 976753 1014625 271507 240148 249592 249946 279327 277109 269990 269729 193899 195281 629432 596712 1392544 1350667 403886 400897 584684 587036 722677 704220 741113 747205 788631 793518 767210 858769 1833437 1921440 1183657 990928 640061 628561 749390 749293 786365 791201 811784 829252 929006 922361 4327196 4533224 39.95 71.6 1
11:07:12 2024-01-25 623448 613118 192675 189459 297802 305822 311594 310450 203634 204004 243729 248149 284047 284964 3755905 4011672 5698257 5502615 988715 1014625 271093 240895 247895 249148 278444 272173 269261 269694 193899 197989 639161 597988 1380703 1348746 404746 400897 580547 585726 722641 699597 741640 751505 787780 793518 769814 856205 1826688 1929283 1190361 992361 639604 624586 749390 750892 782950 792283 818700 827939 919817 922324 4367647 4533224 39.95 71.6 1
11:07:13 2024-01-25 622700 614390 193594 188555 300466 305894 311122 311330 203003 204004 243801 249759 284012 287356 3746539 4015410 5679606 5520499 985141 1014625 269855 240930 248436 253653 279327 272398 269196 271001 193592 198131 625569 602946 1364042 1335288 406183 402698 581334 590420 722641 700066 744845 752111 782904 799171 768144 852039 1821929 1913253 1183657 1003847 641893 627213 755949 751358 783024 793256 817932 825707 922430 927031 4436540 4537337 39.95 71.6 1
11:07:14 2024-01-25 623615 612219 193253 189810 298244 305894 313053 308556 203634 203683 243801 248183 283672 287392 3739505 4015721 5642304 5497832 981542 1014625 271577 240895 247895 248974 279102 272208 268630 269764 193728 198166 628042 603993 1404067 1344766 406183 401433 577131 588748 717590 700590 746516 746984 784334 801258 770396 848416 1815260 1900825 1186948 998828 636418 625842 753664 745593 782665 797925 819792 822145 921048 928011 4399057 4533224 39.95 71.6 1
11:07:15 2024-01-25 614236 613154 193524 188830 298629 304999 311849 308217 203815 203078 243801 248480 284047 287787 3750552 4074522 5647034 5507198 967454 1014625 271093 240726 250115 250088 279718 272660 269800 270966 193899 194056 626653 602270 1367512 1344495 406183 400264 583899 590420 717876 702121 744845 746146 784297 800058 768144 853492 1814696 1896030 1185540 998828 636418 627375 753273 745052 783780 797945 817556 825118 922430 927616 4389711 4539697 39.95 71.6 1
11:07:16 2024-01-25 619041 612650 192948 189818 300475 304927 312762 307391 203600 203043 243549 247667 284481 285018 3750552 4078754 5688931 5492383 972982 1014353 271542 240895 248488 253618 280293 274000 269520 269764 193592 198201 638293 604069 1386928 1352480 407338 399667 582319 584411 717590 703685 744500 747205 788797 800094 765162 849020 1821929 1910006 1178007 993885 636872 629224 751639 744757 786565 793509 811673 824418 930145 927552 4339340 4528079 39.95 71.6 1
11:07:17 2024-01-25 617508 614731 192913 189424 297725 306865 310144 311184 203425 203007 243801 246639 284131 286714 3739505 4056983 5699460 5508702 977449 1014625 271058 240184 249083 249946 279753 272208 270371 269729 193592 198095 620849 596287 1389271 1346404 403886 402097 585140 587643 724213 705254 741136 746984 788896 793288 765101 858346 1831175 1921909 1200607 989619 640277 629224 751100 749182 787446 788766 811784 829155 928352 922361 4364254 4537526 39.95 71.6 1
11:07:18 2024-01-25 626837 615594 192804 189918 299664 306361 311122 308358 203425 203078 243062 250021 284446 285837 3761380 4007501 5679606 5507198 987958 1016467 270714 240726 247131 248974 279718 271792 270716 269506 193899 198060 626333 597137 1368964 1344729 405033 400897 577127 585394 722093 700093 741968 752111 788896 798043 768752 855868 1824519 1928368 1206011 992473 639367 625238 747302 749838 784136 791097 819941 827939 920969 923839 4383227 4540954 39.95 71.6 1
11:07:19 2024-01-25 622339 614654 193483 189355 299958 305212 313386 309903 203956 203506 243621 248770 284012 286804 3747880 4015151 5642304 5493129 974296 1014625 273206 240148 247966 249148 278479 272660 270371 270553 193899 198305 629432 601840 1390385 1346404 406183 399667 582178 590002 718608 700102 746516 747205 784370 802387 771525 852531 1817842 1897016 1172357 1000322 636418 621943 753924 746109 781914 798034 817574 820688 921006 929542 4373795 4533224 39.95 71.6 1
11:07:20 2024-01-25 617416 613118 193619 190063 301426 304712 312803 308288 203532 202937 243729 247793 284774 286387 3755905 4081632 5698257 5489871 970213 1014625 271957 240895 249206 253689 279718 277232 269707 270329 193592 194090 629797 604069 1391512 1351783 407338 400299 584647 587008 719118 705753 746096 746554 788676 801258 765705 848380 1821929 1912803 1204220 992473 636418 628263 749390 745888 788869 793545 811784 820688 929011 928885 4345766 4511373 39.95 71.6 1
11:07:21 2024-01-25 616104 612929 193019 189424 297725 306937 310838 309723 204029 202796 245418 249498 283985 286606 3753212 4061541 5699460 5527071 976801 1013905 271212 240726 249469 250124 280196 272208 270371 270364 193763 198338 628042 596487 1408017 1349868 404459 402168 585581 587081 724727 706588 741677 747021 784288 798043 767337 858346 1825946 1919187 1191190 986739 640277 629224 747302 750432 785972 791061 813332 827976 929011 923876 4323995 4533224 39.95 71.6 1
11:07:22 2024-01-25 623007 612965 192814 189429 297690 305930 312104 308358 203459 204004 243260 250021 284393 286226 3753212 4027495 5699692 5505608 988715 1014625 270714 240610 247722 251319 279188 272208 269296 269729 193934 195806 632212 598415 1377077 1344729 405033 400933 580160 586296 723701 700093 741677 752606 788626 793554 770433 857124 1821929 1929735 1186948 993885 639822 625066 747888 751226 783024 790504 819941 828565 918297 921083 4377133 4536116 39.95 71.6 1
11:07:23 2024-01-25 621608 611322 193900 188825 300936 304426 311783 309763 203003 203718 243801 247736 284083 287342 3754523 4014535 5683953 5525928 984228 1014625 270246 241537 248243 248560 279327 272434 269800 271724 193592 194663 628388 600124 1371749 1335288 405607 403337 583038 590420 724213 701129 744845 753214 784334 798043 772656 854577 1821929 1913684 1181774 1001745 642101 625497 754379 752074 780807 793401 818155 825513 918297 919538 4427161 4537413 39.95 71.6 1
11:07:24 2024-01-25 623954 612219 192988 189459 297725 305035 313529 307391 203459 203078 243801 248149 283915 287392 3746361 4024950 5655817 5508655 981353 1014625 271542 240930 247895 250930 281968 272624 270371 270364 194005 198166 630996 606158 1383408 1344495 407338 402534 577163 588748 718608 700093 748997 749219 784370 800130 771052 849020 1816550 1903522 1153811 998828 637326 625509 752760 745814 781914 798034 819941 823505 920282 928885 4436652 4554163 39.95 71.6 1
11:07:25 2024-01-25 617082 612989 193019 189127 297760 305464 312068 308358 203459 202228 245325 247942 283614 288031 3750552 4040998 5671990 5505799 968455 1013758 271402 240752 249505 249770 282167 272624 269611 271204 193969 194359 629432 602270 1378333 1341305 406183 400969 584726 590443 721675 704256 747035 746675 786073 799495 770396 848380 1816726 1898510 1194957 998738 636612 628299 753664 746109 783580 796816 813910 820688 923652 926846 4380268 4532884 39.95 71.6 1
11:07:26 2024-01-25 618099 612686 192679 189459 297834 305966 313089 307821 203634 202583 243801 247770 284083 284928 3747880 4089121 5680100 5501811 970533 1014588 271851 240343 248731 250649 280236 274593 269707 269318 194312 198060 641941 599691 1378920 1358388 405607 402497 583899 585147 719435 704220 742241 745888 788797 800058 765705 852002 1821892 1911360 1183657 988813 636418 626381 749316 747168 788832 793437 811528 824229 930012 924812 4326955 4520939 39.95 71.6 1
11:07:27 2024-01-25 617798 614296 192948 189321 298050 305894 310144 309692 202969 203007 245217 246605 284047 287410 3750552 4032287 5707582 5505646 983661 1016905 269716 240752 249080 250649 282697 274593 270716 270378 193722 195829 626333 600552 1388740 1346404 406073 403122 583863 586104 725791 703649 744244 750818 788761 793446 767882 858346 1829801 1916066 1182330 991026 642101 629151 749316 750900 787679 791025 814101 830337 928352 921083 4358348 4524274 39.95 71.6 1
11:07:28 2024-01-25 622339 613637 192913 190026 297793 305499 311122 308323 203566 203104 243729 248908 283853 286204 3739467 3991705 5651630 5507198 987958 1016905 273603 240610 248414 251355 279578 274593 270716 269624 193758 195794 639161 597975 1376587 1346404 405320 401743 580547 587849 723729 700093 742167 753292 788631 797862 770396 858309 1824085 1927489 1186948 995300 640277 625509 751674 749677 783580 791025 821110 829118 919595 923693 4373795 4533224 39.95 71.6 1
11:07:29 2024-01-25 622016 611286 194198 188795 299073 305665 312032 310197 202969 204004 243801 247736 284012 286961 3746759 4012450 5671300 5524440 985141 1014625 269855 241644 248414 251071 282167 275177 270299 271879 193722 196380 630171 603486 1375613 1337519 408498 403158 582069 590531 722056 700030 749602 753678 784297 800300 770359 853876 1821892 1912716 1200382 1004599 642101 625461 755949 749367 784136 793473 820525 824229 920933 924776 4449227 4542590 39.95 71.6 1
11:07:30 2024-01-25 622456 612893 193253 189459 299546 306613 313017 307321 204092 203007 243801 248874 284012 287356 3747770 4033955 5631631 5501755 972982 1014625 272980 240113 249048 253725 278444 272624 270680 272847 193652 196344 629432 602270 1376898 1344070 406760 402570 583681 590347 719628 702084 745902 746933 785798 802459 770322 852039 1817842 1901410 1189307 1000996 636872 627339 755141 749737 781914 793437 817499 824229 922962 930163 4367478 4536459 39.95 71.6 1
11:07:31 2024-01-25 618292 612897 193393 189424 300429 304876 313017 308037 203600 203078 243801 247908 284881 284964 3750552 4080186 5695615 5493129 970139 1014625 271922 240859 248663 253760 279948 271792 269296 269729 193728 198269 623591 603880 1395197 1357933 407338 402570 583754 585543 721402 705082 745267 747205 791101 802387 765705 852472 1824519 1912716 1204220 992199 638236 628263 751674 745888 788869 797767 812942 823022 928698 927501 4361399 4524462 39.95 71.6 1
11:07:32 2024-01-25 616099 612857 192953 189394 298141 306937 311086 309692 203883 202688 245180 247358 284047 286781 3757105 4055413 5703013 5511127 976716 1014625 271282 240654 249433 250088 280023 272589 270752 272847 193899 194056 629432 597137 1380518 1356967 405824 403426 586349 586898 723729 705071 741417 746800 790465 800191 767882 857087 1827114 1923907 1187424 988813 639367 629224 748656 748997 786528 791061 811528 827939 929011 925148 4311388 4534284 39.95 71.6 1
11:07:33 2024-01-25 622085 613154 192948 189424 297725 306397 312068 308358 203600 204290 243765 247358 284561 285802 3758697 4023914 5707582 5511127 986052 1014625 270679 241644 247477 250434 280179 271757 269296 270329 193934 194056 630822 602270 1404852 1348746 406183 403301 585516 587849 726824 705082 744244 751927 792821 797226 770068 858958 1827114 1929735 1192706 992435 641893 626841 748895 753140 785807 793331 818155 827939 924960 925803 4370889 4557425 39.95 71.6 1
11:07:34 2024-01-25 619921 612993 193253 189258 297690 306361 311086 309258 203251 203683 243801 247736 283579 288513 3739617 3985522 5663084 5515061 985141 1015458 270679 240930 248627 248940 279327 273424 269800 270708 193899 198131 628042 598841 1391952 1337294 405412 402698 583002 590420 724727 704043 746530 753604 784151 793374 772509 857693 1828219 1918442 1179891 998791 642101 625497 753808 754640 781914 792176 821110 827993 919018 919502 4405260 4536116 39.95 71.6 1
11:07:35 2024-01-25 625734 612989 192984 189420 299519 304891 313053 307786 203634 203683 243801 248149 284618 286714 3746539 4013439 5642304 5496303 979389 1013186 271542 240895 247686 251019 279327 272589 270371 270518 193863 194056 628042 604054 1383041 1338753 408207 402097 580559 588454 719944 700030 745644 751463 788631 802419 774464 852621 1821724 1914800 1200382 1003847 640976 626841 755813 749838 783780 799076 821105 823022 918260 927501 4458633 4536116 39.95 71.6 1
11:07:36 2024-01-25 620937 611322 193411 189386 298594 305894 312068 309283 204446 203007 243801 248701 283579 287630 3739542 4050345 5632979 5496303 972908 1015458 272407 240654 248698 253689 278444 272624 270371 270553 193863 194056 629432 603993 1426517 1344495 407066 399667 580464 589165 718608 699042 746292 747683 786629 802459 774464 851219 1820989 1903759 1176124 1002416 637326 627815 754775 749293 782665 799726 821110 823022 922246 929469 4395917 4539697 39.95 71.6 1
11:07:37 2024-01-25 616040 613861 193594 189092 301732 305464 312578 308323 203600 203647 243801 251920 284881 287356 3749213 4074522 5670294 5505682 967454 1013905 271093 240895 249505 249946 279805 272660 269990 271190 193899 194359 628042 601410 1405831 1344495 406183 400862 585140 588876 719435 704183 749529 744794 786592 802121 769850 850756 1818856 1898487 1189307 1000987 637781 628561 755925 744610 783864 793292 818762 824192 922962 927501 4386691 4531044 39.95 71.6 1
11:07:38 2024-01-25 619593 614722 192944 189424 298554 305428 313053 308037 203917 203043 243801 247908 284481 284928 3746549 4082599 5679606 5486925 970176 1014625 271317 240690 248663 253618 280179 273045 270716 270553 193251 194056 630822 603993 1371824 1348746 407338 400897 585554 587040 718383 706253 746763 747683 788896 801786 765705 851481 1821929 1907302 1183657 997312 639604 632208 753237 749293 788604 797889 814026 824493 931576 928812 4370889 4539697 39.95 71.6 1
11:07:39 2024-01-25 613555 612650 192984 189429 297757 306937 311122 308358 204058 202688 243801 249583 284012 286714 3746539 4061155 5688931 5492383 975066 1012052 272372 240317 249693 253653 280179 272589 270752 269694 194821 195144 658160 597137 1399305 1352480 404746 400862 585554 587914 723664 705753 742204 747205 790015 800300 765828 858346 1827114 1918706 1187424 988109 639367 629188 750456 750855 788604 795126 815263 828969 928900 926262 4314617 4526764 39.95 71.6 1
11:07:40 2024-01-25 619237 611927 193572 189226 301462 306541 310833 309727 203285 203540 243801 249759 283870 288599 3749213 3991188 5679606 5515061 985141 1014625 270456 240895 248663 253725 279823 272695 269800 270553 193934 198338 622220 598916 1388973 1335288 405607 403301 583816 590420 724727 702121 742443 752111 784090 798043 773789 855185 1824519 1907837 1181774 1001033 642101 625497 753664 752495 781914 793365 821110 829252 919596 928905 4411687 4533907 39.95 71.6 1
11:07:41 2024-01-25 623473 615242 193423 189420 301373 305679 313750 309501 204063 203365 243765 248701 283906 286750 3739505 4007169 5642304 5496303 977996 1013186 271542 240895 247686 248940 279310 272589 270561 270364 193592 194090 628042 605562 1377865 1339849 408207 402097 580428 588854 719399 701087 747072 752606 788896 798897 772109 851770 1816726 1907302 1178007 1003171 639822 621907 755985 751500 783580 798034 821110 823059 919595 927537 4446633 4540350 39.95 71.6 1
11:07:42 2024-01-25 616384 614731 193418 189286 298453 305355 312032 308323 203600 202688 243837 249759 283525 288951 3746539 4041898 5647606 5496303 969147 1013186 271507 239776 249693 253653 279257 272695 269990 270588 193863 194494 628042 600552 1401009 1344495 406183 399667 582590 590420 719628 701624 744845 747081 784370 802423 772656 852846 1817842 1897379 1196544 1001745 636418 625461 754342 747168 781914 798034 818738 820651 921006 930186 4367478 4537986 39.95 71.6 1
11:07:43 2024-01-25 617877 614727 193454 189321 299395 305249 312619 308182 203781 203328 243801 246639 284681 286557 3754523 4072892 5698257 5492383 966830 1012914 271507 240895 248663 253582 281157 271757 269039 271380 193557 194663 633145 603993 1370203 1344766 407338 400933 586383 590420 719980 706253 749529 745851 788338 801222 765865 853492 1821929 1898134 1125744 997428 639367 630634 755392 746984 784306 798034 813910 820688 927695 928849 4361323 4531044 39.95 71.6 1
11:07:44 2024-01-25 619667 616472 192533 190792 297978 306469 312874 309174 204166 202902 243693 247793 283799 286275 3740199 4052795 5679606 5483642 972982 1014625 271922 240113 249206 253618 279718 272208 270371 269506 194549 195281 628042 596988 1403426 1355623 405033 400580 585932 587045 722093 705753 742204 746984 790355 798897 765901 857124 1827114 1920073 1187424 988109 637969 629224 748974 746947 785972 792842 813947 829155 929011 927501 4311388 4531044 39.95 71.6 1
11:07:45 2024-01-25 622700 613166 192948 190078 300263 306073 312512 310664 202901 204505 243693 249463 284738 286298 3761265 4029662 5726233 5515061 984401 1014625 269890 241644 248453 253653 281034 272173 269296 270553 193899 194090 630822 599052 1382220 1348316 405607 403373 586383 588748 725754 708295 743864 749874 788833 799735 765865 858071 1825909 1913355 1191190 986702 640003 629261 747155 748741 787679 792248 813674 829155 929011 919502 4311388 4511490 39.95 71.6 1
11:07:46 2024-01-25 623587 613159 192668 189459 297725 306649 311854 309480 204063 204507 244405 247839 284628 286132 3758578 4018674 5707582 5515061 984613 1014625 270883 241737 247895 253689 280802 271792 269484 270553 193899 194359 629432 600552 1373306 1346642 406183 404225 585554 587155 726784 705254 745453 753678 790506 793554 767882 860220 1831175 1923967 1182330 990322 642101 630151 751674 752074 788869 789912 811565 830337 930329 921083 4352132 4533224 39.95 71.6 1
11:07:47 2024-01-25 625365 612224 192948 189528 297793 306865 311876 308358 203600 203683 243513 249498 283764 286902 3753212 3996951 5673067 5513735 989821 1014625 271507 240930 247931 249390 279613 274593 269519 269729 193934 198166 637771 598415 1379263 1346404 406183 402133 580464 587045 724213 699042 743864 753604 784324 800300 769957 858346 1825909 1927148 1196544 994592 641644 625497 749353 753711 785380 793365 818775 829746 925652 919538 4380350 4524312 39.95 71.6 1
11:07:48 2024-01-25 617049 611358 193900 189262 300931 306901 311158 310233 203425 203683 243837 247908 284136 288509 3761201 4002279 5692072 5524163 985141 1014625 270848 240645 248663 248940 280172 272730 269800 271204 194171 198166 634025 600124 1384145 1335288 406183 405720 583038 590420 724727 702157 747403 753604 784370 799171 773925 855868 1824519 1918334 1183657 1001745 642558 626417 755443 753030 781914 793437 819941 827939 920282 924812 4417783 4536116 39.95 71.6 1
11:07:49 2024-01-25 623890 612219 193594 189424 298624 304748 313309 307857 203459 204004 243801 248149 284083 288248 3749213 4009242 5663896 5501697 979876 1013149 272407 240930 248488 249321 281989 272589 270371 270518 193899 194056 630822 606592 1387295 1343977 408498 401779 581731 589602 721546 700066 748701 752111 788338 802387 774653 852884 1817842 1906223 1194625 1001745 638460 621907 754342 747646 783024 800291 821110 820651 919559 928193 4436652 4536116 39.95 71.6 1
11:07:50 2024-01-25 617416 612686 193599 189424 300611 305930 312104 308323 203634 202370 245289 248114 283182 287738 3735658 4020902 5655737 5505761 966581 1013039 272353 240716 249398 249946 280179 271827 269611 271964 193652 194899 626653 603131 1372219 1346404 407917 402097 585805 590420 720526 705254 747072 747205 787780 801222 769232 852039 1821929 1898134 1211896 998138 639822 629261 756522 746417 784270 798034 815720 824889 926381 928885 4361248 4527087 39.95 71.6 1
11:07:51 2024-01-25 618292 613006 192779 189528 300191 306275 313529 308288 203634 203043 243801 247736 284083 285080 3747880 4061241 5679822 5499150 971921 1014551 272683 240681 249291 251002 280043 274593 269672 269506 193969 198060 650801 600552 1371540 1355623 406183 400580 585801 586861 723943 705753 744393 747683 792852 802459 765865 855222 1825816 1912803 1183657 990753 637781 628743 750456 746554 789987 798034 816375 826725 930049 927501 4330172 4511335 39.95 71.6 1
11:07:52 2024-01-25 616541 612857 193393 189459 298594 306865 310215 310233 203425 203113 249225 246639 284552 286750 3736843 4038444 5704710 5521741 983661 1016182 269751 240788 249116 250473 281034 274593 270716 271430 193793 194629 629432 597137 1399979 1347920 406299 404545 586411 588748 726269 706253 745617 751389 790542 799735 765865 858383 1829875 1921909 1185540 989619 640277 630861 750080 750432 788869 792212 813910 830439 929669 919502 4317831 4526764 39.95 71.6 1
11:07:53 2024-01-25 623003 612210 193023 189498 299555 305535 312104 308323 203600 204147 243801 248114 285018 285837 3745210 4003914 5660955 5501755 987958 1016182 271296 241358 248030 251937 279843 274593 270752 269659 194372 195794 637771 598981 1370665 1344729 406183 402133 580464 588994 725754 700030 744635 754752 784324 802493 769814 858346 1825909 1931103 1129527 993885 641644 625497 749476 753711 786291 793401 819941 829746 926381 919538 4367463 4526764 39.95 71.6 1
11:07:54 2024-01-25 619990 612219 193900 189424 300900 306901 311158 309763 203812 203718 243801 248114 284083 288550 3736955 3983440 5679680 5508702 985141 1015458 270679 240930 249083 251106 282167 275763 269883 271050 193828 196104 635435 600552 1390547 1337431 406777 404366 583863 590012 724727 702157 751011 754282 786036 799171 774925 858769 1824519 1915076 1183657 1001745 642558 629033 755449 753177 781551 793437 819941 829155 918297 924849 4418013 4536459 39.95 71.6 1
11:07:55 2024-01-25 623931 612219 193289 189411 300880 306397 313565 307356 203917 203683 243801 248701 283614 286844 3738534 4015113 5632979 5489998 978552 1013186 272372 240930 247966 249390 279419 272434 270716 271169 194266 196344 629432 604064 1403459 1344803 407917 402570 583024 591827 719628 700030 744023 749874 787511 807996 773789 851481 1816550 1905112 1192706 1001033 636575 625497 753664 747610 783864 800291 821110 820688 919632 930199 4399184 4521044 39.95 71.6 1
11:07:56 2024-01-25 614232 611788 194212 189131 299532 305035 312104 308323 203700 203683 245217 251779 284149 287392 3741298 4059491 5662211 5497832 967454 1013905 271542 240930 249540 253689 279753 272695 269847 271001 193899 194056 628042 602711 1370588 1348746 407338 403141 585481 591693 721675 704037 750509 747646 786592 802495 772072 853801 1821892 1900825 1202301 1001745 638236 628955 755449 747168 784136 793545 818738 825476 924997 930199 4380268 4526764 39.95 71.6 1
11:07:57 2024-01-25 618145 612219 193424 189424 300010 304999 313565 308358 203634 203683 243801 249759 284881 285405 3743868 4082599 5680835 5492383 972289 1014625 271577 240930 248992 253725 281034 277145 268886 270777 193592 194663 626653 604069 1403915 1351517 409079 404284 587205 588637 721675 708258 750362 750099 791136 805409 767882 850793 1824519 1917775 1189307 996718 639367 631080 753664 748465 788310 799726 811528 823096 928735 930199 4367741 4511373 39.95 71.6 1
11:07:58 2024-01-25 616541 612769 193019 190060 297482 306937 311849 309033 204268 202759 245362 247770 284149 286750 3739505 4058644 5688931 5489998 973676 1012052 272182 240184 249505 253760 280179 272660 268886 269541 195029 195281 629432 597137 1373071 1355623 405607 400933 586241 588490 725274 706905 743186 746873 793383 802566 770068 858656 1829838 1922024 1204220 986739 641855 631974 749476 749182 787716 795053 816202 830337 927387 924812 4319890 4524349 39.95 71.6 1
11:07:59 2024-01-25 620149 612821 194176 189394 299501 306829 310833 309936 203425 203968 243801 248114 283976 288486 3742510 3991188 5670280 5511127 985499 1013905 270644 241608 248663 248906 280109 272660 269196 271155 193899 194056 636844 597137 1382610 1340034 405607 403301 583899 590420 725754 702970 746516 753177 788631 800219 776674 859182 1826918 1918113 1204220 1000987 643657 629070 754342 753674 782469 793401 825379 830262 921122 924776 4399033 4533224 39.95 71.6 1
11:08:00 2024-01-25 623375 612861 193258 189424 299973 304963 313053 308037 203600 203683 243175 248114 284012 286714 3741200 4011839 5649057 5497832 980823 1013905 271317 241434 247860 249355 279683 272624 270371 270518 193863 194056 638253 605800 1403314 1337184 408498 403265 582251 590241 722056 701056 746740 754282 788896 800022 774464 853726 1824085 1914085 1179891 1004524 641434 627286 757430 752495 784136 798034 821110 824229 923507 929505 4437256 4524274 39.95 71.6 1
11:08:01 2024-01-25 617416 613852 193559 189386 298594 305894 311841 308323 203917 202370 243801 248149 283663 288035 3741280 4026701 5642304 5486925 971226 1013149 272077 240113 249469 248940 278483 272624 270181 270553 193828 194056 619479 600552 1386204 1340764 406183 400228 582142 590531 719628 701588 746431 747646 786629 802495 774464 854064 1815566 1902939 1194625 1003131 638236 627286 756074 746763 783506 800146 820923 825857 922273 930199 4389656 4530318 39.95 71.6 1
11:08:02 2024-01-25 616099 614727 193594 189092 299501 304497 312762 308358 203600 203647 243801 246639 284881 287118 3750721 4065262 5679606 5496303 968833 1013186 271676 240859 250031 249946 280144 272660 270371 271415 193728 194056 650280 602345 1374498 1346404 407338 402097 585668 591679 722056 706253 745607 747377 787743 802387 770359 852645 1819918 1898362 1191190 1000912 640061 631758 759052 747132 786365 797889 818762 827477 927797 929469 4361323 4530743 39.95 71.6 1
11:08:03 2024-01-25 618146 613082 193253 189459 298906 305700 313053 308288 203600 203043 243801 248114 284748 284902 3746638 4081896 5670280 5486925 970176 1013905 271542 240859 249048 248560 280575 273818 269261 270966 193728 194629 629432 605724 1395853 1348597 408207 401779 587214 588849 719944 708295 747035 747279 788797 802387 765828 850756 1824519 1902173 1184676 998138 639822 632208 756928 751389 788604 799617 816427 825707 930182 929980 4380237 4530318 39.95 71.6 1
11:08:04 2024-01-25 618862 626999 192738 190625 297798 306901 312762 308037 204200 203043 243801 248114 284681 286477 3747880 4047658 5670299 5486925 970213 1013977 272337 240895 249258 248940 279718 272589 269707 270071 193934 194022 630822 603201 1383723 1355623 408224 400862 584013 586799 719399 705217 745655 747646 793413 802459 767882 852039 1825816 1915430 1185540 994592 638423 630861 753240 746910 792213 800037 815113 826539 931650 929360 4358008 4531044 39.95 71.6 1
11:08:05 2024-01-25 616541 612183 193258 189424 300911 309619 311051 308323 203917 203007 245217 249321 284047 286714 3746549 4058719 5688931 5501755 976716 1014625 271542 240148 250031 253653 280144 272624 270561 270553 194513 194022 660092 597100 1396018 1356452 405607 400897 586383 588490 723664 706253 743298 747646 790470 801556 767587 855185 1825816 1912716 1187424 988813 637781 629188 747523 747168 789717 793473 816300 830439 931465 927468 4301611 4518548 39.95 71.6 1
11:08:06 2024-01-25 618837 614718 193493 189459 300160 306613 311122 310926 203464 203647 243801 246605 284481 286526 3750552 4031154 5707582 5507198 978145 1014353 269820 241439 248698 249946 280908 272208 269450 270553 193934 194056 629432 596287 1380393 1348634 405607 403905 587214 589583 726784 707793 744393 751389 790506 800300 767528 858731 1827114 1913355 1181774 986739 640277 630151 748910 750966 788832 793365 813910 830337 930989 926129 4320115 4530931 39.95 71.6 1
11:08:07 2024-01-25 621844 614731 193082 190152 300087 305499 311778 308323 203600 204290 243549 249879 284645 285963 3741200 4023291 5687479 5505682 984613 1013905 270714 241814 248204 248940 280402 271792 269484 270329 193899 194056 640544 600552 1377955 1347675 406183 404510 585554 587045 726784 705753 745984 754282 792256 798043 768974 860833 1831175 1928018 1193074 991026 643473 631080 751523 753711 789987 792212 815104 830337 931871 924327 4354767 4541039 39.95 71.6 1
11:08:08 2024-01-25 627308 614727 192843 190212 300087 306685 311890 309767 203956 203043 243801 249254 284092 286889 3739467 3993746 5659687 5507198 990078 1014353 271507 240930 247931 249390 279257 272624 271980 269764 194513 194056 628042 599696 1374547 1347638 406183 402698 582106 587127 724727 701588 744393 755215 791064 798043 768651 857735 1831175 1928368 1179891 991026 643932 627339 754148 754245 788869 793437 817536 829118 928352 922361 4364577 4531757 39.95 71.6 1
11:08:09 2024-01-25 620762 614644 193317 189360 299446 306433 311416 309586 203922 203506 243657 249843 283111 288662 3747176 3987593 5660955 5515061 982334 1014625 270714 240895 249184 253689 278645 273460 270561 269729 194513 194056 651818 597202 1371738 1344803 405895 402380 580546 588748 725754 700030 744500 753177 788896 799735 773789 860182 1827114 1927074 1183657 995300 641188 626397 751267 750936 784136 792806 820748 830337 920933 925021 4373983 4521044 39.95 71.6 1
11:08:10 2024-01-25 623624 612989 193925 189217 302002 305607 311925 310091 203498 204005 243693 249671 283928 286974 3746624 4002553 5677113 5518366 985141 1014353 269855 240895 248279 248940 279735 272624 270486 271415 193693 194663 632038 599696 1388250 1335493 406183 403905 583899 591790 726269 702157 746468 754752 784334 799735 774925 855831 1824519 1916789 1183657 1001745 643015 627303 755449 753641 781914 793437 821110 827939 921122 919574 4408404 4536459 39.95 71.6 1
11:08:11 2024-01-25 623146 610928 192984 189183 298385 305643 313463 309429 204063 203685 243657 250778 283835 287248 3745090 4015410 5631631 5492383 974259 1013256 273065 240486 248536 249321 279257 272624 270371 270553 193899 194056 629432 603993 1382364 1344495 408498 400862 581695 590002 719435 700066 748701 750973 787780 802459 774925 852809 1817842 1902790 1192706 1000285 638423 621943 754342 747646 783580 800291 822866 823022 920245 931581 4411605 4518231 39.95 71.6 1
11:08:12 2024-01-25 616541 612989 193900 189127 300475 304604 312068 310450 203600 203400 245728 248900 283728 288369 3743806 4053615 5670280 5489871 967306 1014625 271317 240859 248663 249767 281486 272624 269800 271345 193592 194629 625263 603131 1385599 1346404 407338 402097 586383 590420 720526 705753 748664 747205 788338 801222 769232 854403 1821929 1899857 1184179 998138 640277 630634 756522 746517 784233 799161 815076 823644 926381 929542 4358062 4527087 39.95 71.6 1
11:08:13 2024-01-25 617997 613118 192948 190374 297685 305679 313053 308288 203634 203043 243801 247862 283693 285699 3751728 4065987 5677340 5475794 970213 1013977 272232 240450 249170 253653 280144 272624 272247 270739 193934 198199 643331 598415 1388953 1355623 406183 400862 585516 587008 722093 706253 745453 747646 793273 801822 770396 857087 1827114 1915977 1185540 988842 637932 629224 749476 747610 788869 793509 816338 827939 929011 930199 4305238 4517715 39.95 71.6 1
11:08:14 2024-01-25 618292 613633 192975 189459 298585 306361 311488 310949 202969 203683 245217 246639 284681 286562 3746361 4032374 5717387 5508933 979539 1014625 269820 241644 249048 250894 281126 272589 270752 270588 193969 194494 632212 597137 1406344 1350232 406183 404545 587214 589583 727815 708602 745453 751389 791137 800300 768108 860039 1831138 1921909 1193074 989582 643015 631080 751142 750936 788832 793365 816338 832857 930989 919574 4323995 4533224 39.95 71.6 1
11:08:15 2024-01-25 623007 612219 193245 190017 297716 306829 312762 308358 203600 204147 243765 248149 284881 286047 3746539 4003952 5658382 5510483 986988 1014440 271331 241430 249012 249321 278444 272660 268886 272270 194786 196081 629432 597137 1379357 1343798 406183 403337 583182 590420 726784 700066 745453 751389 788761 800300 774925 860833 1827114 1931103 1181191 995300 641644 621907 750989 753974 785807 793401 820748 831558 920933 919538 4370889 4524349 39.95 71.6 1
11:08:16 2024-01-25 622053 611927 194212 188830 301353 305428 311818 310197 203285 204147 243801 248114 284047 286750 3741200 4003291 5678793 5527798 986271 1011566 270505 241465 248521 251355 280039 272624 269800 271415 193863 194967 627000 601840 1374706 1333064 406183 404510 585516 592941 725754 703187 747035 754282 786629 800300 774925 855831 1824519 1915040 1181774 1003171 643015 627339 755985 756163 783024 793473 821110 829155 919595 926155 4411687 4536116 39.95 71.6 1
11:08:17 2024-01-25 622934 612861 193781 189459 300390 306397 313529 307356 203634 203683 243765 248701 284012 287455 3738534 4011987 5632979 5498396 973583 1015458 271402 240343 249924 251002 279582 273354 270335 271204 193793 194325 625476 601840 1374498 1343154 407917 400826 583827 590420 718347 705082 748701 747683 787780 802531 774925 850830 1817842 1897827 1196544 1001745 637781 627339 755985 747168 784136 800291 821110 825476 924942 932835 4361248 4529993 39.95 71.6 1
11:08:18 2024-01-25 616541 612183 193865 189424 300584 305643 312825 308323 203600 203078 243801 246605 284881 285909 3741200 4061166 5688931 5492383 968276 1015458 271711 240610 249184 250649 281020 274593 270525 271274 193416 196380 622734 605795 1375104 1347920 408498 402097 586753 589129 720417 708295 746740 750929 793383 802495 768417 852039 1824519 1912803 1185540 996718 639367 631974 753664 747646 788869 800291 813910 824266 933093 930199 4361461 4511335 39.95 71.6 1
11:08:19 2024-01-25 617144 611286 192984 189390 297239 306937 311594 310267 203917 202688 243837 247736 284127 286714 3741284 4049695 5679606 5488191 972982 1013186 272372 240690 249255 250894 282167 275372 270716 269624 194740 195519 629432 597546 1390320 1357933 406183 403675 586411 588748 723701 706998 746115 749145 792256 802387 770388 856938 1827114 1916789 1185540 988842 638423 629261 749390 748835 789987 798034 816338 829155 930085 928812 4305238 4523859 39.95 71.6 1
11:08:20 2024-01-25 625365 612219 193058 190056 299664 306865 311630 308358 203634 203683 243765 248908 284047 285909 3746539 3992928 5669026 5497832 987958 1013186 271128 241439 247895 249390 280262 272208 269707 269729 193652 196344 634992 598832 1374547 1350232 407049 403158 583024 588601 724580 704080 745430 755889 790542 800300 771090 861419 1825909 1931103 1200382 993773 643932 626417 751100 754640 787679 793473 819941 830337 929011 924812 4367741 4531044 39.95 71.6 1
11:08:21 2024-01-25 620858 611322 192984 189429 298176 306937 311805 309727 203600 203683 243801 248114 283579 288550 3741200 3978320 5666244 5511127 985141 1014625 271093 240930 249048 248974 279292 273495 269990 270518 194513 194056 623591 597137 1377098 1346828 406110 405432 582033 590434 726784 702582 746404 751927 788750 800191 776121 859570 1824519 1916103 1206139 997428 642101 621943 754342 753711 784136 793401 820785 830337 919595 924812 4380268 4533224 39.95 71.6 1
11:08:22 2024-01-25 623106 611317 193559 189420 300891 304999 313053 309294 203003 204004 243801 248149 284083 286754 3741200 4003291 5660955 5507198 980935 1011750 272510 240930 247895 253760 280144 272624 270752 271415 193333 194967 634459 603206 1371365 1335288 407338 404598 584684 592904 726824 704080 749827 756443 786446 802529 772472 858995 1819918 1912803 1198463 1005281 643932 627303 756967 753566 783580 793365 821110 827939 922765 927501 4427161 4536116 39.95 71.6 1
11:08:23 2024-01-25 618806 611290 193293 189459 300042 306599 313529 307821 203600 203683 243801 248149 284012 286714 3738749 4012557 5642304 5488467 978552 1013186 271577 240930 247895 249355 279292 272208 270371 270553 193899 194494 638253 606592 1381215 1338753 408498 403017 583002 590002 723729 704043 752932 755095 788860 804270 773642 855096 1818388 1908930 1194625 1004599 641644 626417 758636 753674 784233 799726 820711 826539 921006 928849 4442878 4526764 39.95 71.6 1
11:08:24 2024-01-25 618292 611065 193289 189424 298620 306649 312139 307356 204268 203043 243801 248908 284012 287670 3741471 4023800 5632979 5480646 974259 1013256 272824 240486 248698 249355 279380 272695 268886 271156 193934 194663 629432 603993 1422945 1345449 405448 400897 582178 590665 719435 701092 748576 751166 788640 808266 774814 852659 1821724 1905112 1186948 1003131 639822 627139 755387 748576 783988 802557 823453 824968 920969 931581 4389646 4524575 39.95 71.6 1
11:08:25 2024-01-25 614796 611322 194071 189245 299532 306397 312798 308358 203600 203683 245918 246639 284197 288071 3741200 4050245 5680835 5497832 968833 1014625 271542 240930 250242 250083 280214 272695 269990 271415 193934 194663 628042 604738 1379042 1346828 408207 402734 586799 591546 723701 707292 750372 747646 788896 804701 774464 856318 1825617 1899710 1211896 1000274 640976 631381 758636 747610 786528 800291 818775 829252 929011 930199 4370672 4533224 39.95 71.6 1
11:08:26 2024-01-25 619610 612965 192948 189528 297829 306325 313565 308072 203951 203078 245217 247770 284481 285601 3746361 4077276 5670681 5488467 970213 1014625 272372 240930 249294 248974 280214 271792 269742 272270 193934 194494 634025 604069 1382911 1353701 408045 402097 585254 588748 720526 707793 744551 754050 792292 802531 765901 852076 1828219 1914614 1185540 998138 640061 632797 755413 748997 788686 801386 813910 824305 928735 930920 4370818 4522035 39.95 71.6 1
11:08:27 2024-01-25 617342 613807 193014 189498 297438 306937 312068 308323 204092 203043 245325 248114 284047 286750 3746539 4052500 5679606 5488467 970213 1013186 272789 240521 249469 248974 280144 272624 268886 269506 194857 198060 629432 597975 1385236 1355373 405895 400969 587214 588854 723701 707292 744407 749404 793413 802423 769269 855868 1825946 1910721 1185540 991598 640061 630488 751026 750358 791035 797853 817932 828969 930012 928812 4319852 4517817 39.95 71.6 1
11:08:28 2024-01-25 621576 613006 193590 190217 297751 306865 312139 309727 203285 204290 243801 248114 284681 285802 3742255 4023914 5697658 5507198 982441 1013905 269925 241644 247931 248594 281069 271792 268886 270553 193934 194359 629432 600124 1364957 1346404 406183 404581 587338 589583 726784 707793 744505 752111 791137 799459 768144 857563 1831175 1921909 1194957 986739 641893 631718 751634 751092 788722 795689 816427 830363 931650 926312 4314617 4534284 39.95 71.6 1
11:08:29 2024-01-25 623143 612861 192948 189459 297721 306672 312104 309188 203600 204290 243801 247392 284481 285802 3741209 4014535 5698257 5507198 985351 1013905 270749 241644 247860 248974 280606 271792 268921 270553 193934 194056 630822 601414 1375342 1348746 407338 404581 585554 588331 726784 706253 744918 754282 793413 799171 765901 862827 1831175 1925637 1182330 992473 643473 632011 753273 755715 791977 795652 818762 832707 931650 925657 4348773 4523859 39.95 71.6 1
11:08:30 2024-01-25 624848 612857 193317 190388 299732 306937 312104 309727 203634 203540 243693 249496 284047 286369 3747770 3993896 5646458 5497832 987253 1014202 271128 240930 248314 249390 279428 272660 269742 272270 194549 194056 628042 599701 1375653 1346404 407338 403337 583047 588331 724727 702194 746003 755753 792256 798043 769269 858346 1832476 1929735 1202301 992473 643932 628299 751674 755252 789987 793545 821256 832375 928790 926312 4367638 4530931 39.95 71.6 1
11:08:31 2024-01-25 621815 612825 193019 189493 297751 306672 311818 310091 203600 203683 245325 248149 283579 288369 3741200 3979101 5660955 5507198 983736 1014625 271542 241474 249294 249148 279098 273495 268886 270364 194857 194359 639161 597975 1388911 1346404 406183 403373 582178 590420 726784 701092 745472 753300 788797 799495 772693 861559 1827114 1927148 1207967 995300 641644 625534 750989 753177 786565 793473 820748 832894 927686 926239 4370822 4524199 39.95 71.6 1
11:08:32 2024-01-25 622700 615337 194101 189325 299571 306865 311630 310268 203425 204042 244963 248149 284131 288477 3731012 4010543 5659928 5511127 984438 1013905 269890 241644 248698 249148 279948 272695 269800 271450 193899 194697 628042 598419 1388211 1336014 406183 404261 584726 589758 726784 703224 744023 755353 787780 797738 774925 858346 1825983 1919187 1185540 1001745 643932 628780 755850 755316 783024 793509 820785 830337 919595 926155 4408528 4530743 39.95 71.6 1
11:08:33 2024-01-25 623743 614461 193454 189351 298932 305714 313899 308147 203917 203718 243801 248701 283467 288608 3739841 4012210 5642304 5492383 979427 1013905 271577 241644 248314 252063 280179 272624 268886 271001 193969 194663 633602 606187 1378362 1340687 405750 403337 583075 590665 722093 702157 751514 754282 784324 802420 773826 855868 1824519 1918412 1202301 1004599 643473 627375 756374 754245 784306 798034 820748 827939 922998 927537 4433376 4537706 39.95 71.6 1
11:08:34 2024-01-25 624031 615773 193454 189390 298963 306721 313827 307681 204946 203506 243693 248942 283512 287190 3736901 4026998 5637059 5488467 977156 1013256 272407 241474 248698 249390 279292 272660 268851 270588 193934 194090 630822 604440 1388028 1344495 405750 402133 582626 590420 721582 701624 751291 753214 788896 802459 774925 850793 1816454 1907265 1190787 1001745 639367 627375 755850 751505 784270 797765 820748 825239 923702 930199 4433485 4550626 39.95 71.6 1
11:08:35 2024-01-25 617416 614392 193619 189222 300936 306505 311997 309152 204166 202724 245144 248770 283437 288446 3741200 4027542 5634275 5497832 970213 1013905 272789 240148 249540 249321 279393 272730 268477 271001 194004 194124 639134 602274 1386729 1346404 407338 400933 583899 590012 719980 702194 747639 750284 788338 807108 774925 852076 1816726 1903522 1192706 1001745 638460 627375 756158 746984 784136 800085 820748 825513 925033 931581 4370889 4511856 39.95 71.6 1
11:08:36 2024-01-25 614525 612893 194071 189429 300235 305643 313243 310671 204063 203577 245180 249463 284774 287414 3742414 4059491 5685214 5491506 968143 1014514 271542 240930 249433 253440 281927 272624 268886 272019 193592 195136 635435 603993 1373183 1348746 407917 402734 587251 592993 722641 707793 749085 747719 788797 802531 772693 855021 1819918 1898134 1193074 1001033 638236 631080 758008 748761 784270 800291 819895 827902 926381 930199 4361173 4511335 39.95 71.6 1
11:08:37 2024-01-25 618292 612861 193563 190374 301036 305930 314007 310231 204063 203685 244963 250569 285174 285757 3743806 4077637 5670280 5485936 970176 1013905 272754 240895 249836 249113 280179 272434 269742 269729 193934 194090 630822 604069 1382530 1353701 409079 402097 586349 588748 720526 707793 745607 749874 793273 802531 765865 854540 1824519 1909187 1185540 992473 639822 629188 752593 746947 792231 800291 813947 826687 932794 930199 4336361 4498409 39.95 71.6 1
11:08:38 2024-01-25 615833 612183 193559 189454 298629 306937 311368 309697 203883 203043 245325 250021 284463 287306 3743806 4048446 5693332 5497832 974706 1016714 272147 240859 250242 253689 280571 274557 270716 270553 194513 198131 629432 596712 1382699 1351783 405895 403301 587214 590420 726784 708295 745453 750781 791101 802387 769814 861960 1829297 1920547 1193074 986702 639148 631080 750043 750432 788274 793473 816277 830337 928698 927501 4301996 4517412 39.95 71.6 1
11:08:39 2024-01-25 619305 613082 193389 189480 298350 305535 312139 310197 203003 204290 243801 249759 284881 286240 3746361 4028107 5703645 5505660 987457 1014625 271507 241984 250352 251319 280389 272173 269742 270553 193934 196242 643362 599696 1403547 1347675 407338 403337 583863 588849 724727 704183 746516 757444 793413 799735 769232 860796 1833778 1930915 1181774 992473 643932 629224 752207 755852 791108 793473 819941 830337 929011 927105 4361510 4523859 39.95 71.6 1
11:08:40 2024-01-25 622869 612989 192984 189493 297834 306937 311594 309258 203634 203683 243801 248874 283579 288247 3741205 3990081 5665195 5508933 987140 1014242 271058 240895 249048 249321 279665 275372 270342 269729 194821 198060 628042 597137 1390931 1342893 406183 403337 583002 590420 726784 700561 746241 754282 788896 800300 776577 860833 1827114 1916470 1183657 997428 643015 625461 753808 754245 784136 793401 823156 832744 920933 924776 4361285 4526764 39.95 71.6 1
11:08:41 2024-01-25 615764 611281 193870 189424 299532 306361 313017 311330 203951 203043 249225 248114 284012 288563 3741200 4026664 5652899 5508156 969147 1014514 271816 241296 250099 249874 280893 275519 270450 271380 193863 194697 628042 603206 1392899 1350518 407917 403301 586918 590919 725791 708295 746777 747683 788896 802423 772693 853764 1821929 1900825 1200607 998865 640277 631080 758008 747610 786565 800291 819941 826725 927695 930199 4380383 4511373 39.95 71.6 1
11:08:42 2024-01-25 618292 613154 193253 190339 298620 306146 314007 308323 204058 203647 243837 248654 284748 284964 3741284 4077276 5670280 5479716 971846 1015458 272924 241358 249660 251178 280558 272589 272284 270739 194680 196380 640551 599743 1383326 1357088 407628 403712 587984 587877 722604 706253 746628 748960 794964 802459 769850 858346 1825909 1915977 1187424 989582 639367 630634 750989 747646 791108 798034 818775 830337 931438 930199 4305068 4508080 39.95 71.6 1
11:08:43 2024-01-25 618292 613852 193599 189532 299082 306901 312104 311894 202969 204004 245217 247358 284965 286714 3741298 4033480 5708772 5507198 981122 1014625 269890 241358 249219 250894 281216 274593 270752 270861 193828 196380 630822 600552 1364071 1350369 406183 404581 588084 590531 728221 711093 745998 753214 792256 800058 773007 860076 1825946 1923272 1193074 989582 643015 631974 751142 752037 789987 793437 818738 832744 930085 926119 4308465 4511786 39.95 71.6 1
11:08:44 2024-01-25 622053 612897 193424 190056 299582 306757 312104 309258 203917 204290 243513 247942 285494 285837 3741200 4014535 5707582 5497832 985351 1013905 271128 242109 247931 248974 281448 274557 272247 271169 194266 194952 630822 601910 1374237 1350232 408498 405579 586434 589583 728331 706253 744551 755668 795171 800300 768144 860076 1837545 1927208 1174934 992473 643932 632907 753273 754640 791108 793401 816375 829908 932429 919538 4361461 4533224 39.95 71.6 1
11:08:45 2024-01-25 623890 612394 192984 190488 297690 306937 312790 309258 203917 203683 243801 249289 283813 286750 3743868 3986025 5651630 5497832 989371 1014625 271542 241644 249469 249424 279292 272660 269707 269764 194710 196206 641941 599691 1381180 1344580 407049 403193 583853 590016 727778 704080 746516 755289 789948 800082 773213 860796 1827114 1931103 1186948 996718 642101 625534 751523 754245 787716 793473 820785 832151 927695 924812 4386993 4517855 39.95 71.6 1
11:08:46 2024-01-25 620222 612857 194207 189424 301353 306865 311376 310233 203600 204004 243837 248114 284681 288725 3741200 3994495 5670280 5516287 985141 1013905 270679 240930 249048 249355 280398 272660 269990 271415 194277 194494 634025 598832 1391952 1343378 407012 406890 585595 592941 728331 705082 749823 755715 790015 797774 777129 860945 1832131 1910611 1185540 1001033 643473 628117 755850 755316 784136 793473 823193 832857 921006 926155 4386823 4524349 39.95 71.6 1
11:08:47 2024-01-25 623927 612897 193594 189459 298620 305464 313786 308358 203634 204290 243801 248908 284145 287959 3735951 3996865 5642304 5497832 979539 1013905 271507 241644 248488 249355 280788 272624 268886 271190 193934 194663 629432 604738 1377046 1334993 410537 405470 585516 593404 725753 704037 753007 756388 790502 804840 777055 854540 1824519 1912716 1202301 1006717 643473 627375 756338 754245 788043 800073 822571 827939 924997 930199 4446051 4534397 39.95 71.6 1
11:08:48 2024-01-25 621373 614388 193594 189459 300470 306901 313053 308992 204302 203365 243801 248908 284012 287666 3738534 4024683 5623653 5486925 974221 1012468 273030 240930 249083 249390 279718 272695 268886 270966 193969 194494 628042 605800 1386955 1346404 409079 401779 583175 591988 723215 704544 753040 755007 791136 806963 777055 853876 1821065 1908930 1209924 1001745 640277 628587 755850 750900 784136 800049 825104 825550 922998 932175 4395924 4511373 39.95 71.6 1
11:08:49 2024-01-25 614759 612219 194207 189386 299536 306073 312104 308358 203600 204004 249261 247358 284145 288257 3741284 4047267 5663182 5486879 967454 1013186 271922 241474 249119 253653 281804 272660 270371 271829 193899 194967 625263 603993 1372375 1345449 408207 403301 588505 590882 724727 708295 753470 748923 790989 802315 772238 856468 1825047 1903759 1193423 1001745 641644 632907 756522 749187 789726 799185 817536 826725 929011 932798 4370860 4517412 39.95 71.6 1
11:08:50 2024-01-25 616863 613226 192979 190355 297690 306397 313273 308072 203951 203078 245217 248114 284047 285000 3736901 4058532 5659928 5479102 969485 1013186 272407 240930 249083 249182 280144 272208 269742 269764 194549 194663 633602 603993 1362568 1353701 408081 402698 585801 588748 720526 708295 747035 749911 795075 808266 768826 857542 1827040 1916752 1185540 993759 640061 630861 754342 750358 792231 800291 818177 830034 932720 930199 4339208 4508155 39.95 71.6 1
11:08:51 2024-01-25 615837 611326 193599 189493 300226 306937 310868 309294 203634 203078 245672 247736 284126 286750 3741200 4052500 5695891 5501755 975328 1014625 271542 240895 250242 250506 280179 272624 268664 270553 194513 194090 622734 598907 1415212 1355623 406183 402097 587338 588748 724727 708295 744500 749874 793450 803555 770433 858807 1832131 1918150 1187424 988813 639604 629078 751634 748428 791596 799161 818775 829155 930122 931581 4301996 4515056 39.95 71.6 1
11:08:52 2024-01-25 618025 613118 193459 189493 298629 306649 311594 310704 203459 203718 245325 246639 284881 286477 3741200 4024101 5707582 5505682 978145 1013977 269855 241305 249505 253725 281034 272624 269074 270932 193934 194663 637771 597137 1386969 1350667 406777 404581 588084 590420 727815 708295 744718 753214 792852 801822 770396 857563 1833778 1926302 1193074 993050 642101 633559 751560 751891 790400 793328 816189 833488 932134 927537 4316821 4523859 39.95 71.6 1
11:08:53 2024-01-25 621348 614695 193418 189528 302421 306901 313017 309294 203634 204290 243801 248114 284881 285918 3741200 4023291 5707582 5501755 983214 1013905 270714 241984 248488 249355 281144 272208 269519 270588 194513 194663 638466 600552 1374338 1347957 407917 405795 587214 589730 728848 708295 745939 755753 793486 797509 768752 861336 1833778 1925637 1200607 993050 645770 632650 754738 755790 793084 797563 816189 835086 933636 924873 4352132 4534170 39.95 71.6 1
11:08:54 2024-01-25 625090 612224 192984 190090 297725 306757 312139 309294 203917 203718 243801 249289 284047 285873 3741200 3995928 5660955 5497832 987271 1011783 271128 241474 247931 249424 279941 272243 272247 270553 193969 194090 648195 599696 1378951 1346717 407338 403301 583899 588331 724727 704183 744574 756425 793450 799735 769269 860833 1831175 1927148 1187424 991767 643932 629261 751338 755631 792541 797945 819829 832670 930292 926312 4377143 4517855 39.95 71.6 1
11:08:55 2024-01-25 622394 614654 193313 190052 297690 306937 311849 309727 204063 203541 243837 250549 283252 287630 3741298 3975494 5651630 5497832 985066 1014625 271542 240930 248973 249355 278409 272695 269296 269764 194821 198060 641953 597137 1382021 1339886 406183 403373 583038 590420 726784 701092 746539 754677 784324 798933 774925 860039 1827114 1927157 1188405 995300 642101 625534 752207 753177 786565 797945 823341 832557 924850 926920 4367638 4524745 39.95 71.6 1
11:08:56 2024-01-25 622389 612126 194242 189127 299536 306649 313081 310197 203318 204004 243801 248114 283870 288071 3737174 3992660 5670392 5511127 983066 1014353 270679 240966 248698 249321 280376 272695 269883 271415 193934 194663 626826 597137 1387487 1335145 406183 404545 585140 590919 727815 702194 746836 755353 788896 800300 777129 858346 1824519 1916470 1183657 1001033 643473 628299 755985 755316 784136 793509 823193 830113 922319 930260 4386314 4533868 39.95 71.6 1
11:08:57 2024-01-25 625316 614287 193418 189459 300584 305464 314007 309287 204029 204505 243801 250637 284047 286835 3741200 3992292 5651630 5497832 978552 1012468 271542 241474 248571 249355 279849 272660 268886 270966 193969 194663 638253 605599 1374595 1338753 408081 404581 584268 590429 724727 704220 753156 755753 788045 802423 774925 854614 1821929 1910534 1181774 1006030 643015 627375 757004 753566 785972 798888 820785 827939 924379 932175 4449634 4533868 39.95 71.6 1
11:08:58 2024-01-25 619615 613340 193720 189922 299395 306685 313053 309502 204268 202440 245325 248149 283728 288513 3741200 4020902 5634275 5489998 970213 1013186 273015 240726 249540 249355 279098 273495 270371 270966 194377 194663 630822 602270 1393147 1346404 407917 400933 583899 590465 720562 706085 749270 752074 788896 807108 774925 853089 1816726 1900825 1200382 1001745 640003 627339 756522 749307 783679 800085 822920 825513 925689 928552 4398995 4531494 39.95 71.6 1
11:08:59 2024-01-25 617195 614727 193784 189321 299395 306649 312839 309550 204097 203791 245981 247702 284012 288559 3742255 4035308 5660955 5496303 966692 1011677 271507 241059 250630 248940 280236 273460 270371 271380 194478 194663 625263 602270 1394546 1346404 408207 402061 587214 590628 722604 706253 751662 749145 788896 808248 774925 855831 1820429 1903251 1191190 1003171 638423 631044 758083 746910 784233 800291 821110 829118 927649 932175 4373983 4531044 39.95 71.6 1
11:09:00 2024-01-25 620778 614658 193719 190078 299360 305499 314297 309117 204131 203791 245072 248563 285103 285529 3739841 4061241 5679606 5486925 972289 1013905 271542 240895 249223 249286 281659 271792 268851 271345 193863 195237 635888 603993 1375809 1349706 409079 403301 588918 590443 722604 709803 750150 751010 791101 802423 772737 854540 1824519 1903522 1191574 1000167 642101 632907 758673 749838 788869 801423 818738 827864 929669 930199 4364676 4520939 39.95 71.6 1
11:09:01 2024-01-25 618034 613082 193253 190846 300579 306541 313720 311110 204166 203471 245491 248046 284703 286150 3745090 4046674 5677113 5477546 971921 1014625 272281 240690 249223 249148 280236 271792 269742 269729 194869 194494 632212 605291 1379320 1353701 408045 403037 586383 589583 722056 709300 747072 752993 793450 807108 768108 855148 1826688 1912922 1204220 998138 640277 632870 756522 751500 791108 801423 815104 825476 932061 932835 4358579 4520939 39.95 71.6 1
11:09:02 2024-01-25 616002 613857 192948 190008 297646 309279 312512 309697 204664 202761 244963 250200 284304 287217 3745090 4056555 5670388 5486925 970176 1014625 272924 240512 249469 249113 280144 272660 268886 269694 195130 195692 630822 597546 1387748 1355623 406183 402097 587214 588748 724727 708295 745984 749838 794573 802459 770396 857698 1827114 1915430 1187424 989545 639822 631044 751674 749145 792231 799726 819941 830337 932061 930199 4308144 4520939 39.95 71.6 1
11:09:03 2024-01-25 622016 613082 193419 189454 298585 306865 313017 309258 203917 204720 243801 247908 284996 286427 3751728 4009393 5705536 5505682 986052 1014625 271901 242109 248592 251176 281034 272173 269707 273040 194644 194967 625476 602270 1371567 1346404 408498 405759 587214 590002 728848 708295 746998 756425 795208 801355 769232 862561 1835082 1921615 1193074 992473 644850 632907 753664 755316 792231 793401 816338 832268 930122 924776 4348956 4511335 39.95 71.6 1
11:09:04 2024-01-25 624811 612852 193258 190492 298106 306901 312798 309692 204234 204004 243801 249670 284140 286714 3744936 3979126 5651682 5521674 987140 1014625 272078 241644 249048 249355 282566 273460 269990 271759 194513 194967 609791 599696 1386970 1340986 406183 405152 585801 590882 728331 704183 747072 756425 790015 801998 774981 862789 1829838 1920547 1185540 1001745 643932 628707 756522 754640 784136 793473 824949 834045 920969 927501 4383217 4536459 39.95 71.6 1
11:09:05 2024-01-25 623853 612897 193594 190056 301027 305306 314042 309692 203917 204290 243801 248874 284446 287432 3737174 3996865 5640785 5492162 971846 1016368 273100 240716 249048 249355 279464 272695 270752 273040 194372 194933 626333 603993 1418972 1346404 409661 400897 583863 591679 722334 702157 751440 753711 790575 807108 776856 852645 1817842 1907576 1209924 1003610 640277 626860 756522 749838 784136 800947 823156 825438 923615 934964 4386352 4523859 39.95 71.6 1
11:09:06 2024-01-25 614722 612821 194176 189424 301435 306613 312798 309258 204234 203683 249577 247358 284047 288315 3736901 4049858 5680100 5512102 967343 1014514 271437 241296 249291 250613 281715 274982 270561 271759 193863 195271 632616 604031 1377625 1352965 408498 403337 589005 594030 724727 708295 748937 748777 788797 807071 774375 855794 1821929 1900789 1191190 1001745 639367 631080 758135 746947 786528 800291 821110 829118 927695 932175 4367980 4523859 39.95 71.6 1
11:09:07 2024-01-25 618025 612183 193563 189459 299047 305643 313750 308358 203917 203683 245180 248114 285032 284928 3737174 4073193 5679606 5483642 971808 1016905 272648 240752 249326 251498 280470 274593 272284 270413 193793 196380 633602 602711 1382491 1355623 409661 402698 586411 588748 722604 707255 749310 751389 795771 807108 768108 855831 1824519 1915430 1204220 995300 640277 631974 755413 751500 792793 799450 816338 827902 934115 932175 4348956 4511786 39.95 71.6 1
11:09:08 2024-01-25 617149 611752 193559 189459 298629 306937 311594 309258 204058 203043 246092 247736 284881 286714 3741200 4051359 5663121 5486925 973867 1013230 272542 240610 250732 251283 280662 275360 270716 271016 194953 195794 630822 597975 1375146 1353701 406992 403337 588084 591531 727815 709300 745655 752074 792673 803702 770359 860039 1831175 1921909 1193074 989582 642101 631758 751674 752037 790547 793509 817499 835358 932097 926809 4305238 4523859 39.95 71.6 1
11:09:09 2024-01-25 623587 611322 193559 189493 299523 306901 312798 309727 203634 204290 243801 248080 289822 285802 3739841 4000041 5670388 5496303 987958 1013905 271922 241644 247895 252114 281181 274520 272247 271050 194372 196380 626333 601133 1378455 1350555 408498 404330 583863 588982 726269 704183 746329 758576 793413 801355 770396 863271 1831175 1931103 1179891 992473 645310 629188 752207 756388 791977 797998 821110 832707 928698 924812 4364676 4530318 39.95 71.6 1
11:09:10 2024-01-25 617927 612989 193424 190021 299969 306937 312032 309980 203634 203683 245217 248874 283813 288139 3743868 3981929 5651630 5507198 985141 1012461 271472 240930 249258 249355 278557 272695 270716 270911 194882 196344 632212 598879 1387889 1344803 407712 404366 583808 592941 728848 702084 744551 755353 788797 802456 774925 860687 1829838 1927227 1194274 996718 643015 627102 753780 753566 787679 793473 822535 834798 924997 924776 4367741 4531044 39.95 71.6 1
11:09:11 2024-01-25 620222 612984 194229 189127 299598 306829 312068 310233 203425 204004 243801 248114 284326 288035 3739841 3996865 5670280 5507198 985141 1013186 270644 241474 249083 251247 280144 272695 269990 271415 193934 194967 629432 600477 1385189 1341243 407338 405008 586347 593785 728848 704037 750785 756425 790015 801355 777129 860571 1827114 1919187 1185540 1001745 645310 629224 756522 755852 784136 793509 824363 832744 920969 927501 4389646 4533224 39.95 71.6 1
11:09:12 2024-01-25 623890 612857 193594 189493 300531 305356 314742 309258 203600 204290 243801 248874 284481 286750 3732782 4005587 5631631 5483011 978552 1013186 272980 240930 248698 249355 279913 272695 268886 271380 194549 194663 626333 605729 1361429 1346717 410830 404222 585516 592099 723518 704037 752360 755778 792784 806890 776577 853288 1821929 1910534 1206139 1003133 640277 626860 757468 753566 784270 800085 823156 826687 923652 932175 4424352 4511335 39.95 71.6 1
11:09:13 2024-01-25 615631 612358 193887 189429 301467 306672 313053 309692 204092 203043 249614 248114 284047 288599 3737174 4026701 5651630 5492383 967454 1013905 271542 240859 250842 253689 279836 273460 270561 271380 193969 194697 628042 602549 1393228 1346404 408498 402097 587109 594630 723729 706033 751291 750136 790538 808674 776466 856901 1821892 1904872 1193074 1003171 640976 631974 760624 749547 786528 801204 823453 830337 928352 928552 4380268 4511373 39.95 71.6 1
11:09:14 2024-01-25 614759 612897 194203 189429 299598 306361 313529 309294 204092 204004 243837 246639 284881 287356 3736901 4058886 5693587 5492383 968143 1013186 272112 241439 249469 253653 281927 272660 268886 271964 193934 195271 636844 604206 1375482 1346404 408498 403941 589754 592628 724213 709656 754009 752532 793383 806926 772509 855682 1828219 1905112 1200818 998791 642101 633804 758673 751927 788869 800013 819941 827939 931650 928515 4380350 4511335 39.95 71.6 1
11:09:15 2024-01-25 618292 612965 193594 190355 299038 306397 314042 308323 204234 203683 245672 248149 284769 286034 3738614 4061213 5670280 5486925 970213 1014625 272372 240966 249469 251709 281253 271792 269742 271380 193934 195271 629432 606187 1394175 1351517 408658 403337 588918 590112 723664 709156 751477 753604 796771 809364 772225 855682 1827077 1919955 1187424 998063 641893 633804 756522 750936 792231 802447 817518 827864 934813 928552 4367980 4511335 39.95 71.6 1
11:09:16 2024-01-25 617416 612893 192948 190655 297825 306901 312767 308323 204983 203683 245672 248149 284881 287392 3741200 4038118 5670280 5479102 969448 1014014 273206 240895 249505 249355 280606 272660 269707 269729 194993 194359 624962 602340 1382745 1355623 407814 402133 586502 588748 723664 708295 749602 750973 795771 807108 772187 858769 1831855 1919955 1187424 995188 640976 633973 755813 751203 793356 800049 816338 829746 936958 932835 4336361 4504866 39.95 71.6 1
11:09:17 2024-01-25 607815 612893 193905 189498 299351 308674 311594 309980 204234 203113 249686 248114 284083 287594 3739841 4043228 5679606 5497832 975328 1014625 272147 240895 250454 249321 280571 272660 269296 271001 194993 194090 626333 597100 1374487 1355623 406183 402698 588084 590148 725754 708797 746516 751463 794609 802495 772693 858346 1828219 1919807 1189307 991635 640061 630934 751449 751426 792719 800182 820525 830337 932757 930186 4311388 4504866 39.95 71.6 1
11:09:18 2024-01-25 617873 612969 193603 189498 299073 306901 312139 311327 203003 204147 245882 247358 284681 286790 3741200 4019681 5698257 5501755 979539 1014625 269890 241644 249469 253689 281568 272624 269519 270966 194513 194663 629432 597137 1388338 1351783 406183 405831 588918 590420 728848 709300 747403 754140 793450 802387 771525 861799 1828182 1921909 1198724 993050 643694 632687 751449 751927 790998 793328 818676 835086 934299 924776 4342753 4531044 39.95 71.6 1
11:09:19 2024-01-25 624811 612965 193428 190979 298488 306937 312798 309980 203634 203718 243801 249416 284047 285837 3738534 3994025 5663722 5493456 986511 1013905 271542 240930 249803 249424 279550 272660 269484 270553 194993 194359 636382 598841 1371283 1346679 407917 404225 583816 588854 726784 704183 746516 755657 792074 800094 774925 860076 1827114 1933199 1186948 996718 643015 627213 754775 755715 790850 793401 825806 834490 927511 930259 4373983 4523859 39.95 71.6 1
11:09:20 2024-01-25 621783 625209 194637 189351 299571 306865 312068 310704 204131 204290 243837 248114 284047 288477 3737174 4003248 5670388 5515061 985141 1014353 271128 241644 249258 249321 280214 272624 268595 272245 193969 195136 628042 598841 1394343 1339335 407338 405759 586383 592665 728848 705254 747072 756425 788896 799495 774981 860833 1825909 1910648 1185540 1001745 643932 630597 756522 756388 785733 800210 826948 833745 924396 929597 4395735 4536459 39.95 71.6 1
11:09:21 2024-01-25 622169 612183 193559 189498 301435 305571 314706 308358 203951 204290 243801 251111 283905 287248 3737174 4014963 5632979 5488467 978552 1012468 271542 241644 248414 249390 280053 272624 269484 270966 194377 194663 639134 605975 1374988 1337184 408983 405188 583899 590393 724727 704220 751217 755753 788797 802423 774925 858346 1824519 1915977 1185540 1004599 645310 629224 759185 755790 785972 800291 820785 830076 927686 932912 4433665 4537413 39.95 71.6 1
11:09:22 2024-01-25 622565 614296 193559 189463 299082 306001 313053 310450 205017 203647 243801 249462 284047 287814 3741200 4024683 5632979 5488467 975687 1013633 273206 240930 249048 249424 279948 272695 270450 271380 194821 194663 644498 605724 1384102 1343154 408658 402097 583899 589143 722604 704220 751514 754140 784324 802567 774925 855831 1821929 1912789 1181774 1006030 642101 628263 759149 754245 786565 799486 823778 827939 923688 935724 4449943 4517705 39.95 71.6 1
11:09:23 2024-01-25 617526 614213 194035 190182 299430 306433 313017 309258 203951 202865 249261 250510 283565 288667 3737174 4024199 5642304 5488467 968455 1013186 271542 240521 250768 249355 279950 273495 268886 271380 194513 194967 639134 602270 1379888 1344692 408498 402097 585554 590592 722604 706253 751477 752074 790575 809390 777129 855868 1821929 1900082 1178007 1003171 639367 629224 758135 749271 784270 800049 820748 828565 928352 935706 4364254 4531494 39.95 71.6 1
11:09:24 2024-01-25 620312 616467 193785 190221 299430 306253 313863 309117 204166 203827 245144 250442 284854 285971 3741200 4076622 5670280 5479102 970213 1013186 272372 240930 249745 249355 281673 272434 269777 271380 194513 194663 630678 603507 1375802 1351517 409019 403373 588501 590002 723189 708619 751514 754282 795208 807108 771562 855831 1827114 1906678 1208058 998828 642101 633804 758673 752074 791108 801177 816375 827939 931438 935669 4358100 4517412 39.95 71.6 1
11:09:25 2024-01-25 617276 612215 193173 190983 300051 308493 313863 308253 204801 203363 245527 248046 284738 287531 3746539 4038220 5670280 5486145 973942 1014723 272372 240895 250278 248974 280802 272730 270450 270966 195165 194056 651866 598907 1393906 1357933 406183 403301 588588 589583 726784 709300 742443 751463 795807 807108 771562 858346 1825946 1919187 1189307 989582 640277 631080 753244 750247 793356 797729 821110 830374 934115 932175 4301996 4511673 39.95 71.6 1
11:09:26 2024-01-25 618025 613118 193629 189532 299082 306613 311890 311872 204063 204042 245874 249107 285174 287046 3739740 4023914 5707582 5508702 977459 1014625 270540 241984 249956 249148 281892 272660 269707 271190 194821 194967 647590 597137 1401316 1350667 407049 405831 588918 590443 727560 708119 744882 754282 795807 802423 772109 861336 1833778 1925276 1196840 991063 643473 633804 752207 754245 792231 798034 818775 832342 934152 928905 4311539 4517412 39.95 71.6 1
11:09:27 2024-01-25 625025 613154 193629 190390 300584 306937 313053 309763 204092 204686 243585 250549 284632 286213 3743806 3990377 5688931 5496339 989371 1014353 271957 241644 248909 250433 280158 272660 272247 270553 194857 194528 633602 598911 1375168 1348671 408207 404545 584013 589583 726784 705254 744279 756799 795771 800094 773826 860039 1835082 1935709 1192706 993885 645770 629261 753273 756388 792231 799161 820748 829908 930085 927537 4361510 4511786 39.95 71.6 1
11:09:28 2024-01-25 619990 612219 194058 189523 299117 306937 312068 310268 203917 203861 249261 248528 283764 288297 3746361 3980355 5665195 5507198 984438 1015458 271437 241644 249433 249390 279753 274177 270716 271274 194993 194697 643362 597137 1400456 1340838 407338 405473 583899 591754 728848 703187 747035 755889 788797 801222 774981 861336 1825909 1925791 1208058 998138 643473 627339 753808 754245 786565 793509 825023 832305 926381 926166 4351888 4517412 39.95 71.6 1
11:09:29 2024-01-25 623312 611326 194278 189127 299607 306397 312139 310704 203459 204290 245217 248149 284481 287459 3736901 4007732 5674574 5510483 983699 1017422 270679 241644 249083 251886 280135 272695 270716 272055 193934 195305 632616 600124 1376453 1333253 407338 405831 585554 592665 727191 706253 751389 756425 790722 801222 776663 857600 1825946 1919187 1185540 1003884 645310 629297 756967 755715 784233 800291 823156 829871 923688 930199 4408404 4531044 39.95 71.6 1
11:09:30 2024-01-25 624582 612219 193594 189493 298664 306865 313750 307821 204268 204290 243801 249243 284047 287392 3731848 4017588 5634237 5491645 970946 1011566 272006 240895 250806 253760 280179 273495 270716 272104 194549 195102 637725 602345 1368500 1346404 408498 403373 587338 592665 724727 707793 748974 750442 784324 809390 775017 855868 1820635 1902173 1198463 1003171 639367 629261 758135 749145 785416 801213 820785 829155 928352 936371 4370889 4524575 39.95 71.6 1
11:09:31 2024-01-25 616960 612686 193936 189459 299567 305715 313053 310450 204092 203718 245362 247392 284881 286678 3731848 4068712 5689519 5493210 972289 1013794 272197 241126 249924 251355 281821 272624 269296 272019 193934 195305 640385 604630 1393529 1351629 408118 404261 590591 593832 724213 709156 751180 752147 792292 807108 774925 858769 1824492 1903522 1187876 1000285 641893 632907 759185 750405 788869 800085 819932 829155 928735 928552 4364254 4511373 39.95 71.6 1
11:09:32 2024-01-25 619499 613154 193900 190122 299322 305105 314078 309042 204268 204004 249261 248183 284965 285802 3730632 4073156 5675563 5490808 971921 1013794 273100 240788 249398 251355 280981 274593 270461 271050 194513 194663 632212 603993 1384161 1356967 409272 403337 587068 590420 723701 710270 748368 751426 797904 808819 769850 858346 1825909 1916580 1209977 993885 640976 632459 754342 750818 793356 800085 818738 829746 935549 928588 4361510 4516030 39.95 71.6 1
11:09:33 2024-01-25 620349 611322 193900 189532 300046 308674 312139 309294 204302 203078 249085 248149 284481 286750 3730552 4061916 5655070 5479102 974982 1016905 272507 240610 250451 251178 280858 274982 270752 271204 194917 196380 622220 597119 1378867 1351517 407049 404510 590554 592210 728848 710086 746516 755827 795734 802423 772619 861911 1831101 1921909 1213815 989545 642101 632870 752207 752001 790547 797998 821110 829871 930085 930199 4295859 4514494 39.95 71.6 1
11:09:34 2024-01-25 620186 612619 193559 189493 300185 306865 312104 310197 203425 204576 245180 248114 285281 286240 3737174 4014535 5712164 5505682 983177 1014625 269855 242109 249219 251283 281413 274909 270752 271050 194336 196633 622220 601414 1371283 1350232 408498 405759 586944 590002 728848 708185 748646 760525 797192 801432 772262 862561 1833778 1925708 1202490 992435 643932 632870 753664 756116 792231 793437 818700 833488 932097 924776 4342664 4511260 39.95 71.6 1
11:09:35 2024-01-25 623890 612188 193240 190065 299654 306901 312696 309945 203917 203968 243801 249462 284109 286678 3737174 3975042 5642304 5496303 989093 1014625 271507 241439 248488 250119 279948 275141 272247 272655 194674 196380 637771 597975 1368655 1348634 407917 404330 584684 590420 727815 703151 746534 757183 793413 801786 773913 861299 1833624 1936737 1181774 995300 643932 628263 752207 756388 790547 798034 823453 834640 930329 927464 4358348 4517715 39.95 71.6 1
11:09:36 2024-01-25 619237 611030 194172 189459 299073 306901 311559 310197 203600 203718 243801 248149 284012 288752 3731848 3972396 5660955 5501479 984438 1013905 271472 241439 249433 249321 279928 274106 269990 270966 194893 196758 632616 599691 1385430 1343004 407917 408031 587214 593808 730402 706070 751403 757910 790575 801222 778781 860650 1829715 1920547 1185540 1003059 645770 630597 757468 756388 784136 799161 825573 834640 925652 930199 4398995 4536977 39.95 71.6 1
11:09:37 2024-01-25 623853 612861 193559 190056 300425 305930 314042 308288 204268 204290 243801 249289 284047 287720 3731848 3998953 5647940 5486925 979952 1013186 272147 241644 248663 249390 282497 272660 269449 271345 194821 194967 629432 604329 1372855 1343378 410830 405470 585131 592941 726710 704998 752063 758576 793383 802459 774748 856440 1820914 1915499 1183657 1007463 643473 630375 760173 755316 788274 802342 824363 830337 925652 932835 4442878 4533224 39.95 71.6 1
11:09:38 2024-01-25 620050 614241 193865 189463 299047 306901 313017 308288 204904 203745 245217 249496 284047 287594 3731848 4024134 5623653 5486925 976292 1013186 273535 240930 249469 249424 279292 272695 270752 271380 194478 195136 630822 605724 1371165 1346404 408658 404858 586349 593289 723729 704000 753506 756079 792222 808674 779266 855794 1819918 1907508 1215792 1003847 641188 627266 756522 752037 787483 802378 825536 827276 924997 928552 4437218 4523859 39.95 71.6 1
11:09:39 2024-01-25 616504 612861 194172 189493 299536 306347 313017 309692 204058 202688 245846 248149 283976 288360 3733131 4015188 5632704 5483642 966005 1013186 271542 240930 250806 253689 280144 273914 270371 271415 194478 194663 626653 602345 1376276 1344821 408498 403017 587338 590628 725516 709107 754122 751463 791099 809318 776503 858122 1822984 1903522 1189307 1003610 640277 632658 758599 749071 786492 801154 820711 830225 929011 928552 4377133 4521345 39.95 71.6 1
11:09:40 2024-01-25 614713 612389 193900 189386 299571 305894 313017 309258 203917 203718 245180 246605 284876 287567 3731848 4049821 5679606 5483011 964669 1011713 271507 241439 249433 253760 281042 273460 270371 272627 193899 195305 628042 603993 1388956 1348746 409883 404545 589790 594673 724727 709300 755502 752532 793273 808839 773605 856938 1828219 1899673 1187876 1000987 642101 632907 759212 749838 790850 801177 820488 830439 928698 934818 4367741 4523859 39.95 71.6 1
11:09:41 2024-01-25 618292 613118 192948 190321 299555 305714 313971 308288 203917 203505 245180 248149 285419 285802 3731848 4043988 5660955 5474269 969147 1013905 272372 240895 249469 251019 280144 272624 269707 269729 194513 194359 636034 603715 1379183 1355623 408045 403265 587214 588417 723664 707793 747072 752074 796935 809229 772225 858155 1828219 1917080 1189307 995897 640976 632760 755813 749764 793105 800049 816300 827753 934115 932835 4339340 4498371 39.95 71.6 1
11:09:42 2024-01-25 615833 612989 193594 189493 297725 306937 312195 308358 204063 203043 245672 248114 284548 286750 3737174 4034751 5670280 5483011 972982 1015458 272372 240895 249505 249321 280144 272624 269261 269764 195130 198234 630822 597137 1401619 1352480 407644 403301 588084 590665 726784 709300 746255 752495 795171 802531 773789 860651 1833437 1922539 1191190 991635 640976 633559 753924 753105 793282 801423 821110 832268 932757 934341 4295859 4512093 39.95 71.6 1
11:09:43 2024-01-25 618099 613118 193594 189493 301093 306829 312104 310268 202969 204147 245672 247358 285281 286934 3737174 4019681 5691571 5501755 979539 1014625 270302 241644 249469 253653 281275 272660 269296 270966 194513 194663 629432 597137 1396702 1350555 407338 405795 588918 589744 728848 710307 745902 755353 795734 802193 772889 861948 1831175 1925276 1194957 993050 644654 632833 753054 753527 793047 793365 818552 835086 934078 930199 4316821 4511335 39.95 71.6 1
11:09:44 2024-01-25 624645 613159 193895 190056 299501 306937 312139 311367 203917 204864 243801 248114 284952 286038 3737174 3995778 5698257 5492383 985351 1014625 271093 242325 248663 249355 281427 272589 270716 271001 194513 194663 630822 601410 1381329 1347638 408498 405867 588084 590531 729053 709300 748997 756425 795771 800022 770396 862635 1836387 1928368 1193423 992473 646691 633584 755850 756204 793356 793328 817969 836876 935627 928283 4345766 4522035 39.95 71.6 1
11:09:45 2024-01-25 621393 612183 193754 190512 298558 308674 312032 310197 203917 204042 245144 248874 283579 288477 3731848 3969048 5651630 5501755 983736 1014353 271507 240930 249433 249321 279498 273495 270716 270966 195130 194090 641941 597988 1387244 1344849 407338 404581 583899 590420 728331 704183 746726 756425 792256 802387 774925 861299 1825946 1936737 1186948 997428 643015 627819 751523 756388 789987 800210 825768 834973 930329 928667 4367566 4527980 39.95 71.6 1
11:09:46 2024-01-25 621270 612989 194242 189390 299571 306613 311925 310197 203600 203683 243801 248149 284197 288446 3730468 3985522 5660955 5507198 983736 1013186 270679 241644 249083 249355 280284 273495 269990 272019 194513 194663 637725 597137 1379456 1336925 407338 405795 586383 591754 728848 705254 750594 755753 791136 800058 776663 860039 1825946 1919187 1185540 1001745 643932 629224 758087 755715 784233 798034 825610 832268 924979 931584 4395935 4527980 39.95 71.6 1
11:09:47 2024-01-25 624978 614727 194026 190182 299012 305464 314042 309223 203951 204042 243657 248874 284047 287594 3734401 4004835 5642304 5488467 979952 1014353 271542 241984 248663 249390 280363 272660 270716 271380 194513 195068 630822 606462 1369104 1341116 409308 405795 584726 592993 725754 705254 754491 756191 788833 802423 774925 858346 1825816 1916433 1185540 1006030 645310 629261 759185 756388 786528 800291 823156 830337 927695 930199 4430550 4533868 39.95 71.6 1
11:09:48 2024-01-25 623317 614727 193860 190178 301435 306721 313315 308253 204302 203683 245672 249243 284340 287995 3731848 4019681 5623653 5480646 974259 1013905 273241 241644 249657 249424 280267 273495 269261 271415 194821 194663 629432 606158 1374252 1346404 409272 403301 584726 591754 723701 705217 753692 755753 789948 807108 775017 857087 1821929 1913216 1181774 1006030 642101 628743 759185 755252 787679 802414 825610 829118 926344 937037 4436652 4531494 39.95 71.6 1
11:09:49 2024-01-25 619291 614727 194066 190217 301252 306757 312874 309117 204767 202866 245491 248874 283813 288513 3742414 4021823 5632979 5494950 970176 1012196 273241 240895 250067 249390 279718 273914 269485 271380 194549 194967 629432 603201 1405448 1348708 408498 403301 585254 591754 723152 705753 748937 754282 789912 809390 776663 854983 1821929 1910208 1196544 1001745 641644 628707 758087 753566 786565 802414 825573 827939 926381 933877 4433866 4523859 39.95 71.6 1
11:09:50 2024-01-25 617809 614649 193925 190549 301362 306288 312910 310055 204166 202866 246222 249151 283870 288369 3731848 4026850 5642304 5492383 969147 1013186 271542 240521 250630 249355 280179 273530 270371 271415 194513 194967 627875 602270 1376276 1346404 408498 402698 587251 592628 722604 706253 751477 752111 791101 809390 775017 855222 1816726 1907576 1176124 1003884 640277 628263 757468 753711 785416 802414 824986 827939 926381 933841 4417854 4517412 39.95 71.6 1
11:09:51 2024-01-25 614510 612550 193896 189463 301143 306577 313946 309985 204166 203541 246222 248046 283905 288369 3737069 4031752 5665195 5488467 967735 1013905 271957 241644 249505 253653 281462 273460 270371 272019 193934 195136 632038 603562 1390383 1345044 408045 404581 589754 591427 725754 709803 754228 751537 791064 808819 776577 858346 1816726 1903522 1189307 1001745 640277 631974 759185 749838 787679 801423 822866 830337 929011 928515 4358062 4517412 39.95 71.6 1
11:09:52 2024-01-25 616095 612206 193870 189463 299571 306397 313786 309949 204097 203720 245519 249496 285210 287297 3732988 4056126 5679606 5486648 967454 1013186 272337 241501 249505 248594 282015 272660 268921 272245 194277 195271 625263 603993 1372015 1347675 408081 404562 589754 592628 724727 709120 753804 753068 792256 807108 774925 857735 1824519 1902173 1198724 1000996 640277 632907 760255 749874 788869 800085 821110 830337 928430 928515 4364577 4514494 39.95 71.6 1
11:09:53 2024-01-25 618288 612650 193900 189498 301149 305617 314007 309258 203917 204004 244963 250021 285067 287077 3734401 4056404 5682413 5474288 971921 1014625 272302 240930 249469 249355 280921 273818 270342 271380 193934 194663 644948 603993 1374057 1351517 409308 404225 588918 590420 724727 709120 751514 754282 795771 807108 772969 855868 1826787 1906002 1206139 1001745 642101 634253 758636 753177 792231 802148 818738 829155 932794 928552 4361323 4514494 39.95 71.6 1
11:09:54 2024-01-25 616885 612965 193419 190655 298141 306865 314007 308323 204092 203683 245325 248149 284083 285000 3743114 4050760 5676153 5483011 973904 1013905 272529 240645 250666 249355 281104 272624 269484 270553 195643 196104 629432 597202 1375129 1354662 407338 404261 589005 590429 727815 708619 743496 753748 795171 802567 774375 859391 1832476 1916580 1191190 989582 641644 632907 753273 751389 791108 800291 821110 829908 932794 930199 4302167 4517412 39.95 71.6 1
11:09:55 2024-01-25 621348 613154 193900 190355 299082 306901 313529 311429 203459 204290 249261 247770 284996 286714 3737174 4017016 5712089 5504997 983736 1014625 269855 241644 249433 251319 281645 272589 269707 271380 194821 194663 628042 600275 1374538 1349868 405750 405903 589754 590665 729710 709156 749307 755693 796935 802420 771525 864477 1836387 1925637 1186027 994592 645310 634253 755985 755852 792793 793509 819941 834748 932794 927501 4333374 4517412 39.95 71.6 1
11:09:56 2024-01-25 626356 612655 193594 190690 298629 306937 313053 309763 204029 204147 243801 249323 284881 286347 3734510 3980504 5650343 5501064 988555 1014477 271402 241296 250099 250502 279292 273460 269707 271156 195191 194697 627704 598907 1372211 1346404 409387 405293 584013 590420 727815 705217 746329 756799 793486 802459 774925 861336 1833778 1934805 1202301 995300 645310 629964 753776 756689 791108 799161 820748 833708 927387 928885 4358485 4511673 39.95 71.6 1
11:09:57 2024-01-25 620222 610426 193909 189463 301149 306937 312068 310268 204092 204004 245217 248562 283821 288586 3731848 3980790 5660955 5515258 985765 1014514 271437 241501 249362 250109 280074 274647 270371 270966 194993 194663 640551 597762 1394716 1344914 407917 405795 585554 595495 730402 704220 749270 756425 791101 802193 775017 862598 1829875 1931103 1187424 995959 643932 628263 755985 755852 788598 798034 828036 834155 926381 929542 4361248 4537903 39.95 71.6 1
11:09:58 2024-01-25 624475 612219 194229 189493 301921 305894 313089 310233 203812 204576 245708 248735 284083 287243 3734510 3991854 5660955 5496339 981316 1016240 271936 241877 248941 249321 280074 272589 270752 271274 194715 195169 629432 604403 1362366 1338789 409924 405687 585668 592173 726269 705254 752561 758991 791137 802495 776577 860182 1826841 1920658 1185540 1006030 645770 630811 760297 755715 788310 801423 823193 832581 926381 930199 4430215 4526764 39.95 71.6 1
11:09:59 2024-01-25 624410 611322 193634 189532 299347 306901 314778 308288 204302 204004 243801 249323 284047 287594 3731848 4012557 5624963 5486925 978552 1013186 272995 241322 249219 252418 280039 273772 270752 271274 194680 196380 630822 605724 1431060 1346404 408045 403337 584726 591941 722494 705217 751440 754677 788833 809318 775017 855222 1824519 1912716 1198463 1003171 641644 628263 758673 754245 787716 802450 825647 827939 926344 936371 4405335 4508568 39.95 71.6 1
11:10:00 2024-01-25 615764 611358 194242 189459 299571 306901 313053 309914 203985 204004 249583 247942 284083 288595 3731848 4023800 5656925 5488467 966729 1014625 271542 241474 251090 250858 280924 276154 270716 271999 194372 195169 628042 603131 1406756 1350232 409661 403797 588918 592665 724727 708295 754571 751467 788761 806737 775017 857542 1822517 1902173 1196544 1003171 639604 629261 759185 749838 786565 802414 823229 829155 929011 933877 4380012 4514494 39.95 71.6 1
11:10:01 2024-01-25 615601 611322 194071 189823 301362 306253 313786 309294 204092 203718 249297 246639 284083 287392 3729189 4046744 5672755 5486925 966766 1013186 271577 241644 250454 253760 281462 273495 268851 272415 194266 197209 625610 606353 1390599 1350232 410245 405008 590407 594630 725644 709120 753692 752147 793346 809172 772656 857087 1827114 1905075 1167316 1000285 641898 634253 759185 753566 792231 802414 820525 829746 934152 933913 4374171 4512797 39.95 71.6 1
11:10:02 2024-01-25 618034 613154 193459 190642 299073 306937 314963 308358 204268 203718 249085 248183 284552 285842 3731848 4049160 5660955 5469736 970420 1014625 273050 240930 249505 249355 281025 274520 270566 270588 194857 194967 633602 606592 1365793 1358893 409778 404117 588464 590503 723518 711821 748900 753915 798064 809390 770396 858071 1829043 1916433 1187424 998138 643453 634703 756522 752074 793356 801249 818463 830337 935549 928552 4354992 4514494 39.95 71.6 1
11:10:03 2024-01-25 616246 613123 192938 190690 297716 306937 313089 308323 204302 203078 245460 248149 284047 286840 3731848 4032399 5670280 5469736 970213 1014625 273015 240889 249540 249355 280306 272660 269519 269764 195029 198269 651670 598874 1423812 1357933 408498 405432 588941 590420 727299 710270 748754 751358 797918 808103 772072 860908 1825983 1919533 1146549 991730 640277 632459 753776 751240 793356 799486 821110 829871 935553 932981 4308144 4511673 39.95 71.6 1
11:10:04 2024-01-25 616978 612219 193594 189528 299082 306901 311818 311211 203634 204004 249334 247736 284881 286750 3736898 4018326 5699460 5492383 978145 1013186 269890 241644 249505 253725 281069 272660 269296 271001 194857 194663 630822 597137 1386825 1352592 407338 405867 589754 592904 730921 712290 749180 756388 795625 802315 772472 865106 1834930 1918930 1196840 992473 643894 634703 753273 754245 792231 798034 818589 832342 934850 928885 4305238 4517412 39.95 71.6 1
11:10:05 2024-01-25 622089 613118 193590 190351 300616 306937 313053 309727 203951 204720 243837 248183 284881 286333 3729189 3995501 5688931 5488191 987457 1014625 271957 241984 247931 249355 280711 272208 269707 270966 194882 194967 630822 600552 1370046 1349868 405750 405542 587214 590420 729606 708074 750785 759533 797243 802566 772039 864366 1837545 1932850 1174934 993885 646691 634253 754775 759300 793356 798034 821110 834785 936293 929542 4342753 4537903 39.95 71.6 1
11:10:06 2024-01-25 623890 612219 193459 190351 298376 306937 312139 309763 203951 203718 248873 249704 284047 287306 3721227 3966228 5638288 5488467 987958 1013905 271542 241474 249540 249459 281371 272660 269742 270553 195165 198201 643331 597988 1374431 1346404 407917 405795 584726 590012 727578 705254 747072 755657 793383 805980 779931 865686 1832320 1931441 1187424 1000274 645770 630412 756485 756388 788237 798034 829944 836876 926308 928812 4367638 4523859 39.95 71.6 1
11:10:07 2024-01-25 620932 612825 193865 190021 299283 306433 313017 308288 204870 203825 243801 249670 284087 288248 3731848 4015410 5623653 5474156 969109 1013186 272718 240859 250630 249355 281899 273878 269261 271415 194513 195102 629432 602270 1374169 1346717 409370 403301 586799 592628 724727 707255 753267 753604 789912 808441 777530 855794 1819918 1912264 1198463 1008157 642026 629042 758636 751854 788043 806271 827576 827753 926308 933841 4411687 4511335 39.95 71.6 1
11:10:08 2024-01-25 615631 614314 194106 189493 301357 306685 313494 309980 204234 203780 249650 248114 284047 288477 3727809 4031752 5656925 5486088 967454 1013186 272507 241269 249433 253653 281892 272695 270561 272210 193863 195271 618108 603993 1375653 1349274 408045 405116 586140 592665 726269 710307 754228 752906 793413 809390 776577 858346 1822748 1902173 1194957 1001745 641893 632650 762032 751240 788722 802557 823416 830188 930879 934083 4364582 4521611 39.95 71.6 1
11:10:09 2024-01-25 620050 612933 193870 190655 299492 306275 314233 308358 204234 203968 249614 248528 284739 284933 3730468 4052050 5660680 5464669 970176 1014625 273171 240930 249505 249355 280280 272695 270531 269729 195130 194663 632212 603993 1375521 1359478 409272 404225 587214 590002 724456 708797 749233 753566 798064 809390 770359 858346 1827114 1916789 1187424 996443 641434 632907 755949 752569 795538 804721 817969 830188 935329 934083 4339062 4511275 39.95 71.6 1
11:10:10 2024-01-25 616040 612861 193925 190206 299047 308674 311594 309258 204234 203506 249790 248080 284645 286750 3727442 4039938 5678793 5488467 973904 1014625 272372 240895 250630 249321 281016 272695 269519 271774 194958 194528 629432 596988 1388787 1358513 407227 403337 588918 590420 727815 710307 745939 753748 798064 808248 773789 860796 1833778 1910611 1187424 991026 640277 632422 753128 752037 793356 802668 820848 835487 936921 934120 4304476 4518548 39.95 71.6 1
11:10:11 2024-01-25 618288 613082 193865 190325 299047 306577 312767 312086 203532 204290 249614 247702 284525 286606 3731848 4011672 5698257 5496303 978841 1014625 270679 241984 249855 251247 281427 272624 269672 271155 194513 194967 630822 598841 1382345 1350555 407917 405831 589758 590531 728538 710307 747035 755889 795771 804730 772619 862598 1835082 1926003 1194957 992473 643932 634703 753273 755316 793356 799161 820525 834118 936958 931581 4320475 4527980 39.95 71.6 1
11:10:12 2024-01-25 623261 615608 193689 190482 300438 306577 312660 309945 204664 204686 245108 248666 284881 286038 3732782 3986399 5688931 5486925 986754 1015458 271577 242154 248453 249390 281034 272624 269742 271380 195130 194967 630822 601485 1374547 1349832 407778 405867 586918 590420 729569 708295 750137 756762 798064 801222 772072 865130 1836113 1932961 1196840 992473 646691 634482 754342 756388 793356 798034 821110 837200 932794 927464 4354767 4527980 39.95 71.6 1
11:10:13 2024-01-25 616245 614722 193729 190517 299135 308565 312839 310197 204200 204147 245672 249704 284012 287450 3737174 3967844 5651630 5497832 984438 1014625 271507 241644 249469 249355 279257 274298 268886 270966 194958 194494 648195 597988 1394020 1344729 407917 405759 585140 590323 728538 705217 746777 757510 793413 802423 774981 862598 1831175 1936737 1198186 998138 643932 629188 754342 756388 789987 799161 825573 834711 928352 928794 4358358 4528513 39.95 71.6 1
11:10:14 2024-01-25 622835 614177 194681 189321 302179 306469 312874 311470 203781 204148 245072 248666 284681 287356 3727442 3999596 5665195 5501755 984438 1014353 270679 241984 249258 249355 280367 272624 270680 272245 193934 195271 615031 600199 1377402 1335104 408498 405831 586502 593960 728761 708295 749766 756762 788761 801258 778387 862561 1825946 1921909 1185540 1001745 645310 629224 758083 757332 785380 799161 826822 833525 924997 930199 4380268 4534284 39.95 71.6 1
11:10:15 2024-01-25 623661 614658 193925 190378 300199 306109 314341 309803 204166 204505 243693 250618 284468 287450 3730468 3991454 5623653 5490068 971921 1013186 273206 240895 249469 249390 279402 273495 268886 271380 194821 195102 639134 603993 1399219 1346404 408947 403337 585140 591754 723664 705753 753267 755753 789912 808819 776663 857087 1824519 1911562 1202301 1004599 642101 629188 759149 755316 788274 802450 826822 829746 926381 934230 4421010 4520939 39.95 71.6 1
11:10:16 2024-01-25 615465 611322 194242 189528 299571 306613 313720 309985 204063 204042 246222 248012 283905 288405 3735658 4033955 5670681 5488467 967380 1016630 272232 241644 251055 248940 280389 273914 270716 272210 194821 195271 633949 603993 1388976 1346717 408045 404581 588918 594417 726269 709300 754491 752111 790506 808441 777286 858346 1824519 1903522 1204220 1004599 640277 631044 759149 750936 787679 802414 823156 830337 930329 935893 4383388 4517412 39.95 71.6 1
11:10:17 2024-01-25 615833 612655 194207 189446 300447 306937 313750 309727 204029 204077 246112 249671 284632 287486 3730321 4047658 5679457 5490068 968276 1014625 271957 241644 250028 249286 281892 272624 269296 272245 194513 195305 621093 603993 1367512 1348597 409308 405437 589492 591613 724727 710196 752821 754280 793413 808248 774925 858346 1827114 1903522 1195272 1000996 643473 634703 760297 752037 789987 801813 821110 830337 930085 935669 4354955 4514494 39.95 71.6 1
11:10:18 2024-01-25 619227 613114 193563 190522 299978 306865 314042 308358 204268 204004 246092 248874 284596 286226 3741134 4050610 5665195 5473639 969485 1016630 273065 241608 250207 249390 281044 272624 273138 270826 194513 195271 632212 605800 1376458 1355373 409887 404545 587338 590420 724727 709120 749196 754282 798064 809390 772072 858346 1825909 1915076 1191190 998791 642101 634253 757542 752421 793356 802414 818738 830337 935549 933841 4364577 4517715 39.95 71.6 1
11:10:19 2024-01-25 618020 613674 193594 190678 297725 306937 314007 310231 204268 203718 245362 250461 284681 287190 3726225 4042671 5674574 5474080 974371 1014625 272789 240895 251030 249286 280963 272660 269707 270553 195785 196344 640544 597137 1384150 1356340 407917 404581 589754 588926 727815 709120 745902 753748 796898 807108 774925 860039 1831175 1921515 1191190 992473 641644 632907 753808 752074 792793 801423 821110 832268 934152 931581 4295669 4508060 39.95 71.6 1
11:10:20 2024-01-25 621613 612650 194023 190017 300900 306685 313053 311836 203425 204290 245882 248149 284881 286750 3734510 4013401 5712089 5501830 985141 1014477 271402 242325 248488 249355 281462 272398 272247 273040 194786 194663 626333 600552 1375478 1353113 408045 408236 588084 590420 729569 709803 749270 756762 797499 801222 772109 865686 1833400 1927148 1187424 993885 645770 634703 755850 756388 793356 798034 820519 834785 934152 927501 4345766 4504866 39.95 71.6 1
11:10:21 2024-01-25 625365 612650 193428 190944 297725 306937 312139 310197 204058 204004 243801 249485 284114 286719 3733319 3976713 5650496 5497751 984165 1014477 271402 241465 249836 250016 279349 273843 269484 270553 195130 196344 637771 597975 1376214 1344495 407917 405795 585479 592665 728502 704220 745644 755657 790952 802387 778387 862598 1825946 1927112 1209977 998082 644850 628743 755850 755715 786528 798034 827410 834748 925689 930199 4377133 4511335 39.95 71.6 1
11:10:22 2024-01-25 623448 612299 193900 189498 300482 304748 313529 310913 203600 204290 245708 248908 284149 287392 3731848 3989654 5651630 5493699 981240 1011566 271437 242047 248941 250016 280544 273772 270752 271879 194513 195271 650280 606031 1377442 1344803 409887 405795 585581 592628 726824 708061 755303 756799 791137 802531 777129 861299 1827114 1920547 1185540 1006746 647615 631080 760836 758012 787716 797765 825693 829871 928352 932835 4430660 4526764 39.95 71.6 1
11:10:23 2024-01-25 621100 613082 193900 190439 299532 306937 314007 308288 204302 203718 245325 249670 284047 288071 3731848 4018966 5623653 5483011 976725 1014736 273831 241358 249712 250608 280039 274000 270752 271879 194816 197187 630822 603343 1401589 1346404 408081 403337 588610 592628 724177 708295 753692 755028 792852 806737 777286 857087 1821929 1911360 1209924 1006030 642101 629224 758673 753974 787716 802450 826822 829746 928352 935233 4424466 4511335 39.95 71.6 1
11:10:24 2024-01-25 615631 612215 194247 189493 299536 306901 313419 309727 204234 203113 249723 248114 284149 288550 3727809 4022506 5647606 5480646 969938 1013186 271922 241153 251193 251319 282566 274227 270716 271724 194680 195169 628042 603562 1374010 1344580 408009 403337 588084 591427 725791 709300 753692 753748 789912 809047 777863 857124 1821929 1903522 1208058 1004599 640277 630151 759185 752037 787716 802450 825573 829155 928352 935233 4383180 4514494 39.95 71.6 1
11:10:25 2024-01-25 614759 611286 194242 189424 301553 306397 313529 309727 204092 203718 249686 247736 284481 288581 3722496 4032474 5662211 5488467 967454 1013186 271711 241644 251019 253831 281304 276154 270716 271999 194656 195237 626653 603131 1396368 1350232 410245 405349 590135 593923 726784 709300 751180 754454 791101 809011 777249 858346 1825122 1904872 1183657 1004599 640277 631080 761375 751500 787716 802414 823193 830337 931834 935233 4383388 4517412 39.95 71.6 1
11:10:26 2024-01-25 614759 612219 194242 189485 301353 306635 313786 309294 204234 204004 246056 246639 284881 287630 3727809 4046744 5679680 5488467 967454 1013905 271957 241644 249469 253760 281497 272695 268886 272034 194573 197209 626979 606624 1374503 1352152 409741 405329 590591 593785 725644 712327 752896 754910 794609 809413 774851 858346 1825946 1903522 1189725 1001745 643473 634703 760261 753177 790547 802414 821110 830337 930122 928588 4370860 4521345 39.95 71.6 1
11:10:27 2024-01-25 618362 612929 193900 190086 299536 306397 314007 308358 204234 203718 249225 248183 284881 284964 3727442 4058532 5659928 5475196 970213 1013905 272372 241474 249505 249355 281069 271792 269742 273233 194513 195102 630822 607230 1388456 1356452 411415 405008 590554 592099 724653 713340 751032 756351 796935 809390 773826 858346 1834930 1907576 1193074 1000285 643015 635567 759185 754245 792231 802414 820525 830439 932830 933877 4361510 4504866 39.95 71.6 1
11:10:28 2024-01-25 618292 611735 193424 190690 298585 306901 314007 308358 204302 203683 245918 248528 284881 286571 3727537 4026589 5660079 5473639 970213 1013905 272789 240895 249540 249390 280707 272695 270601 272772 195165 194663 632212 603993 1403071 1355623 410830 404225 588717 590273 726307 710196 753224 755140 797991 811682 771341 858159 1830979 1916470 1187424 995922 643272 635604 758673 754209 793386 802450 820376 830476 934813 933877 4348711 4514494 39.95 71.6 1
11:10:29 2024-01-25 618292 613154 193594 190522 300611 306937 314742 308358 204302 203718 249085 248528 284596 285058 3729189 4040595 5660955 5471294 970176 1013186 273206 240966 249505 251283 280711 272660 270566 270966 194584 194967 632212 607327 1390468 1355623 410540 404581 587251 590439 724727 712253 754009 755529 797808 811712 772472 856975 1829677 1918076 1189307 998791 642101 634703 756522 756060 793105 802378 819941 830337 936728 928588 4370766 4508060 39.95 71.6 1
11:10:30 2024-01-25 617416 613118 192984 190690 299550 306937 313053 308358 204302 203683 249261 248528 284481 286714 3729189 4031089 5660955 5469736 970176 1013256 273206 241474 250067 249355 280144 272660 270342 270295 194857 194697 633602 604069 1373652 1357088 410307 404225 587338 590020 724727 708295 750748 754282 797844 810353 773362 857586 1831016 1918442 1189307 998101 642064 634462 757003 751389 793349 802447 818589 830337 932794 928588 4367741 4514217 39.95 71.6 1
11:10:31 2024-01-25 618292 613154 193289 190390 300207 306937 313750 308323 204268 203683 245708 248149 284681 285000 3725151 4046273 5656925 5474269 970213 1014625 272789 240895 250067 249355 280606 272660 269742 269729 195165 194090 630103 602270 1409281 1357549 408081 403941 587251 589748 724727 709300 749233 753604 798064 806701 773362 861381 1828219 1916840 1187424 997428 642064 634593 755813 751891 793117 802414 818775 829746 935366 937037 4355172 4514494 39.95 71.6 1
11:10:32 2024-01-25 616707 612219 193289 190655 297721 306937 313017 310450 204268 203043 245362 248149 284481 286750 3725151 4029007 5666244 5469736 972982 1013905 273206 240930 250067 249355 280214 272695 269707 270329 195165 194090 646709 601410 1381443 1360977 408983 404261 588501 589602 724727 709300 747108 754282 798064 807873 770433 861267 1828747 1922539 1189307 995263 641893 632797 756485 751854 795612 804261 819782 830337 936875 928515 4341845 4485569 39.95 71.6 1
11:10:33 2024-01-25 616040 614731 193625 190161 298629 306613 312104 309294 204268 203078 249085 248149 284105 286759 3726533 4033955 5670280 5479102 972982 1014625 273206 240930 250314 249355 280610 272660 269519 270364 195475 198131 629432 597137 1381737 1355623 407628 404581 589717 589143 727815 709193 749529 753604 797337 802567 773826 862635 1831175 1925601 1194957 993759 643732 634519 754956 753996 793356 800255 820998 836279 933969 932835 4292795 4511673 39.95 71.6 1
11:10:34 2024-01-25 622053 612933 193629 190400 299426 306937 312798 310442 203634 204864 245745 248149 284881 286311 3722496 4002300 5720699 5488467 985727 1014625 270714 242325 249083 249355 281497 272624 269742 271225 194821 194967 632212 600557 1365617 1351783 408207 405903 586176 590429 729606 711273 747072 755889 796935 802495 773826 864240 1832476 1921578 1198724 992473 643657 634519 754626 755095 793245 800255 820760 837624 934667 930053 4317738 4504866 39.95 71.6 1
11:10:35 2024-01-25 623587 614736 193278 190282 298655 306937 312139 309369 204092 204576 245114 248149 284952 285837 3727809 3995778 5679606 5492383 984650 1014625 271542 241881 248698 249355 281034 272208 269742 271001 194549 194663 630822 600552 1374547 1350555 405750 408236 588501 590531 729642 709803 750372 756799 798064 802387 772656 865167 1835082 1930832 1202490 993885 646691 634703 756522 755620 795575 799076 820264 835862 934741 927355 4339340 4523859 39.95 71.6 1
11:10:36 2024-01-25 626562 613118 193289 190880 299441 306937 312104 309980 203951 203718 243585 249601 284047 286508 3721227 3967401 5642304 5488467 987253 1013905 271542 240930 248734 249459 279958 272695 269742 270588 194857 194528 633602 600199 1368848 1347957 408045 405473 585254 590420 727815 706253 745607 759053 797499 801822 774464 861336 1833778 1935400 1183657 994468 646691 631974 754849 756726 793356 797765 823304 835011 933525 930920 4367638 4524745 39.95 71.6 1
11:10:37 2024-01-25 620932 612224 193585 190086 298620 306937 311849 312360 204131 204004 245362 248183 283182 289126 3731848 3966228 5651630 5489998 979539 1013905 271296 241644 249469 249390 279063 273530 269296 270588 195558 194056 643331 597137 1400763 1348746 408498 405601 583899 592574 728666 705753 747108 756835 793486 802531 774981 862598 1828219 1935598 1185029 995959 643932 628743 759539 756388 791108 800291 825610 834748 930513 931581 4364254 4521232 39.95 71.6 1
11:10:38 2024-01-25 621815 614296 194672 189321 302330 308406 312104 310268 203634 204004 245382 248908 284047 288116 3726533 3991188 5660955 5499350 983736 1013186 270714 241644 249294 249390 280302 273495 270371 272280 194549 195001 629432 599261 1380435 1340687 408207 405867 587251 594417 729606 707292 751514 756799 788833 802423 778424 865130 1825946 1921909 1187424 998865 645310 629224 756522 756388 787716 799161 828074 834785 925689 929542 4380089 4530631 39.95 71.6 1
11:10:39 2024-01-25 623229 615328 193895 190182 300261 305714 313791 310055 203883 204290 245007 248874 284446 287783 3729950 3988864 5631631 5477546 978552 1013905 271542 241814 248663 250119 280144 272660 269296 271380 194513 194933 630822 606162 1379623 1340687 410540 405795 586630 592136 726784 706253 753432 757870 792219 802495 777129 860796 1827114 1919187 1208058 1007463 646230 631044 760796 756154 788869 800013 824949 832744 929011 932175 4430703 4528513 39.95 71.6 1
11:10:40 2024-01-25 620747 614392 193925 190186 299430 306491 312874 308147 205051 203471 245072 249532 283742 287657 3727809 4006226 5618107 5483011 969147 1013905 272754 240486 250242 249355 279257 273460 270752 271415 194513 195102 628042 602711 1387669 1346404 408045 403301 585668 592665 723664 706253 750039 754282 790506 810535 777213 857050 1821929 1907265 1194625 1003884 642101 629188 757776 753086 787679 802414 826785 829746 926344 935857 4430416 4523859 39.95 71.6 1
11:10:41 2024-01-25 617817 613966 193925 190378 301102 306505 313130 308217 204801 202937 245874 249532 283610 288297 3730468 4017699 5623653 5486050 966655 1011713 271507 240895 251019 249355 280144 273495 270752 272366 194513 195102 625305 602274 1401263 1346939 410718 403301 587251 591918 723664 708295 754089 754282 791064 809011 777249 855831 1821892 1906223 1191190 1004599 640277 629927 758636 753140 787679 802450 825610 830439 928352 933877 4417913 4514494 39.95 71.6 1
11:10:42 2024-01-25 614686 612993 194242 189454 302567 306541 314640 309949 204097 203827 246222 248012 283870 288369 3732988 4033955 5670681 5488467 966692 1011566 271922 241439 251019 253725 280144 272695 270371 271415 194478 195237 629432 602270 1405505 1346404 408045 404545 588918 595025 724727 709300 754228 752074 791064 808745 779301 857735 1819918 1903522 1196544 1004599 640277 630115 759149 750936 788562 802414 823156 829746 931797 935196 4386616 4498371 39.95 71.6 1
11:10:43 2024-01-25 614489 613857 194212 189459 303115 306361 313053 311330 204664 204006 246112 249285 284454 287891 3734401 4055788 5680835 5496303 967454 1013186 271507 241474 250487 248560 280999 272660 268630 271415 194478 195271 626653 603562 1372872 1350555 408947 405759 590172 592336 726784 709156 754766 752074 791137 810535 774981 858769 1821929 1906223 1194957 1004599 641188 632907 760836 752037 788869 801213 823458 832114 930329 933877 4373538 4514494 39.95 71.6 1
11:10:44 2024-01-25 616104 613118 194242 190387 302316 305499 313529 309692 203951 204147 245918 249671 285267 287387 3734401 4065268 5683953 5483011 968239 1013758 271922 241608 249505 249321 281980 275372 270752 272245 193934 195305 629797 603993 1374010 1347920 409887 405759 592291 592665 726784 711237 755303 753566 795771 808248 774925 858346 1827114 1906223 1184179 1001745 643473 634253 760836 754714 791108 801813 822866 832114 930049 928552 4361510 4514494 39.95 71.6 1
11:10:45 2024-01-25 620050 612650 194172 190052 301200 306361 314007 309258 204268 204004 245217 248528 285494 285802 3742255 4062931 5674574 5474156 970793 1013905 273206 240895 250380 249321 280144 272660 270307 270518 195130 196380 652347 599084 1374876 1361992 408498 403905 589336 590531 726784 710160 747035 753678 798064 809390 772656 860039 1831175 1919187 1191190 992473 643015 632907 754342 753140 795612 800049 820785 834678 935549 934339 4305068 4498708 39.95 71.6 1
11:10:46 2024-01-25 616541 612897 193865 190056 300434 306865 311594 310704 203600 203683 245728 247736 284876 286678 3727809 4019194 5694584 5499501 978552 1013002 270456 241322 250242 248940 280802 275372 270752 271155 194513 195020 630822 597202 1416122 1351783 407917 405795 589841 590429 728502 710159 744551 755889 796935 807108 774925 862598 1833778 1924365 1194957 991026 642101 634703 753776 753817 793356 799726 821110 834748 934188 932175 4305073 4511673 39.95 71.6 1
11:10:47 2024-01-25 620222 612929 193594 190060 299082 306937 313486 310197 203600 204576 243801 248114 284881 286065 3722496 3995778 5697658 5491645 981353 1014477 270540 242181 248905 251355 281665 272173 269707 271001 194821 196758 632331 600552 1369272 1348597 405714 405687 586799 590531 729569 708295 749196 756835 798064 801786 773325 865092 1835082 1931103 1191190 992473 646691 634253 755985 756388 793356 798034 821110 834785 934152 927501 4342753 4508060 39.95 71.6 1
11:10:48 2024-01-25 623812 612183 193019 190484 299555 306937 312104 309692 203951 204004 245217 249670 283813 286947 3731848 3968774 5641010 5505479 983699 1013758 271402 241296 249326 251355 279788 274192 270716 270931 195030 194697 654276 597137 1385708 1344617 407917 405637 585140 589794 730921 705217 747072 756241 793450 802459 777129 862598 1825946 1927148 1198186 998138 643932 628707 755312 756388 790547 799161 824986 833525 930329 928849 4355172 4498409 39.95 71.6 1
11:10:49 2024-01-25 619738 612993 194278 189390 299571 306829 312068 310233 203600 204290 245180 248528 284149 288293 3722496 3990268 5651630 5491506 984127 1014014 270848 241733 249291 251498 282697 275519 270752 272520 193758 195203 631343 602270 1372688 1335104 409079 405579 586615 594380 729642 708295 753692 760075 789948 802423 779293 862561 1826688 1921909 1211896 1004599 646691 632422 759185 756726 786565 799185 828036 833525 925652 930199 4389646 4514494 39.95 71.6 1
11:10:50 2024-01-25 618020 611322 194212 189493 299536 306937 313053 309258 204302 203043 249261 248874 284064 288513 3727809 4009494 5632979 5480646 969147 1013186 273206 240895 250242 252063 282167 276154 270716 271999 194372 196380 626653 603993 1371718 1344668 410245 404402 589717 592373 724727 709300 754877 752882 790506 811137 777249 857735 1825816 1903522 1196544 1004599 641188 630151 759185 752037 787679 802486 825610 830337 929011 935893 4383388 4514494 39.95 71.6 1
11:10:51 2024-01-25 615837 611322 194242 189424 301362 306541 311818 309258 204664 203718 249650 247358 284481 287594 3727809 4038332 5663456 5482186 970213 1013218 271957 241474 249505 249321 281694 272624 269296 272607 193687 197209 630822 607026 1382947 1352592 412170 405615 590591 592941 724617 713340 752212 756425 795771 808565 774925 858309 1829838 1904872 1183367 1001033 643015 632577 759723 754245 792231 802414 821110 830476 933491 933841 4361461 4498409 39.95 71.6 1
11:10:52 2024-01-25 618020 613078 193870 190488 300936 306865 314042 310487 204302 204004 245325 248149 284703 284964 3727809 4031621 5656925 5469736 969448 1014625 272754 240930 249469 249170 280802 272624 270531 270588 193969 194967 630822 606592 1372660 1356228 410394 404402 588464 593474 724580 712327 751328 755827 798064 808176 772656 857735 1830535 1912716 1189307 998828 644193 635604 756522 754245 793080 802414 821110 830337 932830 933877 4361461 4495166 39.95 71.6 1
11:10:53 2024-01-25 618780 611317 193594 190522 298629 306649 314042 308323 204268 203683 245325 248149 284109 284964 3727809 4052050 5660955 5460371 968758 1012914 272372 240930 249258 249355 280802 271792 271134 270553 193969 194663 629432 605724 1406874 1357606 411709 405185 589680 592206 724617 712327 751328 755242 796715 810426 772656 858155 1827114 1917453 1187424 998791 643015 634703 758135 754640 793356 802414 818775 830337 934188 928588 4355172 4508060 39.95 71.6 1
11:10:54 2024-01-25 617854 611322 192984 190655 299736 306937 313494 308288 204234 203683 245708 250021 284083 285940 3722496 4029282 5651630 5465837 970213 1013186 272789 240895 249781 249355 280293 272660 270566 269764 194857 194663 641953 603993 1383235 1353969 409308 404545 588390 590236 725791 709619 751291 754565 797991 810462 774725 858159 1827992 1915977 1187424 997428 641893 634703 758135 753641 793349 805934 821110 830337 934152 936555 4361560 4517715 39.95 71.6 1
11:10:55 2024-01-25 618020 612650 193424 190660 298176 306901 314007 310450 204302 203825 245708 248528 284681 285071 3722496 4029095 5660955 5465837 968758 1013905 272789 240930 249505 249355 280267 272208 270566 270553 194584 194663 630822 603993 1395208 1358513 409924 404581 588088 590420 724727 710196 752951 755028 799726 811682 772509 858656 1830346 1919807 1191190 998138 641434 634703 756411 754640 793356 802450 818724 830337 939628 933877 4348241 4508060 39.95 71.7 1
11:10:56 2024-01-25 616541 612650 192988 190686 299701 306937 313053 308288 204302 203683 245708 250285 284047 287190 3727809 4036334 5660955 5474269 973867 1014625 272372 240895 250768 249355 280843 272695 269108 270966 195165 198131 647590 597137 1399475 1352592 407917 405795 586140 592993 728629 710196 747035 755753 800363 807122 777443 863714 1834930 1927935 1198724 992324 645310 634703 754342 755316 793356 799472 820998 834711 935512 929564 4305238 4508060 39.95 71.6 1
11:10:57 2024-01-25 624214 612183 193419 190052 300226 306937 312798 309258 204092 204576 243801 248149 284881 285802 3722496 3977020 5678365 5483011 986052 1014353 271957 241814 248698 249390 281030 272243 272632 270966 194549 194663 632212 600627 1381016 1350592 408081 405939 586918 590420 729313 708797 746468 757906 798064 801786 774464 868202 1837545 1935709 1209977 993811 647615 634629 756485 758115 794483 798034 821110 836605 935627 927501 4342753 4514494 39.95 71.7 1
11:10:58 2024-01-25 623620 611322 193459 190351 297725 306937 312104 309294 203917 203718 245325 249670 283614 286754 3727809 3963410 5634275 5488467 985028 1013186 271507 240966 249505 250119 279520 272695 269707 269764 195165 194056 646181 598841 1375168 1348634 405750 405831 585140 590420 727569 706253 747072 759016 795734 802531 774925 862598 1836054 1935385 1181774 998138 646691 629078 755413 759618 792756 800784 823156 833488 930085 930223 4355172 4508060 39.95 71.6 1
11:10:59 2024-01-25 621026 612806 193900 189459 299082 306937 311594 310197 203634 203718 245325 248183 284047 288631 3722496 3955781 5651630 5489998 985141 1012914 271093 240930 249469 249390 280284 273495 270680 271415 194993 194697 646709 597137 1394716 1337004 408498 405867 586799 593540 729861 705254 752458 756799 792256 802459 777286 865167 1828539 1924637 1189307 1000199 646230 630861 757430 756388 788604 799053 827850 838822 926161 930199 4361461 4517715 39.95 71.6 1
11:11:00 2024-01-25 623588 610997 193905 189217 300341 305894 313017 311476 203600 204290 243837 250461 284047 286512 3718443 3989840 5642304 5488467 981634 1013186 270714 241644 248921 249390 280179 273495 269484 272245 193763 195305 634459 603841 1378087 1333138 408694 405903 587051 594417 728848 707292 754766 758479 789948 802459 778387 860039 1825946 1916103 1209977 1004599 646691 632208 761222 759495 788604 802557 827576 835086 925505 934120 4405373 4511335 39.95 71.7 1
11:11:01 2024-01-25 624200 614213 194036 190021 299536 306937 314007 309416 204699 204004 243837 249496 284149 287392 3722496 4006138 5614328 5469736 973583 1011750 273206 240521 249505 249390 279384 272695 268886 271415 194513 194697 629432 604206 1446930 1346404 409272 403941 585581 592665 724213 707091 753692 755215 791137 809390 777249 858346 1821929 1911604 1198463 1004599 644276 628743 759149 755252 790288 807113 830538 830590 926234 935480 4405373 4511561 39.95 71.7 1
11:11:02 2024-01-25 616274 611286 194172 189493 299360 306469 312762 309258 203951 203113 246149 248046 284034 288274 3713144 4013260 5643587 5474156 966766 1013905 271577 240574 250031 253760 281302 272695 270371 272245 193934 197222 637318 603993 1370408 1348597 409924 405795 590547 591463 725754 710734 754766 754752 795501 808248 774925 858346 1827114 1903522 1200607 1001745 643932 633804 760297 753974 790547 802414 821110 830113 934225 935370 4358205 4515319 39.95 71.7 1
11:11:03 2024-01-25 620448 615603 193559 190488 299591 306901 314197 309480 204166 203683 245563 248183 284047 285000 3722496 4027542 5652899 5460371 969938 1013905 272407 240930 249505 249390 280179 272243 270566 270553 194513 194697 633602 604069 1377880 1355623 409924 404545 587338 590420 724727 709156 748974 754282 798064 806737 772262 857735 1825909 1916470 1209977 995959 641644 634703 758083 753030 792229 802450 820525 830337 932830 935407 4354767 4512093 39.95 71.7 1
11:11:04 2024-01-25 616040 614731 192808 190521 299664 306469 313017 308107 204268 203078 245325 248425 284047 286678 3719844 4026850 5652899 5462409 972982 1013905 272372 240930 250242 248974 280385 272624 269296 269764 195238 198302 629432 597375 1378615 1352480 407917 404864 588918 588926 727815 709694 746505 754752 796935 807108 774925 860076 1825946 1916470 1189307 991026 640277 632907 753128 752074 792793 801423 821110 829908 934850 932175 4288361 4515806 39.95 71.7 1
11:11:05 2024-01-25 620113 614727 193454 190217 298479 306721 312619 309152 203815 204576 243801 248149 284881 286127 3723752 3992243 5675302 5483718 985141 1011750 271317 240930 247931 249390 282766 272208 269742 270553 194821 194393 632212 600124 1373500 1348746 405714 405867 585554 590025 728775 707793 747108 759016 798064 801222 774925 865130 1831175 1927157 1202490 994592 645770 632907 754342 755657 792789 798034 820525 834785 935549 926809 4330172 4506340 39.95 71.7 1
11:11:06 2024-01-25 625365 615965 193317 190384 301831 306829 312655 309621 204131 203922 243657 249567 283936 286240 3719844 3963729 5628969 5471875 983586 1011750 271867 241474 249505 249424 279380 273495 269519 269764 195029 198166 632212 597202 1375303 1344495 408207 405831 585254 591791 728538 704256 746210 756530 793450 802495 776700 865167 1830826 1935709 1209862 995996 643932 629224 756250 755715 789987 800291 826822 834822 928352 930199 4358348 4517412 39.95 71.7 1
11:11:07 2024-01-25 620259 610856 194698 189282 300893 306383 312767 310815 203815 204541 245180 248770 283905 286571 3721096 3972669 5651630 5486879 979539 1011750 271128 241984 248698 249459 280201 272695 269742 271450 193934 195339 628741 605767 1381427 1335030 410250 405939 586672 592336 728331 707793 754505 759053 791137 802495 777249 860076 1825946 1920547 1185540 1007463 646691 631080 760836 756762 788310 799486 824986 832305 926381 933018 4408404 4517412 39.95 71.7 1
11:11:08 2024-01-25 620932 611999 193936 189493 300466 306109 313756 310450 205017 203899 245382 249567 283905 287486 3718802 4009778 5614328 5470236 964669 1013186 272473 240645 250878 249182 279948 273495 270371 271415 194513 194663 628042 601840 1376636 1346404 408694 403941 588304 593576 724727 708295 753692 753214 790542 809047 777286 855868 1821929 1903522 1198463 1003884 640277 629188 757004 752074 786602 802450 825610 829155 927695 935233 4386616 4485606 39.95 71.7 1
11:11:09 2024-01-25 613852 611061 194071 189424 299527 306649 313053 309258 203634 203718 246359 249671 283886 288261 3719679 4029361 5652899 5470236 963835 1011713 271542 240895 249469 249732 281047 272660 268886 272055 193934 195271 626653 603993 1377461 1346404 408694 405795 586176 593996 726269 709156 755953 752495 793450 809413 777129 858346 1821929 1900825 1194957 1003171 641188 632907 760297 750973 788869 800085 823156 832894 927387 928588 4352404 4485643 39.95 71.7 1
11:11:10 2024-01-25 615667 612893 193900 189459 301357 306325 313402 308394 204063 203718 245362 247358 284681 286463 3727442 4047123 5674574 5474269 968833 1011096 272161 240788 249469 249355 280837 277109 269777 271740 194266 194967 625819 603993 1368219 1349868 410307 405152 586140 590665 724727 710232 754548 755353 796935 809390 773826 857735 1825983 1903522 1195272 998865 642101 634482 759185 754245 792231 802414 820525 832894 932830 928624 4348956 4485643 39.95 71.7 1
11:11:11 2024-01-25 609536 612897 193023 189528 299316 306433 313565 308323 204234 203718 248909 248183 283813 284928 3721096 4035962 5655817 5471204 969802 1011677 272407 240690 249469 249355 282566 275177 269707 269729 194993 194090 624962 603562 1379183 1355623 409272 404545 588501 590259 724727 709803 750906 754817 799196 806701 771525 858346 1827114 1916433 1187424 996008 642101 633804 756522 753711 793386 802414 819941 830337 935549 934598 4342561 4498976 39.95 71.7 1
11:11:12 2024-01-25 618292 612893 193599 190343 298629 306865 312104 311140 202969 204004 245672 247862 284681 286477 3722496 4008961 5697658 5497751 983736 1013039 270574 242217 249063 251355 281720 272363 269707 270588 194549 194697 629432 602270 1370837 1350667 408207 405903 590554 592520 729710 710698 749270 756425 797904 802423 772656 866399 1836387 1929735 1182330 994592 645770 634703 756522 754984 793356 798034 821110 835973 935549 930199 4330172 4511748 39.95 71.7 1
11:11:13 2024-01-25 625025 612183 193424 190484 299519 306937 312068 309697 203917 203683 243801 249670 284012 285837 3722496 3962865 5632979 5489985 986205 1014014 271437 240788 249326 250399 281371 273964 272016 271015 195262 194494 634559 598841 1372829 1350555 409370 405723 585554 590420 728848 707091 750710 758979 795807 802531 774925 864375 1830066 1931293 1200382 997428 644654 629224 753664 756726 792231 800291 823229 834155 930049 930199 4352062 4498409 39.95 71.7 1
11:11:14 2024-01-25 618399 612998 194207 189459 299082 306937 311594 310922 203634 204147 243837 250373 284140 288550 3718443 3967029 5651630 5496303 982334 1015458 271261 241358 250129 249286 280662 274192 270335 271310 194953 196380 640896 600552 1401297 1337184 408498 408236 587214 595149 729290 708295 750113 756762 793383 802495 779527 861299 1825909 1920667 1189307 1004599 646691 631080 759678 757872 786565 801423 825610 832305 924997 931581 4389646 4517412 39.95 71.6 1
11:11:15 2024-01-25 624200 612555 193594 189489 299047 306901 314485 309247 204092 204147 243801 249289 283813 287154 3719844 3987593 5614328 5473639 975762 1012914 272337 240966 248834 252063 282167 275763 270500 271274 194372 196380 629432 606592 1381060 1344580 410830 403905 585554 590175 724213 706588 753046 756905 791064 809390 776114 858769 1821929 1912716 1204220 1007463 643015 629188 760218 755316 788832 802378 826822 830337 926381 928552 4424352 4517412 39.95 71.7 1
11:11:16 2024-01-25 618025 612331 193865 189179 299291 306901 313017 309538 204268 203043 243801 251350 283182 287936 3715792 4012113 5605003 5469736 969147 1011713 273206 240690 249693 249355 279380 272660 270716 271204 194538 196758 635435 602335 1377209 1346404 410245 404045 588162 595053 724177 707793 751143 754282 793309 811682 777213 858346 1819918 1904524 1185540 1004599 640277 631080 759185 750936 787679 802414 823156 830337 929011 935333 4358348 4485531 39.95 71.7 1
11:11:17 2024-01-25 629081 611322 193594 189489 299536 304640 313529 311110 203917 203683 243837 247358 284952 286240 3719844 4042784 5670280 5466321 968069 1011713 271542 240895 249505 249390 281135 271792 269777 271415 194513 197209 626333 605790 1368830 1359478 410394 404402 588996 592099 725644 710270 750563 755353 798064 809047 772656 862991 1829850 1910684 1189307 998738 643234 634703 758087 753566 793349 802450 821105 830337 935549 933877 4354632 4508060 39.95 71.7 1
11:11:18 2024-01-25 617926 612650 192984 190757 299591 306793 313786 308323 204234 203078 245217 248183 284047 284964 3722496 4033442 5651630 5466434 970213 1013186 272789 240895 250242 249355 280179 272624 269742 269764 195130 194090 634992 602270 1394993 1361805 410830 404864 590591 590420 726195 710270 750150 754135 802603 811072 771488 858346 1827114 1918219 1211896 996718 642101 632907 757398 754245 793349 802450 819358 830337 935512 933877 4355172 4501917 39.95 71.7 1
11:11:19 2024-01-25 618025 612219 192948 190690 297690 306901 313455 308323 204268 203683 245325 248114 284012 285873 3718443 4031342 5651630 5458501 969938 1013186 273206 240895 250242 249321 280179 272660 269296 269729 195165 198373 629432 597100 1385036 1356340 407917 404864 590554 592104 728184 711821 749715 755289 797991 809281 774741 863255 1829838 1919187 1189307 994468 641893 632907 753808 752037 793356 802557 822866 829908 935512 928515 4305238 4495763 39.95 71.7 1
11:11:20 2024-01-25 628160 611286 193634 189523 300511 306937 311594 310268 203634 203683 249261 247736 284083 286799 3718443 3992292 5675563 5479102 973867 1013186 271058 240930 250630 248940 280694 272660 269296 270966 194230 194697 629432 597137 1393316 1353701 407917 404222 589754 590882 730365 712290 749640 754991 795588 806963 774277 863255 1830979 1922238 1191190 991026 641644 632907 754201 753566 792231 797729 821110 833745 938204 934339 4277102 4495763 39.95 71.7 1
11:11:21 2024-01-25 631468 612686 193594 190056 298629 306901 313265 310268 203425 204290 245325 247392 284681 286275 3722496 4002450 5679345 5483011 977496 1011750 269820 241644 249433 249148 281034 272624 269296 270966 194513 194663 633776 597137 1376413 1347920 405714 405903 586104 590012 729606 709193 750943 758465 797808 807122 774352 864981 1834930 1929302 1202490 996422 645310 634703 753664 755316 793245 799161 820525 837238 935512 930199 4305394 4485569 39.95 71.6 1
11:11:22 2024-01-25 624475 611326 193499 190043 300087 306901 312139 309258 203634 204147 243765 248149 284109 284928 3713144 3956367 5623653 5479102 987253 1011750 271507 240930 248488 249424 279814 272208 269742 270329 194549 194663 630822 599268 1379576 1346404 405714 405759 585996 590420 727815 706253 746777 758979 798064 803629 774464 865030 1837545 1932850 1189307 994468 647153 631828 755949 758539 793356 799161 820785 836241 935645 927464 4342753 4508060 39.95 71.7 1
11:11:23 2024-01-25 621077 610856 193019 189493 298141 306937 311876 309258 203634 203683 245362 248908 283146 287630 3719844 3954151 5638288 5479102 981522 1011750 271093 240895 249258 249390 278479 273495 269484 270553 195165 194056 639161 598415 1388486 1346404 408498 405759 585140 590420 728848 705753 747072 757906 795771 802531 774667 862635 1833437 1931072 1186948 997199 645770 630451 754700 758539 792157 800218 824363 834748 930049 931581 4355172 4509348 39.95 71.6 1
11:11:24 2024-01-25 621188 611322 194242 189493 299567 306937 311594 310197 203600 204004 245325 248701 284136 288550 3722496 3967029 5647606 5497832 984438 1013186 270813 241644 249469 249390 280179 273495 269990 271415 194904 194663 634992 597137 1392152 1339886 408207 405637 587251 591427 729642 705753 751514 759016 791137 802459 777249 864514 1829297 1925276 1187424 1000950 645770 628153 758098 756388 788604 799016 827850 837512 927695 930199 4361129 4508343 39.95 71.6 1
11:11:25 2024-01-25 621778 611322 194540 189347 301353 306527 312139 310233 203459 204290 243801 248149 284083 286719 3713144 3973241 5642304 5488467 980860 1010997 269890 241644 249083 249355 279753 272660 270181 272245 193899 195001 625263 599691 1375455 1337184 405750 405903 587334 594417 728538 707793 750039 757927 788797 802423 778424 862598 1825946 1922024 1187424 1001745 646691 632208 758636 757760 787483 799653 827888 836279 926368 929360 4361510 4509567 39.95 71.6 1
11:11:26 2024-01-25 619687 613857 193559 189493 300927 304999 313279 309949 203600 204147 243801 248528 283848 286714 3713144 3977710 5632979 5473639 977156 1009549 271093 241474 248663 249355 279753 272624 268921 272021 193728 195305 631600 602946 1375975 1335288 409981 405903 586383 592300 727815 706290 753394 758479 788833 802459 777836 860039 1825946 1916470 1189307 1004599 646691 632208 758612 759458 788225 801241 825462 837624 925542 932102 4386276 4508060 39.95 71.6 1
11:11:27 2024-01-25 620259 612989 193925 189390 298620 306613 314042 308072 203951 204042 243585 249115 283467 286826 3713144 3987593 5605003 5466321 971226 1008777 272824 240521 249083 251283 278868 272660 268886 271380 194549 194663 629432 605190 1374447 1344495 410213 404225 585254 591791 724213 705753 752286 756425 792256 808839 776700 858346 1821929 1912716 1174934 1006746 643015 629224 760297 755177 788869 802414 829351 831297 929667 935480 4427638 4505651 39.95 71.7 1
11:11:28 2024-01-25 616040 613591 193900 189480 299078 306649 313243 311293 203883 202688 249225 248528 283182 288991 3717982 4006286 5627607 5471294 964595 1011750 271507 240966 250666 253689 280214 272695 270371 271450 194549 194967 626653 602270 1373617 1344766 408694 405224 588918 592373 726784 708119 754766 752147 790542 809082 777249 858346 1821929 1902173 1202301 1003884 640277 631080 759185 751505 787716 802414 824363 830439 931465 938099 4358205 4518699 39.95 71.7 1
11:11:29 2024-01-25 616430 614272 193860 189918 301357 305786 313529 308394 203634 203400 245144 247358 285076 285837 3713187 4051488 5651630 5466321 967417 1011713 272372 240930 249505 249390 280214 271863 270566 270553 194685 194663 633602 603918 1377162 1356452 410250 404545 588084 590420 724727 709156 751514 754282 798064 807909 772656 858346 1825946 1905140 1189307 998828 643015 634703 756967 754245 793356 802486 819941 830337 935549 933877 4364254 4508693 39.95 71.7 1
11:11:30 2024-01-25 616430 612780 193283 191087 300294 306793 313386 310195 204268 203113 245745 248149 284123 286938 3723309 4020729 5650496 5452590 968758 1011713 272407 240966 249540 249390 280188 272695 270566 269764 194993 194359 632212 603998 1364669 1358513 410250 404581 588721 590531 724727 709300 750224 754752 798064 808477 771525 858346 1829875 1916433 1189307 998138 642101 634703 756522 753711 795707 802486 820525 830439 934850 933950 4352136 4512575 39.95 71.7 1
11:11:31 2024-01-25 618145 615598 193418 190852 298488 306721 313827 308217 204625 203506 245527 248183 283728 285637 3717982 4027692 5658572 5461942 970176 1011750 273206 240895 250067 249148 280267 272624 269296 269729 195201 198269 660803 599691 1393350 1359049 407917 404581 589423 590420 727299 709156 745607 754282 798064 809390 773826 860076 1825946 1916470 1174934 991767 641644 632907 754003 752495 793349 802414 819941 829834 937540 928552 4333097 4495763 39.95 71.6 1
11:11:32 2024-01-25 615163 615083 193925 190250 299792 306793 311925 309152 204166 202902 245491 248046 284092 286606 3719844 4020729 5660955 5477733 970213 1011750 272372 240521 250242 248974 280179 272660 269296 271121 195201 198166 622220 596717 1379604 1355623 408498 404581 589754 589180 728331 709156 747035 754282 798064 808248 774925 860076 1831175 1910611 1213815 991026 641188 632658 753128 752074 793356 798924 821110 832557 933491 928515 4301996 4492605 39.95 71.7 1
11:11:33 2024-01-25 621778 611963 193459 189528 300217 306865 312104 309480 203846 204721 243585 250021 284339 285694 3715590 3981058 5651630 5470236 985103 1013186 271128 240645 249255 249424 279292 272624 269742 269764 194857 194359 634992 598841 1374547 1346404 409079 405759 585554 590420 728848 706253 748960 760091 797499 802387 774925 861911 1833778 1931103 1185540 994592 647153 632152 754342 756726 793356 801423 820748 832268 930049 928849 4345766 4502182 39.95 71.7 1
11:11:34 2024-01-25 620050 611927 193559 190308 298798 306937 311813 309692 203600 203968 243801 250635 282828 288324 3723563 3958088 5642244 5486925 983423 1011713 271058 240859 249219 249321 280350 273964 270371 271380 194513 194629 650409 597202 1374685 1342893 408498 405831 586498 592665 729569 705753 746740 756762 792219 802459 777249 865130 1827732 1928018 1174934 998138 643932 628743 755930 755715 788832 799726 828036 835973 928352 930846 4352132 4511673 39.95 71.7 1
11:11:35 2024-01-25 622228 612993 194207 189420 299607 305894 312104 311771 203425 204004 243801 248149 283976 286714 3725976 3977020 5654504 5494762 981560 1013149 270490 241733 249326 249321 280109 272660 269039 272245 194195 197209 628741 604233 1375734 1338383 409887 405903 586799 592263 728331 707255 755841 758979 790506 802495 778350 863813 1827114 1913355 1187424 1006030 645770 631080 760261 756689 787679 799450 824326 832859 926344 931516 4402199 4508343 39.95 71.7 1
11:11:36 2024-01-25 620218 612984 193865 189493 300402 306253 314007 308288 204200 203683 243801 251574 283813 286934 3713144 4003665 5605878 5458312 968014 1011133 271472 241439 250806 253831 280522 275763 270561 272175 194442 195102 620335 603335 1396694 1344692 408658 405437 589754 591845 726269 709300 753692 753177 791064 809011 777800 858346 1821892 1902173 1200382 1004599 641188 631044 759185 752037 787679 802378 823741 830337 930329 935297 4355172 4508343 39.95 71.7 1
11:11:37 2024-01-25 615975 612979 193870 189424 301362 305930 313494 308323 203917 203078 243801 247324 284481 286477 3718443 4043388 5678793 5474269 971226 1012247 271971 240716 249852 251355 280963 277697 270716 270966 193899 196897 647500 603993 1370797 1356452 410503 404828 588918 590443 724727 709120 752845 754282 798064 810535 772035 858346 1827114 1915430 1187424 998791 642101 635332 756522 754245 793356 802378 818738 830337 935512 928588 4345766 4495861 39.95 71.7 1
11:11:38 2024-01-25 617854 612989 192900 190522 297412 306901 313017 308556 204234 203078 243801 249759 283645 285837 3713144 4015521 5642304 5472695 970533 1011530 272874 240548 250360 251355 280536 274982 270716 269694 195130 195692 639134 597119 1391053 1358276 408207 404545 589423 590420 728848 709120 744551 754282 798064 808819 774375 862174 1827992 1915977 1191190 991730 641188 632870 754342 752458 793356 800049 821110 829871 934813 934230 4286271 4495763 39.95 71.7 1
11:11:39 2024-01-25 616283 611286 193865 190021 299042 306217 311849 310855 203285 203683 243801 247358 284881 286441 3713144 3991705 5679606 5479716 981316 1013977 272510 241501 249116 251178 280919 274399 270752 271239 194336 196380 630822 600552 1388651 1351783 408045 407945 588047 590420 729606 709300 749270 760000 798064 801822 772656 866924 1836054 1929735 1187424 993885 646193 634253 755985 756167 793356 798034 821105 835973 934152 928156 4333265 4498971 39.95 71.7 1
11:11:40 2024-01-25 622897 612989 192984 190974 297721 306937 312104 309763 203634 203683 243801 249450 283579 286477 3713144 3958237 5623653 5474156 982260 1013186 271676 240610 249728 251673 281173 273772 270752 270448 194988 196380 636382 597975 1388124 1342707 408498 405867 586349 591845 732480 706253 750869 758576 792037 805373 781259 865130 1825946 1924329 1189307 1000285 645770 629224 756522 756154 787679 799726 829253 834785 925652 931516 4361510 4511561 39.95 71.7 1
11:11:41 2024-01-25 622053 610960 193905 190355 299563 305428 314007 309971 203634 204147 243801 248149 284012 286714 3713144 3973204 5632979 5470236 977156 1008777 271317 241474 248279 249355 282167 275372 270716 271774 194538 196380 629432 606592 1385304 1346531 410358 405257 585673 590592 724727 706085 755841 759338 791623 808248 777249 860833 1826207 1912716 1183657 1006030 643857 629224 761375 756388 789987 802378 827538 830337 927695 928515 4421366 4528185 39.95 71.7 1
11:11:42 2024-01-25 618292 612728 193594 190127 299082 306937 312104 307356 204268 203043 243801 248908 283146 286817 3714561 3994025 5611798 5460371 971921 1011713 272754 240521 249048 249390 279397 272695 268851 273040 194266 196754 629432 601414 1399357 1346404 410245 403761 587984 594630 725274 707145 750002 754282 792074 809781 778387 857050 1816726 1906223 1191190 1004599 640976 629261 758673 752993 787716 802486 825610 830337 929011 936591 4383388 4503658 39.95 71.7 1
11:11:43 2024-01-25 612911 612728 194212 189429 299536 306397 313017 308358 203600 203113 245882 246639 283380 287594 3718443 4022506 5643587 5468167 962489 1011677 271507 240895 249258 253618 281427 272624 270371 271415 193899 195271 634025 604196 1373028 1348336 410830 405615 590591 592263 727815 712654 755767 752993 793413 810535 777129 862864 1825617 1900789 1194957 1003171 642101 632833 759723 750936 788869 801213 824326 830337 928698 928552 4348956 4495768 39.95 71.7 1
11:11:44 2024-01-25 615667 611927 193563 189429 301462 305894 313017 308323 203600 203078 245041 246639 284681 286333 3713144 4042671 5660955 5460371 967454 1010960 271317 240889 249433 253725 281362 271757 270752 271415 193557 194967 631207 603993 1367977 1346404 410830 405470 590582 595718 726747 710307 755191 752309 796353 809281 774741 858346 1824519 1903251 1204516 1000959 643015 634703 760297 753306 792231 802414 821110 830337 931465 928588 4352062 4485643 39.95 71.7 1
11:11:45 2024-01-25 629132 612897 193559 189493 298585 305930 313494 308323 203634 203078 243801 248114 284481 284907 3713144 4042089 5647606 5442831 967343 1010997 272372 240726 249469 249321 280179 272434 269777 269729 194513 194629 633602 603993 1393388 1355623 409924 404545 587251 590236 725791 711710 752398 754172 797954 811108 773176 858159 1828219 1915430 1209977 998738 641893 635567 758135 753674 793356 802414 819755 830337 935512 933841 4352062 4502435 39.95 71.7 1
11:11:46 2024-01-25 616541 612857 192948 190655 297646 306901 313017 308037 203917 203043 245325 248114 283667 285873 3718443 4013961 5651630 5451006 971596 1011713 272372 240521 250242 249355 280262 272624 269296 269729 195238 198095 638253 597202 1417073 1355623 407917 404222 589005 590420 727815 709120 748637 754454 797808 808710 774814 862024 1830979 1918113 1189307 992435 641188 632907 757414 751129 793245 800013 820748 829908 936958 928588 4308144 4495763 39.95 71.7 1
11:11:47 2024-01-25 616104 612857 193629 190060 298629 306469 311559 310704 203600 203078 245672 247358 284012 287329 3713144 4012450 5666351 5483642 975328 1011750 269890 240930 249505 253689 281153 272208 269707 270966 194513 194967 630822 597137 1387212 1350685 407917 405939 589492 592993 731856 710196 747108 756425 797808 807122 774395 865648 1830351 1926339 1196840 994468 643932 634629 754342 755316 793356 800023 821035 833488 935512 930199 4295859 4498708 39.95 71.7 1
11:11:48 2024-01-25 620218 611290 193253 189489 300372 306901 312139 310414 203285 204006 243801 247358 284012 285013 3718443 3977020 5670280 5473639 980350 1011713 271072 241644 248488 249355 281108 271792 269484 270364 194513 194494 629432 600552 1397432 1346404 408045 408199 588918 590420 729642 708583 749270 758710 798064 802387 772656 868202 1841007 1931478 1173783 994518 645770 634666 757825 757947 795612 798034 821110 834785 936256 929542 4323995 4485569 39.95 71.7 1
11:11:49 2024-01-25 623444 611286 192984 190355 297690 306577 312068 308323 203600 203683 243801 248942 284012 286011 3713144 3958263 5623653 5475794 979501 1011750 270679 240895 249083 248974 281104 273495 270752 270553 194821 194090 648195 597137 1370813 1344729 408498 405831 585140 588926 729642 705254 746247 756425 793450 802459 774712 863863 1826651 1934575 1198186 1000199 645770 628561 755413 756388 790998 801684 828167 836876 929011 930199 4348773 4498708 39.95 71.7 1
11:11:50 2024-01-25 619479 612801 194579 189390 301362 306865 311594 310233 203003 203683 243801 248149 283579 287594 3708523 3982529 5631631 5486050 977156 1011713 272113 241644 248698 249390 279913 272660 268886 270966 193899 195102 629432 604738 1377930 1337184 410540 405903 586383 592665 726784 706253 755841 758746 791137 802531 776663 860039 1833594 1916470 1185540 1006746 647615 632658 762963 758954 788604 802557 826985 834490 926198 932762 4408528 4515319 39.95 71.7 1
11:11:51 2024-01-25 622431 612550 193594 189493 298629 306649 312803 307321 204092 203078 243801 248908 283260 286813 3713144 3994025 5593977 5469736 968455 1010997 272789 240113 249505 249355 278479 272660 270561 271190 193969 194663 629432 604012 1399284 1346404 408694 403941 585668 592665 724727 706253 750039 755889 791101 807873 777286 857735 1821929 1907265 1196544 1003171 642101 629188 758673 754416 790288 807113 827850 830225 926234 936807 4392904 4495772 39.95 71.7 1
11:11:52 2024-01-25 615168 610565 194062 189321 299501 306829 312139 309258 203396 202972 249261 247358 283579 288071 3718443 4013260 5642304 5469736 964558 1009512 271507 240895 251019 248940 279753 273495 269990 271986 193934 194697 626653 602270 1400936 1348746 409655 404581 589336 596400 725754 709300 753432 753836 791137 809082 778387 857735 1821929 1903522 1196544 1004599 640277 630861 759149 752037 788869 807113 828167 832520 931613 936409 4367638 4512093 39.95 71.7 1
11:11:53 2024-01-25 606721 612550 194212 189293 302129 306577 313053 309223 203883 203683 249297 247392 283605 287486 3713144 4032697 5652899 5473639 963947 1008777 271507 240895 250666 253689 279948 272660 269990 271450 193934 194967 628042 602270 1385074 1344729 408694 405795 589754 592104 726784 707084 752286 753743 791696 809047 778387 858346 1821929 1903522 1204220 1004599 640277 631080 759185 752037 788832 802486 823193 830337 930805 938148 4361422 4502674 39.95 71.7 1
11:11:54 2024-01-25 618020 613857 193729 190107 299395 305249 313350 308323 203634 203718 243801 247930 284397 285561 3710498 4039648 5651630 5442906 967343 1010960 271507 240895 249277 249148 280144 277036 269742 270966 193969 194697 629797 603993 1397444 1352592 410540 405473 590098 590420 724727 710698 754228 755353 796771 807873 772109 858346 1825946 1916470 1189307 998138 642101 634703 756522 753566 793386 802450 820525 830337 934152 936591 4348956 4504131 39.95 71.7 1
11:11:55 2024-01-25 617527 614292 192808 190817 299736 306793 311925 307922 204131 202937 245217 248114 283579 286781 3722336 4021915 5656925 5451006 972289 1013186 272147 240148 249505 248940 279753 272434 268886 269729 195165 198095 630822 596487 1385603 1355623 408207 404581 586140 590882 728331 710160 747072 754282 796935 808248 774925 862598 1831175 1910611 1191190 991767 643015 632907 753664 752111 793356 799486 820748 832305 934152 934339 4281644 4495503 39.95 71.7 1
11:11:56 2024-01-25 621741 614621 193619 190382 301430 306721 312655 309152 203532 204541 243369 248046 284304 285708 3713144 3973420 5654377 5482196 985103 1011750 271128 240930 248698 249390 279327 272624 269707 269729 194513 196495 640551 598616 1369888 1347786 405714 405831 586113 590420 728133 705753 747108 757906 797499 802567 776577 862635 1831175 1933520 1198463 997428 643932 630151 754342 758173 792231 800291 824400 834785 930049 930199 4342753 4498708 39.95 71.7 1
11:11:57 2024-01-25 619273 612122 193629 189424 301467 306649 313081 310673 204063 203541 245144 248080 283472 288428 3715312 3957783 5651630 5480646 985575 1013186 269890 241474 248698 249321 279836 273270 269990 271036 194821 194663 646709 597988 1377030 1342589 408498 405867 586415 593540 729642 705753 751477 756799 792889 802495 777836 865167 1825946 1929735 1211896 998828 643932 629224 756522 756388 789987 799726 829253 836605 927649 930199 4358400 4501917 39.95 71.7 1
11:11:58 2024-01-25 621613 610856 194242 189459 299633 305894 312104 310020 203430 204077 243585 250021 283870 286606 3715590 3976743 5632979 5486648 979464 1008813 269890 241358 249009 249321 279948 272660 268921 272245 193427 195136 631207 602089 1371702 1337184 408118 405579 587251 594307 729090 708295 754766 760698 791101 802459 779527 862598 1825946 1910611 1189307 1003171 645770 631080 759715 756762 787716 797729 828074 834748 926381 930199 4380350 4495204 39.95 71.7 1
11:11:59 2024-01-25 622971 610426 193900 189493 298629 305930 314007 307821 203951 204004 243801 249082 283622 288815 3715590 3979241 5594033 5460371 970495 1010304 272789 240113 249505 249355 278719 273389 268886 271001 193969 194528 628042 603201 1396490 1346404 408118 404510 585668 592628 724727 706253 750039 755353 790542 809390 779229 857124 1820635 1910006 1198463 1003131 642101 629261 758316 754640 788869 802522 828036 829746 926381 933877 4417783 4508060 39.95 71.7 1
11:12:00 2024-01-25 618292 612993 193936 189528 300507 306937 312833 307356 204302 202371 243801 248908 283182 286750 3716793 4001800 5593863 5469957 964558 1008813 271317 240405 250523 253618 279718 272660 269990 271415 194585 195203 628042 602270 1372219 1346837 408983 404900 588918 595588 724727 709300 753692 753068 791101 808477 777249 857124 1820635 1900825 1194625 1004599 640277 630151 758636 750973 788310 802450 824986 829746 927387 935233 4361510 4485531 39.95 71.7 1
11:12:01 2024-01-25 612947 611061 194036 189297 299571 305105 312139 308394 203634 203113 245745 246639 283257 288045 3707855 4035571 5657118 5466321 964521 1012572 271093 240895 249258 253653 281385 274946 270716 271794 193899 194967 631207 603562 1372065 1346717 408983 405795 590661 593540 727815 709156 754766 753030 793523 809390 774748 859607 1819918 1903522 1194957 1003884 641644 632907 760297 751556 789987 802184 820822 832151 930329 928552 4352366 4498708 39.95 71.7 1
11:12:02 2024-01-25 615667 613445 193629 189459 300931 305679 313089 308323 203634 203885 243801 246673 284083 285000 3710498 4036907 5670681 5464993 970533 1011133 272614 241296 249326 251355 280802 277145 269742 271415 193934 196344 649238 603993 1382250 1353701 410250 405221 588918 590420 724727 710196 752620 755081 798064 808477 772656 858346 1825946 1913721 1189307 998828 642101 630920 757862 754245 792229 802486 821110 830337 932830 933877 4352062 4505241 39.95 71.7 1
11:12:03 2024-01-25 617416 611999 193459 189528 298589 306635 314007 308107 203951 203718 243801 248149 284047 284928 3713144 4027542 5638288 5458501 969147 1010813 272683 240788 249362 251178 280039 272554 270461 270329 194513 194663 622220 603956 1391762 1356349 410213 404581 588501 590531 726195 709156 752620 755353 793301 809047 772693 858346 1825946 1916470 1211896 995959 643015 634703 758135 754245 793386 802450 820525 830374 934188 933913 4361309 4492656 39.95 71.7 1
11:12:04 2024-01-25 617416 611958 193424 190381 297760 306649 313089 308323 204092 203148 245325 248149 283698 284964 3713144 4021802 5643587 5458976 970495 1014014 272768 240788 249398 249286 280183 272554 270752 270981 194988 196104 656575 598907 1375809 1357125 409661 404864 590250 590420 727299 709156 746703 758359 797862 807909 773826 860076 1829875 1919297 1191190 992473 641644 632658 754775 752458 793386 802450 819941 830113 938204 933877 4342753 4498708 39.95 71.7 1
11:12:05 2024-01-25 615667 611322 193629 189498 300507 306937 311390 308358 204268 203043 245918 248149 283614 286512 3710498 4012569 5660955 5474156 973904 1013149 272365 240645 250344 251157 281413 274982 270752 271239 194680 196380 620849 599420 1372966 1348411 408009 408236 590591 592793 733001 712327 749011 755657 798064 805870 774464 865746 1833778 1925564 1183485 995300 645770 635604 755985 756388 793105 799161 821110 837163 935476 930163 4308189 4495763 39.95 71.7 1
11:12:07 2024-01-25 622934 612861 193253 190052 299509 306901 312068 308358 203812 203790 243801 248494 284012 284928 3713144 3953534 5614328 5466321 980652 1010456 271093 240859 249048 249321 279788 275372 270716 272772 195155 196242 628042 598340 1395165 1340616 410225 405651 586292 591427 729606 705217 750673 759608 795075 802387 779527 865092 1832282 1920547 1187424 998828 645310 628996 756522 757947 788237 799161 827999 834936 926308 929505 4348956 4498971 39.95 71.7 1
11:12:08 2024-01-25 620218 612546 193393 189463 301788 304319 313017 309258 203003 204004 243801 248494 284618 286477 3709078 3963052 5616995 5458788 974296 1008740 272337 240895 248663 252063 279297 272660 270752 270966 194366 196897 629432 607461 1406832 1346367 410830 404045 586356 594630 724543 707108 753618 755753 792256 810562 780930 858271 1821929 1911360 1202301 1005999 643015 629188 760261 755790 789987 802486 828036 830337 928352 933841 4414424 4502182 39.95 71.7 1
11:12:09 2024-01-25 617144 612555 193559 189459 300687 306901 313017 309258 204412 202688 245846 248494 283146 288035 3713144 4003291 5614328 5460371 968455 1010985 272718 240113 250207 249355 278444 273460 270752 271190 194786 194967 629432 602340 1386049 1347415 410830 404543 587329 594234 724580 708148 753208 755986 793383 810793 778938 858346 1823809 1903485 1194625 1004599 641188 632658 762314 752037 788832 802486 825610 831838 930292 936555 4364577 4498704 39.95 71.7 1
11:12:10 2024-01-25 615833 611286 194242 189420 299571 306613 313017 310450 203600 203078 246019 247324 284012 287154 3703792 4024831 5656925 5468167 964595 1011677 271507 240930 250242 248940 280999 272624 270371 271794 194342 195237 632088 603562 1372375 1346995 409272 405506 590554 596348 728848 711821 755767 754135 795075 810426 778159 861410 1824519 1903522 1200607 1003131 643015 634253 760721 753140 793084 802414 823119 832114 930049 937037 4342753 4505128 39.95 71.7 1
11:12:11 2024-01-25 617762 611317 193528 190056 300226 306613 314007 308288 203600 203043 243801 248114 284012 284457 3709078 4023914 5632979 5443019 969147 1013905 272337 240895 249469 249355 280144 272624 270307 269729 194786 194359 638466 603993 1374773 1358513 410540 405152 588918 590420 726824 710160 753120 755566 801465 811682 773642 860033 1832131 1918242 1189307 998138 642558 635332 758511 754209 795634 802486 820525 832039 935512 933841 4342664 4495763 39.95 71.7 1
11:12:12 2024-01-25 618020 612655 192948 190655 297655 306829 313714 308288 204268 203078 243801 248114 283976 285601 3713144 4018326 5642304 5442831 970213 1011677 272372 240486 250031 249148 279913 272589 269296 270329 195165 195829 629432 597546 1393320 1356340 408498 404545 590172 588658 728331 710123 747035 755827 799542 808904 776637 863255 1829677 1918113 1189307 993050 642101 632870 753664 752074 794663 802557 823453 832268 935512 931581 4276872 4486398 39.95 71.7 1
11:12:13 2024-01-25 617799 612989 193900 189454 300438 306865 311813 310704 202969 203683 243801 247358 284012 286240 3709078 3990081 5670299 5469736 976753 1013186 269855 241439 249433 253653 280606 272589 270716 271155 194513 194359 629432 596352 1387932 1349832 408207 408199 585744 590882 729897 710661 746468 755986 798064 808839 777416 866924 1836236 1923604 1196840 993759 645310 635116 755925 755715 793356 800291 821110 838671 936839 930163 4310376 4495847 39.95 71.7 1
11:12:14 2024-01-25 624475 611286 192988 190360 297690 306901 312068 309223 203600 203078 243801 251610 283884 285780 3709078 3945053 5614328 5469736 983586 1010960 271507 241608 249184 249390 278540 272660 269484 269764 195165 194090 646181 598841 1374685 1349274 408045 405867 585554 592099 728748 706253 750594 760091 796935 802567 777129 863825 1838675 1937956 1181774 998138 646691 630934 756485 760158 793319 801350 824326 834711 930049 931581 4342561 4498971 39.95 71.7 1
11:12:15 2024-01-25 621335 612126 193865 189459 299042 306469 311594 310891 203600 204004 245180 248666 283182 288518 3711724 3956962 5642304 5483642 982260 1011713 270421 241439 249433 249355 279948 272660 269990 272245 194513 195271 628042 600552 1408848 1341097 408045 408236 588084 596359 729719 709300 754766 760128 791064 802495 780669 865611 1829700 1919769 1189307 1006717 647432 631864 760292 759495 788604 801916 829756 837512 926308 931516 4373741 4508613 39.95 71.7 1
11:12:16 2024-01-25 622934 613423 193313 190702 301041 305894 314042 308358 203917 204290 243801 249242 284047 286781 3703792 3980504 5605003 5458539 975029 1008740 272980 240895 249242 249355 279292 273460 269296 271380 194513 194663 629432 605800 1382127 1345449 411157 405759 587185 592592 725754 706253 754468 756726 793273 810535 778975 858346 1821929 1912789 1198463 1003884 641893 630861 761222 755491 788722 802342 827850 830225 928205 938135 4373795 4497209 39.95 71.7 1
11:12:17 2024-01-25 617416 612821 192953 191120 297613 305965 313458 308323 203917 203078 243729 248114 284012 284928 3703792 4018177 5632979 5474649 968455 1011677 272754 240521 249469 249148 280148 272624 269707 269729 194821 194056 633602 602270 1410947 1359478 409887 405152 588771 590531 725754 710307 750298 754752 799608 810535 772693 863480 1825909 1916433 1189307 992473 641188 632907 754342 753706 795071 802414 821105 831889 938959 938135 4296730 4490250 39.95 71.7 1
11:12:18 2024-01-25 615640 612989 193559 189489 301799 306865 311783 312877 203391 203043 246092 247736 284012 286463 3713144 3984394 5670388 5474156 981821 1011713 269855 241644 249469 249113 281034 272173 269520 270966 193934 194663 630822 598415 1383685 1351783 408694 408236 586104 590882 731329 710196 751477 756799 798064 802495 774375 867506 1834998 1928368 1208140 995300 645578 634703 755985 756388 793356 799161 821105 837200 935512 931581 4311043 4502674 39.95 71.7 1
11:12:19 2024-01-25 624915 614736 193418 190482 300511 306901 312068 309294 203600 203683 243549 250725 283782 284982 3709078 3954637 5614328 5473639 985103 1010960 271093 240895 249184 249424 279063 272208 269707 270329 194821 194494 660979 599766 1374237 1346404 408045 405831 586083 590420 728848 706253 746666 761242 798064 802495 776577 863825 1836387 1934575 1187424 996008 647153 631527 755392 758406 793356 800049 823156 834748 932097 931581 4345281 4505651 39.95 71.7 1
11:12:20 2024-01-25 621546 612993 193900 189918 299360 306793 311890 310091 203883 203647 245217 248149 283146 288333 3711724 3947696 5642304 5479102 982334 1012914 271093 240966 249469 249321 279292 273914 269485 271415 195130 194967 646709 597137 1384776 1342203 408498 405867 586383 594673 729765 706253 750335 756799 793450 802531 778387 865648 1831175 1927157 1208058 998082 645310 629224 760081 756388 790547 800291 829253 837200 929011 930199 4346020 4503116 39.95 71.7 1
11:12:21 2024-01-25 624205 613715 194101 189321 302289 306217 312874 310998 203781 204148 245108 250618 283976 286799 3709078 3971205 5641063 5466434 977156 1010997 272372 241644 248453 249424 279327 272695 269296 271380 194821 194967 659041 606462 1394832 1344495 411740 405831 586383 592628 726269 707292 755109 759016 795171 808248 777249 862174 1825816 1918375 1189307 1007322 646230 631080 762454 756689 791108 802450 828036 834083 929011 935743 4408404 4485494 39.95 71.7 1
11:12:22 2024-01-25 617962 613742 193890 190078 301362 306577 312874 309117 204166 202547 245144 249151 283071 287891 3704995 3991188 5606339 5458501 964632 1013186 271542 240930 251055 248940 279827 273495 270417 271415 194513 194933 626653 602270 1372178 1346404 409308 405473 589754 595296 726269 710307 755818 753604 793450 810829 779527 858346 1821929 1903522 1196544 1005314 641644 631974 760836 753641 788869 802522 825610 831558 929392 936591 4361510 4498971 39.95 71.7 1
11:12:23 2024-01-25 615833 611649 194207 189183 301362 306577 313243 311111 204063 203720 245874 248845 283905 287248 3716793 4033955 5669361 5468167 964632 1011566 271507 240930 250048 253689 280802 272660 270561 272019 194377 195271 629797 603637 1372872 1346404 409598 405831 585780 595296 727815 710159 754505 754282 793486 809047 777249 862211 1821929 1906223 1191190 1004599 641188 633804 760833 751352 790547 802414 823156 829834 930049 936591 4348956 4495997 39.95 71.7 1
11:12:24 2024-01-25 617144 611322 194176 189493 299571 305966 313053 309466 204063 203720 244999 249321 284397 285895 3712937 4035421 5660955 5442717 970533 1010244 271542 240930 249781 251886 280606 271757 269742 271190 193969 195271 622483 605937 1393991 1355486 410576 405795 589492 592993 724727 713810 755303 756425 798064 807873 774925 862174 1825946 1907265 1189307 1000285 643932 630956 760297 755316 793356 802486 821110 832857 935512 933877 4342753 4489454 39.95 71.7 1
11:12:25 2024-01-25 618020 611326 192988 190355 297690 306865 313529 310487 204268 203505 245424 248149 283817 285551 3715590 4010877 5646438 5451006 970176 1015458 272995 240574 250242 249321 280297 272660 270716 269764 195165 194446 626333 600552 1389528 1359049 409308 405152 588918 590420 726784 708619 750906 754677 797862 809082 772693 860039 1827114 1916199 1169388 995300 642101 632907 756522 751500 795707 802486 821110 832744 938959 935893 4342664 4498708 39.95 71.7 1
11:12:26 2024-01-25 616274 611322 192984 190660 297447 306937 313053 308323 204234 203078 245882 248149 283777 286463 3717982 4022541 5654504 5461960 972982 1013186 271577 240895 250768 249148 280389 272624 269707 270588 195201 196104 630475 597137 1388859 1353701 408498 405831 589492 592628 729642 711237 748701 755889 798064 809390 774667 864477 1833778 1914673 1194957 990779 643015 634703 753664 754245 793356 800049 820748 834785 935549 928552 4279927 4486398 39.95 71.7 1
11:12:27 2024-01-25 617582 611290 193594 189489 299082 306901 312068 311175 203459 203718 245918 247358 284481 286275 3713144 3992071 5689271 5480358 987253 1013758 271542 241814 248453 249390 280908 274096 270752 270553 194775 194663 630822 600552 1404240 1351783 409272 407909 588501 591679 730675 709803 751662 759507 793301 802459 773838 867671 1835129 1928368 1186027 995300 645770 630920 758008 755620 794509 798888 822280 836010 937540 931516 4286481 4489356 39.95 71.7 1
11:12:28 2024-01-25 622705 612224 193559 190056 300372 306901 312139 309258 203634 204290 243801 248149 284083 287839 3709078 3967641 5650505 5474269 986281 1012572 271816 240752 249326 250399 278662 272624 269519 270518 195165 196344 649238 598415 1386629 1347786 405750 405579 586383 592993 729190 706253 749270 756799 795135 802531 776318 865092 1825909 1936737 1186948 997428 643932 629188 754342 755620 791108 800291 826822 834785 929392 930199 4333374 4495763 39.95 71.7 1
11:12:29 2024-01-25 621262 612126 194036 189424 301009 306901 311594 310268 203459 203718 243837 248114 283146 288125 3701153 3955781 5632979 5486879 983423 1010097 270574 241501 249326 252030 280258 274593 270716 272210 193934 195136 625263 600627 1404383 1336999 408658 409700 587338 595296 731960 709300 752821 760698 791101 802459 779564 863863 1825946 1922020 1189307 1001745 646691 631974 760255 756726 787716 800291 829253 834785 927695 930199 4361510 4504848 39.95 71.7 1
11:12:30 2024-01-25 621741 611290 193428 189493 299078 304604 314007 308358 203459 204004 243801 248908 283614 287369 3703792 3965024 5601013 5452590 976801 1014014 272542 241153 248592 249321 280438 272589 270716 271274 194680 196380 629432 603993 1394109 1346404 410213 404864 586799 592628 726269 706290 752249 757910 793450 808477 779256 858346 1821929 1912720 1196544 1006471 643473 629261 760297 755790 788869 802293 828074 830337 928352 933841 4408404 4495997 39.95 71.7 1
11:12:31 2024-01-25 616541 610166 193594 189493 300470 306397 312104 310231 204268 202688 245325 248701 282319 287630 3699064 3991188 5599330 5458501 963910 1010244 271248 240610 250380 250718 281051 272554 270525 272104 194372 195203 625263 603993 1373892 1349274 409272 405831 586140 594307 728738 710233 755841 754011 792852 811536 779417 862211 1824519 1903522 1196840 1004599 641644 632459 760297 751426 788310 802414 824363 832857 928735 936591 4352141 4489454 39.95 71.7 1
11:12:32 2024-01-25 614722 611322 194242 189429 299571 306397 313053 309258 203634 203683 249225 246639 283693 286750 3703792 4021823 5651630 5452590 963225 1010244 271542 240930 250242 250470 280823 275372 270716 272415 194266 195203 635435 605983 1406484 1344617 410830 405651 590591 592336 727815 709193 755303 754172 793413 811499 778387 857563 1826131 1903522 1194957 1004599 641188 632907 760836 752074 788869 802414 824400 829871 928698 936591 4351785 4489356 39.95 71.7 1
11:12:33 2024-01-25 612911 611025 194207 189293 301462 306397 312175 308394 203634 203683 245708 246605 284273 286808 3703792 4012298 5651630 5452590 963947 1010997 271507 240930 250031 253689 281135 272660 270371 273895 194573 196932 626979 605790 1364911 1350232 412002 405687 591938 593777 727262 713847 754468 755353 795807 807994 775017 860796 1827114 1902173 1186027 1001745 643473 632577 761375 753566 792231 802486 820748 834201 930085 933877 4339564 4489356 39.95 71.7 1
11:12:34 2024-01-25 618292 611331 194212 189459 301144 305464 313822 308358 204234 203113 243801 248114 285018 284964 3703792 4019042 5643587 5442831 967764 1010997 271542 240930 249505 251798 279948 276949 269777 270966 193969 195001 629797 606162 1374755 1356967 412590 405651 590591 592719 725681 713340 753613 760525 798064 810259 774925 858346 1831016 1907302 1184834 1000285 643932 635944 759222 755316 794936 802486 821110 832151 935512 935233 4339564 4489440 39.95 71.7 1
11:12:35 2024-01-25 616246 610865 193019 189528 298385 306865 313053 307821 204268 203113 243837 248149 283716 284964 3709078 4010356 5642304 5443238 967764 1013186 272598 240521 249505 249355 279853 272208 269742 269729 194993 194056 633602 601844 1390744 1357125 410830 405185 590135 591568 726747 710307 751625 755103 801465 811682 773057 860796 1825946 1915977 1189307 996718 642101 634253 756522 753380 795670 802486 820525 832857 936875 935233 4333374 4489356 39.95 71.7 1
11:12:36 2024-01-25 616541 613123 192644 190940 299768 306901 313529 308072 203985 203078 243837 247930 283614 285098 3703792 4006226 5638288 5442906 970213 1011750 272372 240895 250402 253832 280179 272624 269519 269764 195201 198095 622220 597137 1386495 1355623 405678 405188 590098 592904 728812 713303 749122 755316 798965 809281 776466 864944 1834930 1925276 1194957 992473 641893 634666 754342 755316 793356 798888 823453 834785 935549 934304 4277102 4480004 39.95 71.7 1
11:12:37 2024-01-25 622489 611322 193019 190488 297725 306937 311849 311110 203634 203718 245325 249519 283146 286275 3711724 3944892 5619650 5471294 985028 1013186 271317 240966 249277 249424 279292 272434 269742 270553 194993 194090 636382 598841 1374547 1347957 408118 405867 586349 589143 727623 708295 749270 760703 797681 808839 779229 866961 1831016 1940573 1186948 998138 645310 629078 755413 756762 792231 797765 827888 836568 930049 928515 4342753 4498708 39.95 71.7 1
11:12:38 2024-01-25 618172 611257 193629 189498 301799 306937 311594 309914 203459 203078 245325 248183 283182 288387 3703792 3948537 5632979 5471294 979539 1011750 270714 240930 249505 249355 278579 272695 268886 270588 194857 194090 637771 597137 1385093 1346404 405750 405831 585554 592665 729642 706253 751662 756799 795807 802567 776150 868706 1830271 1935179 1207967 998138 645116 629042 756485 758539 793356 800291 827501 836010 931465 930053 4342753 4498708 39.95 71.7 1
11:12:39 2024-01-25 619310 612555 194278 189127 299607 306001 311411 310268 203285 203718 245325 250021 283614 287598 3703792 3975494 5638288 5483011 982334 1010997 270490 241474 249219 249321 280402 272695 269990 271829 194549 194697 657808 597137 1388378 1336999 405750 405939 588084 594453 731228 708295 752620 759016 792292 802495 779600 865167 1828770 1923051 1189307 1002416 646691 629115 759090 759618 788604 801386 829695 836605 926381 931581 4348773 4482338 39.95 71.7 1
11:12:40 2024-01-25 621593 612979 193634 189493 299501 305035 313089 309294 203459 204004 243801 248149 283301 286750 3703792 3965033 5616995 5458728 975029 1012123 272372 240859 248698 249390 279493 272624 270716 271155 194513 194663 650280 605800 1365100 1343903 410540 405723 585668 592592 726784 706253 754730 756726 793413 808248 777249 860182 1824519 1912716 1185540 1009599 646691 632658 767174 757872 791035 802270 827225 832632 930182 935480 4411605 4499683 39.95 71.7 1
11:12:41 2024-01-25 617144 611261 193865 189459 301362 306541 312068 308323 204268 202370 245672 248666 282319 287594 3704995 3991188 5605003 5458788 964595 1010960 271128 240450 250806 248594 279683 273460 270371 271415 194786 194663 628042 602270 1397673 1344692 409272 405116 588918 592067 725754 709803 755303 754817 792219 810187 779490 858346 1821929 1903522 1202301 1004599 641644 631044 761222 755177 790576 802342 826636 830225 930255 938890 4358008 4495763 39.95 71.7 1
11:12:42 2024-01-25 615764 614608 194247 189394 301325 305894 312798 308358 204063 203400 245180 247358 284047 286678 3706434 4028225 5659687 5464267 964632 1014625 271282 240895 249433 253653 281034 272589 270680 272019 193899 195271 632616 604069 1394180 1346404 409887 405795 585780 594838 727815 711200 755305 754282 795771 809011 776077 862062 1824519 1903522 1198724 1003171 642101 633982 761375 752421 791108 805934 825731 834340 931650 936807 4351773 4499683 39.95 71.7 1
11:12:43 2024-01-25 619782 612183 193559 190056 301149 306217 313971 308288 203917 203647 245180 250285 284921 284893 3703792 4030416 5642304 5454895 967343 1008777 272302 240859 249956 249321 280137 272173 270531 270553 194513 194629 643362 603993 1374134 1352480 410540 405759 588918 590531 725754 711237 753692 756425 799196 809011 774925 860182 1827114 1915977 1189307 998828 643473 630956 758673 755316 793356 802486 821110 830476 938959 938111 4339213 4490250 39.95 71.7 1
11:12:44 2024-01-25 617305 613857 193418 190149 297798 306685 312762 311330 204664 202866 245180 248114 284012 286477 3708523 4012600 5642304 5458633 972982 1011713 271507 240486 250242 249113 280144 272589 269261 271155 195095 194359 634992 597119 1387748 1359478 408498 405437 590172 590429 728848 710159 748664 755353 799762 809390 774925 862452 1829859 1910611 1191190 992473 641893 633804 754738 754245 795071 802414 821105 831640 938204 928552 4302274 4487042 39.95 71.7 1
11:12:45 2024-01-25 616872 614287 193996 190592 299360 306325 311416 310162 203600 203078 246056 247358 283728 286580 3703792 3990687 5660955 5466321 977496 1010244 269632 241644 249170 248940 280894 271792 269261 270966 193969 194663 629432 598415 1385876 1350555 408498 405867 590554 590592 729856 711237 747072 756905 797904 802531 774339 867016 1835082 1925601 1204373 995300 646691 635604 756522 760525 795047 799726 821110 838430 936875 932175 4313183 4500094 39.95 71.7 1
11:12:46 2024-01-25 624898 614292 192808 190517 300290 306757 311925 309542 204097 203506 243765 249635 283345 285842 3711483 3943160 5614328 5460371 983124 1013186 271093 240930 248663 249390 279257 272589 269707 270518 194513 194494 624962 599696 1373927 1349868 408658 405795 586799 591679 728848 708602 749233 760661 798064 802387 774925 864203 1836387 1933844 1183657 995300 647856 632870 755985 758943 793349 799726 822591 837200 934152 928849 4326955 4486398 39.95 71.7 1
11:12:47 2024-01-25 623075 613710 193337 190408 299896 306757 311925 309117 203990 203791 244896 249532 283446 286503 3699712 3933707 5614328 5469736 979389 1008777 270679 240574 249048 249355 278501 272695 270752 270329 194821 194412 637771 597988 1381762 1346404 409079 405831 585554 592099 729053 705254 750594 758979 796935 807108 774981 863863 1831175 1934498 1164824 997428 645310 631044 753924 756762 793356 800857 825573 835973 933093 930199 4336361 4492803 39.95 71.7 1
11:12:48 2024-01-25 617889 612555 193896 190211 301357 306649 313488 309985 203815 203541 245144 248391 283615 288333 3707082 3962041 5647956 5468167 980539 1011713 269890 241644 248663 249355 279683 273234 269296 272019 193693 195305 637318 602909 1384047 1333028 409598 408236 587251 593175 729053 708295 753515 759016 790506 802459 779527 862561 1827114 1916470 1187424 1003884 646691 632422 758612 756726 788832 800291 828626 834748 926344 931516 4361510 4495763 39.95 71.7 1
11:12:49 2024-01-25 622934 612555 193987 189454 300434 305894 314007 311110 204029 204042 243549 250549 283600 287010 3707549 3967365 5593901 5442831 971921 1010960 272789 240610 249219 249390 279257 272660 268886 271155 193617 194967 630822 605724 1383368 1347786 410540 406008 586383 594673 724727 706253 755841 756191 793450 806701 778387 860796 1824519 1912716 1185540 1007463 643932 631044 761375 756388 791108 802486 827999 832151 930329 933877 4421260 4485531 39.95 71.7 1
11:12:50 2024-01-25 617817 612728 193900 189498 299291 306865 312104 308072 204234 203043 243801 249463 283362 287995 3706184 3988864 5599544 5474649 966629 1011566 271472 240859 249433 253618 281413 274788 270371 271829 193934 195271 627000 603562 1379326 1346404 409887 405795 589492 595259 727860 710159 755841 754282 795171 810187 778387 863480 1821929 1903522 1193074 1006030 642101 633804 761375 752074 790547 802486 824363 829908 929355 933877 4342664 4492803 39.95 71.7 1
11:12:51 2024-01-25 614759 614351 194036 189429 299571 305679 312798 308358 203634 203602 243837 246639 284446 286898 3708523 4034654 5655817 5458788 969485 1011677 272091 240645 249362 249355 281436 273624 269331 271415 194230 196897 628042 603993 1388172 1355623 411157 405565 588918 592099 725754 711237 753692 755657 793301 809047 774925 858346 1824085 1912922 1189307 1000248 643932 635604 760261 755252 793356 802486 821110 830337 935512 933877 4345766 4492558 39.95 71.7 1
11:12:52 2024-01-25 616536 612993 192953 190621 297798 306541 313053 307821 203917 203043 245217 248114 283579 285574 3703792 4009694 5646438 5442680 971921 1012572 271472 240450 250630 249148 280528 274946 270752 270329 195130 194022 659394 598841 1389163 1357858 408498 405152 589754 590420 728106 709156 747072 755353 793301 809390 774653 860039 1826688 1915040 1189307 992473 642101 632907 755413 753140 794509 802220 820525 829871 938204 933877 4326955 4483424 39.95 71.7 1
11:12:53 2024-01-25 614718 611025 193424 189489 297655 306937 312068 308323 203917 202865 245325 247908 283146 286275 3694890 3997396 5669322 5472807 976642 1012572 269493 241260 249291 250649 280963 272208 269296 270588 194513 196344 632331 600552 1408721 1350232 409272 409281 590172 590012 731764 710196 751477 758746 799196 802459 774925 867671 1836387 1921652 1193423 995300 646691 630920 758008 756130 795071 800291 821110 837200 935549 930199 4289734 4486398 39.95 71.7 1
11:12:54 2024-01-25 621820 611286 193559 189493 298594 306937 312139 311110 203634 204290 243801 248149 283764 284928 3703792 3961985 5660955 5475794 985028 1010813 271366 240752 248311 250399 280004 274593 270752 270518 194786 194663 632212 601414 1378143 1350555 409236 405903 587214 590531 730921 709803 749617 761242 797826 802423 774925 866399 1835082 1931994 1198724 995300 648627 634703 756522 758979 795107 799161 821110 838468 936875 930199 4320780 4489356 39.95 71.7 1
11:12:55 2024-01-25 624508 612989 192984 190321 300372 306937 311747 309727 204029 203683 243801 249289 283614 285904 3703792 3952459 5619650 5464267 986988 1012545 271676 240788 248556 250399 279696 274788 272284 270826 194953 196380 637771 598907 1377521 1346404 409619 405579 586913 592344 728538 706253 750710 762902 797499 807108 774981 865130 1833778 1938463 1183657 997428 645770 632208 755413 756762 793105 800291 824400 837238 931438 930199 4330172 4486398 39.95 71.7 1
11:12:56 2024-01-25 619046 611261 193559 189424 301093 306937 311594 310197 203566 203078 243801 248149 283146 288274 3699712 3944892 5632979 5477546 982334 1010244 271296 240610 249219 251319 281769 273964 270716 270826 194816 196380 625263 598804 1399168 1336962 409079 408236 588084 593781 732480 707793 753655 759016 792256 802121 781486 866399 1825946 1921909 1211896 998828 645770 629224 758008 756154 790276 800291 829844 836605 926381 928831 4342753 4495763 39.95 71.7 1
11:12:57 2024-01-25 623312 612555 193585 189459 301362 304999 312833 309727 203003 204147 243801 248528 283579 286240 3701153 3961943 5619426 5442831 974333 1010997 271957 240895 248453 249390 281371 275141 270716 273040 194680 196380 629432 603993 1421548 1344580 412002 404972 587178 591427 724727 707292 755841 759066 793413 811864 779229 858346 1826207 1912716 1179891 1006030 643932 630811 761375 756388 789987 802486 827999 830337 927695 933841 4398995 4498971 39.95 71.7 1
11:12:58 2024-01-25 618020 611322 193389 189480 299082 305930 313750 310450 203951 203078 243801 248149 284047 284760 3703792 4023914 5642304 5445523 966383 1010280 272337 240859 249505 249355 279948 272208 270945 270364 194513 194663 630822 605790 1380911 1361805 412590 405615 588996 591688 725681 712327 750995 756351 800329 809082 773753 861267 1830351 1918150 1189307 998828 641893 636506 758673 754640 794509 802522 821105 832857 935549 935893 4345146 4495763 39.95 71.7 1
11:12:59 2024-01-25 618292 612219 193559 190688 299550 306793 313899 308358 203951 203078 245217 248114 283614 284693 3709078 4021044 5632979 5443019 965968 1013186 272372 240895 249505 249321 280433 272660 270531 269764 194821 194629 626333 603131 1385004 1359049 412002 405506 591384 592002 726747 710307 752970 756351 802459 811682 773605 861261 1831175 1919187 1189307 995300 641893 633804 756522 753566 797876 802414 820748 832305 938204 935233 4317549 4478084 39.95 71.7 1
11:13:00 2024-01-25 614722 611322 193900 189493 299073 306937 311158 309258 203634 203043 249225 247770 283694 286275 3703792 4014842 5651630 5460371 971921 1011713 271957 240521 250242 249321 280196 274909 269707 270966 194993 194056 659394 598377 1392176 1359741 408498 405152 589754 592122 728775 714317 750748 755827 800329 811682 774191 862978 1832320 1916433 1189307 993885 642283 634217 755949 753140 795107 802450 822829 829871 938204 933913 4330172 4480004 39.95 71.7 1
11:13:01 2024-01-25 606957 612993 193630 189463 299659 308674 312068 308358 203951 202723 245217 247942 283274 286038 3699712 4006138 5642304 5447120 972982 1013186 271507 240521 250242 248974 280267 272208 268921 271001 194821 194056 629432 596691 1382947 1355623 408498 405188 589492 590012 727473 710698 750785 755566 798975 810499 774851 863255 1830979 1921966 1189307 992473 642101 632907 754342 753566 795707 802378 821110 831677 941115 935893 4320780 4480004 39.95 71.7 1
11:13:02 2024-01-25 614759 612989 193594 189493 299763 306937 312068 308394 203883 203043 245325 247736 283614 286539 3703792 4000535 5638288 5442906 972484 1013186 271282 240521 250630 253760 280493 272208 269261 270966 194513 194663 629432 597202 1373927 1352480 408498 405795 585744 591791 729642 710196 746173 755353 797808 809172 777812 865068 1830351 1918150 1191190 994468 643015 634666 754342 753566 793356 802112 823928 833488 935476 928552 4288361 4480004 39.95 71.7 1
11:13:03 2024-01-25 618292 613118 193424 189528 298585 306865 312104 310704 202969 204004 245325 247358 284481 285837 3699064 3985696 5676296 5468167 978145 1011713 269632 240966 249433 253689 280606 272208 269296 271001 194513 194663 630822 597137 1389777 1349868 408081 408812 585996 591754 731361 711273 746777 756799 799196 807108 774925 868239 1837507 1927369 1200607 995263 646230 636018 756485 756351 795612 799726 821110 837238 936958 931581 4295859 4485144 39.95 71.7 1
11:13:04 2024-01-25 623412 611963 192984 190351 299546 306383 312104 309258 203634 203113 243801 249323 283579 285000 3699712 3952806 5615651 5466321 979539 1008813 270679 240930 249083 249355 278479 273530 270371 270588 194821 194494 630822 597975 1376850 1346404 408045 405867 586383 592665 729774 706253 750372 756799 795771 807108 778387 867054 1825983 1938351 1200143 999486 645770 629078 756485 756388 792194 801350 827850 837200 930329 930199 4339340 4495763 39.95 71.7 1
11:13:05 2024-01-25 619748 613450 194575 189127 301585 306865 311849 310704 203362 203718 243801 248149 283614 286786 3699712 3963410 5638288 5479102 982297 1011022 269855 240930 249258 249355 279836 272624 269990 272437 193934 194697 629432 598841 1395711 1338753 409040 408236 588918 594161 731228 709300 755087 759016 791696 802567 781850 866436 1831175 1921909 1189307 1002416 647615 632509 759715 759618 788722 801423 830286 838281 926198 930053 4349032 4495316 39.95 71.7 1
11:13:06 2024-01-25 622934 612893 193900 189498 301093 305858 314078 309727 203668 204290 243801 248149 283813 286512 3703792 3961757 5614328 5458501 975762 1008813 271577 241474 248314 250154 279327 272660 269296 270966 194549 194663 630822 606462 1382250 1344914 412433 405903 587214 595245 726784 707793 755681 759053 795807 809122 776907 860039 1825816 1915430 1187424 1007322 645770 631080 763437 759581 792374 806541 827888 833895 930952 934193 4405221 4498708 39.95 71.7 1
11:13:07 2024-01-25 617587 614292 194207 190017 301222 306937 313053 310414 204699 202796 245325 248874 283182 287693 3699712 3981929 5595677 5449410 964632 1009973 271093 240726 251055 248974 279753 272695 269262 271415 193969 194697 628042 602345 1374498 1348634 409924 405188 589005 595296 725754 710307 753394 755353 793450 811437 779600 858769 1820635 1903522 1200382 1006030 641644 631080 760796 753566 788869 808830 829944 831927 930292 936482 4363711 4493255 39.95 71.7 1
11:13:08 2024-01-25 613770 612555 194247 189424 301362 306721 313017 308358 203634 203718 249085 249023 283628 287594 3694440 4015559 5635560 5442868 964706 1008777 271542 240895 249781 253760 281044 272434 268886 271829 193899 195271 633497 603993 1375812 1346717 410540 405867 590815 595296 726784 711273 754039 754282 795807 809011 776700 859428 1821929 1902939 1200607 1003171 643015 634703 761375 753711 792231 802486 823193 830076 933562 936815 4339340 4486840 39.95 71.7 1
11:13:09 2024-01-25 619731 613861 193248 190026 298629 306685 313565 308358 203951 203506 245846 248114 284012 285009 3697928 4018177 5638288 5433886 966383 1011479 272789 240895 249469 249148 280179 272624 272401 269694 194857 194528 637472 603637 1382530 1359867 410613 405795 589005 590420 725754 709120 750039 755215 797862 809082 774375 862249 1827114 1918297 1189307 996718 642101 634703 758135 753566 796871 802522 821110 831558 935549 933913 4337891 4496245 39.95 71.7 1
11:13:10 2024-01-25 615992 613857 193423 190482 299664 306397 311961 308288 204268 203043 249225 250021 283764 286808 3703792 4014535 5643587 5442949 972982 1011750 271542 240521 249956 248974 279753 272624 269331 271190 194993 194393 647590 597062 1391853 1357088 408498 405795 589529 592993 727582 711237 749270 755353 797862 806737 777866 861948 1829875 1915977 1213815 992473 642101 632907 754342 753177 795670 802450 819548 832305 938204 933973 4295859 4490442 39.95 71.7 1
11:13:11 2024-01-25 617592 613857 193760 189952 299186 306829 311015 310126 203498 202902 245846 247358 283486 286486 3706184 4003248 5654157 5460371 973212 1011479 270749 240726 250278 253725 280175 272624 270532 271001 194513 194967 629432 596712 1382942 1354001 408498 405867 585780 590175 728538 711237 748701 755827 798064 809390 776577 862452 1829875 1910648 1191190 992473 642101 633804 754342 754245 792789 801813 820785 832305 938204 933877 4294139 4480004 39.95 71.7 1
11:13:12 2024-01-25 616035 614654 193890 190378 301362 306410 310944 310779 203498 203400 245454 249421 284034 286365 3699712 3988393 5660955 5466548 976753 1010207 269785 241608 249184 248560 280767 272173 269449 270931 194478 194933 632559 597202 1386357 1350232 408045 409101 585744 591718 731988 711200 748368 756762 799196 807071 774925 867671 1833778 1927074 1180481 993885 645770 635604 755930 755715 793356 800291 821110 837200 935512 931581 4289734 4483424 39.95 71.7 1
11:13:13 2024-01-25 623183 612993 193559 190378 300475 306577 312512 309914 203815 204148 243657 248391 284464 285587 3707360 3948884 5609928 5460371 985575 1011442 271058 240895 249433 250085 278518 272624 270716 269729 194958 194056 636382 598841 1383210 1348634 408658 405867 585968 592099 729286 708295 751389 761242 798064 802531 777129 865130 1833778 1936737 1181774 996718 646691 631527 755413 758906 793356 800013 824363 835973 932757 932835 4336361 4489599 39.95 71.7 1
11:13:14 2024-01-25 619009 612126 193865 189429 299047 306937 311559 309949 204029 203863 244963 250247 282969 288333 3704711 3952459 5631671 5474156 982334 1010207 269855 241153 249742 249148 280145 272624 269990 271415 193934 194967 637725 598841 1396927 1340163 408498 408236 588501 596359 729733 708295 753119 759016 792256 802459 781259 866399 1829715 1921440 1189307 1000996 646691 629224 758673 756726 788832 800291 830435 837834 926344 931544 4342753 4495763 39.95 71.7 1
11:13:15 2024-01-25 623895 612989 193559 189450 301435 304604 314007 309949 203285 204290 243549 250373 283295 286512 3696779 3958263 5593901 5442793 970420 1011405 272337 240113 249505 249321 281371 275958 269450 271155 194478 194629 629432 603131 1408783 1352965 409308 404545 586799 595515 724727 707292 754766 756425 792816 809047 779564 858731 1816689 1910204 1200382 1004599 643015 631044 759752 755316 788869 802522 827999 830337 929011 936591 4399071 4489599 39.95 71.7 1
11:13:16 2024-01-25 616040 612993 193594 190005 299496 306829 312104 309258 203600 202405 245180 248620 282394 287558 3704363 3995337 5618302 5442906 963630 1008740 271472 241153 251356 250828 280223 272660 270371 271380 194372 194967 628042 603131 1374177 1346404 409887 405795 590554 595296 727815 710307 759567 753566 793236 809047 776663 862174 1821929 1903522 1198724 1003884 642101 634703 761375 752458 791108 802414 824326 831640 930049 936555 4336361 4489599 39.95 71.7 1
11:13:17 2024-01-25 620790 611286 194036 189459 301357 305894 313494 308998 203600 203078 243801 247358 284446 285766 3702352 4038194 5661155 5442642 968380 1011640 272077 240895 249469 249355 282966 273818 270752 271345 194478 195271 631207 605937 1404262 1354662 411776 405831 589492 590882 726269 714317 755841 756425 799196 809011 774925 861447 1827114 1907270 1191190 1001708 645770 634526 761375 756388 793386 802486 822883 829871 932097 935893 4345766 4486398 39.95 71.7 1
11:13:18 2024-01-25 615299 611286 193559 189493 300891 305894 313494 308323 204092 203078 243513 248114 284047 284457 3694440 4026166 5641063 5427108 969109 1011133 272804 240645 249677 249113 280240 272624 269672 269729 194882 196344 650280 597960 1383535 1360013 409661 405470 589166 592118 728848 711200 746703 755353 800757 809011 774925 861299 1825909 1919150 1191190 992473 642101 633804 755925 755177 795707 802450 821110 832268 938204 933804 4317549 4483424 39.95 71.7 1
11:13:19 2024-01-25 614759 612984 193563 190056 299514 308638 311203 309258 204058 203007 245672 248114 283813 286678 3702076 4001031 5650267 5466056 976102 1012572 269716 241126 249326 251002 280662 274338 269449 271155 194513 194663 630822 597975 1399908 1348471 409079 409101 590362 593785 732938 713055 750335 755657 799196 807108 774925 866399 1833778 1924637 1200607 992473 645310 635604 755413 756388 794509 800049 822866 834748 935476 928515 4277102 4483424 39.95 71.7 1
11:13:20 2024-01-25 620259 611286 193559 189489 299078 306901 312798 309258 203600 204290 243801 248149 284012 287770 3699712 3958263 5609928 5458501 979501 1011059 271261 240645 249781 251319 279788 274192 270716 271050 194988 196380 650280 598766 1406506 1339775 405714 408236 588084 596436 733001 707255 753119 758443 793413 807122 779229 866399 1825946 1926003 1189307 998082 645770 629224 758135 756388 788869 800291 830435 837200 929011 930199 4348956 4489356 39.95 71.7 1
11:13:21 2024-01-25 620218 612560 193865 189416 301362 305428 312139 310197 202969 204290 243801 248494 283579 286678 3699712 3965564 5623653 5467890 979464 1008740 269890 241608 248698 251850 282167 274946 270716 272104 193864 195237 628388 603206 1369189 1339558 410830 408722 588171 596176 729606 709803 754356 762323 791623 802531 781813 867112 1827114 1920547 1189307 1004599 647615 632907 760796 758370 788832 800049 829844 834785 927424 932835 4370889 4505241 39.95 71.7 1
11:13:22 2024-01-25 622048 612993 193559 189493 299047 306037 314042 308288 203917 204004 243801 248908 283146 286485 3702352 3969048 5595402 5445696 971921 1008777 272563 240486 249048 249390 279885 272624 270716 271204 194538 196344 622906 603993 1418856 1346404 410830 404972 587178 594197 727778 708258 754877 755753 793309 813981 781542 858346 1819955 1906678 1206139 1006746 642101 631080 760833 753529 788869 806831 828036 830337 929011 937952 4364812 4492803 39.95 71.7 1
11:13:23 2024-01-25 614456 611061 194212 189424 299571 306829 313017 309042 203917 203113 249261 247324 283579 287594 3697536 4024831 5665520 5445523 966383 1010244 272529 240690 249469 249148 280036 271757 270342 270553 193934 194967 622483 607026 1372595 1357933 411630 405651 590554 592941 726710 713847 755953 757634 799196 808441 774925 862615 1828502 1907302 1187424 1000248 643932 634526 760261 754640 793386 802486 822866 832744 932794 935233 4339564 4486398 39.95 71.7 1
11:13:24 2024-01-25 618025 611290 193559 189459 301009 305894 313053 308288 203600 203078 243837 247908 284618 284760 3694440 4009694 5632979 5443019 967380 1008777 272372 240486 249469 251247 279948 272589 269261 269764 195165 198131 647500 598804 1390297 1358388 409661 405470 590554 592099 728848 712327 750785 755205 800256 811639 774925 861299 1825946 1919807 1193074 992398 643015 633804 754775 754098 795071 802450 821110 832268 938204 933841 4317272 4477032 39.95 71.7 1
11:13:25 2024-01-25 607579 611286 193559 189498 300087 306937 311559 308323 204412 203007 245672 247736 283579 285802 3694440 4002450 5634275 5445523 971103 1011096 270644 240690 250242 253653 280144 272173 268886 270553 193969 194090 629432 596287 1371267 1352480 408498 405831 590554 594732 730884 713303 750187 755827 796752 809281 777055 864488 1830742 1916433 1191190 992473 643015 635332 754342 753711 793356 802374 821951 833844 934152 928515 4276872 4477032 39.95 71.7 1
11:13:26 2024-01-25 616274 612989 193559 189493 298822 306865 311086 310233 203425 203078 245882 246639 283146 285891 3694440 3984394 5656925 5460371 972484 1011713 269855 240486 250242 253653 280258 272398 268886 271001 194513 194663 640544 596712 1375129 1351783 408498 405903 589529 591754 729642 713303 750790 757797 797353 809318 776503 867770 1832320 1923807 1173086 992473 643015 634703 755850 755715 793356 800013 820711 834785 935402 933567 4267723 4477032 39.95 71.7 1
11:13:27 2024-01-25 621505 611286 193563 189493 298594 306865 313017 310233 202969 204290 243801 247392 284012 284964 3694440 3967641 5660955 5442831 984438 1011713 271093 240930 247931 249355 280179 276913 270716 270553 193934 194090 628042 600552 1378951 1350667 409887 409101 588918 588949 731874 708583 753418 762360 800713 807122 774630 867559 1836313 1932850 1194957 996643 648540 635604 756522 758406 795670 800073 823453 838430 937540 930199 4305238 4483199 39.95 71.7 1
11:13:28 2024-01-25 625463 611326 193424 190321 298141 306937 312104 310414 203600 203113 243801 251097 283667 284964 3699712 3933782 5605003 5460371 984326 1011713 271507 240930 249693 249424 278549 272624 269672 269764 194993 194090 634992 598841 1380200 1348316 409272 405903 585554 590429 729090 706290 749802 761242 798064 807108 778085 868202 1837364 1936589 1206139 998138 647615 630897 756485 761808 793356 799486 824400 834748 933636 932835 4326955 4486398 39.95 71.7 1
11:13:29 2024-01-25 619752 612560 193900 189493 298629 306937 311594 310442 203600 203683 243801 247736 282319 287630 3699712 3939291 5623653 5466321 982334 1008777 269855 240895 248698 248940 279327 272624 269611 271450 193934 194663 635435 597137 1375548 1341638 405714 408236 588501 594453 729760 709300 753692 759016 792816 802531 781296 867396 1828182 1923907 1189307 1000987 646876 629042 758636 758539 790288 800182 830160 837200 926381 930199 4342753 4489599 39.95 71.7 1
11:13:30 2024-01-25 623113 611322 193238 189459 299571 304963 312104 309223 203003 203683 243283 247736 283111 286333 3694440 3952459 5623653 5464267 978729 1007276 269409 241059 248663 249321 279375 272208 270561 272019 193287 195136 633030 602270 1379385 1337184 409272 409101 588084 594161 729610 708295 755953 760128 791101 802495 779600 862598 1827114 1920276 1189307 1005999 647615 632613 760292 759618 788604 801916 829067 837512 926146 932835 4361510 4498971 39.95 71.7 1
11:13:31 2024-01-25 622700 612550 193594 190113 301357 305464 314477 307786 203459 203683 243801 248149 282319 286240 3694440 3956962 5586352 5435018 974020 1008026 272372 240148 248698 249355 278479 272589 270371 270966 193934 194697 629432 605724 1395359 1344914 411813 405795 586383 594673 726269 706253 755681 756799 793486 808819 777459 860182 1821929 1912716 1185540 1008037 645770 632658 764087 758428 792541 802306 827888 832670 931485 935480 4405297 4489356 39.95 71.7 1
11:13:32 2024-01-25 624744 612478 193559 189424 300807 306865 312104 309117 203951 202370 243837 248149 282319 287675 3690347 3981656 5595677 5442962 965006 1008813 270714 240148 250242 253689 279327 272660 270181 271380 194230 194663 626653 601485 1378359 1346404 409924 405149 589005 595296 725754 710307 753320 753604 792852 811401 779229 858346 1820635 1903522 1198463 1004599 641644 631080 759678 753030 790850 807113 829351 832670 931650 936446 4348773 4486398 39.95 71.7 1
11:13:33 2024-01-25 613381 611257 194071 189252 299422 305894 312068 308358 203634 203078 245765 249075 283182 288009 3694440 4004014 5639571 5435018 964669 1008777 271093 240895 249433 253689 281350 271792 268851 272019 193728 194967 629797 603993 1375342 1344803 410540 405831 590362 594417 728848 711273 754039 754282 795771 810535 776980 860833 1819918 1900825 1174934 1003884 642558 634703 761375 752111 791108 802220 825104 833745 931539 936733 4339340 4490250 39.95 71.7 1
11:13:34 2024-01-25 618219 613564 193389 189528 298585 305715 313053 310450 203888 203707 243801 248114 283813 284560 3694440 4011672 5623653 5432275 964595 1010997 272755 240521 249433 249148 279718 271827 269742 269764 194549 194629 632212 604069 1395944 1355623 411157 405759 588588 590420 726269 709120 750609 756153 797862 809082 774375 860833 1825946 1915430 1189307 998082 643015 630920 758673 753566 793422 802522 821110 832151 935549 937397 4335794 4486840 39.95 71.7 1
11:13:35 2024-01-25 614576 614296 192808 190482 301391 306901 312798 307821 204200 203043 244963 248012 282828 286441 3694440 4001031 5646574 5451006 972447 1010960 271282 240895 250242 253725 279948 272243 269296 270966 193934 194663 628042 597119 1383210 1352480 408498 405831 589492 590175 728538 711237 749233 755353 798064 809390 777129 862598 1831175 1920547 1193074 991063 642101 633804 754738 754245 793356 800049 820748 834748 935512 928552 4278874 4493656 39.95 71.7 1
11:13:36 2024-01-25 619610 614461 193454 189390 300072 306613 311961 310055 202868 203968 243801 247358 283614 286204 3697536 3958263 5605003 5451006 982147 1008813 271059 240690 249083 249390 278448 272208 269484 269764 194513 195555 645300 597137 1378455 1346404 408498 405903 585554 590919 729642 706253 751662 758710 796935 807108 775017 866399 1831175 1936774 1209924 998138 644850 629261 755985 756093 792793 797765 828036 837200 929355 930199 4330172 4484197 39.95 71.7 1
11:13:37 2024-01-25 621327 612372 193996 189321 299466 306145 311452 310091 203323 203506 243693 248012 282793 287320 3694440 3959775 5623653 5466321 979501 1008777 269444 240930 248698 249355 279753 272624 268886 272210 193557 195305 637771 603993 1388883 1337294 409924 408812 588084 596359 729729 708797 755841 760128 791101 802531 780706 862598 1825946 1913428 1189307 1004599 647706 632907 760297 757870 788869 800085 829253 834785 926381 928479 4352132 4489454 39.95 71.7 1
11:13:38 2024-01-25 622690 612555 193925 190413 301362 305643 314640 309152 203961 204040 243729 248391 283490 286571 3694440 3956367 5595677 5446182 969147 1008777 272372 240148 248698 249355 279063 272660 270371 272021 193969 194697 628042 604069 1392218 1346717 412314 405152 586502 592701 724727 706290 755087 755657 793486 809047 779600 858346 1821929 1907302 1200382 1004599 643015 630861 760836 755715 790547 802558 829844 832969 928352 935233 4408404 4492991 39.95 71.7 1
11:13:39 2024-01-25 616265 611257 194207 189459 301362 306577 313896 309480 204063 202583 245180 248770 282178 287522 3702064 3997911 5608755 5454895 961857 1007400 271331 240930 249258 250842 281034 272624 270371 271450 193934 194967 625263 603715 1384423 1346679 410250 405867 590362 596324 727815 711273 754589 754752 795807 811499 777249 859428 1821929 1900825 1177939 1003884 643015 630920 761375 753177 792541 802450 824363 829908 930085 935233 4333097 4489609 39.95 71.7 1
11:13:40 2024-01-25 609299 610856 193765 189463 300936 305715 313053 308358 203812 203400 244999 249671 283799 285538 3696779 4028107 5642304 5439582 966383 1009549 271542 240895 249469 251534 279327 276913 269777 270588 193969 194967 628388 604069 1378407 1354662 411813 405831 585744 590919 726784 712820 755042 755693 793374 810223 774925 862174 1825674 1910006 1189307 1001745 643932 635712 759185 755177 793386 802522 823453 832931 934152 935233 4333374 4480004 39.95 71.7 1
11:13:41 2024-01-25 615539 612550 193424 189459 300372 306649 310650 310233 203003 203043 245325 246673 283182 285927 3699064 4002561 5674574 5470350 980313 1011750 269925 241474 248279 251355 282167 277268 269672 270553 193969 194663 633428 600552 1381643 1350825 409308 409390 588918 590429 729642 708619 753418 759016 793337 802459 774375 867671 1833778 1921652 1200607 993885 647209 635332 755850 756762 793422 800291 821110 837275 935549 930199 4295859 4470652 39.95 71.7 1
11:13:42 2024-01-25 623890 610426 192984 189493 297690 306865 311594 310414 203459 203683 243801 249069 283182 284493 3691808 3933900 5610292 5455588 979214 1011133 270988 240859 248921 249355 278514 272660 270716 270413 194513 195281 640544 597202 1387767 1341754 405750 405903 585668 592701 729678 706253 746777 756799 793450 802531 778424 865167 1824085 1928018 1189307 995922 643932 629261 755985 755715 788869 800291 829253 836605 929011 930883 4330172 4480004 39.95 71.7 1
11:13:43 2024-01-25 619903 611261 194207 189127 299567 304604 311122 309914 202969 203718 243801 248149 282319 285842 3685088 3945171 5612766 5442717 971883 1009424 272232 240343 248556 249321 279788 272173 269485 271001 193934 194663 629432 605800 1380681 1346717 411485 405188 586351 592701 724727 706290 754505 756799 793486 806701 778975 858769 1821929 1911360 1179891 1007463 643932 630634 761375 755715 789987 802522 829253 832857 928352 933877 4386503 4489356 39.95 71.7 1
11:13:44 2024-01-25 616467 610426 193594 190065 299073 306901 312104 307892 204268 202723 243801 248654 282354 286714 3694440 3987741 5586146 5449041 965246 1011096 271212 240379 249621 250649 281016 274399 270716 271879 193587 194663 629797 603998 1390709 1348634 410394 405867 591869 594453 726784 711127 753432 754677 795807 809390 776700 862211 1824519 1902939 1178632 1001745 643015 630884 761375 753706 792231 802486 823193 829871 930122 936627 4333265 4480004 39.95 71.7 1
11:13:45 2024-01-25 617854 610891 193594 189459 300497 305035 313089 308134 203634 203683 243801 247770 284047 284728 3693251 4018177 5638288 5433886 966383 1011096 271936 240441 249255 251002 280039 273818 270426 270826 193793 196380 624962 603764 1404282 1359049 410576 405473 590135 591029 726269 710196 751514 755889 800146 809047 772693 859428 1825946 1916937 1189307 996718 643932 634703 757619 754245 796307 802486 820834 829871 935549 935233 4330172 4477032 39.95 71.7 1
11:13:46 2024-01-25 616541 612619 192655 190355 296781 306397 312798 307356 203634 202901 243319 247392 283146 284529 3690347 3996865 5624963 5432275 967380 1008813 272407 240610 249992 251319 281769 274982 270752 269624 195024 195979 659394 597975 1387469 1359478 409079 405152 589754 589180 728331 712290 750250 754677 797594 807873 774667 861336 1825946 1919187 1191190 992473 642101 632907 754775 753711 795107 802450 821110 829908 938292 933877 4314617 4476812 39.95 71.7 1
11:13:47 2024-01-25 606101 611257 193625 189459 299768 306937 310686 308323 203634 202723 245325 247392 283182 285900 3694440 3998953 5638288 5443238 968276 1011750 270679 240148 249540 253653 279718 274557 270716 273040 194230 196344 624962 597119 1390547 1356826 409370 408018 591813 594067 729569 711200 749196 758576 797954 808212 774464 865092 1828182 1916103 1196840 992473 643932 634703 753664 756388 793356 800291 822280 834748 934850 930199 4287866 4480227 39.95 71.7 1
11:13:48 2024-01-25 622934 612825 193304 189987 300187 306829 311594 308288 203391 203007 243521 248494 283111 284955 3694440 3933721 5593901 5458463 979501 1008740 269855 240690 248627 249321 279292 272624 269954 270966 193899 196206 619479 599691 1376370 1334846 409661 408054 588881 594819 732480 709226 751032 758943 792219 802459 780930 864944 1827114 1920276 1209977 1002416 645770 631044 758673 756689 788832 800291 830435 836568 926990 930199 4342664 4486398 39.95 71.7 1
11:13:49 2024-01-25 621560 612560 193559 189429 299978 304140 313494 308358 202969 203683 243765 248080 283111 286007 3690347 3950503 5593863 5427183 970948 1007276 271922 240113 248627 249355 278444 272589 270752 270553 193899 194629 629432 603993 1381276 1345123 412590 405149 587214 594653 725644 707145 755729 759655 795639 812830 779118 858346 1821892 1908893 1194625 1004599 642558 631044 761259 755852 789987 802486 828036 830337 929011 935196 4380011 4480227 39.95 71.7 1
11:13:50 2024-01-25 616201 611257 193865 189459 301222 306613 312068 309223 203600 202370 245672 248114 282284 287432 3695616 3993142 5606339 5449133 962944 1008026 270679 240895 250207 253582 279913 272624 269990 271415 194230 194697 626653 603206 1372686 1346404 409924 409194 590669 597174 728738 712327 754356 754677 793231 813981 781234 860721 1821724 1903522 1196840 1006717 642026 632870 760181 752421 789987 807076 825573 829834 930085 936555 4342664 4483424 39.95 71.7 1
11:13:51 2024-01-25 614415 612560 193865 189424 299501 305894 312104 308288 203285 203007 245180 248590 283477 286427 3685088 4006138 5642304 5434980 966383 1007276 271093 240690 249048 248940 282566 271757 270371 271380 193557 194967 642129 603993 1376960 1347920 410540 405831 590779 593923 727711 714317 757271 760525 795625 810499 778893 860683 1828219 1899710 1193423 1000875 643932 634703 762347 754245 792793 804115 823453 834490 931402 933841 4336361 4477032 39.95 71.7 1
11:13:52 2024-01-25 618020 612989 193563 189493 298594 304999 313053 310487 203566 203043 243801 247736 284078 284457 3690347 4010600 5623653 5430376 966383 1008026 271542 240486 249223 248940 280214 273624 269742 270329 194413 194494 630822 603993 1366798 1355623 411448 405470 588918 592099 725754 711164 754877 757220 800109 811572 774191 860721 1828219 1915718 1191190 1000987 643932 636506 758562 755316 795538 802342 821110 832744 939536 935333 4317549 4477032 39.95 71.7 1
11:13:53 2024-01-25 616274 612560 193253 189424 297655 306937 311559 308253 203917 202688 243801 247702 283146 287487 3695616 3999596 5628969 5438904 970213 1008740 270644 240486 250031 248560 280158 272398 270752 270553 193934 194494 630822 597137 1385291 1356452 408498 405759 586140 593832 727591 711237 749233 755889 798064 809136 778188 864993 1832320 1918117 1191190 990734 643015 634629 755376 755316 793356 800049 823453 836204 936293 932835 4258344 4480227 39.95 71.7 1
11:13:54 2024-01-25 622700 612993 193324 189459 299519 306289 312032 308323 202969 204147 243535 247392 283777 284897 3690347 3948884 5595677 5438866 981353 1008740 270679 240311 249083 249355 278374 272624 270752 269694 194649 194022 636382 598841 1371283 1348746 408658 405831 585554 590420 728848 707255 750335 760666 798064 802495 776577 864477 1833437 1938041 1181774 996680 647615 630897 755850 760698 795612 802557 824289 834748 931502 931516 4326955 4486398 39.95 71.7 1
11:13:55 2024-01-25 617049 611266 193559 189429 300599 306937 311310 309727 203003 203043 243801 247736 282257 287679 3690071 3941981 5622333 5458808 980898 1008740 269632 240895 248663 249182 279292 272435 268886 272210 193557 195237 629269 602270 1385165 1337184 409308 408236 588084 594161 729606 709028 755841 760128 792256 802495 780669 864440 1827114 1911964 1189307 1006717 648540 632613 760173 759730 788604 802520 829657 837474 926161 932835 4358348 4489599 39.95 71.7 1
11:13:56 2024-01-25 613867 612560 193494 190083 302436 305930 313494 308037 203566 203647 243765 248528 282368 286240 3692980 3956481 5567701 5443019 963188 1010207 270679 240382 250594 253653 279063 272660 269990 270966 193863 194629 625305 601840 1390602 1352965 409308 405437 588918 592373 725754 709803 755841 755353 793413 811401 779564 858346 1817842 1903251 1191190 1004599 641644 632658 761222 755177 790850 802342 827850 832039 930180 938135 4342561 4483424 39.95 71.7 1
11:13:57 2024-01-25 615163 613445 194137 189390 299536 305930 312790 309117 203917 203078 243801 251920 283676 286678 3690347 4015521 5632979 5445523 968455 1008740 271282 240690 249433 248974 281100 273624 268886 270966 193863 194663 622483 603993 1376513 1350232 410576 405831 591451 592592 726784 711237 755841 758038 797499 811108 776674 858346 1825816 1903522 1200818 1000167 643932 630956 761375 755790 793245 807113 822056 832632 935627 936807 4329908 4483424 39.95 71.7 1
11:13:58 2024-01-25 616541 612821 192679 190983 297613 306577 313017 308072 203634 203043 244963 250021 283543 284964 3690347 3991854 5623653 5419438 967764 1008740 271922 240113 249433 248594 280363 272624 269261 269729 195203 195281 628042 597025 1416996 1356340 405678 405470 590591 588926 728848 711200 747072 758396 799196 809390 776577 861336 1829838 1916433 1189307 992473 642101 634253 754738 754245 793386 802378 820923 834973 939352 934635 4273039 4477616 39.95 71.7 1
11:13:59 2024-01-25 617739 613852 193389 189489 299482 306397 311594 310891 203323 203612 243801 246639 283579 286212 3694440 3964812 5660955 5442906 979539 1008026 269855 241644 248627 248974 282697 273624 269672 270518 194513 194494 629432 600552 1382097 1348634 409272 409390 590172 590429 733398 709156 750150 759016 793337 802423 774653 867016 1832464 1921615 1191574 995300 645795 630920 756928 756726 793386 800023 821110 836605 935549 931581 4309217 4483836 39.95 71.7 1
11:14:00 2024-01-25 623577 614727 192808 190349 299664 306829 312032 308323 203425 203007 243513 249185 282939 284928 3689604 3934047 5593977 5460371 978070 1008777 270422 240859 248663 253725 278409 272660 270371 270553 194478 194056 629432 596352 1371121 1342782 405714 405867 585668 592628 729606 706253 748368 756799 795771 807108 777249 865167 1825909 1931103 1200143 998138 645310 629188 755930 755715 791108 800291 828036 837200 930329 930199 4332690 4490621 39.95 71.7 1
11:14:01 2024-01-25 621556 612514 194066 189023 299430 306181 311890 311661 203464 203647 243801 248114 283260 286240 3695616 3959088 5623653 5464267 979501 1007276 269855 241439 249048 251247 279718 272624 269990 272245 193899 194663 626653 600552 1385724 1335605 408045 408236 588501 596359 730793 709803 754766 760091 792256 806514 780706 866399 1827114 1920547 1211896 1001745 646691 631044 759752 756726 788869 797729 830435 837200 926344 930199 4348956 4484197 39.95 71.7 1
11:14:02 2024-01-25 631141 612555 193759 190078 300395 307788 312910 308147 204733 203363 243693 249116 282934 286571 3690347 3972669 5577026 5436776 962944 1008026 270679 240690 250278 253725 279683 272660 269990 271415 193899 194629 626653 602270 1368956 1346679 409924 405795 590172 594696 726784 710307 755841 754752 792852 811135 780338 860220 1820598 1903522 1196544 1004599 641644 631974 760218 753177 789717 802522 825647 829871 930049 935333 4330172 4480227 39.95 71.7 1
11:14:03 2024-01-25 615539 612555 194207 189459 300900 305643 312767 310450 204029 203400 243693 248622 283870 285659 3695285 4018937 5634047 5427183 966383 1011059 272126 240521 249048 248940 279292 271792 269742 269694 194377 194022 633602 603993 1372406 1354662 411157 405759 588918 590420 724727 710159 754491 758359 793374 809082 772656 860182 1827114 1918297 1211896 998791 643015 630654 758673 754245 793386 802486 821110 832744 935549 933913 4323866 4477032 39.95 71.7 1
11:14:04 2024-01-25 618297 611649 192783 190005 297447 306146 313053 309283 203634 202796 243585 250071 282863 284786 3692645 3990528 5623653 5430122 966383 1008777 272337 240148 249693 251002 279683 272363 269672 269729 194513 195281 656046 598340 1418310 1357858 405714 405473 590172 590420 728331 710159 751662 755215 798989 809047 774925 861299 1827114 1915977 1191190 992473 642101 633804 755949 754245 795670 802486 821110 832268 938204 937037 4283211 4470855 39.95 71.7 1
11:14:05 2024-01-25 616040 612993 193594 189493 300014 306685 310650 310384 203600 203007 245672 247187 283295 286427 3699064 3988393 5665195 5462541 975328 1012535 269716 240895 249469 253689 280214 272208 270716 273040 194478 194663 626333 597137 1399879 1351783 408081 409390 590779 591754 732819 711273 751514 756799 793301 807108 774925 868202 1833218 1921615 1193074 995300 645732 630920 755850 756388 794545 799450 822642 836642 936875 928515 4275094 4470652 39.95 71.7 1
11:14:06 2024-01-25 621778 611286 193424 190157 298589 305535 312104 308358 203003 204290 243801 247358 283813 284893 3689632 3935683 5604923 5443222 981353 1008777 270456 240930 249517 251319 280168 272660 269990 270966 194513 194090 626189 599261 1392313 1342589 408045 408236 587251 594874 731746 706290 752583 758443 794609 806538 779564 867671 1827114 1930840 1187424 998828 645310 629224 755850 755620 791108 800857 830435 837238 929011 931581 4333374 4477032 39.95 71.7 1
11:14:07 2024-01-25 620222 612546 194176 188834 300482 305069 311594 309914 203003 203718 243801 248149 283221 285837 3685088 3933707 5608755 5443019 971883 1010860 272613 240343 249012 249390 279292 272624 269485 271584 194786 194629 620849 605291 1390969 1348634 412590 405759 586799 593540 725754 707793 755109 756799 795208 809047 779564 858769 1821929 1912789 1181774 1006746 643932 631080 761952 755948 790547 802558 829253 832151 929011 933913 4392794 4483424 39.95 71.7 1
11:14:08 2024-01-25 616067 611769 193563 189148 298589 306865 312104 309939 203917 202405 243837 250285 282284 286750 3690347 3972669 5587340 5457511 963630 1009697 271402 240716 250588 250649 280789 274982 270371 271450 193934 194967 634906 603993 1388651 1344803 410540 405903 591451 595571 727815 710196 754002 754677 794609 810829 778350 860076 1821929 1900082 1193074 1004599 642101 632907 761375 753641 790547 802450 825573 832268 928698 935333 4330172 4470652 39.95 71.7 1
11:14:09 2024-01-25 617416 611922 193555 189429 298594 304359 313309 310450 203600 203078 243801 248114 283813 284059 3690347 4016760 5623653 5436399 968014 1012535 272232 239971 249362 250649 279812 274593 272016 270739 194680 195794 646111 598841 1381660 1360215 410245 405759 589758 590420 728331 709621 750785 755215 797862 809047 774375 863851 1827114 1915830 1191190 992473 642101 632907 755985 753641 795670 802486 820519 829834 938204 933877 4303360 4467667 39.95 71.7 1
11:14:10 2024-01-25 613807 610860 193289 189454 299555 306937 310180 308394 203003 202405 243801 249373 282284 284964 3690347 3991705 5634275 5451006 972484 1011059 270833 240236 250481 250718 280258 274205 270752 270448 193793 196242 647590 597951 1387761 1349274 408081 409101 589492 593785 732480 711200 750943 756167 797206 807122 774925 867054 1833778 1922464 1200607 993885 645310 635604 755985 756388 793386 798888 820711 836010 935512 931581 4259901 4470652 39.95 71.7 1
11:14:11 2024-01-25 623661 612993 192948 189459 297690 306865 311849 308358 203003 203683 243765 247736 283146 284560 3687716 3939655 5593901 5442831 979501 1011750 270456 240859 249433 251319 281371 275372 270201 273040 194680 196104 626653 598415 1392720 1336815 409661 408054 588501 592336 730675 707292 753693 760244 792780 802495 779600 868202 1825946 1924637 1189307 1000285 645770 630811 758673 756726 789987 800291 830435 837238 926381 930199 4333374 4480004 39.95 71.7 1
11:14:12 2024-01-25 623106 612560 193594 189459 301149 304963 313053 309258 202969 204004 243801 249759 283146 285837 3682462 3941230 5593901 5427282 972177 1008777 272407 240690 248414 249390 278479 272624 270371 271204 194266 196344 639134 603993 1410688 1346531 410830 405579 587214 592263 725644 708295 753692 757444 793413 812721 781776 858346 1816689 1912302 1198463 1003884 643015 630634 760297 755261 789987 807099 829253 832151 929011 935370 4355172 4477032 39.95 71.7 1
11:14:13 2024-01-25 613546 611261 193896 189429 300986 306397 312139 310890 203600 203078 245745 247358 283146 286750 3689178 3994768 5628969 5438941 963947 1008813 270714 240521 249083 253689 281034 272208 268630 271829 193592 194967 625263 605291 1373355 1352480 410431 405759 592270 595607 728848 713847 757998 755242 795734 810259 777249 863889 1825122 1902173 1198724 1003171 644654 635493 761375 753711 792793 802450 824441 829908 930122 933913 4329328 4480227 39.95 71.7 1
11:14:14 2024-01-25 617416 611358 193900 189990 299078 304640 313053 308358 203600 203078 243801 247392 283813 284693 3690347 4014535 5628969 5433886 966383 1010244 271542 240521 249258 249148 279327 276840 269742 270518 193899 194494 625569 604664 1368438 1352293 412885 405542 591384 592210 726747 713340 755804 756388 800709 813406 774339 857563 1825909 1919807 1189307 997428 641893 634703 758673 754565 796871 802522 821110 832857 935549 937683 4323995 4474737 39.95 71.7 1
11:14:15 2024-01-25 616104 611322 192814 190488 299759 306901 312798 307391 203951 203078 243801 247736 283363 285049 3689178 3999176 5623653 5432275 970946 1010244 270679 240521 250278 253796 279718 271792 268886 270588 194513 194090 620849 597142 1385603 1357933 405750 405831 591813 593785 730884 714354 749159 756388 799726 810499 777055 865484 1831175 1910611 1191190 992473 643582 634703 753780 754245 793386 804794 824940 833525 938204 928552 4298738 4470855 39.95 71.7 1
11:14:16 2024-01-25 614287 609572 193670 189493 298372 306937 310650 308394 203634 202723 249345 247358 282429 285837 3683925 3982380 5634275 5442868 972484 1011750 269820 240667 249505 253689 280179 271792 268886 270553 193934 194528 629432 596292 1381684 1351783 408498 405939 589529 592209 729738 713810 750799 757927 799726 809318 777055 864981 1830346 1923604 1196840 991026 643473 634703 754342 756204 793349 802378 822571 834155 938094 928588 4269183 4470652 39.95 71.7 1
11:14:17 2024-01-25 618292 611326 193450 189459 298376 306649 312104 310233 202969 203540 243837 246639 283698 287839 3689178 3956367 5642304 5443238 982367 1008813 270679 240521 247686 249355 279928 277145 269519 270329 193969 194056 626653 600199 1381525 1352965 409308 408236 587334 585541 729879 709803 748405 761315 801318 807122 776525 867522 1834930 1935598 1210023 994996 648540 634703 755082 758979 795670 800026 820748 839662 936875 930199 4314467 4470652 39.95 71.7 1
11:14:18 2024-01-25 622971 611065 192984 190056 297681 306901 312068 309258 203600 203078 243801 248942 282319 285000 3690347 3931958 5597026 5442868 979389 1011713 270679 240895 249083 249355 278640 272695 269296 269764 195066 198408 646709 597137 1387859 1340801 408081 408522 587251 592373 731819 707292 753156 759544 795208 807108 783789 868239 1836054 1931478 1189307 1000987 646691 630415 759052 758539 791108 797765 830435 838468 930805 930199 4327196 4489356 39.95 71.7 1
11:14:19 2024-01-25 621173 611101 193900 189127 301353 305679 312104 309980 203003 204004 243801 247770 283146 286485 3685088 3944892 5614328 5458633 977156 1008813 270679 240895 248279 249321 281899 272173 268886 270966 193899 194663 620849 604738 1364842 1336999 411813 408236 587214 594417 729606 708295 756255 760703 793486 808819 778668 862561 1826131 1919807 1187424 1010302 647615 632349 762958 760698 789841 805130 826636 833488 926732 928552 4358268 4486398 39.95 71.7 1
11:14:20 2024-01-25 621741 612431 193590 189463 298629 305966 313089 307391 203634 203567 243801 248528 282319 285837 3685088 3956962 5578402 5433886 970533 1008777 272733 240148 248734 249390 278483 272624 268886 270588 193934 194663 628042 603993 1377907 1344766 411194 405188 586383 591427 724727 707292 755841 758173 793450 806737 778975 860220 1824085 1912716 1183657 1008157 645310 632208 762687 756388 790474 802378 830286 832632 928900 935857 4383217 4492803 39.95 71.7 1
11:14:21 2024-01-25 616541 611065 193594 189459 298976 306311 312104 308323 203951 202405 243801 248149 282284 286593 3685088 3967029 5585708 5437902 963225 1008813 271093 240895 249505 253653 280583 272208 269990 271415 193934 194663 634025 602270 1384423 1346404 409960 405867 586176 595296 726723 710232 754039 755353 793486 811473 778424 860076 1820635 1900825 1196840 1004325 641644 632687 762347 753343 791977 802040 825462 835123 931650 938135 4336361 4480004 39.95 71.7 1
11:14:22 2024-01-25 617190 614392 193389 189429 298594 304748 312833 310012 203747 203043 243801 247392 283261 284023 3679063 3995928 5612766 5424534 970213 1008777 272113 239776 249505 253760 279753 272208 268886 269729 195165 195281 629432 596287 1385609 1355623 405750 405831 589529 590919 727605 711237 749270 756153 798064 810717 774433 862598 1831175 1916470 1191190 992473 642101 633804 754914 753566 794973 804188 824516 837474 934667 934818 4263881 4483199 39.95 71.7 1
11:14:23 2024-01-25 626111 612920 193996 189360 301357 304963 312068 309945 203396 203647 243729 248080 283543 286240 3692980 3941230 5614328 5442793 977854 1007989 269890 240895 248279 249321 279913 272173 270752 273158 193522 194967 628741 604271 1366326 1337184 412903 408812 587214 595259 728848 708295 755580 760666 793377 807108 779490 862561 1827114 1914856 1187424 1007463 647615 632658 761375 758370 788832 801177 826785 834973 928352 932835 4392714 4493255 39.95 71.7 1
11:14:24 2024-01-25 620932 612469 193383 189321 299111 306181 312726 307251 203917 203007 243801 250725 282722 286275 3686237 3969048 5574145 5432275 963630 1008740 270679 239909 250594 248560 279257 272660 270371 271345 193899 194629 626653 602711 1375964 1346404 409887 405116 588918 594417 724727 709803 755303 755889 792816 810793 779564 858346 1817842 1903522 1200382 1004599 642101 630597 759752 754245 788832 802522 828036 830337 929011 936555 4355091 4484358 39.95 71.7 1
11:14:25 2024-01-25 614288 612678 193895 189325 299395 305714 311890 310450 203498 202866 245180 247324 282284 287558 3685417 4008438 5631631 5430652 966383 1008777 271283 240113 249048 248974 280109 273045 269296 270931 193863 194629 637318 604069 1391512 1351783 411776 405795 585780 590846 726269 711273 753357 755388 798064 809011 774925 860796 1825909 1903522 1189307 1000248 643932 635604 760833 755715 793356 802486 821110 832151 935512 933877 4317549 4470855 39.95 71.7 1
11:14:26 2024-01-25 617204 615296 193269 190387 300082 306433 313350 308147 203990 202866 245072 250164 283254 284023 3683608 3991705 5614328 5419400 966383 1008740 272112 240077 249433 250470 279683 272398 269672 269694 194821 195555 648890 598832 1391190 1358513 408009 405437 590591 585613 728848 710698 749233 755889 797826 809011 774925 861911 1827114 1916789 1189307 992473 642101 633804 755413 753674 795634 802450 821110 832268 938204 928552 4293743 4461300 39.95 71.7 1
11:14:27 2024-01-25 614250 611927 193389 190078 301041 306613 312011 309949 205322 202866 245108 249146 282969 286123 3688684 3978719 5642304 5445523 975762 1010267 269374 240895 249433 253760 280179 271757 270752 270708 193899 194494 628042 596352 1404530 1350232 407778 408236 585816 590628 729606 711200 750673 756425 799196 808248 774925 865092 1831175 1924747 1196840 992473 643932 634482 754342 755715 795047 800291 822280 838430 936875 930199 4264679 4470855 39.95 71.7 1
11:14:28 2024-01-25 620145 612993 192948 189459 300880 306613 312564 310450 203747 204363 243513 249146 282974 284786 3688495 3944639 5595677 5449410 983586 1010244 270644 240716 248837 249390 278523 272173 269449 269694 194513 194056 634992 598415 1374547 1350232 409272 405867 586383 590614 728538 708295 746777 761205 798064 806840 774944 865092 1833778 1933844 1205659 996718 647153 631527 755413 757833 794774 800013 824363 834748 932097 930199 4323911 4470652 39.95 71.7 1
11:14:29 2024-01-25 619965 611261 193389 189429 298350 306541 311086 309223 203425 203078 243513 249846 282002 287549 3687373 3935753 5614328 5454895 981240 1011640 269374 240930 248663 248940 281968 274520 270227 271794 193592 194663 623873 600124 1385480 1333064 408983 408812 588501 593631 729861 708797 755566 760084 791101 802459 780669 863863 1827114 1916433 1187424 1001745 645770 631080 756301 756726 787679 801423 830435 835936 926381 930199 4339564 4477032 39.95 71.7 1
11:14:30 2024-01-25 622705 611257 193559 189454 300438 304963 313494 308288 203425 203825 243729 248114 282319 284964 3689604 3965840 5577935 5430652 964893 1007989 271472 239457 249219 248940 278374 272624 270371 270553 193758 194090 626653 600552 1396131 1344692 409887 404510 586799 592104 724727 708295 755303 755827 793413 809957 779192 858346 1816726 1906223 1186948 1003884 643015 629224 756338 754245 789717 807062 829844 831521 928352 937074 4339564 4477032 39.95 71.7 1
11:14:31 2024-01-25 614814 611266 193599 189092 300900 304748 312068 308288 203285 203007 245672 246571 282319 286642 3685088 4001636 5637059 5449231 965694 1011677 270644 240486 248663 253618 280823 273818 270371 271345 193863 194967 650280 603918 1389627 1346404 410540 405831 589492 594417 727815 711237 755946 754282 795771 809011 777213 860833 1821929 1900825 1200607 1003171 642101 634432 761375 752074 792231 802450 824363 829871 930049 928588 4323866 4474046 39.95 71.7 1
11:14:32 2024-01-25 615773 612984 193559 189390 299042 304999 312762 308288 203391 203043 243801 249198 283146 284693 3683608 4005156 5641063 5433474 966308 1011133 271781 240308 249041 248940 279792 271757 269742 269729 194266 194056 639134 603562 1386314 1355623 412590 405651 588918 590420 726269 709120 753804 755753 798989 810223 774375 860182 1825816 1916356 1189307 998138 642101 635604 758673 754640 795707 802486 821110 832114 935512 935333 4314467 4467667 39.95 71.7 1
11:14:33 2024-01-25 611818 612993 192340 190026 297721 306721 312104 309975 203600 202370 243801 247324 282284 284964 3680982 3984507 5603145 5451277 972252 1011133 270540 240175 249888 250649 279808 274205 269415 270483 193899 194056 629432 597119 1403797 1355486 408498 405795 586140 593748 729729 710698 749233 756425 798064 809390 777129 863105 1825909 1916789 1191190 991026 642101 633804 754342 753711 793356 800049 823453 833525 934152 928515 4253766 4461483 39.95 71.7 1
11:14:34 2024-01-25 616541 612989 193258 189213 300485 306361 311594 310162 202935 203078 243801 246387 282319 284969 3685088 3969732 5642304 5447375 984127 1011059 271261 240716 248393 249286 280039 273745 270716 270448 194336 196242 634992 598841 1373617 1348815 410830 405579 586383 590443 727578 708295 750757 761242 799196 802495 776577 863825 1832454 1933705 1208058 995300 647615 632422 755312 758370 793349 799726 822866 837238 934850 930199 4308144 4461483 39.95 71.7 1
11:14:35 2024-01-25 621815 609692 192648 190026 297204 306937 311122 309466 203285 203043 243801 248666 281898 284937 3685088 3908429 5595677 5449410 979501 1008777 270848 240574 249184 251283 279188 273354 270335 271050 194372 196069 620849 598804 1389087 1340986 408045 408812 588501 597174 733001 708797 753692 759016 792256 807122 781850 868202 1827241 1910611 1211896 1000285 646654 629224 758008 756726 788869 800291 829907 837200 926344 930199 4336428 4470652 39.95 71.7 1
11:14:36 2024-01-25 620218 612550 193559 189454 299536 304963 312104 309975 202969 203683 243801 249759 282376 285775 3680982 3933707 5584978 5435244 967764 1005851 272147 239741 249219 251673 279788 275336 270716 273040 193793 196380 630301 602270 1394180 1345123 410830 404972 588084 595937 724727 708295 754505 755753 792219 811401 779564 858346 1816726 1902790 1194625 1004599 642101 630597 759149 754245 788869 807062 829253 830337 929011 936696 4342664 4467667 39.95 71.7 1
11:14:37 2024-01-25 614493 611252 193865 189228 301435 305679 311849 308323 203285 203043 243801 248451 282354 286772 3680982 3993416 5632979 5430652 963947 1008543 270679 240113 248663 253582 280802 277232 270450 271964 193652 196344 626653 606592 1373359 1350555 411302 405651 592270 593785 726710 711237 754837 756425 798064 811536 777129 860182 1824519 1901262 1169099 1001745 643932 630920 761375 756388 793356 802486 822280 832857 934188 935893 4323866 4467667 39.95 71.7 1
11:14:38 2024-01-25 618025 612993 192979 189493 298141 305930 313017 309501 203425 203043 243801 249723 283111 283589 3680982 3995778 5605003 5421274 964558 1008026 271542 239909 249693 253689 279310 271792 269707 269694 193934 194056 629432 603956 1370917 1358201 411339 405651 589129 591781 726710 710270 753506 757561 800329 809047 773789 860182 1829038 1918297 1189307 998138 643932 630920 758673 753566 793386 802486 821110 832114 935512 936591 4317549 4462202 39.95 71.7 1
11:14:39 2024-01-25 618020 610856 192644 189493 297655 305930 312798 309610 203425 202688 243801 247358 282363 283589 3681212 3989013 5614328 5422910 969403 1008777 270644 240521 250031 253653 279718 271757 270561 269764 193934 194090 628042 596487 1373757 1356967 409661 405542 590554 593785 730402 713155 750785 756351 799086 810462 778233 865092 1825946 1919807 1191190 992435 643932 634253 754201 754135 793356 801213 823156 834748 935512 928515 4260015 4458301 39.95 71.7 1
11:14:40 2024-01-25 618108 610851 193563 189459 297725 305607 312068 309727 202655 203647 243513 246605 283239 284928 3680982 3950705 5632979 5441640 982260 1008777 270644 240690 247895 249355 279718 277232 269707 269764 194513 196344 633602 598841 1373198 1346404 409308 405903 587214 592867 731960 708074 749654 761095 801465 802387 778159 868353 1834930 1931330 1187424 995300 649467 632907 755813 760091 793349 797729 825104 837200 932794 928849 4314467 4470855 39.95 71.7 2
11:14:41 2024-01-25 618806 611257 192948 189459 297861 306901 311274 308358 203285 203043 243801 248874 281819 285000 3680705 3911369 5601013 5442831 981597 1010244 269855 240521 248698 249182 279172 273653 269196 271415 193934 194359 632212 597137 1400663 1341638 405714 408236 587251 594453 731228 708098 755087 761161 796205 802387 781703 864981 1828219 1922238 1189307 1001745 646691 630823 756411 759967 788604 800291 830435 837200 927686 932175 4339564 4477032 39.95 71.7 2
11:14:42 2024-01-25 621137 611257 193820 189424 299291 304463 313017 308323 203003 203683 243765 247942 282284 284964 3675736 3941995 5586352 5431999 974333 1005814 270714 240486 247895 249355 279028 271792 268664 270329 193652 194056 628042 603998 1385046 1336999 411813 405506 586383 591427 727815 707793 755617 758354 797904 810353 781561 860571 1823021 1908930 1183657 1007463 645770 629969 761375 756388 790547 802486 830538 832744 929011 928552 4380268 4473841 39.95 71.7 2
11:14:43 2024-01-25 618292 610997 192984 189424 299586 306433 312068 306428 203600 202688 243801 248149 281425 286212 3675736 3956962 5553950 5411670 960888 1005814 270456 239405 250278 253653 281104 271827 269611 270588 193899 194056 626653 600552 1405505 1344933 409960 405795 588918 596359 727815 709300 755841 755353 792852 811401 780435 861381 1820914 1899710 1194625 1005993 641607 630415 760833 752957 789726 806795 828036 830337 930329 937952 4348962 4477032 39.95 71.7 2
11:14:44 2024-01-25 611143 610737 193594 189092 299073 304568 311594 308037 202969 203104 243801 246605 282341 286240 3675736 3987593 5607663 5426779 959056 1005814 270848 239944 248663 249770 280053 277232 269990 270966 193592 194090 623873 602270 1388299 1345449 409887 405831 591451 594417 727815 710159 754039 754940 794609 810223 777249 857563 1819918 1901262 1189307 1005281 642101 634217 762687 753641 790961 805971 828167 833451 930085 936591 4312692 4474233 39.95 71.7 2
11:14:45 2024-01-25 625254 621911 200527 192841 309310 314854 322934 319096 208078 205744 251144 255012 288579 292840 3732782 4046744 5725956 5539243 993862 1042284 278614 246634 260567 258762 294305 285098 280977 285107 198754 201660 672602 619310 1416040 1379364 421956 414881 606319 610824 750030 733757 779294 778401 817557 836661 802585 882434 1886652 1980607 1215673 1034703 668094 652833 788613 788478 818165 829905 857041 865943 959236 962265 4421010 4585869 39.95 71.7 2
11:14:46 2024-01-25 645118 635654 196816 195485 311237 319859 330893 328631 211290 208902 255130 262333 294388 297282 3771910 4023273 5763534 5610217 1034754 1066876 280698 250334 264638 265315 301198 292050 288784 288400 200985 203537 684201 619310 1426256 1395472 421886 418687 608920 612330 759135 739667 774694 782973 820798 829536 795533 886322 1913031 2007499 1223207 1029562 666372 658004 792240 785572 820905 834616 853942 860726 962038 966517 4490630 4610932 39.95 71.7 2
11:14:47 2024-01-25 647699 642125 197962 193612 314042 318892 333735 330947 215062 208617 257388 263172 295280 299065 3806388 4084815 5791510 5647678 1042624 1079164 278536 248790 263820 266727 299554 291332 288865 289752 199066 202968 678401 623336 1423117 1388558 421253 418358 602131 608597 755836 728402 772290 779577 806890 820415 793115 881571 1914390 2024975 1208140 1026114 664474 651205 781369 782936 816372 822808 839499 857509 956518 952429 4386239 4611435 39.95 71.7 2
11:14:48 2024-01-25 649478 648377 194884 191253 310007 318750 333951 330947 211241 207533 256561 261358 293450 297527 3812577 4131230 5830100 5642336 1032945 1083690 276359 244329 262278 264468 302161 291843 287729 289646 197307 200398 678401 626451 1427893 1397752 419423 414917 595118 603559 743172 725653 764943 764560 798064 816172 777249 858346 1898320 1987675 1209977 1023197 653257 641804 774962 770373 800302 811536 835072 838671 936958 941940 4502684 4619002 39.95 71.7 2
11:14:49 2024-01-25 660043 647716 192644 187778 308314 314451 331610 329662 208223 206352 253601 259689 291984 296158 3806664 4049821 5824663 5647678 1053797 1084458 273277 246047 261042 262014 296309 288852 284969 285490 197236 197302 682751 617545 1429849 1392503 415403 412300 588647 590012 735977 713362 747072 758979 789716 793446 758429 852809 1895898 1994046 1202490 1003884 647615 636429 759185 758979 793105 799161 811565 829155 933078 924855 4370818 4589715 39.95 71.7 2
11:14:50 2024-01-25 657035 649719 189161 185530 305156 310971 327799 326899 205931 206018 254784 256617 289018 293141 3809645 4096405 5820517 5620926 1038446 1078986 270679 238999 259545 258009 295856 286719 280411 281756 195475 194090 670668 613426 1400523 1399736 413054 408236 583002 583548 723701 705753 740024 744033 775310 791210 750294 831709 1877406 1967878 1206139 1001745 638423 630151 753664 748741 784270 793207 802459 813813 919817 910524 4380089 4571490 39.95 71.6 2
11:14:51 2024-01-25 649633 649097 186799 185451 303677 310423 327274 324992 204302 204028 252529 256046 288106 292050 3808566 4102160 5811433 5609853 1038446 1078949 267925 237121 257515 258858 294463 284697 278387 279926 193763 194734 652347 609496 1416617 1392503 408498 404261 579724 580788 717590 699535 730778 735899 770304 779914 740719 829188 1872045 1962309 1179891 991063 633703 625509 745148 745190 776251 783247 797793 811108 909206 901583 4352132 4588251 39.95 71.6 2
11:14:52 2024-01-25 656924 649524 186141 184311 302174 309328 324902 324920 204131 203506 251888 255976 289059 291463 3820937 4119326 5810161 5611574 1033943 1079032 267773 236423 255934 262458 292480 283629 279271 279354 192642 195007 656575 613148 1424352 1395472 408118 403017 576004 578403 711410 699101 730778 733738 768345 780724 738045 821044 1868160 1963232 1195824 993885 631902 623739 746206 740732 774768 783247 793133 802248 909333 901511 4392794 4583319 39.95 71.6 2
11:14:53 2024-01-25 651483 650247 187627 185051 302321 310423 328200 322916 204562 202866 251001 255941 287338 292159 3831988 4165073 5811903 5639630 1032509 1082119 269492 236719 256723 257303 293409 284609 278979 280179 192338 195144 643891 617545 1403498 1386591 407917 403301 576412 580079 711446 696592 732138 727319 760316 772006 734838 811500 1866561 1941073 1204220 1000285 631004 623468 747155 737972 770533 782110 792005 800944 908046 901474 4433485 4598505 39.95 71.6 2
11:14:54 2024-01-25 655206 649250 188456 184797 301805 308965 329595 324390 204166 203506 251567 257166 288281 290560 3849558 4179343 5811941 5654246 1035454 1085301 272442 236754 258083 258133 292516 285089 279569 280767 192642 195281 652875 617105 1438833 1388558 407338 400933 576230 581201 709293 693078 726494 727732 756430 772549 733761 814185 1862789 1949529 1174241 1001745 630556 621938 746058 735562 766038 779905 789717 797695 906046 903921 4445919 4610932 39.95 71.6 2
11:14:55 2024-01-25 656850 653990 186833 184478 303307 308674 330062 324582 204097 203435 251780 255905 289013 293324 3864948 4170077 5820149 5658334 1050886 1088405 271013 236388 255147 258858 292516 285578 278193 280144 192677 195281 655166 618352 1433825 1388558 408498 400933 568149 578733 708396 689907 726457 728347 755820 771938 735918 809374 1861556 1953141 1186948 1001745 631004 617481 743039 738530 765204 781007 793133 797695 898878 900266 4464676 4620284 39.95 71.6 2
11:14:56 2024-01-25 655690 654946 187038 184561 303271 308156 327569 324992 203634 202583 252418 257775 288141 294757 3872717 4168613 5856788 5682747 1057263 1088384 268306 237121 255686 258823 293409 285004 278387 280258 193027 198095 664476 621081 1414136 1387574 407917 403108 568113 578733 708756 689907 726829 730519 752575 766369 731613 805817 1861493 1958685 1206011 1006030 633703 617376 747302 740732 764610 775445 792005 793035 894623 900266 4471054 4629636 39.95 71.6 2
11:14:57 2024-01-25 659246 656837 191089 184815 303058 309292 328862 324763 204268 203078 251534 256651 289018 295268 3896198 4162083 5861609 5703870 1066736 1096106 268556 237085 255934 258495 293892 287028 279336 280606 193116 195281 662331 615183 1434308 1388558 405033 400897 569722 577023 710368 687431 717263 726186 752225 761784 729473 810564 1870816 1975671 1209862 996718 631902 616315 738082 740391 763527 771929 790241 795320 889710 893735 4505660 4639551 39.95 71.6 2
11:14:58 2024-01-25 665766 658437 186506 184487 302350 309055 326811 324863 203600 203078 251924 257305 288351 293322 3897713 4149441 5897723 5701389 1062710 1097667 267802 237573 255792 258424 295169 284502 278549 279891 193416 195656 676951 617545 1411788 1396463 405033 402061 571363 573548 709293 690886 718828 726701 752538 757391 723495 804599 1875763 1975671 1206139 992435 632352 621669 738170 737953 765696 766432 781579 795173 888048 888126 4483646 4639275 39.95 71.6 2
11:14:59 2024-01-25 669656 658155 190724 185043 301881 308085 327799 324992 203566 203825 250932 257308 289075 292323 3899165 4197004 5899664 5707015 1055365 1097604 269312 235589 255863 257845 293571 285972 279006 278466 193081 194699 673487 616948 1408575 1406946 405320 400300 568113 571981 702294 687918 714424 718525 753826 761784 719230 802393 1870816 1964397 1192706 988109 626172 616396 733871 732844 760251 766432 776962 792471 892235 888565 4468038 4639357 39.95 71.6 2
11:15:00 2024-01-25 670007 658263 190786 184150 301855 309985 326776 325388 202935 202688 252493 256046 289228 293507 3899908 4223649 5905173 5693511 1051607 1097493 267589 235449 255077 257268 294340 283312 279766 282529 191999 195281 648119 624534 1412172 1399107 405423 399735 568915 571170 700691 687918 715478 717507 746077 757391 715389 795353 1864204 1955029 1186948 988842 623028 614571 732833 728447 761366 766360 774648 786111 889710 883333 4417783 4636243 39.95 71.6 2
11:15:01 2024-01-25 664134 658290 190796 183863 300482 308120 325826 324992 202969 201418 251108 256011 288351 292209 3888748 4248726 5878611 5716448 1047761 1097493 267040 234758 255722 255513 292232 284826 278159 279683 191732 194154 659217 620497 1416703 1396463 402671 399171 567891 574423 700194 682886 712828 711992 738826 752720 711205 790776 1857433 1949902 1186948 993885 623503 616315 734544 728729 756476 764670 769975 781482 881681 882049 4421010 4636243 39.95 71.7 2
11:15:02 2024-01-25 666286 662051 186351 183863 301009 307870 327305 324498 202935 201067 250332 256011 287513 292690 3899885 4264465 5895740 5711490 1047649 1100688 266358 234525 254971 255121 293558 284200 277625 279752 191360 194154 654470 620194 1423455 1398111 402363 396781 567270 571170 699202 684103 710192 710326 738231 748449 710114 786107 1857557 1940297 1185029 992473 621732 614571 731242 726664 754333 763558 765465 777970 881791 874109 4430416 4642863 39.95 71.7 2
11:15:03 2024-01-25 665540 666207 186351 183708 299047 306937 327799 324498 202307 201102 249558 255225 287443 290413 3918568 4266086 5905173 5712014 1051811 1100834 265028 234679 254758 254764 290599 284444 277235 279270 190919 193436 652347 620194 1427948 1392503 400648 394374 564495 568709 693141 677789 707198 708116 730242 748377 709378 785457 1853569 1929735 1186948 992473 618209 610992 729619 720298 747256 757418 764510 773833 880542 874433 4480446 4639203 39.95 71.7 2
11:15:04 2024-01-25 666731 664976 186613 182088 299571 306397 325826 324006 201368 200472 249347 252921 288023 291184 3915116 4222670 5856788 5679158 1059871 1097604 262848 234679 253937 254623 290458 282623 277270 279752 190053 194049 662565 622858 1397790 1386195 399225 396781 560939 566991 696902 676266 705151 710326 728607 742947 709186 779183 1845659 1938922 1177353 996718 619930 605403 728862 723435 742430 755711 767134 767619 871374 875503 4496255 4645613 39.95 71.7 2
11:15:05 2024-01-25 667429 663778 186082 181770 300434 306649 325826 321390 201541 200088 248332 255225 286104 291096 3917909 4205596 5894090 5717312 1066246 1100725 263215 237149 254154 254088 291371 284503 276243 276884 190520 191647 657984 611924 1428125 1396463 397810 393605 557339 562362 691148 670275 696609 706125 729637 737176 705185 785629 1852297 1949417 1173515 986001 618595 603228 721176 719753 738726 748404 764896 769294 865013 865478 4548184 4654974 39.95 71.7 2
11:15:06 2024-01-25 675527 665487 185526 180753 300502 305894 324974 324498 202217 199809 247949 253663 285671 292082 3924481 4170077 5897356 5691347 1062556 1097604 260741 236673 252725 251726 290228 282934 274839 276884 189782 192113 660187 613925 1424070 1398448 395205 393173 559711 562288 691969 673427 693793 699119 725422 735410 694973 778555 1850982 1945537 1186948 981069 615956 606262 719132 718998 742467 743986 754458 765332 866028 862649 4483434 4638988 39.95 71.7 2
11:15:07 2024-01-25 677302 665948 184578 180905 296754 304999 324974 322498 201478 200088 247184 252464 285879 288189 3933862 4230433 5903415 5692348 1050890 1097604 262009 232053 252653 252322 290139 281737 275453 276515 188632 191305 663046 620497 1416674 1405709 396963 392317 557624 558493 685878 672913 696721 698129 721422 735374 691689 773877 1843933 1932966 1171596 978093 611844 603043 714523 711218 738690 745926 753109 765332 864976 859883 4445919 4639551 39.95 71.8 2
11:15:08 2024-01-25 673344 668317 184126 180269 296754 304426 323988 322988 200916 197905 247566 251867 290565 288513 3934787 4247757 5894090 5712136 1045036 1099267 260741 232018 251834 250921 288943 282135 273127 277134 188170 191717 643891 620194 1409245 1398111 396299 391340 555583 557309 682749 669509 695355 694349 720376 729917 688935 765327 1840421 1927185 1190361 979487 609230 601295 715462 710104 734092 745070 752574 762192 862207 857271 4411687 4636243 39.95 71.8 2
11:15:09 2024-01-25 667456 668525 182764 179739 296264 302154 324938 318812 200287 197664 245972 251272 289678 285900 3933740 4281267 5880575 5707940 1056418 1096048 259334 230577 248698 250154 287990 279288 271428 273149 189082 189351 654470 619310 1407339 1389781 392381 387186 548210 552921 677367 660447 688377 691358 712843 729122 689276 759912 1828219 1908930 1165839 984599 604163 597578 713926 704092 726751 737203 744580 749747 855910 854815 4483434 4645609 39.95 71.8 2
11:15:10 2024-01-25 671704 667844 182755 178890 297554 301201 323424 318801 199313 197184 245593 248908 284881 287378 3937592 4247407 5866114 5695442 1060171 1097604 258890 229800 248663 249355 287180 279540 270601 273950 187494 189351 644464 617545 1419981 1381322 391754 387840 546662 553148 676452 656577 686310 690721 711918 723586 686128 754542 1821724 1910534 1161018 982283 603187 591051 708373 701834 723696 737167 745444 751054 848114 847936 4489838 4628105 39.95 71.8 2
11:15:11 2024-01-25 665766 665957 181893 177977 295334 301234 322384 318097 198414 195378 244631 249670 283579 286750 3937592 4229495 5875439 5703608 1061798 1096048 258093 228367 247860 253262 286454 278646 269331 273078 187494 188653 643035 614474 1406698 1381322 388570 386605 545047 552756 677367 655613 680525 686926 704096 712142 680986 755054 1820914 1912999 1170799 983685 602816 592085 708373 703594 722609 734581 744580 746529 843871 848155 4490260 4639551 39.95 71.8 2
11:15:12 2024-01-25 669017 665953 180784 177447 293585 299377 321955 316110 198414 195378 249261 249704 283146 284964 3944132 4228141 5891527 5737029 1060171 1094494 258228 227465 247166 253226 284667 278682 269296 269798 187889 187472 648119 607536 1411425 1388558 387743 383987 542564 546698 672493 652207 675338 682868 706386 712395 680792 754968 1820914 1914358 1172755 978093 603150 590499 705927 704062 717484 726060 735752 743720 838063 846197 4558464 4646734 39.95 71.8 2
11:15:13 2024-01-25 678340 667835 180754 177133 294144 299609 320981 317136 197416 196261 243837 248183 282394 284928 3946944 4188937 5895915 5709163 1068749 1094458 257334 226954 245575 249505 285463 276127 269742 269729 186968 186884 641072 610600 1423955 1390529 387194 382499 541412 545795 670669 651283 673349 681349 705886 713384 674777 750832 1816689 1922539 1166887 972894 600721 586579 700171 700038 716939 725372 739285 742153 836484 839039 4550460 4648340 39.95 71.8 2
11:15:14 2024-01-25 678594 668781 180715 180430 293945 298435 319007 317101 197231 195039 243801 247942 282284 285802 3962492 4194892 5888010 5703870 1064723 1096048 255685 226252 245369 247710 286123 275633 270716 269318 186670 186816 642481 610802 1420088 1390529 386097 383107 542564 544321 671621 652207 671368 678805 702399 707396 670646 747655 1815260 1924747 1131295 969788 599010 584845 695888 696921 715453 721476 735983 741602 833923 837114 4505848 4648745 39.95 71.8 2
11:15:15 2024-01-25 675688 667372 179542 180486 291573 300099 318008 316438 196459 199320 243801 249373 280970 285802 3946944 4203195 5913086 5703870 1061572 1094494 254118 226024 245333 246947 285227 275211 269196 268873 186077 187431 641072 610802 1413679 1389543 385005 380786 542033 542779 668772 650325 668374 676297 700650 703345 665154 743186 1812683 1913565 1183929 964655 597305 583668 693913 697773 715441 720100 731696 739714 829642 832485 4496255 4639072 39.95 71.8 2
11:15:16 2024-01-25 673624 667652 178941 180254 289875 297599 317048 315834 195744 198934 243008 251991 279681 284059 3946944 4211994 5894090 5679158 1053802 1095271 253871 224404 245162 245394 283688 274789 268251 269977 185191 185681 641072 604519 1420643 1388558 380960 378898 539845 541243 663914 649447 668099 672968 696725 699216 664286 740125 1809248 1907302 1169965 959079 595816 581513 691001 692986 714424 720439 729821 735773 825425 826194 4490260 4642863 39.95 71.8 2
11:15:17 2024-01-25 673612 667363 178130 177493 291421 297563 316756 315978 195202 195153 242343 247765 278801 283192 3946944 4227009 5905173 5703870 1053918 1091287 252529 223434 244408 245152 282788 274141 267687 269218 184603 187168 638253 604519 1408461 1388558 378745 378221 537290 539639 662427 643667 662137 667198 692977 699180 660492 737815 1809248 1905915 1152405 959469 593984 582820 690022 690921 710337 712422 723672 734013 825689 827539 4471395 4637421 39.95 71.8 2
11:15:18 2024-01-25 675011 669472 177663 176280 288080 296410 317603 315245 195371 194335 241805 247926 278762 281469 3956296 4235546 5908531 5686390 1049766 1089669 253906 227503 248891 244604 281497 273495 267651 267227 184439 185896 653756 606462 1389230 1392503 378781 376219 532058 531783 656250 642116 660703 663723 690168 699318 656582 737153 1800206 1895671 1170799 958104 590614 580246 688032 687936 708364 710274 716983 727419 824331 824189 4478093 4637329 39.95 71.8 2
11:15:19 2024-01-25 679380 669734 179494 176210 290690 296036 316057 314168 194258 195153 240711 247060 278762 281299 3946944 4235546 5885702 5675498 1044816 1089706 253025 227396 243711 243853 281034 272243 267240 266816 183759 185376 642288 608627 1398369 1392503 378781 375127 532244 534342 649195 639810 659764 663063 685246 698332 655581 731780 1794975 1888966 1159062 954704 587979 576802 683556 683387 705359 708134 714452 727907 820900 820807 4475657 4637329 39.95 71.8 2
11:15:20 2024-01-25 679380 669259 177188 175648 288955 294811 317711 313440 193921 194335 239899 246472 278948 280755 3955397 4252310 5895014 5676069 1047052 1089669 252318 223140 243711 243104 280179 271827 266011 265998 182819 185082 642481 607252 1397366 1392503 378637 373932 531491 533207 652962 637443 656882 660470 685137 694403 652433 728521 1796741 1888930 1159062 956742 587979 577900 682072 680832 702298 706110 711228 723516 817726 816109 4464676 4626089 39.95 71.8 2
11:15:21 2024-01-25 679343 670961 178245 174878 288960 293984 315780 313917 192950 193817 239757 244752 277882 279644 3952255 4262142 5883211 5667686 1042901 1088384 251511 222827 243296 242323 278479 277268 265532 264900 182621 184823 645300 605975 1397462 1392503 379293 371959 529203 531698 650923 634639 653944 658529 685620 690253 651325 725832 1796741 1884885 1161018 954704 586308 576266 681523 680695 699676 703372 708599 719306 816368 811374 4452893 4620284 39.95 71.8 2
11:15:22 2024-01-25 677450 669113 178057 174434 287891 293706 315852 312014 193084 193240 238979 245952 277551 279464 3956324 4250566 5895740 5690717 1046558 1088127 250150 221821 243332 241929 278540 273045 263504 264335 182459 184015 636844 600592 1399562 1388558 376383 373029 528456 531140 650462 634744 650064 655631 676196 687941 646972 725721 1789066 1886220 1153193 949859 585891 574159 678865 680695 699170 702310 709139 717194 809286 810544 4455298 4617512 39.95 71.8 2
11:15:23 2024-01-25 676969 666903 177248 174365 287014 293259 314748 311399 194361 192292 238847 244613 278117 281117 3958168 4229457 5896912 5685139 1050726 1088091 253684 221439 242163 240805 278215 270743 262734 264887 181307 184050 632616 601625 1442448 1382302 374756 371994 527709 528925 651384 634295 650064 658026 676160 682765 645492 719301 1784944 1890490 1156002 952560 581293 568732 674959 678215 694618 700227 710183 718470 807200 809363 4483646 4623579 39.95 71.8 2
11:15:24 2024-01-25 675527 667579 176761 173490 286423 293231 313017 310637 194090 191547 238503 243482 277548 279392 3953416 4205844 5841059 5683878 1058584 1086841 249977 220740 239597 243417 279001 270599 262664 263272 180448 183141 635435 605724 1396741 1381322 374185 371977 522706 522770 647140 625538 648557 654596 672488 679270 646442 717953 1776960 1872197 1139500 958807 581293 568732 678865 676224 689095 699207 708700 709509 804238 811117 4517827 4617512 39.95 71.8 2
11:15:25 2024-01-25 672611 667575 176752 172428 285552 290087 315443 308358 196438 191153 237443 243517 276626 279320 3956249 4248713 5861238 5693257 1056418 1088260 249205 220988 240183 240034 278609 270346 261702 264300 180379 183141 637802 608193 1394918 1370171 373279 372502 523077 528889 647104 626937 651144 653636 672013 683282 643636 710081 1770221 1853610 1167057 957423 575370 565485 674923 669601 688023 700720 705105 708969 806858 807008 4468038 4617512 39.95 71.8 2
11:15:26 2024-01-25 665538 667367 176091 172089 285196 290705 313053 308358 196231 190586 237609 241120 277141 277787 3961094 4263918 5834012 5674499 1046632 1084458 249977 219367 239597 240633 276550 270527 260593 262249 179844 182353 638747 607102 1429998 1374063 372457 367556 520087 528089 640400 625502 649554 649387 667218 681427 637375 709001 1770626 1863014 1159991 943351 574961 567927 669697 668580 688999 694358 699879 710086 806021 800273 4449227 4617512 39.95 71.8 2
11:15:27 2024-01-25 673427 668525 175635 171816 284410 289436 310650 309763 192201 190551 236143 241155 276380 276705 3961942 4260062 5867340 5658305 1042413 1086821 248995 218895 239068 240526 277436 269442 261702 260909 180185 180767 632212 601410 1400897 1389781 369393 367262 521561 524391 642216 625502 642801 651302 667218 674330 637825 710081 1770626 1870722 1154007 948806 577009 562081 671122 669601 681508 690244 699879 705045 798032 801441 4518015 4617512 39.95 71.8 2
11:15:28 2024-01-25 674882 666470 175626 170922 284641 288910 310180 308323 191933 190217 234688 241086 274992 276705 3950662 4216675 5863250 5689444 1059841 1085313 247493 218449 238187 241108 275440 268415 261370 260001 179242 181098 629432 601476 1405824 1374063 370354 367004 516832 522170 641762 620186 641891 647479 662936 674294 636438 702928 1757206 1845741 1136533 951921 571361 558811 669697 662677 681265 694322 698883 700903 798994 800273 4468038 4611435 39.95 71.8 2
11:15:29 2024-01-25 666277 665957 174883 170926 282877 288910 310144 306428 191283 189286 235379 238879 274992 276051 3956296 4260129 5819594 5674696 1048407 1082071 247946 217432 237415 240215 274684 268271 260783 261725 178113 180698 626979 605724 1418443 1377630 370871 364151 514031 522130 634846 620040 641351 643044 665935 675316 631089 704039 1766452 1854921 1154007 938839 571630 562117 663623 662677 682026 685381 691706 703969 796903 792716 4446760 4608147 39.95 71.8 2
11:15:30 2024-01-25 676857 667372 173879 170926 281980 288910 309674 306393 190727 189286 239838 240382 273506 275206 3956296 4258880 5862224 5648982 1038446 1085202 246695 217292 237380 239078 274719 267107 260233 260622 180094 179990 634992 600983 1385615 1383283 367996 363131 518301 520122 634702 621503 638390 644413 668275 668415 634823 705040 1761369 1852258 1148022 945837 572110 560755 667331 663687 677415 685115 693291 699283 791103 793383 4511270 4610932 39.95 71.8 2
11:15:31 2024-01-25 668948 665953 173304 169579 280231 289014 307303 306532 189864 187510 234932 237388 272671 276615 3956296 4286668 5847188 5662662 1032922 1080514 244600 215818 235691 237397 274861 264692 258524 260112 178510 179921 633453 606592 1393226 1377971 369304 364453 513872 516661 630806 616357 632807 634585 660694 665789 628834 698818 1758454 1860189 1140043 936838 567710 554689 659594 659929 674914 681317 691743 698786 786597 784441 4499230 4608147 39.95 71.8 2
11:15:32 2024-01-25 675527 665957 173022 169004 280969 287800 306340 306964 189629 187901 234262 238149 271580 274101 3956296 4181468 5828812 5657043 1052298 1079164 243813 214815 239277 237433 272887 265099 258774 258796 178581 178463 629797 599691 1382949 1372620 366586 363939 509743 515124 632043 612357 634400 638144 655513 664837 627348 690624 1749269 1831328 1152813 943388 565293 557872 662441 654822 672425 683273 682523 689576 788765 789877 4398957 4589416 39.95 71.8 2
11:15:33 2024-01-25 664995 665944 172011 169034 278496 286316 307984 303883 189663 186303 234788 242348 271390 273874 3953477 4308503 5839142 5648982 1031997 1079164 243065 214116 235656 235899 272090 265285 256358 259342 177831 178394 628741 602270 1384945 1369200 365589 362695 513035 516587 627407 615883 634611 634240 658031 665825 623638 697824 1757206 1848359 1152012 937527 567306 556100 656727 658492 677334 680193 684538 691411 779664 782129 4445919 4595227 39.95 71.8 2
11:15:34 2024-01-25 672950 664980 171861 168503 278073 287108 306946 304704 188606 186759 233690 238420 270942 274101 3956296 4205259 5847463 5655742 1048270 1079164 241576 214597 238733 235172 272280 263442 257184 257964 177581 178079 631600 599696 1380658 1370171 364517 360871 507983 510730 629213 610072 628862 635664 651343 658205 623378 689357 1744291 1833746 1126358 940602 560003 549761 659736 651082 669688 678783 681518 687217 787565 782019 4436375 4592691 39.95 71.8 2
11:15:35 2024-01-25 670081 665693 172135 167410 279441 284450 306946 303955 188275 185754 233290 238086 270117 273113 3952577 4290594 5811205 5638313 1037948 1077634 243439 217992 234697 235172 269764 263662 256097 257206 177297 177273 628741 600552 1382619 1367232 363380 358665 505125 513739 623881 610582 631009 632718 655084 663837 621709 692460 1750846 1839082 1136053 930171 564413 555890 655103 654041 671589 676844 677028 691039 782057 775391 4446051 4598782 39.95 71.9 2
11:15:36 2024-01-25 673580 665957 170768 167936 278911 284907 305688 303316 187980 185686 232563 237753 269671 273491 3953477 4235546 5857766 5648982 1038784 1079164 240029 217839 234697 233691 271415 263004 255535 257170 176766 177239 628741 597137 1394520 1370171 360645 360835 508056 509935 625710 609272 624919 632966 649538 657314 625444 690302 1747568 1836540 1136533 944202 561602 549508 656462 652042 665798 676367 681518 684441 779327 782129 4443380 4601580 39.95 71.8 2
11:15:37 2024-01-25 669729 667098 171069 171131 277647 283635 305795 302571 187425 189905 232364 237386 269705 270702 3954470 4281267 5810848 5638313 1037948 1075271 242116 214228 234001 234378 268908 263039 254538 256590 176166 176193 636352 598841 1396149 1364843 362135 356476 504741 510693 620323 603920 626805 627094 647149 658349 616435 686532 1742423 1835013 1136053 931421 563206 551959 651376 653077 669578 674932 679143 686314 772248 774679 4465407 4598782 39.95 71.9 2
11:15:38 2024-01-25 673616 665487 170433 171096 277951 283582 304615 301968 187063 189870 231804 236984 268476 272691 3956296 4218344 5819594 5647678 1046521 1078399 240029 214406 232474 233297 270141 263210 254751 255165 175885 176092 628741 597137 1377388 1365692 359523 357515 501855 507081 622617 601954 621736 627398 640141 650554 617310 681350 1729467 1816878 1120253 936838 556205 547772 653100 645639 664277 674455 671893 681131 779550 775154 4361210 4580051 39.95 71.9 2
11:15:39 2024-01-25 664244 665688 169478 171061 276436 283662 305832 300244 187227 186042 231483 235525 268441 272234 3956296 4303985 5819487 5628947 1023596 1076070 244730 213328 232872 232256 269729 263210 253156 255557 175009 176126 632003 601840 1372424 1366256 360102 355869 504027 506004 613141 603085 619483 623357 645005 649335 611001 681417 1738714 1839165 1130428 926906 556825 543988 645883 647511 659796 667065 675746 680944 770455 774805 4496883 4595969 39.95 71.9 2
11:15:40 2024-01-25 669419 664032 169418 167320 277009 280928 305760 300897 186186 186042 230400 236114 266813 272270 3946944 4235734 5810161 5647678 1045404 1074509 240220 212958 231786 231830 268055 261729 251573 255165 174730 179459 624453 598625 1386325 1354408 358555 356155 501501 504706 620323 602228 623508 623798 640396 650590 611038 677260 1728240 1813018 1130428 926939 553633 545404 644053 642097 661456 666342 669993 682963 773117 771552 4433665 4594008 39.95 71.9 2
11:15:41 2024-01-25 671987 663814 168784 170761 276147 281357 303191 301334 186532 185700 230132 235127 266339 272306 3961942 4249003 5841097 5642336 1035491 1072951 239476 212291 232550 230762 269823 261621 251959 253567 174173 176563 628212 592830 1391632 1364719 357541 354268 501855 504571 618499 601990 617153 624683 639096 649033 613747 680231 1724563 1818198 1097685 935507 555244 540784 647648 639920 658652 667353 672825 673243 766106 766342 4446514 4590301 39.95 71.9 2
11:15:42 2024-01-25 666281 663859 169203 166954 276258 282276 303048 299474 185367 185392 228936 234403 268988 269166 3956296 4269426 5791510 5621914 1034247 1072858 240895 211260 230994 231312 267745 261657 250839 252437 173982 176316 632003 596264 1386303 1359049 358284 353848 498991 504571 612975 598417 619483 620131 639168 649335 603888 677297 1729467 1815624 1132463 922236 555244 544024 643782 644834 659585 663427 669349 678228 761340 766293 4471054 4588251 39.95 71.9 2
11:15:43 2024-01-25 674632 664327 169252 166462 276497 281480 301668 300314 184888 185416 228760 234626 265900 269817 3946944 4217354 5811108 5635428 1042901 1072155 238903 211444 230832 235189 268361 261621 251836 252368 173618 176069 621595 593710 1388957 1352742 357035 353206 496112 504571 617259 595983 618066 618308 634770 647401 603852 670745 1724527 1810300 1138568 922199 550011 539950 640378 636452 656718 659493 664157 675231 766070 763409 4424352 4573524 39.95 71.9 2
11:15:44 2024-01-25 668671 663013 171999 167114 273025 281407 301526 298497 184888 184663 228760 234126 267069 270486 3956324 4229759 5841358 5628772 1044391 1071359 238234 210895 228848 234789 268498 259572 250769 251595 173462 175543 628388 594136 1371629 1360977 356026 353848 495463 498606 612975 592874 614209 618344 631164 645209 603888 672024 1715307 1790656 1119347 927565 549894 540784 643141 636452 657684 663391 664120 671225 764915 757364 4389646 4566405 39.95 71.9 2
11:15:45 2024-01-25 673612 665698 171955 166102 273237 279896 300438 298359 184083 184687 227945 234323 267338 268339 3958168 4254486 5844398 5636984 1029539 1069807 237761 209370 229973 230821 267298 259171 251306 252711 172686 175298 630553 589489 1383945 1360977 351812 351857 496076 498606 613843 595140 611594 618040 631200 640321 607241 671987 1715307 1806456 1100146 930208 547552 536509 639344 634726 650430 658340 660217 668943 763871 762870 4386352 4570686 39.95 71.9 2
11:15:46 2024-01-25 664392 664032 168198 165913 272173 279699 301723 297951 184378 183634 227961 231856 267247 268609 3961832 4317426 5824634 5620926 1021926 1071331 237182 209398 229525 230175 266852 259754 250809 251456 171932 175053 626203 596264 1369741 1355623 354912 351821 496004 499735 607581 594298 609849 612893 631164 639798 599654 668977 1722667 1823361 1092167 918293 548647 534959 635760 635481 647639 656380 661154 667992 756419 761721 4468038 4570686 39.95 71.9 2
11:15:47 2024-01-25 667434 658335 171342 165307 272368 278877 301352 297531 183802 183215 227255 232385 265576 268446 3946944 4257216 5836981 5622123 1037207 1069944 237157 209363 227361 230786 265750 258194 250564 250338 171863 173956 622131 599691 1358331 1353701 355414 349666 493361 495657 605545 591055 611849 611052 631019 640321 600077 669928 1715270 1806420 1104136 918293 549112 539662 636663 636379 651367 656308 664046 669895 754708 755054 4493045 4583319 39.95 71.9 2
11:15:48 2024-01-25 668178 661756 167835 164932 270666 278805 300268 297531 187459 182566 226008 231109 264322 268160 3955397 4211488 5817393 5630485 1040922 1069001 235591 208751 226869 229214 266786 256537 249718 250867 171249 173593 620165 592441 1356294 1357933 351632 349594 490965 494666 607117 588628 608378 612819 627585 638376 599194 661990 1706572 1778916 1104136 920909 544104 537304 636663 629211 649970 655846 657807 665476 756954 748314 4402167 4563464 39.95 71.9 2
11:15:49 2024-01-25 672620 658254 167478 163878 270631 277719 299691 296659 187258 182404 225815 232144 264507 266283 3953606 4249003 5819487 5617889 1031004 1066876 234002 209700 227151 228363 265448 256537 249332 250903 171180 173473 627669 592864 1363831 1355623 350535 349666 492470 493891 605043 587072 602355 609181 623656 634698 597680 660629 1701729 1774808 1092167 922878 542797 534959 635760 629138 650441 654392 654826 663986 755775 748242 4398919 4567833 39.95 71.9 2
11:15:50 2024-01-25 671667 662723 167478 163848 269846 277293 297753 297077 186597 182820 230369 231075 264287 265094 3956438 4252310 5829713 5618227 1026166 1065255 234408 206300 226974 227741 263931 256466 248805 249858 170924 172662 626203 587646 1386749 1357933 349576 348679 492245 492242 603796 583722 602763 609181 623693 634879 595988 658715 1699715 1775666 1086183 920909 542124 531842 633923 627289 646158 652941 652898 660084 752507 749650 4376882 4564575 39.95 71.9 2
11:15:51 2024-01-25 668708 658254 166936 163547 269777 276443 300090 297113 186597 182242 225954 230172 263882 263877 3950496 4252965 5791510 5590091 1022379 1066839 234408 206231 225956 227230 263123 255889 248321 248727 170739 171909 617306 588488 1375503 1365692 349870 347349 490820 496363 603650 585825 600794 607108 622553 630311 596465 656342 1703723 1769345 1104136 918293 540582 535050 631236 626420 643772 649326 652787 661724 753114 746029 4411605 4563577 39.95 71.9 2
11:15:52 2024-01-25 667228 658227 166215 163324 269153 276214 297933 295267 183660 180840 225918 229626 262237 266318 3946944 4220867 5800836 5593788 1035491 1063747 233489 206300 229630 227195 262721 254676 248111 248378 169692 171909 616770 590331 1358616 1353701 349870 348212 487749 494840 604475 583676 602784 606621 620209 631128 591878 656923 1704148 1784690 1084188 908747 540967 532815 626998 626367 644921 651260 655117 661574 742805 747182 4461662 4563577 39.95 71.9 2
11:15:53 2024-01-25 670669 658182 166936 162248 269816 274684 297723 295754 182974 181631 225774 229626 262638 264688 3943212 4224857 5782185 5610217 1036692 1063747 233409 206053 229937 226492 261048 255854 246377 248308 169658 171363 626203 587812 1374103 1344495 348386 346463 486405 491729 598070 580251 599147 602675 619114 631091 589616 658557 1705774 1789807 1116105 912775 541352 531684 626998 627199 641928 646373 652398 659657 743442 746864 4477444 4554820 39.95 71.9 2
11:15:54 2024-01-25 669426 658150 166361 161731 268960 273879 297059 294945 182465 180840 225774 229273 261471 263877 3946944 4219590 5782185 5608848 1034986 1063710 232217 205555 225900 225791 260286 255068 246205 247577 169590 170938 615877 586140 1358947 1345449 347401 344851 485717 490233 596378 576883 598703 598326 617549 628467 587104 655406 1704939 1789770 1096157 908762 540967 528875 625629 627309 638413 643021 652787 653764 740035 746970 4459932 4550262 39.95 71.9 2
11:15:55 2024-01-25 659755 660103 165686 162214 269380 273844 295901 292097 183357 179597 225774 229446 261436 266992 3946944 4247222 5744896 5594713 1026054 1060724 232251 204774 225525 225791 262974 253860 245790 246814 167688 170785 623303 593712 1358916 1346404 348879 342843 486405 489505 594508 582824 595593 598652 618531 622294 586739 653025 1697300 1792242 1065309 909834 540451 522720 625629 625459 637974 646230 650783 655019 747251 745731 4386314 4558454 39.95 71.9 2
11:15:56 2024-01-25 661723 658218 165266 162264 268904 273008 296282 291441 182719 180166 225456 229395 261436 265291 3933740 4318055 5791510 5593826 1013191 1062204 231503 208991 225418 223706 261083 253470 244486 247542 169668 170785 618953 592441 1355942 1346404 348139 342843 483623 486236 599398 580287 594293 602247 619442 623553 585861 652295 1687647 1779851 1070224 912909 533189 522352 623858 619810 635604 646596 643927 651687 745134 737318 4389796 4555203 39.95 71.9 2
11:15:57 2024-01-25 668708 660415 165027 162009 268534 272972 295213 292740 181279 180847 223868 229782 260638 264023 3946944 4247870 5801893 5589715 1024668 1062168 232796 208955 225684 223706 260433 258245 244828 246364 169668 170007 628001 584438 1366868 1349832 344738 344783 483623 485548 592646 576270 594787 599667 612165 623851 588436 649443 1687647 1769522 1076209 909020 533189 522900 622094 617979 634813 640276 643011 652002 737976 736059 4405368 4550262 39.95 71.9 2
11:15:58 2024-01-25 669807 660309 165088 161109 268358 273008 293829 292223 181577 179994 224169 229285 259844 264583 3947835 4184446 5772860 5595476 1031922 1060724 230404 208591 224855 223706 260291 253081 243735 245227 169668 169670 624753 584710 1357439 1344495 342798 342843 482258 486236 585811 576270 593987 595451 613028 623851 583690 651330 1697300 1786534 1106008 902051 536371 522792 619351 621341 633017 640240 645643 649410 735184 739264 4408513 4556705 39.95 71.9 2
11:15:59 2024-01-25 659355 660570 164602 161045 267655 273813 295915 291476 181681 179404 224011 227902 260604 264059 3953606 4253470 5736572 5579997 1019593 1060724 231825 204739 224661 223706 260759 258209 243700 245262 169430 169821 620403 587812 1348947 1343736 345541 342843 483623 484824 590439 577532 590443 593366 613100 618620 583690 650404 1688028 1774808 1072219 912980 534307 522523 622094 616338 630744 640312 640272 645583 738163 734164 4330172 4545555 39.95 71.9 2
11:16:00 2024-01-25 666059 661898 164464 161230 267477 273959 293240 292196 181107 179460 223447 227835 260430 263024 3946944 4250656 5782185 5586104 1021198 1060724 235078 204739 224460 222947 260841 252716 243495 244815 169192 168864 617306 582626 1359344 1346404 342100 342843 481541 482662 589162 572875 590443 597141 610770 623325 583690 645121 1685630 1764342 1070224 903686 530514 522893 616472 614594 632568 636237 638344 647493 732819 730323 4424352 4551955 39.95 71.9 2
11:16:01 2024-01-25 667217 658689 164438 159608 267570 270448 292927 291814 180398 179392 222677 228115 259274 263097 3933551 4223169 5763534 5593712 1030563 1059972 231252 204668 223415 222913 260291 254145 242137 244473 168718 169132 624753 584438 1372022 1337184 342100 342541 477976 483382 588042 572030 592617 588971 611238 622222 576919 645616 1691281 1781475 1078203 901028 532811 522153 616472 616992 628889 634607 642096 643607 731782 734346 4399057 4542590 39.95 71.9 2
11:16:02 2024-01-25 667592 658698 163096 159486 265050 272306 290551 290555 179785 178467 221537 227390 258194 261026 3945124 4250452 5792087 5591517 1021198 1060236 230422 203524 222909 221541 259560 252141 241765 243278 168093 168330 618953 580965 1377534 1344495 341644 340739 476524 477665 589643 567829 587790 591581 607613 618150 576919 642031 1678390 1764364 1068229 899748 528326 519905 612952 610979 629334 631299 636460 644594 727578 729701 4452270 4551679 39.95 71.9 2
11:16:03 2024-01-25 667217 658702 163358 159070 266109 270883 292666 289849 179535 178433 221537 226600 257980 261689 3952577 4220328 5768993 5593689 1028516 1060236 229245 203953 222218 222123 259417 252036 241765 243722 167201 168830 614209 591024 1363992 1331740 341342 339675 475888 482515 586663 572030 589988 589298 610770 619296 577128 643183 1683237 1778330 1071414 902037 529007 513887 612952 614594 624733 636502 639326 641998 732300 730215 4386352 4536459 39.95 71.9 2
11:16:04 2024-01-25 659549 658684 162567 159096 264459 270692 292312 293954 179785 177311 221573 225951 257766 261176 3933740 4302856 5772860 5576732 1009651 1058926 229831 203205 222382 222894 258689 252108 242819 243548 167564 167730 619174 589069 1344109 1340687 341342 338150 477201 479101 587210 571186 584738 589007 608828 613280 579660 641574 1673991 1761558 1054265 904054 525191 513851 614690 608759 625642 634607 632347 643062 732819 726623 4377133 4542590 39.95 71.9 2
11:16:05 2024-01-25 667719 658698 162277 159066 263614 270692 290714 293954 179377 177154 220846 226844 261695 260773 3946944 4235470 5791510 5582121 1020304 1058912 227737 202849 220793 222603 259128 250795 243323 243698 167447 167696 617503 585129 1349728 1336819 341644 338508 474434 478422 586379 568773 586961 593209 605394 616750 578019 636396 1676843 1760581 1077518 891601 524446 516830 610698 608249 625642 630338 634584 640767 725625 728616 4458633 4537413 39.95 71.9 2
11:16:06 2024-01-25 666281 657766 162052 158418 263614 269065 292072 293954 178936 177154 220158 226493 256591 260957 3944845 4231151 5744821 5585948 1022656 1054207 227966 202212 220070 225555 257602 250269 242002 241955 166362 167764 610160 589754 1359849 1335530 342615 337382 473764 480804 582472 571824 587110 586981 606179 611412 567906 636396 1678550 1760544 1070224 899414 527506 517476 614255 611015 623407 631299 632714 639044 731782 727828 4326955 4517817 39.95 71.9 2
11:16:07 2024-01-25 658786 657771 161539 157927 262005 270883 289761 288734 178970 180830 220846 224020 258765 259750 3933966 4259436 5754209 5554024 1010390 1054207 228995 201542 220723 222177 257206 250269 242342 240642 166665 166307 617306 582765 1352818 1347957 339712 337621 476452 477561 584227 565344 581039 587164 604486 608550 574972 634499 1667111 1742282 1080198 898928 524942 517597 609780 606285 623849 627539 628566 639683 722641 721237 4399013 4537526 39.95 71.9 2
11:16:08 2024-01-25 665586 656837 162056 161778 263395 268840 288882 293881 178338 176753 219438 224748 258359 259714 3937592 4198183 5754209 5578141 1025580 1054207 227225 201613 219727 221803 256415 250621 240610 240676 166594 166721 623588 581380 1354005 1327964 338751 336071 472899 477068 579272 565526 584387 583466 604537 612057 572087 636285 1677818 1775666 1079553 894284 524942 512998 607278 603866 619495 629352 633699 633964 726416 725037 4380048 4521082 39.95 71.9 2
11:16:09 2024-01-25 658584 658181 161239 159147 262367 267602 290643 288124 178372 175982 219745 224055 258178 259531 3945010 4302856 5768993 5563390 1007515 1055785 227578 200910 219692 220718 257783 249039 240948 240711 165562 166671 617703 587646 1353495 1337184 340435 334486 473168 475382 582997 567968 580811 586834 601758 606097 572438 633898 1667477 1743630 1089260 903596 521958 515184 611603 608240 623297 630602 629061 638284 721233 720693 4380259 4526764 39.95 71.9 2
11:16:10 2024-01-25 664357 656837 160986 161808 261752 269669 288408 287922 177777 180471 219402 224020 257494 259714 3933740 4181393 5731475 5564814 1028516 1054345 226522 200315 219350 222100 255165 248689 241630 240970 165745 169788 613018 580137 1340406 1333212 337794 334252 469107 477068 578042 558924 581138 580233 597992 607838 568010 632769 1669650 1760686 1070224 893851 525691 514745 607980 608315 619495 626690 628987 633526 718201 723596 4380268 4526368 39.95 71.9 2
11:16:11 2024-01-25 660782 656841 160990 158672 261996 267566 290601 287099 177777 180309 219214 223830 257494 257286 3937316 4253660 5716907 5541859 1007240 1051504 226522 200105 219727 220268 255235 249039 239936 241649 165527 169788 626864 585129 1336965 1329218 338751 333830 469071 471484 577633 565995 576046 583703 602122 604291 567834 632577 1663563 1747227 1071414 896151 519365 510520 606848 601318 617227 629315 625164 635987 724653 717844 4358205 4530931 39.95 71.9 2
11:16:12 2024-01-25 667224 656837 160217 161552 261923 267352 290644 286803 177620 180148 218532 224055 256596 258333 3942189 4239624 5772860 5564814 1014339 1054642 224741 200245 218479 220176 255592 247469 240273 241479 164997 167281 617503 583458 1352493 1336235 337555 334018 466878 471448 577014 558887 579503 583396 595145 607411 571128 629033 1660024 1744752 1073448 889843 518997 511910 601789 601899 618389 622285 627079 632544 717333 720348 4462870 4537526 39.95 71.9 2
11:16:13 2024-01-25 660843 656691 160264 156704 261923 266710 288919 285089 177620 176214 219227 223054 255949 259095 3934079 4237949 5712324 5555462 1016728 1050759 226171 199931 217310 220304 253991 247504 239529 240970 164732 167302 613153 586805 1327018 1329621 337794 332819 470732 474302 576407 563386 574309 577959 595073 603344 563789 629964 1659987 1752338 1051523 897157 521958 510428 606418 604569 614681 624790 623619 629038 720526 717989 4305238 4522277 39.95 71.9 2
11:16:14 2024-01-25 658868 657715 159898 158264 261919 267459 287963 285383 177328 176696 218579 221853 255949 256710 3933740 4250023 5746033 5544664 1007477 1051172 226688 198993 217987 219276 253991 247122 239326 239515 164847 166546 617306 578486 1358770 1342589 333785 333595 469035 468688 576407 559209 575374 576897 593006 602495 568010 623482 1655749 1733077 1059294 894284 518260 510789 603383 599502 615553 620427 621727 630902 713499 712260 4389658 4526764 39.95 71.9 2
11:16:15 2024-01-25 658794 656373 159414 157387 259545 264335 288602 284618 176627 176532 217830 222367 255275 258054 3933589 4280792 5736614 5546977 1003185 1049977 224707 198681 217054 218420 254874 246325 238049 240632 163417 166546 622385 584710 1341172 1327300 335745 331847 467738 467884 576407 558851 574965 576933 596446 600592 565531 624538 1648613 1730066 1059204 892903 514842 504909 602956 594888 614681 622285 621727 630902 717876 712296 4348711 4517412 39.95 71.9 2
11:16:16 2024-01-25 660561 656577 162773 157933 260448 265484 287382 284654 176472 175968 217176 221887 254381 258116 3947108 4207474 5728424 5552125 1024117 1048525 223701 197785 218512 219053 252402 245910 238085 238774 163907 165745 608194 578486 1339549 1325423 333676 332315 466416 472622 573084 556410 573741 574624 590879 600730 562253 624952 1656930 1747227 1060250 888050 518997 508915 598566 600091 612943 618376 621727 624371 710368 712332 4367478 4517412 39.95 71.9 2
11:16:17 2024-01-25 654728 653986 159039 157277 264559 264300 287359 283764 176039 175722 219026 220830 255164 255885 3928045 4241189 5708357 5548159 1008133 1049715 224568 197543 217136 217846 251630 246153 236581 239145 163665 165745 620645 581380 1342657 1327968 334794 331256 467738 467900 568036 558023 569428 574660 593291 596729 563391 624987 1651177 1738061 1075211 894577 514486 502883 599284 593786 608685 618611 615723 623450 715669 710409 4342753 4511335 39.95 71.9 2
11:16:18 2024-01-25 663921 655645 162729 157383 260086 264300 287297 284654 175211 176214 221108 221238 253956 254885 3935551 4239920 5773118 5565035 1017628 1051394 222530 197647 215824 217030 253250 245219 237138 238350 163052 165549 620645 579311 1330552 1333829 334318 331812 463750 467569 573084 556410 573445 577739 591332 601576 558928 621662 1649559 1735571 1067344 883713 512195 504801 596465 594550 612943 614894 621727 627143 710871 711232 4436540 4526764 39.95 71.9 2
11:16:19 2024-01-25 661700 654448 162668 156944 259685 263202 287701 283431 175486 175722 221180 221238 253355 255885 3937592 4211301 5726233 5545923 1013277 1042063 224957 197578 216634 217264 252747 245391 236972 237930 162575 165444 617703 584710 1327115 1328284 333676 328512 463750 467920 571262 559026 573431 572012 593006 598802 558562 623470 1650804 1738033 1044291 889843 516021 502883 598566 596883 607586 618611 619889 623438 712147 708081 4314467 4508060 39.95 71.9 2
11:16:20 2024-01-25 653948 654983 162597 156691 258124 264265 285472 282024 175520 174604 221216 219778 253602 256668 3937592 4260015 5735558 5527406 1003898 1048297 223632 196892 220359 216832 253731 244570 237435 237020 163141 165040 607301 578587 1365205 1337184 333369 328600 465391 467128 572110 549946 566868 572965 584051 596153 562069 617721 1641584 1718427 1058255 890475 513011 504765 598933 592819 611175 616922 613002 624920 703133 703354 4370889 4504903 39.95 71.9 2
11:16:21 2024-01-25 662510 653722 162668 156438 259716 263421 284601 283428 174936 175250 220760 220490 252790 255099 3928240 4172773 5716907 5554024 1016803 1046966 222256 197029 219821 216310 250860 244811 234856 237301 162305 164525 606809 576021 1345638 1320737 332424 331778 459949 468625 567192 552985 570126 572027 585699 600314 558818 622990 1650804 1752902 1061239 883713 513376 501709 593827 596423 605513 612983 618020 621593 709256 710409 4355172 4508343 39.95 71.9 2
11:16:22 2024-01-25 656767 653913 159767 156369 258885 262327 286750 282015 175177 174500 217990 219812 252755 254672 3930815 4293584 5735558 5543197 998152 1045411 222221 196721 220514 215087 250826 243988 234821 237598 162031 164455 611703 581795 1327359 1327022 331086 327715 460057 465292 568691 556723 569221 572711 591114 596190 561162 621066 1646482 1728563 1040302 887911 509737 501673 594998 585658 606961 616741 614200 623401 710689 703210 4361399 4498371 39.95 71.8 2
11:16:23 2024-01-25 662436 653913 161958 156082 257255 262545 285405 281953 176241 174500 216904 220490 251561 254281 3936653 4220867 5744821 5533818 1016840 1047117 222067 196995 215194 215790 250791 243702 235746 236605 162012 163736 620645 576933 1341265 1327964 332152 327715 459949 467238 569681 549838 568585 567617 585325 596080 556406 616652 1641294 1731894 1063274 881055 513376 505236 592478 594280 604059 613235 617070 623075 705355 710141 4386616 4498409 39.95 71.9 2
11:16:24 2024-01-25 653049 649240 161993 155363 257295 262327 284530 281411 174387 173944 216904 220176 251947 254245 3933853 4237949 5682413 5529871 1008929 1042284 222221 195190 215453 215121 251151 245081 234622 235768 161719 163667 613289 579001 1341805 1324202 331482 325707 462824 465186 564791 549802 565298 568389 585162 589962 553025 617919 1641547 1735082 1057169 891302 513011 501173 596355 591691 603582 613055 612714 619525 707085 701160 4303155 4495129 39.95 71.9 2
11:16:25 2024-01-25 662666 652995 159019 155397 257259 263650 283697 281953 178062 174535 215846 219103 251947 254373 3936653 4236899 5744821 5539007 1009670 1044634 221989 195767 216061 214570 252445 243702 234821 235768 161572 163667 611703 575203 1341645 1327964 330544 327750 458583 459746 567266 549659 567714 567847 582589 595712 557560 614007 1641665 1723946 1038307 879914 509110 501381 590642 592950 607122 610829 615951 621444 704174 703066 4437400 4498371 39.95 71.8 2
11:16:26 2024-01-25 655673 656236 158685 155294 257033 260944 283750 279319 175110 173252 216796 220176 251177 254281 3928007 4240910 5679307 5529871 1011757 1042382 225903 195190 214721 215087 250975 243702 234097 235569 161236 163405 605360 581795 1327613 1323263 331482 324600 459985 466307 563921 549838 565298 566746 585545 589338 549806 615658 1644076 1728839 1046286 888938 511552 499795 592623 591001 603266 616481 610347 617899 706134 704179 4296730 4518548 39.95 71.8 2
11:16:27 2024-01-25 662120 655103 158694 155324 256468 260944 282046 281777 173807 173944 216242 223985 251177 254177 3933702 4249116 5735558 5535294 1006798 1042026 222457 199615 215417 214386 251328 243702 233574 235006 161168 163405 614761 573459 1349223 1327964 328678 327185 458225 459602 565190 547294 564458 569598 582701 594156 555912 615158 1639333 1724679 1055134 880577 507173 500184 588978 588185 603508 606017 608874 618342 694192 702481 4424466 4521611 39.95 71.8 2
11:16:28 2024-01-25 654679 655103 157997 154837 256186 263723 281839 280065 173521 173217 215631 219198 251038 252567 3933664 4247757 5726233 5533818 1003898 1045141 222301 199054 215230 213723 250975 243666 234661 234481 160543 162622 613289 572416 1358291 1327105 327945 325707 457223 460687 563088 545604 563211 567987 580455 589962 553025 612686 1634713 1719646 1044541 878628 505305 495823 587003 585394 601443 604258 608469 615626 697187 698305 4398995 4508343 39.95 71.8 2
11:16:29 2024-01-25 659984 649173 157766 154330 255711 260399 284416 282303 174700 173389 214846 220449 249541 254032 3921896 4209831 5698257 5533818 1013277 1041324 220537 199300 213360 214054 249919 243436 232821 234084 159886 162588 613289 580965 1323308 1317809 330310 324816 456311 459674 558987 549366 562784 562970 583152 586239 548886 611774 1632069 1722086 1051064 881203 508652 495594 589465 589019 598485 609577 610095 613723 704357 701802 4298738 4489356 39.95 71.8 2
11:16:30 2024-01-25 652550 649173 157256 154193 253654 260545 281865 279726 177710 171982 215284 218234 250515 253887 3941189 4260053 5714935 5515061 998152 1044882 222194 195577 214032 213062 249919 242873 234661 233980 160654 161586 604453 572380 1332382 1326081 326681 324816 457928 458732 558793 540896 558589 565471 577009 587339 552641 610107 1632290 1717210 1032322 878628 504051 495751 585526 584530 601016 604258 609660 614209 696200 698305 4414701 4511748 39.95 71.8 2
11:16:31 2024-01-25 657969 649209 157291 154231 254861 260327 282762 278505 177392 172325 214795 220013 249575 254213 3928240 4218970 5702710 5527798 1012544 1042137 220643 196269 213113 213723 249147 242621 234037 233526 159853 162069 614761 579649 1314315 1318744 328678 323866 457604 459602 559706 547294 558553 558869 577154 587242 547299 611605 1630912 1719646 1051064 883713 507570 494285 585717 587091 598038 608028 605137 611741 699178 694304 4289333 4495861 39.95 71.8 2
11:16:32 2024-01-25 656301 649245 157256 153799 254469 261500 280157 278505 177392 172256 214156 218199 249610 252639 3933853 4243216 5741168 5537496 1003898 1042211 220185 195232 213853 214473 249390 241975 232070 233329 161624 162035 613289 572378 1364827 1324202 324771 326509 456275 457827 562055 540860 558589 563802 576780 585951 552078 609272 1632397 1716356 1051064 876284 503334 494981 583872 583218 599700 604222 607002 612399 697187 694340 4417733 4501917 39.95 71.8 2
11:16:33 2024-01-25 655172 649173 156933 153339 254070 260144 281967 279136 174179 172101 214121 219220 248641 252747 3922361 4225409 5679345 5533818 1010316 1043674 219675 195674 212373 212960 248237 241975 233344 233526 161208 161674 620892 580247 1328894 1317809 328618 322884 454987 462510 559310 546834 558589 558567 577046 584195 545608 608179 1631339 1718427 1049029 880577 505700 495390 588890 584957 595923 604258 602811 608740 697187 694232 4277102 4489599 39.95 71.8 2
11:16:34 2024-01-25 654900 649173 156714 153344 254079 261132 279266 279549 174422 171947 213749 218012 249228 251821 3928240 4223381 5716907 5516563 1001685 1042358 219886 194176 212692 216382 249147 241626 233837 234684 161208 161415 610347 572416 1357549 1326258 324519 324708 454878 457293 559706 539195 556114 562140 577927 586239 549663 605147 1630074 1711402 1046994 873793 501190 495390 583024 583703 595082 604222 606106 613091 696200 694268 4417913 4495763 39.95 71.8 2
11:16:35 2024-01-25 652280 649141 156714 153271 253261 259925 280972 277925 177111 171129 213449 217825 248089 252459 3928240 4234029 5660955 5507198 1003898 1039295 220643 194756 212323 216291 247294 241403 232724 232126 160755 161260 615680 575658 1338973 1320737 324555 323459 456815 457973 556364 544348 556285 559551 579267 579073 547299 611013 1627764 1714556 1046994 883713 502618 492557 585721 577131 595501 604258 601063 612357 694120 691714 4336361 4495763 39.95 71.8 2
11:16:36 2024-01-25 660222 649173 156104 153297 252986 259524 280350 278940 173798 171640 213414 218538 249732 251857 3928240 4211760 5726233 5524440 1010994 1036023 219272 194176 211292 214483 246850 240414 231357 231379 162688 160523 614761 571731 1327448 1317809 324663 322884 454223 459236 556255 541891 559211 559118 574628 583481 545702 604761 1631224 1718427 1042297 871931 503409 494506 582960 581874 591777 598927 604196 608371 690967 690190 4342012 4495763 39.95 71.8 2
11:16:37 2024-01-25 654243 649141 156208 152288 253654 258725 279661 278352 173677 171129 212745 217335 248089 250229 3924481 4244414 5670280 5507198 994520 1035950 219049 193177 212288 212499 246885 240618 231385 232092 160192 161062 616414 575696 1319174 1315008 324735 321870 455351 453355 555724 540860 556829 558833 577964 583781 547007 607596 1627744 1706091 1040126 879411 500441 492447 585417 576861 595667 604258 602865 611154 695707 692203 4345766 4492558 39.95 71.8 2
11:16:38 2024-01-25 656381 649332 155497 152991 251682 259560 279266 278743 173677 171791 212780 217335 248054 252675 3922361 4181579 5679606 5516563 1013202 1039332 218698 193935 211327 216044 246434 241162 231873 231023 160530 160344 611818 570379 1340890 1309524 322696 324322 450971 456070 550045 540122 556829 556428 574774 583660 540865 605110 1632349 1731857 1046994 871301 501903 489527 582997 581354 590796 603100 604826 610489 696200 692136 4309179 4480004 39.95 71.8 2
11:16:39 2024-01-25 650483 648988 155723 152533 252446 259925 279905 277925 173542 171095 212745 216140 248054 250829 3922361 4243491 5679382 5497832 997364 1041545 219237 193323 211362 213237 246850 239837 231873 231023 160530 159978 617907 569161 1356018 1318744 322171 322884 451080 453355 556117 538178 553638 559624 572234 581060 545608 601853 1622965 1703672 1042924 871931 498350 492302 580034 581136 595703 598748 603929 608940 691932 692913 4424319 4490621 39.95 71.8 2
11:16:40 2024-01-25 653304 651325 155670 152288 252244 258291 278453 276648 174127 170450 212745 216140 252672 251821 3928240 4225672 5660955 5507198 1005332 1035913 218896 193458 210961 216008 246019 240035 231385 231149 159856 160200 600103 573643 1355630 1314737 325352 320896 451116 454746 550009 539410 551494 555962 574774 577226 540793 606315 1623070 1710452 1040889 880577 501190 490378 580401 576289 585780 600649 595823 609127 692886 689414 4320475 4493255 39.95 71.8 2
11:16:41 2024-01-25 651483 651403 155031 152537 252495 257534 279905 276011 173280 170011 212079 215505 248773 250229 3922361 4286518 5679382 5495519 993810 1032947 217876 192848 210008 211904 245675 238856 231710 231407 159632 159435 616232 569086 1315979 1324202 321683 319665 450971 454052 550117 536586 550250 556392 568032 577226 540793 597781 1613924 1690865 1038307 874415 498350 489672 577201 575844 592032 596400 597845 606640 686073 685291 4395917 4495763 39.95 71.8 2
11:16:42 2024-01-25 657974 650831 154966 152085 252910 256780 279905 276506 172350 170721 211655 216639 248560 250650 3928240 4219121 5687778 5525928 1003898 1036280 217503 193358 209282 211904 244885 239095 230737 232058 159408 159729 605903 575696 1314512 1309524 322696 318405 451983 454710 549937 539739 550250 549928 571427 576481 539781 601332 1620815 1705611 1040889 875442 499767 486810 579697 575844 588844 596685 592386 603085 689090 683183 4314467 4483424 39.95 71.8 2
11:16:43 2024-01-25 656686 651022 155613 151525 250873 257100 279118 277407 171906 171726 211133 216535 248596 249313 3922324 4229915 5728424 5524440 1004650 1040880 216723 193317 209470 211721 245847 237618 230737 231732 159408 159435 617907 571600 1323457 1315008 320780 318923 448463 454032 553266 536586 553601 554712 567196 577338 538183 596015 1618514 1704330 1042924 866265 499767 491130 577201 577923 588427 595244 596080 598727 685588 685255 4336361 4480004 39.95 71.8 2
11:16:44 2024-01-25 654277 648187 155026 151288 251647 255522 279511 275502 172234 170011 211197 215436 247935 248649 3924392 4280942 5695517 5505682 988864 1036317 217259 192269 209610 211207 246054 237547 230020 232058 158751 159469 611935 575696 1320319 1316874 322207 317924 447594 450624 550081 539358 549435 556392 568140 576377 541348 595685 1611556 1686044 1047725 874415 494648 486918 579697 574108 590742 596437 594755 603085 684062 682918 4342664 4486398 39.95 71.8 2
11:16:45 2024-01-25 657026 649097 154420 150905 250111 256884 278066 277040 171635 169977 210719 215286 247935 249245 3928240 4162083 5693332 5519902 1008171 1036826 216353 192170 209247 210877 244508 238284 228525 231879 158962 159114 613428 572416 1337080 1307676 322288 318923 447195 450624 548982 531955 551922 549820 568104 575726 539744 601332 1621919 1719646 1036819 865116 496865 483825 577610 577105 588010 595244 597385 599152 689090 685219 4298738 4477032 39.95 71.8 2
11:16:46 2024-01-25 647534 649561 153641 151279 250774 255522 279118 274083 171669 168936 210719 214402 247242 249170 3928240 4267761 5691833 5489871 993625 1036002 217026 191495 209505 210372 244912 237477 229808 229830 158962 158137 603013 566264 1318168 1323561 321149 317889 447594 450632 550149 534712 546575 549892 565658 575089 540582 595264 1613848 1687275 1046286 869456 494611 485332 573061 572012 585996 591758 594321 602867 684098 683183 4399025 4489356 39.95 71.8 2
11:16:47 2024-01-25 653275 647716 154176 150801 251700 254667 279118 274467 171635 169439 210502 215401 246559 249420 3918888 4212216 5660955 5497832 1001001 1029883 216249 191960 208455 211080 243548 237477 229130 230582 158378 158827 614921 575418 1329484 1309524 321832 315717 449171 450271 547139 534819 548336 550456 566362 572122 537983 600047 1612706 1700053 1034784 874415 497644 483825 575977 567883 583972 595244 592812 599521 684069 681654 4300672 4470652 39.95 71.8 2
11:16:48 2024-01-25 657969 649097 153641 150866 250774 255487 277480 274467 171482 169439 210026 215251 246445 248265 3924481 4220867 5712089 5501755 1006081 1036463 215786 191599 207909 210912 243722 236813 230020 229724 158237 158288 605934 569107 1344994 1313248 321376 316859 447159 452122 549686 533613 546961 550066 565658 576112 536311 595113 1613924 1701258 1042924 866348 497644 484578 572216 572856 583827 592619 592532 594810 682577 681227 4339564 4480004 39.95 71.8 2
11:16:49 2024-01-25 652374 649556 153892 150311 251136 254276 278334 274047 171056 168936 210214 214070 247207 248265 3919561 4275039 5679345 5488467 987457 1033064 215186 190695 208269 209855 244508 236082 228915 230330 157724 158389 611935 574053 1313943 1316985 322746 318487 447719 450521 551319 534855 547520 553587 566494 573853 536336 593933 1603493 1678071 1028679 873793 494725 486774 574756 567847 588785 592997 590434 598634 676128 679695 4342664 4477032 39.95 71.8 2
11:16:50 2024-01-25 656569 647165 153821 149563 251308 255059 275748 274695 170548 169491 209370 214104 246445 247882 3911139 4157633 5670280 5507198 1004538 1033170 214897 190828 207799 209270 243008 236813 227623 230759 157750 157919 604470 571600 1322033 1300304 320241 316929 444639 449565 545998 534333 550216 551053 568870 575386 531779 599052 1620751 1715274 1012374 862658 494021 483477 574756 575249 584434 594334 595885 595232 686073 683921 4289333 4467667 39.95 71.8 2
11:16:51 2024-01-25 648636 647721 153148 150278 249868 255487 276559 273210 171108 168402 209844 213374 246445 247464 3919561 4237949 5659057 5479102 990980 1034777 216121 190361 207979 208874 242974 236082 227887 228547 158005 160698 604462 566264 1334652 1316874 319110 315973 446879 448403 547431 530598 544418 550456 562362 570450 539976 593650 1611285 1686454 1032322 866965 492968 485497 570466 570333 585760 588191 593080 599058 680148 681795 4399057 4478331 39.95 71.8 2
11:16:52 2024-01-25 648893 647721 153113 149792 250044 254241 276595 272702 171328 167869 209991 212749 245687 247918 3918888 4220516 5634275 5483642 990975 1033327 215083 189797 208304 208368 242228 236612 227558 229293 156986 156758 613801 570785 1319555 1307676 320241 315021 444639 445329 545813 531810 545670 548551 564663 570410 536554 592469 1604704 1687275 1026644 870059 491108 483942 575904 571179 586725 592747 589339 599779 682859 676097 4320780 4477434 39.95 71.8 2
11:16:53 2024-01-25 647570 647721 152973 150144 249373 253746 276559 271926 170480 167835 209335 213272 245372 247118 3924481 4269426 5670280 5479102 988864 1032332 214451 189235 207296 208560 242193 236047 227852 227839 156986 160698 610347 567886 1315430 1317809 319336 315802 445897 447027 546389 529098 542765 548900 559126 568212 534680 588587 1603493 1675696 1024343 866228 491219 483477 568888 567950 583414 586230 590494 594810 676931 679745 4386616 4486840 39.95 71.8 2
11:16:54 2024-01-25 655061 648763 152977 151073 249857 252298 276559 273175 170244 168232 208542 213865 245274 247464 3922625 4200859 5660955 5489998 998115 1031600 213753 189797 207390 208548 241990 235318 227112 227874 156807 160663 602440 573234 1320128 1303964 320467 315580 444639 449294 541104 531026 544381 545658 562398 567088 532180 592215 1604704 1690865 1028679 869183 493319 482076 568086 567950 577018 593362 585142 593812 676164 674231 4283621 4474737 39.95 71.8 2
11:16:55 2024-01-25 656965 647466 153052 149251 249094 253711 275500 272582 170158 168499 210431 213819 245169 246286 3931716 4223532 5712089 5496303 1000225 1031563 213354 190140 210600 208368 242159 234558 227782 227804 156951 158492 607405 566264 1316263 1308595 318624 315802 440319 447721 545776 529062 546779 545622 560349 567969 530602 586774 1604631 1687275 1032749 861396 492968 483477 568851 568755 579503 586230 588720 592016 674946 676205 4330047 4470855 39.95 71.8 2
11:16:56 2024-01-25 649442 647456 152939 151056 249687 255005 275428 272476 170040 167768 208542 212612 245270 247236 3921836 4247222 5673451 5486925 985066 1031563 213719 189131 206007 207863 242193 234558 226374 228158 156122 160887 608949 572416 1333681 1309524 319562 315358 441047 445619 544970 531726 541886 548900 562326 568212 532935 588513 1595448 1673677 1026644 866843 490521 483441 568851 565435 577185 586230 586303 593812 672420 671720 4345766 4477032 39.95 71.8 2
11:16:57 2024-01-25 657078 647721 152452 150444 249617 251877 274799 272306 169637 167835 209845 213465 244582 249142 3922512 4197891 5669026 5496303 1000218 1032295 213024 189166 210376 207863 243048 234627 226339 227769 156122 160817 601520 573234 1302033 1300304 319562 313921 440607 445995 540923 531726 543921 543974 562289 568176 529067 590062 1603435 1687202 1047725 864500 491568 480608 571312 566272 578010 586230 585469 590379 677890 671964 4272130 4467667 39.95 71.8 2
11:16:58 2024-01-25 656141 647721 152098 150506 248048 252263 273994 271476 169755 167652 207382 213705 244110 245906 3925052 4212506 5702710 5499501 1002207 1032295 213058 189166 207072 208090 243012 239099 227042 227063 156410 158049 597566 566264 1308048 1307667 315829 315358 439709 446772 541031 527087 542728 540878 557338 568212 528620 585907 1604302 1689667 1032749 859525 491568 481323 566841 567110 577192 585333 586666 589491 674750 674195 4323723 4474046 39.95 71.8 2
11:16:59 2024-01-25 648487 647721 152098 149962 249236 254213 274799 271062 169402 169007 207816 212024 244110 246857 3921683 4259939 5697380 5486564 990786 1030239 213616 188993 207656 207546 243152 234688 227077 226396 155905 158049 604462 570331 1310822 1313108 318101 313921 444654 441394 541067 528242 539515 544815 556518 564842 532180 584736 1595303 1666845 1030328 862658 488783 477868 565640 563766 576996 583616 583453 595467 670961 671684 4380259 4477032 39.95 71.8 2
11:17:00 2024-01-25 654206 645856 152064 152615 248230 252855 274834 271216 169183 167237 207169 212499 243853 245906 3921683 4200859 5658409 5490061 998619 1032575 215231 188959 207036 207725 242194 236349 225500 226889 155984 158014 610442 569515 1322230 1303076 315793 312647 444017 443964 539840 527459 537845 540353 558838 564012 528761 587680 1601158 1685259 1045648 868112 490521 477724 568046 562104 577192 585009 583949 591596 677890 672570 4294177 4461483 39.95 71.8 2
11:17:01 2024-01-25 655673 646769 151161 149046 246863 251877 273193 271062 169368 171470 207348 212024 243326 246356 3911064 4185909 5650349 5483011 1006050 1030101 212365 188503 210304 207182 241506 236241 226130 226152 156271 157294 611935 564647 1313674 1304001 315505 314698 441412 441394 539840 522833 540280 542293 555273 567946 527428 586811 1602052 1693969 1034784 857036 490173 476308 565204 565435 574747 583438 585971 590268 674982 672264 4317549 4467667 39.95 71.8 2
11:17:02 2024-01-25 646820 646769 151614 150133 246938 252677 274414 269825 168833 168366 207025 211336 243326 245149 3918888 4272282 5660955 5468317 985903 1029334 214929 187911 207544 206537 242024 234688 225989 226168 155649 157608 599016 569515 1313984 1315178 315613 312751 441904 441502 543678 522761 539781 544367 556542 562753 529067 584157 1592740 1666845 1020353 862045 486217 479768 564504 558833 578010 581015 584637 592053 667115 672570 4376856 4473841 39.95 71.8 2
11:17:03 2024-01-25 652743 645847 151123 149818 246854 252144 273193 269790 168562 171470 211614 211843 243291 245320 3918888 4187277 5654377 5488467 997364 1028427 216449 188207 206490 206537 241515 234688 224942 226561 155368 156925 601520 571600 1298751 1300304 315433 311510 441467 445425 539202 528905 539818 540958 558910 564351 522729 587909 1598673 1682599 1043572 865116 489130 479087 566841 562622 574710 582687 580728 589704 673956 669578 4279927 4461483 39.95 71.8 2
11:17:04 2024-01-25 654104 646769 151123 150367 246695 252677 272705 271062 168265 167237 211357 211336 243326 245987 3911102 4211488 5694200 5488467 992449 1029793 212977 187911 206490 205860 242024 234322 225488 225661 155057 157134 610442 565859 1310348 1303964 315205 312933 438043 441394 541371 522833 541283 544330 556287 566218 528233 583557 1594791 1678395 1026644 858257 488599 477544 563066 562934 573862 580607 584341 587877 667006 672777 4323395 4462202 39.95 71.8 2
11:17:05 2024-01-25 653279 647720 151056 152089 246138 252144 273959 268969 168333 171089 211501 211370 242544 246777 3908312 4208843 5631671 5468167 994520 1025585 216378 187616 205875 206181 240348 234688 223624 225661 154626 157134 607456 567886 1323965 1300304 314468 311038 438988 441394 536722 522833 536757 539758 557330 559816 522801 586015 1595411 1680487 1041495 864500 487708 476981 566111 561463 574928 581511 578863 590209 672822 669798 4290677 4458301 39.95 71.8 2
11:17:06 2024-01-25 654362 647724 150471 152267 245315 252499 272028 268969 168664 168295 211393 210718 242172 246078 3911102 4176654 5623653 5479102 1003898 1027240 216191 187322 206200 205683 239923 234688 224247 224894 154902 156915 613428 563766 1306850 1299382 313256 312019 438079 440153 536039 522564 536291 539376 554971 564012 525876 585404 1600021 1692064 1031223 853386 486944 475705 559072 562104 572170 579064 585256 589060 674928 672279 4306120 4461953 39.95 71.8 2
11:17:07 2024-01-25 645841 646817 150156 151773 244595 252855 271838 270802 168833 167660 211691 214983 242341 245987 3911102 4237452 5651630 5442868 985141 1027075 212037 186735 206494 205044 240668 233956 223555 224929 154867 156587 599497 561433 1313112 1305814 311832 312968 438084 440861 538315 521456 536757 541288 554115 563184 527428 583290 1593037 1673677 1039418 853386 483332 474898 562271 562104 576375 579314 584637 586820 667789 671147 4345125 4465278 39.95 71.8 2
11:17:08 2024-01-25 643866 643785 152150 149291 245751 251256 271698 270683 168231 170744 211321 210797 241801 245878 3905451 4216406 5605003 5458501 982222 1023844 213126 188461 206490 204867 240126 234688 223141 225277 154368 156877 605963 566264 1302541 1300304 313733 311038 437811 439257 535136 522393 535198 541288 556542 559852 527055 585404 1590775 1672491 1026179 860173 482302 474862 564841 560778 576375 581015 577744 586843 666067 666180 4317549 4458301 39.95 71.8 2
11:17:09 2024-01-25 652083 647354 150471 149043 245861 251892 270834 270910 168130 167928 207528 211979 241662 245769 3908275 4164745 5651630 5483642 998940 1024098 211986 186735 205226 204902 240330 233956 223520 225277 153837 157134 604475 568756 1305966 1290168 313477 311756 435575 438916 532090 522025 538284 538233 556542 561568 521957 584572 1595303 1689667 1050602 854600 484709 475705 563971 558869 571327 579064 581214 584540 670961 667227 4253918 4458301 39.95 71.8 2
11:17:10 2024-01-25 648562 646999 150056 151589 244591 251223 270561 270874 167913 167859 207420 211909 242237 243589 3916581 4216756 5680835 5477546 990980 1027112 211865 188725 205083 203948 240837 233191 223486 224269 154300 156226 607456 564244 1303678 1300304 313984 311764 433088 439152 537518 522564 538284 541288 553261 561568 522873 580215 1585759 1668939 1039418 848440 482645 474898 561309 558869 573862 577293 580765 584540 664853 667033 4317549 4452729 39.95 71.8 2
11:17:11 2024-01-25 645805 645811 150127 148563 245306 249883 271388 269768 167700 170386 207306 214762 241129 243661 3926091 4259108 5665195 5466321 981504 1025585 212530 186598 204905 204515 240632 231944 223175 224581 153734 156587 605963 569161 1304650 1305814 313733 309590 437052 439883 537934 521254 534744 540905 553261 559198 521957 577643 1583505 1652944 1039418 860173 482645 474195 559720 558005 571327 577217 575557 586242 663609 662297 4333374 4458301 39.95 71.8 2
11:17:12 2024-01-25 653045 640303 150364 148244 245385 250410 270561 270528 167170 167426 206580 214647 241060 243409 3911439 4187688 5659928 5485936 996539 1028179 211724 186667 203864 204549 238527 232863 222797 224530 153529 156156 607456 568756 1296574 1294784 315325 310273 436190 441131 532054 521218 535161 535774 553297 559198 521903 581893 1589646 1673677 1037341 861433 484709 472986 561309 557143 569649 577619 577004 583828 667006 663955 4284559 4448936 39.95 71.8 2
11:17:13 2024-01-25 653242 645592 153344 148555 243809 250959 269772 269388 167468 166958 206580 215018 240690 243770 3908275 4192731 5673067 5475794 1000181 1028947 211759 185138 204402 204765 238633 233012 224891 223370 154162 155220 602991 560831 1302272 1296527 313095 310024 435538 440397 533640 518442 534218 531901 548385 559198 521533 579393 1590775 1678107 1041495 850927 485125 472986 558101 559587 568439 577217 579010 582844 667789 665243 4298738 4448660 39.95 71.8 2
11:17:14 2024-01-25 644934 643976 150949 148460 243600 249883 270596 267807 167204 166842 206871 210797 240858 243734 3899885 4267761 5660955 5443288 979501 1023844 212530 187885 204691 204378 239064 232215 224891 223059 153734 155117 593760 562925 1330101 1309574 313428 308151 436806 438987 532054 518884 533170 537363 547964 557554 523754 578584 1581529 1655289 1028679 855817 481275 473655 556524 556392 571327 576368 577744 587226 665359 663301 4380350 4458301 39.95 71.8 2
11:17:15 2024-01-25 648437 640267 150945 148249 243809 249848 270596 267771 167349 166457 206548 210797 240287 245987 3905525 4210132 5595677 5458788 985066 1023844 212530 187454 204902 203598 238071 233027 223158 223507 153631 155810 605963 566264 1302062 1297518 312652 310309 437567 436384 532203 519800 532032 534946 550113 558375 523754 581893 1584904 1666504 1009601 855817 479800 472652 561309 558005 571327 576773 574264 585409 667317 663955 4311411 4448936 39.95 71.8 2
11:17:16 2024-01-25 647534 643713 153265 148249 243087 250658 269327 269199 167021 166515 206435 210797 240656 243734 3912325 4154497 5623653 5469736 994520 1023844 211400 190012 203900 203564 238107 232863 223158 223162 153584 155186 598578 561033 1310771 1289254 312873 312427 433852 437619 531450 518296 534597 531792 549932 559126 521314 580929 1593037 1689667 1033188 851355 482302 468818 559720 559587 569649 577217 577744 581118 668735 663265 4259583 4442596 39.95 71.8 2
11:17:17 2024-01-25 642825 640231 153274 147845 243809 249076 269327 267807 166872 166725 206254 210062 240656 243454 3916096 4222670 5605003 5451006 978729 1024130 211020 189710 204186 207306 238810 231777 223158 223507 152849 155220 601484 565859 1309427 1296620 313095 309871 433016 433012 531982 519982 531162 537363 550113 555951 523012 580198 1582448 1660178 1062259 858257 479837 474252 561272 554530 572077 575341 573695 581118 658101 658056 4308144 4449542 39.95 71.8 2
11:17:18 2024-01-25 653066 640267 150954 147049 243809 248272 268917 268688 166150 166842 205315 210797 240253 243698 3909536 4175446 5632979 5458501 988752 1023844 210543 190012 202655 203598 237336 231381 222895 222784 152781 154686 600049 566264 1321901 1292841 312651 306292 433138 437911 530698 519578 531957 530261 547578 552691 516875 575900 1585066 1666504 1031111 857660 482571 470548 559980 553550 565522 576224 571884 580896 665647 658033 4279927 4436899 39.95 71.8 2
11:17:19 2024-01-25 652411 644002 153059 147836 242276 249112 270330 267629 166642 166341 205893 209916 239518 243770 3915116 4176654 5623653 5442906 996436 1023844 210508 189409 203223 207015 236568 231813 223002 222097 152815 154197 604470 559835 1311605 1291084 310446 308186 431892 436027 529199 513855 531574 530225 548385 558805 519143 577643 1585993 1681678 1027662 847121 479910 467356 556524 556355 566832 575350 578126 581860 665342 663882 4285557 4449339 39.95 71.8 2
11:17:20 2024-01-25 642987 640195 152915 147738 242072 249848 269914 267360 166117 165889 205784 209191 239552 243121 3905525 4233692 5642304 5447120 984438 1023844 210543 189338 203223 206800 237754 230626 222845 222131 152781 154652 597107 559835 1329113 1299382 310446 309803 431654 432786 531826 513421 528766 531937 545968 557589 521497 573968 1577045 1659772 1031111 845916 477050 471579 556131 556392 567933 572954 575593 580846 657565 663486 4335618 4449218 39.95 71.8 2
11:17:21 2024-01-25 641809 643136 151321 147739 243788 248095 270665 266914 165983 165924 205315 209588 241980 242410 3899922 4231555 5626261 5454895 976753 1023118 210361 189507 202620 204735 238107 230267 222497 222166 152324 154936 601484 567886 1297168 1298460 312208 306257 431726 432777 530931 518442 527982 534982 547964 552656 519712 574446 1574518 1646095 1039159 855817 478551 472282 556524 549784 567234 570437 572580 579361 658648 658178 4327143 4448776 39.95 71.8 2
11:17:22 2024-01-25 651483 645616 150742 147563 243896 247365 270892 266807 166083 165784 205101 209719 239415 243274 3900184 4189740 5623653 5458614 988864 1020944 210543 189338 202267 207306 236568 230859 222810 222097 152535 154544 602417 563842 1320944 1292914 311325 306536 433052 437642 529199 513891 528636 531744 545968 551000 513896 574236 1581529 1664483 1050602 857660 478890 467320 556524 549748 565631 574766 573732 580220 663409 657251 4295669 4442596 39.95 71.8 2
11:17:23 2024-01-25 651357 640267 152632 147574 241904 248272 269950 267075 166360 165645 205030 210580 239214 243138 3913106 4191895 5651630 5458808 996769 1022393 209934 186121 202584 207306 235838 230302 222497 222988 152569 154158 608949 559001 1320583 1292914 309789 306257 432586 436529 529199 512663 528019 530616 545881 555098 513860 575300 1581529 1668939 1016469 844113 478551 465971 553243 554676 563962 573689 576184 577202 661969 658358 4295669 4439571 39.95 71.8 2
11:17:24 2024-01-25 643557 640236 152318 147600 240831 247889 269371 265687 166117 165392 205279 208720 239151 242994 3916632 4244888 5637059 5427220 978804 1022393 210774 185918 202584 204088 236603 229945 222497 223145 153135 153693 605030 557809 1305005 1296620 309570 309360 430405 432091 529199 513403 528260 531828 546771 554282 519143 574075 1572467 1658078 1050602 844113 475664 468782 553279 554284 568572 570437 575365 578914 658648 658322 4342561 4439571 39.95 71.8 2
11:17:25 2024-01-25 642180 640159 149892 146843 241874 247506 269371 266131 167663 164897 205099 207890 238785 242904 3888748 4202109 5600926 5453969 975762 1020723 209529 185918 201913 206261 237135 229552 221874 224152 151665 154189 605990 564647 1320084 1294682 311325 306789 429427 431988 530698 513927 528636 534315 546352 551035 518410 573186 1572283 1647028 1046362 853386 477086 468818 555738 551016 567234 570001 568613 576757 656750 654338 4305238 4442596 39.95 71.8 2
11:17:26 2024-01-25 650896 639866 152596 146405 240862 246779 268543 266914 165071 165392 203988 208900 243214 242150 3906751 4142706 5623653 5467960 993587 1021974 208730 185883 202125 203946 236393 229410 221915 224088 151597 154189 610632 565455 1295424 1285185 309315 306222 429875 432705 527296 516689 530259 531367 545968 554282 513788 577088 1578681 1675696 1042121 846518 477123 465971 556443 553075 564360 573393 573251 574168 661933 658214 4235432 4436899 39.95 71.8 2
11:17:27 2024-01-25 647604 640200 149333 146329 240788 246744 268956 267360 168902 165959 203632 208900 238785 240650 3909536 4199304 5666244 5451006 990786 1022393 208578 186334 201069 203983 236323 229410 222306 222832 151733 153769 616597 560028 1293658 1296596 309570 306789 427939 432777 529199 514786 527946 530616 541171 551845 512234 570052 1576736 1659772 1018504 844113 479230 466663 551724 549820 559027 567067 572031 575305 656837 658214 4295859 4442596 39.95 71.8 2
11:17:28 2024-01-25 645680 640236 152353 146643 240866 246328 269371 264503 165332 164862 204310 208249 243107 241908 3898409 4262736 5651630 5441640 978070 1020944 209231 185398 201913 206549 235639 228644 222341 223002 153345 153949 600049 564497 1295010 1300304 310409 306537 432623 432453 530625 515225 525941 531367 541171 550185 518237 570846 1567751 1636685 1018504 851355 476037 465971 551333 550030 564795 568203 568613 578440 654824 654374 4342753 4448776 39.95 71.8 2
11:17:29 2024-01-25 649633 639636 149265 146808 242185 246709 268283 265209 164938 164793 203882 208214 243377 242868 3905750 4161151 5603655 5442793 995238 1020907 208835 185398 201596 203091 234877 230070 221182 222207 151767 153130 602417 558244 1315710 1285509 306383 306464 428963 432439 522968 512820 528414 528342 545517 554862 516401 574261 1583502 1681297 1046362 846444 476075 466563 553207 549820 564458 572961 571884 575268 658029 656254 4235395 4430205 39.95 71.8 2
11:17:30 2024-01-25 643557 640159 149570 146715 242356 246638 266602 265466 166449 164793 203563 207532 243519 240614 3909536 4208597 5642304 5445523 983736 1020870 207824 185081 201244 202772 235803 228769 220528 221896 151523 153414 602977 559835 1295250 1291084 308624 306789 428694 431229 527596 512677 528260 531744 541099 551773 513824 571698 1575237 1655466 1024102 842003 475397 469547 552862 553550 563707 568203 571884 575268 652832 658506 4314304 4439571 39.95 71.8 2
11:17:31 2024-01-25 639779 640092 149583 146710 240762 245879 267718 264468 164320 164644 203561 206955 243413 240543 3901948 4211601 5605003 5440031 971029 1017187 208231 185068 200928 202488 235838 228609 220493 222519 151138 153165 598498 564647 1295915 1292918 309570 305136 428963 429988 528415 512302 525531 531367 546384 550185 513752 568475 1567486 1641791 1033188 853787 476075 469844 553647 548680 563475 568059 567705 575119 654123 652836 4311388 4437018 39.95 71.8 2
11:17:32 2024-01-25 649633 639902 149269 145900 242526 245122 268364 264432 168729 164678 203276 208180 239742 241157 3899405 4178213 5600469 5427183 985066 1017908 208939 184739 200612 202949 234119 228804 220493 221896 150828 153096 601484 561433 1311208 1289254 306816 305854 429054 430083 522528 512314 522783 525917 541135 548565 514938 571451 1572283 1655289 1042121 852136 473372 465245 552115 547276 562226 572116 569249 576720 659361 654792 4284373 4443088 39.95 71.8 2
11:17:33 2024-01-25 646701 640419 148985 145617 245797 246466 266576 265475 164320 164494 203276 207532 239706 241014 3909536 4142780 5614328 5454895 992356 1020907 207535 185033 200438 202488 234679 228414 220339 222675 149915 153130 576904 563037 1297231 1281864 306816 306789 427414 430195 522160 513040 527510 527478 545038 550964 513845 571930 1577008 1673677 1072208 845916 475736 466563 550059 551982 558919 568731 566421 571898 658145 656632 4240928 4439812 39.95 71.8 2
11:17:34 2024-01-25 646776 642235 148821 145729 241729 245738 267281 264397 168611 164793 202637 208249 239220 240400 3905750 4201314 5660955 5442793 991953 1019424 207680 184775 199949 203091 234317 228059 221182 221514 150761 152605 604470 556831 1294608 1291084 306744 305926 428321 431416 523040 510830 525158 522887 539397 550185 510834 566722 1574518 1658523 1033188 841644 475591 464880 548571 549640 558882 567367 568576 571898 657680 653311 4290754 4430205 39.95 71.8 2
11:17:35 2024-01-25 643817 642116 148576 145921 241024 246532 267093 263851 164759 163602 203420 206714 239494 240231 3905750 4211226 5623653 5432275 981634 1019388 207859 184154 200893 201783 234352 227706 220493 221169 152234 152782 600049 555793 1309388 1291084 306744 306573 426510 430010 523040 510597 525941 529044 540574 550185 512234 565120 1567751 1649941 1022804 837957 472364 465670 549737 550419 559063 566497 568576 571861 649015 653311 4303837 4433367 39.95 71.8 2
11:17:36 2024-01-25 638418 641326 148645 145350 241845 244688 267271 264115 166519 164287 203313 206817 238991 239487 3912077 4255752 5632979 5427183 971066 1014956 207616 184048 199984 201642 235041 226648 219807 221514 151794 152884 599991 563842 1287964 1294784 308588 303710 427716 430924 528256 512314 522783 529044 540193 546952 513117 566833 1561927 1631027 1040001 848440 474009 464519 548959 545585 558919 564833 565288 573561 650886 649236 4320635 4439571 39.95 71.8 2
11:17:37 2024-01-25 649282 641060 148542 145359 241367 244333 267682 263369 166089 163775 202460 207532 238428 241076 3916632 4198004 5596746 5436151 981353 1016467 208591 183850 200578 201818 233398 228095 219123 220921 151842 152359 601484 560634 1294143 1287426 306708 304530 428927 429706 522295 510830 519650 522887 541027 546952 511969 569318 1567751 1650604 1040001 847121 470690 463297 551333 547239 559027 568203 564915 574450 655750 649272 4281644 4439571 39.95 71.8 2
11:17:38 2024-01-25 645952 639957 149065 145047 241666 244745 266042 264432 168507 163809 202283 207289 238428 240374 3888711 4180698 5622198 5453969 985028 1018919 206464 184435 199740 201853 233596 227706 219123 220731 151842 152325 590670 563842 1288406 1285370 306635 303106 427414 429760 523035 511951 521970 522815 539397 545344 510040 566758 1567788 1654116 1026958 850927 474721 462515 548959 543938 557697 567367 564048 571861 654824 649164 4261116 4430205 39.95 71.8 2
11:17:39 2024-01-25 649633 640419 148123 145355 240211 245157 266007 263185 168542 163740 202460 206886 238428 241327 3908650 4150237 5595677 5451277 991242 1020406 207108 183733 200158 201502 233980 228628 218760 220374 149812 152572 599991 556621 1303995 1279896 306937 304887 423750 430619 521556 509352 524230 522923 541027 550185 510834 569318 1574518 1668939 1076634 842914 473372 464552 551333 549640 558882 567937 567301 569726 655750 653018 4220216 4430205 39.95 71.8 2
11:17:40 2024-01-25 643718 640419 148086 145214 240379 244710 266042 263588 168004 163809 201789 206886 238428 239055 3906751 4199028 5660955 5449133 986679 1017908 206602 183908 199148 201572 233911 227142 220009 220339 152270 152013 608949 558427 1296794 1291003 306024 304030 424111 431229 522196 509273 522600 522743 539198 546988 508887 565731 1567788 1650604 1026958 838588 474383 462515 545826 546430 556792 563571 567301 568443 649087 653018 4284640 4427152 39.95 71.8 2
11:17:41 2024-01-25 639752 639966 148051 144715 240962 243617 266007 262747 168238 163444 202001 206208 238428 238279 3888748 4223607 5616962 5432275 968313 1015711 206567 183570 199635 200589 234119 225947 219088 220480 151692 152013 587960 563037 1306468 1291084 306455 302821 426220 429450 525637 510684 521962 525772 540181 547112 510255 563762 1558213 1630128 1042121 846518 471657 465209 545754 540806 558487 561524 562191 570167 647634 648405 4323866 4436861 39.95 71.8 2
11:17:42 2024-01-25 645952 640154 148127 144888 240047 243652 266042 261686 168273 162695 202283 205888 237657 240543 3888711 4203714 5567701 5426779 974333 1014625 206533 182664 199984 200380 232195 227159 217763 220136 153354 151870 595512 561033 1289856 1287426 305737 302893 424075 426836 521556 509352 522394 527423 542097 547317 512608 568449 1564878 1645051 1074421 847687 469136 464552 549467 543938 559674 567142 562627 570976 650133 647230 4295669 4433244 39.95 71.8 2
11:17:43 2024-01-25 645394 638609 148507 144343 241162 243378 264415 262817 167935 163478 201367 206208 237692 239055 3905750 4158619 5605003 5449410 986548 1014625 205856 183570 198663 201010 232161 226613 218407 219794 151311 152081 598498 563037 1288753 1281864 306456 301268 424002 430010 521556 510561 520826 521200 537774 542909 504846 564816 1567108 1649642 1057928 848328 473372 462102 546875 544330 554653 564221 560489 568004 649159 645375 4253615 4430205 39.95 71.8 2
11:17:44 2024-01-25 647699 640378 147923 144828 239269 244487 265156 262345 168004 163182 201789 205888 237657 240578 3894442 4140912 5581921 5435018 988123 1014956 205890 182954 198698 200520 232161 225947 217052 220290 151488 151626 601484 559437 1323346 1278233 303879 303142 422702 428153 518251 504842 521232 520834 537774 546952 507811 565120 1572283 1664483 1040001 839220 472091 459552 548776 547432 555794 565521 565579 569226 655052 648984 4232900 4420564 39.95 71.8 2
11:17:45 2024-01-25 643557 641326 147641 144572 239802 243582 265192 263185 165016 163740 200980 206174 238168 238279 3905863 4199113 5651630 5431099 987457 1016430 205890 183605 198076 200589 232161 225912 218782 219145 153282 151140 591222 556831 1290569 1287426 305631 302645 424002 430010 522295 504805 519686 522953 536791 543779 504544 562710 1565259 1648195 1029034 838615 472700 459805 541081 543974 553198 561488 565559 568709 651201 651279 4290102 4427322 39.95 71.8 2
11:17:46 2024-01-25 640091 640378 147512 144611 239472 244710 263535 262318 165257 162661 201296 205360 237692 238279 3909536 4209516 5623653 5432275 979539 1014956 205890 182826 199170 199892 232877 225912 218407 219110 151311 151593 597938 556831 1291389 1287426 304342 303177 422071 426161 521925 504842 519723 522851 537930 548091 510798 562710 1558605 1641436 1037880 834567 469357 463241 545020 545585 558092 562172 565288 565089 645697 649200 4300672 4433797 39.95 71.8 2
11:17:47 2024-01-25 642079 640382 148125 144658 239127 243842 265830 261005 164854 162592 201051 205214 236958 237613 3911327 4260053 5614328 5415182 972982 1014956 206533 182710 198698 199892 232161 225947 217728 218394 153352 150723 594304 554845 1295957 1291084 304548 301938 423786 423764 520083 502534 518264 521236 532157 542112 509283 562747 1558568 1636721 1039206 838412 467955 459841 541045 543974 558092 561094 565288 568480 647634 648671 4351980 4423892 39.95 71.8 2
11:17:48 2024-01-25 638381 639701 147464 144407 239391 245221 264944 261804 165131 162897 201191 204157 237280 238877 3908537 4207140 5593901 5428429 970213 1014625 205856 182664 198663 199926 232877 229838 217763 219145 151155 151174 597005 561433 1307211 1290168 306501 300878 423966 427137 522665 504950 519370 522779 538041 540522 504882 561005 1556000 1623177 1040001 844113 469320 462551 541045 541252 557427 559189 559408 567602 643803 644396 4323866 4433244 39.95 71.8 2
11:17:49 2024-01-25 647329 640154 147174 143952 238898 242834 265599 260710 164222 162942 201684 205968 236442 238948 3906685 4194891 5572091 5420663 972870 1014625 206313 181798 199149 199613 231413 225947 217355 219110 150781 151106 592693 559039 1294630 1281864 303879 301268 423334 423691 517774 504842 518264 520834 536192 542076 509356 566028 1558568 1643763 1053597 844113 466486 459769 547021 540770 558092 563175 559878 568443 647671 647327 4276872 4430205 39.95 71.8 2
11:17:51 2024-01-25 644016 638158 147641 143744 239472 242834 263535 262345 164958 162956 200945 205425 236723 237613 3912770 4166069 5618302 5438753 985903 1011059 204579 182664 199766 200136 231700 225912 217542 219253 150980 151390 598498 562234 1290657 1281864 305658 301157 423704 428153 518578 504842 518264 519672 537550 541171 503282 563983 1558605 1644183 1055762 846518 470690 458009 544214 540229 550014 561488 557753 565125 650426 644863 4255035 4423892 39.95 71.8 2
11:17:52 2024-01-25 647699 638609 146722 143943 238155 243413 263535 261144 164737 162661 200665 204929 236923 239090 3900184 4139217 5603334 5448442 987958 1013758 204937 182525 197388 199579 231379 225527 217052 219253 150149 151911 598498 561834 1287991 1278233 306065 301157 422231 427173 518578 504914 518879 519636 538310 540487 503246 562274 1558605 1643969 1057928 844113 470690 458368 541081 540612 549977 559843 556928 565995 649506 644863 4245643 4420740 39.95 71.8 2
11:17:53 2024-01-25 644769 638609 146408 144011 237958 242089 263535 261144 164214 162921 200036 205568 236192 237175 3909536 4202339 5651630 5432275 987457 1014353 204897 182213 201254 199578 232639 227593 217298 217506 150744 150521 594164 554449 1301260 1282629 303974 301055 423129 426125 514026 503172 518264 518096 531905 541661 505751 561875 1562229 1652944 1040001 833655 467587 455617 542152 540770 550014 559879 562774 565995 649506 645146 4260015 4414836 39.95 71.8 2
11:17:54 2024-01-25 638190 638609 146408 144011 238124 247622 262764 261721 164214 162661 200001 204293 236557 236809 3888823 4187277 5643587 5432275 980313 1014625 203978 182247 201146 199335 235860 229729 217390 217412 150464 150588 599991 555167 1287728 1287300 304332 300213 422231 426690 516898 503848 518116 518206 531833 541171 504320 558516 1558605 1646254 1042121 834841 469357 458357 541275 540734 550507 559189 561107 565593 647306 644396 4273819 4420840 39.95 71.8 2
11:17:55 2024-01-25 638413 638609 146212 144350 236656 242124 263500 259519 164214 161624 200665 204225 235992 237376 3885943 4211376 5605003 5413544 972982 1013905 205074 181223 197457 198022 231379 229693 216344 217715 150149 150484 588280 552081 1310392 1283783 303041 301268 420151 424462 517519 503825 517638 522139 531977 544233 504738 560907 1557032 1636901 1036555 832471 465422 459503 543270 540734 554799 559189 561107 565593 644003 644396 4281644 4423892 39.95 71.8 2
11:17:56 2024-01-25 638454 638340 146521 143452 237783 242639 263535 259553 164214 162107 200036 204225 235464 237543 3900296 4250023 5623653 5427484 971103 1013905 204579 181510 197388 198091 235493 229261 217052 217715 150078 150622 597005 559325 1282943 1290168 304838 302021 421442 423619 519424 501791 515220 520001 533709 540121 507473 559025 1552249 1618537 1042121 839606 468750 457865 541348 539339 553198 557581 556965 565735 643929 645774 4352062 4433244 39.95 71.8 2
11:17:57 2024-01-25 640175 637698 146688 143448 237684 247586 262764 259519 164214 161556 200700 203592 235499 237578 3900184 4194892 5558376 5422910 967454 1013905 204579 181510 201537 199010 231735 229297 216379 217750 149868 150864 576904 561033 1289190 1286514 302955 298919 420187 423583 519348 503314 516354 522213 532121 539649 504508 556041 1549348 1620745 1076634 844408 468082 460526 541348 539157 553638 557401 559325 565445 642143 643917 4333265 4433367 39.95 71.8 2
11:17:58 2024-01-25 645494 637707 147097 143846 237283 243156 263535 260425 164214 161590 200036 204404 235066 238350 3896385 4187650 5558376 5413544 971522 1013186 204579 180650 200372 197987 231218 229693 216159 217750 149554 150588 590473 559835 1288695 1281864 304406 301594 420151 423353 517079 503278 516354 521474 535997 540409 504810 559271 1552688 1620437 1069995 844113 465204 458368 541009 537868 554818 558078 556635 565043 642180 640078 4313935 4427152 39.95 71.8 2
11:17:59 2024-01-25 645854 638158 146207 143018 237676 242913 263904 264568 164100 161624 199687 204793 235429 237578 3897405 4191587 5577026 5404057 974991 1011750 205216 181223 197423 198022 232093 229729 216008 217528 150149 150420 592693 556831 1287000 1280955 303530 299373 422194 421061 512437 503885 512889 518424 532157 540905 504774 561005 1553791 1636901 1069995 839220 464100 455617 541045 539721 553234 558761 556068 566032 645697 640042 4291386 4424342 39.95 71.8 2
11:18:00 2024-01-25 645854 637516 147223 143262 237939 241953 262694 265013 163724 161624 199374 204724 235325 237140 3889084 4184394 5586352 5426503 979464 1011750 204545 181223 201146 198056 231443 229334 215673 216853 150009 149835 592693 556036 1302480 1280047 303041 298466 421442 422987 512437 503172 512489 513909 535373 537233 504677 559381 1553791 1636121 1072208 842914 465091 456129 542152 537779 553638 559189 556068 565593 645733 640258 4269069 4411488 39.95 71.8 2
11:18:01 2024-01-25 644740 638354 146919 142849 238014 243120 262152 260208 163518 162230 199583 204157 235290 237140 3893824 4164155 5593901 5423722 979464 1011713 204474 181223 200864 198056 231768 229334 215673 217039 149763 149938 586809 556036 1300757 1280047 303041 299148 420814 422987 512437 502816 512126 513873 532085 536442 503963 559344 1553791 1636826 1072208 841680 464760 456129 541385 537743 549977 559189 555246 565191 645733 640294 4267446 4414540 39.95 71.8 2
11:18:02 2024-01-25 645356 636761 146041 142984 236490 243390 263732 261676 163477 161902 199896 203982 234962 237402 3903701 4153829 5578010 5433886 985141 1011059 203842 180650 200864 198022 231768 229334 215108 217214 149381 150454 592693 559835 1293442 1277327 304764 297563 419847 423655 513954 501827 516758 518176 532049 538818 501755 558479 1553791 1635650 1053597 841717 466559 454303 541001 538159 548950 559189 555240 561843 644786 639699 4248966 4420740 39.95 71.8 2
11:18:03 2024-01-25 647422 637698 145742 143018 236290 242985 261891 264604 163952 161624 199409 203592 234739 238472 3905442 4157693 5590166 5433886 982334 1013293 204408 181188 201146 198056 231768 225675 215074 217610 149311 150139 604478 559437 1292488 1271742 303041 298919 418626 422356 512473 503172 516795 516889 532194 541171 503250 560174 1554079 1649399 1052290 836029 465168 457098 541009 539721 549727 559189 556029 559349 640110 640029 4208309 4420740 39.95 71.8 2
11:18:04 2024-01-25 644765 638600 145707 142955 236420 242814 261822 260724 163655 161556 199374 204259 234669 236407 3901948 4184046 5634368 5424041 987883 1014014 203842 180581 201358 197815 231280 225855 215811 216575 149837 149592 591222 552081 1315213 1276967 301970 300731 419514 421025 513140 499872 516317 513765 530409 541171 503963 558875 1557708 1650567 1076634 832397 465422 455412 541385 540486 550507 559189 557717 560973 645661 643917 4232900 4450738 39.95 71.8 2
11:18:05 2024-01-25 640035 637662 145673 142917 236255 242472 261057 260944 162838 161590 198439 203592 234634 235314 3888711 4192881 5632979 5411909 983177 1013149 203734 181520 197312 197780 230961 225069 217628 216007 149732 149525 579804 552518 1283253 1279896 302147 298152 419218 422320 513140 498488 514846 512934 527996 539577 500229 557721 1556203 1651116 1074421 829963 464760 454805 539817 539721 549727 559153 557286 560937 645205 640029 4235810 4405363 39.95 71.8 2
11:18:06 2024-01-25 639121 636766 145630 142489 235891 242472 261057 260980 162838 161556 198128 203558 234471 235314 3896385 4198870 5632979 5421274 980313 1011677 203277 180650 196973 197953 230723 225040 215811 215660 149347 149492 592693 552914 1283502 1279896 300965 299883 419811 424462 513868 498560 515064 512970 527254 538025 499840 557325 1557313 1648655 1051431 829926 465422 454805 539817 539721 549727 558366 556892 560539 643840 640258 4238952 4402191 39.95 71.8 2
11:18:07 2024-01-25 638409 636770 145592 143023 235856 242132 261092 261604 162578 161590 197543 203417 234669 235314 3901948 4202335 5632979 5411707 983140 1011713 203277 180650 196973 197953 230759 225040 215846 214992 149274 149113 601484 552081 1282327 1277877 301403 301594 419702 424462 513757 498597 514734 515243 530657 537845 499658 556644 1557313 1649362 1072208 829963 465333 453368 539817 539339 549727 558402 559999 559312 643840 640029 4223231 4408519 39.95 71.8 2
11:18:08 2024-01-25 640030 637666 145197 142323 235856 242096 261057 260760 162578 161624 198128 203417 233947 235279 3900184 4190139 5632979 5413544 981706 1010244 203277 180650 196973 197643 230723 225040 215811 215027 149105 149113 597005 552081 1286074 1278233 300613 297528 418626 421987 512414 495900 513344 515133 530135 538495 502818 559933 1557276 1650772 1069441 835030 465091 455979 540582 539303 548950 558366 557390 559826 640110 639920 4219340 4417773 39.95 71.8 2
11:18:09 2024-01-25 638491 636766 145403 142417 235891 241720 261022 260980 162578 161556 197543 202961 233947 234623 3905863 4190139 5632979 5403917 982404 1012431 203103 180581 196973 197334 230365 225004 215476 214958 149311 149010 591406 551295 1283316 1277877 300904 297631 418626 421061 512052 495900 514113 513785 529194 537575 498746 556755 1554506 1651219 1063356 830206 464100 454684 539781 537977 548804 557365 558369 561536 640110 639956 4224561 4408519 39.95 71.8 2
11:18:10 2024-01-25 639577 636761 145536 142327 235128 241550 261022 260541 162465 161444 197543 202961 233947 234658 3885905 4187538 5632979 5429205 983736 1010244 202681 180547 196973 197334 230365 225040 215476 214958 149105 148636 591222 551688 1288668 1277327 300904 297493 418330 421061 510967 495864 513344 513785 529194 537575 495904 556755 1555093 1649941 1069995 828750 463441 453450 538798 536999 548306 555619 557575 561248 644917 639740 4215912 4411475 39.95 71.8 2
11:18:11 2024-01-25 640062 636770 145425 141861 235128 240970 260658 260139 162093 161454 198025 203558 233947 234623 3896385 4195428 5639705 5422910 983103 1011713 202962 180581 196420 197334 230007 225004 214544 214923 149105 148603 592693 552081 1285540 1276422 300904 297285 418035 422660 510967 495828 513306 513421 528820 537197 498710 556755 1552877 1648655 1069995 828750 463441 453486 539054 537327 547399 557116 556820 557621 643929 641841 4207286 4417903 39.95 71.8 2
11:18:12 2024-01-25 645602 636548 145056 142585 234930 241684 260260 260059 162838 160871 200641 202578 233715 236773 3897713 4141838 5567701 5422910 981560 1010244 207195 179977 196973 196718 230365 224687 214270 216111 148375 149625 592693 558427 1299809 1272644 302184 297775 415097 420398 512052 501359 513252 512248 530000 534794 495904 555964 1549311 1631039 1069995 837219 464760 454484 537912 531756 545359 553812 550277 555972 641725 635929 4242305 4417980 39.95 71.8 2
11:18:13 2024-01-25 642825 636668 145398 142722 235059 241953 261878 259916 162441 160905 198025 202612 233517 235314 3897713 4135952 5580787 5427484 981560 1009973 204333 180296 196834 197026 230365 224687 214270 214992 148825 148808 576904 558427 1277428 1272644 301111 297637 418330 420729 510967 500651 510534 513785 526884 532815 495832 555964 1548175 1632232 1069995 839183 464100 450863 537531 531720 545323 553812 550241 558447 639551 637948 4264427 4411475 39.95 71.8 2
11:18:14 2024-01-25 640026 634897 144726 141999 235163 241809 261586 259809 162745 160793 198059 202545 233808 237254 3899863 4135952 5580572 5411810 981597 1011133 204119 179852 196973 196718 230330 224336 214087 215027 148825 148570 568708 559001 1275944 1276422 301970 296197 418330 420398 510967 500225 510173 513058 529194 532406 495832 555964 1549348 1632232 1067782 837993 464100 453467 537531 530936 544938 554237 550277 557621 641960 634518 4261116 4411820 39.95 71.8 2
11:18:15 2024-01-25 640336 634857 145197 141537 235198 241006 260583 260425 162578 160895 197509 201739 233704 237349 3899863 4147735 5598151 5426779 979152 1011022 204121 179942 196349 196718 229329 224775 214167 214958 148721 148199 592693 556036 1286431 1274615 300904 297356 418626 421763 510245 499666 509742 513058 527254 531660 500229 556755 1546741 1625140 1065569 834841 460772 452108 537531 531792 548562 555017 551913 559312 639285 634553 4267473 4414540 39.95 71.8 2
11:18:16 2024-01-25 638450 634866 144790 142264 234965 240597 260774 260059 162059 160494 202517 202332 232510 236570 3890837 4166481 5577897 5422837 979605 1009697 204120 179874 196206 196547 228957 224121 215453 214889 148686 148028 568708 553659 1293735 1278949 299867 297068 418626 419679 509488 499393 509668 511888 527290 533224 501364 556359 1545642 1627708 1069441 834841 459837 454216 537912 531756 548950 554237 551058 559276 638518 635785 4277102 4411678 39.95 71.8 2
11:18:17 2024-01-25 643851 634861 144696 141704 234369 239904 260658 258062 162059 159813 202445 201706 232475 237825 3890832 4175525 5546259 5398663 965657 1008026 206870 178843 197312 195865 230192 223662 214848 214889 147819 148006 598413 556831 1277742 1278986 300043 296937 415097 419013 512414 495936 511045 513765 530318 532441 500937 554944 1540128 1617367 1061143 836624 460040 455485 536736 530936 548174 550176 548612 558123 631132 634888 4314467 4420840 39.95 71.8 2
11:18:18 2024-01-25 644769 634893 144684 141537 234369 240188 260623 257664 162093 159507 197509 201672 232510 235349 3891066 4200427 5526127 5400009 966383 1007276 206870 178313 197250 195425 230139 223634 212913 214958 148099 150123 598413 558427 1289141 1279896 299904 296542 414917 418240 512646 495756 511557 513765 529943 532441 500973 553527 1543525 1611604 1069995 837219 461384 455979 532067 532084 545781 550176 548612 557351 631096 634888 4326955 4417773 39.95 71.8 2
11:18:19 2024-01-25 641432 634897 144696 141537 234404 240224 265110 257700 162236 159329 198404 201360 233251 235678 3885905 4200162 5549050 5405829 963593 1008026 206870 179284 196384 196070 230759 222900 213277 214958 148549 150197 568708 558427 1274337 1280047 301117 296937 417155 419387 514252 498488 510467 515975 528711 532085 498106 552217 1539594 1610461 1029034 832434 461139 450611 533313 532084 546553 550176 553162 561248 636607 635482 4336361 4420564 39.95 71.8 2
11:18:20 2024-01-25 638270 631258 144794 142038 234673 239515 261141 258097 162059 159540 202409 201082 233552 236084 3890832 4207140 5587714 5419813 963817 1005851 203692 179409 196175 195459 229293 222516 213607 214590 148099 147701 601444 556433 1275170 1281864 299269 296728 415097 419049 512414 495828 509018 513421 525813 531905 500182 551356 1539668 1622120 1033110 830281 459617 454001 533691 531720 547399 549341 553444 559826 635635 636340 4298738 4414622 39.95 71.8 2
11:18:21 2024-01-25 635562 631290 144696 141370 234404 239480 260958 258097 162059 160016 201875 203166 232544 234720 3890916 4222670 5570467 5380746 960888 1005405 204119 178843 195800 195493 229293 222204 213573 214292 147858 151657 590473 556433 1292487 1281864 300479 295257 415097 419410 512052 495828 509380 513785 523144 532157 495796 548936 1537481 1612703 1044241 835030 461026 452034 532180 531634 545214 550032 550094 559104 631096 636684 4287981 4411475 39.95 71.8 2
11:18:22 2024-01-25 634662 634861 144573 141063 234661 238906 261141 258097 161542 159507 201839 205791 232314 234720 3891052 4235621 5603334 5389291 966383 1005139 204011 178843 196037 195154 229293 222900 212947 213629 148340 151132 601444 549335 1292958 1280047 296497 297009 415097 417132 509524 494030 509742 513785 526140 536645 498746 550177 1540128 1621961 1065569 825568 458102 450899 531959 535110 546298 553153 553223 556648 634809 636648 4276097 4411678 39.95 71.8 2
11:18:23 2024-01-25 637865 635790 143954 141566 234882 240188 261141 257052 161786 159219 198697 202598 232475 234756 3890832 4205259 5587714 5394813 969523 1005851 203122 178109 196384 195154 229329 222551 212913 214223 147545 149913 601444 552869 1291493 1277327 297874 297356 414199 417169 510967 494325 509056 511852 526103 534008 495868 549361 1540165 1623211 1025159 824396 459475 450899 533727 531792 544938 549910 550277 555143 630988 635531 4268878 4408484 39.95 71.8 2
11:18:24 2024-01-25 634541 634684 144381 141047 233505 240623 260407 257303 162093 159253 198733 202563 232372 234756 3893607 4202635 5606339 5380746 972289 1005851 202980 179203 195727 195459 229329 222168 213243 213629 147823 149828 592526 552081 1278094 1274615 297838 295536 415118 419679 510967 492864 509020 511970 523036 530844 497136 548123 1544545 1627708 1040001 825568 461471 450753 532217 530936 541339 549910 551094 555143 636157 636684 4220123 4395836 39.95 71.8 2
11:18:25 2024-01-25 640323 636668 144944 141168 233570 239135 260336 258353 160926 160426 198453 202231 232303 236084 3890832 4180368 5593901 5380783 983661 1007276 203122 178313 195763 195289 228582 223598 213945 213960 147858 151272 592526 550510 1289147 1267241 297766 296405 413422 418421 504977 492900 507512 511608 525777 532815 495026 553527 1549311 1643763 1008196 827575 460163 451861 532103 531756 540964 551378 550277 553532 638518 631245 4208805 4399061 39.95 71.8 2
11:18:26 2024-01-25 644049 631254 143761 141118 232243 239480 260042 257055 161820 161215 198697 203166 232372 236012 3893226 4131311 5570050 5420997 979464 1005814 202661 179023 195275 195459 228193 222516 214245 213629 146895 151482 592526 556831 1273233 1269039 297550 294086 413132 419679 505085 495792 509742 510090 525849 531408 495509 550213 1540165 1625402 1063356 834841 460163 449844 533727 529044 541192 549341 546143 556723 638030 631281 4261116 4399061 39.95 71.8 2
11:18:27 2024-01-25 642226 636396 144094 140808 233450 237930 260407 257303 161396 159813 201342 205647 231371 236599 3890832 4187725 5548234 5401314 970288 1005331 202981 178177 195859 194714 229293 222168 213645 213926 147442 149703 566377 556433 1278374 1274578 297910 295329 413606 414786 509524 494361 507575 513058 525849 531408 495724 548123 1535298 1600154 1067782 832471 458804 450827 531464 529080 542802 546979 547547 555932 630775 631209 4330172 4405188 39.95 71.8 2
11:18:28 2024-01-25 636728 631222 144289 140096 232929 238739 260042 255725 161688 158426 201697 201469 231761 234756 3890832 4187478 5561954 5380471 960739 1008079 202840 178672 195001 195086 228247 221679 215151 215137 147443 149285 601444 555242 1273105 1280955 297838 293801 414700 417096 510208 492828 506782 510487 524368 529097 494294 547520 1534208 1608180 1063356 827539 457057 450827 529925 529829 544418 547785 549462 556723 631024 634888 4292604 4405363 39.95 71.8 2
11:18:29 2024-01-25 632829 634823 143992 140002 233648 238001 260042 256477 161542 159338 201483 205542 231727 234756 3890832 4229420 5595677 5385448 965006 1002972 202805 177998 195108 194546 228141 221919 214174 214232 148322 148555 594164 549753 1282237 1282629 295646 294878 414809 414642 505013 492634 506818 510885 525858 532157 495724 548511 1537908 1620774 1063356 823810 456773 450120 532217 530189 544418 548628 551094 555932 629177 634888 4267473 4405188 39.95 71.8 2
11:18:30 2024-01-25 638275 636663 143623 140630 232281 237966 260407 255725 161430 159089 201483 205220 231566 234756 3888139 4239464 5578402 5385448 963630 1005103 202805 177964 195453 194209 227909 222012 213945 213230 147529 151237 601444 548554 1292451 1278041 297023 296333 413649 414498 507797 493994 510430 512222 525559 532157 494990 546465 1538574 1620782 1067782 827331 460163 450755 530675 530287 540280 546979 547025 550998 631222 631317 4247960 4395836 39.95 71.8 2
11:18:31 2024-01-25 634690 634823 143719 140135 232247 238001 258406 257303 161061 159338 201306 205577 231727 233952 3890930 4189478 5615651 5396477 976059 1005405 201357 178313 193877 194884 227521 221475 214245 217070 147323 150992 586809 550118 1275808 1272644 296821 294051 412479 419049 507570 492416 507206 508569 523997 532049 493998 550066 1546254 1641818 1047864 827331 458403 448080 531995 531937 541045 550176 546952 551816 634775 632047 4218157 4395836 39.95 71.8 2
11:18:32 2024-01-25 642189 632948 143283 140299 232204 238739 258876 256513 161028 158865 201306 205507 231761 234756 3888060 4129804 5559778 5405554 979464 1002936 201849 178122 194491 194681 227168 221475 213645 212934 147342 148834 599929 556433 1288340 1269039 298018 293816 411899 417794 504977 493942 506782 504932 525260 529061 493466 551393 1543525 1623112 1058930 833839 457424 449551 532935 528861 544418 550176 546143 555932 634811 632011 4261116 4399061 39.95 71.8 2
11:18:33 2024-01-25 642184 631033 143486 143664 232204 237230 260407 255689 161028 160312 201128 205363 231015 236229 3881480 4169161 5530399 5377498 962183 1002972 202342 177561 195727 197977 228582 221094 213645 213264 146967 151237 596898 555242 1277183 1277327 297838 293496 412551 414714 508769 492864 506027 510885 525260 528654 495509 546705 1530945 1609320 1061143 827920 457424 451787 528921 528752 544032 547641 548502 555821 632975 631137 4284559 4405188 39.95 71.8 2
11:18:34 2024-01-25 634686 634864 143990 139803 233288 237563 260042 256230 160926 158460 201128 205220 231371 234756 3890842 4243365 5595677 5387247 964558 1004392 202484 177718 194799 193906 227486 221510 213945 216624 147703 148349 589751 548967 1275824 1280955 297180 294314 413785 414642 504977 491207 504521 510090 523736 531783 495026 546502 1536389 1616221 1016678 820817 455335 452550 530712 532084 542802 546979 550636 553874 629183 633841 4266638 4386342 39.95 71.8 2
11:18:35 2024-01-25 635903 634671 143296 140191 231821 239109 258876 255478 161406 160011 201448 201469 231761 234720 3890832 4187077 5595677 5396477 970213 1005851 201849 177718 194799 194209 227839 221129 213645 216695 147086 148384 599929 550510 1273846 1272644 297599 293638 409701 414786 505085 492634 506745 504860 522181 529878 492254 548447 1540128 1625402 1027279 823225 458102 445354 528802 530204 537991 548592 547062 551816 631132 631245 4202981 4386229 39.95 71.8 2
11:18:36 2024-01-25 642036 634111 143127 140002 234057 237754 258627 256265 160858 160425 197617 202632 230786 234720 3901948 4154939 5583592 5398386 978515 1007548 202272 177684 194456 194175 227098 221440 212713 212900 147065 148660 596898 550510 1284046 1263424 295628 295966 411895 414642 504700 494030 507575 504896 527649 531783 493722 549973 1539668 1620811 1061143 833618 458714 445354 531427 525845 539808 548556 545569 553421 631096 629253 4247605 4402109 39.95 71.8 2
11:18:37 2024-01-25 633017 631114 143486 143433 232213 237160 258805 255619 160703 158393 197653 201857 233493 232936 3894295 4224565 5606151 5383482 966629 1007580 202449 176399 194592 197977 227133 221143 213011 213932 146421 148454 599929 547348 1295230 1272644 295915 293944 410731 412714 504941 492598 507501 510054 521332 531783 494808 545892 1535298 1618601 1026484 823225 458389 448280 528392 528971 538283 544917 546143 550108 632564 631137 4220114 4399016 39.95 71.8 2
11:18:38 2024-01-25 636474 631222 143601 143704 231821 237527 258769 256442 159970 159329 197066 205577 230626 233916 3890916 4181050 5616935 5395744 981316 1005257 201814 179762 193841 197942 226905 221059 212097 214835 146214 148799 598413 550510 1286768 1263146 296569 294229 410585 414570 504700 494030 507538 504860 523036 531143 492566 548689 1537481 1618514 1016678 833618 457424 446054 530300 522851 538283 549788 544372 552171 631024 627485 4251711 4398971 39.95 71.8 2
11:18:39 2024-01-25 640300 631150 143515 143743 232204 236428 258406 255689 160481 158460 197017 201892 230272 234317 3881480 4174981 5530138 5394398 970098 1004544 202308 176033 194931 195096 227664 220917 212905 214684 146317 148869 613189 554845 1275856 1276967 296116 292815 409988 413368 504941 493076 502446 508506 519081 527169 493685 544233 1530396 1604765 1063356 825568 454828 448988 527237 527405 541339 547308 548327 553421 629402 630176 4276628 4386418 39.95 71.8 2
11:18:40 2024-01-25 635829 631141 142833 143725 231821 236428 258805 254834 160466 157973 196740 201328 230786 233952 3887020 4229420 5570050 5374380 963630 1005405 202166 180995 194481 195162 227400 221001 212834 213932 146283 148419 598413 551331 1278064 1273337 295628 294229 410513 412134 504905 491902 506487 509297 519081 531892 492639 544270 1537481 1618514 1067782 822567 457424 447013 527237 527441 536691 546884 547547 549256 631669 630212 4210695 4389637 39.95 71.8 2
11:18:41 2024-01-25 635498 631222 142858 143533 236649 237160 257973 256442 159755 159219 196081 205507 230272 233715 3884249 4173973 5595677 5394898 979427 1005405 201673 178576 193806 197871 226238 221284 212415 213631 146421 147978 592526 548967 1298129 1266746 294833 294122 411859 413842 503236 490606 505806 507487 522927 531892 492218 549079 1537999 1618514 1058930 829963 457424 446831 529067 522815 537866 548082 542682 548055 632564 627150 4251711 4395836 39.95 71.8 2
11:18:42 2024-01-25 638543 631141 143220 143359 231974 236463 257215 255654 159970 158426 197062 201751 230626 233952 3887020 4162955 5558376 5383759 970064 1004692 201814 176399 193500 197836 225853 221094 211785 213932 146317 148247 598413 552081 1272375 1269039 294798 293689 409988 413992 503090 491958 505494 508756 521277 528192 495048 544086 1529807 1595561 1053597 829100 455873 448280 528233 525890 540573 542067 544408 551352 626449 627485 4314304 4386493 39.95 71.8 2
11:18:43 2024-01-25 631140 631073 142799 143364 232178 237160 258008 254656 160447 162039 197339 200907 230272 232261 3887020 4219671 5589904 5383759 961857 1005405 201497 180904 193635 197800 226396 220061 212415 212735 146386 147799 592325 547007 1281530 1278233 294042 293297 411214 412098 501926 486886 501491 504896 518352 530072 494515 545172 1538036 1612711 1061143 820956 456624 449551 527464 528415 537830 544883 545993 546820 629176 628368 4257790 4386786 39.95 71.8 2
11:18:44 2024-01-25 633992 631141 142761 143464 236577 237563 256784 254834 160447 157655 197339 200873 230626 232823 3881480 4187153 5595677 5394813 969523 1005405 199887 178576 193024 197629 225696 219872 212713 212884 146011 147556 577999 547399 1276448 1269039 294077 292405 410731 414606 503629 486850 502948 504617 520078 528797 490756 549191 1540091 1627450 1014557 823299 455257 447086 530456 528041 538101 548785 547399 550575 632939 629370 4189290 4395990 39.95 71.8 2
11:18:45 2024-01-25 640249 631109 142291 143634 232254 237316 257650 254443 159970 157480 197339 200907 230272 234756 3887020 4137964 5546259 5398663 975066 1004692 200550 180742 193194 197489 225504 220026 211785 213332 145640 148212 598413 554449 1273621 1263424 295915 291339 410731 413986 503273 492598 499929 504617 519117 525995 486855 547483 1530908 1613969 1054504 827057 455273 445715 529176 522851 540573 547052 544040 553724 631896 627521 4254448 4386305 39.95 71.8 2
11:18:46 2024-01-25 641271 630848 142530 143364 232898 236063 258555 253840 159970 157446 196749 200873 229532 234395 3889793 4187303 5521074 5385448 959056 1001772 200585 180798 193159 197350 225696 219341 212713 213033 145877 148005 589540 553264 1269414 1276422 294798 291379 409988 412098 504194 490441 499966 504751 518610 526774 492602 545467 1529749 1609320 1056717 819271 453537 447963 527609 527441 540573 542900 547547 549682 626631 627449 4262716 4398872 39.95 71.8 2
11:18:47 2024-01-25 641160 631150 142195 139579 232040 236949 257508 254338 159869 157555 196883 201189 232220 234504 3892569 4141061 5554174 5403877 975762 1003979 200550 180995 193194 197489 225504 220026 211785 213033 145877 147593 598413 555242 1261682 1265447 295671 290524 410731 413986 503273 491902 499224 504260 518316 522964 486891 547483 1530871 1609355 1047864 827267 454949 446382 529176 522851 540573 546103 542756 550181 629439 625824 4258344 4399099 39.95 71.8 2
11:18:48 2024-01-25 638454 630884 142300 139205 232739 236393 257973 252498 160004 161898 197089 200407 231879 234359 3890444 4190288 5521074 5385448 961280 1005405 200550 180706 192913 197489 225802 219885 212862 212735 145670 147799 599929 549187 1273221 1278233 293970 290454 409988 413992 504700 486814 499188 504396 518244 524336 492602 544270 1529785 1609320 1012437 818039 453537 448280 526085 528224 539426 541652 546497 546820 622118 629108 4247605 4395878 39.95 71.8 2
11:18:49 2024-01-25 634175 631177 141874 143359 231892 236794 257179 253628 159970 158935 197062 199617 229600 232823 3890832 4212216 5590166 5395744 968684 1002336 199713 180671 192889 197315 225346 219814 212606 212735 145739 147593 568708 547399 1272621 1269039 293629 292165 410441 415242 502917 486814 501454 503190 518977 525953 486891 547483 1537481 1627450 997595 823188 454828 447086 529176 526660 536275 544917 544100 547487 630775 626708 4232745 4386418 39.95 71.8 2
11:18:50 2024-01-25 640175 630190 141840 143364 231923 236794 256784 253840 159792 158976 196402 199931 229566 233023 3887020 4142024 5562104 5418956 977501 1001625 199783 175668 192884 195096 225330 219542 211574 212927 145706 147593 596898 552869 1272647 1269683 294006 290524 411604 415242 501496 486778 500483 501773 518352 523566 492370 546705 1528222 1598992 1003956 827331 452066 446758 527646 521971 538283 540514 542893 546893 622082 622267 4298738 4386493 39.95 71.8 2
11:18:51 2024-01-25 638089 629960 142304 143094 232249 235698 256784 252463 159937 161306 196923 199270 229566 233187 3887020 4185633 5522529 5383759 958118 1002556 200550 178326 192983 194137 225487 219130 212606 212593 145808 147247 598413 551331 1263433 1278078 295544 290560 410731 412784 503985 489029 501009 503224 517075 524372 492333 543990 1529308 1609320 1056717 818039 453537 447013 523054 525881 537486 541162 544444 547450 621974 626708 4247605 4392744 39.95 71.8 2
11:18:52 2024-01-25 632792 630661 141878 142994 231567 236463 256389 253239 159903 161602 196438 199617 229600 232460 3887020 4190139 5586352 5393137 967417 1003979 199922 180600 192854 194142 224998 218693 211821 212735 145741 147729 599929 549753 1274133 1270623 295544 291818 410695 413224 504342 486634 502980 502688 518171 525513 490871 546705 1539095 1625145 993354 823188 454181 447086 529030 525845 535104 543734 543668 546673 628440 622267 4223494 4386418 39.95 71.8 2
11:18:53 2024-01-25 640146 630176 141840 143129 231598 236428 256389 253663 159682 161750 196264 200244 229566 232823 3887020 4130077 5546259 5402516 974371 999645 199262 180600 192281 197212 224963 219341 211602 212735 145741 147593 596898 552081 1280660 1265410 293594 290118 411859 414947 500107 490420 500408 504617 521183 526103 494350 545744 1529807 1600126 999715 827920 452029 446442 529021 524400 538246 540099 540428 550015 625172 622231 4298738 4386215 39.95 71.8 2
11:18:54 2024-01-25 638089 630862 141874 142895 232249 235698 256389 252253 159970 161341 196438 198958 229566 233187 3881480 4191395 5526463 5376083 957437 1002520 200515 180312 192415 194142 224616 218318 211821 211808 145403 146906 598413 550473 1264241 1274578 292991 290118 410441 412309 503273 486778 499772 502516 514130 526774 492078 544378 1530359 1604672 1010317 816185 453537 446940 526024 522707 536654 541162 544444 546673 623698 627150 4235432 4383170 39.95 71.8 2
11:18:55 2024-01-25 631860 629258 141615 142890 230848 236428 256353 252498 159682 161602 196438 199443 229566 232261 3887020 4199491 5577026 5389291 968833 1002483 198915 180600 192246 194419 224303 218658 211750 211772 145163 147388 568708 546617 1269769 1265410 292290 290665 408958 412098 501142 485301 499540 501769 514166 524301 486625 544307 1535298 1622844 995475 823299 454430 446454 529021 522707 531878 543556 544369 546487 628258 622051 4220114 4386547 39.95 71.8 2
[truncated: 173,268 more chars]
