# Supplementary material for: Methods for Estimating the Detection and Quantification Limits of Key Substances in Beer Maturation with Electronic Noses
Source: Sensors (Basel). 2024 May 30;24(11):3520. doi: 10.3390/s24113520 (PMC11175341; doi:10.3390/s24113520)
Supplement: Supplementary file 1 [file sensors-24-03520-s001.zip › Data/Acetaldehyde/raw data/Day 3/2000ppm10.txt]

Time Date R01 R02 R03 R04 R05 R06 R07 R08 R09 R10 R11 R12 R13 R14 R15 R16 R17 R18 R19 R20 R21 R22 R23 R24 R25 R26 R27 R28 R29 R30 R31 R32 R33 R34 R35 R36 R37 R38 R39 R40 R41 R42 R43 R44 R45 R46 R47 R48 R49 R50 R51 R52 R53 R54 R55 R56 R57 R58 R59 R60 R61 R62 T01 H01 Phase
11:45:00 2024-01-25 623927 612989 192297 187025 297834 302119 307303 306964 205691 201559 241430 247060 281594 284693 3606059 3852128 5475969 5346244 972982 1017981 268216 237891 247513 247710 277826 270635 266794 269787 191429 194154 629797 605724 1371063 1346404 402671 399171 579724 584824 713499 698111 739461 737450 779177 792221 761228 842780 1816550 1894328 1200382 1000199 632461 624586 747265 739522 777119 788824 806880 817532 915157 918410 4229878 4361313 40.05 71.7 1
11:45:01 2024-01-25 615631 614479 191100 188692 296717 304713 307733 305635 201680 200437 241841 246472 281193 284457 3600159 3906113 5558376 5357352 988864 1020907 270114 239369 245540 248092 278805 269730 267651 269218 192034 194154 635435 603131 1371718 1349274 401460 400866 577229 581201 717590 696592 737190 746933 783189 788978 759540 847775 1827992 1920336 1198463 989582 636418 623359 745463 746417 781551 784279 808714 819074 916993 914478 4223381 4377132 40.05 71.7 1
11:45:02 2024-01-25 622874 612188 192340 186991 296754 302614 307268 306856 203175 201383 241465 247060 281193 286806 3590410 3857778 5474447 5344174 977081 1017944 269855 237856 245575 248440 277169 270635 267240 269218 191865 194154 627000 603993 1383943 1345449 401497 396853 577229 583548 710332 694586 737852 737753 778625 793482 765705 840949 1812683 1894328 1194625 1000285 630108 620108 746772 738494 774455 790983 811523 816253 913605 920286 4226151 4374013 40.05 71.7 1
11:45:03 2024-01-25 629132 612188 191500 188237 296758 303878 308235 305599 201714 201067 241465 246951 282035 282293 3608744 3903186 5539725 5353533 980350 1020184 268146 238824 246369 246947 278609 270146 267651 269029 191865 194154 634025 599696 1396247 1346404 400857 401149 577091 580935 717590 699101 737190 742943 782010 788978 756748 849020 1825946 1921909 1191190 991026 635964 624623 743039 744524 779294 782073 804092 823510 921531 913685 4197853 4373933 40.15 71.7 1
11:45:04 2024-01-25 620046 613386 191547 188164 295910 303999 309010 306964 203175 201278 241430 246817 280072 285000 3594171 3870624 5511749 5342431 986281 1014993 268181 238963 244785 248266 277826 270346 267240 269218 191395 194154 625436 608193 1378261 1342318 403886 399171 576412 581792 711410 695078 741113 745088 779729 792293 764619 841311 1815260 1903522 1190787 1001745 633429 618285 747302 742870 774916 788969 813245 813813 909849 917762 4269069 4373973 40.15 71.7 1
11:45:05 2024-01-25 614139 613848 192205 187514 297937 304093 308129 306388 201368 200506 241688 245300 282086 287635 3606171 3912812 5521074 5333059 975066 1017944 269820 237856 246299 247710 278217 270599 267687 268274 192303 193295 650938 600552 1380159 1355623 400820 396853 579614 580788 714546 698111 736141 737195 784090 792221 761228 847812 1821929 1912716 1200382 987406 631116 623702 740901 739337 779701 784495 807065 818603 919165 919096 4164557 4376944 40.05 71.7 1
11:45:06 2024-01-25 624031 615699 191564 188565 297236 304741 309556 306663 201613 201559 240538 247233 282213 283157 3604469 3839233 5505723 5359069 988827 1019424 267960 238999 246299 248476 278217 270599 267013 268090 191865 194562 634903 606462 1372619 1335563 403278 401149 577229 585307 716573 695041 740061 746146 777487 789921 763462 845930 1816652 1907504 1196544 1001745 636418 621938 747302 745052 774916 784495 810629 818640 911853 915748 4277102 4374013 40.15 71.6 1
11:45:07 2024-01-25 617798 610460 192061 189538 297798 304667 309994 304703 202239 200332 241322 247868 281214 284821 3601829 3893060 5539725 5322180 975762 1017981 269632 237926 245954 248092 278217 269314 268251 269218 191865 194154 633254 605724 1412455 1354662 403886 396853 578083 580929 711373 698111 737815 738384 784334 793252 756153 844053 1816726 1905915 1176124 991767 631004 622819 742856 738567 781643 790642 804092 816203 920969 916961 4173936 4355322 40.15 71.6 1
11:45:08 2024-01-25 619310 611322 191428 187907 297554 303111 309994 306856 202891 201489 241760 245608 281910 286246 3602723 3848890 5502423 5357352 989371 1019424 270833 238487 246299 248476 276586 270671 267687 268840 192472 193883 632212 599696 1377285 1344914 400820 400300 576412 583558 717590 692515 735380 744033 779729 790651 766229 850231 1821929 1915430 1198463 995300 634606 619876 744093 745052 774916 784387 811565 823505 911172 910488 4236563 4380062 40.05 71.7 1
11:45:09 2024-01-25 622705 609532 191437 187907 297768 302862 308270 305169 201680 201102 241010 247714 281144 287189 3602723 3875012 5511202 5347987 971447 1020406 268999 238629 246334 246982 278217 270310 266865 268055 191429 194154 635888 609946 1379958 1346404 403886 399735 580428 586141 714546 700093 741677 738603 775310 793518 760077 841583 1816726 1895411 1193423 996718 632802 625066 750937 741818 779701 790642 804701 815007 918514 920432 4211451 4364648 40.05 71.7 1
11:45:10 2024-01-25 615163 610426 191432 187907 297558 304534 306658 306532 203175 200437 241841 246507 281425 284059 3603603 3883233 5558083 5355622 991686 1017908 269034 239405 247527 249035 278609 270146 268440 269003 192093 194119 629432 602481 1371567 1348746 402065 400017 577229 581201 715559 695114 736666 745463 783189 790513 761265 849020 1825946 1925637 1192706 992473 635511 620145 742513 747168 779113 784495 811784 820427 917213 910560 4220829 4374086 40.05 71.7 1
11:45:11 2024-01-25 621613 610426 191769 187059 296754 303736 307303 306964 205656 201594 241091 247233 281108 284059 3585189 3858322 5483086 5355159 971921 1019681 269681 238593 247477 248057 278021 270671 266991 269977 191964 194154 631207 606031 1373028 1344617 402708 400017 577127 585385 715288 698606 741113 738336 779177 793446 764348 844053 1816550 1899857 1181774 1000760 631902 623739 747302 740391 775154 789816 810629 817439 915842 919782 4220829 4358165 40.15 71.7 1
11:45:12 2024-01-25 611818 612806 190928 188795 295597 303821 307769 305635 201714 201160 241841 246887 281508 284493 3595791 3901367 5557653 5361532 985941 1020406 269784 239227 246193 247915 279394 270563 267687 269218 192034 194154 626653 603998 1373355 1348634 402708 399440 581371 580201 719118 698606 735651 744937 783779 788978 758429 852201 1826688 1922876 1185540 990989 637326 624623 742782 746109 781914 784423 807065 823505 919546 915345 4205184 4370700 40.05 71.7 1
11:45:13 2024-01-25 618372 612555 191769 188034 297978 304176 306375 306964 201090 201559 241841 247060 280674 286485 3598354 3861299 5502423 5351019 981011 1019570 270988 238487 246228 248334 277627 270491 267285 269561 192163 194154 634025 603993 1376327 1344803 402378 396565 577637 584447 711410 695078 741407 738275 779729 798043 768567 841546 1813971 1897016 1209924 1001033 631004 620145 747302 737123 774916 788838 810953 813850 911890 921083 4230208 4367780 40.05 71.7 1
11:45:14 2024-01-25 620932 611963 191398 188203 297135 304071 307544 306964 201402 201102 241465 247233 280961 285049 3600920 3842156 5511749 5351803 987253 1017150 268181 239741 245575 248476 277966 270346 268190 270249 191290 195245 632559 609205 1403569 1344803 405534 401113 578010 583512 715052 694513 743298 744684 779660 793410 765705 842780 1820914 1906223 1194625 1004599 634606 621614 749427 741415 775154 791201 811491 816203 911817 920432 4279927 4361276 40.05 71.7 1
11:45:15 2024-01-25 606721 612984 192344 187873 297762 303039 308200 306964 201680 201383 242217 246092 281696 285802 3599260 3919898 5526164 5336865 975762 1017944 269374 239195 246299 248440 279001 269694 268440 269418 192227 194830 629432 609205 1385382 1358388 404635 399062 580510 582853 714456 698991 739388 738238 784334 798043 761222 846495 1820598 1911705 1176124 992473 632802 623739 744620 740659 783580 791201 805845 818021 922209 921083 4179898 4370964 40.15 71.7 1
11:45:16 2024-01-25 618362 612183 191721 188203 297973 303111 308974 306964 205656 202052 241805 246472 282249 283987 3590023 3836339 5502423 5357352 989935 1017981 268999 238963 246299 248440 277205 272238 267651 269218 192607 194018 630822 600763 1402499 1344803 402650 401287 578866 584678 719628 695661 740349 747095 781868 792329 767882 850830 1826207 1916789 1198463 998138 638236 622473 747302 749751 774916 784423 816352 824129 911172 910560 4250414 4377132 40.15 71.7 1
11:45:17 2024-01-25 621364 612979 192141 188207 297978 303111 308235 305169 201714 201383 241465 248271 281359 285120 3596792 3883405 5513217 5336865 971103 1017981 269409 239334 246334 247710 279394 270563 267240 268429 191999 194699 637318 608193 1381030 1348746 404459 400082 583816 587155 716492 701087 742056 742760 784163 797631 762310 846308 1820429 1900825 1198463 999452 634606 625509 747302 742870 781643 792698 807028 816240 920282 921083 4220479 4370964 40.15 71.7 1
11:45:18 2024-01-25 610454 611286 191734 188203 297297 304463 306622 306964 203745 201067 242217 246507 281819 284893 3590336 3877696 5543712 5355622 994520 1019424 268999 238999 245333 249245 278217 270146 268629 269418 192303 194154 634992 601415 1373851 1346404 402671 400300 577229 582853 717590 695809 737004 747058 784163 793450 763857 851369 1826918 1927333 1200143 994592 634606 620108 742251 744463 779076 784459 813521 821012 915696 910524 4211188 4374013 40.05 71.7 1
11:45:19 2024-01-25 622048 613427 191700 188164 297978 301907 308235 306964 205726 201700 241260 246887 281038 284457 3596792 3844773 5474447 5337519 970213 1017908 268999 238629 247131 246947 278021 270599 266607 269787 191999 194154 638747 604243 1368443 1344692 403600 400017 580428 585408 715288 699101 742167 740208 781468 797954 765139 848312 1820914 1895866 1215735 999998 634606 625472 752010 738348 777423 788501 811673 816203 921122 921083 4223607 4355283 40.05 71.7 1
11:45:20 2024-01-25 611818 613674 191700 188203 296879 304498 306946 306964 201680 200844 242217 246472 281390 284130 3598354 3877696 5549050 5347987 993102 1017944 270833 238963 244785 249070 278805 270146 268440 268840 192383 194154 622220 602274 1370588 1346404 402671 401164 577637 580935 717590 696062 735660 749145 784297 791106 764583 851257 1826131 1931824 1202099 993773 636418 619962 744416 744610 779518 784495 811784 821012 918894 917035 4208185 4373973 40.05 71.7 1
11:45:21 2024-01-25 621558 612555 191734 187869 298050 304356 307769 306964 205726 201770 241430 247233 281425 284781 3596694 3854131 5465122 5333059 974333 1017908 269820 237856 246369 248476 276884 270671 267240 269218 191865 194154 632616 603993 1373635 1346404 403278 396925 579724 585312 713499 697122 741141 738238 779729 799171 766776 846532 1815260 1894682 1198463 1002416 632461 623629 749501 741192 777119 792843 811635 817253 916491 921083 4228009 4370880 40.05 71.7 1
11:45:22 2024-01-25 617798 611286 192249 188989 296890 303111 310359 305635 201748 201067 242042 247060 281819 283303 3596694 3892904 5535781 5347987 980313 1017944 267739 239334 246369 248057 279394 270599 267687 269597 192472 194741 634025 600763 1375147 1349274 403278 399702 582770 581792 718383 701087 737815 743703 787222 791210 760114 850830 1825946 1927485 1191190 991026 637326 627213 746525 746689 783988 784243 806917 825707 922393 917145 4210695 4370683 40.05 71.7 1
11:45:23 2024-01-25 620895 612861 191695 188203 298077 304463 307268 306820 201613 201559 242011 247233 281390 286333 3600920 3861336 5502423 5338621 983736 1016430 269632 239369 245540 249245 278217 270635 267687 269787 191999 194154 625263 608268 1391799 1346404 405607 400017 577637 583548 714546 695735 744393 742613 779732 793554 767882 844310 1813365 1906223 1192706 1000996 632461 620108 749501 741452 777082 793331 816257 818663 915157 923656 4235281 4373785 40.05 71.7 1
11:45:24 2024-01-25 620050 611322 192206 188203 297018 302825 309170 304739 201714 201102 242011 246726 282108 283467 3598354 3903335 5506462 5351803 979539 1017981 268999 238629 247477 248128 278217 270599 267687 269218 192472 194154 626653 597212 1385822 1349868 401140 401149 580541 583243 718608 700590 737190 741525 783743 790805 760578 850793 1827114 1910611 1189307 991063 636418 625509 740609 744524 781643 784459 808251 820651 922282 918909 4200421 4373933 40.15 71.7 1
11:45:25 2024-01-25 624920 612952 191595 188460 295590 304534 307303 306748 203175 201454 241975 248764 280961 284893 3602723 3840310 5521074 5359069 986548 1017944 268181 239741 245954 248860 278217 270599 267687 268686 191395 195281 634025 605301 1402568 1337184 405033 401433 578047 585275 717081 696099 745286 745499 779729 793446 766229 846532 1816726 1907371 1196544 1004599 637326 623468 750456 746638 778561 788802 811565 818677 914510 920432 4284254 4383081 40.05 71.7 1
11:45:26 2024-01-25 614018 612989 192504 188100 297581 302932 309994 306964 201647 201067 242594 245749 282014 286226 3591573 3910012 5522529 5321661 974371 1017944 269890 238963 246369 248476 278217 270635 268817 268840 192303 194154 645300 602340 1408487 1357125 403600 399171 580547 581524 715559 699101 736829 741818 787222 793288 762381 849020 1823223 1910080 1200382 986702 632802 625066 740572 740696 783864 790642 810629 821012 920969 920432 4164557 4370683 40.05 71.7 1
11:45:27 2024-01-25 623113 612847 191595 188688 296704 304852 309301 306856 203639 202229 241287 247127 282249 283192 3600920 3835411 5495647 5359069 988864 1017187 268999 239369 246369 249070 278217 272275 266607 270285 192642 194154 628388 602345 1389866 1337036 402671 399667 580135 587081 718383 698606 741238 746590 779729 791106 767564 851444 1824519 1905140 1198463 1001745 638460 623739 747191 750817 774916 790084 813947 823505 911890 919746 4273819 4380227 40.05 71.7 1
11:45:28 2024-01-25 620050 612984 192368 188619 297834 304212 310432 305706 202553 201243 242038 248239 281628 284902 3606059 3885744 5522306 5343171 976642 1017981 269890 239741 247096 249070 277664 270563 268440 268055 192069 195007 634025 606164 1372280 1355623 405033 400017 577235 581792 715288 701087 741229 744561 787780 799735 760652 847812 1821929 1910080 1198463 994318 632461 624623 744363 742870 784136 790504 807102 819843 924997 921083 4173936 4358428 40.05 71.7 1
11:45:29 2024-01-25 618145 616573 191730 188237 297225 303004 310432 308628 203033 202124 241930 246366 282178 284351 3601804 3839457 5502423 5358503 987382 1017944 270567 239227 246369 248860 278217 272275 267240 269787 192642 194154 634025 600557 1379554 1337184 402671 399983 577091 587045 719435 698111 740065 747377 779729 791070 765901 850874 1824085 1915651 1198463 1001033 638460 623739 749390 747168 775117 788969 815141 820651 911890 918447 4266010 4377132 40.05 71.7 1
11:45:30 2024-01-25 618292 612550 192171 188494 297978 303677 308235 306065 202341 200892 241724 248097 281572 286199 3602723 3900343 5543272 5336865 977501 1020406 269855 239334 246369 248896 279752 270228 268251 268055 191999 195007 618793 610381 1368783 1351783 405033 400300 580428 582651 714456 700561 742241 745088 786629 798043 760721 845291 1821929 1911360 1198463 994468 633703 621907 749876 740476 783580 791133 807065 818058 922998 921083 4182884 4358428 40.05 71.7 1
11:45:31 2024-01-25 616040 611326 192494 188237 297973 303999 309010 306428 201368 201418 242383 246472 282249 284493 3604469 3855565 5504230 5358014 990786 1017944 269444 239369 246919 249245 277436 270635 268440 269029 192677 194665 633602 599907 1387641 1346404 402671 401149 577813 583589 719628 696099 736769 746146 784334 791106 765901 852039 1824519 1924637 1198463 995300 636872 621022 745148 745427 776837 784495 815141 822438 914510 917078 4230208 4383369 40.05 71.7 1
11:45:32 2024-01-25 622053 611065 191769 188237 297973 303075 309674 306065 201402 201418 241465 248103 281390 284928 3591568 3880463 5499424 5345425 974371 1020406 269716 238963 246369 248128 277599 270635 268001 270739 191964 194972 646709 608193 1387748 1356452 405033 400866 583002 583585 715559 701588 744393 745088 784334 799171 761191 846837 1821929 1905915 1200382 997428 634606 625497 747302 743996 783024 792248 806936 818677 923652 923040 4179898 4348814 40.15 71.7 1
11:45:33 2024-01-25 622934 611025 192380 188241 295927 304035 309674 306065 202374 201735 241841 251779 281504 284964 3598354 3874568 5505482 5343171 978402 1023313 269751 239263 247371 249103 279788 270455 268746 270739 191930 195281 632616 609136 1385209 1352480 406036 401149 581248 583512 715559 701092 745393 742613 786666 799171 761228 846569 1821656 1910006 1200382 995300 634606 626150 747376 740927 784136 791097 807102 819569 923688 919502 4185872 4358152 40.05 71.7 1
11:45:34 2024-01-25 617587 610860 192171 188795 296532 304498 307303 306428 205726 201735 242630 246887 282319 284764 3598354 3855097 5502423 5349717 990786 1020944 272318 239660 247265 249346 277293 272130 268368 269218 193146 194527 632212 601410 1377455 1352001 403278 399387 578083 587072 721675 696556 737815 744794 783779 795391 768144 852682 1825816 1924747 1200382 996718 636575 621938 747302 744230 778842 784531 816338 823096 914546 915784 4233542 4386984 40.05 71.7 1
11:45:35 2024-01-25 623550 610860 192171 188499 298082 304035 309674 305635 201748 201770 241465 247926 281425 284800 3590671 3876472 5498506 5342431 968239 1022118 269855 239369 247477 248092 279519 270419 267401 270739 192431 195108 632616 607461 1375802 1346404 404959 401433 583853 587045 716573 701129 746539 742319 784334 798043 763499 846569 1825343 1898134 1191574 998082 634606 627375 750567 742014 781914 791097 809476 820152 921216 925184 4223607 4367504 40.15 71.7 1
11:45:36 2024-01-25 605696 611299 191774 188664 296567 304999 307053 306964 201714 200892 242217 247060 281702 285000 3598354 3870475 5550466 5347987 991686 1017981 269409 239405 245369 249245 279001 270635 269007 269218 192396 194593 626653 603131 1375320 1350232 403740 401433 579277 585760 719628 696976 737778 749182 786666 793554 765484 853251 1825909 1932961 1209924 995263 635964 622856 744093 746947 781914 788969 811602 820688 919817 917114 4220829 4367780 40.15 71.7 1
11:45:37 2024-01-25 617419 612560 192305 188237 298266 302154 309921 306424 203175 201770 241841 247233 281425 285004 3591568 3852299 5467369 5338621 970213 1016467 269632 239202 247895 248511 278217 272275 267463 270249 192338 194734 629797 604403 1377625 1347526 404812 401324 582119 586898 717553 701087 744365 742197 783808 798043 765705 847775 1816763 1897379 1191190 998865 634606 621979 750878 740833 779701 792248 811784 820427 916964 919502 4211188 4361351 40.15 71.7 1
11:45:38 2024-01-25 614273 612555 191804 188791 296399 305035 307769 306101 201748 201102 242217 247233 282096 284893 3599494 3897447 5558376 5350830 993102 1020870 269820 240077 245919 249770 279326 270563 269196 269597 192607 194154 634992 601410 1408966 1346404 403564 401433 579166 585344 721328 698786 740349 751463 785853 796825 767499 855096 1827114 1932473 1202099 997153 638236 622783 745677 748761 781914 791867 816338 824229 917140 918374 4236251 4386606 40.05 71.7 1
11:45:39 2024-01-25 622934 613637 192305 188761 297978 302470 309856 306928 201714 202112 241805 248274 282213 284893 3596778 3875124 5485281 5346244 972289 1017944 269820 239705 247860 248022 279001 270671 267428 268838 192371 194699 631207 606462 1377737 1346404 405033 401251 583414 587877 717590 703007 745723 745565 786393 797862 764915 847589 1825617 1899911 1184179 998138 635964 625461 750456 746506 780660 792176 811784 821012 921591 919502 4220479 4370880 40.15 71.7 1
11:45:40 2024-01-25 614718 612989 192292 188198 297558 304999 307698 306964 201714 200892 242594 247233 281819 286838 3596778 3885421 5549050 5367291 989249 1020907 269409 240281 245884 249245 279001 270563 268440 269787 192472 194699 638253 603131 1369197 1350667 403886 401433 579724 582624 719118 699101 737815 749271 788631 795625 768520 853726 1832320 1932850 1198463 994468 640061 624513 745148 747610 783024 791201 813297 825118 921776 917726 4228601 4374086 40.05 71.7 1
11:45:41 2024-01-25 620784 612560 192633 187578 297642 303075 308200 306964 201647 202335 242347 247233 282016 284933 3591652 3848506 5476815 5336865 975762 1017150 271058 238558 246369 249245 278021 272238 267687 269977 192303 195139 635435 603993 1371567 1346404 403886 399735 580428 587008 714509 699101 743298 743996 783153 801432 766948 847775 1820989 1901225 1192706 1004487 634155 623665 751560 744831 779331 795689 813836 820427 919165 925473 4223494 4370655 40.05 71.7 1
11:45:42 2024-01-25 617305 612857 191665 188799 297104 302825 308270 306231 201714 201067 242181 247233 282016 283121 3596778 3880530 5539725 5354991 986052 1017944 268181 240486 246369 248440 279591 270563 268440 269787 192437 194699 635435 603993 1380443 1348597 403886 400862 580428 583173 720489 699005 739987 747646 788338 790477 763462 854289 1827114 1921698 1187424 994468 640061 627176 746735 749293 784136 788788 811635 825707 922393 915675 4214088 4361238 40.05 71.7 1
11:45:43 2024-01-25 619866 611257 192345 188036 297942 303963 307268 306604 201507 201700 242011 247418 281902 286678 3591568 3847433 5483773 5331856 977854 1016430 271507 238963 247060 249595 278217 272659 267651 269977 192607 194699 634025 603993 1370588 1346404 404746 400300 580547 588069 715559 699101 743298 742014 779732 801163 766985 846532 1817842 1898362 1174241 1003171 633703 622563 751523 744361 780166 795689 816427 819657 919560 926312 4232900 4361238 40.05 71.7 1
11:45:44 2024-01-25 618679 614388 191665 188765 298077 303111 309170 305311 202273 201383 241805 247233 282249 283121 3596694 3883443 5530399 5354068 981009 1020870 268999 239369 247651 248476 279394 270635 268440 269977 192607 194972 635435 599696 1406904 1349274 403278 400862 583002 584824 720526 701588 741663 745851 787780 792779 763462 855794 1830902 1925601 1196840 992473 638423 628226 747376 745814 784136 791016 811560 828975 925053 919096 4219340 4377061 40.05 71.7 1
11:45:45 2024-01-25 620149 611257 192371 188198 299287 306297 308164 306964 201714 201735 242217 247233 281678 286952 3596694 3850949 5474447 5336865 978552 1016430 271507 239334 246405 249696 278217 272238 268251 270357 192642 194972 635611 606158 1387133 1346404 405033 400300 579724 587877 715559 699101 744393 745088 782047 800022 768108 847775 1817842 1898097 1196544 1003171 634606 623739 751106 742943 778524 793437 815683 821012 921030 926202 4226151 4377061 40.05 71.7 1
11:45:46 2024-01-25 618182 610842 192131 189252 297973 303075 309170 306748 201714 201454 241894 247233 282249 283192 3592277 3889275 5530399 5351803 982521 1017944 270567 240077 247860 248476 279394 270671 268817 269977 192642 194699 635435 600552 1388521 1351783 403886 400897 583863 585238 722056 702121 739987 747377 788338 792779 763462 855794 1832094 1921698 1193074 992473 639367 626381 749427 746517 784136 788969 810629 825476 924960 918410 4202981 4373973 40.05 71.7 1
11:45:47 2024-01-25 619782 612952 192165 188658 297942 304784 309556 306928 201680 201700 242181 247233 281158 289021 3592450 3851824 5502423 5336865 984438 1017187 269597 240077 246299 249595 278217 270671 268440 269977 192338 194699 633254 609496 1365100 1344495 406183 401433 579724 586556 716573 697086 746800 747058 783706 799735 768071 848379 1817842 1909114 1194625 1004599 635964 623261 752207 747168 779701 793401 816338 821012 913026 919466 4261116 4370683 40.15 71.7 1
11:45:48 2024-01-25 626003 612842 193042 188100 297753 304741 310432 306892 201647 201876 242038 246261 282284 284928 3591568 3901990 5521722 5329256 976679 1017944 270679 239363 247860 249245 278805 270671 268440 269218 193557 194154 635435 600552 1401427 1355623 402671 400866 582415 583548 719628 700561 737815 745088 788896 798043 765705 852039 1825909 1919187 1202301 988842 634606 625497 745148 745580 783222 791201 811784 824229 922209 921083 4173936 4367780 40.05 71.7 1
11:45:49 2024-01-25 622966 612989 192061 189217 297162 306042 310177 306928 201647 201594 241287 248622 282072 284315 3596694 3829961 5502423 5357352 991242 1017187 268999 240077 246369 249245 278805 271912 267615 269283 192607 195144 637802 605599 1374534 1336912 405033 400897 580959 588748 719944 699005 745984 749838 780834 797480 768974 850520 1824519 1912716 1198463 1004599 640003 625066 752207 747683 778561 789912 815447 820688 917213 921083 4286481 4383379 40.05 71.7 1
11:45:50 2024-01-25 617358 611257 192340 188237 297721 303892 310432 306748 202800 201419 242810 248239 281687 286535 3603603 3906942 5535781 5346244 975762 1017944 269890 239971 247545 249245 278505 270563 268629 268873 192303 195585 631207 606164 1386339 1353701 406183 401433 583972 583558 715559 702121 743971 746146 788896 801432 762885 849020 1824519 1912803 1200382 996718 634606 626417 747155 746638 784233 793437 810629 821012 926344 919574 4192282 4351764 40.05 71.7 1
11:45:51 2024-01-25 624545 613535 192340 188555 297725 303146 309927 305454 202307 202193 241841 248219 282284 284964 3604469 3883592 5496378 5348581 970213 1017944 269855 240113 248414 249035 279001 272202 267687 269283 192642 195245 629797 605264 1373418 1346404 405320 399667 584013 589312 718608 702121 746628 742847 784370 800032 765143 849020 1824519 1898362 1193423 998828 635964 626417 751523 742650 781643 793365 811784 821012 919632 924327 4211151 4364648 40.15 71.7 1
11:45:52 2024-01-25 615667 612989 191769 188503 296776 305464 307733 306964 201714 200927 242594 247233 282213 285120 3596694 3886153 5586377 5348581 990786 1021858 269681 240450 246299 249245 279394 270563 269052 270357 192642 194699 636844 602345 1387350 1350555 404459 400862 580547 583100 720453 700590 741496 748777 788896 792815 765139 851434 1831175 1924379 1200382 992473 640277 625238 744928 749801 784136 788766 811565 823022 920969 918374 4199079 4367504 40.15 71.7 1
11:45:53 2024-01-25 619899 611261 192953 187877 297834 303677 307769 306358 201714 201770 242217 247233 282249 285802 3591568 3843039 5476795 5342721 975650 1018956 271177 238822 247718 249663 278110 272238 267651 269977 192642 194699 628042 606353 1393854 1346404 405033 400866 581284 590368 715559 701087 745453 745088 782047 801780 768108 849020 1817842 1898061 1201581 1003884 634155 625509 751674 742906 779331 793365 813947 822806 919817 924812 4220553 4367780 40.05 71.7 1
11:45:54 2024-01-25 617416 611985 191700 189127 297554 304035 309170 306532 201748 201383 242765 247233 281854 283192 3584738 3879801 5518377 5353121 989371 1019570 270315 240343 246989 248718 279788 270455 268899 270357 192906 195108 636844 603993 1395761 1348746 404812 403712 582106 583530 720526 699499 742019 751235 788896 791070 764583 853325 1829297 1938834 1187424 991767 640277 625497 747302 748741 784233 788969 811784 825476 920969 917726 4211451 4370964 40.05 71.7 1
11:45:55 2024-01-25 618288 611257 192644 188207 296789 305106 307698 306393 201714 201700 242217 247233 281819 287770 3591652 3848506 5495506 5338621 981522 1016430 270883 239828 246883 249767 277823 272130 268368 270548 192976 195108 628042 609205 1401139 1346404 406183 400866 579724 587682 717406 699101 746516 747081 784334 802566 769920 847775 1817842 1909114 1192706 1003171 635511 623739 750043 746109 779701 793473 818118 821012 917213 919574 4247757 4367780 40.15 71.7 1
11:45:56 2024-01-25 612686 610856 192694 188237 297789 303075 309205 306964 201714 201735 242253 246507 282948 284457 3591666 3887062 5511749 5333059 978841 1017944 270644 239479 247686 249245 279483 270419 268603 269869 193758 194084 636844 600557 1379809 1360327 403095 401433 584268 583571 718383 702121 737852 746427 790015 798007 765705 853325 1831016 1913158 1206139 988842 634606 625497 742782 745052 783024 791201 811784 823059 924942 922387 4164557 4374086 40.05 71.7 1
11:45:57 2024-01-25 622048 612993 192171 189127 296780 304498 308945 306964 201714 201735 241805 251955 282284 284023 3591666 3824521 5498506 5357352 988789 1017187 268999 239909 247096 249595 279001 272777 267240 268873 193005 195002 632616 603993 1398772 1337184 404959 401954 582197 590310 723215 701050 745696 750284 780870 793446 772225 852039 1824519 1915430 1158295 1004524 639822 625509 752207 747646 777423 792320 816338 823059 914546 921083 4270710 4374013 40.05 71.7 1
11:45:58 2024-01-25 616040 611252 192668 188237 296750 303786 309410 306101 202655 200472 242922 247926 281390 285837 3586532 3877882 5521074 5330154 974371 1017908 269890 239369 247096 249209 279001 270372 269007 268090 192338 194984 635435 605194 1376359 1358201 406975 401324 582624 583526 717553 704080 744207 747132 791099 800022 763462 850874 1824519 1917080 1202301 994592 634606 626397 747118 746109 784233 793437 810629 821012 926344 919538 4173485 4364434 40.05 71.7 1
11:45:59 2024-01-25 616541 611963 192301 188799 295884 304035 307769 307097 201368 201700 242217 246472 282346 284457 3591825 3844714 5493098 5343331 986548 1017187 269409 239369 247096 249420 277826 272852 268440 269787 193081 194154 630822 600552 1405119 1342782 403564 400264 581334 588454 723729 699028 742056 748502 784163 796825 774688 856665 1827114 1918334 1200382 995959 640061 623739 748895 746910 779113 788716 819941 825476 915842 918447 4230208 4374013 40.15 71.7 1
11:46:00 2024-01-25 621704 611603 192340 188355 298050 304035 309205 304810 201748 201735 241841 248290 282051 285044 3587328 3865322 5485281 5336865 969523 1016467 269855 239405 247995 248266 279394 270707 267687 268873 192472 195007 632088 605724 1372855 1346404 405607 399667 583863 588748 718099 704544 746320 745458 787511 799662 765558 848871 1825617 1901410 1182330 998138 636418 625534 751690 742356 782679 793401 812942 821049 922282 924984 4220592 4358428 40.05 71.7 1
11:46:01 2024-01-25 616104 610166 191739 188799 297135 304999 308235 306748 202341 201102 242253 247233 281854 285018 3589009 3885707 5550466 5340365 987457 1020907 268777 240486 247096 249245 277969 270599 268817 268090 192677 194699 635435 603562 1371567 1349274 405033 402097 582151 583585 722641 700066 743552 750284 788676 795661 764840 857542 1832320 1932961 1185540 993759 640976 628351 747302 749145 784270 790084 813914 827902 923652 918410 4216718 4367504 40.05 71.7 1
11:46:02 2024-01-25 618135 611257 192644 188499 298050 304713 307984 306393 201714 201735 242253 247233 281425 286584 3587328 3843039 5483773 5338621 981522 1015711 270644 240113 246369 249946 278805 270707 268440 268651 192642 195007 635435 609136 1382495 1346404 406183 401149 579724 588748 717081 698606 746539 746984 784334 800058 769232 848123 1820876 1909140 1192706 1002416 636418 623665 752704 744574 781804 793292 818118 821012 917213 925510 4247832 4361223 40.05 71.7 1
11:46:03 2024-01-25 615126 610390 192814 188237 297690 303111 311384 306964 204030 201735 242217 246127 282284 285000 3591568 3907714 5510558 5321661 973830 1017944 270679 238999 247686 249245 279001 270707 268817 269833 193557 194154 653756 601612 1389008 1357088 403886 401149 583047 583585 717876 702121 740024 743666 788797 797774 764619 850189 1827114 1913253 1202301 994468 636418 627286 747265 746183 788043 795689 813484 823321 928352 919502 4165035 4348739 40.05 71.7 1
11:46:04 2024-01-25 618358 611286 192340 189291 295927 304498 308305 306393 201680 202723 242217 247060 282002 283824 3591568 3835315 5493098 5346999 988827 1017187 269444 239944 247131 249245 278805 273045 267687 268464 192946 194734 638747 600552 1396267 1337184 403886 400897 580663 588748 723431 699101 743864 749182 783189 793446 771525 853325 1827114 1916470 1178007 1000760 639367 625362 751634 748886 780440 792051 819792 828294 916940 920250 4260048 4374013 40.05 71.7 1
11:46:05 2024-01-25 617049 614181 192305 188464 297716 304035 308305 305813 202868 201793 242011 251920 281460 285053 3589009 3874568 5513217 5331013 971066 1017908 272365 239405 247096 248476 278237 270635 268440 269283 192418 195281 619703 606164 1380622 1346404 406183 400318 583899 587045 717590 702194 745976 745888 786666 797774 765705 849020 1822517 1900825 1189307 995959 636418 627375 753776 744721 784025 797380 811523 820751 923236 926312 4207286 4364648 40.05 71.7 1
11:46:06 2024-01-25 613774 611252 192340 188791 298307 305930 307268 306964 201748 201102 242801 247021 282143 285659 3591568 3872170 5554419 5344174 988864 1017944 269820 240113 245919 249245 279286 270599 269007 268055 192981 194734 636382 602270 1367147 1347920 405033 400862 580959 583585 720526 701087 741145 751389 784360 793374 765139 855868 1831175 1928368 1206139 991523 640277 626417 747302 749307 784270 788969 810916 829252 927686 921053 4207286 4364652 40.05 71.7 1
11:46:07 2024-01-25 620448 612049 192917 188503 296754 304999 308200 306393 204172 202088 242706 247233 281517 286786 3598354 3845771 5502423 5334816 983699 1014993 269855 240165 246299 249946 279001 272275 268440 268090 192677 195019 626653 609061 1368684 1340838 407049 399631 580547 587159 717590 699101 744587 750469 786396 799495 770396 849020 1820635 1910006 1196544 1004599 636418 624131 752207 745911 780807 793473 818775 821049 917213 919574 4250414 4370907 40.05 71.7 1
11:46:08 2024-01-25 611033 613596 192808 188662 299441 302968 311716 306964 201714 201735 242972 246127 282125 286226 3589009 3899599 5505468 5327636 974706 1017981 270679 239202 247166 249245 279001 271985 269232 269218 193116 194699 641941 600552 1390490 1359741 405033 400866 582640 583223 718608 702194 741076 745088 788797 800058 765162 850557 1824519 1912716 1202301 993885 635689 621943 747302 745052 786565 793437 811509 824755 927695 919574 4173485 4364244 40.05 71.7 1
11:46:09 2024-01-25 620050 609127 192533 189217 297901 304712 309750 306663 202727 201629 242074 248622 281994 285659 3591568 3870817 5496076 5335528 975762 1016467 269855 239405 247513 249245 278021 270635 268553 268873 192338 195281 638747 608268 1396532 1350555 406183 399702 583899 585726 717590 704256 746539 746417 787780 799495 765705 849058 1824519 1905952 1202301 998791 636418 628299 751639 744757 784270 793509 811206 823505 925689 925136 4201681 4355283 40.05 71.7 1
11:46:10 2024-01-25 612948 611257 192380 188830 296547 304963 309556 308665 203745 201454 243242 246880 282178 284902 3594171 3874004 5549050 5347987 991686 1017944 270435 240006 246126 253226 279001 270635 269196 269597 193251 194734 629432 601840 1382428 1349274 405033 400826 580547 585419 719944 700093 741076 751426 788896 799467 765865 855148 1827114 1932961 1209924 996718 639367 624623 747302 750210 783864 789912 816300 825513 920969 921083 4211451 4364648 40.05 71.7 1
11:46:11 2024-01-25 617419 611682 192913 188203 299981 303039 308270 306393 203484 202052 242648 247714 281967 287598 3593318 3841819 5476815 5327486 977501 1016394 271472 238963 247477 249946 278625 272936 268440 269437 192946 195144 625263 603998 1377277 1346404 405711 400866 580428 589165 717590 701087 745998 744757 784297 802387 770396 849020 1821892 1899857 1217749 1003171 634606 624623 751861 742503 779701 793509 818738 821006 919817 927464 4217777 4355095 40.05 71.7 1
11:46:12 2024-01-25 616541 612984 192310 188791 296754 303075 309856 306964 201748 201735 242972 247926 283260 283890 3595009 3883233 5526959 5353881 979539 1017908 269820 239086 248414 248999 279394 270671 269007 268464 193311 194866 634025 599261 1387597 1351783 403564 400862 583927 587008 722093 703685 740024 744794 788896 798007 765705 857087 1831175 1924747 1187424 989582 638423 627339 746772 745814 784136 792320 811491 827902 926381 923040 4177350 4355095 40.05 71.7 1
11:46:13 2024-01-25 623475 612728 191734 189390 298045 304963 308235 306964 201714 201735 241841 246639 282249 284760 3585550 3825410 5505757 5358014 990786 1018956 269528 240450 246405 249595 279001 271912 267401 269659 192642 195281 633030 606537 1377480 1337184 406183 402097 580428 590439 722604 700030 746516 752221 783153 798043 770359 853325 1827114 1918297 1200382 1004599 641644 626397 754042 750210 779701 792248 816338 824852 917213 919502 4276872 4367543 40.05 71.7 1
11:46:14 2024-01-25 617379 612728 192640 188799 297204 304734 308270 306748 202655 201700 242217 246605 281495 285802 3591788 3880077 5537306 5349439 975687 1020406 270918 239731 247754 249628 279522 270527 269196 268838 192642 195281 634025 609410 1394996 1354662 406183 399667 583853 585275 719628 704183 745984 747224 784324 801222 765433 849020 1824519 1909077 1204220 999975 637326 629188 752207 747242 784233 797767 811784 823505 926344 924812 4208074 4336325 40.05 71.7 1
11:46:15 2024-01-25 614489 612765 192305 188795 296789 305428 307733 306820 201748 201511 243350 247233 282346 284893 3591568 3861150 5530138 5352644 994959 1020332 269751 239971 246989 250649 278929 270491 269765 270357 193251 194972 648119 600552 1411668 1347675 404812 403675 579724 585275 720526 699909 741104 753068 788896 798043 769525 857087 1825946 1931103 1200143 996718 638423 623739 747431 746947 784136 791201 818738 827313 921006 921083 4223607 4374013 40.05 71.7 1
11:46:16 2024-01-25 620222 612122 192609 188799 297655 303039 309674 305895 201714 202688 242181 247233 282051 286838 3589009 3847619 5465122 5329256 972632 1018808 270848 239086 248030 249696 278573 272972 268333 270739 192771 195245 632616 603993 1383611 1346404 405607 401433 583450 590199 718608 700030 746516 743629 784126 802423 770359 848306 1816689 1898097 1200382 1003884 634606 626397 753273 742540 781360 793473 816338 820614 918413 927501 4223494 4364648 40.05 71.7 1
11:46:17 2024-01-25 616269 610856 192409 189131 298109 304035 309927 306748 201748 201735 242594 247233 281819 283303 3591568 3885596 5530399 5346244 980313 1017944 269409 239938 248279 248925 279716 271948 269017 270739 192976 195108 635435 600552 1402982 1350232 404312 402519 585140 587008 724213 704220 744590 746726 790575 793518 765705 858769 1833778 1925601 1191190 994592 640277 628743 750567 748576 786565 788766 813521 829709 926257 921083 4198682 4370880 40.05 71.7 1
11:46:18 2024-01-25 617927 611257 192340 189092 297297 305894 310432 306393 201782 202193 243350 247324 281819 285891 3591292 3846829 5511749 5351803 984127 1016430 269820 240895 247096 249946 279001 271912 268817 270739 192396 196206 628042 609210 1372700 1343847 407917 401990 582610 588564 721675 702780 747035 751389 786629 799481 772656 852002 1824519 1912716 1198463 1007463 641644 625509 754738 750372 783580 793473 821110 823022 919817 919574 4284597 4361313 40.05 71.7 1
11:46:19 2024-01-25 612911 611252 192953 188625 299736 304249 309205 306964 201748 202052 243350 247233 282284 286316 3589009 3911677 5514451 5325457 974371 1017944 271282 239741 247651 249595 279001 270671 269990 269977 193251 195144 632212 603993 1390926 1361805 407264 402286 584647 584678 719628 704080 743112 745704 793133 800058 765705 853288 1828182 1916433 1204220 992473 636418 629033 749506 744693 788869 793473 811565 824889 929669 926155 4164557 4358428 40.05 71.7 1
11:46:20 2024-01-25 619866 611286 192171 188830 296785 304999 308305 308979 201680 203043 242594 247233 283182 284533 3591577 3828139 5489188 5347987 987253 1017637 269820 240113 247131 249595 278021 273045 269536 268055 193557 194699 630822 600124 1392020 1343154 404746 403712 582573 589367 725274 700056 743112 750136 786410 793337 772472 856901 1827114 1922020 1179891 1000950 640277 624623 749390 748576 780996 792320 820525 827939 919165 920979 4230208 4361313 40.05 71.7 1
11:46:21 2024-01-25 620222 611030 192644 188795 298082 304035 310144 306065 201748 202370 241841 248603 281819 285053 3587328 3868917 5479869 5331013 970213 1014956 269855 239405 248663 248860 279001 272275 267651 268873 192642 195144 631207 606537 1409633 1346404 406183 400862 583899 590148 719518 705082 748534 744500 784224 802297 770068 851369 1825617 1904116 1194957 1001745 636418 627339 755925 744725 783864 793437 815067 820688 925053 924812 4223607 4358428 40.15 71.7 1
11:46:22 2024-01-25 615764 612550 191769 189386 297768 305966 308270 306964 202753 201700 242972 247233 282284 285040 3591568 3881672 5549050 5340365 986052 1019995 268812 240895 247477 249245 278409 270707 269007 268464 193116 195007 628042 603993 1374010 1346404 405911 402734 583473 586392 724727 703151 745655 751426 792710 797954 765447 858197 1836236 1937299 1220292 993736 642064 627065 749427 751314 786565 788766 816352 830401 925689 921083 4217467 4364648 40.05 71.7 1
11:46:23 2024-01-25 618292 611248 192679 188795 298077 305428 308235 306393 201714 202052 243008 251884 281967 287248 3587328 3844697 5493098 5338621 982260 1016430 270679 240148 246405 249946 279001 272659 268817 268686 193116 195007 635435 608768 1381060 1346404 407338 399667 580392 588748 718608 700093 749529 749182 787222 801822 772693 851257 1824085 1912999 1209924 1004524 638236 626360 753776 746800 782950 798034 821110 824755 919559 928905 4247832 4358203 40.05 71.7 1
11:46:24 2024-01-25 614791 611061 192948 188834 297725 303786 309674 306964 202341 201735 242972 247060 283146 285022 3585550 3889835 5513445 5328039 979539 1020907 271003 239944 249048 249595 277656 272275 269196 268873 193557 195144 635435 598911 1388507 1351783 403886 400933 585254 587914 723701 705254 742320 749604 784324 801432 767528 857735 1828182 1922539 1185540 993759 638236 628117 749117 746233 786924 795689 816427 827716 928352 919538 4183657 4364648 40.05 71.7 1
11:46:25 2024-01-25 618806 611286 192639 189424 298293 305341 309170 305930 201782 202370 242011 246639 282319 284156 3591568 3820689 5492823 5349717 988864 1016430 269409 240521 247513 249770 279450 272275 267687 269318 193081 195007 635888 603326 1393709 1337184 405607 403301 582142 590420 724759 700066 746579 753604 784334 798043 774925 855222 1827114 1916470 1179891 1006717 641893 627213 753453 751092 779554 798006 818589 826887 922393 926312 4283211 4367471 40.05 71.7 1
11:46:26 2024-01-25 615920 612112 192909 188791 297239 304498 311092 306928 202341 200752 242972 251991 281854 286557 3581346 3889063 5530399 5328980 974371 1017187 270679 240521 247895 249770 278409 270635 269196 269283 192701 198060 632616 608193 1397791 1351783 407338 401855 583927 586177 718608 705254 744845 747021 788797 801222 767882 850874 1825816 1906334 1202301 998828 637781 629224 753273 747510 788043 799643 813952 824530 927538 928283 4209881 4352201 40.05 71.7 1
11:46:27 2024-01-25 614288 611257 192648 189217 297725 306361 307940 306144 202307 201418 243413 247233 282350 284928 3591568 3870475 5530176 5346244 991411 1017187 270679 240930 246334 253226 277564 270671 269800 268686 193287 195007 639663 602270 1380232 1348634 405607 400933 580464 585421 720562 700066 743298 754282 788833 793518 767322 857124 1831175 1931103 1206139 992473 642101 626860 749427 752074 787716 790468 815141 830439 926990 922361 4216718 4364568 40.15 71.7 1
11:46:28 2024-01-25 617112 612957 192808 189252 300087 303892 310824 306964 202655 201770 242253 246986 283295 284857 3584771 3873854 5511749 5329256 979539 1017981 270679 239405 248279 249245 277599 272275 269007 268055 193934 194154 635435 600124 1401041 1356452 404459 399702 585140 587095 722129 705254 742241 745463 790506 800094 767564 854577 1825983 1916470 1206139 992473 636418 627375 747302 746638 788869 793473 815141 825513 929011 924812 4161114 4370683 40.15 71.7 1
11:46:29 2024-01-25 626111 612993 192504 189291 297685 304855 309497 306964 202553 202902 241858 248625 282319 284059 3592438 3829034 5489188 5349717 989559 1017187 269855 240148 247860 249770 276757 277624 268440 268908 193287 195002 631207 600557 1380046 1340687 404746 402133 584231 590420 724727 699572 745472 752111 787511 798043 774925 857050 1825946 1921909 1204220 1001745 641893 621943 751523 751389 781360 791097 821110 829155 919165 919574 4253856 4374013 40.05 71.7 1
11:46:30 2024-01-25 618025 612801 192707 189179 299627 305608 309533 305598 203498 202229 242792 248622 282108 286096 3591568 3875994 5518600 5348494 971103 1017944 270456 240113 247895 249245 278444 272275 268154 269506 192642 198060 635611 607760 1382954 1349868 407338 400897 586383 588748 719628 706253 748997 747756 784324 801258 768108 850793 1825909 1902173 1189725 1001745 638460 629224 753683 745427 784233 793545 813947 823059 925689 927537 4205147 4358428 40.05 71.7 1
11:46:31 2024-01-25 614725 611261 192644 188830 296852 306613 310432 306820 202800 201419 243206 247817 282213 285668 3593318 3881522 5557653 5347987 988864 1020406 269855 240895 246405 250124 278104 270707 269196 268651 193287 195144 629432 602345 1381214 1347957 406183 402698 581826 586738 723701 701588 744500 754282 791137 797776 767322 858346 1833778 1929735 1175628 993885 641644 628263 749547 751352 788598 789948 813910 830337 927695 921083 4208074 4374013 40.05 71.7 1
11:46:32 2024-01-25 619310 612582 192948 188787 297230 305464 307984 306463 201714 202265 242648 247750 282037 287554 3590752 3845718 5493098 5335528 979952 1017944 272372 239944 247513 250649 278805 273045 269007 268873 193116 198025 626653 604069 1398002 1346404 406183 399702 580600 590420 718608 700066 744279 747719 786666 802531 772774 852238 1816763 1902173 1194625 1004599 636418 621677 753128 747168 781914 799161 821110 820688 919632 929542 4217471 4355074 40.05 71.7 1
11:46:33 2024-01-25 617582 610426 192375 189122 297762 303536 310180 306964 202341 202087 243008 247926 283182 286024 3592438 3879801 5526003 5351803 979539 1017944 270848 240343 248663 249595 277699 272275 269196 270739 193287 195281 628042 599771 1389115 1351783 405033 402734 585668 590002 724727 706253 742385 749911 789948 799829 765901 858346 1831175 1922876 1202301 992473 639367 629261 747376 746984 787482 792248 813910 829746 929011 919574 4183315 4367780 40.05 71.7 1
11:46:34 2024-01-25 623512 612989 192375 189424 297973 305464 308305 305965 202584 202228 242253 247392 282284 285009 3591568 3834762 5511202 5355951 990078 1016430 269409 240930 247513 250124 279716 272550 268440 270708 192642 198234 630171 608332 1388277 1337184 407917 403337 582197 590420 722641 701092 747108 753604 786073 797774 770396 853362 1825946 1919338 1204220 1006030 641644 621979 754342 752495 781914 793473 819941 826812 919632 919610 4276872 4361501 40.15 71.7 1
11:46:35 2024-01-25 615631 611252 192644 188791 297274 304963 309205 306964 202795 201102 243008 251814 281777 286275 3581346 3881057 5537306 5335334 975687 1018919 271366 240645 248485 249946 279788 270635 269990 268651 193275 195794 636844 607026 1395326 1355623 407917 403426 583863 586556 719356 704183 746516 746984 791064 802423 767882 850115 1827114 1915430 1204220 997863 637288 629224 752207 746481 788237 798034 813521 823022 929011 928849 4191857 4349117 40.15 71.7 1
11:46:36 2024-01-25 615163 611061 192948 189390 297200 304963 307733 307356 201714 201735 243350 247233 282394 284928 3585550 3854075 5532995 5352987 991242 1020406 272867 240343 247754 249874 278733 272899 269765 270357 193828 194972 634992 600552 1376670 1346717 405320 402061 577091 588748 724617 700590 744393 752719 788896 798043 774375 860182 1829297 1927489 1202301 998791 640277 625509 752207 750210 783024 792212 822280 830337 921122 925184 4230208 4367780 40.05 71.7 1
11:46:37 2024-01-25 620222 612034 192948 189390 299520 304640 310650 306136 202621 202688 242217 246605 282284 285882 3587328 3855817 5485281 5338621 971921 1020295 270883 240574 248905 249453 279644 272550 268368 270739 193381 195794 633497 608768 1371595 1349274 407338 402097 587732 590420 721015 706253 751207 746689 791283 801822 769335 850793 1827114 1903522 1215673 1000875 638913 629224 755387 747178 784233 798034 815104 824266 926381 928849 4220592 4358428 40.05 71.7 1
11:46:38 2024-01-25 610231 611257 192988 189258 297762 306146 308200 305930 202341 201700 243350 247233 282284 285049 3591568 3872170 5549050 5347987 988864 1017944 270679 241059 247230 250506 279752 270383 269954 270739 193181 195245 638253 603993 1378285 1352152 406183 402061 581713 586593 722604 704043 745966 754677 790506 798043 768789 858346 1835082 1933572 1183657 993885 642101 627375 747851 753337 788832 791061 816338 830337 926257 921083 4220340 4355020 40.05 71.7 1
11:46:39 2024-01-25 618362 612560 193258 188503 297690 304999 308235 307071 201748 202370 242972 248451 282346 286714 3586177 3839233 5486161 5329256 979567 1016467 271542 240148 247096 253653 279001 273045 269467 270739 193481 195794 635435 607461 1446930 1347489 407338 402855 583024 590443 719628 700829 745939 749874 788291 807108 774339 854441 1821892 1909177 1192706 1004599 637326 625953 753273 746517 783024 800291 823609 820688 921776 930199 4235583 4361276 40.05 71.7 1
11:46:40 2024-01-25 616079 611281 192988 189127 297690 303786 310144 306964 202621 202370 242972 248061 283217 284227 3587328 3876323 5511749 5342431 979539 1019424 270679 240148 249048 249946 277986 272852 269196 269061 193863 195281 628042 600552 1387597 1352293 404959 401954 587214 590208 724543 706070 743112 751630 788761 800920 771352 858769 1835082 1921909 1202301 991026 638236 628743 747265 747045 786259 793401 815104 827939 929011 923437 4164557 4358428 40.15 71.7 1
11:46:41 2024-01-25 623512 611290 192648 189424 297753 304999 308305 305930 202516 202228 242217 246605 282319 284426 3587328 3817974 5493098 5351803 988864 1016430 269632 240521 247686 249946 277564 273045 268251 270295 193287 198060 635435 603841 1394648 1337340 407861 405720 584684 591988 724617 702011 749715 753564 786446 800191 774154 857698 1825946 1919807 1202301 1006030 642101 626417 755413 753380 781914 793437 821110 829215 919817 924812 4267473 4370982 40.05 71.7 1
11:46:42 2024-01-25 614686 612728 192814 188834 297690 304963 309205 306964 202935 201102 243008 251991 281967 286477 3582216 3877882 5521074 5322370 974371 1016430 271317 240148 247895 249946 279591 270671 269990 268651 193251 195281 638253 605937 1380053 1358007 407338 400264 583899 587849 721365 706085 746329 750469 795075 802315 767808 856356 1828219 1916789 1202301 995026 637326 629964 750307 747242 789987 793545 815151 825476 930049 927464 4170506 4336325 40.05 71.7 1
11:46:43 2024-01-25 618108 611061 192783 189097 297239 304999 309205 306891 201680 202688 242972 247233 283221 284457 3586460 3828687 5489188 5372795 987253 1017908 270778 240521 247895 253582 279001 277268 268440 268908 193592 195281 635435 601410 1383201 1340034 405607 403337 583899 590439 725754 700597 746516 754716 788631 800082 774814 858234 1830346 1923807 1204220 1004487 642101 625497 754849 752421 783222 793437 823453 829746 919817 923510 4256989 4358128 40.05 71.7 1
11:46:44 2024-01-25 618292 611335 192801 189092 297230 304640 309170 305490 202969 201770 242594 246639 282249 285931 3582216 3870817 5521074 5329256 972521 1017908 270456 240113 247895 249595 281501 272275 269196 269729 192946 194056 628388 607327 1375802 1347675 407338 402097 586383 590531 722604 706253 748701 748969 788896 802423 771950 853764 1828747 1903759 1195272 1003059 640061 630451 756485 749992 786365 799726 815104 825595 926198 928812 4214747 4336362 40.05 71.7 1
11:46:45 2024-01-25 614017 610533 192648 189127 295927 306397 308235 306820 202621 201794 242972 247926 282376 284937 3582216 3872170 5530176 5347710 988864 1016467 269890 240895 246369 249946 278420 270743 269611 268651 193392 195281 629432 602270 1375975 1348634 406183 404858 582590 587114 724727 702121 744393 754677 792292 798043 766985 860833 1836054 1935561 1191190 996680 643473 629078 750795 752957 789726 793440 817593 830337 930329 921083 4214088 4371015 40.05 71.7 1
11:46:46 2024-01-25 618145 611188 192984 188795 297725 305679 308235 306428 201714 202052 242765 251884 281819 287783 3581425 3839233 5493098 5336865 983423 1016430 270714 240148 247131 253689 279001 272659 269196 269283 193251 198338 628042 609931 1392445 1346404 408207 400897 582142 590002 719628 699535 750335 752074 788896 802459 774464 850793 1824519 1911360 1192706 1005999 640061 627213 755312 750358 784136 800218 822206 825707 921578 930199 4242305 4368331 40.05 71.7 1
11:46:47 2024-01-25 621741 612842 192808 189424 297165 304963 311483 306179 204494 203506 242594 251884 282319 284023 3587328 3822428 5493098 5351803 989973 1017187 269632 240486 247895 253582 277564 272561 268251 269764 193251 198025 628388 605599 1377124 1336912 406183 403337 583899 590012 724727 704220 747072 754282 786666 802144 774925 858071 1825946 1920547 1204220 1006030 643198 626417 755449 753711 781914 793473 820573 830439 921591 926312 4263881 4373933 40.05 71.7 1
11:46:48 2024-01-25 615163 612728 192984 188834 297447 304498 311312 306964 202901 201032 243233 251814 281854 287176 3582216 3883480 5526463 5322370 973676 1017187 271282 239944 247860 249770 277564 270671 269990 268055 193251 195103 629432 603993 1389123 1358007 407338 400299 585516 586251 719435 703187 745984 747646 793273 802459 767337 854577 1827114 1916433 1204220 994592 637326 626896 750043 746344 790547 798034 813332 825476 928698 930920 4177356 4364568 40.15 71.7 1
11:46:49 2024-01-25 620636 612920 192469 189286 297937 304999 308270 308325 201748 203043 241966 247750 282913 284099 3582216 3814523 5479869 5340365 987958 1017637 269855 240521 247686 249946 279001 274000 269346 268651 193557 195281 636844 600552 1387910 1340289 405607 403301 583863 590439 725754 700066 744845 753604 787780 799171 774925 858346 1825946 1922020 1204220 1001745 642101 625534 753128 752993 783024 793401 822571 830337 918946 924984 4259901 4380142 40.05 71.7 1
11:46:51 2024-01-25 618182 612723 192839 189286 299999 304819 309750 306388 203357 202017 242765 248987 281854 285904 3591568 3870817 5513217 5329256 972484 1017944 270679 240148 247931 249245 278479 272275 268817 269729 193116 198060 640176 608343 1378057 1349868 408498 402097 587251 590148 719435 707793 751128 750321 788797 802193 769298 852682 1824614 1903522 1193423 1001745 639367 630634 755449 745990 786295 799161 815720 824889 926381 928849 4211451 4336325 40.05 71.7 1
11:46:52 2024-01-25 615615 612842 193012 189252 297978 306721 308200 306532 202901 201559 243170 248239 282209 284928 3581346 3880444 5530213 5347987 988864 1018048 269855 241474 247477 250088 278444 270743 269990 268651 193592 195281 635435 603562 1373851 1348634 407066 403373 583899 587182 724727 704220 744662 755827 793413 799171 765901 859391 1836387 1931994 1213815 995300 643015 630861 751142 753177 788869 791097 815720 831677 929011 923693 4202072 4364648 40.05 71.7 1
11:46:53 2024-01-25 617798 611261 192984 189222 299627 305643 310432 309538 202273 202229 242828 248448 282426 287891 3589037 3843039 5490144 5331856 974668 1017908 271542 239405 248279 253262 278805 273045 268817 268908 193116 195281 634025 603993 1386700 1346404 406183 400299 583899 585829 718151 703187 750594 747021 787780 807108 774375 852719 1821929 1903522 1200382 1005755 636481 626896 755392 745814 783024 799726 821110 824889 923652 930199 4223607 4364648 40.05 71.7 1
11:46:54 2024-01-25 616536 611056 192340 189429 296754 304963 310144 306964 202800 202089 243098 248132 282178 283916 3587128 3890637 5526463 5351803 979543 1019424 272207 240521 248521 249245 278453 272275 269196 268908 193322 198060 635435 600552 1381332 1350825 406183 403941 586799 588748 726784 707292 745984 753329 792292 797774 767564 859428 1834745 1925637 1194957 992473 640277 630634 749810 750966 788869 793401 813947 832263 927387 919538 4183315 4355020 40.05 71.7 1
11:46:55 2024-01-25 621630 612117 192340 189459 296543 306023 308305 306428 202307 202087 242630 247358 282086 285989 3593318 3828848 5505480 5351803 985141 1019570 269855 240895 247651 249946 279450 272275 269196 269729 192642 194090 629797 604271 1380321 1337313 406183 403373 583899 591128 726784 702157 747072 754282 786629 800300 774653 857735 1825946 1920547 1202301 1006030 642101 626454 755449 753177 781914 793545 821110 829155 918260 924849 4264427 4349375 40.05 71.7 1
11:46:56 2024-01-25 614722 610773 192988 188834 297239 304963 309170 306964 202935 201196 243008 246639 281854 286311 3582985 3896666 5533893 5318166 974954 1017908 271542 240521 248314 250506 279788 270707 270371 268908 193446 198060 638640 606797 1385316 1355623 407917 403390 585140 588015 719980 705254 745939 750469 793450 802531 768417 853325 1825946 1916433 1183657 998138 637969 629224 751523 746517 788869 799726 811565 824266 930122 928849 4179898 4355322 40.15 71.7 1
11:46:57 2024-01-25 616711 612560 192814 189127 296789 304999 308270 307391 201748 202052 243386 247233 282354 287078 3582216 3845718 5514498 5345311 987643 1020406 270953 240716 247895 249946 278217 273431 269196 270739 194266 195281 629432 600552 1396842 1342819 406183 402734 582178 590531 726269 700066 746516 753748 788896 800300 774925 857563 1825946 1916213 1204220 1001033 642101 621943 752207 752074 783580 793401 823156 832151 919559 919538 4233542 4361313 40.05 71.7 1
11:46:58 2024-01-25 612563 611261 193364 189424 297973 304999 310144 306101 202935 202370 242289 247358 282381 285837 3582216 3865322 5498506 5343171 977156 1020406 271402 240467 248521 250437 279586 272130 269196 269729 193116 194446 635888 608332 1380774 1348634 408207 402097 587251 591688 722641 707793 750943 750469 788797 802495 772656 853362 1825816 1903251 1193074 1001745 639822 630634 756522 747081 785416 799161 818738 826687 926331 930199 4211451 4364668 40.15 71.7 1
11:46:59 2024-01-25 613283 611252 192849 189472 295892 306901 309634 305503 202969 201735 243008 248451 282319 284964 3587328 3880080 5549050 5340365 990830 1019607 270470 242083 247754 249946 279788 272740 269954 270739 193587 195656 630822 603993 1381436 1351629 407338 404294 585140 587045 726784 704984 745761 755753 793486 800300 768108 860039 1836387 1933844 1213815 995300 643473 630861 752207 753711 790547 792212 816263 832744 930329 924457 4198682 4364648 40.05 71.7 1
11:47:00 2024-01-25 619563 611261 192668 189258 297650 306361 308270 307321 202795 202370 243139 246571 282249 287635 3587328 3842499 5499424 5338621 982260 1017187 271507 241322 247647 251071 279680 272936 269575 270739 193587 195974 628042 609457 1385550 1348634 408498 401779 583631 590420 722664 703007 750869 753711 788761 804161 774777 853288 1824519 1915517 1217749 1007463 641188 625497 758008 752870 784233 800291 820711 825513 920969 929542 4253728 4361003 40.05 71.7 1
11:47:01 2024-01-25 611106 613157 193599 188795 300010 304498 311055 306393 202621 202370 243350 246852 283146 286240 3584495 3892612 5511749 5319891 971808 1017150 272147 240148 248453 250088 278069 272561 270227 270249 193652 195108 655166 602335 1386715 1363348 407049 403712 586411 588294 722604 707091 745560 750284 795771 802459 765865 857735 1830979 1915430 1206139 995300 638913 628226 750007 746947 791108 798034 816338 827902 930085 927464 4164086 4345790 40.05 71.7 1
11:47:02 2024-01-25 618131 612122 192948 189390 298050 304712 309205 307286 201714 203043 243008 247233 282319 284569 3582216 3823185 5486955 5355622 990266 1017187 269855 240690 247931 250652 279394 273431 268440 268908 193557 195794 626653 603197 1394295 1340986 406183 404366 586312 592941 726710 704581 748754 754677 788631 797738 774667 860070 1829715 1916103 1181774 1006030 643015 626860 753664 753613 783024 793401 820748 830337 919817 924812 4259901 4374013 40.15 71.7 1
11:47:03 2024-01-25 615994 611252 192948 189258 297829 305464 309674 306554 203425 202017 243179 247324 282249 286240 3589009 3873569 5506462 5349643 975762 1017711 271093 240690 248453 253618 278444 270671 270224 269283 193287 198338 626653 608193 1403239 1359245 409370 403712 586349 587730 721675 707181 749973 751463 795639 806890 768974 854540 1827114 1918150 1183657 998138 638460 630115 753664 749071 791108 800291 813910 825476 930085 930199 4170506 4358428 40.05 71.7 1
11:47:04 2024-01-25 617587 612989 192948 189424 297690 305679 308305 307821 201714 202688 243729 246951 283146 284928 3587328 3836339 5493098 5347987 990786 1017908 270490 240521 248279 253725 278805 272852 269800 268686 193899 195281 633602 600552 1410030 1346404 406183 402698 583816 591716 727860 704043 746441 754135 792258 802297 774777 861949 1832439 1931103 1202301 998828 643272 627286 752207 752001 785380 793401 824628 832114 920969 919538 4226859 4367780 40.05 71.7 1
11:47:05 2024-01-25 620784 611257 192913 189258 297438 304035 312195 306964 202800 202688 242594 246639 282284 285802 3582216 3867162 5474474 5336865 970213 1016430 271058 240895 247895 249595 278444 272659 268817 272078 193251 194090 626653 605937 1371390 1352965 407628 402698 587214 588853 722604 707292 752932 748960 790355 802279 771888 857693 1828219 1905112 1215735 1003847 639822 630597 756522 746517 788604 800291 819941 826687 926381 930053 4217467 4371339 40.15 71.7 1
11:47:06 2024-01-25 618679 611257 192948 189092 297685 305894 308235 307106 201714 202228 243008 247926 282087 287396 3576090 3839233 5483773 5329256 979389 1014956 272126 240859 247131 253689 277564 273045 269196 269694 193728 195281 628042 609931 1382070 1346404 408498 401233 582178 590420 719435 701092 750372 754282 790015 802531 774925 852039 1820914 1913253 1186948 1004562 639148 627286 756485 751426 784136 801953 823453 824266 920700 930199 4239277 4364648 40.05 71.7 1
11:47:07 2024-01-25 614612 611025 192984 188834 297690 304176 310144 306676 202341 202370 242972 247233 283579 284701 3579664 3868331 5511749 5329256 976679 1016467 271507 239909 248698 249946 279716 272659 269196 268055 194478 195007 632038 600124 1383008 1355623 405895 401497 587214 589165 724727 706290 744923 747683 793413 802423 773325 858346 1831175 1910611 1187424 994958 640061 630861 749205 749293 791035 797853 817351 828969 931576 928849 4155178 4364648 40.15 71.7 1
11:47:08 2024-01-25 621788 612560 193069 189286 297689 305464 309205 305930 202341 203043 242765 248416 283182 284059 3582216 3812975 5483773 5347987 987253 1017944 269890 241175 247895 253618 279394 273431 268440 269283 193899 195144 626653 600627 1401282 1340034 406183 403337 584013 590012 726269 701092 744551 754677 788896 800300 777129 860182 1825946 1915832 1206139 1003884 643473 627249 755739 754542 783988 793292 825806 832707 922305 928283 4247534 4374013 40.15 71.7 1
11:47:09 2024-01-25 618292 611070 193428 189390 297829 304999 311483 306964 204029 202512 243008 247187 282319 286240 3582216 3870817 5522529 5329256 973942 1017944 271093 240930 248279 249946 279176 272777 269196 270364 193116 194359 637318 607835 1373142 1346404 407917 402698 587251 590429 721582 707292 751662 749182 788833 802495 773789 855831 1825816 1903522 1189307 1003884 638423 630634 759544 745463 785972 799508 821105 830439 926183 930053 4219340 4364507 40.05 71.7 1
11:47:10 2024-01-25 606980 612560 192409 189498 297342 306577 309891 306964 202969 202052 243557 251532 282249 284964 3582216 3877039 5530138 5340365 983214 1017944 269409 241469 248453 253226 279292 272275 269611 269283 193287 195281 636844 603993 1377048 1350555 407338 405152 586383 588854 727815 706253 746468 755827 795171 802748 769232 860687 1836387 1930832 1189725 996718 642558 631080 752207 752074 790547 792806 816300 829871 931468 926166 4188421 4364507 40.15 71.7 1
11:47:11 2024-01-25 618679 611147 193248 189424 297200 306649 311042 306891 202655 202583 243314 248448 281425 286275 3582985 3834531 5493098 5329256 983124 1016430 271542 240895 247686 249321 277564 272790 269196 269318 193592 198234 635435 609061 1385602 1348360 408498 400897 583038 590531 720526 703685 751440 753748 790015 807108 774925 853052 1821929 1911360 1194625 1006030 639548 625497 754342 749801 784136 799486 822883 824889 921006 932175 4240928 4364652 40.15 71.7 1
11:47:12 2024-01-25 617342 614461 193283 189317 298479 304569 310473 306928 202935 202370 243026 251532 283901 287189 3582216 3865447 5511749 5333059 978145 1017981 271507 240148 249258 250053 277986 272852 269196 268873 194478 194967 632038 600124 1391145 1352480 405607 402415 587937 590112 725754 708295 745453 751537 792673 801258 769232 860039 1835082 1936080 1213815 992473 640976 631974 750043 755662 789987 793473 817536 829834 930049 927537 4183315 4367471 40.05 71.7 1
11:47:13 2024-01-25 625365 612394 192843 190212 300108 306469 309099 309306 202834 202229 243170 248046 282359 285565 3587328 3819091 5507825 5347987 986548 1017944 269855 241644 247895 253618 277986 272852 269232 270966 193251 194663 637318 604738 1382409 1341097 407338 405152 583899 594252 726784 704220 750943 754553 788896 802387 776577 858769 1829838 1921909 1183657 1008074 643473 627375 756522 754640 783580 798034 821110 830337 920969 927537 4270522 4367844 40.05 71.7 1
11:47:14 2024-01-25 612911 610730 193313 189080 300502 305141 309896 306712 202901 201594 243621 248916 282108 287010 3582216 3883443 5528946 5314752 974296 1016467 271542 240726 248488 253582 278265 272275 268664 268090 193899 198199 636382 603562 1393368 1360977 407917 401779 585554 588161 720526 706253 744845 751068 795734 807108 768108 855868 1825946 1916470 1185540 997428 638423 630151 752207 747646 791108 800291 813910 825513 931438 930883 4164557 4355283 40.05 71.7 1
11:47:15 2024-01-25 617089 612550 192948 189390 297239 305035 311312 310450 204172 202407 243477 247162 283005 285035 3583912 3830025 5483773 5347987 987958 1019424 271037 240788 247895 253618 278217 277109 269232 268873 193969 195144 638253 600552 1393658 1340838 406183 403373 583899 588926 726784 701092 746243 754282 788761 800058 774925 860039 1830902 1933844 1206139 1000285 641644 626150 751674 752074 784270 793437 820785 829636 923652 924849 4220479 4370686 40.05 71.7 1
11:47:16 2024-01-25 618806 611257 192984 189424 299778 304035 310868 305930 202655 203043 242720 248900 282863 286463 3583912 3860215 5474232 5331013 972072 1017362 271282 240859 249048 253319 278444 273394 269196 269764 193251 194090 635435 604440 1371718 1346404 407338 403017 587251 592701 722641 707292 750224 747719 784324 809122 774925 855868 1824519 1903522 1181774 1005314 636612 628299 756522 746554 784306 800291 821110 827939 926381 928515 4223306 4348814 40.05 71.7 1
11:47:17 2024-01-25 617358 610170 192988 189424 297793 304035 310868 306964 202795 202370 243350 251779 283614 283824 3585550 3875677 5515136 5342431 978841 1017981 270679 239864 249184 249946 278280 272659 269196 269283 193652 195829 635435 599771 1394332 1351783 405607 403373 587338 590420 726269 708295 742443 752111 792852 802423 770471 857600 1833778 1926113 1189307 992473 639822 631704 750043 749145 788869 793545 818738 832857 930085 928885 4164557 4367504 40.05 71.7 1
11:47:18 2024-01-25 623661 612555 192644 189459 298050 305930 309457 306428 202829 202405 242594 247392 283146 284995 3582216 3825410 5501830 5358014 990078 1019681 269890 241233 247931 253653 278215 272598 269017 270329 193557 198201 633030 606537 1372025 1340034 407917 405152 583899 592665 725754 703685 751662 755753 788338 802495 774925 858346 1829838 1920547 1206139 1007463 643473 627339 758083 754640 784233 798034 821110 830337 921006 927537 4272244 4364648 40.05 71.7 1
11:47:19 2024-01-25 614288 610825 193289 188825 297685 304999 310432 305930 202834 201102 243765 251920 282284 286790 3582216 3890297 5530376 5323910 975762 1019681 272197 240308 248905 250437 279788 273045 269990 268055 193934 195144 660098 602044 1383535 1359049 406183 401779 587462 588748 724727 706290 745984 749874 795771 802567 769269 858346 1831175 1910611 1206139 995300 638460 629224 750989 747683 792231 800291 819358 830337 932794 930199 4161114 4355322 40.05 71.7 1
11:47:20 2024-01-25 619340 611248 192953 189429 297798 305284 309205 306393 202341 203683 242972 251779 282828 284693 3582216 3816058 5493098 5358816 989258 1020369 270574 240752 248521 250649 279788 273551 268333 270413 193722 198131 641606 600939 1380341 1338383 407917 405116 585386 591754 727543 706588 750409 756425 788896 800058 774981 860220 1831175 1920547 1183657 1007188 643932 628743 755850 755177 784136 797767 822535 830374 920282 927537 4266010 4367780 40.05 71.7 1
11:47:21 2024-01-25 614722 609536 192984 189386 297681 304748 309674 305965 203003 201594 243350 246639 282249 286477 3583930 3889238 5526463 5322483 974371 1014440 273872 240610 249219 250542 279788 270563 270752 270739 194111 195794 634992 607461 1382745 1359012 408498 403072 586383 588477 722701 706253 747072 753214 796334 808746 768144 855868 1828145 1916470 1206139 1000285 640277 631974 756522 749307 791108 798924 815141 827313 932524 931516 4179898 4352178 40.05 71.7 1
11:47:22 2024-01-25 615671 611257 193023 189424 297690 304676 308270 307857 201748 202405 243765 247233 283182 285574 3582216 3836452 5502423 5346431 990786 1016467 270714 240930 248698 251319 278998 272827 270716 270739 193828 195656 646709 601840 1383486 1350232 407338 403193 582965 590002 726784 702157 746329 756425 792256 802423 774464 860039 1835082 1932832 1186948 998738 641644 626417 751523 755316 788869 793509 820129 829871 927695 924849 4199117 4367780 40.05 71.7 1
11:47:23 2024-01-25 621778 611257 193273 189161 300502 304035 311312 307106 202341 203043 243003 251955 283146 285802 3582216 3839382 5465122 5329256 972908 1014956 271922 240148 249083 253618 278805 276840 269232 270739 193652 195939 625263 606658 1388001 1349274 408498 401990 587059 593803 722701 705607 746777 749911 788530 806854 775017 853288 1821929 1907265 1194625 1006030 636575 626417 755449 748872 784136 800049 820785 825513 923652 928515 4239277 4349076 40.05 71.7 1
11:47:24 2024-01-25 614796 612122 192984 189424 300502 304534 310584 305930 202795 202405 243593 251567 283288 284928 3582216 3868978 5511749 5327215 979914 1016467 271577 240726 249294 253582 278444 272827 269232 268686 194549 195281 628042 599691 1390344 1355952 406073 402874 588464 590522 726232 710270 745872 751463 793383 802387 770433 861025 1836054 1925601 1189307 992473 640003 632349 750611 750936 788869 793509 818500 829871 930085 926846 4177350 4348814 40.05 71.7 1
11:47:25 2024-01-25 612874 609003 193253 189258 297725 304999 309639 308979 202795 201383 243765 246605 282337 287122 3582216 3892101 5521167 5318108 972982 1014956 271542 240895 248698 253653 278409 272275 268630 269694 193422 194022 628042 606164 1401917 1356452 408009 402982 587214 589583 723729 710160 754023 755215 793231 806963 773362 857933 1832282 1913402 1200818 1003171 640277 632422 758599 752001 788832 801423 817499 829252 928698 932175 4214088 4355283 40.05 71.7 1
11:47:26 2024-01-25 612874 610701 192984 189183 297690 306865 308270 306748 202969 201735 243729 248219 283146 285000 3577963 3872320 5549050 5346244 990980 1017187 271093 241403 247060 253689 278409 272238 270561 269283 193899 198373 655518 603131 1380232 1350825 407338 403905 583899 589312 724727 704183 744808 757910 797904 804497 773924 862639 1836313 1936516 1196544 998138 643932 627303 751523 755715 790276 800210 820960 832707 929011 927802 4217467 4364648 40.05 71.7 1
11:47:27 2024-01-25 621704 611261 194001 188795 300511 304927 309674 307356 204232 202865 243350 246605 282319 286240 3582216 3829961 5467470 5337839 972982 1017908 271093 239909 249505 250652 279001 273238 269196 270708 193728 198234 635435 605562 1416565 1348746 409079 402734 587214 590482 722641 706253 751477 749874 784288 809390 774630 858155 1829297 1905112 1206139 1007463 639148 626954 756485 750358 785807 800013 820748 827993 927686 928515 4232368 4364648 40.05 71.7 1
11:47:28 2024-01-25 617416 612984 193289 189390 299514 304391 310868 306393 202935 202547 243350 251743 283693 284457 3577963 3867051 5511749 5328039 979539 1017908 269890 240859 249258 249946 278409 272659 269800 269694 193863 198131 636844 599696 1393300 1349868 407049 405188 588084 590420 727205 709300 745939 754282 794609 802387 770396 861948 1836387 1929153 1194957 997034 643015 632312 750841 752495 790961 793063 818514 832268 930085 927501 4193495 4364648 40.15 71.7 1
11:47:29 2024-01-25 621806 611907 192813 189463 297762 306865 309205 306428 202655 202688 243008 248114 282284 284964 3576859 3819091 5502423 5347987 985141 1014956 272365 241439 247895 253618 278082 272852 269196 270329 192642 194494 635888 604738 1376335 1337184 407338 405152 585554 591754 727815 705254 751477 756493 788896 801822 777129 860182 1829297 1922029 1206139 1007463 645272 630861 759715 755529 784136 799053 823416 832001 925053 931765 4264427 4370683 40.05 71.7 1
11:47:30 2024-01-25 614176 610721 192918 189097 299732 305141 309896 306640 202935 201700 243386 246571 282249 286813 3582216 3883814 5521074 5314315 974371 1014956 271507 240895 248488 253653 279788 270707 270371 269506 193592 194056 631207 608193 1384145 1350555 408045 403337 588501 590112 723215 710307 751477 753748 792256 807108 773789 855831 1831175 1909077 1200818 1004599 641188 632907 758135 753566 790850 804757 820519 828969 931613 934120 4219340 4367844 40.05 71.7 1
11:47:31 2024-01-25 612947 610810 192973 189252 299478 306829 308235 308592 202969 202053 243621 251920 282319 285802 3582216 3861150 5558138 5345967 988827 1016467 271282 241644 247096 253903 278414 272275 270371 269283 194195 198338 633602 602270 1387799 1350825 407917 405432 583909 589165 725754 704183 745902 756762 795734 799459 772656 860002 1835129 1931293 1206139 996718 643932 632459 753128 755316 792231 793437 820519 836204 934225 926202 4204279 4367628 40.15 71.7 1
11:47:32 2024-01-25 618260 612560 193358 189394 297798 305930 308270 310231 202834 202653 243693 246605 282284 287675 3577963 3833780 5493098 5329256 982684 1017187 271507 240895 247895 249148 277682 273045 269611 269694 193863 198166 635435 607819 1388499 1346404 408658 402698 584013 590420 722604 702157 751583 755353 789912 802531 774593 857087 1827114 1918150 1181774 1009507 642101 627339 757004 753566 786565 798888 823193 829155 924211 931581 4269069 4358274 40.05 71.7 1
11:47:33 2024-01-25 612394 611147 193443 189252 301426 304784 309891 306428 202969 202865 243283 247714 284216 286719 3572864 3898322 5511749 5318295 975066 1016467 272147 240521 248663 253618 277986 272852 270561 268651 193934 195531 650938 601410 1383910 1359049 407338 402097 587813 588748 724213 707793 747403 751389 798064 808248 769269 858346 1831175 1920547 1204220 996008 639367 630151 752207 749568 792231 797765 817536 829746 933454 930199 4166765 4366861 40.05 71.7 1
11:47:34 2024-01-25 619939 613596 193283 189321 299659 305714 309967 309574 202519 202902 243521 248451 283199 284928 3575306 3815617 5487000 5341969 986548 1014993 269855 241644 248314 253653 278108 273045 268817 270553 193728 194056 632038 601410 1394539 1342589 406183 404581 585554 591754 727815 704220 746777 755753 790015 800058 776663 862577 1831175 1924747 1206139 1004599 643932 629224 756522 755177 784136 793545 825610 829871 920969 927501 4255035 4367780 40.05 71.7 1
11:47:35 2024-01-25 618292 610508 193619 189041 300584 305750 310002 306532 203532 201911 243377 249441 282143 286620 3579664 3883345 5526463 5329905 974371 1014993 271542 240690 248698 253653 278523 272275 268886 269694 193557 198408 632616 605190 1383491 1355623 408045 402133 585668 589730 721546 707793 746703 752111 796935 807980 769261 855831 1829875 1913501 1185540 1000285 640277 632907 755387 750247 791959 799486 816338 827939 932794 932175 4185872 4355283 40.05 71.7 1
11:47:36 2024-01-25 615163 612552 192984 189424 297685 305643 310432 310231 202800 202442 243621 247891 283005 285761 3589037 3841819 5499576 5340365 990786 1017325 270574 240930 248698 249148 279394 273045 270371 268651 194513 198025 645300 600552 1374665 1346404 407338 404545 583478 590420 727815 703685 747072 755753 792816 802423 774925 862561 1833505 1934768 1209924 995922 642101 628030 751674 755790 788869 793545 820785 832032 929011 927501 4211451 4348501 40.05 71.7 1
11:47:37 2024-01-25 620979 611257 192984 189424 299032 304035 310144 306891 202655 203400 243269 248900 282727 286427 3583912 3842499 5465122 5326068 970213 1017150 271507 240726 250067 250630 279788 277036 269196 269764 193899 194494 628388 605724 1381766 1348634 408498 402734 587251 593748 723152 706290 753156 751542 788797 809082 776114 855868 1827114 1903522 1203500 1007463 639367 628743 756522 749838 787446 801213 823156 827939 926344 928588 4242305 4364648 40.05 71.7 1
11:47:38 2024-01-25 616684 611252 193289 189459 298589 304498 310295 306393 203396 202901 243350 251991 283813 286264 3575306 3864475 5517711 5336865 979539 1017944 270644 241153 249291 249946 278479 272852 269800 270739 193793 198269 629432 600124 1387265 1349868 407338 405831 589139 590420 728848 709803 745976 754282 795807 802423 772072 862598 1835166 1918893 1189307 992473 640277 631527 750419 750936 789987 799161 819941 832932 930085 930199 4155178 4358428 40.15 71.7 1
11:47:39 2024-01-25 621137 612728 192984 189459 297793 306599 309241 306393 202655 202405 242217 246639 283182 284493 3572021 3823185 5496378 5352987 987883 1014551 269855 241439 247895 253618 278152 273249 269196 270518 193216 194494 641606 600865 1380729 1337184 407338 405473 585668 592209 727205 706253 748405 755620 784324 800094 776114 860039 1831175 1924747 1193074 1004325 643473 627375 755449 754640 783679 793279 825610 831677 920969 927501 4247757 4367780 40.15 71.7 1
11:47:40 2024-01-25 619782 612560 193428 189424 299736 305679 310180 306964 203634 202688 243386 247564 282319 286329 3571740 3862578 5527874 5331522 974333 1018956 273909 240716 248905 250613 279375 270707 269800 269729 193251 196344 626653 606127 1397791 1354662 408081 403993 588579 589583 722641 709803 746777 754817 795807 808819 772072 857087 1828182 1910006 1208058 1002457 641644 632907 758087 751352 791108 800085 818118 827939 930085 928552 4214324 4345678 40.05 71.7 1
11:47:41 2024-01-25 610088 611261 192984 189424 297793 306383 308305 306393 202969 201735 243593 251920 282416 284964 3579664 3869411 5529901 5344987 990673 1018956 270988 240788 247580 251852 279608 272093 270716 270739 193899 195555 626333 601410 1382589 1352480 407917 403905 583863 589583 725791 703539 746468 756762 793486 800094 774464 859428 1836387 1934768 1206139 997312 643932 628299 751523 755790 791108 797945 821110 832894 930329 924849 4211085 4345678 40.05 71.7 1
11:47:42 2024-01-25 618394 611257 193900 188756 299327 304999 309205 307821 201748 202865 243008 251955 282372 285802 3572864 3833780 5465122 5321661 975725 1017325 272959 240925 248834 251178 279394 273624 269765 270739 193722 196104 628042 603993 1381105 1344766 408207 401779 585516 593474 720489 705254 751477 753214 791697 806737 775017 854577 1824519 1906995 1198463 1006746 639367 627375 756522 749801 784270 801249 824363 827939 924979 928552 4239587 4367844 40.05 71.7 1
11:47:43 2024-01-25 621576 612295 193023 189489 296789 305930 309674 307106 202969 202723 242778 247770 282354 284964 3582216 3817974 5494593 5347987 987253 1014956 269890 241358 247931 253689 277582 272659 268638 272847 193652 196081 634459 606388 1372210 1341097 408498 405615 585462 593785 728331 705753 749011 756227 784058 803629 777213 862827 1831175 1923604 1206139 1004599 643932 629224 755985 755316 783780 793545 825573 831677 919559 927501 4245935 4367780 40.15 71.7 1
11:47:44 2024-01-25 617149 611252 193289 189424 299664 305428 312195 305468 203600 202228 243386 247736 282319 286275 3577963 3864090 5521074 5321661 973601 1017944 271507 240726 248698 253618 279292 272598 269196 269729 193116 194663 637318 608844 1382283 1352205 409661 403797 589001 593785 723518 710035 751032 751358 791101 807108 774925 857735 1827040 1903522 1193074 1004599 641434 632907 756967 746984 788310 800049 821110 830337 929011 934339 4223607 4358428 40.05 71.7 1
11:47:45 2024-01-25 614288 612126 192364 190056 296750 306002 309674 305503 203425 202228 243175 251779 282319 285882 3582216 3874279 5541154 5338621 985351 1017187 269667 241644 247966 253618 278479 272852 269990 269506 193899 196069 628042 603562 1389188 1349868 409079 405542 589276 590236 728848 708221 750785 757910 799122 802566 774099 864477 1835166 1929735 1202490 996718 643015 632459 753273 753717 792793 793509 818738 833525 932794 927501 4183315 4354867 40.05 71.7 1
11:47:46 2024-01-25 621373 610997 192984 189480 296824 306649 309205 306463 202655 202723 243729 247942 282284 285837 3582216 3828337 5502423 5338621 984438 1016787 269855 241608 247860 253831 279788 273045 269954 270518 192642 194967 625569 606462 1373042 1340034 408498 405723 586383 595053 727631 706328 754548 758576 791062 805409 776981 861733 1832245 1921873 1206139 1007463 645116 630861 759090 756388 784136 800291 822642 832632 922925 928812 4275056 4361501 40.05 71.7 1
11:47:47 2024-01-25 613985 611257 192948 189179 297620 304963 309856 306428 202621 201067 243729 247072 282249 286714 3572864 3885596 5511749 5318108 972982 1017510 271058 240450 249148 253618 279450 270671 270371 269694 193251 194629 632088 606127 1377050 1350555 408009 403301 589005 590420 723628 709803 750002 755753 795602 809413 772819 858920 1832282 1915718 1206139 1003847 642101 632870 755850 752001 791977 802557 817425 829118 930085 931581 4204683 4355283 40.15 71.7 1
11:47:48 2024-01-25 611548 612560 193253 189390 299514 306577 308235 306856 202935 202017 243729 247926 283111 285802 3582216 3855247 5546184 5342431 990937 1017908 271507 240895 247096 249321 278479 272659 270752 269283 193899 198373 633602 602345 1380232 1351783 408207 404225 584004 590420 726784 705217 745865 758406 796898 801222 776121 863105 1842789 1938463 1185540 998138 646691 628773 753701 756681 792231 799726 823453 834798 930049 926119 4211080 4364648 40.05 71.7 1
11:47:49 2024-01-25 619610 611862 194172 188761 301467 305428 309170 307786 202307 202972 243521 248235 283111 286763 3573693 3827240 5455796 5327486 977816 1014625 272754 240113 248279 253725 279394 273045 269196 269694 193863 194056 636844 609496 1401913 1344729 408658 402663 584173 589907 722604 702157 754228 756425 789912 806804 776674 857050 1827992 1918706 1204220 1010985 643932 629070 759715 756177 789452 802520 825806 829118 925615 930199 4279927 4355283 40.15 71.7 1
11:47:50 2024-01-25 613976 611147 193559 189424 298594 304927 310109 306393 202307 201735 243765 248274 282284 286750 3577963 3885596 5521074 5314315 975066 1017944 271507 240654 248279 253653 278180 272238 270752 269694 193557 194056 625263 606127 1382035 1353701 408045 403301 587338 590420 722604 710307 751106 754282 795734 808819 771564 855868 1829838 1907576 1185540 1005281 641893 634248 759706 751203 791035 802557 818514 828932 933636 934156 4198682 4357918 40.05 71.7 1
11:47:51 2024-01-25 613377 611261 193524 189424 300457 306721 308200 307106 202935 202335 243765 247926 282319 285869 3577963 3851824 5539725 5338621 990942 1014956 271058 240859 247096 249321 278374 272238 270371 269283 193863 194022 629432 604243 1385603 1350518 408498 405795 585554 590259 728848 707793 747072 756762 798064 800956 771527 863825 1835129 1931103 1189725 998138 643932 632870 755813 755715 792936 797945 818552 836279 934299 927616 4193684 4352178 40.05 71.7 1
11:47:52 2024-01-25 620050 610732 193278 189424 297646 306865 308270 307071 202935 202689 243350 247324 282249 286898 3577963 3839233 5493098 5330116 979427 1016430 271507 240859 247686 249148 277952 273045 269575 269694 193863 194022 626826 609061 1378217 1344495 408983 404510 583899 592099 724727 704220 755566 756425 792219 802495 776577 858346 1827114 1913318 1202301 1009507 643932 628919 759090 756388 787679 800073 825731 834201 927548 930053 4278186 4367628 40.05 71.7 1
11:47:53 2024-01-25 612912 611261 193559 189228 299978 306807 310584 306393 202901 202370 243801 247679 282828 287414 3577963 3894868 5517144 5314315 972982 1014956 271507 240654 248663 253618 278065 272238 268886 268873 193728 195692 630822 604069 1382745 1355623 409079 402663 586913 590148 722604 707793 746666 752074 798064 810266 770322 858346 1831175 1921909 1209977 998791 640277 632870 755925 751314 793084 801777 817536 829746 938292 933936 4181502 4361389 40.05 71.7 1
11:47:54 2024-01-25 617798 612915 193388 189883 300078 305858 309674 308288 204232 202725 243621 247926 283111 285022 3576090 3828649 5493098 5336865 990786 1016430 271282 240895 248663 249355 279001 273045 269990 269437 194513 195281 634992 600552 1378112 1346404 407880 404545 583913 591679 728331 702121 746468 755753 792816 802423 774925 862561 1833778 1938922 1186948 999538 642558 627102 752207 755790 789987 798034 822535 833708 929011 927464 4221955 4361163 40.05 71.7 1
11:47:55 2024-01-25 621815 612687 193418 189321 299111 303856 310691 309574 202307 203007 243350 246605 282999 286427 3580516 3829961 5452414 5322370 970213 1016787 271507 240895 248663 249946 279371 273045 269196 270553 193557 194494 632733 607026 1385467 1350232 408498 404225 588918 592665 724727 709803 754877 750818 791101 809390 777129 858346 1824519 1907576 1208058 1006030 639822 631044 758673 748704 786528 797729 821951 830337 929011 935663 4214088 4357998 40.15 71.7 1
11:47:56 2024-01-25 616647 613440 192707 190349 297942 305750 310473 306928 203464 202512 243549 248622 283177 285601 3581213 3877696 5522231 5331856 988864 1017150 271003 241814 247895 253689 279262 272659 269990 269283 193899 198338 630822 603131 1373355 1350232 408498 405759 585554 589583 728331 706253 747035 758710 798064 800058 772072 864477 1838675 1932702 1194957 997428 645310 632422 754071 756028 793356 793509 821110 834711 930085 926809 4202302 4348777 40.05 71.7 1
11:47:57 2024-01-25 618292 610816 193563 190215 300361 306095 311092 308147 202868 202866 243585 248622 282218 287855 3583071 3829961 5489797 5322370 976102 1014625 272980 240486 248663 249321 279680 273238 269611 269729 193899 194022 636844 608156 1401350 1346679 408658 402982 585140 589758 723729 704183 753692 755215 789948 808248 778350 855831 1827114 1915430 1200382 1009599 642101 627339 758008 754209 786528 802411 824363 829155 924997 931516 4251408 4361613 40.05 71.7 1
11:47:58 2024-01-25 611102 611261 193559 189097 298629 304927 310180 309319 203256 202725 243441 247092 283437 286535 3579618 3888168 5502423 5322090 978145 1014956 271507 240405 249326 253618 278374 273045 269800 269283 194160 195281 636844 599696 1378944 1352480 406183 404510 588918 590531 726784 710307 746516 754215 795171 807108 774925 859391 1835082 1921909 1211896 992473 640277 631974 752207 749838 791108 799726 821110 834678 931502 930199 4152215 4358390 40.15 71.7 1
11:47:59 2024-01-25 618806 612126 192948 189493 297789 305930 311532 306428 202935 203007 242217 249249 282863 286264 3583635 3814672 5494838 5355622 989112 1018808 270918 241439 248663 253653 278215 272790 268746 270553 193899 194056 626305 601410 1400921 1342318 407338 405759 586383 592628 728848 706253 749270 756425 789948 802387 777249 863589 1833778 1924305 1208058 1001745 643657 627303 755275 755316 786528 798034 827762 834748 925652 927537 4223306 4358128 40.15 71.7 1
11:48:00 2024-01-25 619711 610992 193559 189420 299586 305571 311122 306964 202969 203007 243233 247736 282513 285802 3575306 3862818 5492458 5339149 972484 1016787 271542 240930 248663 250894 280604 272852 269800 270553 193557 196344 624741 609496 1415212 1351783 409272 404225 590554 591679 724727 709120 754766 755889 796771 810535 772656 858346 1831175 1916470 1208058 1001745 641434 634253 756522 752458 792793 802378 818738 829746 934115 933877 4208168 4352178 40.05 71.7 1
11:48:01 2024-01-25 614017 611261 193428 189459 297762 306901 308270 307132 202969 202193 243729 246605 283111 285802 3577963 3848638 5527874 5345425 986988 1019681 271331 240716 249012 249321 278609 273431 270105 270739 194649 195555 636382 600552 1382074 1352965 408207 405152 583899 592993 728848 703685 747072 756425 792816 802459 777129 863067 1833778 1934247 1202099 1000996 643015 627339 753273 754245 789987 798034 824363 832305 929011 927501 4211451 4358428 40.15 71.7 1
11:48:02 2024-01-25 615764 611252 192345 190090 296754 305894 310144 306964 203003 202193 243557 246605 282319 284964 3572864 3872665 5530399 5332046 990078 1018169 270848 241841 247789 251002 279788 272743 270335 270739 193722 195794 639663 603562 1376141 1351629 408224 405506 586383 590443 728848 707793 749602 759655 798064 801258 772072 864477 1840148 1927148 1202490 996718 643932 634703 754738 754245 793356 793509 819941 834512 934115 927501 4182884 4355006 40.15 71.7 1
11:48:03 2024-01-25 616173 611261 192948 189429 297757 306505 308305 306393 202795 202370 243557 247358 282885 286477 3573880 3828337 5493098 5331013 983699 1014202 270679 241358 248450 251283 279788 273588 269954 270413 193146 195203 639252 608768 1387335 1339335 409661 405795 585554 592665 726600 707292 755415 756799 788797 802423 780450 860039 1828539 1921909 1185540 1007463 644850 629261 758135 756388 785250 800291 825573 832268 922962 930199 4256889 4348739 40.05 71.7 1
11:48:04 2024-01-25 614722 612723 193559 189459 298133 305894 309891 305895 203285 201735 243386 246639 282341 286714 3566631 3865322 5513310 5319891 975762 1014993 271797 240895 248698 253653 279327 271948 270489 272270 193617 196380 641606 608768 1393251 1356340 410830 404045 589451 590531 724213 709156 753119 756629 797499 809390 773789 858346 1830346 1912716 1189307 1003884 642101 634253 758915 753177 792231 802378 820525 830337 932757 928552 4214088 4355283 40.15 71.7 1
11:48:05 2024-01-25 614456 611252 193424 189459 296789 308406 309205 306393 203003 201770 243765 246605 283111 285802 3577963 3869411 5539450 5331856 991686 1016430 271317 241644 247686 249355 281104 272659 268886 269283 193899 196206 633602 603993 1374542 1352592 408498 405008 584041 590356 729418 705570 749715 758943 796935 801822 778525 862561 1840309 1935598 1187424 1000987 645770 630597 753808 760502 793356 798924 820748 832268 930049 927501 4211080 4348926 40.05 71.7 1
11:48:06 2024-01-25 618362 610735 194207 189092 299082 305428 309205 309465 202341 202761 243765 246639 283146 286678 3572864 3829961 5455796 5319614 975762 1014625 272789 240895 248488 249148 279394 277232 269575 269694 194005 194056 634025 606089 1382538 1350555 410830 405897 585572 593363 723518 704037 751032 756793 793383 810462 778893 855831 1824519 1915977 1194625 1006030 641188 627339 755739 753566 786565 802414 825573 829118 926381 928552 4260015 4361501 40.15 71.7 1
11:48:07 2024-01-25 612477 611862 193870 189127 298629 304963 311312 306393 202795 202370 243765 247233 282354 286463 3572864 3887062 5502423 5310525 973400 1016430 272372 240148 248698 253653 278180 273045 270561 268464 193934 198095 648195 602270 1382035 1360977 408498 403301 588808 589781 727860 709619 750250 752346 800329 811072 773924 860721 1833778 1921909 1185540 996718 641434 631974 754342 751500 794483 801844 819209 830337 935549 933642 4161114 4336325 40.15 71.7 1
11:48:08 2024-01-25 619041 612117 193324 189493 297725 305679 310144 307356 201748 203078 243535 248451 283261 284893 3572864 3821475 5483773 5347987 988864 1014993 270679 240538 248663 253689 278215 272173 269007 269729 193934 196081 635435 602270 1396596 1338753 407338 405795 586944 592665 727473 708098 752932 760037 793038 804840 781561 863255 1834930 1931977 1208058 1007463 643932 630597 758083 756907 785936 799726 826822 832305 922319 929396 4256965 4354763 40.05 71.7 1
11:48:09 2024-01-25 615557 610825 193594 189459 298133 305679 309927 306964 203459 202228 243765 247736 282487 286795 3577963 3871817 5521074 5319891 974371 1014956 271542 240930 248663 253725 279310 272275 269990 270518 193592 194663 637318 608193 1401836 1350555 408658 404545 590172 590592 724727 710196 754766 753142 795038 809209 774464 862615 1832320 1908930 1206365 1003847 643932 634666 758673 753641 791108 801813 821105 830337 930049 928552 4216718 4358428 40.05 71.7 1
11:48:10 2024-01-25 613811 611261 192988 190060 296754 306901 309891 305930 203459 202052 243026 246605 282319 285837 3577963 3872170 5541154 5340365 986052 1017944 269855 241984 248663 253725 278479 272275 269990 269729 193934 195758 633776 603562 1381766 1352592 408498 405831 587068 590420 728620 708295 749270 756799 799039 801222 772693 864375 1842789 1943874 1193074 998138 646968 632312 754268 758954 793356 799726 823453 834711 930085 931581 4202306 4361389 40.05 71.7 1
11:48:11 2024-01-25 616173 610735 194036 189424 300502 306613 308305 308962 202795 203078 243729 246639 283146 287630 3579664 3828300 5476815 5318559 975762 1014956 273241 240148 249258 249321 279394 277036 269725 269729 193934 194090 628042 607031 1409242 1350825 408045 402734 585140 591754 723701 705254 751291 755889 791101 809390 777286 858769 1823819 1918966 1204220 1010264 641855 629006 760292 754135 788604 804830 828190 830150 927695 928624 4259635 4355020 40.05 71.7 1
11:48:12 2024-01-25 611070 610628 194242 189110 300931 305679 310180 306784 202969 203043 243801 247800 283146 286750 3577963 3894526 5513217 5307149 974371 1016467 272372 240690 249469 253618 278180 273045 269990 268686 195165 195281 636382 600552 1375802 1360013 407338 403337 588918 590148 726784 709803 747035 753604 798064 809390 773826 857563 1831175 1910611 1183657 995300 640277 631718 753515 752495 795867 802557 822866 832670 936958 933061 4154687 4345977 40.05 71.7 1
11:48:13 2024-01-25 622835 608118 193253 189459 297834 306397 309927 309101 202685 203683 242972 251920 283579 284928 3572864 3816208 5479869 5340365 985141 1016182 271093 240966 248663 253725 279001 277072 269196 269283 193934 198060 630822 600627 1400814 1342589 408224 405795 585673 591045 727473 705254 750748 755657 791137 802459 777249 865130 1833778 1933844 1187424 1001745 646119 629033 754849 755177 790554 797780 829351 838671 926234 927392 4226160 4367780 40.15 71.7 1
11:48:14 2024-01-25 620186 611257 193289 189480 300507 306297 311086 306964 202655 202865 242972 249321 282722 285882 3572864 3849563 5466657 5321661 970213 1014625 271317 240895 250067 253262 277995 277072 269196 269764 193899 194056 634025 605724 1373028 1344784 405750 403301 588084 590592 723701 707292 753692 752606 789948 807873 777249 855868 1824519 1907265 1200382 1006746 640277 628263 757468 750936 786528 802450 825610 830439 927686 936733 4226155 4361389 40.15 71.7 1
11:48:15 2024-01-25 616394 613628 193248 189420 298141 304748 310868 305965 203430 202583 243729 246605 283579 284023 3577614 3855706 5511749 5331856 980276 1016467 270813 240966 249469 253582 278444 272659 269990 269729 193934 194056 638253 599696 1413200 1352592 406183 405795 589754 585505 727578 708119 745939 755081 796935 802567 774925 862561 1835166 1916103 1187424 995300 640277 631974 752593 751426 793356 800049 821110 829871 935512 932175 4162053 4364568 40.05 71.7 1
11:48:16 2024-01-25 621943 612989 193418 189883 299373 306311 310038 307321 202969 204004 243386 246639 283764 285401 3577963 3805197 5483497 5343171 987958 1014993 269890 241644 248698 253760 278222 273045 269196 270588 193899 194090 628042 601915 1407026 1342589 407338 405831 587338 592665 729373 706253 748405 756799 791101 802459 778424 865130 1831175 1925601 1208058 1002897 643932 627375 755930 755715 787716 798894 828074 834785 926344 929542 4232703 4376944 40.15 71.7 1
11:48:17 2024-01-25 622663 614287 193454 189918 298515 305786 311925 306928 203498 202902 243170 247908 282319 286338 3579078 3865322 5524515 5321661 971830 1014993 271901 240930 248698 253297 279437 272852 269232 270588 193592 194697 640176 607327 1377897 1347920 408081 404581 589754 592701 724727 708619 754766 753329 793486 809390 777129 859570 1826688 1905915 1213815 1006030 639822 632459 760565 751500 788869 800085 820785 832857 929011 933841 4211451 4358428 40.05 71.7 1
11:48:18 2024-01-25 616095 612879 193317 190413 300263 306037 311452 306964 203532 202724 243621 248622 282969 284666 3579664 3861262 5522529 5333824 983177 1015711 269820 241644 248663 253725 281371 272852 269990 269729 193934 198201 636844 603562 1407288 1350555 405714 405939 588918 590531 729852 708119 750372 756762 798064 802423 774464 866436 1839115 1929735 1196840 994468 643015 633804 752207 754245 793356 799076 821110 834785 934152 930199 4183315 4355322 40.05 71.7 1
11:48:19 2024-01-25 621667 611257 193309 190154 297200 307975 311570 309538 203396 202725 243103 248563 282969 285659 3575306 3817974 5493098 5346244 986548 1014919 269751 240895 248627 253725 278180 273045 269196 271155 193863 196633 631600 606462 1397263 1337184 408622 405795 586944 593887 728331 706253 754766 757870 790796 802387 779490 861224 1831138 1916103 1185540 1006746 645770 631044 758548 757728 784233 799726 827999 833488 922925 930199 4256775 4377040 40.15 71.7 1
11:48:20 2024-01-25 614649 610997 193559 189424 299550 305643 309891 305930 203600 202371 243477 249635 282002 286866 3579618 3870475 5523542 5318108 974371 1017510 271472 240895 249048 248940 279896 272852 269990 270518 193522 194663 637318 608193 1376636 1351783 408947 405116 590591 592592 725754 710086 755303 753566 795135 808819 777129 860833 1827114 1907576 1200607 1004599 641893 633804 759149 751565 789987 801777 822605 830337 930989 934964 4214745 4336325 40.05 71.7 1
11:48:21 2024-01-25 612194 611261 192948 190692 297204 306829 310109 306144 203566 202335 243765 246639 283204 286427 3583778 3871649 5543272 5344488 986052 1016394 269855 242109 249478 251181 279648 272275 270371 269694 194336 194056 638253 601410 1372211 1352592 409079 405867 589754 591702 729715 709120 750335 756425 798064 802459 774339 866362 1838675 1936464 1200607 998138 643932 634253 754342 755316 793356 798034 821110 835973 934813 930883 4185872 4358390 40.15 71.7 1
11:48:22 2024-01-25 614686 610997 194036 189424 300470 305894 310144 306428 203285 201700 243801 249599 282319 287558 3577963 3885596 5533349 5325908 972908 1018919 272232 240716 249291 251178 278409 272659 269261 269694 193934 196344 643362 605724 1381941 1359478 408947 406008 588918 591827 724727 709300 751440 754282 800329 809957 773204 858346 1833778 1914673 1209977 1000996 642101 634253 755850 752037 794239 802414 820525 830337 934813 934230 4198275 4349076 40.05 71.7 1
11:48:23 2024-01-25 613976 611677 193389 189459 300372 306865 308305 307821 202969 202370 243801 251955 283146 285650 3577963 3842975 5539725 5343171 992665 1019771 271366 241501 248941 250016 279788 273551 270716 270739 193899 195555 646709 601485 1393123 1350369 408224 405401 584840 591679 728848 705034 749602 758443 795771 807108 777129 865092 1838726 1940297 1196544 1000996 643932 630861 754849 758502 792231 800291 823156 834748 929355 930199 4208079 4361501 40.05 71.7 1
11:48:24 2024-01-25 619273 611252 194172 189420 299563 304927 310144 307356 202655 203683 243729 246639 283034 285869 3571144 3829961 5452414 5327486 972339 1017325 271901 241322 250168 250649 279153 273781 269765 271015 193758 196380 633849 608546 1380443 1350232 409272 405437 591813 596132 726512 710159 755841 753748 795025 810535 777681 860833 1827114 1908930 1198724 1007463 642101 632907 759149 749838 791108 802378 823119 832744 930989 934156 4199079 4348889 40.05 71.7 1
11:48:25 2024-01-25 614246 612719 192948 190325 297762 306577 310144 305930 203425 202370 243729 246605 282319 285802 3571740 3870624 5522306 5331856 988864 1016430 271832 241984 248414 251283 281371 271985 270716 270739 194336 196104 630822 603993 1374503 1353113 409661 405723 586383 590420 728848 708602 751409 760898 799196 802387 773789 866176 1837507 1936900 1206139 997428 646691 633804 755575 758539 793356 798034 821110 835973 932757 927501 4201681 4367919 40.05 71.7 1
11:48:26 2024-01-25 615299 611261 193594 189429 300010 306275 309205 308288 202795 202830 243350 246605 282319 287594 3572864 3823848 5483497 5327486 982960 1014956 272112 241608 248663 249355 278318 273624 270263 272270 193687 196344 628042 608649 1421548 1350232 410830 404330 585554 594630 726673 706253 753320 756425 793309 811572 779256 858346 1825127 1917080 1196544 1007463 641644 629188 758008 754245 788832 802257 826822 830337 926381 933841 4267209 4358390 40.15 71.7 1
11:48:27 2024-01-25 611106 610737 194001 189258 301036 305428 310615 307106 202969 203104 243801 247753 283146 286786 3572864 3892612 5502423 5314038 972982 1016430 272372 240859 249433 253903 278623 273431 269296 268908 194413 194022 638253 608768 1412221 1360205 410830 406913 588881 591781 724580 710270 749854 755678 799762 809047 773789 858807 1836387 1921909 1187424 1001745 643015 634703 758562 753140 793356 802450 819941 830337 936605 933841 4208074 4355283 40.15 71.7 1
11:48:28 2024-01-25 613985 611252 193559 189459 298594 306901 308305 307356 202969 202370 243801 246605 283579 286602 3583071 3852347 5549050 5342431 990980 1016467 271542 241608 247860 249355 278444 272275 269261 269694 193934 194056 629432 604069 1379810 1351517 410245 405579 588029 592622 730921 709766 748304 760735 800256 805980 774352 867634 1840421 1934575 1206257 1000167 645770 634703 756522 755529 793356 799076 821110 837200 935512 929505 4185872 4336325 40.05 71.7 1
11:48:29 2024-01-25 620448 611261 193238 190021 297685 306901 309674 309028 202969 203007 243175 248114 282376 286714 3572864 3828337 5502423 5346244 982260 1017150 271093 241644 248453 249355 278409 273431 269990 271155 193251 197348 628042 609061 1382524 1340838 410213 405867 587251 595155 727631 705997 755655 760735 795588 806963 779303 863255 1834930 1926003 1206139 1009544 646230 631864 761375 758370 788274 799486 825425 833488 927695 932835 4273819 4367780 40.15 71.7 1
11:48:30 2024-01-25 614686 609067 193559 189424 298585 305894 310144 306393 203917 202193 243765 247358 282249 286750 3572864 3875421 5521074 5322483 974371 1017908 272147 241474 249433 249321 278448 272275 268886 269729 193899 194629 625436 609061 1398748 1355623 409887 405152 590393 592099 724727 711710 755617 756241 797808 811572 774814 861808 1837545 1914358 1191574 1005202 643732 634703 759149 754245 793356 802414 821105 830337 934152 937471 4202042 4355283 40.05 71.7 1
11:48:31 2024-01-25 612177 611261 193865 189463 299555 306577 309170 307356 203285 202370 243801 248480 283146 286025 3575412 3863005 5549050 5346244 991686 1014993 271507 241644 247686 249355 278549 272852 268886 269694 194821 194056 630822 603993 1386133 1351783 409079 405903 587214 590148 729606 708295 751662 758391 799196 806551 777970 868202 1844242 1936589 1200607 998138 647615 635567 755813 756689 793080 799161 821110 837052 935512 930149 4184008 4361613 40.15 71.7 1
11:48:32 2024-01-25 621057 611261 193594 189493 297690 306901 309639 307321 203350 203043 243765 248114 282249 286714 3572864 3828337 5493098 5331932 982260 1016905 271507 241644 248279 249390 278409 273431 269990 270330 193934 194663 629432 609061 1371567 1342589 411215 405831 586383 591463 726784 706253 755617 759016 793450 808248 776627 861911 1838675 1930915 1185540 1011781 647153 632621 761915 759618 789952 802557 825573 834748 927695 932835 4279927 4370880 40.15 71.7 1
11:48:33 2024-01-25 615955 611257 193594 189446 300931 306361 311974 306393 203600 202052 243765 247358 282319 286714 3572864 3879538 5521074 5323687 975066 1017187 271542 241644 249258 251283 279823 272659 270371 270966 193592 194663 637318 609654 1379458 1350825 409308 405759 591455 591881 726269 710698 755841 755215 796935 811897 777129 860182 1831175 1907265 1210023 1008157 643857 634556 760833 754714 790739 804830 824628 832632 931650 933841 4210986 4361501 40.15 71.7 1
11:48:34 2024-01-25 614786 612555 192988 191014 300744 306361 311086 305930 203396 202688 243765 246639 283146 284964 3572864 3855743 5533349 5336865 981743 1017187 269855 241644 249433 253725 279257 273238 270561 272270 193969 194359 629432 599907 1387037 1351783 407917 405903 590591 591300 729569 710196 747072 756425 798064 807108 774925 866399 1840421 1927485 1191190 995300 642101 634033 755850 753306 795538 802557 824628 837042 937107 935480 4155178 4348889 40.05 71.7 1
11:48:35 2024-01-25 623587 612989 193559 190316 299736 306865 310180 309538 203498 203647 243008 247358 283693 285013 3572864 3810449 5483773 5351803 988827 1014956 271282 241644 248698 249148 278444 272173 269196 270553 194513 194090 638253 601335 1392755 1340801 408207 405831 587251 592336 729606 706253 752583 756835 793413 802495 779527 866399 1833778 1927222 1208058 1001745 643932 628743 756522 756388 790850 800037 830538 839271 928205 930053 4228951 4374086 40.15 71.7 1
11:48:36 2024-01-25 621815 610992 193900 189528 300361 305930 312032 306964 202969 203043 243350 248012 283146 286477 3566631 3843039 5466657 5322370 970213 1014625 272529 241644 249083 253653 279718 273045 269990 270553 193863 194663 634025 607760 1382759 1350825 408983 405759 586375 594417 726784 710196 755841 754011 795208 809652 776663 860039 1825909 1907265 1187424 1005179 640277 632907 760297 754563 788869 801213 824363 832520 931502 938062 4216718 4364507 40.15 71.7 1
11:48:37 2024-01-25 615434 612979 192813 190621 297204 306901 310615 306393 204029 202547 243765 246639 283372 285837 3582216 3867720 5531842 5333698 988864 1016430 271352 242154 248279 249182 279464 272659 270752 269729 194549 194090 639663 603993 1372178 1351783 408045 408236 589139 592099 731513 709120 752583 758443 799196 802531 774925 867671 1840421 1932961 1193074 995300 643932 634703 754342 755177 793356 799726 821110 836605 935512 930199 4193495 4355162 40.15 71.7 1
11:48:38 2024-01-25 623113 612691 193248 190482 300372 306721 311680 307321 202935 203043 243765 248149 282863 286342 3576090 3816840 5502423 5341343 982297 1014956 271832 242154 248663 249355 278553 273431 269990 270329 193863 195102 634903 609136 1393397 1338789 410213 405903 586799 594417 728331 707292 757031 760935 791101 807108 779527 862598 1836387 1924201 1185540 1008074 646691 631080 761104 756726 786565 799486 826822 833525 925652 932175 4258344 4367471 40.15 71.7 1
11:48:39 2024-01-25 616040 611006 193724 189918 299181 306491 310909 309356 204097 202194 243657 247358 282394 286750 3565873 3881951 5524238 5312883 974371 1014993 272372 240930 249469 253796 279460 273045 269742 269729 193934 194359 634025 609061 1400417 1355623 410540 405152 589754 590531 726784 711237 753692 753678 799196 809047 774653 858346 1833778 1912716 1209977 1004325 643015 634703 759185 754245 793356 802220 821110 830337 935549 935233 4202306 4349076 40.15 71.7 1
11:48:40 2024-01-25 612902 613747 193619 190113 299627 306361 309785 308701 203323 202229 243657 248622 283402 286096 3576859 3860066 5539725 5345425 988827 1016467 271296 241644 247686 249355 278444 273045 269296 269729 194869 198131 634992 602270 1401589 1351629 405714 405601 585554 590443 728848 706253 749270 763476 798064 802459 774925 862598 1842767 1940297 1211896 998138 646691 631974 756522 756762 793349 799161 821110 837238 935476 928849 4192693 4361689 40.15 71.7 1
11:48:41 2024-01-25 614722 609204 193594 189450 298420 305930 310144 306964 203600 202254 243513 249846 282037 287140 3574507 3871597 5511749 5291407 974371 1016430 272147 241474 249258 251106 279788 272275 268886 269729 193652 194056 634025 608193 1381284 1353701 409924 404864 586140 590882 725754 711273 754766 755753 799946 809047 774870 860182 1832476 1912716 1187424 1004599 643015 634703 758562 754780 793356 802450 821110 831521 936875 933877 4199117 4358428 40.05 71.7 1
11:48:42 2024-01-25 613816 611252 193599 189493 297798 306937 309927 306393 203459 202370 243801 246605 283628 288641 3585550 3864475 5543272 5342431 988589 1016467 271331 242253 248243 249321 279198 273045 268664 272270 194372 194056 628042 603993 1384607 1351783 408658 408236 589754 590393 731746 710196 752583 760128 797862 802495 774464 867671 1840421 1931103 1198724 997312 643932 634703 754342 755316 793356 800291 821110 837238 935549 930199 4179898 4355283 40.15 71.7 1
11:48:43 2024-01-25 621667 611261 193490 190056 297239 306865 309674 307106 202969 202865 243535 248149 282319 285802 3572864 3825410 5501830 5337649 983461 1017871 271507 241358 248314 249390 279788 273818 270561 269729 193863 196945 636844 610956 1388003 1344729 410576 405831 586944 590592 726269 706290 755681 759016 797229 808819 777286 860076 1831175 1924637 1204220 1011017 645770 630597 761375 758673 790547 802378 828036 832896 929669 928552 4258344 4358428 40.15 71.7 1
11:48:44 2024-01-25 613816 610829 193896 189493 300502 306433 311310 307106 203425 202087 243801 247392 282354 287154 3577963 3872340 5537306 5322103 973583 1019681 273065 240752 249362 249148 278444 276804 270371 269318 195191 195829 670668 602051 1382085 1362908 408498 404402 586140 590531 727815 710160 749270 754752 799025 809011 774925 863863 1833778 1921909 1189307 997428 643015 632907 754342 753177 795707 802486 820834 829871 938204 933877 4189290 4349076 40.15 71.7 1
11:48:45 2024-01-25 614283 611261 193594 189498 300014 306901 308305 308323 202935 203043 244963 251991 284052 285837 3572864 3836339 5521074 5344987 989112 1018956 271437 241501 249326 251355 279788 274205 270525 269283 194786 195758 636382 601410 1405302 1348634 408498 405831 585334 592701 731960 706253 750372 756799 795602 802531 779564 867054 1833778 1931103 1209977 1001745 645154 628743 756522 756130 788869 799726 829844 837238 927695 932175 4220291 4364648 40.15 71.7 1
11:48:46 2024-01-25 620222 610735 193629 189493 298620 306397 311849 306169 203318 203043 243008 247736 283146 286512 3570318 3852299 5483773 5329256 970533 1017362 272126 241358 250099 250649 279153 273818 270069 271239 193793 196380 638747 609410 1377955 1352480 409924 405795 592904 594838 726784 710734 754002 753988 797499 808441 775017 862211 1825946 1907371 1223411 1006030 642101 633804 760870 750973 791108 802450 823193 829908 930085 933877 4217579 4355283 40.15 71.7 1
11:48:47 2024-01-25 616104 611030 192953 190522 297447 305966 311122 305930 203600 202723 243801 248987 282354 285000 3570318 3870624 5514674 5333059 977496 1016430 269890 241474 249255 250542 281769 272827 270716 270448 194372 196242 642636 602270 1395897 1353113 409953 408236 591033 590651 731782 713303 753692 756130 793337 802567 774667 867671 1839115 1936080 1204220 995300 642558 634703 753701 754245 793356 800291 821110 834785 935549 931581 4167985 4358428 40.05 71.7 1
11:48:48 2024-01-25 623238 611257 193019 190390 297447 306901 310144 307106 203003 202865 243386 248149 283614 285000 3572021 3803299 5493098 5347987 989559 1016905 270267 241984 248734 249355 278444 277036 269919 272034 194266 196344 633030 607760 1384201 1341097 410089 408054 588047 597628 728848 708295 755655 760128 795075 808103 777249 862598 1833778 1925637 1187424 1010299 646691 632208 761375 756762 788604 801249 826822 834748 930476 928515 4258344 4367780 40.15 71.7 1
11:48:49 2024-01-25 613742 611257 193629 189459 299038 305750 310868 306463 203634 202052 243801 247736 282638 287392 3572864 3874568 5510529 5327674 975066 1014993 272407 241644 249469 249321 279327 272275 268886 270553 193899 194967 629797 610917 1387039 1356967 410431 405651 590679 593785 726747 712638 754319 756425 799343 810223 774981 861874 1836387 1910006 1204516 1005999 643932 630956 760836 755715 793356 802522 820748 834083 934887 935930 4211451 4336362 40.15 71.7 1
11:48:50 2024-01-25 613816 611065 193459 190488 297235 306937 310650 306891 203600 202688 243801 246673 283270 286512 3571740 3864967 5530176 5340365 988864 1016467 271073 242504 248663 249182 279327 273045 268886 269764 194513 194663 630822 604738 1391365 1356002 410830 408883 590554 593363 730666 712327 753007 760249 801465 807122 774888 867671 1844348 1927001 1196840 997428 643932 634703 754742 755715 795047 801423 823453 837200 936839 931516 4182884 4361501 40.15 71.7 1
11:48:51 2024-01-25 622691 611261 193393 190026 297798 306937 310144 307356 202969 203007 243765 248874 282535 286240 3577963 3820837 5500930 5337801 983736 1016787 271542 241984 247895 249355 278805 273624 270752 270518 193899 194933 628042 607498 1391923 1340986 410540 405867 588021 597174 728466 708001 755431 761818 793267 808710 781561 865106 1836387 1927485 1209977 1010744 649203 632658 760799 756689 788832 800049 828167 833488 927695 932835 4270522 4355283 40.15 71.7 1
11:48:52 2024-01-25 613340 612295 193865 189390 300579 305858 310833 307321 202969 202017 243801 247324 282284 287661 3566631 3880077 5521074 5307149 972982 1014625 272699 240859 249398 249113 278540 273045 269707 269471 193934 194056 636844 609136 1371168 1355623 410503 404510 588918 590420 724727 709621 755087 756944 800146 812830 774191 860070 1837545 1923604 1189307 1004599 643015 635604 756698 755177 794509 802414 822280 832114 935553 936591 4214088 4355283 40.15 71.7 1
11:48:53 2024-01-25 613779 611257 193249 190321 297160 306901 310109 306393 203600 202370 243765 246639 283363 286275 3573693 3886842 5539725 5331856 990980 1017150 271507 241644 247860 249321 279425 272659 268851 269694 194513 194090 638253 603993 1377285 1351783 408658 408199 588047 592099 731472 709803 751440 761242 797862 807122 777933 870689 1844242 1935339 1198724 1000711 647615 636018 757468 757872 795071 800291 820886 838244 936839 930199 4178988 4352122 40.05 71.7 1
11:48:54 2024-01-25 618182 610988 192948 189987 297690 306505 309170 307321 202969 203007 243729 248114 282249 286562 3575240 3833780 5493098 5336865 983736 1014625 271797 241984 248243 249321 278422 274036 270371 270518 193728 195271 630171 608193 1376409 1336925 409887 408199 587214 593631 728848 708295 755841 760971 792219 807071 779564 864375 1837507 1931824 1209977 1010339 647615 632760 760559 760158 788604 801141 827962 833488 926344 932615 4258074 4367628 40.15 71.7 1
11:48:55 2024-01-25 616040 611252 193865 189454 298589 306599 310144 306428 203566 201735 243765 247358 282249 287356 3571144 3861377 5519607 5312883 972982 1016430 272337 241644 249433 249321 279000 273045 269484 269729 193934 194663 636844 609061 1399719 1356452 410540 405723 590393 592118 726512 711200 755303 756425 799762 810187 774925 860796 1833778 1916065 1187424 1006440 645578 636506 760833 755205 795612 802306 822168 832595 935512 933877 4214182 4352357 40.15 71.7 1
11:48:56 2024-01-25 612911 613071 193865 190217 297793 306865 309639 306428 203285 202335 243801 246605 283579 285837 3572864 3861150 5539725 5336865 988864 1014956 271296 242325 247860 249148 279371 273045 270752 269729 194478 194090 636844 603993 1383210 1351783 408622 408236 590172 590846 732300 710159 753804 760971 797862 807071 774925 867671 1842789 1934768 1211907 998138 646691 636359 759442 759544 796743 800218 822792 838878 935329 930053 4185872 4336325 40.05 71.7 1
11:48:57 2024-01-25 618103 610079 193524 190021 297725 306829 309856 309574 203600 203007 243765 247736 282341 287770 3572864 3835411 5493098 5333059 983736 1014625 271507 242154 248279 249355 279752 277072 270371 270518 193899 195203 634992 609061 1374260 1338753 410540 408236 587214 595259 727860 708295 756218 761205 793413 808819 781486 863825 1833778 1927517 1209977 1009599 647615 632422 761375 756762 790850 804691 828167 837512 928242 934818 4276097 4361501 40.05 71.7 1
11:48:58 2024-01-25 614251 611252 193890 189459 301175 305571 312195 307106 203425 201770 244732 249321 283111 287594 3571144 3889238 5521074 5314866 972982 1014993 272372 241439 249433 249321 278444 273624 269484 269248 194513 196081 650938 603562 1402203 1360977 409236 404545 590319 590420 726784 709156 751477 755353 800488 811365 774339 861261 1833778 1924637 1209977 998138 642101 632907 756522 753974 795670 802450 820525 832483 938959 938099 4181502 4358196 40.15 71.7 1
11:48:59 2024-01-25 614067 612222 193830 189463 297829 305930 311312 308323 202800 202831 243765 248274 283579 285766 3572864 3826960 5514197 5329256 991953 1016430 271507 241608 248663 249390 277682 273212 268886 269283 194513 194325 632212 602270 1402813 1351512 409370 405795 586383 590420 728502 709028 751662 761242 801649 802459 774925 865092 1840384 1936811 1184179 997428 646691 634703 756522 756726 793386 800291 822866 839065 936875 930199 4193012 4361389 40.15 71.7 1
11:49:00 2024-01-25 617204 611152 194066 189918 298976 306217 312810 308701 204097 202159 243765 247908 283111 287432 3579618 3876323 5521074 5307149 974668 1017908 272372 240895 249433 249321 278536 273019 269742 269764 193934 194663 635435 609496 1374505 1355352 410576 405759 589754 590846 725754 713055 755303 756425 797862 811401 774925 862174 1835082 1913684 1211896 1004599 643473 630956 760261 755252 795612 802522 821110 834045 936875 935893 4211451 4358390 40.15 71.7 1
11:49:01 2024-01-25 612506 611907 194257 190413 300502 306829 311166 309137 203815 202547 244478 248622 283402 286298 3572864 3865599 5539725 5347987 988864 1017187 271317 242154 247895 249355 279683 273045 269261 269764 193934 196495 641072 603993 1380593 1352592 408947 405867 587813 585505 729172 709803 751440 761278 799923 802531 774925 867671 1841729 1935450 1189725 998791 646691 634519 758008 756493 795634 800291 822866 838468 936884 932175 4179898 4358428 40.15 71.7 1
11:49:02 2024-01-25 621806 611257 193393 190488 298172 306649 312527 309757 203430 202902 243657 248563 282178 286638 3579618 3819091 5509009 5347987 986281 1018956 270679 242154 248663 249321 278662 273635 269990 271380 193251 195305 628388 606462 1373022 1336617 409272 408236 588501 594088 729606 710035 755841 761242 792256 807071 782959 865130 1835082 1925601 1189307 1007322 646691 632907 759723 756762 788006 800049 830435 835973 926344 932835 4248966 4371043 40.15 71.7 1
11:49:03 2024-01-25 616843 611261 193509 189459 299047 306361 310868 306964 204029 202725 243031 250021 283111 286606 3574507 3874354 5517162 5306884 975762 1016394 272372 241984 249433 251355 279257 272275 269484 270518 193863 196758 635435 607685 1387667 1359012 410503 405188 589492 591790 725754 710159 754228 754215 800155 811401 774925 857563 1835082 1921909 1209977 1001745 643473 630920 758673 756388 795071 802486 821110 834045 935512 936555 4214187 4355283 40.15 71.7 1
11:49:04 2024-01-25 613816 612122 193594 189489 297789 306937 310144 307106 203600 202370 243801 246639 283287 286226 3585550 3867906 5541798 5338621 988864 1014625 271261 242217 248627 249148 279367 272852 270752 270189 193899 194359 629432 603993 1377455 1351783 408045 408236 591564 590846 731746 713303 752583 758443 797862 802531 774925 869872 1840421 1931103 1196840 996718 643657 634703 754342 755852 793356 800291 822591 837200 936875 932835 4171397 4361726 40.15 71.7 1
11:49:05 2024-01-25 621811 611257 192948 190347 297690 306901 310109 307106 203285 203007 243211 248114 283146 284964 3576090 3816058 5496378 5345311 987140 1017510 271093 241984 248698 249355 279788 273624 269990 271380 193592 197209 636844 608874 1377041 1340801 411485 405903 588501 591427 727815 707793 756255 760666 796935 809390 777249 862561 1833778 1925564 1185540 1011017 646691 631974 761375 760055 788869 801813 827410 833488 930329 928552 4258074 4364320 40.15 71.7 1
11:49:06 2024-01-25 615564 611252 193900 189459 298624 306361 311753 306393 203600 202193 243801 247736 282319 286750 3570043 3889611 5524805 5306998 974296 1018956 272839 240716 249326 249286 278444 277232 269484 269283 194538 194629 632212 607240 1389152 1360977 412002 405008 589754 591679 725754 710123 753692 756425 798989 810829 774925 860039 1835082 1924637 1209977 1001745 643932 635604 758673 754245 795107 802522 820513 835311 935549 936591 4214098 4355283 40.15 71.7 1
11:49:07 2024-01-25 612947 612036 193594 190404 297443 306937 310144 306428 203600 202370 243801 246639 283579 286325 3572864 3861150 5530399 5345311 990786 1018956 271402 241501 248258 251886 279788 272936 269672 269694 194513 194056 629432 603766 1389325 1351783 408622 408236 587900 591988 733001 710307 751477 760666 798939 802531 774925 869528 1843038 1937548 1208140 998828 646691 630920 756522 756167 793386 801423 823453 837238 936875 928286 4145800 4348525 40.15 71.7 1
11:49:08 2024-01-25 620254 612560 192984 190316 297834 306001 310144 309538 202969 203007 243143 247908 283777 284928 3572864 3802144 5483773 5339348 987808 1018535 271072 241877 248941 251852 279788 273818 270083 271689 193722 195203 634025 601682 1392701 1336999 408081 408703 588588 596139 729915 709300 753046 761095 793450 807108 782996 867671 1836387 1927554 1189307 1006030 646691 631080 758612 756762 788869 797765 830435 837238 927658 932175 4236251 4358428 40.15 71.7 1
11:49:09 2024-01-25 619563 611261 193594 189459 300702 306649 310615 306964 203917 202723 243765 250021 282319 286562 3567775 3853338 5503905 5314752 975066 1017187 271922 241322 249255 251319 281968 272936 270716 270861 193758 196380 635435 609718 1400042 1356967 411121 405795 589841 591941 727860 713340 752747 755657 793337 811135 774814 857563 1833778 1912716 1209977 1004599 643473 630956 760261 755177 793117 802522 822535 829871 932757 936555 4211080 4358587 40.15 71.7 1
11:49:10 2024-01-25 616269 612555 192988 190690 297447 306901 310615 306393 203634 202723 243801 247324 283420 286240 3572864 3857871 5530474 5338621 987457 1017944 269855 241984 249048 253760 282167 273249 270716 272655 194266 196380 639663 603993 1383090 1354075 410830 408956 590554 590846 731874 710196 753692 762902 801428 802495 775900 868908 1844242 1934768 1206257 998082 647209 634258 756522 756726 795670 797693 821110 838468 938204 932175 4182884 4358428 40.15 71.7 1
11:49:11 2024-01-25 621815 611261 193289 190056 297834 306937 310144 307356 203003 203043 243801 248149 282319 285837 3572864 3819091 5505001 5336865 985141 1014956 270679 241984 248663 249148 278540 277268 270561 271415 193652 197348 629432 610156 1383943 1343847 411339 408090 587329 595722 728848 708185 755580 761278 795771 806472 781523 865092 1833778 1927480 1208058 1011781 647153 632422 761375 757870 789717 802414 827999 834748 929011 928552 4255035 4348777 40.15 71.7 1
11:49:12 2024-01-25 617082 611261 194172 190021 299078 306865 310180 306428 204016 202335 243801 248114 282407 286714 3572864 3870817 5517237 5319891 975762 1016905 272372 241644 249469 249321 279718 272275 268886 270588 193899 195102 629797 609061 1397678 1355486 412608 405542 592270 596359 726747 713847 758879 758038 797954 809047 776077 860002 1835778 1909969 1197120 1004599 643932 635907 763000 753711 793356 802522 823119 833525 932830 936591 4208173 4355283 40.15 71.7 1
11:49:13 2024-01-25 614287 612555 193289 190690 300202 306793 310868 305965 203600 202688 243801 246673 283579 285766 3572864 3858736 5531842 5338621 983214 1016430 269855 242325 249433 251055 279836 273045 270371 269764 193934 194663 636844 602494 1390314 1353701 408081 408847 592233 594599 734044 712134 753804 760075 802034 809913 777055 869416 1843038 1931103 1199901 998738 643932 635604 754342 755316 794802 802557 820748 837163 936875 928552 4151445 4349076 40.15 71.7 1
11:49:14 2024-01-25 620218 612555 193594 190351 298594 306865 311753 307356 203712 203968 243386 247736 284012 284928 3572864 3803825 5480711 5342431 988123 1014993 270644 241984 249048 249355 278479 277268 269611 271929 193899 194967 628042 600906 1403354 1341638 408081 408236 588918 596213 731769 710196 755655 762902 793304 806963 782849 867522 1841581 1924195 1211896 1007463 646691 631080 759608 761273 788832 799486 830435 839065 926234 932175 4235508 4364668 40.15 71.7 1
11:49:15 2024-01-25 619563 611257 193900 189459 300475 306613 310868 305895 203634 202723 243801 248114 282539 286714 3567775 3855037 5511749 5318640 974371 1017187 272147 241644 249469 249148 279690 272659 269074 270553 193934 194967 634025 607969 1378595 1353701 411776 405867 585852 592209 727543 712820 755042 756799 800182 813908 778048 862639 1836313 1914358 1184676 1007188 644654 636506 761375 755715 793356 802558 823453 834678 935549 936591 4211451 4336330 40.15 71.7 1
11:49:16 2024-01-25 613816 611030 193599 189528 297829 306937 310144 306428 203600 202405 243801 246673 282425 285601 3567525 3866166 5530138 5331013 988864 1016430 271832 241984 248279 249182 279292 272852 269074 269764 193969 194494 636382 603993 1384607 1352592 409308 408236 586104 592993 731915 710734 753156 761008 797862 802495 774925 872751 1846870 1936589 1187876 1000274 647615 636506 758363 759618 797309 800857 820748 839065 938959 931581 4183315 4361389 40.15 71.7 1
11:49:17 2024-01-25 617845 611257 193594 189493 298176 306505 309891 307857 202935 203043 243765 247392 282284 288320 3570318 3827240 5493098 5321661 983699 1014238 271542 241984 248698 249390 279716 277268 270371 270364 194685 194663 629432 607969 1400744 1342589 411813 408236 587338 594380 726600 708295 755655 761278 795208 809390 779229 864477 1833778 1929042 1187424 1013904 648540 632797 763513 760037 791035 804765 827850 838822 928698 928624 4263881 4348884 40.15 71.7 1
11:49:18 2024-01-25 616040 609208 194177 190060 299082 306865 310615 306891 203600 201770 243607 247392 282416 286750 3570318 3866838 5521181 5314752 973793 1014956 272407 240610 249505 249355 278462 273045 269519 269729 194513 196081 632212 605724 1385156 1360977 410540 405795 590770 590538 726784 709156 753692 755753 802260 811473 774925 860687 1836387 1925601 1189307 1001745 643732 635456 759715 757131 797876 806954 823416 835086 940129 938135 4164557 4348651 40.15 71.7 1
11:49:19 2024-01-25 621788 611261 193900 190413 300329 304963 311813 307321 203003 203683 243125 247942 283182 286275 3567775 3837583 5461847 5321661 968239 1014993 271507 241644 249469 253689 279718 277036 269990 271001 193934 195136 632616 606462 1379427 1349868 410250 405939 593015 596249 726528 711310 756255 755889 799196 811473 779564 862598 1831175 1912716 1194957 1008074 643015 634703 761375 754245 791108 802486 828167 836204 934262 940133 4207286 4357598 40.15 71.7 1
11:49:20 2024-01-25 619030 612523 192948 190660 297793 306901 311122 308701 203849 202688 243801 246639 283376 286651 3572864 3868518 5535781 5331013 985351 1016467 270490 242504 249083 253796 279718 273045 270752 269764 194513 194663 636844 599161 1392374 1353701 408498 408236 591455 592209 731228 713810 750372 756799 797862 809390 774944 867671 1835166 1925637 1193074 995300 643657 634253 754342 754245 793386 802450 822920 833525 939536 936733 4162053 4355162 40.15 71.7 1
11:49:21 2024-01-25 620932 612952 193724 190349 298906 306685 310144 307356 202829 204004 243765 249285 284668 284693 3567775 3803677 5479869 5338621 985141 1016430 271093 241644 249469 249355 277599 272398 269990 269764 194549 198237 629432 600552 1402473 1342589 405750 408236 588844 596213 731782 708295 754228 760164 795602 807108 783589 867016 1835082 1929735 1209977 1005179 645832 632459 759185 756167 788869 800085 830435 837238 926381 928588 4231441 4370683 40.15 71.7 1
11:49:22 2024-01-25 621789 611188 193454 189394 300117 305929 311925 306568 203498 203043 243693 247942 283182 286275 3577963 3846829 5493098 5323687 970400 1019461 271577 241644 249469 253725 279441 277232 269847 271415 193934 194967 634025 607835 1379645 1349868 409960 405903 590815 596213 728848 711273 757835 755215 796935 811509 779564 862598 1825946 1910006 1204220 1008074 642101 634253 761375 753711 791108 802486 826822 834748 930122 937952 4211451 4355395 40.15 71.7 1
11:49:23 2024-01-25 617648 613710 193723 190413 298906 306433 311890 309137 203815 202831 243621 249457 284052 285058 3573693 3869996 5523542 5343407 983177 1016394 269855 242325 249398 249113 280109 273045 270752 270105 194478 194663 638253 601840 1394145 1351783 408045 409390 591196 592359 731310 711237 753119 758317 797826 808819 777129 869528 1840421 1924379 1193074 995300 643932 636055 754738 755852 795612 801213 823119 838393 938204 935558 4164557 4352122 40.15 71.7 1
11:49:24 2024-01-25 623105 611257 192948 190404 299296 306613 310838 309757 203498 202866 243585 248770 283402 285659 3575306 3802144 5490144 5337763 983386 1017232 271542 241644 248627 249390 278409 273624 270561 270518 194342 194933 633254 609496 1389341 1342589 411776 408199 587214 594380 728848 708295 758442 761242 795734 810535 779192 863825 1833778 1920180 1208058 1010980 647615 632599 761375 758370 790547 802342 828036 834748 930329 935663 4266010 4355006 40.15 71.7 1
11:49:25 2024-01-25 613079 611248 194172 189459 300475 306361 310615 307286 203430 202124 243549 249249 282969 287450 3572751 3890637 5519607 5310949 974371 1016430 273171 240859 249219 251355 278374 273045 269449 269248 194442 194056 638253 606668 1403641 1359478 410540 405723 589841 592592 726784 710307 751143 756425 800155 811171 774925 863405 1835082 1921909 1211896 1003171 643015 636055 759164 754640 797128 802486 822866 834045 935512 935893 4201681 4349018 40.15 71.7 1
11:49:26 2024-01-25 614888 611252 194036 189493 297650 306937 310109 306428 203807 202193 243801 248516 283260 286427 3579618 3856715 5540313 5337801 990975 1019149 271507 241573 247860 250119 278374 273045 270752 270295 193899 194056 632212 603131 1390710 1350788 410235 408199 588084 592118 730743 709803 752932 761242 797826 802495 774925 867671 1843038 1931293 1186027 998138 646691 636359 757468 756191 795670 801423 823453 839387 937540 932835 4176466 4355283 40.15 71.7 1
11:49:27 2024-01-25 620932 611257 193559 190321 299742 306901 310109 306891 202969 203007 243765 248149 282284 285864 3571740 3840522 5496378 5329717 981353 1014625 272337 241608 248279 251776 278773 273818 270752 270518 193899 194663 628564 609631 1371338 1346404 411776 405867 587334 593503 727815 708295 755580 760666 797499 810562 779527 862524 1831175 1924747 1206139 1011017 647153 632422 762995 756726 792793 802450 829253 833488 930329 928552 4260839 4336325 40.15 71.7 1
11:49:28 2024-01-25 612617 611257 194172 189459 298838 305930 310144 307106 204316 201735 243801 247324 282390 287356 3571144 3877696 5524805 5320284 976102 1016677 272805 240681 249469 249321 278540 273624 270561 270739 195297 195692 656575 600622 1383492 1360977 409661 405759 585780 590846 728848 710698 746740 756153 800155 811401 774925 863825 1836387 1926003 1209977 996718 642101 634253 755930 753529 796834 802522 821110 832268 939536 935196 4185872 4349018 40.15 71.7 1
11:49:29 2024-01-25 614288 611252 193865 189493 298589 306829 308270 308323 202969 202688 243801 251920 283260 285770 3568597 3826960 5490118 5345611 986435 1017473 271402 241841 249291 251355 279522 274982 269954 269729 194513 194056 645300 601769 1379427 1347600 409079 405867 586799 592263 733624 706253 750224 760195 798064 809390 779490 867671 1836387 1943051 1185029 1003610 645310 630597 756522 757872 793356 799748 829844 839065 930085 932835 4208260 4361536 40.15 71.7 1
11:49:30 2024-01-25 619748 612034 194176 189532 299047 304927 311340 307786 202969 203745 243729 247702 283146 285802 3568597 3829961 5446471 5291534 971226 1017325 272091 241465 250487 250649 279788 273781 269954 271239 194443 196794 640176 609061 1384195 1350555 412002 408322 591196 594133 728331 712820 757085 755753 798064 810187 781309 861299 1829875 1907265 1198724 1007463 643473 635604 761878 753711 793356 802450 824949 832268 934152 935196 4204683 4349018 40.15 71.7 1
11:49:31 2024-01-25 617149 611261 192948 190655 297690 306361 311559 306393 203600 202830 243765 247324 283146 286838 3568597 3868481 5511749 5329256 980040 1016394 272365 241698 249956 250894 281371 273358 270525 270413 193793 196069 638253 602270 1372157 1353701 409272 409101 590325 592173 732673 713252 753692 758979 798989 809413 774007 867671 1840384 1928368 1194957 995300 643932 635604 755387 755715 793349 802374 823156 834748 937540 933841 4151722 4345917 40.05 71.7 1
11:49:32 2024-01-25 618034 611257 193563 189493 298345 306613 310144 307786 202795 204147 243729 246605 283777 284933 3563512 3801009 5465122 5338621 987253 1014919 271058 241644 249433 249321 279752 274557 270263 272270 194508 196104 628042 601410 1387283 1344803 409661 408018 589717 596103 731301 707292 754228 759981 795698 807071 781259 867671 1837545 1933572 1189307 1003884 646691 629224 758135 756726 791108 799450 830435 839662 930329 931516 4220829 4348814 40.15 71.7 1
11:49:33 2024-01-25 620932 610992 193559 189467 298585 306613 312754 305930 203600 203043 243557 248114 283146 286240 3563512 3843039 5479869 5322483 973942 1014625 271542 241439 249048 254046 279948 273238 269990 270931 194230 197174 646709 610079 1376501 1356452 411302 405687 592270 593808 727778 714354 757458 756762 800477 811401 778787 862677 1833778 1910006 1125744 1007463 643932 634489 761375 756388 793356 802522 820748 832268 935512 936591 4202170 4352122 40.15 71.7 1
11:49:34 2024-01-25 614452 611261 193645 190488 297798 306937 310615 306393 203600 202370 243801 246639 283146 285802 3568597 3859470 5514377 5329256 986754 1016430 269855 246057 248663 249355 279792 273045 270752 269729 194478 194663 629432 603094 1378056 1352256 409953 408847 592270 592263 733001 713847 751291 760735 800860 809390 777129 867671 1837507 1933572 1198724 996008 643932 635604 755949 756388 793349 802414 823156 835973 938204 928552 4145800 4349018 40.15 71.7 1
11:49:35 2024-01-25 621262 611261 193559 190056 299555 306865 310860 307786 202935 204004 243729 246605 284012 284928 3563512 3795872 5474447 5336865 988086 1014956 271282 241439 249258 249321 277660 272589 269990 269729 194821 194090 645300 600552 1381762 1346404 408045 407945 587068 595476 733001 707181 753804 760075 797918 809281 778416 867522 1836387 1942491 1209924 1003847 645770 631044 756522 756762 794236 801213 829253 839065 931402 932835 4202072 4336325 40.15 71.7 1
11:49:36 2024-01-25 620222 611261 193952 189493 299291 304927 311122 307786 202969 203647 243557 247702 283212 286240 3563512 3824521 5446471 5318108 970176 1014625 271957 241380 250630 249113 277986 272173 269990 270553 194513 194663 628042 605724 1391013 1349274 409598 405152 588918 596176 727342 710160 755655 757220 795025 811329 781666 860683 1828219 1917080 1198463 1008074 643015 630597 760796 755529 791108 807099 830435 830076 930254 939315 4223306 4358390 40.15 71.7 1
11:49:37 2024-01-25 620583 611252 194172 189459 300900 305428 311122 306891 203285 203043 243765 247926 284047 286025 3563512 3853466 5498506 5325930 978566 1017187 272754 240895 250031 249148 278549 277268 268851 269471 195475 198025 636844 601485 1407693 1360977 409079 405795 585780 592173 729053 711237 746740 758465 801887 811572 781121 864944 1838963 1927708 1213815 998101 643473 634703 755413 754640 795670 807113 820748 834711 940202 933877 4164557 4345917 40.15 71.7 1
11:49:38 2024-01-25 620149 611257 193900 189459 299532 304713 310615 307821 202935 203469 243557 246639 283579 285802 3568321 3829034 5455796 5319891 973812 1014625 271957 241474 250630 253653 278215 277145 269611 270966 193969 194967 634025 604206 1387133 1349868 410540 405795 589492 597058 726784 710196 755109 756425 795734 811545 783033 861299 1825946 1914614 1204220 1011781 643932 632797 762347 755715 790998 808665 830286 834045 929355 939315 4231441 4349018 40.15 71.7 1
11:49:39 2024-01-25 617411 612957 194212 189493 299047 304963 311340 306428 202969 203007 243369 246639 284083 284969 3563512 3855655 5502423 5323687 978841 1014625 271957 241644 250630 249355 278466 273045 270561 270364 195130 196069 636844 600552 1389255 1355623 408498 405903 592654 592665 731228 712784 750906 756799 798939 809652 776663 867671 1840421 1928368 1213815 998738 644654 635456 756374 755715 797876 802306 826985 837512 940092 937864 4145800 4348889 40.15 71.7 1
11:49:40 2024-01-25 621704 612560 193900 190188 297690 306577 312784 307132 203003 204147 243557 247358 283579 284928 3566054 3799442 5476815 5339578 988086 1014956 270679 241984 249469 249355 278180 273045 269725 271415 194513 194967 638253 602270 1404530 1344914 408045 408812 588918 597628 731920 709300 755841 761278 795734 808248 784145 868202 1836387 1929735 1211896 1004599 645795 630597 759715 760661 791977 802447 832805 839550 928937 932762 4226151 4361536 40.15 71.7 1
11:49:41 2024-01-25 620050 610740 193925 190205 298620 306577 311813 306640 203634 202796 243621 250285 282319 286678 3568597 3859656 5499989 5327486 968276 1014993 271922 241644 249184 253689 280144 277268 270371 271415 193899 194967 629269 605264 1382428 1347957 410540 405903 585816 596213 728848 712280 756732 756425 798064 811473 779527 862598 1831175 1909394 1198724 1008037 643473 634703 762454 753566 792793 802522 829351 836839 934225 939558 4207286 4355082 40.15 71.7 1
11:49:42 2024-01-25 615654 612984 192948 190655 297447 306937 311310 308701 203883 202653 243801 246639 283146 286199 3568597 3861558 5530399 5329256 984650 1016467 269890 242325 249469 249355 279292 273045 270752 270329 193934 194494 636844 602270 1381931 1352480 409308 409390 591232 590592 732856 712316 755028 759016 799590 808819 777129 870185 1840421 1928368 1194957 995300 643932 634703 754342 755316 793356 801213 820785 837238 938959 935370 4167061 4355162 40.15 71.7 1
11:49:43 2024-01-25 623401 612486 193418 190517 299482 306793 310144 307356 203003 203007 243585 250477 282284 285156 3563512 3807703 5483773 5346244 987382 1014956 270644 242154 249469 249390 278444 277036 269800 271450 193934 195136 632616 600865 1392979 1347199 408983 408812 589005 595612 732300 709803 754505 761278 795171 807980 783789 867671 1836387 1924945 1209977 1006746 647172 631974 760297 758943 790837 800049 831619 838468 929011 934339 4247009 4367471 40.15 71.7 1
11:49:44 2024-01-25 619083 611179 194066 190517 301249 306433 311381 308701 204200 202653 243801 247942 282319 286530 3571144 3857890 5517144 5314315 972521 1016430 271542 241644 249469 249355 279948 272852 269990 271380 193899 195001 637318 608193 1384275 1350555 410576 405903 592141 594088 727815 713362 758516 756425 798064 810223 779192 861336 1825946 1907302 1221492 1006746 643932 630690 762454 754245 793356 802486 825573 834118 932757 936591 4211080 4351764 40.15 71.7 1
11:49:45 2024-01-25 616913 612847 193588 190852 299664 306721 311671 308701 203781 202866 243621 248897 283146 284928 3563512 3861150 5521074 5331013 980313 1016430 269855 241814 249469 253725 279301 273045 268664 270329 194513 194494 636844 599771 1399905 1353701 405750 408812 585924 593690 732856 712820 748937 759016 799025 808781 777783 867671 1840421 1928368 1193074 996718 643015 634703 755850 755316 796564 802486 823156 834785 938465 937360 4155178 4339724 40.15 71.7 1
11:49:46 2024-01-25 616449 611261 193925 190413 300936 306541 310838 309586 202868 202937 243693 248622 283636 285694 3568597 3799136 5474447 5331818 989371 1016182 270679 241644 249433 249390 278444 272398 269196 271570 194513 194663 632212 600552 1384261 1342589 409040 408236 589754 594161 731897 708295 755238 761242 795771 808248 783589 871539 1839000 1935216 1191190 1003884 646691 630861 758039 758406 792231 800049 830435 841459 929011 932981 4217819 4358428 40.15 71.7 1
11:49:47 2024-01-25 620186 611252 194071 190047 299078 306397 312767 308628 203888 202796 243477 248080 283360 286606 3565101 3842499 5475969 5330116 971140 1014993 271542 241537 249469 253689 279948 273431 269990 270966 193899 195237 629797 608768 1369935 1351783 410576 405903 592141 596213 727815 713362 756291 756425 799196 811437 779527 861948 1831175 1911434 1202490 1006746 643932 630920 763000 754245 793356 802558 825610 834748 932830 936555 4202077 4339724 40.15 71.7 1
11:49:48 2024-01-25 615663 612719 192984 190690 298050 306433 311122 305930 203600 203043 243585 249321 283530 285699 3565543 3861719 5531151 5329256 982222 1016905 270387 241814 249505 253725 279327 273624 270561 270553 194513 194528 636844 600124 1392663 1352480 408045 409101 589311 591427 732819 713362 751477 757906 799025 810535 774981 869565 1843038 1925637 1215735 995300 643015 634703 755312 754780 795071 802486 824400 834936 939536 935233 4157655 4339724 40.15 71.7 1
11:49:49 2024-01-25 617149 611261 193629 190056 300584 306649 310686 308358 202655 203683 243801 251673 283494 285018 3566631 3805716 5477621 5343446 987253 1014238 270714 241644 249255 249286 278409 273818 269196 270966 194513 196380 635888 604738 1390476 1338789 409345 408812 589139 597095 732590 708619 754039 762358 793450 808248 784145 867671 1836387 1924379 1187424 1004907 647615 632907 760297 758979 789987 800085 832212 838468 928352 928552 4223607 4348889 40.15 71.7 1
11:49:50 2024-01-25 620932 610992 193900 189493 298372 306397 312068 305930 203600 203078 243729 248149 282319 286329 3562267 3855284 5490072 5329717 975762 1018956 272818 241608 249469 249355 280293 273431 270716 271689 193899 195237 637318 609061 1381105 1358767 411485 405939 593125 594051 728331 714409 756291 756530 793337 811437 778975 862561 1833437 1910006 1193423 1006030 643932 630956 763265 755790 793356 807099 824363 833525 934152 937952 4202302 4345917 40.15 71.7 1
11:49:51 2024-01-25 614759 611958 192984 190995 297655 306275 311559 306428 203634 202865 243801 246639 283182 285837 3570318 3862968 5546460 5337649 988827 1018956 271437 242289 248870 249286 282297 273431 269484 269764 195130 194697 646709 605929 1378922 1352610 410250 409390 590591 593832 735050 711237 753692 762395 801359 807108 774748 869285 1843038 1931293 1206257 999339 646691 634526 756928 755620 796871 802148 823156 838468 938204 933877 4149254 4336325 40.15 71.7 1
11:49:52 2024-01-25 620862 611963 193900 190390 298594 306901 310650 309574 203285 204004 243386 247358 283689 284902 3567563 3796743 5474447 5349147 989258 1017510 273786 242253 249326 249286 279788 273781 269954 272104 193934 195237 635435 602983 1396271 1340542 410537 409390 589336 595387 732856 710307 754002 762664 795171 808248 784145 867671 1835166 1938922 1189307 1003884 646691 630597 758673 756167 792231 800085 829342 839662 930329 928515 4202170 4355283 40.15 71.7 1
11:49:53 2024-01-25 621704 611266 193900 190056 300900 304391 311158 307356 203003 203718 243765 247392 283398 285873 3559232 3824521 5448032 5314828 970213 1016603 272091 241358 250732 251002 278965 273818 269954 271239 193793 196380 634025 608332 1378944 1351783 410576 405903 593075 596112 728511 712857 756291 756425 797991 811473 779293 862598 1831175 1910080 1219573 1010026 643015 630920 762454 754245 792793 806831 826822 834748 932794 937952 4208074 4349076 40.15 71.7 1
11:49:54 2024-01-25 615667 611322 193289 190386 297681 305930 311158 306179 203600 203043 243801 247392 283146 284156 3557171 3857778 5513217 5321661 977496 1016430 270848 241644 249992 251106 281769 273672 270716 270861 194407 194899 629432 600552 1407717 1355373 409661 408236 591723 591427 731819 714354 749053 758746 799025 809047 775017 867559 1837507 1928368 1196840 996718 643932 630956 756250 756388 793386 802414 824400 836010 938204 935233 4151722 4345917 40.15 71.7 1
11:49:55 2024-01-25 617485 612560 193634 190316 299591 306073 310180 308072 202655 204147 243801 246639 284047 285373 3563512 3793815 5475969 5331013 989597 1015711 270714 241644 249433 249355 279788 272208 269883 271584 194710 196380 633949 603993 1397285 1342893 410830 409607 590135 597758 733053 709120 754075 762395 796771 809390 783789 866436 1835082 1927369 1209977 1010299 647706 632907 761375 760091 788869 802450 830435 837871 927649 928588 4232495 4355283 40.05 71.7 1
11:49:56 2024-01-25 618679 611252 193960 189528 300010 306289 311753 305965 203985 203043 243283 248149 282354 286678 3563512 3846829 5511749 5314315 971177 1014993 271957 241644 249469 249009 279832 277036 268068 271190 193899 195765 640899 609205 1386466 1354075 411339 405795 592601 596066 728848 713179 760277 755620 799491 811401 779564 865686 1833778 1912716 1204373 1006746 643932 634482 762454 753974 793356 802558 825647 833562 932830 937952 4202072 4345927 40.15 71.7 1
11:49:57 2024-01-25 614796 611257 193023 190725 300988 306865 311520 306428 203951 203078 243801 246673 283182 284728 3553370 3861299 5522604 5329256 983214 1017224 269890 241644 249469 248974 279718 271533 268699 270364 194549 194663 636844 600552 1393255 1354075 410537 409172 593534 592555 731636 713179 750076 760735 802034 811682 774981 870148 1840421 1931824 1215735 997428 643473 635604 755925 755603 795670 802486 823193 834785 940870 935893 4155178 4339646 40.15 71.7 1
11:49:58 2024-01-25 623626 611257 194172 189489 301325 304963 311122 309542 202795 203683 243801 247736 283146 286436 3554160 3811416 5446471 5318108 972707 1014625 272754 240859 250630 249355 278073 271792 269990 270553 193934 194663 635435 605724 1374992 1349868 410503 405759 588918 596176 726784 709803 757849 758879 797904 811401 783997 863255 1832320 1914358 1187424 1010943 642558 632907 761375 753306 791035 809381 830435 832268 932317 939169 4229878 4352221 40.15 71.7 1
11:49:59 2024-01-25 615299 611261 193987 190056 300895 305428 311849 307071 203425 203043 243801 247324 284114 284657 3560973 3853983 5502423 5319891 979539 1016430 271507 241094 250278 249148 278444 273431 270371 269764 194958 194090 639663 601410 1390482 1360977 408045 405795 590779 594293 729172 712784 751477 755657 801323 815098 779229 868202 1836313 1927097 1213815 998101 643932 635567 758008 755316 798037 802522 825104 837436 942493 936591 4162357 4339724 40.15 71.7 1
11:50:00 2024-01-25 618292 611862 193865 190347 300005 306865 310860 307821 202795 204290 243801 246605 284047 284928 3559232 3799442 5474447 5336865 987253 1014625 271317 241814 249469 249355 277647 272624 269990 269764 194821 198373 632212 601485 1392775 1345449 408081 408812 588588 596213 733375 708295 753320 761242 797499 808819 784145 870185 1841476 1940091 1194957 1005277 647615 631864 760248 760037 793319 804261 832212 839662 930292 932615 4220592 4361271 40.15 71.7 1
11:50:01 2024-01-25 614498 611261 193696 190056 300511 305930 312068 306393 203600 203043 243765 248114 283146 286360 3563512 3837583 5474447 5319891 968833 1014625 271542 241434 250242 248940 279292 277624 269990 271380 193934 194967 634025 605227 1375812 1350555 410576 407911 591269 595387 728502 711273 756291 757984 798064 811545 781850 862635 1829838 1912444 1202301 1013225 643732 636018 762381 754135 792194 806881 829067 836876 935645 939315 4214088 4355283 40.15 71.7 1
11:50:02 2024-01-25 617358 612555 194036 190708 301144 305679 312790 307321 203566 203007 243801 247736 283976 284023 3563512 3855037 5507825 5322483 984613 1017187 270456 242154 249469 248974 279718 277355 268886 270553 194821 194967 633602 600124 1390871 1353701 408694 409101 592141 592628 733375 713362 750076 758979 800155 808441 776663 870185 1840421 1927480 1194957 996718 643473 636396 757468 755491 797876 802306 826985 837089 938318 936807 4148250 4345917 40.15 71.7 1
11:50:03 2024-01-25 634430 614590 193670 190616 300435 306865 310650 310012 203498 203043 243350 247770 283146 284991 3560973 3791413 5483773 5369265 983736 1014956 271093 241868 248698 249390 278444 273431 270371 270966 193592 197222 636844 609931 1383140 1344495 412725 408812 588647 594380 728848 709300 756291 762935 793036 809047 779564 864477 1835082 1920180 1209977 1012456 648129 632907 763536 760359 792047 807113 830538 838671 931650 935480 4253615 4351185 40.15 71.7 1
11:50:04 2024-01-25 612641 611257 194207 189446 300857 306433 310579 307321 202969 202688 243801 249075 283005 287154 3558956 3870817 5511749 5301160 974371 1014956 272407 240930 249505 249355 278444 273431 269296 269283 194993 194056 641072 605800 1384352 1360977 411776 405831 585780 590882 726784 711273 752249 756191 801962 811509 776577 862324 1835082 1926113 1191190 1001745 643657 634526 758039 755177 798037 807099 822299 834973 940296 940801 4181502 4342551 40.15 71.7 1
11:50:05 2024-01-25 611818 611143 194031 190021 299546 306865 308305 308288 203430 202724 244890 246605 283212 285802 3563512 3826960 5511749 5319891 988789 1014625 271507 241305 247895 249424 278409 272852 269296 269729 194821 196344 632212 602274 1384275 1350555 409308 405903 588918 590592 729642 708295 750757 763476 800155 808248 778350 867671 1840421 1940297 1213815 998828 648627 634703 756522 760935 797435 799486 822535 839662 938204 930199 4180508 4351970 40.15 71.7 1
11:50:06 2024-01-25 618255 610887 194031 190217 299405 306649 311937 308253 203003 203078 243801 247358 282037 288612 3563236 3812769 5443123 5307149 970027 1014993 271507 240895 250842 249321 277599 271757 269800 270553 193934 194494 646709 603993 1379604 1350825 410540 405509 589754 596176 726269 710698 754430 756425 795771 811545 783589 859766 1827114 1915430 1198463 1008074 643657 631527 760836 756388 791108 808239 831343 829871 929011 938651 4211188 4348651 40.15 71.7 1
11:50:07 2024-01-25 614018 612952 194066 189355 300329 305535 310909 308411 203781 202866 243103 247233 284012 285802 3557171 3858966 5496378 5302957 975290 1014238 272754 240859 249540 249148 278562 273431 270561 269318 195165 196069 636844 600622 1378758 1360977 408045 405795 590488 591754 729090 711273 748900 756425 802602 811437 774981 865130 1836387 1927480 1213815 997428 643015 634703 756522 755715 798037 807099 820748 834748 937802 938651 4192282 4342819 40.15 71.7 1
11:50:08 2024-01-25 613377 612842 193960 190378 300507 306793 311239 307931 203498 202547 243657 248971 283499 286298 3563236 3823646 5504851 5322313 985499 1014625 271507 241644 249469 249355 279198 272173 270371 269729 194958 198131 633602 600557 1385923 1347638 408081 405939 587214 592336 731782 709256 751291 760091 798064 809390 780706 866783 1836387 1940297 1194274 1001745 647615 631080 756522 756130 793356 800049 833069 839662 930085 928479 4193495 4336437 40.15 71.7 1
11:50:09 2024-01-25 618399 610992 194242 189793 299598 306477 310873 310450 202834 203400 243657 247633 283437 286132 3565873 3804619 5446471 5314752 968833 1014625 272232 241644 250520 253653 278479 271792 269990 270966 193969 194933 647590 604366 1379427 1349274 410540 405939 590815 597095 728848 710196 756255 756425 795771 811581 784145 861299 1827114 1909394 1211896 1009544 642101 632907 761375 754245 791108 808810 829844 831677 930122 940801 4202072 4349076 40.15 71.7 1
11:50:10 2024-01-25 615502 612560 193594 190355 299682 305930 311594 306393 203600 202796 243549 249285 283529 286227 3565101 3858322 5511749 5330116 984613 1018355 269890 242325 249469 251319 279613 273045 268886 270553 194513 194663 633254 600552 1384034 1351783 409655 409390 592141 592701 733654 713362 755276 760128 801359 809390 775017 871614 1840148 1931589 1194957 996718 643932 635495 755985 755715 793422 802486 825573 836963 939536 935893 4151722 4339370 40.05 71.7 1
11:50:11 2024-01-25 617596 611257 193599 189493 298620 306397 310144 308288 202374 203718 243801 251955 283579 285601 3565873 3798824 5477621 5336865 986548 1014202 271331 241877 249048 249321 278444 272208 269611 271134 194680 194056 628042 600552 1395856 1346828 408081 408236 587251 596934 732438 707793 753692 761278 798064 809122 781887 870185 1836387 1943051 1209977 1003884 645770 631080 756522 756762 793084 801249 829342 839662 930085 928552 4202166 4349076 40.15 71.7 1
11:50:12 2024-01-25 621299 610997 193900 189528 301348 305464 311122 307821 202829 203861 243801 247358 282354 285601 3560973 3821504 5451081 5320284 970139 1016905 272147 241474 249469 253689 281968 273818 269990 271380 193934 194967 632616 608332 1378112 1349868 411507 405903 591269 597518 728848 711310 757886 756425 798064 811545 781259 863863 1825674 1907375 1191190 1008074 643015 635006 762454 755316 792231 802522 828036 837238 932794 939315 4202072 4349076 40.15 71.7 1
11:50:13 2024-01-25 616274 611261 193865 190355 301093 305930 312068 306891 203600 203043 243801 247358 283614 284121 3563512 3853711 5538815 5333315 985141 1018196 270540 242047 249852 251283 279814 274000 268851 270553 194573 194899 628042 601992 1396447 1353701 410245 409969 593129 591881 733393 714409 751560 760128 801359 811897 776114 872199 1840421 1929735 1194957 996718 643932 630992 756522 756388 794936 802414 824400 839065 938204 933877 4145523 4345917 40.15 71.7 1
11:50:14 2024-01-25 620858 612122 193594 190056 297721 306865 310650 307821 203081 204004 243765 247358 283813 284928 3560973 3791679 5467369 5337535 987958 1017510 271178 242289 249255 250016 279788 273818 270716 271794 193863 195339 635888 606462 1402436 1343004 410540 409390 589975 598901 731741 709156 756291 763476 795771 809390 784145 867671 1840421 1927148 1209977 1006030 647706 632011 760297 758979 791108 801249 832402 839871 927351 928552 4211451 4345790 40.15 71.7 1
11:50:15 2024-01-25 620186 610305 194071 189489 300629 305894 312104 306428 203285 203683 243593 247942 283372 286333 3554160 3839382 5457345 5314752 972870 1018845 272542 241733 249924 249286 280525 273818 270525 271879 193793 195203 634025 608268 1378333 1351783 411194 407945 590978 597518 729337 713362 759734 755753 793301 811545 780706 864514 1831175 1912716 1219573 1009271 643015 630920 762995 753566 793356 806831 828036 834785 932794 939315 4202072 4339724 40.15 71.7 1
11:50:16 2024-01-25 616536 611954 193559 190660 297760 306649 311849 306964 203634 202865 243801 247392 283146 284059 3557171 3851974 5511749 5322521 983214 1016467 270813 242522 249956 251355 281968 273212 270716 270448 194715 196380 634297 603993 1378769 1352442 410540 409969 590362 590592 733913 711127 755303 764288 801395 808819 777570 869285 1842789 1934805 1198724 998828 648627 634562 758952 759016 797435 800085 823156 839662 938204 928552 4152693 4345917 40.15 71.7 1
11:50:17 2024-01-25 615594 610810 194040 190060 300792 306613 310180 306463 203634 202783 243801 247392 282284 286813 3553370 3856076 5507825 5302957 975066 1014625 272542 241644 249469 249355 280183 272659 268886 271001 193934 196932 632616 608768 1399348 1358513 412578 407823 592275 593785 728848 714189 759193 760091 800227 811545 776355 864488 1836054 1905250 1213815 1007463 644850 635980 762454 756388 796871 807099 824363 833525 934850 937988 4202072 4339724 40.15 71.7 1
11:50:18 2024-01-25 613843 611257 193019 190720 297239 306037 310868 306428 203634 202865 243801 247358 282354 286521 3554160 3848506 5522529 5319891 983177 1016467 269890 242325 249469 249148 281769 274036 268851 270364 194857 194967 629432 601485 1399341 1354075 410830 410403 590796 593814 734530 714226 752138 760520 802603 811682 778601 866820 1843038 1927185 1196840 997312 643932 634562 756485 756388 795107 807113 825610 837238 938501 936591 4164557 4330372 40.15 71.7 1
11:50:19 2024-01-25 615397 611257 193900 189523 300263 306649 309710 308358 202795 203078 243801 251991 284047 285837 3563512 3814583 5483773 5321661 989371 1014956 271542 241644 249469 249459 278086 277232 268886 269506 195165 194090 643891 602270 1383752 1351783 409924 408236 588844 593785 733001 710160 753804 764486 802603 808710 779340 867522 1844348 1940297 1202490 998026 649467 634526 758673 760128 798037 802557 823156 839700 938501 928588 4142843 4339724 40.15 71.7 1
11:50:20 2024-01-25 621704 611257 193594 190355 299736 306901 310650 307857 203003 203078 243008 247392 283182 285004 3553370 3791353 5479869 5331013 988589 1014993 271507 241984 249469 249390 278479 277145 269232 271225 194857 194697 635435 601840 1384166 1342707 409272 409390 586104 595809 734531 710196 757309 764430 796752 809281 783603 870073 1837545 1932850 1191190 1006030 647615 631527 760796 759507 792231 800049 829968 839871 930049 928479 4202072 4352178 40.15 71.7 1
11:50:21 2024-01-25 619748 611257 194172 190321 298620 304963 312068 307356 202969 203647 243729 247908 283146 286240 3554160 3829687 5446471 5314315 970176 1014625 271542 240930 250806 249286 278409 272173 269800 270966 194513 194663 634025 604069 1383943 1350232 410540 405831 585816 597481 727815 710159 755617 756204 800363 818607 783789 867770 1832320 1914085 1208058 1011781 643932 635604 764157 754780 792231 808257 829944 834711 931502 939315 4202072 4342819 40.15 71.7 1
11:50:22 2024-01-25 607815 612728 193559 190321 298629 305679 311813 306856 203566 203007 243801 247358 283777 284529 3556695 3851824 5502423 5319891 980040 1017908 270714 240930 250207 253725 278444 273431 269990 270518 194513 194663 628042 600552 1382713 1355373 408045 405903 591269 592263 730675 713325 751514 756762 797862 810793 779192 868239 1842789 1927369 1193074 998138 643932 636469 756485 756278 797362 802522 824986 836605 943020 937915 4155178 4339646 40.15 71.7 1
11:50:23 2024-01-25 617411 611261 193987 190060 300226 306397 310180 308358 202621 203683 243801 251955 283182 284928 3554160 3793815 5465122 5333059 987345 1014956 271542 241809 249505 249390 277599 272624 270181 270553 195130 194663 630822 601915 1384573 1346404 409272 409390 588588 595003 733894 709300 752784 761278 798064 809390 782996 866783 1835166 1947350 1196544 1005999 647615 632797 758098 762323 796743 804830 830286 839662 934188 928552 4202981 4349018 40.15 71.7 1
11:50:24 2024-01-25 619939 611152 194858 189390 299571 306397 310606 308358 202969 203683 243801 247358 283380 286678 3554160 3808708 5442982 5310525 972908 1014956 272337 240895 250630 249390 278180 272400 269990 270553 194513 195271 638253 605724 1400627 1350667 410576 405795 590172 598052 727815 709120 755664 756799 797499 816172 784145 861261 1829838 1916396 1202301 1010262 643894 632996 762963 758539 793356 810489 832805 835086 931576 939169 4217204 4345757 40.15 71.7 1
11:50:25 2024-01-25 605246 612122 194591 189446 300931 306253 312068 307321 203003 203043 243801 247926 284012 285837 3554160 3833409 5493098 5316098 978145 1017187 271542 241322 250666 249321 279071 277195 268886 270553 195130 194885 629432 601485 1385382 1360977 409272 405867 589239 592628 729606 713362 750572 756762 802529 811473 777249 867671 1835166 1925367 1213815 1000248 643932 635604 758673 756204 800149 809404 825217 838822 942270 940281 4150153 4342743 40.15 71.7 1
11:50:26 2024-01-25 618292 611257 193960 190355 298594 306865 311586 308288 202655 203862 243801 246605 283875 284964 3554160 3789596 5465122 5333059 988827 1014625 271317 241644 249469 249355 278444 275138 269575 270553 194958 194697 639663 601840 1399799 1344729 409308 409390 588918 594966 733894 709532 755841 762935 798064 810535 784145 869285 1836387 1940297 1213815 1004599 647615 631974 758673 758943 793356 801249 832618 844316 931502 934818 4219530 4355082 40.15 71.7 1
11:50:27 2024-01-25 622223 611261 193819 190056 298624 305930 312767 307356 203600 203647 243211 248149 283155 286539 3554160 3833780 5457345 5307149 970213 1014956 271922 241644 249505 248594 279948 277268 270181 271380 193934 196897 635888 606164 1399080 1352480 412725 408236 594696 593211 728331 714915 757849 757906 800191 811473 778387 862561 1836387 1912716 1202667 1007463 645770 635495 763536 756726 793349 807099 827999 835973 934152 940801 4212026 4348064 40.15 71.7 1
11:50:28 2024-01-25 613633 613591 193383 190530 299659 306937 311122 306428 203600 202405 243549 247358 283111 285802 3559232 3849082 5526463 5319891 985351 1016430 269890 242325 249433 249355 279753 273045 268851 270553 194549 194663 628042 599124 1385157 1353701 410576 409969 589166 592665 733894 714317 753357 761242 801323 809390 774981 870558 1841729 1931103 1198724 996718 646691 634562 756522 756726 795707 802486 826511 837238 937540 935893 4146062 4351640 40.15 71.7 1
11:50:29 2024-01-25 621811 612993 193724 190556 298488 306721 310909 310012 203781 203043 242648 247736 283345 284928 3561772 3792871 5468036 5333059 985141 1014625 270490 241984 249048 249355 278444 273431 269800 271415 193934 195305 635435 604738 1397131 1340687 410540 409969 590554 597942 734000 709657 756255 763476 797337 809962 784145 867671 1836387 1929735 1204220 1011017 649003 633804 762995 761781 790547 802486 830435 838468 929011 936591 4236251 4351764 40.15 71.7 1
11:50:30 2024-01-25 617573 611042 193965 190447 299426 306721 311452 308869 204166 202866 243621 248770 282969 287122 3559232 3859619 5502423 5307281 972982 1016467 272372 241644 249505 249390 279292 272659 269519 270553 194513 195271 635435 609931 1401202 1355623 413017 408236 593015 594417 728848 715421 756328 760128 800191 811509 777249 863105 1836054 1912803 1206365 1007463 645578 636393 763536 756726 795707 807099 827501 834748 935512 939315 4205249 4342917 40.15 71.7 1
11:50:31 2024-01-25 614759 612555 193253 191373 300719 306649 311783 309137 204131 202902 243693 247793 283494 286132 3565101 3861150 5514339 5321661 985141 1014956 269890 242325 249781 249321 280367 273431 268886 270553 194821 194967 639134 601410 1404548 1352610 409345 410259 592596 595515 734004 714915 754766 761242 801359 808441 777249 872199 1843038 1933199 1198724 997428 643932 634562 755850 756388 795707 802522 825610 838468 938465 939315 4160600 4339808 40.15 71.7 1
11:50:32 2024-01-25 618292 612034 193865 190355 298624 306865 310366 309723 202834 204042 243549 248622 283729 285659 3565101 3800282 5474447 5336865 987253 1016467 271507 241912 249505 249424 278444 272624 269725 270588 194857 194663 638293 601410 1401037 1346642 409272 409101 588918 594929 733894 709300 755841 763476 798064 810535 784145 872713 1839115 1943900 1209924 1003884 646691 632459 758673 760091 793349 802450 829351 839662 935549 928552 4186506 4345917 40.15 71.7 1
11:50:33 2024-01-25 618641 610829 194242 189463 300584 306865 309674 310304 202969 203078 243549 249561 283295 288284 3555696 3819244 5442868 5310525 971076 1017473 271922 240859 251055 249355 278409 274593 269990 270966 194377 194967 636844 605800 1382428 1349868 411157 405831 585816 598519 727815 710196 755617 756762 796935 815905 784145 861299 1825946 1914072 1209924 1009544 643473 631974 761375 755715 792521 809381 830435 832305 930085 939315 4220829 4339808 40.15 71.7 1
11:50:34 2024-01-25 614158 611261 194207 189528 299567 305894 311594 307321 203700 203078 243801 251779 283694 284969 3566631 3842975 5496378 5322103 978841 1016905 271507 241644 250556 249286 279257 273624 268886 270932 194377 196380 636844 600129 1403168 1353701 410555 409390 593129 594417 733894 714409 753012 759016 800191 810223 778387 871577 1843038 1928368 1194957 997428 643932 636396 756522 756388 796834 802558 824400 838430 939201 938651 4173485 4336356 40.15 71.7 1
11:50:35 2024-01-25 605246 611257 193900 189493 299311 306901 309241 308358 203003 203078 243801 246639 283182 285067 3554160 3810138 5473714 5331522 987178 1018196 271542 241644 249469 251798 277599 274520 270335 270518 194821 194359 633602 601485 1409941 1347920 409308 408812 587338 597174 733894 709300 751180 761278 797862 810259 783033 871577 1835166 1943051 1204220 1001745 648166 632907 756522 761242 797435 802414 828036 839662 936875 928515 4183315 4339724 40.15 71.7 1
11:50:36 2024-01-25 617885 611261 194242 190090 299536 306937 309710 308358 203003 203078 243801 247358 283146 288287 3563512 3815262 5480711 5314676 972833 1016831 273065 241260 250523 249321 278180 272208 270371 270966 194857 196897 639839 605724 1371893 1348634 411543 405867 591087 595882 728848 711237 758968 756799 798064 817325 784145 861948 1830902 1915430 1204220 1011017 643932 632613 762454 756388 792793 809381 830435 835973 932097 940645 4236385 4349076 40.15 71.7 1
11:50:37 2024-01-25 620222 611021 193936 190394 298629 306937 311122 307857 203600 204290 243765 247392 284481 285044 3554627 3793020 5470550 5329256 987253 1017288 273640 242109 249992 249355 279788 274593 269954 271085 194680 195203 633602 602270 1390595 1344766 409308 409101 590554 595740 733894 709300 754039 764288 797954 810535 784145 869322 1838675 1940297 1191190 1004599 647669 631974 760565 759553 793356 802378 830005 842209 930085 928552 4202302 4349076 40.15 71.7 1
11:50:38 2024-01-25 620218 611257 194242 190090 299082 304640 312104 307356 203003 204004 243765 247908 283146 286485 3556695 3824521 5448032 5314866 968833 1014625 271577 241644 250768 251319 281769 274326 270525 271310 194680 195203 634297 608102 1375689 1350443 411302 408236 592560 597942 728766 713303 759434 756425 798064 816172 783789 864981 1829875 1912789 1193074 1009599 643473 630920 762995 755316 792231 807099 829253 834785 933491 939315 4208074 4345917 40.15 71.7 1
11:50:39 2024-01-25 615736 611261 193900 190355 300579 305930 311849 306428 203285 203007 243801 247358 283579 284121 3554160 3848232 5498506 5319891 979539 1014956 271507 241644 250666 248974 279292 273045 270716 272847 194882 196344 629432 600552 1398122 1354075 410537 410222 593534 594307 733711 713325 754877 760128 801355 811682 776627 866783 1839115 1927369 1194957 996718 643932 630956 756522 756388 795670 807099 826859 837238 941935 938651 4170506 4336552 40.15 71.7 1
11:50:40 2024-01-25 613381 611252 194071 190184 300620 306901 309674 308358 202969 203078 243801 246605 283579 286315 3556695 3808203 5470550 5321661 985141 1014238 271542 241644 249505 249390 277656 272208 268886 269729 195165 194090 636382 601414 1397464 1353076 409778 408992 588881 592482 732901 710270 755415 765645 799590 810223 782674 871202 1841729 1940297 1191190 1000950 649931 634703 756967 762898 798037 802484 825647 839091 938204 932835 4192693 4339724 40.15 71.7 1
11:50:41 2024-01-25 618292 610997 194242 189498 299117 306901 309927 308358 202969 203078 243801 247358 283182 288292 3554160 3809871 5442982 5310525 972982 1014625 271542 241380 251055 249355 278021 272398 270371 270777 194549 194967 638253 604243 1376957 1347415 412296 405542 590554 597831 728848 711821 757998 760195 797881 811365 784145 861299 1825983 1921627 1196544 1010262 643932 632907 761375 756241 792793 809381 829968 833525 931465 939315 4211188 4349076 40.15 71.7 1
11:50:42 2024-01-25 620764 611248 194247 189493 301149 305464 311594 307356 203459 203078 243801 247926 283813 286472 3554160 3852347 5489188 5302957 975485 1014993 273015 240930 250278 249355 278584 277304 268886 269318 195475 198095 636844 600627 1383943 1360977 409272 405939 589239 595476 732480 715371 752138 758991 802383 811329 780450 866213 1840272 1927480 1213815 997428 643732 636506 758135 755715 799168 808239 825806 836010 939238 939315 4183315 4336632 40.15 71.7 1
11:50:43 2024-01-25 613377 611261 194207 190090 298646 306937 308305 307857 203003 202723 243801 246639 283579 286280 3553370 3821228 5517144 5322280 990786 1014993 271542 241644 249505 249424 277599 277304 268886 269729 194993 194494 621794 603131 1393228 1351783 410540 405579 588501 592665 731782 708119 753432 764966 802566 810535 782897 868834 1844242 1940924 1213815 1001745 649549 634703 758008 762323 797890 801213 825610 843485 936477 934156 4173936 4330117 40.15 71.7 1
11:50:44 2024-01-25 617854 610825 193892 190355 298372 306937 309674 308072 203003 203113 243801 247358 282381 287932 3553370 3815262 5474447 5312309 982334 1014956 271577 241984 248698 249390 278444 273818 270561 270518 194513 194933 629432 609496 1397586 1344914 413054 409390 588918 598052 729135 710307 759594 764560 798064 813872 785039 868202 1837545 1927333 1211896 1014668 650395 634593 765705 761132 793356 802486 830538 839662 930049 935893 4247530 4352122 40.15 71.7 1
11:50:45 2024-01-25 614686 610820 194172 190021 300863 306901 311051 307356 203883 202158 243765 247736 282535 286898 3559232 3855803 5502423 5301160 972289 1016394 272754 241403 249469 249321 278444 272852 269707 269729 194513 194967 635435 607894 1381873 1359478 413054 408199 589130 592628 728848 715421 755580 758979 802493 816136 774981 862561 1837470 1925276 1209977 1007426 645770 639224 763513 757872 799012 809272 823082 834748 939165 940801 4195277 4339052 40.15 71.7 1
11:50:46 2024-01-25 615051 611252 194040 190325 298594 308674 309847 308253 203566 202830 243801 246605 283226 286204 3559232 3833174 5521181 5318559 993814 1016430 271507 241984 249048 250468 278374 273624 269296 269694 194958 194494 642481 603562 1378594 1352480 410540 409101 588918 591427 729642 710307 754766 765645 802529 809390 777800 870148 1844348 1938407 1208140 1002341 650395 638316 760292 761022 797853 804830 826985 843186 940870 928552 4176992 4342743 40.15 71.7 1
11:50:47 2024-01-25 621540 611257 193559 190813 297681 306901 312254 307786 203285 203043 243729 248874 283579 285031 3554160 3791080 5474447 5329256 987253 1014956 271093 242325 249469 249390 278444 273431 269990 272210 193617 195271 643035 604664 1380881 1336962 410213 409099 589492 595809 733894 710661 756218 764560 797499 810535 786026 871539 1836387 1931103 1213815 1007463 648590 632650 763039 762865 793356 804830 835184 841984 931613 936807 4223268 4355283 40.15 71.7 1
11:50:48 2024-01-25 619558 612770 194001 189420 298629 306361 311559 308701 203917 203007 243765 248494 282319 286669 3554160 3843039 5493098 5291911 975762 1014625 272337 241984 249469 249355 279913 272852 270752 270931 193934 195271 637318 609496 1380327 1355486 413017 408236 593015 596359 728848 715421 758479 758979 798989 811473 779527 862598 1836387 1911360 1179229 1007463 645770 636393 763536 756388 797272 809127 829351 835825 938313 939169 4200421 4342743 40.15 71.7 1
11:50:49 2024-01-25 620313 612555 193634 190974 299410 306937 311523 306393 203883 202688 243801 249321 283146 285837 3554160 3844121 5521074 5327486 988864 1017150 271542 242074 248453 249390 279683 272852 269261 270518 194786 195054 638253 604069 1410030 1353701 411157 410549 585816 592628 734935 712784 753357 764018 802529 809390 776663 870558 1843038 1936502 1204373 1000248 647632 636393 758673 756762 798000 802414 824949 839401 943808 938099 4163600 4348763 40.15 71.7 1
11:50:50 2024-01-25 623587 612920 193559 190616 301279 306937 311238 310414 203781 203007 243729 248528 282319 284928 3561495 3791353 5474447 5336865 986988 1014625 271058 242325 249433 249355 278444 273562 269990 272019 194513 195271 634025 602723 1385486 1342318 410503 409969 589456 597942 733894 711273 755580 764560 797499 809390 784145 871885 1836387 1921578 1191190 1007463 648814 632907 761375 761168 792231 801813 832055 839662 930329 928552 4221955 4358196 40.15 71.7 1
11:50:51 2024-01-25 621815 612650 193744 190319 299351 306181 312068 306393 203600 203043 243211 250021 284012 286526 3554160 3839233 5466657 5318108 969523 1014625 271922 241644 250242 248594 279279 271757 270371 271380 194513 197209 632616 608193 1384939 1351783 412396 408236 595653 597942 729569 715421 759594 756726 800155 811509 781813 865130 1833778 1912716 1202490 1008037 643932 634562 764077 757947 793349 809381 830435 836568 935512 941977 4214088 4357998 40.15 71.7 1
11:50:52 2024-01-25 616242 611188 194031 190354 298941 305355 313970 309574 203956 202866 243801 247702 284012 284457 3563236 3848506 5503905 5322483 981353 1014956 269855 241644 249469 249148 279683 273431 268851 270553 194821 194967 629432 601410 1390889 1355623 409272 409969 593015 595259 733894 716944 753692 761242 801926 811401 778938 870285 1843038 1932961 1194957 998138 645034 634562 756522 755715 798000 807099 826822 838430 941233 939315 4176466 4336552 40.15 71.7 1
11:50:53 2024-01-25 615764 612340 194576 190713 300967 306721 310002 309621 203498 202902 245569 249146 283402 286333 3554160 3815503 5465122 5327486 987920 1014956 271922 241662 249469 249424 279591 272624 268886 269729 195439 196633 646709 601840 1380011 1350667 410177 409390 589482 598052 734004 710307 755841 762898 798721 809047 784145 870558 1839078 1943874 1202301 1003884 648540 633559 758008 763168 795670 802486 829253 841459 936884 928552 4185872 4346001 40.15 71.7 1
11:50:54 2024-01-25 615299 610398 194242 190325 300677 306649 312785 311110 203464 203506 243729 249813 282249 288297 3555418 3816288 5442982 5310525 970793 1017473 271957 241269 251055 249355 278444 272208 269990 270966 194513 194967 626653 605800 1373524 1351783 411776 405867 589166 597942 728848 713773 757811 756799 798064 817903 784145 862598 1825946 1912716 1198463 1010980 645310 632907 762995 755715 792231 809953 831774 833525 930122 941310 4211188 4339646 40.15 71.7 1
11:50:55 2024-01-25 614754 611252 194172 190316 299291 304712 311813 307321 204029 202796 243224 248516 283954 285659 3555696 3836339 5493098 5322370 979539 1016394 271542 241644 250380 251355 279292 273431 270752 270553 194821 194663 628042 600552 1389826 1356340 408947 408236 594696 592336 731746 715421 753692 759655 802529 811437 779527 867671 1840384 1925601 1215735 998791 643932 630920 758673 756116 800302 809381 824363 836605 939165 940645 4195277 4342743 40.15 71.7 1
11:50:56 2024-01-25 631944 611261 193670 190488 298594 306901 311086 307786 203425 203043 243499 247942 283226 284928 3557171 3790704 5487000 5329717 979389 1014625 271282 242154 248663 252063 279788 273818 270561 270931 193899 197222 638253 607894 1371567 1346404 413054 409390 588734 595259 728502 710307 759509 763476 797594 810223 782996 866399 1836387 1927480 1209977 1013177 648627 633804 764077 762050 792793 802522 830435 838430 930122 935233 4239587 4346016 40.15 71.7 1
11:50:57 2024-01-25 614686 610825 194176 189493 298629 306397 310868 307356 203600 202193 243801 247908 282332 286714 3553884 3858966 5515136 5303265 971921 1017436 272613 241465 249433 249321 278409 272275 269707 272655 194336 194967 636844 607974 1383535 1358215 413640 408236 592979 592300 728848 716389 756291 760128 800757 811509 777249 865167 1836387 1912716 1213815 1007463 647172 636879 763536 756726 796834 808810 828978 836605 935549 939315 4204683 4345917 40.15 71.7 1
11:50:58 2024-01-25 614759 611257 193424 190690 297798 306793 311813 306428 203917 202865 243549 246639 282535 284964 3554160 3848506 5528062 5335334 987308 1018233 271177 242594 249291 249321 280004 273045 270752 270553 194993 196344 639663 604621 1405978 1353701 410576 410549 590554 595053 733917 711237 755841 765102 804811 809390 777286 871177 1843038 1937548 1213790 1001708 648627 636429 760292 760624 798000 802414 825573 840860 937802 936591 4135889 4335936 40.05 71.7 1
11:50:59 2024-01-25 619926 611257 193865 190321 298594 306829 311122 307821 203003 204290 243801 246639 284012 284964 3553884 3777308 5455796 5322180 988403 1019995 270988 242253 249326 249321 279788 273818 270335 272104 194609 195271 634025 602946 1396803 1342589 412002 410513 590591 597942 734004 712216 759080 764560 797499 810535 784145 869903 1835166 1932702 1206139 1006030 649088 631974 759715 758979 793356 802414 833660 843448 930085 933841 4201681 4349076 40.15 71.7 1
11:51:00 2024-01-25 620186 611257 194036 190021 299492 304999 312068 307391 202969 204004 243405 247736 282948 285913 3554160 3809845 5442982 5314315 968833 1016905 272542 242109 250768 251283 279788 274399 270335 271879 194680 195203 626653 607461 1378441 1350232 411776 408236 594805 597353 730884 713288 758479 756799 797826 818408 784145 863863 1831175 1915430 1211896 1011017 643932 634703 763536 756388 792793 809381 830435 834785 934115 941977 4211080 4342160 40.15 71.7 1
11:51:01 2024-01-25 616040 610631 194203 190360 299082 305679 311813 307097 203600 203043 243801 247358 283813 284023 3554160 3837031 5489188 5307149 979539 1014993 270868 241644 250242 251319 281769 273249 270716 272655 194680 196380 634992 601840 1388785 1356303 410358 410549 592979 592263 734935 715421 755617 763476 802529 810223 777213 872164 1844348 1938852 1196840 996718 645116 635458 756522 756388 796871 802558 827501 837238 939165 937952 4148450 4336552 40.15 71.7 1
11:51:02 2024-01-25 617226 612993 193865 190339 300584 306901 311122 309258 202935 204004 243765 247106 283813 284982 3554160 3796302 5465122 5331013 987253 1014956 271507 241984 249709 249390 278557 272589 269990 272847 194882 196344 636316 604059 1384680 1344803 410068 410549 590679 598643 733748 712327 755580 764560 798064 809209 786375 872784 1835166 1940129 1191190 1004599 647669 632422 758612 760055 795047 802450 831811 842209 932097 936371 4202072 4346001 40.15 71.7 1
11:51:03 2024-01-25 618532 611261 194207 190090 300470 304999 312104 308556 203600 204004 243801 247770 283257 285837 3552400 3824521 5448032 5301160 969523 1014956 271577 241984 249505 248974 279718 277660 269990 271415 194513 195001 635435 606332 1376469 1352293 412103 409028 592833 597040 730921 714189 759662 759608 800256 817903 784145 866399 1833437 1915430 1206139 1011017 643932 636506 764619 756388 793356 809381 830435 837238 934850 943494 4202072 4339729 40.15 71.7 1
11:51:04 2024-01-25 616541 610600 193896 190522 298620 306397 312104 307106 203634 203043 243801 249408 283579 284457 3551628 3850870 5498506 5322483 979580 1016467 269890 241984 249855 249355 279292 273045 268886 270553 194993 195001 625305 600124 1388594 1353701 409272 410403 595061 596899 735090 715275 751032 760439 802603 813981 781561 872634 1840421 1927489 1186027 998138 643932 634526 756522 755715 799058 807099 824986 837834 940531 940801 4154369 4336552 40.15 71.7 1
11:51:05 2024-01-25 617139 612126 193905 190325 299082 306901 310215 309727 202969 203113 243801 251814 283146 285160 3554160 3798824 5465122 5321661 985141 1017908 271507 241644 249505 249390 277599 272398 269990 269729 195130 194090 645300 600552 1381450 1350667 409924 409390 588918 594673 735090 710160 755692 765078 801465 811682 782450 872596 1841581 1948029 1194625 1004599 647153 633533 759631 761205 795634 802486 829253 839588 936875 928588 4189290 4342819 40.15 71.7 1
11:51:06 2024-01-25 618679 610829 194242 189459 300584 306937 309927 308323 202969 203043 243801 249249 282354 287670 3544045 3802292 5446471 5307149 975725 1012052 274078 241644 249469 249424 278086 277109 269990 270777 194549 194697 628042 609136 1399411 1347957 413017 405903 588918 595818 728848 709803 760277 763338 797808 816019 786088 865874 1834930 1923604 1202301 1014673 647615 632907 764656 758943 794774 810526 829968 835936 930122 939315 4258344 4339724 40.15 71.7 1
11:51:07 2024-01-25 614017 611261 194282 190056 299291 306613 311122 307356 203459 203078 245325 246605 282354 287154 3554160 3866767 5493098 5288092 972982 1017944 273206 240966 250278 249390 279076 277072 268886 269283 195165 194090 645300 603993 1380159 1362908 412433 405903 591269 592628 727573 712820 755410 758443 804913 816172 778638 867581 1841476 1927369 1215735 1003847 645770 636234 760833 757964 800302 809381 823193 834748 940870 941310 4189290 4339724 40.15 71.7 1
11:51:08 2024-01-25 612534 611261 194172 190360 299082 308674 309674 307857 203600 202723 243801 248987 283146 285895 3554160 3823848 5521074 5319891 988864 1014625 271577 241984 247931 249390 278479 273045 269296 269764 194857 194663 642115 603993 1392452 1352480 411485 410549 589529 591613 733894 711273 755841 764533 802602 809390 777213 871833 1845419 1947624 1186027 1002416 649475 638316 760173 761058 799317 804830 826985 844012 938501 935297 4170506 4336552 40.15 71.7 1
11:51:09 2024-01-25 622758 612989 194040 190655 297834 306937 310144 307391 203003 203043 243801 248735 282354 285000 3551628 3782106 5474447 5321661 986548 1016905 270679 242154 249469 249355 278571 277624 269990 271450 193969 195271 638747 604738 1383080 1340875 410540 409969 591455 597187 733894 711237 758516 764560 798064 809047 786375 868668 1834894 1940297 1191190 1007437 649467 632416 760796 760698 795047 804830 833994 841984 932973 933841 4192693 4352122 40.15 71.7 1
11:51:10 2024-01-25 621225 611257 194242 190355 300190 304533 312104 308072 203003 204004 243765 249671 283411 286280 3551628 3811416 5437146 5314866 970213 1014956 272337 241644 251019 253760 278479 271792 269800 271415 194513 194967 642834 606462 1380412 1349868 411813 408236 592178 599368 728538 712820 760239 756799 798064 818213 784907 863863 1833778 1912803 1211907 1011017 643932 634253 764529 756204 793010 810344 832768 834637 935366 941903 4216322 4339724 40.15 71.7 1
11:51:11 2024-01-25 617582 613450 194137 190325 301217 305930 312104 307106 203430 202937 243801 247392 284047 284564 3559232 3847581 5494593 5312309 979539 1017981 271542 241644 250630 249321 279297 277072 270680 270553 194549 194663 629432 600552 1385954 1360977 409308 408236 593015 592336 731479 714409 754491 757906 802566 811509 779564 867671 1835203 1925601 1213815 1000285 643932 630956 759185 756388 800302 809163 825731 837474 940870 939206 4181502 4339331 40.15 71.7 1
11:51:12 2024-01-25 612874 612733 194212 190351 300843 306685 309674 310195 203391 203043 243837 248782 283203 286347 3554160 3817582 5513217 5312309 988827 1014956 271542 241644 247895 249424 278479 273045 269296 269764 194857 194090 641953 603380 1378112 1351517 410540 409390 589754 590592 733894 711237 754766 764560 802602 809390 776700 871214 1843038 1934575 1211907 1001033 648627 636429 760297 759016 799735 802450 824986 842209 940722 938148 4169556 4342551 40.15 71.7 1
11:51:13 2024-01-25 622835 611147 194031 190681 297834 306937 310180 307786 203459 203400 243621 248528 283146 284964 3555696 3788661 5474447 5323687 985141 1014956 270714 241984 249258 249355 278527 274000 269990 271415 193934 194967 625263 603094 1399568 1340687 410213 410259 589492 597942 733913 710734 760277 764560 797499 809390 786026 868668 1836387 1928368 1191190 1005142 648627 633533 761375 761242 792231 802450 831811 842209 928698 928588 4212468 4345757 40.15 71.7 1
11:51:14 2024-01-25 620636 611184 194071 190217 298484 305750 311961 306393 203425 203683 243801 249635 282072 286137 3544045 3825410 5448032 5291949 968833 1014956 272147 241644 249505 253725 279718 277268 269800 271380 193934 195271 643035 606462 1382759 1349868 412433 408812 593015 599368 729208 714409 758516 756315 793337 817635 783589 866399 1831175 1912716 1191190 1010299 643932 630920 763536 756388 793080 808468 829931 834785 932794 941977 4217579 4342304 40.15 71.7 1
11:51:15 2024-01-25 612911 613486 193965 190413 300931 308456 310038 309356 203849 202866 245108 249195 283636 286606 3554160 3833174 5526463 5322103 988752 1016467 271542 241644 249083 250537 278544 276876 269742 269764 195475 194528 646632 603131 1381253 1352742 411485 409390 588918 592432 732337 710196 754766 765078 802602 806701 779564 869322 1844348 1938351 1187876 1001745 649549 636466 760297 760698 800302 802378 825023 839091 938501 936733 4152693 4339724 40.15 71.7 1
11:51:16 2024-01-25 623485 611261 193634 190655 299591 306685 311345 310450 203747 203435 243621 248805 283005 285686 3560780 3790176 5476795 5318673 979501 1015458 272232 242325 248698 249424 278444 277145 268699 270553 194857 194697 633428 609496 1378143 1342589 413640 409969 589336 597095 729647 709156 762448 764560 793301 811437 782996 867671 1834809 1921615 1211896 1013177 649549 630690 764619 762358 792793 802558 830435 839387 930158 936627 4239587 4348800 40.15 71.7 1
11:51:17 2024-01-25 616002 611252 194212 190090 301004 306865 311158 307141 203917 202583 243585 250021 282072 287450 3555696 3855655 5502423 5297690 971883 1016430 273015 241644 249540 251886 279788 272852 269742 270364 194892 194697 629432 609136 1385209 1355623 413933 408199 592524 595869 728848 715421 759193 760091 801359 815869 777213 862561 1836387 1915430 1215735 1006746 645770 637329 763543 756689 797730 809381 825573 834748 935512 939315 4192693 4339646 40.15 71.7 1
11:51:18 2024-01-25 615796 612163 193262 190660 297646 306865 311813 306393 203600 202688 243801 247324 282284 286025 3557171 3846139 5523014 5318108 980276 1016394 272932 242217 249433 249286 279683 273431 270680 272655 194816 194663 638253 600627 1407054 1353701 409887 410259 590905 594380 734935 715421 753046 761242 802529 810187 778350 869248 1841729 1931103 1194957 998138 643932 634526 755850 756388 797362 808239 825610 838393 941196 939315 4179215 4333365 40.15 71.7 1
11:51:19 2024-01-25 612911 613698 194036 190172 300222 306829 309639 310414 202969 203007 243801 249094 283543 285365 3547712 3804429 5474307 5329926 986435 1016787 271093 241814 249433 249390 281173 272554 269575 270931 195095 194663 634992 601414 1391583 1342782 409887 409969 589492 598519 734004 710307 755109 762870 799762 811108 784145 870521 1839078 1943874 1209924 1004599 647615 632907 758548 761168 795670 802486 830435 839662 937540 937037 4189290 4349135 40.15 71.7 1
11:51:20 2024-01-25 620952 611252 194822 189424 300447 306361 311086 308358 202969 203968 243801 247736 283146 286307 3554160 3802144 5448518 5310852 969147 1019300 272161 241805 251264 249286 278444 272363 269990 271535 194710 195237 636844 606233 1390820 1356826 412903 408054 589166 595882 727473 712280 760051 756204 798064 817903 784145 862561 1831175 1915430 1187424 1010980 643932 633547 763536 755715 793356 810526 829968 836605 932757 943457 4223494 4342743 40.15 71.7 1
11:51:21 2024-01-25 615667 611261 194172 189459 299501 305894 311594 306856 203285 203043 243801 246605 283900 284928 3547336 3831573 5483030 5317225 979464 1017473 270574 241841 250064 251178 280069 273745 270716 270329 194513 194663 629432 600124 1393237 1356415 408910 409390 593015 594051 735727 715421 754877 760666 802493 811437 779527 870185 1840421 1925601 1194957 998138 645310 634526 758673 756388 800302 809381 824949 838430 941935 939315 4185594 4336552 40.15 71.7 1
11:51:22 2024-01-25 612911 612728 194172 190492 300579 306937 309205 308037 203566 203007 243801 247324 283543 285887 3555339 3817582 5519607 5318559 992665 1018808 274610 242217 249362 250782 279788 273588 270752 270739 194988 196380 646709 602345 1385609 1351783 410540 410098 588996 594344 733894 710307 752212 767822 800757 810793 781850 869285 1842752 1943874 1202301 1004599 648627 632907 760292 762862 796797 802522 829844 841459 938204 928515 4182884 4339646 40.15 71.7 1
11:51:23 2024-01-25 618292 611257 194032 189493 299047 308842 310109 308323 202969 203043 243801 247702 283111 287594 3549867 3813526 5442703 5301160 971921 1014625 273171 240610 250380 252063 279234 273818 270716 270826 194680 196380 635435 606592 1392119 1352152 411740 405867 591451 597942 728701 713340 756255 758943 798064 817325 788613 862561 1831138 1915651 1185540 1012456 643932 632907 762454 757947 792793 809038 831774 833488 930049 941310 4217467 4342743 40.15 71.7 1
11:51:24 2024-01-25 610088 610497 194207 189459 301140 305894 311778 307356 203003 203104 243801 247926 283543 285802 3544808 3845718 5482252 5291633 976716 1014919 272337 240930 250594 249321 278444 273708 270716 272655 195609 196380 629432 601840 1382384 1356345 410830 408665 592833 594792 732782 714915 753692 760075 802603 811437 780338 868908 1841581 1931103 1194957 998138 643932 634562 758159 756388 798000 807099 824986 838430 941899 939315 4167061 4327186 40.15 71.7 1
11:51:25 2024-01-25 612911 610997 194176 190060 301004 306901 309205 308323 202969 202830 243801 246605 283146 286499 3549867 3821494 5465122 5310525 987958 1014625 271542 241984 249469 250119 279001 271757 269261 269694 195130 196344 636382 602711 1397260 1352152 410394 409607 588996 594234 733311 710270 752673 765102 800155 810223 783357 870521 1840384 1943051 1191190 1000167 649549 634703 758673 763403 799735 802411 826785 841514 941054 928552 4170506 4339646 40.15 71.7 1
11:51:26 2024-01-25 618288 611257 194071 190308 298350 306505 310144 308288 203600 203078 243801 248114 282284 286714 3554160 3804301 5442982 5304943 971484 1014919 273241 241380 250242 249390 278409 272173 270371 270966 194821 194967 636844 607461 1411149 1351293 413179 405615 590554 595736 728848 711821 759622 762868 799086 816172 784145 862598 1833778 1916103 1204220 1012456 645770 632907 765162 758979 793356 810526 829968 835973 931465 939315 4235470 4345917 40.15 71.7 1
11:51:27 2024-01-25 616839 610829 194247 189459 301357 306361 311747 307821 203566 203043 245180 246571 283111 286714 3549590 3860603 5493098 5292100 971808 1014956 272980 241439 250031 249355 278444 277268 269261 269506 195475 198269 660803 601612 1379992 1362908 409887 405903 593956 595476 733001 715657 754654 762775 804730 811365 780450 870036 1840309 1921578 1215735 998791 647615 634489 758548 756388 800869 811063 825336 836605 941269 939315 4195004 4330274 40.15 71.7 1
11:51:28 2024-01-25 612441 610997 194040 190026 298594 306937 309639 307356 203600 202688 244732 246639 283658 285802 3554160 3833174 5521181 5319891 987457 1014956 271542 242325 248279 249390 279297 272852 269484 270518 194786 196633 630822 603774 1384939 1352480 411776 409390 589153 591845 733894 713810 755617 765461 806477 810462 779340 872634 1846870 1944858 1193074 1000959 649549 635458 759149 764141 800302 801777 825573 841514 940870 928552 4161114 4339724 40.15 71.7 1
11:51:29 2024-01-25 621815 611252 193559 190690 299523 306613 311310 308037 203600 203078 243801 248701 282284 285802 3549867 3802329 5483773 5323687 984127 1014625 270679 242325 249258 249390 278531 273672 270371 271794 193899 195339 631207 606105 1379906 1342318 411485 410549 589492 599215 733894 713055 760277 765102 799039 811536 785595 869834 1836313 1927369 1215735 1013225 650582 635567 764077 762321 792231 802522 834312 839662 930989 935930 4223268 4346016 40.15 71.7 1
11:51:30 2024-01-25 618679 610398 193850 190355 299078 306865 311086 306358 204268 203007 243247 248149 282403 286678 3549867 3839233 5493098 5308879 972982 1014919 272372 241644 249855 249390 279731 272852 268886 271155 194513 196897 628042 609496 1406764 1357125 413640 408812 593497 594380 728848 715421 756291 759534 804240 816172 777800 866924 1837507 1923604 1193074 1007463 647153 639678 764546 763790 799012 809953 825573 834748 939628 943004 4185872 4336230 40.15 71.7 1
11:51:31 2024-01-25 612911 610997 194036 190355 297716 308674 310144 307356 203917 202370 243801 247358 283146 285802 3554160 3832030 5511749 5314752 988864 1014956 271542 241644 248663 250119 278444 272852 269707 269729 194821 194663 632212 603993 1391347 1356452 411776 410259 589420 595515 734004 711237 755841 765645 804876 809962 777249 872484 1844348 1935228 1191574 1003847 650747 639224 762347 759945 799588 805971 828190 843223 940870 936555 4155563 4339646 40.15 71.7 1
11:51:32 2024-01-25 621091 612550 194066 190817 299736 306937 311086 307821 203600 203078 243801 251433 283146 285887 3549867 3793057 5474447 5329256 986548 1016430 271093 242845 249469 249390 278479 277304 269990 272019 194513 195271 631207 604271 1383080 1339849 410540 410549 589529 597339 734935 711273 756328 765078 798064 809047 786933 869322 1839078 1938351 1213815 1006030 649467 632650 761878 762865 795612 802270 835184 844465 934299 935484 4208074 4348525 40.15 71.7 1
11:51:33 2024-01-25 622835 611261 194172 190321 299082 306361 313207 309356 203700 203683 243729 248114 283146 286275 3549867 3831759 5451913 5291949 971783 1016905 271957 241644 249505 249148 280179 277036 269990 271950 194821 195271 634025 607760 1388466 1351783 413369 409390 593015 597762 729642 715421 761212 756799 797826 818481 784145 867671 1833778 1912789 1196840 1011017 643932 636359 764619 756204 795538 809163 830211 839550 935366 942607 4200421 4339646 40.15 71.7 1
11:51:34 2024-01-25 616541 612550 193890 190817 301170 306793 311676 307106 203951 203043 243693 247392 283813 284125 3549867 3834645 5503905 5312309 980313 1017187 269820 241644 249505 250470 279827 273431 268851 270553 194821 194967 636844 601410 1410995 1353701 409308 409969 594810 595717 733894 715421 753692 761278 802529 811463 779527 869285 1843038 1928368 1193074 998138 643932 634562 758673 756388 799580 807099 829944 842429 940685 938469 4140980 4333132 40.15 71.7 1
11:51:35 2024-01-25 622223 611120 194646 189883 302289 305607 310833 308358 202969 203790 243549 248046 283610 285864 3549867 3799442 5427820 5293910 969523 1014625 271542 241644 251019 253760 278444 277268 269990 271190 194513 194967 634025 604833 1393003 1350825 412433 408236 590488 597684 729373 712820 758930 756799 798064 818481 786375 863863 1833778 1915430 1193074 1010744 643732 633804 763536 756793 793356 808432 832212 834748 932830 937529 4212468 4342304 40.15 71.7 1
11:51:36 2024-01-25 616430 612747 194101 190384 299430 305750 311890 309574 203815 203043 243801 246673 284127 284928 3552794 3838326 5493098 5302957 978107 1017187 272699 241644 251019 249390 278479 277660 268886 270553 195165 194056 660803 601410 1401440 1362908 410213 405939 592979 592665 730816 714409 755303 758746 804913 816172 776663 867671 1838675 1925601 1215735 998828 643932 630920 760027 756388 800869 807864 824363 836605 941935 941310 4189290 4327186 40.15 71.7 1
11:51:37 2024-01-25 615163 613916 193960 190447 298515 308733 310473 308147 204097 202831 243693 249321 283053 285802 3549867 3843542 5516962 5312309 988864 1014956 271542 242845 248698 249390 280543 273238 269484 270588 195130 194967 630822 605291 1390820 1354662 412396 409128 592560 594417 737142 714915 755109 764560 804913 809047 779293 873148 1844349 1932702 1208140 1000049 647706 637366 758075 757779 798037 807099 828036 839700 938465 939315 4142330 4327186 40.15 71.7 1
11:51:38 2024-01-25 618283 610555 194212 190713 301149 306649 311747 309838 202868 203541 243729 248622 284043 285659 3549072 3782387 5463575 5323687 987253 1014993 271283 242154 249469 249390 278215 272695 269990 270553 195165 194697 632212 600552 1392440 1346404 410540 409969 589975 597942 735571 709120 754002 763476 799626 810223 784145 871214 1843038 1943874 1202301 1004599 649549 634253 758612 763439 797435 802558 830435 839871 938204 928588 4179898 4339803 40.15 71.7 1
11:51:39 2024-01-25 618903 611257 194278 190056 301868 306937 310144 311330 203712 203720 243549 248012 281896 287891 3549730 3805487 5433000 5293910 969448 1014956 271957 241394 251690 249355 279460 272173 269990 271345 194993 195271 632212 605800 1387970 1349868 412396 405939 589239 598790 728821 711273 758968 758443 798064 817903 785816 862598 1829838 1915435 1198463 1012182 643932 633804 763536 755715 793356 808772 831774 834748 932794 943494 4211451 4336552 40.15 71.7 1
11:51:40 2024-01-25 613852 610582 194207 189498 301430 305930 311594 306891 203600 203043 243801 248516 283857 286007 3547183 3839571 5496378 5314315 978841 1018956 272091 241474 250666 249355 279683 273818 270752 270553 194549 194697 629432 600552 1396702 1360977 409887 408236 593015 592336 731782 714915 753692 760396 802566 811509 779564 867671 1837507 1928368 1215735 998791 643932 634562 758915 756388 800302 809381 824986 837238 941935 940645 4173936 4330372 40.15 71.7 1
11:51:41 2024-01-25 612477 610600 194071 190355 301041 308189 309674 308288 203600 203007 243801 246639 283182 285690 3547008 3817862 5476053 5320284 985141 1014993 271542 241644 249956 249321 279411 272173 270752 269729 195475 196344 634992 601410 1383831 1346404 410250 409390 588918 596213 733894 707084 755841 763476 797862 809047 783789 870558 1835203 1943936 1208058 1003131 649088 633804 759164 763439 796871 804794 829253 843485 938204 928552 4173485 4330372 40.15 71.7 1
11:51:42 2024-01-25 618020 610825 194207 190355 298629 306937 309927 310231 203425 203113 243801 247358 282284 287630 3542282 3792017 5449485 5307057 971921 1016714 272006 241094 251055 249390 278307 272173 270716 270966 194513 194663 636844 603993 1372045 1350232 411813 405867 590620 595846 728331 710196 757941 760128 798064 817325 784145 862598 1831175 1918916 1202301 1010299 644850 632907 761375 756204 793356 809038 832402 834785 930805 941310 4232900 4333460 40.15 71.7 1
11:51:43 2024-01-25 611106 611257 194264 189493 299598 306397 311841 307356 203459 203078 243801 247926 282354 286678 3539759 3849600 5489947 5312684 979427 1017510 271816 241465 250875 252030 279188 272364 268886 270553 194821 194697 629432 602044 1391096 1360977 410213 408236 592906 592373 732856 715421 753515 759016 804913 811581 779600 867671 1839115 1927517 1193074 1001745 645310 630956 760836 755620 800302 807864 825610 837238 941269 941310 4183315 4327186 40.15 71.7 1
11:51:44 2024-01-25 612947 610992 193936 190484 297729 306937 311158 307356 203600 202723 243801 247358 283252 285802 3544808 3833174 5517237 5316609 990710 1018956 272267 242455 248592 250050 281371 273394 270752 270448 194988 194663 629432 602686 1375975 1352293 412433 410549 590779 592336 735456 713215 754573 765645 804913 807873 778387 871907 1844348 1934805 1211907 1001745 649088 636466 759222 759016 800302 802486 826822 842209 939201 938651 4136421 4330372 40.15 71.7 1
11:51:45 2024-01-25 616582 611261 193905 190060 298629 306937 310904 308288 202829 204004 243801 246639 283698 287529 3544808 3780217 5457345 5345806 987869 1017362 271261 241939 249255 249321 279788 273818 269765 272104 194680 195203 638253 602270 1382404 1343542 410213 409969 590554 599603 734935 709156 758111 763476 799726 808477 787298 870558 1835166 1949902 1204055 1003847 647706 632907 759185 760091 795071 804721 830435 839091 937540 935930 4179898 4330372 40.15 71.7 1
11:51:46 2024-01-25 615921 610393 195209 189459 301362 306937 310215 308394 203003 203718 243801 247358 282319 286723 3540501 3782863 5423647 5291911 967454 1013521 271542 241644 250666 250930 279788 273708 269883 271310 194372 197048 631207 608546 1376469 1352405 412871 409317 594426 595882 729606 715421 760060 756762 800191 816172 783589 866287 1831175 1912716 1213815 1009544 643932 634562 764619 755388 793386 807864 829968 834785 935512 937565 4208173 4330372 40.15 71.7 1
11:51:47 2024-01-25 616541 611257 193936 189528 300931 305930 311849 307106 203600 203043 243801 247392 284034 284094 3544045 3837031 5485281 5302957 976753 1014956 271957 240966 250878 249321 278575 277232 270716 273040 195191 196344 629432 600618 1410790 1359478 409778 409317 592086 595993 733748 716389 751217 760128 802566 811365 781259 870595 1840421 1927369 1193074 998828 645494 634562 757004 754714 800302 809381 825336 837238 941972 942086 4185872 4327186 40.15 71.7 1
11:51:48 2024-01-25 612911 610170 193855 190355 300507 306937 309674 307821 203634 202723 244732 246639 283182 285837 3544045 3823848 5517144 5312309 988827 1014993 271577 242154 248488 249390 279406 273045 269484 270588 195165 196897 638119 605357 1376630 1356967 411667 409933 591938 594271 733192 713340 753250 767277 806661 810535 779564 872521 1845659 1944503 1210023 1001745 650899 637853 760836 763168 800302 802486 826822 841551 939238 938651 4132937 4336552 40.15 71.7 1
11:51:49 2024-01-25 620218 611252 194076 190355 300226 306937 311310 307821 203459 204147 243765 247392 283614 284728 3542282 3772178 5465122 5322483 984165 1014956 271128 242504 249258 249390 278479 277072 268886 271829 193934 195916 628388 606462 1385615 1343154 412140 411348 591813 599640 733265 713215 758368 765608 799086 811682 784097 870285 1837809 1933199 1219573 1006746 649276 632907 761375 761058 793356 802486 833979 840917 930122 933913 4192693 4333622 40.15 71.7 1
11:51:50 2024-01-25 621741 611261 193925 190458 299042 305643 312068 307321 203566 203968 243175 248114 283177 286204 3543028 3811416 5437146 5299350 969523 1016787 272302 241644 250594 253831 278444 272173 269990 271794 194513 197348 637318 609136 1376693 1351783 413017 409390 595538 598957 733001 717921 763541 760075 802603 815991 783331 868390 1837545 1915430 1200607 1009507 645732 638316 765705 758539 795670 811099 832137 837200 935476 944795 4204683 4339646 40.15 71.7 1
11:51:51 2024-01-25 616541 610730 194207 190492 299038 306325 312068 307321 203917 203043 243801 247358 284189 284457 3547336 3829961 5483773 5308729 979539 1017510 270644 241644 250207 249321 279700 273431 270752 270553 194513 194933 636844 600552 1391984 1355623 409887 410259 594275 596139 735479 717410 755042 763989 806030 811329 783976 873880 1844242 1927001 1193074 998138 647615 636393 758008 756056 799012 802486 829351 841459 938465 939133 4138936 4333365 40.15 71.7 1
11:51:52 2024-01-25 619707 611261 194036 190757 298594 306865 310868 307786 203566 204111 243765 247908 283146 284964 3545556 3783599 5455796 5323687 986548 1017510 271093 241984 249728 249390 278427 272589 269990 270931 194786 194494 636844 601410 1386446 1346642 410503 409969 589975 595809 735456 710307 755841 764560 798989 813296 785558 874392 1841581 1945772 1213815 1006672 649467 633694 760833 759395 794509 802450 831395 844652 937503 936555 4188421 4336552 40.15 71.7 1
11:51:53 2024-01-25 620190 611257 195131 189424 301362 306361 310180 309466 202969 203043 243765 247736 282284 285766 3540501 3782976 5427820 5291873 968833 1014686 271922 241984 250207 248940 279292 271757 269005 271415 194478 195271 636844 607327 1376630 1358763 413054 409390 593015 599751 731869 714915 760749 757870 797862 818481 786375 867506 1836054 1915977 1208058 1013225 645770 636506 765705 756315 795612 811026 831619 837238 936875 944965 4191857 4326298 40.15 71.7 1
11:51:54 2024-01-25 616269 612728 194172 190521 299082 306865 310180 310414 202935 203078 243801 246605 283777 285837 3544808 3782712 5455796 5318559 987958 1017908 271282 241984 249505 249390 279063 272624 269990 270966 195130 194967 629432 601410 1388177 1344692 410503 410259 589492 598790 735571 709156 756020 765102 800329 810223 786375 871177 1840384 1946642 1194625 1004599 647669 634482 760136 764496 799580 802342 833994 843223 935329 938135 4195277 4342743 40.15 71.7 1
11:51:55 2024-01-25 622389 611184 194176 190621 301946 305392 312032 310450 203183 204290 243765 248114 283146 285802 3543028 3813161 5437146 5307108 970213 1017510 271922 241984 251019 249101 278444 272173 269990 271380 194513 194967 635435 605800 1379249 1350825 412433 408236 590488 599640 728538 713325 760014 758406 799762 819370 786375 862598 1832476 1915430 1208058 1010980 643932 634253 763536 756793 795265 811563 834439 837436 934963 943238 4209881 4339646 40.15 71.7 1
11:51:56 2024-01-25 616541 611261 194203 190060 300656 305858 311997 307786 203566 203078 243801 248622 283888 284937 3544808 3823848 5483773 5301160 978841 1019388 271542 241439 250806 249355 278444 273624 268886 270553 195130 195102 638253 600552 1392708 1359478 410177 408812 593855 594051 733375 715421 755566 759016 804270 811509 781850 870185 1840384 1925601 1194957 1000248 645310 635191 759149 756388 801438 809002 825573 839271 944813 945002 4141259 4329898 40.15 71.7 1
11:51:57 2024-01-25 614539 612687 193996 190251 300434 306865 309927 308394 202800 203506 243765 248409 283146 284964 3544808 3782773 5458756 5322370 985903 1014956 270714 242325 249433 249170 278444 271757 269611 271415 194513 194967 636844 601840 1397985 1340838 410177 410259 590779 598496 735050 709657 756255 765102 799196 811401 786375 871177 1840421 1943874 1202099 1004599 648129 632907 759752 760091 798000 802522 830435 843411 938204 935893 4193012 4336351 40.05 71.7 1
11:51:58 2024-01-25 621066 610683 194958 189321 300305 306685 310437 308323 202969 203043 243801 247358 283150 288021 3544808 3797354 5427820 5299350 969523 1015458 272147 241608 250806 248940 278444 273818 269990 271570 194513 194967 631207 604366 1379274 1351783 413369 409101 590905 597762 729606 713325 761175 759544 800329 819059 786375 863863 1835082 1915430 1191190 1012456 643932 633996 764619 756793 793356 808432 829968 838430 934813 937529 4208074 4342304 40.15 71.7 1
11:51:59 2024-01-25 617798 612993 194066 190517 299466 306217 311890 309574 203781 203471 243657 246639 283431 284928 3547712 3833780 5491582 5310525 979539 1015675 271472 241644 250842 249321 279292 273045 268886 270966 195130 194967 629432 601414 1399200 1359478 409887 409101 594275 594088 733894 715421 755303 760091 802566 811509 781813 870148 1840421 1928368 1215735 1000248 645770 634526 759723 756388 802006 808432 824986 837200 941899 941977 4185594 4330372 40.15 71.7 1
11:52:00 2024-01-25 612441 612541 194540 190408 300927 309074 310038 307716 203956 202547 243657 249321 283468 286503 3545859 3804581 5463575 5314714 985141 1014993 271831 241984 249469 249424 277564 272624 270752 269764 195833 194359 646709 601915 1389696 1351783 410576 409990 589005 595717 734935 710307 753320 765878 801359 811437 784145 871833 1842789 1943874 1198463 1004599 648627 634703 760833 763439 798000 802558 830435 840860 939536 933841 4176466 4336552 40.15 71.7 1
11:52:01 2024-01-25 618292 611252 194247 190355 299501 309133 310802 311110 204029 203506 243693 248012 282969 288333 3551361 3795872 5438588 5301160 972908 1017325 273100 240895 250806 249390 279522 272208 270561 270777 194821 194697 636844 605724 1422528 1349594 412396 405903 590172 595846 729615 710698 758479 762358 801649 817325 786102 863825 1831910 1921909 1204220 1012456 645770 633804 764619 758943 793356 809948 832402 835973 932757 943457 4242305 4330372 40.05 71.7 1
11:52:02 2024-01-25 612432 611001 194862 189493 299567 306829 311594 307356 203600 203780 244963 248480 283295 286611 3546290 3848890 5483773 5288230 976642 1016787 272789 241439 250806 250050 279507 277660 270752 269694 195685 198131 630822 601415 1392350 1362908 410503 409099 593015 596359 732961 715421 753432 760661 804876 811509 781259 870148 1840421 1924342 1193074 1001745 645770 635458 760796 756726 802006 809002 825573 837200 943975 943457 4185872 4330274 40.05 71.7 1
11:52:03 2024-01-25 612911 611261 194247 190621 298594 306577 310144 307857 203600 203007 243801 247358 282863 287077 3558038 3843491 5512096 5314315 990162 1017510 272126 241733 248663 250852 278448 273045 269707 270413 195130 195001 642481 603993 1395499 1352592 412396 410259 589492 595937 734004 712280 755841 764760 804913 807873 780338 871833 1845659 1938314 1195272 1000875 649549 638304 761375 761205 800302 804721 826822 841514 939201 938615 4132937 4330372 40.15 71.7 1
11:52:04 2024-01-25 620186 611061 194071 190360 298594 306901 311122 308037 203459 203971 243801 247392 283548 284693 3543321 3786466 5477621 5335717 984165 1014625 271507 242886 249258 249424 279788 273781 270752 270966 193934 195339 633453 609819 1411957 1342589 414226 410549 589492 599640 733375 710698 761906 765645 798064 810223 786375 872199 1839000 1930832 1189307 1012456 650474 630956 765199 763439 793356 807099 832365 843411 931465 937952 4220829 4342743 40.15 71.7 1
11:52:05 2024-01-25 619863 611252 194238 190355 299082 306865 311805 306393 204268 203043 243801 248528 282354 286714 3544808 3833780 5501773 5291836 975650 1018919 273065 241465 250275 249390 279063 273439 269742 270553 194882 195203 629432 609496 1377548 1355623 414741 409390 593015 594015 729606 717489 759622 761278 804913 818481 780669 866436 1835166 1912716 1197120 1009507 647669 638267 765742 756154 796871 809381 830435 839662 937540 941977 4195277 4330372 40.15 71.7 1
11:52:06 2024-01-25 616541 612989 194036 190990 300575 306397 312104 307106 203776 203043 243801 247908 283579 284107 3544808 3832899 5498506 5328039 984438 1018956 270609 242742 250064 252207 280113 273551 269449 270931 194821 195271 629432 602270 1401070 1352480 410540 409128 594805 597174 737022 716436 755841 763476 804307 811437 779527 871214 1843038 1931103 1196840 998082 645770 636429 756338 756726 799735 809381 829253 839662 944717 941310 4164086 4330274 40.05 71.7 1
11:52:07 2024-01-25 614722 611252 194238 190651 299283 306901 309891 309258 203003 203078 243801 246639 283182 286127 3544808 3808203 5455796 5314752 988123 1018808 272091 242253 249924 250050 279788 272589 270716 270861 195434 196380 633602 602270 1389973 1345449 410576 411130 589202 599640 735977 709120 757662 765645 797862 810223 786587 871870 1840384 1946754 1213836 1004599 648627 633804 759185 761205 796871 807099 830435 839091 938204 935893 4182884 4336552 40.15 71.7 1
11:52:08 2024-01-25 618288 610829 194858 189463 299607 306901 310180 309727 202969 203718 243801 247736 283182 287594 3544808 3796470 5435206 5301160 970101 1014625 272924 241558 251546 252063 279788 274982 270716 271274 194852 195203 635435 606705 1388259 1350373 412981 408236 591232 597150 730884 713288 759018 760703 793337 818263 784060 864477 1831175 1916162 1219705 1011017 645770 634703 763536 757833 793356 809038 833585 835973 934188 937493 4214088 4336552 40.15 71.7 1
11:52:09 2024-01-25 613851 611252 195135 190056 299602 305930 311555 307821 203600 203113 243801 246605 283813 285806 3544808 3814068 5483773 5307149 980652 1016430 271058 241644 250630 249321 281968 273380 270716 271169 194882 195203 639663 600557 1386759 1359206 410830 409896 592870 596176 734004 717489 752360 762902 802529 811473 781259 866511 1844242 1928368 1196840 998138 645494 635944 758673 756726 799735 808810 828663 839662 943270 939315 4167061 4327186 40.15 71.7 1
11:52:10 2024-01-25 613816 612610 194283 190655 299073 306937 310144 309294 203425 203043 245650 246605 283248 285802 3544808 3807118 5455796 5319891 987958 1017908 271957 241322 250207 250154 279591 271792 269484 269764 195811 196941 652347 601414 1389382 1352152 411302 410549 590324 598643 735904 712327 755841 764560 802297 811437 783887 873074 1840421 1948109 1187424 1004599 650474 635604 759185 764251 799735 802486 830435 841514 938959 933877 4173936 4339724 40.15 71.7 1
11:52:11 2024-01-25 617798 611252 194242 190522 300900 308674 310575 309258 203634 203683 243801 247942 282284 287594 3544808 3799250 5443057 5291873 970793 1014625 272337 242154 251055 248940 279327 272208 270371 271415 194993 195271 635435 606462 1380923 1352256 412761 409172 592906 598348 732480 715806 760564 760735 800256 819059 786375 867054 1833437 1916789 1206139 1011017 645770 634703 765176 755557 793356 809038 833806 836605 935549 937565 4209008 4330372 40.15 71.7 1
11:52:12 2024-01-25 621673 611261 194278 190722 301357 306397 312068 307356 203600 203078 243801 247358 284012 284893 3544808 3833174 5483773 5302957 978145 1016467 272980 241644 250467 249355 279098 277109 270752 270553 195785 194056 656575 602340 1395045 1364843 410576 407945 594044 596324 734044 715275 753246 761161 807122 818372 781005 869378 1839000 1929735 1194957 1002378 645770 635907 760833 756093 802576 811673 826822 838468 943306 937335 4183315 4330274 40.15 71.7 1
11:52:13 2024-01-25 613816 611261 194176 190355 300579 308674 310615 307857 203951 203043 243801 247358 283146 285837 3544808 3823848 5521074 5319891 988864 1016430 272372 243223 248698 249424 279683 273045 269707 270588 194857 194967 629432 602575 1391365 1355623 412433 409739 590942 595296 735794 715657 755393 765498 805906 811682 781561 876230 1849564 1940718 1187876 1000987 650395 637402 761803 761123 800302 807099 830435 841835 941233 939315 4136421 4330372 40.15 71.7 1
11:52:14 2024-01-25 618394 611252 195303 189463 300447 306397 310838 309258 203285 203683 243801 247736 283146 285837 3549590 3792871 5435206 5301160 970098 1013521 272407 241984 250242 253760 280271 277072 270371 271415 194549 195305 632616 606243 1388466 1353701 413054 409390 595653 599640 731782 717410 760786 759016 801359 818481 783887 869923 1838675 1917080 1213815 1010906 647615 638316 765705 759029 795071 810214 833349 837238 935402 937529 4211451 4345917 40.15 71.7 1
11:52:15 2024-01-25 617798 610860 194822 190522 299554 306397 312139 307821 203917 203683 243585 247736 284238 284697 3544808 3837143 5493098 5314866 977459 1016430 271507 241984 250842 249355 279718 277232 269296 270966 195165 195271 638253 600552 1405576 1355623 410576 410549 595960 597095 734935 717489 755841 762395 806090 811545 782996 869940 1844348 1934575 1219573 1002416 646691 638316 760833 759224 802539 811673 826636 839662 943306 937529 4176466 4330372 40.15 71.7 1
11:52:16 2024-01-25 613816 611184 194242 190484 299291 308674 309927 308358 203600 203043 245325 247358 284047 285837 3554846 3804581 5482252 5314752 985141 1016467 272372 242154 250242 249424 277582 272624 268886 270553 195785 194663 646709 602270 1384463 1352592 411813 409969 586176 597205 735050 711673 754039 765645 802566 811473 784145 874429 1845659 1943874 1198724 1003847 653220 636469 761222 764992 801401 802342 829420 844465 940870 935480 4179898 4342304 40.15 71.7 1
11:52:17 2024-01-25 618288 611261 194278 189498 301932 308601 310144 308358 203003 203683 243513 247942 283182 287720 3544808 3799442 5448518 5307149 972982 1016467 273206 241644 251055 249424 278021 272660 268886 271415 195029 195305 645300 604366 1374010 1351783 413054 408812 591813 599215 728538 711273 760089 762358 800146 818481 785243 865167 1833778 1927554 1204220 1012456 645770 634703 764605 762211 796140 813936 836377 837052 934005 944648 4216718 4336552 40.15 71.7 1
11:52:18 2024-01-25 614288 611011 195162 190482 302211 306397 312068 308098 203634 203541 243801 251814 284149 286240 3544808 3840235 5483773 5291987 978841 1016430 272407 241644 251090 249390 279726 271792 269296 271190 195475 195001 628042 601840 1380341 1364843 410576 409101 594275 594051 733894 716472 755841 760703 806090 816172 781887 872713 1844121 1931103 1196840 998828 645272 636466 760297 756726 802006 809127 830723 839439 946231 941903 4141289 4333132 40.15 71.7 1
11:52:19 2024-01-25 620050 612469 194247 190374 299073 306901 311818 310159 202969 204290 243801 249408 284012 284857 3544045 3774686 5455796 5329256 985978 1017187 271317 241984 249505 249424 278496 272624 269990 271415 195165 195271 658689 602270 1382190 1346404 411485 408555 591269 599640 735977 710196 756291 765645 800191 811437 785279 873148 1840421 1955467 1209924 1006030 649088 634253 760297 762898 798037 807099 831619 841514 939352 940896 4200611 4342654 40.15 71.7 1
11:52:20 2024-01-25 622869 611152 195263 190186 301008 305930 311630 308358 203285 204004 243585 248114 283239 286477 3544808 3796743 5437146 5301160 970176 1017187 271957 241644 251090 249390 278409 272660 270371 271380 194993 195237 628042 606462 1391681 1351517 413054 408236 591014 597647 729606 713398 761595 760128 797862 818481 784133 865130 1833778 1919187 1200382 1011017 645770 630654 764656 756726 793349 809073 834252 838468 934188 937565 4231441 4345757 40.15 71.7 1
11:52:21 2024-01-25 614177 612989 194989 190251 302179 306721 311925 308147 203600 203647 245325 248603 283848 287342 3543028 3852347 5479869 5291795 977449 1017224 273015 241644 250878 249424 279098 277268 268886 270588 196131 194359 646111 602775 1399067 1364843 411813 408812 591814 595484 732856 716472 754505 760740 807232 818213 779155 866783 1840421 1931103 1194957 1004599 646691 638304 762420 757870 802304 810250 828036 838468 943306 944965 4183315 4320466 40.15 71.7 1
11:52:22 2024-01-25 627363 612810 194504 190782 301211 309037 310909 309046 204097 202831 245454 249671 283508 286240 3552400 3821056 5499424 5314752 987920 1020110 272112 242154 250242 250677 278374 272589 269707 270518 195714 194663 639161 602270 1384356 1353701 411776 410549 590591 596139 736092 711200 755983 767822 802529 811473 784145 871833 1845659 1943836 1198724 1001745 652328 635907 761375 765065 802006 802450 829216 843983 939201 936518 4167061 4336552 40.15 71.7 1
11:52:23 2024-01-25 623143 611510 193925 191334 300927 308420 313081 309866 204097 203791 243693 251697 282934 286096 3549867 3793020 5480720 5306846 983736 1016394 271957 242325 249469 250502 279222 272173 269261 271380 194513 195882 626776 609931 1383090 1342589 414226 409416 590325 599640 733485 712280 763534 767822 797826 811437 788053 871427 1840384 1930915 1215735 1011017 651400 634526 764619 763439 793356 807026 834845 841477 932061 938025 4223268 4345917 40.15 71.7 1
11:52:24 2024-01-25 618025 611266 194207 190488 300900 306901 311783 309975 204699 202761 245108 249151 283402 287414 3547008 3844697 5493098 5291873 974371 1017944 272959 241868 250242 249390 279257 272852 269742 271380 194821 195305 632212 607969 1384195 1355623 414814 409969 592651 597058 729569 717489 761985 763439 804840 817903 781813 867671 1840421 1916789 1197120 1009507 648129 639244 765742 756726 798000 810526 832805 839662 938204 937529 4195277 4336552 40.15 71.7 1
11:52:25 2024-01-25 618297 612998 194036 190956 299047 306865 312762 307356 204058 203647 244927 250071 283728 286227 3546290 3850571 5510268 5322483 985141 1017871 271058 242325 250207 249390 280039 273431 269484 270966 195439 195271 642834 602270 1387519 1356415 412396 409775 594696 595649 737022 717489 756255 763952 806090 811437 781222 873769 1845659 1935719 1221492 998138 647153 637366 759752 758943 800302 809381 830435 841459 941899 940801 4136421 4333365 40.15 71.7 1
11:52:26 2024-01-25 616776 612998 194207 190660 300891 306901 311122 311110 203003 204290 243801 247324 284012 286190 3558076 3783013 5458863 5327486 985903 1017150 271282 242109 249956 249390 278993 271757 269990 272210 194988 195305 635435 603993 1407468 1342744 411776 409128 591014 598496 737022 713362 759775 765645 800329 810793 786355 871833 1843038 1944429 1194957 1007463 649549 634253 760758 762862 796834 807099 832402 841551 938204 936591 4183315 4333365 40.15 71.7 1
11:52:27 2024-01-25 619237 611769 195405 190044 302822 306865 311086 310419 203285 204290 243801 250110 283579 286325 3545744 3801727 5440106 5310852 972252 1018919 272337 242154 250242 249355 280144 274290 270716 272210 194922 195882 640015 609061 1380263 1351783 413640 410259 594696 601073 732264 717489 762991 760091 801359 819949 785816 867671 1835082 1916877 1202490 1012456 646691 637329 765742 756689 797730 810784 832402 839065 938204 944817 4195277 4336552 40.15 71.7 1
11:52:28 2024-01-25 617522 612984 194172 191257 299047 306865 312798 307321 204234 203647 245180 248114 283579 284760 3549867 3850357 5527874 5322103 985903 1019006 271366 243350 250064 250364 279979 274036 269707 271120 195165 197209 631865 604069 1381398 1355623 413955 412880 590942 594161 737545 715421 757811 765645 807232 811401 779564 874429 1849630 1940297 1211907 1003171 649549 641007 761375 761205 801438 807062 829216 842511 941899 939315 4138844 4333088 40.15 71.7 1
11:52:29 2024-01-25 619903 612555 194242 190690 301357 306901 312199 308323 203425 204290 243765 247358 284012 284964 3544808 3777562 5455796 5345425 991394 1020406 271366 242253 250064 250399 279788 274399 270525 272626 194922 195882 625784 605724 1406827 1344803 412360 411712 592105 599640 736838 715421 759594 765645 800329 811401 786355 871870 1840421 1943985 1194957 1006746 649549 634253 761375 761205 795670 807062 832402 842748 938204 936555 4189013 4339646 40.15 71.7 1
11:52:30 2024-01-25 619273 610997 195135 189498 303508 306361 311122 309692 203425 204290 243801 247736 283543 286240 3543321 3802144 5437146 5301160 971921 1017325 274685 242074 251654 251852 279788 274593 270335 271654 194816 195237 635435 607760 1375975 1352480 413017 409390 593599 598459 731155 715421 760749 762628 799590 820218 787493 866362 1834745 1918150 1213815 1012456 645310 634703 765470 756726 795612 810784 832402 837200 936875 942905 4211315 4336552 40.15 71.7 1
11:52:31 2024-01-25 615941 611261 194242 190625 299536 304640 312798 307356 203600 203043 243801 247358 284012 285538 3543028 3826126 5483773 5304943 978841 1016430 271507 241644 250804 251850 281769 273672 270752 271239 195024 195203 629432 601840 1390340 1361411 410358 410259 594696 597942 733894 717268 753134 761205 804876 816136 783789 872484 1843038 1931103 1194957 1002378 646691 636429 760261 756726 802576 810880 826822 839662 944643 937565 4182884 4330274 40.15 71.7 1
11:52:32 2024-01-25 614456 612122 194874 190655 299291 308674 310109 308323 203917 203007 245217 247702 283146 286240 3543028 3815655 5483773 5307149 987883 1016430 272147 241845 249505 250468 279788 272208 270716 272655 195500 196897 635165 603131 1384550 1350406 411593 410549 590554 597427 735977 710159 756218 765645 804240 811473 786375 871870 1840421 1950602 1204220 1004599 651400 635604 760836 765041 799735 807099 830435 841514 940966 933877 4173485 4336552 40.15 71.7 1
11:52:33 2024-01-25 616430 612723 195214 190355 299563 306901 312068 308072 204268 203007 245180 248666 283146 287356 3543028 3845771 5493098 5292100 972982 1014956 273206 242221 250278 250119 279257 273045 270566 270966 195165 195271 643186 609931 1404704 1361805 414924 410077 595225 593978 731960 718980 759976 762715 805906 819565 780632 867671 1839078 1917841 1194737 1009619 648627 638377 765631 761123 798037 810526 832805 839662 939628 944831 4195277 4336552 40.15 71.7 1
11:52:34 2024-01-25 608268 612560 194207 190956 298629 306937 312104 307356 204092 203043 243801 248149 283380 284653 3540501 3836506 5498506 5314752 986015 1014625 270644 243187 250242 249355 280179 277268 269296 271001 195130 195271 639663 602270 1393790 1356452 412433 409739 595777 599326 738045 718286 759080 765028 805906 815135 782674 875129 1848286 1927148 1198724 998791 647615 638304 759752 758943 799735 809163 832137 842096 943975 941977 4157655 4327186 40.15 71.7 1
11:52:35 2024-01-25 617149 612993 194910 190655 302440 306901 310144 309727 202969 203078 245217 246605 283583 286003 3544808 3798824 5465122 5319891 985141 1014956 271922 241845 250242 250154 279394 272624 269261 270553 195785 195136 649759 602270 1391464 1352592 411776 410549 590172 598093 735571 713810 757886 767674 806030 811365 784034 874504 1845555 1951070 1209924 1006030 649549 634703 760836 764807 800302 808810 832212 841514 942120 936591 4176466 4330274 40.15 71.7 1
11:52:36 2024-01-25 615299 610393 194822 190321 301667 306937 310366 308358 203600 203825 245180 247942 282354 288134 3544532 3792871 5455796 5304943 976763 1014625 273241 241644 249855 250502 278510 272363 270752 271380 194993 195305 629432 609370 1392378 1351783 414226 409390 589529 598790 729606 713325 762137 764560 802493 818607 787308 867923 1837545 1927708 1189307 1016714 649189 635567 767919 761242 795634 809381 834908 840860 935439 939315 4235357 4339724 40.15 71.7 1
11:52:37 2024-01-25 614250 610992 194465 190360 299563 306865 311813 308288 204058 202370 244732 248114 283146 286714 3544808 3857778 5502423 5299350 972982 1014625 273206 241984 250242 249424 279257 276840 270307 270518 195201 196897 645300 605724 1422612 1364843 414226 409390 592687 594417 729756 715421 756291 761242 809670 818481 779527 870727 1842789 1933840 1194957 1005240 647153 639224 764087 764845 802539 810178 827410 838468 941935 943942 4192282 4332845 40.15 71.7 1
11:52:38 2024-01-25 614759 612984 194040 190690 299664 308674 311818 309356 204234 203043 243801 247736 283239 286240 3549867 3829961 5511749 5314315 987958 1014956 271317 242325 249469 249390 280144 273635 269707 271190 195165 195271 639663 603020 1389996 1355352 411485 409451 595538 597942 737022 718235 754039 764560 806053 815560 783589 871870 1845659 1936937 1198724 1002378 647615 638158 762422 760037 802502 811636 829695 842096 944643 937529 4160124 4327186 40.15 71.7 1
11:52:39 2024-01-25 614456 612801 194935 190655 299571 306937 310144 309763 203600 203683 245672 247358 283813 285837 3544808 3799136 5455796 5314752 987958 1016430 272337 242221 250242 250502 278409 272660 268886 271190 195165 194967 649528 601840 1387910 1351783 411813 410549 589456 595846 736097 711200 755146 765645 802566 811509 786375 874391 1843038 1946368 1213815 1004599 651326 636432 761770 767785 800228 806954 832174 845671 942270 937471 4185872 4342304 40.15 71.7 1
11:52:40 2024-01-25 618071 611248 195308 189493 299602 306649 312810 309763 203566 203718 243801 247942 283182 287652 3544808 3791063 5433275 5301160 973774 1014956 272147 241984 251055 249148 279098 272208 270371 272245 194993 195305 626653 607327 1382097 1353701 413054 409969 594275 599640 731746 717489 761869 760128 799590 818035 785243 867396 1835082 1918380 1213815 1013898 646415 630956 765213 759544 796706 813287 836025 838281 937393 944648 4209881 4339646 40.15 71.7 1
11:52:41 2024-01-25 617854 611065 194540 190852 302162 306361 312139 308072 204058 203683 245315 247770 284047 284969 3540501 3825560 5474447 5301160 978841 1016430 271317 241984 250806 249355 279410 277304 269261 271155 195130 197209 638253 601485 1403816 1352480 411776 409451 594440 597518 737022 717489 755042 764560 807232 811509 781813 873148 1844348 1933844 1198724 998082 646691 638304 759723 758710 800302 809381 830174 841835 946231 941903 4141259 4329898 40.15 71.7 1
11:52:42 2024-01-25 617988 612555 194172 190651 300511 306865 311747 309949 203498 204111 245180 246639 283614 284964 3544808 3771990 5455796 5318559 986988 1015711 271317 242325 250031 249424 279257 272589 269990 272210 195130 195305 633602 602270 1399680 1346404 411485 410549 592105 599640 736092 713362 757941 765078 798989 811401 785799 874154 1840421 1943874 1206011 1005314 649276 634703 760297 762321 798000 807099 829968 841551 939536 940801 4193495 4345656 40.15 71.7 1
11:52:43 2024-01-25 621593 612049 194807 190315 301210 305894 311559 308358 203003 204290 244695 250021 284003 286293 3542282 3799442 5427820 5291795 968833 1014625 271542 241984 251055 249148 279292 271827 270371 271829 194993 196897 625958 608627 1379274 1352703 414226 409969 595318 599459 731782 717489 762991 760128 801923 818481 784145 868908 1836387 1909187 1200607 1011017 646691 637366 767397 757315 798037 810820 832402 839065 938204 944042 4202981 4341230 40.15 71.7 1
11:52:44 2024-01-25 615957 614466 193900 191153 301036 306757 312839 307922 204131 203043 243801 248114 283777 284564 3552400 3844301 5503905 5307149 986052 1016430 270679 243016 250242 249390 280240 273431 269707 271190 195165 194967 631691 603094 1381196 1355623 413054 409775 595538 597095 737022 718507 759734 765645 806661 811473 781850 876305 1848129 1938922 1208140 1001745 650395 638377 761375 761242 801438 807099 829351 841551 941233 941310 4133007 4330372 40.15 71.7 1
11:52:45 2024-01-25 623317 613742 193996 191368 298941 306793 311452 310414 203990 204470 243621 248517 283835 284928 3542282 3772028 5465122 5322370 984438 1014956 271128 242325 249469 249459 278444 271792 269296 272245 193899 195746 629269 606462 1387562 1342589 413054 409487 591687 600919 735571 713325 760749 765878 799762 811401 787542 870558 1839078 1936464 1217654 1005142 650474 634703 763536 763439 793386 807099 833660 842822 936875 938062 4198682 4339724 40.15 71.7 1
11:52:46 2024-01-25 620915 611257 194691 190880 300230 306109 312767 310232 203673 204005 243693 248770 284057 286651 3546290 3803299 5442793 5310525 970533 1019461 272407 241984 251055 249321 279823 272208 270716 272245 195165 195339 626653 608193 1389798 1353701 413933 410549 595648 599640 733098 716472 762716 760128 800191 817423 784133 867671 1833778 1918297 1211896 1013898 645770 636466 766267 756726 795071 811392 834845 838468 935549 942942 4211451 4336552 40.15 71.7 1
11:52:47 2024-01-25 615667 611257 194278 190390 299598 306397 312139 309684 204063 203720 244999 249580 283870 285694 3547008 3826467 5493098 5303088 981706 1014993 270714 242325 250135 249286 279718 277072 269484 271190 195165 195102 634992 600552 1416630 1355623 411776 409739 592760 597781 736097 717489 754039 762865 804949 811509 781850 873148 1843038 1927148 1196840 998828 646691 636466 760297 756762 801438 808432 829253 839662 943306 943476 4148250 4327186 40.15 71.7 1
11:52:49 2024-01-25 617144 612126 194207 190527 299291 306937 311974 309980 202969 203683 243801 249285 283830 286427 3551361 3786878 5458863 5319891 986548 1020406 271507 241984 249505 249390 278562 274520 270489 271415 195165 194967 634992 601410 1400921 1346404 411485 408555 590815 599640 737022 710196 760000 765645 799590 811437 785243 873769 1840421 1955467 1192706 1006030 649088 634703 760297 763439 798037 808239 831619 841514 939536 935930 4179898 4336552 40.15 71.7 1
11:52:50 2024-01-25 618367 610393 194278 189528 301362 306937 310180 308429 203003 203113 243801 249759 282354 288035 3537576 3794649 5431400 5291760 968795 1014625 271957 241644 251369 251319 279808 272208 270371 271415 194821 195001 629432 606462 1376469 1350825 413054 408236 593015 599368 729724 714409 760786 760666 797898 817770 788460 865130 1832476 1916470 1198463 1012456 645770 634703 764594 756762 794276 810250 834882 838468 934152 943550 4199117 4330372 40.15 71.7 1
11:52:51 2024-01-25 616269 611257 194858 190355 301521 306613 312104 307857 203917 203113 243801 246639 284047 286240 3534719 3821099 5497907 5314866 981597 1019696 271331 242325 250630 249355 279980 276913 270716 271204 194953 195102 642481 600552 1411764 1358276 412590 410549 592760 597518 735977 717489 754874 763476 804913 816172 782996 870595 1843038 1932961 1196840 1000285 645770 636916 760297 756762 802576 809038 827448 839700 944680 937565 4176466 4324102 40.15 71.7 1
11:52:52 2024-01-25 612441 611252 194278 190651 299082 306937 310144 308358 203600 203043 245325 249408 283579 285802 3540501 3804657 5458425 5314504 987958 1017510 271437 241841 249888 249321 279788 272589 270752 270588 195475 194663 659570 603562 1385717 1350555 411485 410549 590554 597229 735977 710159 755146 765102 801962 811243 784145 873148 1840421 1943973 1213815 1003884 651400 634526 759678 765065 800598 802522 830435 843384 938465 935297 4161114 4330372 40.05 71.7 1
11:52:53 2024-01-25 617836 611257 194278 190355 301009 306937 311122 308394 203600 203718 243801 247770 282284 287697 3544808 3802144 5466657 5297690 980307 1017694 273100 242047 249151 250782 279788 273818 270752 271274 194988 195102 636844 610006 1378326 1348634 415021 410549 590172 597942 732300 712290 769403 765645 801395 811545 784145 870297 1834857 1929735 1194957 1013177 650936 636429 765742 764523 793356 808810 833623 841278 931502 939315 4220829 4339448 40.05 71.7 1
11:52:54 2024-01-25 618020 610170 194242 190522 299571 306397 312068 307391 203634 203113 243801 247770 284047 284893 3544808 3827240 5483773 5291949 978841 1017981 271128 241814 251055 252063 281371 273672 270716 271085 195024 195203 630822 601410 1403274 1358513 410394 410549 592760 597942 735050 717489 758729 763476 804840 816172 783589 872521 1844348 1924379 1196840 1001745 645770 636466 761375 756799 802576 810250 826859 839662 944717 937565 4182884 4327186 40.05 71.7 1
11:52:55 2024-01-25 612943 611261 194247 190651 302226 308674 310144 308323 203917 203078 243837 249460 283182 286025 3544808 3823848 5517144 5311100 988752 1017187 272182 242154 249469 250921 278444 271792 269777 272655 195811 196932 634992 603562 1411957 1352405 412578 410549 590711 595465 735904 711200 755146 765915 804307 816019 784145 871833 1845659 1945809 1204373 1001745 651400 636429 760796 764523 802304 802558 829253 844058 941935 936696 4161114 4330372 40.15 71.7 1
11:52:56 2024-01-25 621501 611252 194242 190690 301009 308674 311122 308358 203634 204004 243801 248942 282284 286589 3544808 3797901 5474596 5310525 982297 1016905 271577 243016 249505 250537 278514 271792 268886 272019 194549 195950 624915 608332 1381853 1340792 414153 412295 593112 599479 735941 713142 763966 768914 797826 811473 787542 871202 1844075 1933399 1194957 1008111 651400 634295 763536 763981 795107 807099 836740 844058 935549 938651 4195465 4339724 40.15 71.7 1
11:52:57 2024-01-25 621741 611261 194278 190655 299602 305930 312104 308358 203634 204290 243801 250021 283182 286342 3535456 3791353 5433275 5301160 969523 1014993 272372 241984 251657 249355 279410 272434 270181 271829 195201 195339 628042 606462 1398641 1351517 414006 410403 595648 600980 731082 715311 762225 761704 802603 820798 787505 866399 1833778 1915977 1194957 1013898 646691 636055 765139 760112 797603 811392 833585 837200 935512 944817 4195277 4327186 40.15 71.7 1
11:52:58 2024-01-25 618292 612728 194172 190660 299047 306577 312068 309574 204058 203647 243801 247736 283627 284431 3540501 3828848 5493098 5308729 981706 1020110 270644 242325 250630 249355 280109 273818 269672 270931 195130 195237 638253 600552 1397013 1354408 411740 409451 593599 596893 737921 718286 759233 764412 804730 811293 781629 875129 1846870 1936589 1204373 998791 648590 640770 760224 760055 800302 809381 831544 840880 940494 941977 4138844 4323986 40.15 71.7 1
11:52:59 2024-01-25 616536 612993 194176 190625 301222 306937 310833 309945 203285 204147 243801 248952 283543 285860 3535456 3780067 5446471 5314315 985141 1014625 271472 242154 249505 249390 279394 272398 270752 270553 195439 194663 634992 601840 1405484 1351192 411740 410549 590591 597670 735456 710307 759193 767092 804848 811099 783603 875129 1845555 1951305 1200382 1006672 649512 634703 760297 765065 802156 808810 833994 841514 939536 938433 4182884 4336552 40.15 71.7 1
11:53:00 2024-01-25 621026 611257 195476 189424 300939 306865 310833 309258 203632 203825 243801 247736 283111 286678 3537977 3783599 5423459 5291795 969485 1014625 272112 241644 251621 249355 278444 272398 269990 272366 194821 195305 626653 605724 1378769 1350555 413331 409390 593015 597647 729569 714372 760089 761205 798989 820615 788502 868202 1837545 1918113 1196544 1013225 647153 636273 765705 759618 793349 810784 834808 840747 934813 937529 4236891 4333365 40.15 71.7 1
11:53:01 2024-01-25 611106 611257 195303 190017 301104 306865 312637 308253 203600 203683 245217 248799 283111 286714 3535456 3840187 5474447 5307263 978841 1017908 272372 241814 251408 249390 279292 271757 269449 271380 195749 195271 634992 602279 1391788 1363875 411776 409390 592760 596213 733894 717489 755072 761242 807232 817903 781850 872859 1846736 1933273 1203196 1000987 647153 639224 760178 760158 802576 811673 827999 839662 944680 943476 4157378 4320902 40.15 71.7 1
11:53:02 2024-01-25 614576 612550 194207 190655 299536 306901 310144 309727 203396 203078 243801 246639 283636 285802 3543028 3789446 5452414 5319891 987253 1015711 272113 242154 250067 249424 278267 272624 270752 270931 195439 194967 650938 601410 1387810 1351192 411776 410549 585789 598790 735977 710661 758111 765645 802529 811473 785816 874391 1843038 1943936 1211896 1006717 651326 636396 761915 765534 800759 802306 831507 845904 940833 933841 4167061 4333365 40.15 71.7 1
11:53:03 2024-01-25 619563 611261 194207 190979 301143 308638 310180 309258 203917 204004 243801 248114 282567 288035 3540501 3795872 5454236 5291911 978552 1014625 274043 242325 249469 250537 278409 272173 269449 271380 195130 195271 638253 610956 1372034 1350825 415403 409969 585816 598790 731192 711200 763974 765645 801359 816172 786375 868908 1836387 1928331 1189307 1016789 651400 636396 769552 764393 799580 811673 836975 839550 935329 941867 4248371 4330274 40.15 71.7 1
11:53:04 2024-01-25 615163 613157 195100 190621 299571 306865 312032 308288 204097 202865 246092 248114 282385 287558 3534488 3845718 5474447 5289971 975066 1016394 272924 241644 251019 249355 279371 271757 269672 269764 196144 194494 640551 603993 1385209 1364843 413640 409700 593366 595259 732819 715421 756218 762898 807232 819638 779527 870185 1840127 1924425 1165612 1004599 646691 636429 763536 756762 802431 811527 830538 843636 943791 944648 4159174 4323986 40.15 71.7 1
11:53:05 2024-01-25 614997 612550 194242 190492 301362 306433 310579 309727 203459 203683 245180 248516 283728 286414 3537977 3789446 5442982 5318108 986548 1016394 271507 241984 250031 249424 278444 272624 270371 271380 195165 194697 632212 601410 1387803 1348634 411776 410549 590325 597574 737022 710698 756218 765645 801323 811473 786116 873769 1840421 1943973 1198463 1005281 650474 634703 760836 764523 799735 808257 831619 843073 940685 938099 4178988 4339331 40.15 71.7 1
11:53:06 2024-01-25 621335 611106 195263 189390 302211 306865 310144 309223 203712 203506 243801 248114 282319 287118 3541555 3782863 5439092 5301160 971103 1014625 272337 241733 249505 249321 280144 273431 268886 272019 194513 196106 638747 608193 1384939 1352480 414226 410549 595538 598496 731746 717489 762991 760091 802529 818481 784145 867671 1835082 1916517 1225330 1011017 645770 636916 766813 756154 796834 810214 831774 838430 938292 942905 4212026 4336351 40.15 71.7 1
11:53:07 2024-01-25 616430 614026 194031 190517 301211 306181 313051 307751 203600 203647 243801 248080 283728 285428 3540501 3813078 5493098 5314866 986052 1016430 270679 242325 250207 249390 279292 276876 269296 271190 195576 195271 627190 601410 1384527 1355623 411813 409451 594696 597942 737545 717489 755664 764560 806661 811509 782996 874429 1845659 1935709 1202490 998828 647153 638304 760261 758943 800302 810526 830435 842096 944643 941977 4154687 4329579 40.15 71.7 1
11:53:08 2024-01-25 615434 612842 194088 190547 299466 306397 310437 310055 203956 203471 245072 247324 283777 285802 3545972 3777398 5454970 5319891 987253 1016394 271093 242958 250242 250154 279257 272363 269990 271829 195165 195339 636844 603131 1422678 1343699 411776 409451 592979 599382 737545 711273 760172 765645 800155 811473 787542 874429 1843038 1948109 1206011 1006746 649549 634703 761375 761242 798000 807099 832365 841551 939165 935233 4173485 4330372 40.15 71.7 1
11:53:09 2024-01-25 619903 611001 194711 190983 303513 308456 310038 309117 203815 203506 243693 248046 283027 288139 3543028 3782863 5433960 5297631 969901 1014993 272337 241644 251444 249355 278409 272208 270752 271415 195130 195339 635435 605800 1396185 1351783 414226 409390 590942 599640 729606 714915 761718 761242 799025 818035 788465 866399 1833778 1919187 1196544 1013225 646230 635604 765742 758406 793386 811490 834845 838430 934813 937565 4232557 4330274 40.05 71.7 1
11:53:10 2024-01-25 612506 611261 194858 189485 300478 306577 311783 310450 204029 203685 245144 248622 283636 286817 3541942 3845441 5474447 5284276 976716 1016430 273065 240930 251055 249424 279266 277268 269484 269764 196233 194494 653756 603131 1389919 1364843 413017 408522 594275 595296 732947 716472 756218 761242 807232 819638 779155 870148 1840421 1925781 1217654 1006030 646691 638340 762963 758370 802576 811392 828036 839662 943306 937493 4185872 4330274 40.05 71.7 1
11:53:11 2024-01-25 614722 611061 193594 191261 298141 306505 311559 307321 204268 202796 244963 249846 283295 287185 3541942 3833973 5502423 5305378 988048 1016787 271542 242154 248663 252063 281968 273045 269742 270966 195201 195102 646709 603993 1400739 1355623 413640 409775 594696 596176 737142 716980 757904 765645 807232 811401 782637 875051 1845659 1934075 1208140 1000162 649549 638304 760261 760091 800302 808257 830435 839091 939201 940645 4138844 4317821 40.15 71.7 1
11:53:12 2024-01-25 617849 611261 194207 190527 299291 306901 311122 309258 202969 204004 243801 246639 283728 285989 3551334 3774551 5449485 5319891 985141 1016066 271296 246093 249433 249390 278566 271792 268664 272520 194993 195882 632616 605599 1403257 1342589 413017 409775 593129 601346 735977 714372 760749 767277 797862 811401 787542 871870 1840421 1940297 1194957 1006746 650474 634253 762963 763439 795670 807099 833660 842748 939536 937915 4173936 4330372 40.15 71.7 1
11:53:13 2024-01-25 616541 612295 194207 190660 301430 306865 312104 307391 203951 203647 243801 248114 284012 284555 3542282 3829687 5501139 5312684 982334 1018956 271142 242253 250875 249321 279818 277304 269707 271190 195328 195203 638253 600124 1391757 1355623 412590 411676 594019 597942 736499 718507 757570 764560 805483 816172 783589 873769 1845659 1932473 1219573 1000285 645770 637366 760218 757833 802576 809038 829844 841496 947398 937565 4167061 4317821 40.15 71.7 1
11:53:14 2024-01-25 613848 612117 194242 190651 301435 306937 310109 308394 203634 203007 245325 247358 283146 286526 3535456 3798824 5455796 5316609 987958 1018956 272006 242217 250451 250399 279788 274982 269261 270966 195785 194697 639161 601915 1422010 1353701 411776 410549 585744 595882 737096 711237 755617 765645 804307 811509 783887 873769 1843038 1948109 1215735 1003847 651400 634562 760836 765608 800302 807113 830435 844020 939165 935233 4155178 4327186 40.15 71.7 1
11:53:15 2024-01-25 622426 611257 194207 190677 300014 306937 311086 308323 203600 203113 243801 249289 282249 286240 3540501 3791080 5465122 5301482 984127 1016905 272768 242572 249326 250782 279788 273818 270716 271274 194680 195745 628042 607969 1395856 1344495 414006 411712 589166 599640 733894 711273 762074 767035 799025 811545 784097 869285 1839115 1931103 1194957 1012456 651400 635944 765742 764523 793356 807099 836108 841514 933491 939315 4208074 4339724 40.15 71.7 1
11:53:16 2024-01-25 619792 611257 194212 190488 299287 306901 312104 306428 204234 203113 243801 248908 283146 286503 3535456 3817974 5466657 5284314 975485 1014956 272542 241733 250380 252063 282566 273394 270752 271914 194644 195780 631207 609205 1379108 1354662 414226 410259 595538 599215 731700 718507 762954 760666 801962 818607 785466 867671 1835082 1912716 1206257 1008074 645795 638304 765742 756762 798037 809038 830005 839662 937540 942905 4201681 4333460 40.15 71.7 1
11:53:17 2024-01-25 617416 612989 194229 190651 299563 306361 312139 309283 203634 203113 243801 247942 284012 284130 3540501 3829687 5485281 5308729 979580 1014956 270679 242060 250242 249355 281968 273672 270716 273040 195191 195203 638253 601840 1422266 1357933 411593 412295 596492 597942 737022 718507 755109 765608 807232 816100 782996 873769 1848249 1933844 1196840 998828 646691 638304 759631 758979 801438 809002 830435 843448 946727 937529 4157655 4321020 40.15 71.7 1
11:53:18 2024-01-25 613852 610994 194242 190690 299287 306937 310180 309294 203634 203540 245325 247358 283182 286127 3540501 3798824 5461231 5310525 987643 1015711 272147 242154 250242 250502 277656 272208 269484 270588 195500 196932 649528 603628 1377960 1350443 411667 411712 590679 599567 738068 713340 757234 765645 802566 811509 787710 875674 1843038 1949491 1206139 1004599 651400 634526 761375 765608 799735 807099 830435 842748 939165 936591 4161114 4330372 40.15 71.7 1
11:53:19 2024-01-25 620009 611261 194207 190694 300475 308674 311086 308394 203634 203718 243801 248874 282319 286714 3535456 3798970 5442982 5291873 972177 1014956 273241 241380 250630 250119 278215 272398 268886 271415 195165 195271 638253 607461 1437679 1355486 414006 409896 591850 601029 731960 714354 760564 763329 802603 819638 786391 867671 1837364 1927097 1202301 1012456 648627 635907 765742 761205 795670 809038 834882 839662 938204 941977 4245643 4330372 40.15 71.7 1
11:53:20 2024-01-25 613851 611257 194862 190321 301430 306865 311849 308072 203600 203043 249297 247770 283146 287747 3534719 3852299 5493098 5291795 973557 1017944 273241 241814 250630 249424 279371 277268 269742 269764 195201 194663 633602 606592 1396421 1362908 414814 409787 595225 597174 733001 715348 761363 762211 808839 820798 781300 869416 1843038 1922876 1196840 1009561 648129 640186 765199 760666 802428 811527 830435 839662 939201 937529 4189290 4327186 40.15 71.7 1
11:53:21 2024-01-25 616541 612122 193594 191292 300191 306937 312139 306463 204092 203078 243801 247736 283182 285009 3534719 3830170 5494593 5310249 977496 1014956 270679 241984 250242 249321 279718 276840 269331 270966 194882 195271 629432 600552 1390528 1352708 411194 411603 595117 595424 737434 718323 757886 764929 804766 811401 781337 875129 1845555 1940902 1200607 998828 647706 639224 760173 760630 800302 809381 830435 843261 943270 942123 4136421 4327186 40.15 71.7 1
11:53:22 2024-01-25 616541 612723 194256 190690 301254 306901 311122 309727 203003 203683 243837 246639 283182 286101 3540501 3771953 5446471 5310525 985141 1014238 271542 241644 249505 249424 278073 272624 268886 270588 195612 194663 633602 601410 1403150 1350825 411776 410549 586140 597518 736226 710734 758111 767674 806030 816290 785989 876531 1844242 1949957 1196544 1005909 649549 635604 760836 764523 799580 808130 832365 844020 938204 938615 4183315 4327186 40.15 71.7 1
11:53:23 2024-01-25 619483 610398 195303 189493 300482 306865 311376 309258 203600 203683 243801 248114 282319 286445 3539759 3787211 5419663 5293605 968795 1014625 272147 242204 251444 249390 278479 272173 270181 271415 194857 195136 632616 606462 1378594 1351517 413933 409390 593015 599382 730711 715421 762448 761242 797862 817999 788502 868202 1837364 1918150 1202301 1012345 646691 636018 765705 760158 795071 811428 834882 839871 938204 937565 4211113 4333460 40.15 71.7 1
11:53:24 2024-01-25 612506 611261 195166 190090 302822 306901 312104 308323 203917 203683 245672 246605 283614 286512 3532937 3836339 5474447 5282429 977870 1016467 272789 241644 250842 249390 279098 276949 269296 270364 195820 194090 655166 602345 1386536 1364843 413054 409390 592651 595754 733894 716980 755617 761278 807232 816848 780338 868631 1842789 1934575 1219573 1003847 647615 637220 762457 760037 804286 813972 829216 839662 944680 937565 4176466 4321020 40.15 71.7 1
11:53:25 2024-01-25 613681 608155 194247 190557 298629 308674 310180 308323 204092 203043 243837 247736 283146 286240 3535456 3815460 5493098 5291987 989371 1014625 271542 241984 250278 250712 278021 277341 269742 270140 195749 194967 646709 603562 1411013 1355486 413054 410040 589420 596359 734009 712280 756255 767035 806090 811437 784145 871833 1844349 1943874 1204373 1003847 653192 640133 762889 765571 802576 802378 829067 846917 943828 937915 4130523 4333365 40.15 71.7 1
11:53:26 2024-01-25 620222 611270 194071 190655 299186 306937 310904 308288 203600 203647 243765 248183 283182 285337 3537977 3763614 5442982 5310525 987253 1014625 270714 241984 249469 250154 278706 277304 270371 272019 194821 195305 629432 604308 1402042 1344914 413054 409775 592141 601029 735575 714409 760749 765878 799025 811437 788502 873769 1840421 1938579 1194957 1006717 650474 634703 763983 765041 797876 806966 834734 844465 935366 936409 4192693 4336552 40.15 71.7 1
11:53:27 2024-01-25 621820 612368 195086 190488 302075 305930 312139 308358 203712 204219 243801 248149 283182 286351 3535456 3794047 5427820 5291795 968276 1013484 271577 241845 250031 249355 280179 277072 270371 271450 194549 195305 634025 605732 1375975 1358763 414226 410549 592724 602682 732856 717489 762338 760164 801359 818035 784097 869565 1833778 1916199 1194957 1011017 645770 636466 765742 756241 795707 813936 836975 839909 936810 944648 4209881 4339331 40.15 71.7 1
11:53:28 2024-01-25 608245 611261 194242 190390 299571 306289 313081 307786 203883 203078 243801 246639 283905 285129 3535456 3818407 5474447 5291949 979539 1014956 271577 241644 250842 249390 279327 273045 268921 270588 195165 194967 630822 600552 1396513 1360013 411485 409969 594696 597942 735050 716980 760652 761278 804913 817325 784145 869322 1840421 1924379 1219573 1001033 645770 636429 761375 757870 801898 810214 828036 839662 946231 943833 4168736 4323713 40.15 71.7 1
11:53:29 2024-01-25 613669 612691 194101 190492 299047 306937 309674 310596 203747 202902 245108 247358 283288 285980 3538252 3766217 5446471 5302957 985141 1014625 271507 242060 249891 249424 277651 272624 268886 270588 195475 194663 634992 602270 1405446 1351783 412433 410549 591455 597518 735977 710196 756255 765915 804307 811581 784145 873148 1843038 1943973 1211896 1001745 652328 635495 760218 765608 802006 802558 830435 845296 943343 937289 4155563 4336351 40.15 71.7 1
11:53:30 2024-01-25 618292 611216 194066 190782 300293 308565 310909 308288 203566 203683 245180 248459 282037 289258 3540501 3796628 5439092 5284276 972140 1016787 273171 241608 251019 250468 278374 272589 270752 271380 195095 195271 629432 607026 1418387 1352592 413933 409101 590779 599751 729656 711237 760749 764560 800155 819638 786318 867016 1836387 1924637 1206139 1013177 647615 635604 765742 761168 795634 809002 834215 839662 935512 940645 4242305 4335785 40.15 71.7 1
11:53:31 2024-01-25 615439 611996 194685 190482 302284 306721 311890 310231 203922 202654 245108 248080 282249 287428 3533848 3847310 5480711 5291795 978804 1017908 272302 241809 251019 250119 279257 274000 269261 271380 195749 194663 656575 602270 1384607 1364843 411740 409390 594696 594161 733858 717489 757458 761205 808377 818481 779564 872161 1840384 1930832 1217654 1004599 646691 638267 763536 757797 802576 810178 829216 839662 944643 937529 4182884 4323986 40.05 71.7 1
11:53:32 2024-01-25 613779 612248 193921 191448 300931 308456 311635 309356 204131 202866 245072 249671 282969 288473 3536178 3825410 5504851 5303265 987885 1016787 271542 242325 249048 250119 279918 273045 269672 270553 195130 195271 629432 603993 1411013 1353701 413054 409775 594696 596176 738068 717489 758442 765645 807232 811401 781412 875674 1845659 1934768 1221492 998828 649549 638304 759149 760630 800302 809381 830435 841514 940531 941977 4141632 4323986 40.05 71.7 1
11:53:33 2024-01-25 618020 610384 194247 189459 299501 306901 310615 310487 203566 203828 244963 250021 282912 289502 3536884 3789698 5433960 5289971 971921 1014625 272077 241984 251408 249355 279788 272138 270371 271415 194821 195271 634025 606668 1382428 1352480 413640 409390 591777 599493 729642 715421 761718 761242 799590 818035 786355 867016 1833778 1918150 1200382 1013177 646230 635604 765742 758391 793349 811392 834882 838430 934115 937565 4229533 4327186 40.15 71.7 1
11:53:34 2024-01-25 611070 611261 194822 190021 300447 306865 311559 307786 203917 203078 245180 251955 283120 286866 3543321 3824704 5487000 5306920 979539 1016430 270644 242311 250875 249355 279362 273431 269296 270931 195297 195271 629432 600552 1389258 1355623 411448 410549 595538 595846 736499 718507 757031 763476 804913 816172 784145 871833 1840421 1930832 1221492 1000248 646691 636879 761375 756762 802576 809038 827999 839662 947398 937565 4170506 4320902 40.15 71.7 1
11:53:35 2024-01-25 613816 612723 194234 190621 301462 308674 310144 308253 203600 203007 243801 247392 283111 286127 3535456 3815389 5494838 5310852 988942 1017510 271922 241984 250207 250677 279716 273818 270752 270483 195749 194663 649933 603144 1385644 1355623 413054 410549 585816 596139 735456 711237 755580 765915 806053 811401 783789 871833 1845659 1943900 1196840 1000875 651400 638304 762454 764523 802576 805897 829253 845860 943270 939315 4133471 4327186 40.15 71.7 1
11:53:36 2024-01-25 622489 612117 194172 190655 300438 306577 311122 308037 203600 203683 243729 248528 283579 285129 3535456 3774053 5461847 5320284 981353 1014514 271971 242742 249326 250642 279257 271757 269261 271984 194538 196086 639252 608627 1369666 1342589 414593 412880 591232 601346 734953 713325 764078 765915 798989 811509 788063 871177 1840421 1933844 1194957 1010262 651400 630920 765162 764523 795071 807099 837298 844020 937540 937952 4183315 4336552 40.15 71.7 1
11:53:37 2024-01-25 621778 612126 194242 190621 299536 305643 312754 308253 203425 204290 243801 248149 282319 286240 3535456 3791210 5442594 5305279 972289 1017473 272232 242217 250099 251709 280004 274712 270716 271345 194513 195305 634025 608193 1394410 1352480 414226 410549 595960 598920 733192 717489 763428 760666 802493 817999 787493 870185 1835082 1918297 1204373 1012456 645770 637329 765742 756726 796834 811392 833623 838430 937540 942942 4208168 4327186 40.15 71.7 1
11:53:38 2024-01-25 623234 611257 194714 190484 301353 305930 312068 307356 203600 203078 243801 247736 284012 284893 3535456 3819613 5485281 5307263 983624 1019570 271037 242369 250487 251355 280004 273818 270752 271239 194988 197187 630822 604271 1365217 1355623 412725 412843 594170 597905 737022 717489 754039 764992 806962 811545 781850 873769 1845659 1935709 1198724 999501 646691 637816 760261 756726 802576 810526 829253 841459 944776 941310 4138844 4320902 40.15 71.7 1
11:53:39 2024-01-25 615626 611257 194242 190475 301362 306937 311296 309727 202969 203540 245325 246639 283146 284964 3535456 3780067 5446471 5310525 987253 1016787 271542 242109 249992 252063 279680 273093 270716 270826 195607 196380 633602 602373 1392463 1346457 412360 411130 589492 597647 736838 712327 757281 765645 801323 811473 788053 874391 1843038 1946693 1202301 1006030 649549 635604 761375 765065 799735 807099 832805 841514 939165 933877 4155178 4327186 40.15 71.7 1
11:53:40 2024-01-25 621105 611252 194602 190621 298594 306937 310833 308288 203566 203043 243801 248494 282332 286441 3532937 3796743 5455796 5301160 982260 1014625 272372 242186 249048 250502 279788 274096 270716 271549 194882 195203 638253 611238 1393985 1344580 415993 412295 592270 598422 733894 712784 764078 768840 801926 816100 787493 869285 1841618 1930832 1215735 1015342 652328 634562 767919 765065 795071 809381 837298 842748 933488 939315 4196087 4336552 40.15 71.7 1
11:53:41 2024-01-25 617049 611261 194242 190488 301108 306829 312696 306428 204234 203683 243801 248908 283146 286240 3535180 3817974 5470550 5301160 974668 1014956 272789 241984 250594 249424 280179 273431 269672 272210 194882 196324 629797 611032 1414203 1355623 415403 411712 595135 599567 733001 721024 763974 762935 804876 818481 785000 869760 1835166 1916470 1198724 1013823 646415 636429 765742 756726 796834 811428 834845 839662 937540 944274 4208074 4330274 40.15 71.7 1
11:53:42 2024-01-25 616541 612989 194540 190655 299563 306397 311711 307821 204092 203683 245251 247392 284083 284928 3536365 3812845 5483773 5291949 982441 1016430 270644 242325 250242 249355 280109 273431 269484 271380 195165 197348 629432 604738 1395619 1357933 412103 412880 595855 597831 738179 719490 759080 765571 808839 816100 782996 874391 1846736 1940297 1206257 998828 649088 638340 761915 763168 801438 810526 830435 840917 941899 941977 4138844 4320902 40.15 71.7 1
11:53:43 2024-01-25 617411 612993 194242 190492 300936 306937 311783 309727 202969 204004 245217 246639 283689 284964 3535456 3769222 5470767 5310525 986988 1014202 271507 242154 250031 249424 278549 272589 269990 271415 195165 195271 629432 602270 1382615 1346404 411813 412587 593956 599456 737688 713142 760164 765645 802603 815135 788613 877544 1841729 1946729 1194625 1008157 650582 635604 760836 764523 799168 808556 829968 841551 941054 936555 4173936 4327186 40.15 71.7 1
11:53:44 2024-01-25 618367 610825 194504 189480 300900 306937 311757 309258 203600 203683 244732 248114 282284 287594 3535456 3782976 5418495 5276732 968032 1014625 272112 241439 251055 249355 278444 272173 269990 271380 194821 196758 635435 606462 1381582 1351517 414226 410549 595648 599382 733375 717410 762693 762902 802459 819602 784034 869416 1836236 1917080 1204373 1011017 646230 636429 767845 758954 796797 811392 833623 839065 938292 945413 4204683 4321020 40.15 71.7 1
11:53:45 2024-01-25 617416 612989 194207 190316 299563 306361 312068 307821 203600 203043 243801 247392 283813 284457 3533656 3804657 5475969 5291911 979539 1014625 270644 241984 250278 249355 279718 277232 269484 271380 195130 195271 639663 600552 1394384 1355623 411776 409775 594440 597942 737142 718507 755109 764560 807176 818027 783789 878438 1846570 1935607 1202490 1000987 648826 639660 760292 760091 800302 809163 830538 843411 941935 941977 4141479 4323986 40.15 71.7 1
11:53:46 2024-01-25 617449 612546 194207 190655 299291 306937 311122 308358 203003 204290 243801 249285 283579 285035 3535456 3767896 5442982 5318673 983699 1014625 270679 242325 249469 249424 278409 277072 268886 272210 193934 195916 627174 606031 1386086 1342589 413054 409775 592524 600589 737022 714372 761869 765915 799025 811207 787542 875054 1845419 1927038 1194957 1012503 651863 636506 765705 764918 797036 807062 837335 843384 935590 938469 4195277 4336351 40.15 71.7 1
11:53:47 2024-01-25 618532 611257 194242 190655 301658 306865 313053 307071 203634 204004 243801 248149 283380 286325 3535456 3808708 5438720 5291795 968313 1016430 272337 241984 250630 249355 280258 271757 270752 272019 194857 195882 632616 606770 1382428 1353701 414226 410549 595960 599640 733894 718507 764030 760666 802566 818035 784097 870185 1835082 1919807 1208140 1015398 647615 637220 768428 760158 797876 811673 834589 843298 939536 942942 4178988 4323986 40.15 71.7 1
11:53:48 2024-01-25 616541 611025 194066 190694 299291 306865 312798 307356 203917 203078 243801 250021 283777 284236 3535456 3827240 5479869 5291911 982441 1016430 270644 242154 250242 249355 280179 274036 269296 270966 195165 195271 638253 600552 1394384 1355623 411776 409775 595960 598519 737142 718507 755146 763952 806661 816172 782996 874429 1845659 1927185 1198724 998828 647615 640133 762310 760037 802576 811673 829732 841984 944533 945415 4129438 4313926 40.05 71.7 1
11:53:49 2024-01-25 618025 612560 194172 190355 299291 307226 310980 309945 202969 203683 245217 246639 283230 285766 3530420 3777371 5435206 5306740 985141 1017510 271507 241984 250067 249390 278544 272624 269990 270588 195130 194967 643891 601410 1379822 1349274 412396 409164 591451 599215 737022 710698 758206 765645 802529 811509 784097 874429 1841729 1946729 1206139 1005314 650936 630920 760297 765424 801289 808556 834589 844465 940870 937806 4169556 4327186 40.15 71.7 1
11:53:50 2024-01-25 618108 610820 195020 190378 300407 306865 310180 309258 203425 203400 243585 249759 283111 287594 3526104 3772103 5404104 5282429 968833 1014625 272147 241644 251621 249355 278444 271827 270371 272210 195165 195305 634025 605301 1382759 1351517 414226 409969 594696 599110 731782 715421 763428 761242 800191 818958 786391 867671 1833778 1916789 1211896 1013177 646691 630956 765742 757870 796564 811464 838770 839909 936958 944780 4197853 4323713 40.05 71.7 1
11:53:51 2024-01-25 618255 613157 194194 190364 299563 305499 311783 308182 204166 203647 243801 246673 284012 284964 3535456 3812921 5483773 5288092 979539 1017187 270679 241984 250630 249390 280144 277268 269261 271225 195165 195271 646709 600552 1399905 1355623 411776 409775 595538 597942 736097 718507 756291 764560 807232 816172 783752 873769 1843038 1927185 1196840 999538 645795 638071 760836 758943 802006 809038 829253 842096 944717 953962 4140771 4323857 40.05 71.7 1
11:53:52 2024-01-25 622514 612993 195303 190384 302639 306433 311925 309550 203744 204290 243801 248149 283155 285806 3540501 3787484 5427446 5291795 967454 1014625 272372 241984 251019 249355 279292 272173 270371 272346 194857 195305 626653 605301 1385271 1351545 413969 410549 594696 599410 733375 716980 763428 761242 800191 819188 786391 867671 1836387 1918297 1204220 1013898 646691 634562 765742 758406 795670 811464 834882 839871 935549 942942 4201681 4324102 40.15 71.7 1
11:53:53 2024-01-25 614288 613486 195055 190413 302202 306361 311961 308182 203815 203506 245072 248622 284476 285802 3532937 3812997 5474447 5293605 978841 1014993 271542 241814 251055 249390 279292 277072 269296 270966 195165 195271 638253 601414 1393688 1357933 411776 410549 595538 595919 736005 718507 755146 762395 806661 817325 784145 871214 1840421 1929735 1204373 1001745 646691 637366 761375 758943 802431 809038 829844 843485 946056 937565 4154410 4311668 40.15 71.7 1
11:53:54 2024-01-25 613848 612126 194242 190983 301362 308456 311056 309949 205645 202937 245144 248971 282969 285659 3532523 3789446 5443057 5302957 984127 1017908 271957 241984 250067 249424 277590 272398 268886 269764 195785 194697 637771 602270 1399552 1352480 413054 410549 585996 595424 735977 711273 756093 765915 806053 815597 784145 874429 1845659 1943973 1194957 1003884 652328 635944 761375 765608 802006 802522 830435 844315 941935 937952 4145800 4321020 40.15 71.7 1
11:53:55 2024-01-25 623416 611257 193594 190977 298594 306937 310868 310450 204029 203400 243513 249463 282722 284821 3537576 3771846 5455796 5295740 979952 1013905 271957 242154 249326 250154 278514 277145 268886 270966 194857 195271 636844 609061 1389841 1342589 414814 409775 592710 599640 734664 712280 762991 765915 799025 811545 786391 871214 1840421 1931103 1196840 1011017 651400 634562 765199 764523 793349 807099 837335 844020 932794 936591 4183315 4327286 40.15 71.7 1
11:53:56 2024-01-25 620186 611261 194207 190655 301144 305930 313053 307821 203425 204004 243801 250021 282899 286262 3536884 3799250 5466397 5276732 972982 1015992 273676 241644 250207 249424 279913 273045 270716 271415 194513 195305 631207 609496 1384181 1356452 414814 410259 595960 599751 731901 719017 762991 763205 803738 818481 784145 867671 1839115 1915522 1204373 1012456 646691 637366 765742 756799 796871 811464 834882 839271 936875 944346 4198682 4321020 40.15 71.7 1
11:53:57 2024-01-25 616541 610600 194242 190355 299598 305930 312104 307356 203600 203078 243801 246673 283494 284928 3538252 3821504 5479177 5301475 980935 1014956 270679 241984 250768 249321 279783 274000 269261 270777 195201 196758 628042 599152 1375443 1355623 413640 409810 593983 597942 737373 718507 757849 765645 807232 811545 781850 875711 1845659 1936737 1223411 998555 647669 638340 760297 759553 800302 808468 831619 839091 944680 937529 4142330 4311668 40.05 71.7 1
11:53:58 2024-01-25 614530 611257 194242 190522 301149 306865 310180 309510 203003 203113 245325 246639 283579 285000 3535456 3785722 5445772 5306998 987883 1014551 271972 242154 250031 249424 278479 272624 270489 271914 195130 195271 638253 602270 1382615 1346404 411813 409164 593015 599640 737142 711273 759632 765609 801359 811473 786428 875711 1843038 1946642 1209924 1006030 649549 630920 761375 764496 799168 809381 829968 842186 939165 936591 4145800 4320902 40.15 71.7 1
11:53:59 2024-01-25 618145 611257 194242 190488 299078 306937 310180 308323 203600 203078 243801 247942 282002 287594 3531136 3788983 5442755 5297673 974706 1016750 273902 241465 250099 250782 279788 272173 268886 271190 195165 195271 628042 608874 1382798 1351517 415403 409390 590803 597537 731513 711273 762991 765645 801359 816172 784097 867671 1836387 1925601 1206139 1015790 650395 635153 767919 763439 796871 809381 832402 839091 934188 939315 4208147 4330372 40.15 71.7 1
11:54:00 2024-01-25 616067 612295 194242 190390 300931 306937 311122 306463 204268 202901 243801 248149 282531 286512 3524375 3838326 5474447 5276860 971883 1016182 272854 241296 250099 249355 279788 272972 270804 270791 195655 195271 635435 609061 1407876 1360836 415403 410280 592760 596213 729678 718323 759939 764560 807232 816848 781850 867671 1837470 1910611 1196840 1005179 647706 640222 765742 760666 800302 810250 830435 839662 937139 937565 4173936 4321020 40.15 71.7 1
11:54:01 2024-01-25 616527 611261 193905 190522 298629 306289 312104 306891 203634 203078 243801 247392 282354 283796 3530420 3820837 5475969 5288130 977496 1014440 270848 242109 249992 249286 281262 273818 270752 271085 195434 195203 634992 600552 1408510 1356452 411776 409775 595538 598901 737186 718507 755146 764560 807122 816172 783789 873148 1843038 1927111 1198724 1000199 646691 637853 760836 757870 802576 810917 829253 839091 946056 937601 4166803 4311668 40.15 71.7 1
11:54:02 2024-01-25 614489 611261 194242 190655 299291 306937 310144 308394 203459 203078 245325 247358 283182 285802 3526104 3795009 5446471 5293605 985141 1013521 271542 241845 250067 252063 279716 274557 270716 270448 195643 196380 634992 600552 1401366 1350232 412213 411712 590362 599640 737022 711237 760277 765645 802529 811545 784097 874280 1840421 1946458 1183657 1004599 650936 630956 761375 765608 800302 807099 829968 844020 940685 935233 4161114 4327186 40.15 71.7 1
11:54:03 2024-01-25 615299 611261 194278 190394 300931 306937 310838 308394 203600 203113 243801 247770 281889 287630 3535180 3787484 5446471 5288022 978903 1014625 273206 241608 249433 250852 278374 272138 270716 273040 194846 197174 638253 609205 1436524 1354075 415329 410150 592270 599567 733001 714243 762954 765645 801323 819565 788613 869528 1836387 1929334 1187424 1015342 650474 636055 767397 763439 797398 809002 837024 842059 937540 941977 4242305 4330274 40.15 71.7 1
11:54:04 2024-01-25 614686 612723 194242 190321 299527 306901 311559 308288 203917 202972 244890 248114 282363 287154 3533656 3847433 5483773 5286198 972982 1014625 273206 241644 250278 250119 279054 271757 270531 270553 195165 195271 640899 610956 1398916 1366055 415403 410549 595465 594783 733001 718906 762338 764533 809523 817999 781813 868202 1841618 1936080 1217654 1007463 649467 640222 765705 762284 801438 810178 830435 839662 938465 944795 4185616 4323986 40.15 71.7 1
11:54:05 2024-01-25 616104 612550 194001 191089 299012 306937 312731 307321 204058 203043 245180 248080 283146 284551 3540225 3826126 5483773 5299350 981353 1016787 270679 242325 250242 249390 280218 273431 269672 271155 195130 195271 629432 601840 1383995 1355373 412395 412880 597761 596930 738068 721061 759080 765571 807049 811329 784071 875399 1844348 1934575 1202490 998754 647338 638304 760261 760698 801438 811855 830435 843411 944680 937493 4148250 4314607 40.15 71.7 1
11:54:06 2024-01-25 614493 611252 194516 190621 299536 306901 310144 309727 203566 203043 249345 247358 283111 285650 3531136 3789446 5446471 5301160 985141 1014625 271507 241984 250207 249390 279394 272589 270752 270518 195439 196633 629432 601840 1387283 1346404 412725 409128 590964 599456 737921 713810 758165 767822 802114 811329 789735 877785 1841581 1943836 1198463 1006746 650474 635567 761375 764251 798000 808239 835184 842748 939536 938615 4173485 4323986 40.15 71.7 1
11:54:07 2024-01-25 620050 611252 194822 189424 300473 306901 311753 309223 203285 203683 243801 247358 282390 287118 3525828 3773095 5409169 5289971 967417 1014625 272147 241644 251019 249321 278453 272173 270371 271415 194821 195271 635435 605227 1377127 1353701 414226 410549 592651 599640 732819 716389 762619 762902 802493 820652 788613 867559 1834930 1917080 1202490 1013225 647615 630920 765742 756762 797839 811428 836665 839065 936875 945987 4195277 4321020 40.15 71.7 1
11:54:08 2024-01-25 616541 612117 194207 190321 299571 306146 312068 308037 203600 203043 243801 246639 283654 284857 3528619 3812975 5468036 5299350 979539 1016787 269855 241984 250630 249390 279805 273431 269707 270966 195130 195305 629432 600552 1398565 1355623 412396 409775 597351 597942 737545 718507 755109 764560 806603 818607 785466 876380 1846870 1936553 1196840 1000987 649467 638158 761915 760624 800302 809002 832212 844465 943901 937299 4127088 4313721 40.15 71.7 1
11:54:09 2024-01-25 617596 612550 194207 190488 299252 306865 311559 309223 202795 204004 243801 246639 283579 284928 3531136 3750370 5442982 5307149 985141 1014625 271093 242325 250031 250119 278444 273624 268630 272245 194513 195305 634025 602723 1400456 1343662 413017 409775 592979 599419 737545 714878 760089 765878 800155 811437 787505 875016 1845419 1937330 1196840 1010339 652328 636506 765705 765498 797309 806917 836824 844020 932757 938615 4195277 4330274 40.05 71.7 1
11:54:10 2024-01-25 622223 612367 194242 190378 299527 306361 313017 308520 203634 204004 243765 250250 282319 286038 3528619 3807703 5439168 5276694 970377 1014625 272337 241984 249469 249355 280144 273045 268851 271984 194513 195882 646709 609061 1385603 1353701 414814 410549 596382 599368 732915 718507 764078 760592 802566 820218 786375 869528 1833778 1915430 1202490 1014673 648540 640133 768974 760158 797876 811673 834551 841947 938057 943476 4176466 4323986 40.15 71.7 1
11:54:11 2024-01-25 618806 613715 193925 191058 300470 306937 311122 308288 203956 204290 243765 247942 284486 284893 3533656 3762379 5442982 5322863 979501 1014625 272372 242325 249258 250119 278409 274000 269261 270966 194821 195305 629432 610079 1384684 1344495 415403 409775 589130 599640 733894 713288 763974 765878 799025 811581 786355 870521 1839000 1931103 1194957 1013177 652328 635458 766830 765608 793356 810344 835109 843712 935627 939169 4216322 4330087 40.05 71.7 1
11:54:12 2024-01-25 617817 611252 194212 190316 302654 306613 311274 306821 204234 203043 243801 248701 282244 286477 3531136 3817974 5471279 5276826 970213 1014625 272946 241608 249469 249424 278527 272852 269707 270588 194786 195271 640176 609931 1385209 1359012 415403 410549 595653 597942 731709 719017 762411 763476 806661 819638 781850 867671 1839000 1916789 1215735 1008037 648590 640186 765742 761168 800302 810214 832212 839871 939981 944501 4169556 4325503 40.15 71.7 1
11:54:13 2024-01-25 614977 612486 194066 190817 298106 308674 311086 307356 204092 202761 245144 247702 282757 285775 3534359 3825523 5502423 5291911 988864 1014956 272112 242325 249048 250502 279546 273045 269707 270553 195130 195271 639663 605503 1384684 1356452 414226 410999 594275 598052 734893 715421 758479 765915 808377 811401 781850 876997 1844386 1935450 1206257 1001745 650474 640186 761375 762321 802576 809381 830435 842785 941233 941977 4132726 4323713 40.15 71.7 1
11:54:14 2024-01-25 621815 613587 194066 190950 300822 306757 311635 308288 203600 204290 243801 247392 283353 287393 3529578 3757267 5455796 5301160 979427 1014625 271296 242325 249258 249424 278453 273431 269261 271415 194560 195882 630171 606239 1387541 1342589 415109 410735 590035 601346 735977 714372 763428 768702 797862 811473 788136 871833 1841439 1927157 1194957 1013898 651400 635944 767919 765608 795612 809381 836703 841551 932794 939315 4202306 4332845 40.15 71.7 1
11:54:15 2024-01-25 620821 611033 194101 190349 299430 306829 312874 308701 204097 203506 243621 249151 282354 286889 3526104 3811416 5471279 5286198 971596 1014625 272754 241984 250242 249424 280027 272659 269707 271155 194685 195305 629797 609931 1391866 1355623 415403 410549 597338 598790 731746 719527 764078 765102 804913 818481 785466 867671 1839078 1915430 1202490 1011706 646691 638304 767374 756762 798037 811490 833585 839662 938204 944310 4192282 4320902 40.05 71.7 1
11:54:16 2024-01-25 617798 611011 194540 190846 301569 306325 311961 308147 203956 202937 243693 249671 283835 284786 3531136 3809875 5482252 5292100 980313 1014956 270456 242325 250031 249355 279718 273045 268886 270553 195130 195305 642658 600552 1397346 1355623 412396 412222 596382 597684 737545 718507 755681 765102 807232 816136 782996 874429 1844348 1932961 1198724 998828 647153 638304 760721 758943 802006 809038 830435 842209 947398 937529 4148250 4311668 40.05 71.7 1
11:54:17 2024-01-25 612947 611252 194167 190488 299283 306937 310838 309732 204029 203365 245555 249146 282969 286342 3532523 3771764 5435206 5299350 984864 1014625 271261 241903 249505 249424 278220 272624 270371 271190 195130 194967 636844 601410 1417853 1347638 412396 409739 590779 597611 737022 711237 756291 765645 802493 811509 786153 875051 1840421 1943973 1206139 1005281 650936 630956 761375 765608 800302 808830 829968 843384 939201 935893 4154181 4317821 40.05 71.7 1
11:54:18 2024-01-25 620013 612723 194198 190660 298341 306937 310180 308323 203600 202761 243585 250725 282099 286463 3536884 3792168 5446471 5291795 980460 1014625 273206 241439 249469 250468 279788 277268 268886 270966 194857 195237 636844 610006 1403180 1350555 415403 410549 590779 599640 731782 711273 764633 765645 801926 816172 784097 870148 1836387 1936080 1211896 1016065 651400 630956 767919 764523 798037 809381 833585 841477 935512 939315 4205147 4323986 40.15 71.7 1
11:54:19 2024-01-25 618020 611261 194207 190355 299501 306901 311122 306393 204234 203043 243801 248494 282284 286427 3528699 3837031 5482082 5269239 972982 1014625 273206 241358 250487 249355 279028 273431 269742 269729 195328 196897 652347 603131 1407135 1364843 413933 409679 594810 595717 732856 716980 757281 761242 808950 817999 779564 868631 1840384 1921578 1194957 1007463 647615 640222 765199 760091 802576 811392 829844 839662 941233 937565 4179898 4317821 40.15 71.7 1
11:54:20 2024-01-25 612686 612989 193594 191292 299969 306901 312068 307356 203917 203043 243801 247736 283146 284125 3526104 3827427 5505757 5291873 989371 1018196 272302 246057 248663 249459 279257 272827 269707 270518 195130 195271 638253 602612 1385603 1354408 413933 410710 592651 595919 738068 717489 758930 765915 807232 811473 781813 876997 1844386 1937548 1210023 1001033 649549 639733 760836 761242 801438 809381 830435 841514 944643 941977 4123545 4311668 40.15 71.7 1
11:54:21 2024-01-25 618292 612126 194242 190655 301144 306901 311594 309727 202969 204004 243801 247324 283614 286985 3533656 3769490 5454044 5306998 987920 1014514 271177 242217 249888 250364 278444 276986 270371 272245 195130 196324 656751 604701 1384459 1344914 413054 412880 593015 601456 737665 715421 761794 765915 800191 811473 787867 874391 1839078 1938277 1194957 1006030 649549 635153 762995 763439 798000 808239 832439 844020 939536 937952 4176466 4321020 40.15 71.7 1
11:54:22 2024-01-25 619269 611252 195171 189459 300482 306901 310868 309258 203285 203683 243801 247736 282381 286204 3526104 3777951 5418495 5286333 969109 1014551 271816 241532 251477 252207 279788 274593 270716 271654 194958 195305 636844 605724 1386902 1352442 414226 409390 593015 599640 733001 716472 762451 762358 800191 819224 788136 867671 1833778 1918916 1204220 1013898 647153 630956 765742 759517 795670 811464 837335 839662 936256 937601 4223494 4320902 40.15 71.7 1
11:54:23 2024-01-25 613377 611252 194994 189493 300442 306865 312754 308288 203634 203078 245918 246605 282319 286678 3523591 3836339 5474447 5271214 977501 1018808 272959 241189 250523 250050 279788 274324 270752 270739 195917 196380 633602 602270 1393658 1364843 412725 409390 595501 595003 734004 717217 755681 763884 808950 819638 781850 869285 1840421 1924379 1219573 1004599 647153 638340 763536 758979 802429 811428 829253 839662 944680 937601 4170506 4311668 40.15 71.7 1
11:54:24 2024-01-25 613816 611257 193900 190686 297716 308674 311559 307356 204234 203043 243801 247770 283146 285000 3531136 3819686 5502423 5291911 988160 1014956 271542 242599 249184 252596 281769 272827 272092 271050 195333 195237 632212 603993 1387810 1356967 414226 410675 593015 596213 738188 717415 758442 765915 808377 811437 782257 876372 1844349 1935450 1210023 1001745 650936 640222 760796 762898 802006 809381 830435 843421 944680 941977 4117663 4317821 40.15 71.7 1
11:54:25 2024-01-25 617889 612728 194207 190660 299082 306937 311559 309258 202969 204147 243801 246673 283579 287566 3526104 3761309 5446471 5314828 989281 1014956 271093 242154 249505 249424 278444 273672 270716 272415 194882 197348 632616 606388 1412500 1340727 414116 412880 594805 602629 737545 715421 762991 767578 802603 811473 788427 873148 1841476 1934768 1219573 1011017 652328 636429 765742 765608 793386 807099 837335 845259 935512 938615 4186716 4330372 40.15 71.7 1
11:54:26 2024-01-25 622705 611261 194914 190522 299607 306397 313089 308323 203634 204290 243801 248528 283146 286240 3531136 3807740 5429408 5292100 969523 1014625 272372 241845 251019 249355 279327 277109 270371 272019 194993 197487 640176 610079 1383090 1356920 415403 411421 597228 603226 733867 719490 765092 763476 804876 817999 784060 872011 1836387 1916162 1187876 1013225 649088 640222 768290 758979 800302 811464 834252 843485 941115 945014 4195277 4321020 40.15 71.7 1
11:54:27 2024-01-25 613555 610856 194242 190655 301454 306901 312731 308037 203668 203078 243801 247770 283579 284130 3525828 3815690 5475969 5297381 981353 1014956 270679 242154 250842 249355 279410 274036 269296 271380 195201 195305 629432 600557 1409872 1361805 412140 412880 596015 599141 738068 721573 757809 765571 806477 817794 784145 874191 1844348 1927185 1198724 1000996 647396 638340 763000 760091 802576 810250 829253 839091 946727 937565 4157655 4311668 40.15 71.7 1
11:54:28 2024-01-25 612911 611252 194279 190655 301208 308674 310144 308323 203634 203043 248993 246639 283182 285882 3528619 3796115 5458124 5301160 984438 1014625 271542 242154 249505 249424 277564 271792 269261 269798 195612 196633 639663 602270 1420161 1350825 413054 409451 593683 599456 737981 714354 760164 767822 804497 811365 788613 877823 1843038 1949491 1208058 1006030 652328 634489 761375 765336 800302 809345 830005 844020 940966 936591 4161114 4321020 40.15 71.7 1
11:54:29 2024-01-25 618288 611261 194858 190527 299571 306937 311301 308358 203634 203113 243801 247942 282284 287630 3526104 3777459 5411895 5284253 969109 1014625 272147 241474 251657 249390 278527 272208 270371 271415 195029 195305 635435 605724 1398311 1351783 413933 409390 594385 599640 731228 718432 763428 764430 802529 820798 790297 867284 1836236 1922202 1200382 1013898 648353 634562 765742 762559 795634 811428 837061 839662 935402 937601 4236251 4321020 40.15 71.7 1
11:54:30 2024-01-25 612469 611257 194540 190090 300473 306901 312104 308323 203917 203683 245844 246605 283579 286719 3536365 3836339 5474447 5284540 975984 1014993 272980 241644 251055 249424 278479 276876 269296 270553 196233 196344 638253 602274 1404850 1363875 412433 409969 596419 598052 735571 718507 755655 763476 810525 819456 783887 873805 1845555 1933807 1194957 1002416 647615 638122 761375 760666 802576 810214 829732 843411 946056 942942 4170506 4317821 40.15 71.7 1
11:54:31 2024-01-25 621373 611252 193956 190690 300475 308674 312195 308323 203634 203718 244695 248701 282284 286512 3525394 3792871 5455796 5293605 981597 1014625 272147 242325 249469 250537 278444 277341 269261 271380 195165 197222 645300 608841 1374639 1350825 415403 410549 592747 599640 732842 713362 765167 765878 804949 817325 786391 869285 1835166 1934575 1193074 1017576 653183 638316 769011 767513 796743 811636 836377 844465 935512 941310 4228412 4330372 40.15 71.7 1
11:54:32 2024-01-25 617798 611261 194137 190492 301362 306937 311818 307356 204302 203043 243837 248528 282398 286714 3526104 3819091 5479869 5269201 971113 1014625 272372 241644 250278 249390 279284 272369 269777 271190 194584 195305 629797 609931 1391853 1356818 415403 408555 596419 595882 732856 719299 764078 765102 806661 816848 784145 870021 1840421 1912147 1206257 1011017 649003 641500 769521 760698 799625 813972 835184 841384 939462 947329 4192693 4323385 40.15 71.7 1
11:54:33 2024-01-25 616394 612989 194319 190548 299536 306397 312982 307356 203600 203113 245477 247770 283813 284094 3526104 3821275 5470550 5295571 979539 1014993 270679 241322 250842 249355 279393 273045 268886 271001 195165 197222 629432 599124 1387425 1355623 413054 410746 595048 597942 736007 719017 757849 765645 802085 816172 782996 875711 1844348 1936774 1200607 998828 647669 638377 760297 762126 802431 810953 832025 844465 943545 941940 4122394 4321020 40.05 71.7 1
11:54:34 2024-01-25 621608 612560 193921 191157 300936 306937 311818 308072 203600 203683 243657 248149 283257 284728 3526104 3759706 5455796 5301160 981714 1014625 271472 242325 249433 250119 278523 271757 270752 271380 193899 195882 640702 609571 1378922 1344495 415403 410963 591014 601346 735977 716436 764633 768085 800155 811473 788695 872837 1840384 1933844 1194957 1010262 652053 630920 765162 765608 795612 808239 839692 846804 936884 939169 4197417 4329898 40.15 71.7 1
11:54:35 2024-01-25 623113 612126 193850 190321 299501 306829 311533 309574 204024 203612 243211 248114 282249 285989 3526799 3811416 5443057 5269126 972982 1014625 272147 241984 249820 249390 280109 273045 269261 271794 194513 197451 629432 609931 1392188 1358513 415403 410549 597347 595809 731746 719527 764078 765645 807176 820218 784108 868908 1840421 1918297 1193423 1010980 649088 640186 768465 760046 799735 810178 833585 843411 940202 947656 4196019 4322562 40.15 71.7 1
11:54:36 2024-01-25 616040 612920 193418 191384 300004 306721 312507 307321 204200 203043 243801 250021 283442 284893 3531136 3819537 5502423 5292100 988664 1014956 272337 242325 249048 250154 279257 273431 269707 270931 195130 195271 634992 603993 1383421 1355623 414226 410999 592492 597481 738068 716389 758479 767578 808950 811401 782996 879500 1849630 1941221 1215673 1006030 651326 641129 763536 762791 802576 809381 832805 844020 944643 942643 4127088 4329579 40.15 71.7 1
11:54:37 2024-01-25 622691 613857 194071 191118 299395 306793 311854 309082 204097 204254 243729 248080 283777 284893 3536178 3762379 5455796 5307149 981560 1014625 271507 242325 249979 250502 278409 277268 269484 272210 194478 196188 636352 608193 1398653 1340838 415403 410999 593919 601161 737022 715421 764078 768121 800676 811509 788695 871833 1843038 1934768 1219573 1009544 652328 636055 765162 765041 795670 808239 837335 845860 938204 939046 4182438 4323002 40.15 71.7 1
11:54:38 2024-01-25 624475 613240 194504 191014 303001 306433 311961 309082 203498 204113 243657 248736 283366 286257 3526104 3782863 5427820 5280535 974371 1014625 272372 241644 250207 249390 280144 273045 269261 271794 194513 195882 638747 609931 1393241 1355623 415403 410549 596382 599640 733917 719527 764078 762898 804307 819638 786375 871350 1838788 1912803 1208140 1011017 647615 639696 767919 756726 799168 811392 833769 839662 938204 944274 4186506 4317821 40.15 71.7 1
11:54:39 2024-01-25 616978 611261 194207 190643 300199 306577 313207 309975 204097 203471 243693 248517 283729 286449 3528143 3821126 5490144 5299350 988827 1014551 271542 242325 249048 249390 279257 273045 269672 270553 195165 195271 630822 604069 1387263 1355623 414226 410999 592651 597670 738068 718507 758930 767262 808377 811437 781850 876997 1845659 1936974 1206257 1000285 649549 639733 761375 761168 801438 811099 830435 841514 941935 943476 4117663 4314607 40.15 71.7 1
11:54:40 2024-01-25 619442 612555 194036 190621 299082 306901 311122 310450 203396 204507 243549 249249 283600 284821 3527479 3750295 5442982 5307149 982222 1015458 271282 242325 249326 249424 278409 273431 269261 272210 193899 195882 633030 606462 1392184 1339812 414814 409810 592524 599382 735977 714372 764622 765915 799590 811473 788100 871833 1840111 1933844 1217654 1007463 651400 635332 764077 764523 795634 808239 836071 844020 938204 937915 4176466 4321020 40.15 71.7 1
11:54:41 2024-01-25 621262 611261 194242 190321 302289 305930 311813 308358 203003 204004 243801 250021 283260 286503 3532523 3781158 5430727 5286198 968239 1015458 272232 241814 250171 249321 280144 273045 270716 272069 194821 195305 631207 609061 1378944 1355623 414814 409128 596382 600128 733858 718507 764622 761242 804307 818922 786375 870185 1836387 1915517 1202490 1012456 646691 638304 767919 756762 798897 811428 833585 839662 938204 944274 4195277 4317821 40.05 71.7 1
11:54:42 2024-01-25 618020 612560 194242 190479 299567 306829 312104 308037 203634 203078 243801 247908 283649 283987 3531311 3818082 5501830 5301419 986548 1016905 271128 242325 249048 252596 280582 273045 269637 270553 195165 195271 638253 605800 1370226 1355623 412396 409775 595048 598790 738068 719527 757904 765102 807232 816172 783120 874429 1844348 1931103 1219573 1000996 647615 638071 761375 760055 802576 809038 830435 843411 946727 937565 4148250 4308456 40.15 71.7 1
11:54:43 2024-01-25 614287 614041 194247 190616 299536 306937 310144 309223 203566 203043 245289 249337 283579 285864 3526104 3780190 5442793 5314866 986281 1014514 271366 242253 249995 249390 278479 272624 269990 271774 195607 195271 633776 601840 1405057 1350555 412542 409739 591232 600646 738068 711237 758479 765645 802566 811243 790150 875711 1843038 1949529 1202301 1006746 650936 634526 761375 765608 800302 809381 829968 842748 939165 937324 4157655 4317821 40.15 71.7 1
11:54:44 2024-01-25 619153 611252 194207 190355 299536 308674 310144 309258 203425 203078 243801 247736 282253 286714 3526104 3774326 5433643 5293910 971883 1016032 273100 240681 250663 250748 279788 274593 270752 271380 194958 195271 641248 609205 1418708 1351517 414543 409390 591232 598810 731192 713362 763428 765102 801323 817963 787505 867671 1836113 1918930 1208058 1013898 648590 636359 767374 762321 796834 810178 836071 844376 935549 941977 4223268 4320744 40.15 71.7 1
11:54:45 2024-01-25 625894 610820 194822 190026 301095 306901 311559 308288 203600 202688 245672 247736 282319 286714 3526104 3829075 5461231 5280640 977501 1018808 272839 240788 250875 252310 279788 273551 270716 270378 195917 194629 641941 603715 1387092 1364843 413676 410549 594696 594161 733384 717489 760164 763476 806890 819420 781850 869285 1841729 1927222 1198724 1006746 647669 640186 765162 760055 802431 811392 829253 839662 944717 942905 4170229 4308456 40.15 71.7 1
11:54:46 2024-01-25 614250 612728 194242 190625 299047 308674 311974 308037 204029 202688 243801 246639 283146 284928 3531136 3806706 5490144 5289971 987920 1014625 272126 241733 249992 252919 279788 273818 270752 270413 195643 196380 637771 603131 1387061 1353701 413054 411421 592287 597647 738213 711237 756255 766693 804913 816027 786375 875051 1845659 1946729 1189307 1003884 653257 636393 761375 765608 802576 807099 832212 846162 941899 937952 4138844 4317821 40.15 71.7 1
11:54:47 2024-01-25 622431 611261 194172 190690 299047 308674 311086 308288 203600 203647 243801 248908 282002 285878 3526104 3772860 5442982 5284423 978552 1014625 272789 241644 249469 251272 279788 274290 270716 273040 195024 195237 636844 609631 1407693 1352152 416584 411712 589999 599640 733624 713325 764369 767674 804270 817325 785799 872088 1840421 1931103 1194957 1015342 652328 636393 767919 765041 795071 808810 838528 844020 934115 939315 4198682 4327186 40.15 71.7 1
11:54:48 2024-01-25 620343 611257 194207 190651 299567 306937 312068 306428 204234 203683 243801 248701 282319 286240 3531136 3808708 5461847 5261610 972289 1014625 272946 241644 250278 250085 279257 272659 269742 273426 194882 197487 639663 609210 1407806 1363348 415403 410549 594549 595626 733001 719017 760103 764288 808377 820652 781075 869528 1843038 1917006 1167316 1009544 649549 640675 767919 762321 801438 810820 832805 839871 938501 944310 4182884 4317821 40.15 71.7 1
11:54:49 2024-01-25 616541 612989 194212 190655 299291 306829 312104 307356 203917 203078 243801 247358 283260 284010 3520642 3821275 5485281 5292016 988160 1016430 270456 242325 249469 249424 279999 273045 269672 270966 195130 195271 629432 605724 1374538 1357933 414299 412880 595282 598255 740420 719490 762451 768368 808377 811545 782959 876997 1850917 1940297 1206257 1001471 649549 640039 761375 761242 802006 807828 830435 841551 943270 937529 4128936 4317821 40.15 71.7 1
11:54:50 2024-01-25 617358 610825 194207 190312 301357 306672 311559 306428 204268 203007 243801 248149 282319 286244 3526104 3820837 5474447 5274937 970213 1014625 272754 241644 249855 249390 279885 272275 269707 270966 194821 195882 640176 608762 1416701 1355623 415403 410549 594403 598366 734815 719416 763747 765571 805943 820798 783997 867522 1841581 1918297 1193754 1010707 649549 641044 767882 761168 800302 810250 832805 842022 937802 944274 4185872 4311668 40.15 71.7 1
11:54:51 2024-01-25 616541 611056 194212 190655 301831 306397 312104 307106 203634 203043 243801 247736 283579 284023 3521853 3816840 5483773 5291873 987253 1014625 270848 242325 249258 249390 279718 273431 269707 270553 195523 195271 639663 603993 1415900 1355623 414520 411674 593599 598052 738188 718507 758479 770008 808156 815712 782812 876810 1847979 1938138 1195272 1003847 652328 640186 764656 763439 802431 806917 829844 845897 943975 938062 4145288 4311668 40.15 71.7 1
11:54:52 2024-01-25 622159 611261 193900 190694 299555 306577 310615 308072 203285 203043 243801 248874 282249 286414 3521771 3772860 5446471 5291795 979427 1014625 272182 242325 249433 250154 278675 277232 269074 271190 194513 195305 634459 607498 1395499 1342589 415403 410999 590035 601346 735699 713252 764520 767578 801359 816172 789887 873767 1842789 1934224 1211896 1016010 653257 638316 768974 765534 794472 808830 837373 844352 935627 939315 4192693 4321020 40.15 71.7 1
11:54:53 2024-01-25 621225 611261 194587 190488 299082 306937 312104 306428 203917 203078 243535 248528 282249 285837 3521771 3800599 5461231 5269164 972982 1014625 271957 241322 250278 249390 279913 273045 268886 271415 194821 196071 638747 609931 1378432 1355623 415403 409128 596994 599640 732938 719527 764078 763476 805819 818481 785816 867671 1837545 1919769 1198969 1011781 649931 640039 768974 760425 799021 812821 834589 843411 938292 942942 4182884 4321020 40.15 71.7 1
11:54:54 2024-01-25 616040 612989 194036 190655 299038 306397 312104 307106 203634 203043 243801 247736 283543 284099 3523316 3811416 5475969 5291795 980313 1014919 270679 242325 250031 249355 279814 273045 269296 271380 195130 195271 638253 601840 1403447 1355623 413054 410999 596497 597942 736564 719262 758479 765645 807232 816172 782996 876721 1845659 1934768 1211896 1002378 649653 641044 762457 760698 801969 811673 832768 843825 946231 943311 4126013 4317821 40.15 71.7 1
11:54:55 2024-01-25 619707 612117 193715 190484 299360 306937 311086 307821 203600 204147 243247 247392 284012 284059 3523591 3750557 5435206 5291795 979464 1014625 271542 242154 248698 250154 278215 277268 268886 270553 194821 195305 636844 609061 1384408 1342819 415403 409810 593855 599345 735456 713362 764078 765915 801359 811545 786355 871833 1835166 1933844 1217654 1012456 651400 636429 767300 765189 797309 810526 838416 847030 934299 939169 4197853 4327186 40.15 71.7 1
11:54:56 2024-01-25 620448 612340 194858 190488 301112 306793 312512 306463 204097 202937 243801 248183 282284 285837 3525828 3806002 5457345 5261610 971113 1014625 271577 241474 250067 249424 279718 272275 268886 271380 194513 195882 638747 607931 1413563 1355623 415403 409128 595318 599640 733375 719299 763428 763476 804913 818481 784145 869909 1835166 1910794 1206257 1013177 645523 638304 767919 758406 798037 815703 837535 842429 938094 945987 4188421 4320466 40.15 71.7 1
11:54:57 2024-01-25 616541 611257 194203 190351 299527 306325 313903 307786 203566 203043 243441 247736 283437 283788 3523591 3804695 5475969 5276732 980313 1014625 269855 241984 249469 249321 279718 273045 268886 270329 194993 194967 638253 600552 1393790 1355623 413054 409775 595355 597942 737142 718507 756255 765645 807176 811545 782996 874429 1844348 1927185 1204373 998082 647172 638340 759723 760624 800302 807864 830435 842809 946231 941487 4120237 4309927 40.15 71.7 1
11:54:58 2024-01-25 622431 612477 193729 190813 300178 306937 310904 310231 203459 203365 243585 248149 282213 284059 3527479 3753382 5455796 5292100 979427 1014625 270714 241984 248663 249424 277986 273045 270561 271190 193934 195339 639615 607760 1370393 1341638 414814 409810 592141 600919 735456 713362 764347 767578 799025 811509 788695 871214 1840421 1934335 1194957 1011017 651400 630956 764656 764523 795071 807099 836740 844020 935512 937952 4184008 4326946 40.15 71.7 1
11:54:59 2024-01-25 621906 611179 194075 190486 299430 305499 311925 308288 202935 204004 243801 249810 282284 285458 3516752 3772860 5404104 5282429 968833 1014625 271542 241644 249469 248974 279718 273431 269990 271415 194513 195305 634025 606462 1380263 1352480 414226 410549 595538 600925 733894 717489 762991 761278 801962 818922 788497 870185 1831175 1912720 1221492 1012456 646691 636466 765742 756762 796601 811464 834882 838468 935549 943624 4179898 4313926 40.15 71.7 1
11:55:00 2024-01-25 617633 612806 194066 190547 299142 306217 311961 309137 203498 202902 243657 249321 283111 283422 3526104 3804581 5497827 5295571 987382 1015458 271507 241644 248488 249424 279292 272852 269707 270553 194993 195271 638253 603993 1399957 1352480 413955 409810 591923 594088 738068 715421 760126 765915 807232 811437 781813 875711 1844114 1934805 1223411 1003171 649549 641129 761375 762358 802006 808810 829844 842511 941972 939315 4120023 4302040 40.15 71.7 1
11:55:01 2024-01-25 619305 611261 193960 190983 301362 306613 310980 308182 203498 203862 243657 249321 282969 284715 3523591 3750447 5437146 5299599 983736 1014625 270679 241644 249083 249170 278409 273045 270752 271415 193899 195339 634459 604366 1394002 1342589 414226 409810 590488 600858 735977 713362 761794 765915 797862 811243 787542 870558 1835129 1931103 1194957 1007463 649549 634703 762995 763439 795437 807099 834882 843384 936875 935333 4173936 4317821 40.15 71.7 1
11:55:02 2024-01-25 621262 611261 194207 190060 300511 304999 311854 310012 205203 203400 243621 248046 282152 285458 3523104 3802144 5438720 5276826 968276 1013905 272126 241296 249469 249182 279327 273045 270371 271704 193934 195305 631207 609061 1376798 1352480 414593 410549 595960 598532 732856 717489 763534 761278 802602 818481 786375 871577 1833778 1912716 1202490 1011017 647615 638340 765742 756762 798037 811392 832402 839947 938204 942942 4183315 4324174 40.15 71.7 1
11:55:03 2024-01-25 616104 611257 194242 190351 300895 305858 312104 306463 203459 203043 243513 249285 283048 285822 3527515 3810122 5492823 5290120 989220 1014625 271507 241644 248488 249355 281501 272550 269296 269764 194993 194663 630822 603993 1379098 1355623 413640 410710 593015 596213 735716 715421 756291 765915 807232 811401 781579 876372 1844386 1935487 1206257 1002897 650474 640222 761375 761706 802006 808239 829844 842785 941972 942123 4114727 4308456 40.15 71.7 1
11:55:04 2024-01-25 617485 610997 193900 190390 298664 306937 310650 308037 202969 204290 243801 246639 283367 284457 3528699 3753222 5435093 5289971 978552 1013186 271261 241939 248941 250119 277986 273806 270371 270553 195274 195203 636844 608874 1407693 1346404 415403 409547 585852 599215 733894 711273 764520 768158 801395 816172 784097 872821 1837364 1930227 1213815 1013898 651400 634598 768327 764523 795670 809381 836108 841551 931438 939315 4202072 4321020 40.15 71.7 1
11:55:05 2024-01-25 617798 610820 194207 189528 298624 306672 311594 305930 203917 203043 243765 247942 281854 285806 3516752 3813339 5466117 5265589 970533 1014477 272147 240895 249505 249390 279522 271985 270752 270294 194549 195237 634025 607969 1382085 1357933 415403 410549 595538 595387 733375 719017 762338 764560 806090 819638 783873 867671 1838675 1915076 1196840 1011017 648166 640222 765742 761242 800302 809984 830435 839662 938204 937565 4164557 4305384 40.15 71.7 2
11:55:06 2024-01-25 614759 612071 193019 191025 297829 306793 311849 306428 203459 202818 243801 246639 282284 284059 3521771 3809095 5495647 5290065 985141 1014514 272101 242047 249291 251852 279028 272238 268886 269764 195350 196758 631170 603993 1383090 1354662 413640 413487 591814 596213 737054 715421 756328 768194 807232 811437 781850 875749 1842789 1938277 1182860 1001745 651400 638377 763536 764523 802576 807099 828074 844020 941935 939315 4117602 4308596 40.15 71.7 2
11:55:07 2024-01-25 621593 610393 193599 190690 297725 306937 310144 307356 202969 202688 243008 247942 281929 285955 3516752 3751703 5442982 5278771 977183 1011566 272232 240752 248592 249321 279788 272936 270335 270413 193934 194663 628042 608402 1382911 1350555 415403 410549 585744 597942 731746 713340 762408 765645 801395 815597 786026 868908 1832476 1924747 1211896 1015342 650474 630956 765742 763439 797472 808239 831184 839128 931438 939315 4208074 4317821 40.15 71.7 2
11:55:08 2024-01-25 616040 609531 193905 189493 298624 306901 309927 305716 203600 202370 243422 247736 281854 285605 3516752 3809572 5455796 5246546 970176 1016182 271746 241130 249255 249286 279788 270527 270752 270413 193793 196380 634025 609210 1393731 1359049 415109 409969 593497 593978 729606 716980 759570 762395 807122 815700 779564 867054 1833778 1920276 1215735 1005179 647669 639769 764656 759016 801438 809073 829844 839662 939981 937529 4164557 4308456 40.15 71.7 2
11:55:09 2024-01-25 606101 610997 193594 190690 299573 306937 311376 307821 203668 203078 243837 247770 283146 286034 3523591 3814523 5503905 5301160 993102 1020184 273277 246429 250804 252853 281715 275763 272880 274228 196923 196905 643891 608762 1406252 1365288 417177 414772 597928 600858 745700 723627 766710 774994 816400 820487 790483 886135 1870816 1964249 1223207 1013898 659759 648373 773826 772596 816299 824754 841574 855798 960146 961621 4195277 4352221 40.15 71.7 2
11:55:10 2024-01-25 636502 634866 199019 199387 315965 320829 332364 328614 210076 208721 256741 261462 297711 300554 3616178 3933895 5660955 5466321 1026166 1077597 284725 256421 266145 268525 301308 297187 288781 292693 202395 206414 691261 635921 1434787 1405709 430399 423642 617775 624149 765728 749844 795406 793305 831676 852284 817444 898849 1932846 2027350 1207520 1054202 680264 663628 802585 801350 833147 843357 867736 876964 975592 976282 4308144 4464667 40.15 71.8 2
11:55:11 2024-01-25 657229 643930 197810 199391 315624 322495 336120 336974 210726 211567 259198 264384 298036 301198 3647525 3903894 5695817 5515061 1060369 1091250 283972 251172 267223 268559 304570 293327 291286 293096 202642 203410 710471 628651 1468183 1416748 428259 423714 617337 619361 767906 750677 785420 790837 828596 838514 804296 893291 1937976 2038009 1165532 1041794 674992 664639 800311 790984 825540 843357 860103 862565 967156 972916 4383180 4477032 40.15 71.8 2
11:55:12 2024-01-25 651835 649101 196508 194405 316005 322554 337679 333969 211378 210113 258435 266348 298036 300942 3664864 3933895 5651630 5514784 1055398 1097604 281737 249736 266367 268151 302261 293846 290171 291787 201711 204108 685376 635343 1438676 1402431 427955 423534 608805 616145 761901 737930 780217 788279 813872 827426 796623 883727 1936548 2055108 1229168 1033966 669997 654075 788053 788672 823350 827562 844081 862528 962942 957547 4248966 4467667 40.15 71.7 2
11:55:13 2024-01-25 659549 649141 195750 191296 313566 318821 333987 334005 210806 208721 258399 262333 295868 297527 3666384 3950705 5726233 5529871 1059615 1100725 276779 245839 265515 266914 301308 291953 289032 289312 198754 200398 660677 625538 1463225 1419156 424623 419483 603192 605637 747288 730819 767809 770008 810635 822541 778713 865092 1926371 2008966 1208279 1029525 660229 650284 781923 773815 807149 820478 839760 841459 939201 948162 4377108 4459111 40.15 71.7 2
11:55:14 2024-01-25 652374 648639 192913 188761 309241 315951 333951 329947 209562 205744 255951 261897 294181 297599 3667203 3954151 5651630 5505682 1055304 1097604 277494 243099 264706 265245 297671 291890 286683 288766 198350 198763 681301 630486 1420264 1401723 421850 417890 593125 599493 740661 718796 762805 765571 793383 806926 772812 851331 1912148 2008923 1200607 1026114 656993 641437 772730 770336 793356 809381 827850 833488 928352 932835 4342753 4458301 40.15 71.7 2
11:55:15 2024-01-25 662666 649141 191447 185821 307813 312901 331592 329413 206929 205744 253601 259473 291595 294668 3666384 3916566 5673067 5515061 1060171 1097604 272147 246567 261702 262598 297816 288626 283631 287954 196793 197797 675502 623298 1430806 1390529 416584 414579 589754 597205 736092 713266 751820 758916 784090 795698 763857 846346 1906673 2018932 1202099 1013898 649088 633804 761878 765041 792231 800291 819941 827902 927375 919538 4298738 4448936 40.15 71.7 2
11:55:16 2024-01-25 659288 649101 189200 185792 306092 313890 329858 327623 206251 203833 255470 259654 291027 296510 3675736 3917031 5670285 5516563 1066359 1100725 271507 241984 261558 262380 295856 288554 284171 284920 196959 196223 687101 620637 1435943 1401723 415403 412192 584013 590002 731709 709803 743390 754282 784090 790992 755918 839583 1912148 2010312 1206257 1010063 649467 635422 760261 758979 791108 796546 808677 823022 924960 918374 4289333 4461803 40.15 71.7 2
11:55:17 2024-01-25 664387 654646 188640 189941 306992 312682 330822 327888 205399 204752 258893 257468 292287 293500 3690851 3939505 5676145 5524440 1072793 1103615 271317 242325 259946 261179 297493 288170 284499 285601 196406 196530 679851 622282 1457358 1401723 414226 411649 587251 589583 729606 710159 741039 746417 781765 783808 749205 839904 1914874 2006819 1215735 1005240 643932 636018 756448 756278 785899 792212 805845 819796 924396 917653 4248966 4467667 40.15 71.7 2
11:55:18 2024-01-25 664387 656832 188864 189776 306992 311988 329858 328915 205542 208751 253566 257434 293506 293913 3699712 3981117 5744896 5543197 1066629 1106824 269890 241608 261630 260782 297635 288554 283631 285392 196233 196530 689790 619239 1432452 1405709 412396 410259 585554 589271 726269 709300 737190 740732 775181 784432 747265 829903 1908253 2001090 1208058 1008900 641893 631828 756485 753566 788330 795689 802459 813198 919817 915711 4259863 4467667 40.15 71.6 2
11:55:19 2024-01-25 666381 659370 188640 189741 306955 313890 329858 328649 205576 204864 259185 258220 291949 294533 3713144 4012563 5735558 5525928 1059908 1109183 272337 240895 261630 261179 297816 288626 284969 284587 196233 196223 682751 627792 1417342 1413951 414814 409969 584146 585238 719944 708098 737815 738567 770668 784360 740682 825905 1901294 1981069 1215735 1016123 641855 634180 757970 751854 781841 793440 799762 809118 917177 910524 4317549 4480227 40.15 71.7 2
11:55:20 2024-01-25 660525 658191 188597 187204 306910 311952 333915 327393 205611 204864 259076 258254 292875 292634 3721096 4052050 5736614 5544743 1065705 1109585 271093 240895 261594 260745 297602 288590 283733 287144 195785 196939 678945 628688 1423056 1405709 413054 409969 584571 588748 720489 705217 735757 735895 767765 779914 741918 819839 1901294 1982689 1208058 1016789 639604 630861 756411 746454 774916 789939 802384 809257 913173 914441 4339564 4484358 40.15 71.7 2
11:55:21 2024-01-25 664318 658218 188602 189440 306131 311662 332581 328507 205542 204864 253566 257503 293875 294497 3730192 4061772 5754209 5563390 1062435 1112845 270679 240113 263219 261144 297816 291070 282731 286302 196269 196530 679851 626897 1429246 1405709 411776 405867 579313 585275 717081 699101 734012 735987 761639 781016 741243 819876 1895898 1986266 1190787 1015342 638423 621907 754342 750855 774731 789830 802384 805225 906541 911858 4351773 4495847 40.15 71.7 2
11:55:22 2024-01-25 664392 658259 188892 185967 306982 311988 332904 328951 205223 204684 256593 258254 292875 296762 3742510 4040081 5728424 5573713 1064723 1114425 271507 239334 261630 261144 296798 291330 283189 286266 195823 196223 681301 628688 1456864 1406946 412688 405601 576412 582688 715559 697086 734012 737031 761393 775382 739619 814185 1892022 1989085 1223617 1017283 639367 625509 756522 749899 772720 788777 801667 802179 907813 909909 4348773 4512764 40.15 71.7 2
11:55:23 2024-01-25 666281 663964 188471 185982 306987 314854 333265 330549 204904 204576 259222 257827 293875 297390 3746539 4046744 5735283 5581159 1069149 1116044 271282 239334 260567 261144 296978 290445 282766 285392 195785 195916 679851 631850 1445875 1408943 411776 405831 574783 581201 715052 695041 730741 733867 758666 772483 735918 808149 1892022 1989085 1217749 1016789 639330 623739 752207 747168 769406 782110 793125 796488 899868 906545 4358205 4499683 40.15 71.7 2
11:55:24 2024-01-25 666456 665538 187941 185588 306735 311916 332634 328880 204983 202937 255687 258220 292394 295641 3758578 4046744 5731475 5577972 1075678 1117892 269667 238963 259545 260745 297187 288716 281940 284521 195165 195339 679851 631388 1420531 1401723 409308 405831 573935 581201 713462 691989 728595 731169 752575 765793 729400 803991 1897323 1987675 1196544 1013898 637326 623027 748895 746183 765153 775445 792005 792719 892286 902213 4380012 4505373 40.15 71.7 2
11:55:25 2024-01-25 667408 665812 187646 185455 306329 311774 333373 327358 204762 203043 254245 258254 290696 295426 3755905 4054095 5716907 5561729 1074019 1116044 269632 237891 258927 259950 296769 288554 281953 283617 194821 195102 681301 631388 1417929 1406946 405750 404225 568113 577877 710409 690886 724726 728765 751693 761886 728308 801252 1885276 1981283 1194625 1013898 633703 618249 744928 741257 763527 775409 788520 790144 889380 897245 4355172 4512575 40.15 71.7 2
11:55:26 2024-01-25 670275 667762 187188 184600 305980 310829 331718 329468 203815 202689 255001 257468 291062 295154 3761080 4061429 5762080 5580712 1066132 1117925 268742 236353 259180 259303 296143 288554 280977 283149 193899 194663 678401 628688 1496259 1410943 408207 400228 569722 576133 706391 687514 719412 722485 747357 762861 724557 796885 1882749 1973617 1192318 1009507 627961 612893 741988 735336 756885 773120 782693 787826 890360 893103 4355172 4505128 40.15 71.8 2
11:55:27 2024-01-25 673430 670614 188593 184498 305043 311303 331753 327251 203498 202831 252635 258308 291808 292840 3772136 4105174 5782185 5593939 1068787 1118753 269492 236388 259946 257974 296143 288635 279696 283000 193557 196033 678583 628688 1442505 1408943 405320 400866 568149 576097 702330 687955 717517 717507 743474 757427 717530 795481 1886652 1966484 1200382 1004599 627961 618285 740377 732881 757978 766504 774483 783710 892235 888590 4317549 4498971 40.15 71.8 2
11:55:28 2024-01-25 668708 667164 186613 184206 303887 311964 331574 328182 203464 201911 252635 257846 290647 294402 3780117 4089715 5771752 5576732 1075598 1118790 267802 235624 257119 262537 297504 287347 279696 281892 192338 198373 674052 630036 1438251 1410943 405033 400300 570530 571821 700202 687955 715478 715440 741151 752958 710385 789614 1882749 1970044 1186948 1001745 625281 616433 736999 730483 755780 766396 770012 781375 884505 884619 4298738 4495763 40.15 71.8 2
11:55:29 2024-01-25 671704 667200 187090 182960 301427 310029 330530 328182 202766 201138 252224 257089 289884 293777 3780117 4088933 5763534 5557725 1076255 1118753 267035 235285 256508 258495 294961 285053 280324 280109 192093 194699 676951 628240 1422058 1416140 403886 396529 565667 567868 697223 683925 709111 710679 740956 748485 708336 787298 1880075 1969003 1207967 992473 621732 612797 728862 726664 755939 763930 768845 781444 883042 875503 4295859 4508806 40.15 71.8 2
11:55:30 2024-01-25 677863 667047 186090 182092 301396 307834 327799 325950 205656 200472 251636 255694 289457 293416 3781429 4068140 5782185 5580712 1075678 1118680 266091 233383 255898 257339 293841 284933 279569 278414 192303 193577 675502 620573 1432779 1418149 399899 395593 563166 563648 695911 680713 703039 707811 734119 743960 705049 786107 1881411 1971440 1185029 989319 619490 611029 726761 724534 751477 757418 764612 778007 877942 870424 4326955 4485643 40.15 71.8 2
11:55:31 2024-01-25 680897 667051 185464 181770 300473 306937 327834 325353 205407 201102 250332 255261 288588 291802 3784199 4065709 5805876 5593939 1079004 1118753 265559 233314 255863 256477 293409 284595 278979 281335 191150 193441 659570 619310 1437179 1410943 398092 394374 559099 563648 695252 678750 696861 705465 731814 739364 701166 783743 1876190 1971440 1206011 987406 618136 609158 723678 722412 747256 752711 760267 774385 873576 865483 4345766 4485769 40.15 71.8 2
11:55:32 2024-01-25 679786 670825 184746 180978 301249 308189 326846 324992 205120 200088 249137 255653 288150 290837 3778608 4051233 5786842 5610042 1085169 1118717 262009 232019 254685 255407 293266 284027 278159 278065 190457 193001 672602 621449 1425357 1408943 396963 393195 561336 562761 692652 676794 697402 700579 728607 738341 697090 780329 1873477 1967878 1186948 988109 619478 607368 722107 721354 746197 748368 756282 768747 866273 866387 4339564 4495861 40.15 71.8 2
11:55:33 2024-01-25 680341 667011 183834 179546 298664 306599 324811 324992 200601 198491 248367 253663 285740 292209 3787960 4023837 5778605 5612691 1084846 1119180 261070 233290 254837 254448 289207 283161 276492 277986 188998 191113 658758 621179 1437483 1401723 394718 390505 552143 558566 689031 665693 689682 698129 720558 727675 695046 771781 1858913 1953104 1190361 991026 614204 598376 718622 717470 733343 743646 755832 761798 854665 856478 4427253 4505128 40.15 71.8 2
11:55:34 2024-01-25 678823 667313 183054 179387 297655 303111 325826 324006 199661 197940 247219 252886 285671 288622 3793772 4058886 5754209 5607158 1088182 1122104 260057 231911 254082 253558 290087 284540 274170 278038 188825 191079 663445 620194 1440512 1399107 392235 391763 550014 559145 687082 666059 690857 696081 716716 726551 689949 764444 1853605 1950873 1186449 992473 613331 599516 717567 715403 729870 739463 748965 757293 853039 856406 4392794 4505241 40.15 71.9 2
11:55:35 2024-01-25 672648 667268 182470 178569 297834 303039 324974 321070 200461 197184 246422 252851 290444 288658 3793366 4084890 5722156 5572755 1078949 1118688 261964 231012 252150 253204 288978 282934 274241 276143 189616 190206 669702 625872 1414215 1401723 394439 387912 548598 555393 678888 661388 689682 691971 714432 725841 687959 755571 1845659 1931293 1191909 986739 605767 595465 711460 708276 727956 739463 750052 750999 853039 854211 4342476 4489356 40.05 71.9 2
11:55:36 2024-01-25 675111 671115 181897 177413 298050 303447 324974 321783 198448 196568 246387 249739 290433 288369 3787960 4114082 5756445 5582121 1065295 1115772 258758 229077 252400 252254 288775 282788 275111 275526 188949 189740 655899 622413 1424497 1403100 392179 387186 550153 552921 677927 662142 687621 685359 707288 721372 681758 754579 1844386 1924747 1175434 985300 605767 595942 711387 705236 727783 737203 738133 746966 854854 847392 4305068 4480004 40.15 71.9 2
11:55:37 2024-01-25 673616 671124 180650 178258 295573 302154 324974 319096 198414 195378 245628 250504 290043 287190 3782820 4102387 5750113 5545810 1069414 1116044 263158 229077 251369 250921 288426 279576 272845 275348 188515 189110 687703 624643 1416707 1405709 391621 385303 549727 551862 673407 661857 682606 683943 710367 721336 674741 750832 1843038 1932637 1176668 979603 603261 595355 706368 702066 728299 734328 737806 746929 848077 844494 4267723 4480004 40.15 71.9 2
11:55:38 2024-01-25 679380 671151 180711 176855 295781 303018 322480 321034 197725 195039 245628 249739 284881 286275 3797312 4103610 5759431 5563390 1069549 1118150 259618 228367 250278 250154 287125 279612 274122 273114 188021 188744 663902 622358 1421750 1412452 390508 384114 546040 546938 673051 658328 681163 682666 707251 717142 672800 750113 1843038 1931103 1174712 973587 601354 591051 701202 700075 725722 730413 736132 749422 844941 837127 4299100 4486157 40.15 71.9 2
11:55:39 2024-01-25 681317 671124 180110 178008 294465 300709 322480 320713 196459 195344 244837 251169 284552 285601 3793658 4094434 5764645 5570012 1072793 1116044 258890 227271 250067 249355 287990 279649 271393 271829 187889 187437 685651 615750 1422784 1413726 388846 384287 548930 545869 669683 654988 675755 678105 709205 712431 673506 746592 1840421 1935216 1174712 968781 597305 585563 699179 698767 718351 725514 731844 746408 842640 837854 4323995 4480004 40.15 71.9 2
11:55:40 2024-01-25 682775 673131 179250 180391 292766 301416 321955 318578 196459 195039 245708 248735 284047 283824 3797312 4089715 5782185 5576732 1079041 1116044 256473 226919 249469 253262 287990 279311 269812 271450 186968 186884 643891 614911 1447807 1401723 385005 383128 543683 546645 669536 654523 671913 676802 699594 709361 666965 748572 1840421 1936737 1163919 974319 599939 585599 699216 698587 718351 721291 728586 737713 834089 834202 4333374 4489356 40.15 71.9 2
11:55:41 2024-01-25 676820 672615 178770 180077 292155 298888 320174 318061 195881 198934 245424 249289 282346 284969 3801815 4049971 5726233 5574166 1087381 1116044 255720 226417 247513 253725 286302 277827 269777 270140 186409 186231 660187 614911 1427345 1397752 384460 382119 536763 541243 669045 648488 669704 677246 697145 703165 670901 743529 1833437 1929153 1159062 979487 598583 585371 700896 698990 710376 720747 728549 734427 830083 836007 4402199 4484358 40.15 71.9 2
11:55:42 2024-01-25 673612 667286 178382 176779 291867 299609 321920 315598 195812 195153 243801 248114 281583 284893 3802731 4089590 5714521 5561954 1078853 1112772 255257 225448 246263 249946 285392 277491 270371 269729 185191 185648 651611 621969 1397350 1392503 385551 381042 532094 542394 663367 645310 671913 673298 694918 707143 668985 734274 1821687 1901262 1155149 978019 591342 581549 696707 689889 708866 723541 725363 730597 834703 829329 4336361 4483424 40.15 71.9 2
11:55:43 2024-01-25 673607 672063 179758 176285 290723 298032 322735 315598 195168 194880 243211 246571 281390 283840 3797312 4151759 5754209 5567360 1061954 1112772 254830 224560 247096 247848 285428 277329 269007 269764 185121 185648 649402 620637 1403767 1396463 382074 378393 538319 542394 662427 646510 670002 667597 689122 701259 662088 733484 1826688 1914085 1181934 970162 592187 583517 693913 689742 711342 720240 721485 730634 832518 827186 4270522 4492803 40.15 71.9 2
11:55:44 2024-01-25 681592 672588 181804 175481 290723 298257 318710 317066 194224 194300 243557 247233 281390 284352 3806664 4106083 5754209 5557988 1070719 1114425 254118 223365 245954 248057 284471 276056 269990 269597 184956 186418 653756 613426 1423924 1404711 380924 376483 533755 531711 657886 643026 662587 664662 691144 699812 656744 734983 1826688 1923907 1172755 967712 592610 581336 689985 688691 710376 712133 718456 729872 823711 820315 4336240 4483424 40.15 71.9 2
11:55:45 2024-01-25 678865 673065 181313 175473 288391 297432 317048 315978 194224 193651 242181 248274 278797 281469 3805445 4051210 5716907 5567360 1085111 1112809 252494 227859 244032 247674 282859 274369 269007 269218 184252 185896 654470 611562 1431951 1392503 380140 377812 530327 534342 658182 637857 660233 665638 687077 693770 659411 730630 1812683 1906995 1155149 970050 591342 577680 690573 687716 701156 711396 720030 723330 818575 824882 4405487 4489599 40.15 71.9 2
11:55:46 2024-01-25 675527 667268 177502 174330 290969 295641 320865 314096 193921 193041 240716 247233 278727 284352 3801928 4089590 5699654 5552576 1075400 1109549 251301 227716 248782 246116 281927 274333 267615 269218 182749 186157 642481 621007 1406179 1386232 378637 374230 528456 535101 653233 634566 660703 663284 681055 694403 654583 725168 1807284 1889149 1151237 970162 584227 577045 689590 680438 701046 713412 712091 722026 822945 820661 4309102 4470855 40.15 71.9 2
11:55:47 2024-01-25 672620 673280 176863 174452 288756 295584 318669 314096 193183 192257 241630 245714 278762 282566 3808161 4132301 5744896 5543197 1068024 1109585 252072 223290 243282 245359 282028 274298 267651 267227 182749 184823 648119 611449 1422953 1401723 378524 371923 529203 530049 651384 634603 653870 657525 684057 689176 649337 725721 1815260 1912716 1157106 960153 586308 577082 682763 681045 701161 707269 711117 722466 817578 815144 4332854 4481545 40.15 71.9 2
11:55:48 2024-01-25 678558 667205 176752 173456 288151 296000 315636 315017 192119 191826 240236 245336 277749 283767 3809103 4055638 5716907 5537836 1085111 1111983 250115 223140 243711 245359 280179 272624 266384 266781 182170 184272 646886 609931 1401876 1390529 376383 371888 522973 528852 651384 632015 650985 659462 676088 685354 652248 722483 1807284 1902593 1167971 964655 584642 571146 682763 681661 693109 703300 710146 716389 809270 816189 4418550 4480969 40.15 71.9 2
11:55:49 2024-01-25 674647 671639 176572 172766 288318 293266 316756 312193 196680 191512 240594 245538 277004 282966 3812954 4108135 5698257 5554024 1069474 1106824 250533 222878 243639 244569 279683 272589 264349 266781 181559 184108 641606 617471 1399372 1387217 376383 369884 523818 530049 645205 629265 652944 654541 674978 689267 645000 716422 1802156 1879762 1177945 959079 580807 572834 682763 676470 696204 703408 703529 712142 813986 811117 4268840 4472169 40.15 71.9 2
11:55:50 2024-01-25 678414 672650 176017 172256 288003 293742 315299 313845 196505 191153 239121 243421 277073 279572 3814025 4105971 5763534 5554024 1070833 1109585 249351 221023 243711 243069 279948 272364 264313 265147 181559 182781 643035 608193 1406928 1397752 373283 369848 523009 522734 647140 632463 648557 652714 676963 678757 642084 716148 1804170 1909077 1154007 955383 580535 567927 673933 676703 692057 698153 709642 716389 802497 802360 4357755 4484695 40.15 71.9 2
11:55:51 2024-01-25 682504 673070 176285 171371 288043 292339 315557 313917 192703 191280 238204 243996 275496 279536 3804538 4084815 5715720 5552576 1069953 1106824 249451 221023 242163 242289 278444 273624 263101 265998 179775 183733 649110 615788 1410850 1376992 374185 369884 521291 522698 644953 626438 649055 649387 669495 683282 642120 707959 1792349 1878781 1183337 958104 577831 567788 676945 672454 692094 700720 698830 707964 807200 805504 4261116 4464667 40.15 71.9 2
11:55:52 2024-01-25 676561 671074 174482 171575 286101 294093 313207 312678 192569 190413 237538 242094 277938 278498 3817540 4103610 5747830 5536595 1062977 1106824 249977 219613 242127 240840 277986 272275 263066 263088 180219 181880 655899 608156 1403719 1399736 372421 367520 520823 522870 641762 626699 641854 650804 667182 675280 634535 709541 1789802 1903944 1175197 949822 576188 563345 669697 672931 688023 694358 704067 709509 798032 800273 4342664 4467667 40.15 71.9 2
11:55:53 2024-01-25 671992 667277 173615 170114 283278 290529 312798 308358 191700 188658 237407 240913 276626 277963 3819051 4110211 5744745 5543197 1066208 1107130 246907 218742 240627 239999 279001 270310 260922 263197 179049 180732 640176 606031 1414286 1388558 369032 364990 518583 521319 640400 625551 640895 647443 667821 668415 635723 707123 1790025 1887809 1152012 951511 574552 558811 669697 668580 680782 688198 697889 702896 793418 797943 4386616 4467667 40.15 71.9 2
11:55:54 2024-01-25 675259 667272 173304 169814 283309 289018 314042 308288 191028 188692 236108 241155 275184 277787 3804349 4108153 5683953 5537231 1059796 1106002 248471 218027 239597 240633 277790 270527 260230 261848 178113 180767 642499 612713 1414684 1383283 369304 363060 514637 520950 634846 620770 640873 643500 664885 674294 628965 700861 1779514 1877271 1154007 944729 570379 562081 664323 662677 682991 691538 689673 702933 795739 791007 4305068 4455288 40.15 71.9 2
11:55:55 2024-01-25 678750 669573 172714 169571 282134 290545 311594 308323 190860 188782 235379 241155 274343 277325 3806664 4058718 5703013 5538740 1080306 1107003 246294 217397 237591 244391 278021 268864 260195 260978 180094 180127 643214 606462 1413904 1383859 368257 363131 512419 513684 634739 612933 635981 643699 658680 667362 631053 695805 1774525 1862706 1136053 952597 567710 557945 665336 661838 678375 690208 693784 699819 793381 790971 4311388 4458301 40.15 71.9 2
11:55:56 2024-01-25 675532 667272 172238 168507 282877 288874 311805 307356 189864 188066 234723 239646 274763 274294 3812097 4151124 5736614 5542105 1052302 1105429 245284 217024 239633 240215 276123 269324 260050 260831 178940 179968 642152 611208 1409878 1379364 367996 362516 513959 520344 633049 620113 636506 637389 658132 667362 625470 699831 1784944 1879762 1159991 940639 570916 559168 661935 661706 680782 685309 690944 699819 786597 784369 4326111 4461483 40.15 71.9 2
11:55:57 2024-01-25 677826 666939 172131 168495 281871 288874 309170 307356 189199 187770 239802 239578 273506 275171 3808566 4085108 5695630 5544743 1072481 1103784 244355 216687 237450 239507 275949 267895 259795 260909 178581 179783 644184 612446 1398447 1368230 366955 364932 510716 513684 633049 613706 634593 637923 653858 667290 626517 691151 1770626 1858755 1162987 946110 565293 556369 660529 656559 678856 685381 688101 695772 788765 783121 4248966 4451948 40.15 71.9 2
11:55:58 2024-01-25 680273 667272 171580 167932 280363 287990 308305 308556 188440 187805 234788 239245 273053 273874 3816016 4103610 5744883 5535294 1063467 1103615 244600 214677 238081 238994 275420 267671 259466 260989 179083 178135 643602 603993 1418896 1390177 363307 360871 512419 514468 631896 617232 632807 638327 656782 661429 627185 695582 1770626 1861426 1162987 947457 567710 555671 663381 660433 670966 681317 688591 689305 781390 784333 4314617 4451948 40.15 71.9 2
11:55:59 2024-01-25 667725 667164 171069 167334 280400 286669 309170 306964 188902 186595 234824 242517 272636 273909 3809379 4117556 5670280 5520499 1055304 1100725 244600 214414 238857 238872 273149 266965 258524 260917 178152 178753 625041 607461 1388761 1376992 364299 359532 507802 514321 622118 613706 630824 634313 657881 665341 620081 690624 1770589 1862830 1143285 936172 565293 555510 656764 656022 673924 676367 680479 690592 781979 779887 4314467 4455288 40.15 71.9 2
11:56:00 2024-01-25 676352 666939 170729 171096 278527 287198 308574 306964 188310 186011 234788 237751 271580 273874 3808566 4080466 5697658 5535294 1072367 1102833 242319 214116 236055 237765 272696 267179 258375 259310 177955 177273 634459 603764 1398099 1374574 363167 360690 507612 513229 629256 609484 632208 636294 650919 659538 622902 688036 1761406 1841775 1140043 944766 561981 553725 658798 654041 671589 679261 679292 686500 783984 779850 4235432 4448936 40.15 71.9 2
11:56:01 2024-01-25 677376 667169 170467 171065 278531 285356 307509 306144 187425 186595 233855 242793 271805 273886 3816016 4105971 5735558 5529871 1059615 1100418 242284 218488 236055 236664 273114 265320 257977 258579 177581 176681 637496 602270 1421079 1383283 362135 358342 509055 511422 627429 610887 626324 634726 653229 657134 619935 692371 1766452 1857553 1142638 943529 564218 550397 656727 652678 665688 676331 682486 684441 775186 782092 4313221 4442596 40.15 71.9 2
11:56:02 2024-01-25 673129 667196 169994 170462 278531 284530 307303 306065 187391 190038 233855 242348 271355 273077 3806664 4145410 5703795 5520499 1044814 1097269 240870 217767 235891 236264 271865 265541 255606 258796 176448 177103 637802 606462 1384565 1372115 360645 357515 507575 509935 623661 611922 628862 629130 651343 658096 616325 687361 1769745 1868376 1144033 934142 561148 548915 653271 652641 670842 674285 679775 687514 773665 775373 4342386 4451948 40.15 71.9 2
11:56:03 2024-01-25 677302 667169 169922 167028 278457 282771 306946 306065 186804 190136 232563 239300 270117 273886 3812097 4080317 5679382 5535294 1067987 1101692 240029 214228 239204 235207 272280 265099 255253 258362 176131 176126 630707 602909 1388088 1365692 359828 356476 503314 508388 624765 605444 627014 628766 645864 659503 617527 681163 1760433 1835170 1135587 939395 557617 551531 652747 647406 667794 675307 675746 682426 775149 771911 4272244 4439571 40.15 71.8 2
11:56:04 2024-01-25 678897 666654 168584 167033 278147 283423 306946 304704 186186 189834 231804 238561 269260 272691 3812097 4098482 5716907 5516563 1066316 1097604 244279 215045 234697 234893 271450 263074 255570 257170 175604 175815 631600 603993 1397575 1374063 360084 357228 501855 505287 622117 602656 619898 621965 639132 649335 614383 676963 1753579 1841269 1143256 942186 554618 543843 651251 645712 660447 673404 671248 679194 774800 775227 4248371 4430205 40.15 71.8 2
11:56:05 2024-01-25 671997 668781 168342 167024 277951 283582 305544 303316 186478 186042 232527 236288 269260 272270 3813297 4128519 5703519 5506921 1056397 1097604 240029 212993 234697 234413 271001 263039 255570 255165 175836 179319 626653 600552 1426105 1381322 358555 355780 502565 504571 619410 605444 621295 621929 643871 649335 612842 679414 1752186 1848359 1130428 937527 558337 546631 649410 647944 658469 667173 674783 677079 768130 774958 4311388 4440137 40.15 71.8 2
11:56:06 2024-01-25 667217 667840 168313 166101 278004 281786 305759 303941 186152 185522 231443 236088 269260 270702 3816016 4124214 5680835 5516563 1048747 1096825 239794 212291 234697 233726 269353 263442 253969 256345 174730 179479 634903 604812 1385627 1372115 359064 353171 501855 506722 616646 603943 622621 622916 643871 650590 609204 681313 1759704 1852258 1114110 931533 556825 546984 647683 649429 663732 667065 673155 682799 764805 769915 4361233 4448936 40.15 71.8 2
11:56:07 2024-01-25 675527 667652 167645 166411 278510 280465 306946 303031 185401 185275 231083 237019 268033 272691 3813297 4098862 5679680 5520499 1061685 1096048 239679 212993 233600 233494 269729 267780 253191 256345 174138 179354 631863 604010 1391843 1360977 357541 354268 496148 505645 617553 598671 621736 620168 637648 649335 608103 671258 1750445 1836560 1141875 932860 550678 540820 644053 641152 659585 664792 666807 680422 771401 768281 4293645 4443088 40.15 71.8 2
11:56:08 2024-01-25 675835 669255 172205 166063 275824 281821 305617 302110 184990 185522 230723 235560 268033 271944 3812577 4081707 5675339 5518054 1066465 1097604 239476 211662 233600 232972 268943 262199 252346 254773 174138 176316 625883 600552 1385885 1360977 355990 352148 496004 504214 613105 597325 619458 621082 634843 648313 607241 672024 1746719 1833923 1124323 931533 550678 540747 642194 639267 658652 663391 664157 678228 769438 765028 4284330 4440221 40.15 71.8 2
11:56:09 2024-01-25 673760 667625 168414 165353 274546 282675 303972 300771 184566 184206 229829 234765 266304 272234 3812577 4055638 5683953 5516563 1059908 1095271 237962 210930 231786 232025 268876 263210 251994 252437 173340 175053 628741 597137 1417599 1362908 351740 351857 495222 501345 614713 595433 614388 612951 630575 645620 604452 667002 1741186 1822069 1122288 927565 547552 539698 638532 634512 653795 658074 660144 673169 762684 757364 4283211 4430205 40.15 71.8 2
11:56:10 2024-01-25 673430 665661 167614 165214 273025 282276 302941 301938 184566 184252 229472 234626 267856 270486 3816016 4058532 5673067 5513686 1063052 1096825 238157 210271 231750 231473 267745 261729 251398 252402 173272 174565 638299 596777 1376920 1362908 351704 351821 494172 499346 613843 594133 613482 616155 629208 641677 601885 666018 1739949 1823193 1098152 928885 547552 539698 638532 634281 653201 658340 659210 671225 763834 757026 4283211 4424309 40.15 71.8 2
11:56:11 2024-01-25 673910 665957 167704 164932 273202 279808 302270 299545 184244 184066 229366 234160 268717 270486 3819051 4060522 5663159 5513562 1062881 1093645 236695 209872 230887 230797 268876 261369 251659 252402 172721 175053 633453 598841 1395009 1360706 351137 351290 492739 498569 612108 593812 614209 614631 630361 640321 599230 663548 1738714 1824792 1118218 927565 545998 537868 636657 634276 652276 658304 658817 670442 757251 755054 4276872 4423892 40.15 71.8 2
11:56:12 2024-01-25 672950 666891 167357 164404 273012 279896 302270 298638 183515 183180 228706 233287 267247 270342 3822037 4063414 5674574 5516563 1062443 1094458 237514 210096 230599 230728 267262 261657 250769 251842 172599 173940 630171 596287 1397664 1362908 350571 349702 492391 495499 611170 591964 612464 614631 629470 643615 598047 660117 1733746 1826098 1116183 920909 544450 536545 633960 633827 651352 654199 657807 667480 756990 755330 4286481 4423892 40.15 71.8 2
11:56:13 2024-01-25 673910 666212 167240 163844 271952 279896 301352 299056 183229 183516 228511 233322 267247 268824 3816016 4068563 5683953 5514423 1063202 1094585 236156 209398 229918 234953 267745 261113 251129 251560 171863 173940 638299 597762 1382489 1352480 350324 349666 491348 496810 604615 585928 607946 607822 626662 637927 592514 662736 1733710 1824803 1123560 916989 544450 536545 633062 634281 651352 653436 658817 666022 748202 754057 4303680 4430205 40.15 71.8 2
11:56:14 2024-01-25 674872 665948 167474 162832 273232 278181 301106 299056 187067 183180 227255 232639 266170 267281 3812097 4081594 5654322 5489871 1055497 1092254 237288 208716 228742 232120 267084 259937 251306 250826 171317 173628 630553 603093 1418862 1362908 350288 345476 487062 496274 605545 592419 608883 608290 630807 634616 592551 664055 1738441 1833960 1110121 918272 545998 535087 632130 634276 643808 650652 660694 666269 748238 754325 4345766 4423892 40.15 71.8 2
11:56:15 2024-01-25 668671 665957 166664 162832 271498 278217 302270 295901 187067 181988 227414 232570 265665 268446 3805155 4096528 5623653 5482006 1053086 1091509 236710 207886 229384 230916 265821 259794 251057 252711 171146 173178 627653 600121 1403134 1360977 350864 348705 492739 492425 601785 585604 603192 609220 628472 631272 597281 661990 1733157 1823361 1112113 924859 544450 530913 636211 632930 644921 656308 659481 660048 748202 754288 4259207 4411678 40.15 71.8 2
11:56:16 2024-01-25 667224 667372 165832 163499 269816 279001 301176 297951 187328 181792 227414 231844 266135 267138 3814817 4125975 5678365 5486925 1050834 1091213 236225 207556 229265 230537 266532 259249 251162 251292 174056 172113 637318 594561 1385782 1375552 349870 346826 490929 492425 604897 587109 602895 609150 623876 631042 595823 654799 1727572 1805461 1108043 927565 541352 531770 634859 629174 647566 654392 653252 660048 752470 750180 4260503 4420840 40.15 71.8 2
11:56:17 2024-01-25 677181 668215 165871 162768 270605 277683 301389 297951 186927 182320 226675 232536 264728 267103 3814101 4061579 5642304 5492383 1062864 1091479 235193 207556 228387 230821 264335 258301 250388 250939 171111 172010 632003 594561 1371707 1361411 349374 346078 488825 493747 603187 585229 602709 605463 622112 631308 585897 658331 1731926 1818162 1112602 914926 544060 531698 629416 632231 645629 649326 654863 660048 743442 749455 4326955 4433367 40.15 71.8 2
11:56:18 2024-01-25 675835 665948 165832 161415 271467 276443 300818 297757 183625 181954 225973 231821 264692 266318 3814817 4088644 5669026 5501755 1055271 1093216 233652 207556 227361 229390 265183 258120 249510 250373 169658 172251 632836 600552 1384989 1352592 349512 347719 486332 490853 598661 587036 605303 605316 626535 634770 592206 660592 1734116 1824755 1118218 915576 542898 531841 627494 629174 643477 648268 654362 660596 746574 747153 4345665 4427152 40.15 71.8 2
11:56:19 2024-01-25 667885 665948 165531 162176 269812 276408 299527 296242 186927 180840 226008 230881 263918 267174 3814817 4108135 5635686 5486925 1052298 1088384 234210 206265 226657 229073 264335 257506 249510 250586 169658 172028 637077 601414 1367089 1355623 348879 342843 486232 490615 601313 585985 600726 601950 622039 628472 589634 656084 1725640 1832473 1103973 918256 540582 528237 628454 634944 642184 649326 652663 654265 743565 749122 4297228 4414540 40.15 71.8 2
11:56:20 2024-01-25 665693 665948 164997 161658 269396 274719 301389 296659 183357 180805 225781 229660 264287 265502 3817540 4155216 5670388 5474156 1042901 1088384 233687 206197 226974 228679 264335 256284 249861 250235 169590 171687 627653 598809 1378641 1367753 348879 342843 487749 486607 601167 581969 594916 603251 617585 626996 590342 650070 1715771 1789807 1121710 923535 538205 530410 631018 625976 643095 649326 648548 658645 747692 741722 4270522 4420840 40.15 71.8 2
11:56:21 2024-01-25 670408 666626 164438 161658 269985 276214 297576 296659 182974 180737 230478 230332 263040 267138 3811294 4052500 5651630 5496303 1058772 1088384 232713 206197 225956 227935 263307 257326 247938 249672 169321 171056 627653 592864 1374433 1348634 345785 345514 483281 488308 594691 576951 597523 599576 619405 628467 588019 653797 1723892 1817810 1114148 914620 540545 528839 625629 628374 639335 645756 652211 655954 742573 747182 4286271 4421286 40.15 71.8 2
11:56:22 2024-01-25 665808 665482 164706 160841 268956 274263 297576 296812 182465 180737 225990 229307 263882 263842 3816016 4126680 5647606 5474341 1038446 1087612 232217 205378 225956 227160 264150 255889 246828 249883 170145 171091 624753 599696 1364056 1358513 346910 342843 483623 485548 596194 582824 595593 603251 620354 625815 590108 652258 1715845 1804948 1095833 918293 534361 522792 626924 621611 636617 649419 645305 653155 746721 737803 4253804 4420840 40.15 71.8 2
11:56:23 2024-01-25 664558 663959 163714 160455 270134 273008 298005 294852 181980 179597 225594 229465 262857 263877 3816016 4120818 5632979 5474156 1037207 1086804 231825 209098 225956 226299 262319 255139 245997 248901 169668 170514 611053 597137 1365981 1352480 344738 342289 481917 484555 592974 576915 594026 598326 616677 622294 587187 651330 1713408 1804948 1095833 921946 532786 522893 623416 617290 633017 643717 642096 649373 738430 738240 4237509 4417980 40.15 71.8 2
11:56:24 2024-01-25 674965 664803 163802 160305 268822 273667 297009 294260 181969 179563 225292 229626 261436 263807 3826918 4082098 5663722 5479102 1053769 1087612 231469 204663 225684 226526 261665 254250 246828 247542 169668 169821 635357 592864 1364928 1355623 342690 341254 478084 486236 594691 576270 592541 595873 610910 622222 580482 642691 1713408 1798929 1097868 904054 533603 522792 620336 621009 637243 640312 644691 652225 736527 737077 4329908 4408330 40.15 71.8 2
11:56:25 2024-01-25 666456 665744 163413 159970 268301 274735 298118 292846 181759 179177 225630 230250 261297 266950 3816016 4099338 5614328 5469736 1047381 1085272 232021 208591 225684 226492 260649 254676 245618 247542 169192 169787 630943 594561 1386800 1351517 342496 339675 481917 484445 586136 577123 590508 592819 611232 616776 576883 646992 1710938 1801113 1076209 916016 534397 522523 623416 619146 632121 643935 641845 646996 738430 738240 4208074 4399061 40.15 71.8 2
11:56:26 2024-01-25 669729 665693 162949 159595 267789 272139 294891 294153 181004 179426 224779 229571 261331 263877 3820550 4084475 5679606 5486925 1050679 1086804 231500 206652 225366 225059 261118 253435 245240 246399 169192 169401 632415 593712 1365718 1355623 341859 339675 477238 483345 593011 574642 594764 597637 610770 622294 580482 642031 1706087 1792465 1091763 904240 529007 522893 616472 612879 634364 636537 641183 648451 731787 734527 4323866 4414540 40.15 71.8 2
11:56:27 2024-01-25 671635 664005 162831 159312 267727 271051 296282 293896 180673 178997 224363 233224 260604 264999 3819303 4096329 5594236 5472657 1038446 1081316 232009 204813 229630 225024 260252 254072 244451 246673 168718 169132 624753 594561 1384474 1351783 341618 338722 478012 477701 587859 575863 586939 594572 612970 616307 580219 645084 1706572 1798438 1087693 917603 532027 519905 620300 614594 627521 639303 638381 642659 736818 729962 4208447 4411398 40.15 71.8 2
11:56:28 2024-01-25 673612 665693 162420 159096 266932 271914 296958 293229 180422 178997 223661 233551 260206 263242 3816016 4092800 5674574 5480636 1059936 1086858 231917 205171 224531 225756 260035 258172 245716 245262 168718 168679 618200 591173 1369577 1354075 341644 338650 475149 484555 586064 571186 589786 590166 604123 616776 576275 641118 1706050 1795203 1074214 903779 531270 522893 617347 616383 632568 637944 642553 644594 729642 736677 4283211 4405188 40.15 71.8 2
11:56:29 2024-01-25 663118 663022 162582 158594 266941 271274 294891 291653 181119 177591 224398 227902 259809 264806 3814817 4114482 5614328 5475514 1037207 1085313 231394 204024 225576 224572 261392 255586 243561 245605 168234 168563 628001 594561 1359534 1351783 341644 337594 477231 477557 588042 573721 584288 591073 612970 613280 580482 641781 1705360 1792502 1085658 915274 530137 517962 618440 614159 625375 635571 635521 641998 733858 729701 4198892 4399061 40.15 71.8 2
11:56:30 2024-01-25 673134 664716 162018 158275 266113 270448 295213 292330 179501 178467 222927 228965 259809 261689 3811294 4080186 5622198 5466321 1053722 1082183 231187 204347 224409 224122 260291 255225 243561 244368 168683 167696 626203 589452 1364695 1344692 340435 338104 475551 479708 585440 570388 586994 588602 604087 618385 577994 641574 1706572 1797252 1097868 902655 530514 519905 614255 616081 625642 631299 635972 641086 726923 730287 4259901 4405188 40.15 71.8 2
11:56:31 2024-01-25 667793 663500 162056 161887 266718 270883 294028 290661 179944 177837 222998 228096 259593 261545 3813297 4153792 5660955 5460371 1033244 1080477 230655 203844 224309 222913 259458 253928 243711 245531 167458 168661 623588 596264 1358031 1352480 341644 338099 475852 476958 587457 571993 585001 591037 608948 613136 578839 640133 1696830 1791668 1081588 910962 525227 513743 614690 608685 623849 632755 630629 640138 732636 727587 4229878 4395836 40.15 71.8 2
11:56:32 2024-01-25 672583 662768 160990 159669 264454 269659 293133 290731 179535 177311 222614 228645 258160 261436 3813297 4073156 5614328 5460371 1052269 1080514 230100 203809 222525 223671 260733 252680 242952 243517 167705 167200 615877 589489 1384081 1352480 340324 336436 474471 479781 586305 568737 587984 587017 604041 613280 567797 635420 1696867 1784727 1085658 894208 527506 518365 613781 614447 627041 631299 636460 641998 721201 728089 4279927 4402109 40.15 71.8 2
11:56:33 2024-01-25 662666 658254 161243 161843 265453 270883 293865 290290 179501 177154 222578 225759 258228 261653 3816016 4111559 5601013 5454895 1034247 1079164 229421 202919 224345 222603 260291 252716 241765 243722 167201 167498 626530 593712 1364838 1346404 340193 334556 474507 477984 584227 571566 582654 589629 603978 612165 574464 638889 1698292 1786534 1081588 910962 522702 512190 614292 608006 622085 634869 630551 640910 732964 721422 4223306 4399061 40.15 71.8 2
11:56:34 2024-01-25 665766 662014 160337 161887 263614 270883 292241 289849 179004 176753 221875 226879 257408 263614 3816016 4061429 5614328 5460371 1053797 1082146 229351 202567 222525 223257 258832 252716 242172 242193 167436 167216 632415 587812 1363397 1344729 338751 334556 473568 478422 581690 565526 584647 585016 603256 612057 571091 636273 1702135 1789071 1081588 900768 525899 516649 611603 610979 626397 629415 634547 639501 724690 729131 4266010 4405188 40.15 71.8 2
11:56:35 2024-01-25 662666 662768 160990 159004 264459 270501 292927 289374 178936 176686 221573 225951 258194 260737 3811294 4147884 5650496 5454895 1029576 1081465 229190 202672 222213 221541 260291 252216 240758 243313 166362 167084 626864 594561 1349846 1346404 339712 333830 472500 474302 583895 567393 582950 588536 602243 607838 572843 634686 1687610 1780789 1065309 908762 522330 513689 612038 608315 621462 631119 628627 638062 727951 721951 4253103 4402109 40.15 71.8 2
11:56:36 2024-01-25 662473 664323 159898 161747 262555 270501 292666 293539 178697 177701 221573 225759 257732 260773 3816016 4126680 5632979 5441640 1034421 1079164 229030 201577 222021 225820 258614 251501 242342 240711 166362 167899 629103 586805 1382036 1355352 336220 333830 472500 472854 577122 562952 577717 584685 597955 605175 567834 629964 1686555 1760622 1084188 903596 521215 514307 609003 605426 622085 625669 625390 638133 721638 720348 4284521 4408484 40.15 71.8 2
11:56:37 2024-01-25 671040 662445 159965 158054 262808 268105 292107 288422 178415 177880 220158 226459 262063 261026 3813297 4092128 5614053 5445696 1044391 1077634 227931 201542 220105 225891 258248 251046 242342 241822 165562 169823 625059 594561 1346444 1336999 338511 333324 468999 475346 576978 567128 579467 580269 599765 605435 566295 632495 1687684 1790103 1077518 898812 523447 510825 607558 603866 618431 628494 631000 631649 721444 721309 4202981 4405363 40.15 71.8 2
11:56:38 2024-01-25 667228 663155 159422 158264 263170 269905 290061 290572 178202 180436 220123 224089 256982 259714 3821462 4111943 5651630 5460371 1038446 1079164 227578 200910 221519 225555 258433 250657 242342 241416 165597 169753 615509 585129 1359868 1347920 333713 333830 468999 471883 577014 558851 577308 583740 596263 606061 570466 629070 1688028 1764524 1075483 899748 518997 512273 604665 603066 619342 621961 623546 633515 712183 720676 4305068 4402109 40.15 71.8 2
11:56:39 2024-01-25 667904 662404 161567 158159 262965 267317 292347 288937 177922 177701 220886 225969 258398 260191 3816016 4081783 5595677 5449127 1039854 1077634 228675 201038 220105 225626 256990 250869 241662 241416 165377 169753 623588 591173 1379393 1340838 335745 332585 468841 472854 577224 563386 574346 576897 598066 603344 565494 630935 1687610 1777327 1075483 903708 522330 510789 607558 606714 618103 627539 625390 630902 724177 717044 4192693 4395836 40.15 71.8 2
11:56:40 2024-01-25 668708 663732 160694 157823 262005 268462 290034 291068 177540 178200 219876 225167 258580 258226 3812726 4084701 5651630 5458788 1052293 1078399 227074 200945 219929 225590 256990 249496 242002 240642 164997 167047 624753 586805 1355156 1344495 333785 333564 466186 473225 578862 558851 577308 577095 592838 604267 562126 625289 1685630 1778916 1062245 897305 521958 512273 604489 605133 617521 622285 627277 630865 712147 719100 4247605 4392744 40.15 71.8 2
11:56:41 2024-01-25 666644 658263 159067 157387 262371 267155 290679 288620 177658 180077 219780 224055 261885 257537 3819303 4153469 5634085 5427183 1032509 1075892 227032 200036 219859 221803 256955 249460 240948 241787 165388 166231 626203 585129 1359582 1352480 334318 332585 468825 468616 577224 559606 575374 581536 593006 603380 567206 623482 1678464 1757782 1046856 894208 518260 510789 603810 600707 613073 622285 622612 631800 714509 717482 4277102 4402049 40.15 71.8 2
11:56:42 2024-01-25 670915 658182 159274 156800 262005 267379 289461 288865 176695 180148 218755 224055 257494 259131 3816016 4073043 5631631 5446182 1040922 1078064 226417 200071 219315 221958 256415 249496 240507 242257 164847 166778 623588 592441 1339916 1342259 333604 329773 466222 468760 574779 558960 574669 577959 593291 599814 558892 627139 1683805 1768129 1073448 902311 519735 507802 607131 603678 614681 623842 623498 627143 718891 716470 4183315 4386417 40.15 71.8 2
11:56:43 2024-01-25 668745 658214 162734 157383 260732 267155 289057 293886 176472 180219 218379 224055 257494 257537 3809379 4089715 5660955 5456848 1052177 1079053 225682 199792 218527 221696 255487 248647 241251 241613 164284 166313 625059 586975 1352117 1344803 333135 330773 465519 468724 576407 559026 577723 577550 593006 602459 558784 623470 1682964 1769785 1056260 893012 519365 508588 602104 603925 613073 620427 625390 627180 713499 718497 4264427 4386493 40.15 71.8 2
11:56:44 2024-01-25 663626 658227 162773 156309 261170 266461 289532 288137 176695 176215 218720 223295 257133 257387 3813297 4145225 5642029 5436399 1028077 1074509 225595 199687 219104 220401 257092 247816 240166 241988 163769 166778 626864 592864 1348613 1343551 333676 329738 466086 467225 575707 562751 574557 576861 594760 600738 563318 622957 1676371 1756421 1063274 898137 516312 507838 603810 599208 616426 622285 621727 630902 716284 712260 4239587 4392468 40.15 71.8 2
11:56:45 2024-01-25 668230 658191 162703 156765 259579 266745 294351 288124 176627 176461 218685 223640 256055 258333 3805155 4056609 5623653 5461942 1044779 1076107 224898 199409 218667 220683 255200 249460 239529 241506 164225 166138 616053 585129 1357452 1335530 333369 331166 464661 469970 572110 557913 575374 574660 594266 603380 562756 626534 1688616 1793041 1050276 893012 516424 504018 595127 599539 609377 619250 623498 624371 714509 712332 4248675 4373860 40.15 71.8 2
11:56:46 2024-01-25 659086 658218 159020 157273 260448 265927 289321 286400 176661 175722 218204 222607 256773 257537 3816016 4132552 5623653 5411707 1032034 1074640 225124 199340 218632 220458 255200 247887 239900 239923 164170 166055 643214 583875 1354967 1350332 332424 329524 467763 467496 572902 556264 570126 576995 586023 600314 564067 619787 1673991 1750136 1051470 895671 513684 504873 600295 596258 614060 617527 617144 626217 709293 708081 4267723 4395836 40.15 71.8 2
11:56:47 2024-01-25 668226 658218 162628 156186 260771 265077 294351 287395 176073 176214 217362 223295 256020 257935 3801685 4091519 5594043 5432275 1036466 1072155 226021 198647 218327 220647 254026 247922 238823 240801 163382 165850 620645 587646 1399928 1334084 331623 328515 465428 468896 568036 557767 572181 574877 592897 597955 559573 625211 1678718 1770594 1054265 901781 516790 503273 602307 598888 611890 618575 616196 621577 713499 711414 4196175 4386484 40.15 71.8 2
11:56:48 2024-01-25 662629 658150 159134 155363 259510 264194 289009 285521 176005 175652 217362 221819 255521 255099 3812097 4145225 5632979 5430652 1032502 1072878 223701 197716 217275 219206 254773 246543 238752 240597 162644 165549 625371 590752 1343199 1342318 333133 326692 463750 466504 572166 557987 568585 576289 585735 595253 559647 617444 1669209 1744715 1059204 899673 514475 505981 601489 596112 612327 618432 618591 628343 711155 709224 4242305 4399222 40.15 71.8 2
11:56:49 2024-01-25 667698 659636 162002 155363 260819 267210 288863 286803 175453 175652 217292 222195 255129 257168 3815651 4082051 5607374 5434504 1039928 1071323 223632 197716 216565 219241 253982 246360 238014 239515 162826 165018 620829 590752 1348934 1333395 332424 325707 460057 467900 569681 557987 570273 567883 585735 595253 555876 620395 1676371 1764432 1063274 894466 515944 504200 598530 597343 610255 621553 620409 622366 713316 711342 4187493 4386606 40.15 71.8 2
11:56:50 2024-01-25 665729 658146 158907 155397 260746 264230 288070 286803 175177 175687 216618 222401 255597 255099 3812097 4105392 5651630 5434980 1044073 1072118 223598 198301 215928 218525 253956 245875 238049 238774 162644 164605 620645 584710 1345381 1335940 331482 326727 458583 466211 568072 553093 572004 572416 584092 595253 555519 614241 1673954 1760162 1057169 886047 512921 503165 599439 596258 611102 613271 619852 622962 706354 711232 4272130 4373785 40.15 71.8 2
11:56:51 2024-01-25 662629 660566 159130 155190 261114 264159 288512 284618 175453 175092 219258 221750 255879 255064 3812097 4141987 5623653 5432275 1023211 1071359 223443 197440 216902 217846 254347 246325 237244 239887 162271 164979 614761 589489 1338565 1337184 331372 325707 462824 462383 568000 555551 566868 574551 589483 595419 559684 617006 1669483 1749707 1054371 894503 509737 502775 598084 591873 607513 614929 613902 625402 711373 707333 4232368 4399193 40.15 71.8 2
11:56:52 2024-01-25 667113 658687 158872 155229 259578 264159 287171 285312 175352 175161 217188 221170 254311 256423 3814215 4061204 5608923 5442741 1037632 1072225 222943 197647 215859 218560 252368 246118 237244 238739 162592 164605 604085 590331 1340627 1334452 331717 326472 458583 465844 567266 555515 566831 570002 585829 592824 549878 616532 1669207 1760400 1061239 894284 513376 501709 596135 595415 606709 614929 614342 619263 710332 707333 4185594 4380254 40.15 71.8 2
11:56:53 2024-01-25 666281 660300 158242 154725 258631 263983 286902 286199 174802 175232 218748 221102 254988 256742 3816883 4095407 5623141 5427183 1047381 1075153 223033 197029 215893 218490 251595 245567 237611 237966 162305 163736 623588 581795 1350436 1331139 329609 325707 458547 465149 565626 551218 566030 568792 583890 595253 549878 616095 1673991 1768120 1054265 885361 512646 501673 591896 595486 604873 611403 612531 617448 704320 703282 4239277 4373860 40.15 71.8 2
11:56:54 2024-01-25 661178 658110 158242 155186 258885 262545 288512 283976 175071 173944 221492 222501 254066 257652 3815092 4119947 5630346 5407773 1033680 1071945 222908 196380 216565 217507 252192 245426 236511 237776 162271 163405 617703 580965 1350118 1336962 328081 325707 461148 459638 567266 549659 565699 567617 583890 593471 556378 613335 1668296 1748466 1059204 886688 508652 501318 592041 585874 606372 609612 612020 620710 701229 702944 4281687 4383379 40.15 71.8 2
11:56:55 2024-01-25 661458 658693 158242 154794 258885 262580 288716 283162 174387 173944 221144 220796 252790 256244 3812097 4107124 5553800 5429676 1024934 1072714 222221 196414 216902 216949 254177 245910 235972 238001 161719 163701 622385 588488 1343743 1333829 330076 326654 457187 458919 563957 549838 562526 567811 583270 590864 555912 616095 1667477 1752191 1055134 891854 507570 495859 595197 589175 603154 613271 610172 619755 703205 702444 4214088 4377134 40.15 71.8 2
11:56:56 2024-01-25 664392 658792 157731 154832 257290 263351 286750 283715 174354 173944 221108 220490 252790 256639 3812097 4049621 5577634 5442680 1043364 1072151 223238 196892 216670 216996 252052 244776 235020 238071 161236 163667 620892 586805 1346276 1327964 328177 325217 456056 459530 559095 550438 567311 567987 582589 594577 549806 615621 1673718 1773551 1061984 883713 509375 498170 589393 591836 602298 612804 613870 617011 702903 703246 4210695 4367780 40.15 71.8 2
11:56:57 2024-01-25 660201 658702 157731 154296 257330 265593 286311 282024 174387 173425 221071 219778 253532 256762 3812097 4119838 5614328 5411707 1031463 1074975 223867 197787 217860 216288 254177 244671 236006 237623 161616 163529 613733 581795 1362873 1333064 327179 326472 459516 461637 565626 547294 564495 570002 583296 591731 554271 613860 1659987 1749707 1057169 884972 506059 498737 590145 588340 605085 607366 610966 617923 698155 699082 4295669 4373823 40.15 71.8 2
11:56:58 2024-01-25 661456 658698 157621 154189 258224 261743 287868 281989 174080 173823 220688 220796 252368 255099 3814817 4096495 5558376 5422910 1024668 1069944 221537 195224 215859 216125 252747 247343 235337 237185 161066 163267 616232 585129 1354782 1334581 328227 324708 459516 459126 559023 550438 561079 567183 585764 587751 549842 613335 1664744 1751413 1053099 892575 506059 495715 591205 587182 600250 610543 606106 615704 705854 699328 4205533 4361276 40.15 71.8 2
11:56:59 2024-01-25 663413 658236 156967 154296 256499 262144 285477 282024 178311 173425 220843 219626 251772 255850 3812097 4063825 5586352 5432275 1039891 1069944 225709 195801 216670 216125 249295 244776 234856 236533 161202 162677 619174 581267 1343732 1330036 326391 324816 456815 461341 562092 547075 565112 563584 582947 591431 551296 614134 1669650 1765688 1063274 881203 507570 494981 588743 589179 601983 606017 610966 613665 700202 699082 4229878 4367762 40.15 71.8 2
11:57:00 2024-01-25 656645 656837 157002 153305 256863 260944 285401 280240 174522 172256 220796 224020 251982 254672 3812097 4094134 5577026 5430652 1019742 1069765 223139 199547 216061 215121 251420 245081 235020 236725 160142 162996 620892 586805 1335883 1336235 327083 323830 456275 459709 563957 550048 561116 567694 581879 585987 551039 610029 1655641 1733714 1053099 890327 506211 498556 593724 588757 604947 609148 606626 618518 699105 699060 4239587 4377800 40.15 71.8 2
11:57:01 2024-01-25 666947 658433 157770 153169 257691 261869 284437 281671 177710 173667 216150 219778 251737 253536 3814817 4078980 5586352 5422910 1037395 1068913 222755 199511 215453 215755 251328 248810 234518 235768 161662 162441 614761 585129 1355575 1327964 324771 322359 457281 458201 559706 546871 559896 558906 577154 584406 547299 611849 1660288 1752865 1051064 892575 507423 496796 590342 585211 598997 609395 606626 613416 700166 694304 4209008 4373731 40.15 71.8 2
11:57:02 2024-01-25 667228 658693 156659 153812 255676 260944 283697 281599 177710 172839 216150 219778 251211 253501 3812097 4061128 5577026 5423821 1040562 1069185 221989 199440 215757 215087 249330 248846 233505 235768 160142 162294 623878 581795 1354669 1326081 324699 324816 454546 458732 558914 543992 561116 558906 577118 585987 548886 612098 1664788 1760617 1057169 880577 504553 495390 587040 588573 595025 608389 608690 613554 698765 699640 4221955 4361388 40.15 71.8 2
11:57:03 2024-01-25 659852 658698 156292 154257 254826 260944 284095 280210 177814 172152 216455 220022 251561 254932 3812097 4129323 5605003 5408035 1028324 1067633 221989 199089 216061 214421 249295 243702 233574 235006 159853 162069 620645 578486 1351707 1333506 324699 324359 453256 457112 559023 543761 560681 565471 577009 585951 550516 611427 1658187 1743155 1051064 878628 502975 494981 585112 586675 601443 604258 608837 614716 697003 699037 4272849 4373860 40.15 71.8 2
11:57:04 2024-01-25 656961 656686 156396 153271 255645 261869 283697 281060 177675 172838 216383 219491 251177 255619 3812577 4130077 5610331 5431362 1019016 1066876 221989 199125 215266 214754 250407 243702 233539 235076 162829 162089 620892 586805 1333459 1329218 324843 321870 454546 457759 562063 547294 557763 565035 576973 583625 547262 604575 1646193 1723909 1051064 888036 503776 495017 589726 584530 601135 604258 602886 613643 696693 693183 4239277 4386417 40.15 71.8 2
11:57:05 2024-01-25 667117 656732 156575 152153 256327 261356 283489 281348 174370 173062 215097 219930 250792 254573 3812888 4085108 5558376 5413544 1028516 1066839 222457 195303 215909 214386 249919 245262 233180 234843 158668 161552 622385 583458 1369129 1327964 324434 321906 454948 454310 557334 544065 556829 558869 577118 585522 549700 608773 1655498 1743119 1044959 886977 501190 492593 587224 581910 598315 605131 605874 614102 698155 694196 4224561 4374013 40.15 71.8 2
11:57:06 2024-01-25 664392 656373 156174 153071 255176 261689 282946 280723 174526 172152 215328 220106 251003 254032 3817540 4058886 5593901 5419438 1034172 1066084 220678 199089 213696 214754 250622 243702 232855 234282 162865 161406 622385 585129 1341328 1326334 324663 319890 453704 458732 557729 545640 556077 559624 573742 582504 540829 609689 1655498 1742208 1051573 883991 503766 493989 588056 583758 594659 603992 603182 607804 697187 692171 4180331 4361276 40.15 71.8 2
11:57:07 2024-01-25 664134 656837 155203 152533 254469 261132 283428 280170 173798 172838 214846 220687 250934 252459 3815460 4074991 5577026 5428149 1038334 1066839 220678 195714 214067 213757 250551 243702 232036 234282 158558 161372 614761 579724 1355456 1318744 322696 322395 450974 456106 554903 540860 557763 560417 577046 584195 543997 609305 1660620 1757896 1051064 876100 502618 491861 586356 585430 597614 604258 605576 609127 694156 694268 4188610 4361632 40.15 71.8 2
11:57:08 2024-01-25 662510 656572 155242 152288 254079 261500 281865 279783 174492 171982 215133 219220 250967 252747 3808725 4105212 5635504 5429591 1040922 1066010 220917 195303 214067 214846 249390 243458 233145 233167 162829 160746 608730 578587 1335736 1327964 322171 320896 452366 457435 555688 541270 555255 558041 574774 585522 540756 606784 1655498 1747227 1057169 876063 504051 492209 582115 582174 590869 600685 605874 606906 695215 694232 4223494 4364648 40.15 71.8 2
11:57:09 2024-01-25 654679 656837 154884 153025 253265 261132 283662 278505 177111 171436 215471 218879 249644 252711 3816016 4126680 5618041 5425712 1027047 1067486 220467 195196 214527 213403 250551 242873 232139 233561 162794 161003 613289 578449 1349662 1328424 322975 321609 452145 454512 557729 540504 556434 558833 574774 581627 546416 601890 1649861 1733114 1042924 876100 499767 492593 580401 581938 596162 602026 604210 610582 692162 693406 4276628 4355020 40.15 71.8 2
11:57:10 2024-01-25 654243 655649 155169 151807 253862 259925 281936 279124 173798 171674 214156 217860 249644 252711 3806664 4111559 5561954 5396178 1017557 1066657 220326 195055 213925 213620 250939 242011 232036 234143 160162 161381 619400 585129 1366221 1332451 323678 318923 452292 454517 558914 540896 556038 558869 576366 579323 540865 602224 1646252 1722086 1058109 884972 500478 493989 585112 577037 597191 600227 598730 608371 689832 690738 4245643 4377132 40.15 71.8 2
11:57:11 2024-01-25 664392 656373 155169 152111 254461 258725 282015 279354 173556 171674 213785 219868 249610 252423 3806664 4078980 5567701 5413544 1025580 1062204 221332 194721 214032 213028 248863 243378 233837 233353 160642 160755 614761 582626 1343623 1326258 324123 319488 452255 450696 550081 539761 552742 558436 577219 578261 543961 609684 1651111 1738681 1038854 885603 498350 489636 583872 578742 594659 603371 598860 609997 695215 691226 4220479 4370964 40.15 71.8 2
11:57:12 2024-01-25 667233 656837 154669 151762 253856 259524 281668 278470 173315 171129 213785 219561 248813 252639 3806664 4078716 5574028 5419044 1037948 1063820 219272 194756 212692 212404 248378 243287 232724 232126 160192 159944 623505 577663 1343848 1317809 322060 319890 449416 455132 553670 539483 556211 555816 574222 580917 542577 602598 1654382 1752191 1049029 873791 499767 486810 582960 581173 592870 600721 603767 604654 695032 690119 4173998 4348777 40.15 71.8 2
11:57:13 2024-01-25 657871 656377 154635 151925 252490 260949 280153 278470 173315 170858 214085 217521 249228 252211 3809379 4119326 5603334 5421274 1029281 1063783 217876 194176 212323 216489 249568 241367 231713 232126 159856 159978 620892 580137 1338178 1327968 322288 318629 448145 453355 556547 539739 556829 558832 568176 584751 541055 600651 1649861 1733751 1053099 871782 499302 492411 580482 580446 593088 596877 599617 602323 687982 692203 4217204 4355020 40.15 71.8 2
11:57:14 2024-01-25 656650 656572 154785 151279 253261 257928 281471 283783 172833 170823 213749 218199 248813 250652 3806664 4142433 5614328 5405829 1020304 1062957 219272 194141 212656 216524 248378 240618 232105 232057 160042 159978 619026 581795 1325889 1332451 322746 319389 450335 450660 556547 539739 550287 556392 567874 577226 542500 596015 1639333 1714822 1040302 881294 498978 486738 578839 576142 592564 597946 595750 607392 685890 685291 4283211 4374013 40.15 71.8 2
11:57:15 2024-01-25 658905 654951 154493 151144 252416 257893 281900 278940 172454 170823 213264 218234 248089 252639 3806664 4093040 5549050 5394823 1024848 1062204 220110 193528 212692 216418 246885 242154 232071 234253 159632 159944 616414 580965 1346802 1323341 321913 317000 448331 448897 549550 539739 548657 556346 572674 577469 540793 600962 1641443 1733041 1063324 883713 496865 486738 580401 578495 593460 603238 599860 607825 692017 685146 4219340 4348777 40.15 71.8 2
11:57:16 2024-01-25 662666 654914 154386 151132 252279 258725 280135 277625 172764 170976 213607 218164 248434 252211 3812097 4049621 5586352 5422910 1034247 1063820 217655 194141 211362 216453 248204 241162 232071 232126 158962 160200 608730 582626 1333234 1316874 320745 316929 447195 455231 550009 540887 553638 553929 573962 577230 538183 599516 1646252 1742208 1038854 876100 498350 486846 581402 577923 585748 597175 595694 599189 689336 689631 4173019 4361389 40.15 71.8 2
11:57:17 2024-01-25 665499 656186 154214 151174 252315 258255 280188 279549 172216 171129 212497 218774 248054 251005 3805841 4085211 5569899 5403917 1032034 1063513 218368 193528 211362 216418 247613 241367 231594 232092 159196 159469 616414 578486 1337769 1317053 320467 318405 447195 452232 549759 535792 553982 549892 568104 577592 539781 599221 1650999 1747227 1056032 871931 497644 484578 577872 579153 586032 597139 599654 603085 690137 689276 4185872 4363646 40.15 71.8 2
11:57:18 2024-01-25 656924 656354 154034 151040 252170 258618 279905 279064 172592 170450 213272 216476 248434 251430 3801625 4102387 5629022 5413544 1027273 1062204 217538 194141 210631 216079 247995 239873 232561 231344 159520 159435 619400 578486 1361306 1327022 321149 316929 446843 450660 553229 535792 553366 553039 565530 577226 536554 594184 1645083 1728839 1064339 871311 498350 486846 576793 577923 587297 595244 596080 599410 686602 685291 4220829 4358428 40.15 71.8 2
11:57:19 2024-01-25 657035 655909 154103 150761 252910 257608 282884 278101 172488 170450 212639 217196 248503 251464 3812368 4131081 5585797 5387210 1023840 1066010 218555 192883 211991 215741 246885 240583 232035 231379 158962 159435 617907 575128 1341267 1327022 320241 317924 445679 448709 550009 536318 551140 555569 567596 575974 541348 594879 1641547 1723946 1038854 871931 493911 486652 577647 577923 589130 595244 598730 602899 685103 685327 4247832 4358428 40.15 71.8 2
11:57:20 2024-01-25 654707 654942 154103 150316 252064 257100 279445 278352 172455 170046 212561 216384 250558 250790 3804538 4138436 5608923 5390536 1019008 1063783 217876 192848 211362 216008 246850 240271 232724 235753 158962 159401 614761 580137 1337666 1333395 320694 314986 447050 450202 553240 534964 546998 549964 564663 573908 538219 593850 1632069 1709240 1040889 876100 496138 486774 574756 572416 585996 593044 594016 603085 681059 681191 4267723 4364668 40.15 71.8 2
11:57:21 2024-01-25 663464 654946 153859 150311 251426 255557 280188 277925 172181 170011 212079 217335 252389 251430 3800020 4094134 5543272 5397455 1017552 1063703 217655 192275 211362 211904 246642 240333 231314 231344 158851 158961 621145 581795 1329007 1320454 321149 315717 446527 446908 548354 538178 548657 554320 568104 573877 541077 597320 1637006 1719646 1030714 878084 493319 485296 579286 574587 591414 595359 594481 600966 686073 681227 4227782 4358428 40.15 71.8 2
11:57:22 2024-01-25 664120 654946 154137 150001 251682 256884 278453 278940 171669 170046 211415 216847 252459 250652 3801242 4067117 5573056 5411203 1028516 1060614 217737 192538 210961 213060 245707 240067 231385 232711 158740 158784 616414 580137 1370555 1322494 320467 314986 450239 447950 548520 535000 547557 550456 566362 572699 536139 595685 1635511 1727614 1034784 881203 496161 484847 576385 567919 585517 594978 593066 601336 685070 681654 4202077 4336400 40.15 71.8 2
11:57:23 2024-01-25 658616 653949 153079 150282 255254 257100 278584 277498 171669 169708 211415 216476 252318 252425 3799093 4037983 5593169 5415182 1032034 1062775 216922 193212 210385 212620 245949 239731 231512 232384 158634 159080 614761 584293 1332261 1318744 320921 315802 441813 450018 549759 537345 548584 550456 568723 574222 536729 597421 1641665 1728839 1042924 876908 496476 486222 578019 572784 585441 595208 592252 597215 686073 682135 4188863 4352127 40.15 71.8 2
11:57:24 2024-01-25 658547 654874 153113 149696 250668 256813 279118 278316 171258 169708 211380 215436 252778 249455 3809379 4084588 5614328 5408035 1028734 1060724 215936 192813 209247 211904 246054 239024 231385 232105 158378 158389 614761 577345 1333417 1324503 319848 317256 441525 450841 550539 534370 550683 552165 564641 572878 531743 592469 1640573 1723909 1026338 869345 494611 484883 572584 575249 584507 589953 594016 595030 676128 683100 4220114 4358503 40.15 71.8 2
11:57:25 2024-01-25 657078 654411 152379 150141 251485 256239 279362 275960 171928 169405 211380 215401 249332 250193 3812097 4124675 5577026 5383759 1019742 1062204 216944 191599 210561 211172 245675 238689 230701 231732 158337 158355 616414 574053 1334415 1324202 317652 317589 444603 446286 548982 531956 548540 553513 565549 574910 537167 593659 1639375 1722635 1053956 866843 491917 485534 573061 575249 589088 591650 596450 598229 679989 685140 4235395 4355283 40.15 71.8 2
11:57:26 2024-01-25 654707 652990 153079 148981 250111 255487 279905 276648 171447 169405 211345 214735 252672 249455 3806664 4117407 5577935 5393137 1011645 1060724 216457 191599 209938 211869 246019 237582 230737 231895 157825 158355 616414 581795 1325283 1327964 319562 315358 441741 447940 550539 531883 546779 549784 564823 568784 536692 593000 1635879 1701697 1045648 876908 493670 486911 575383 571547 586200 588227 588748 597675 678631 681675 4242305 4361389 40.15 71.8 2
11:57:27 2024-01-25 660778 652990 152799 149284 251489 254597 279905 276613 171022 169405 210684 216105 248283 250193 3808161 4089590 5539725 5393137 1018805 1060724 216944 190961 210449 211207 244508 239059 229307 231732 157935 157852 619629 578486 1323884 1318744 318624 315580 441850 441430 544165 531581 544381 550456 566860 570410 534932 593511 1632327 1717210 1049802 876917 491769 482917 576612 571990 586716 593318 590891 600393 683879 679994 4204683 4358196 40.15 71.7 2
11:57:28 2024-01-25 660488 653618 152588 148821 251485 256554 278546 276613 171022 168902 210684 215401 247935 249034 3802731 4075158 5561603 5388776 1026091 1060724 216271 191564 209282 211869 244758 238284 229950 231245 157715 157317 614921 579001 1352470 1318744 318101 314914 444639 446589 543781 532102 544344 546853 564859 568212 533313 594839 1637006 1722086 1051879 876063 493244 482076 573061 568755 581212 592596 589616 600341 685627 676061 4190492 4355082 40.15 71.8 2
11:57:29 2024-01-25 656613 649204 152414 149767 251057 255991 279403 276154 171022 168902 210979 215068 247912 250862 3802731 4044939 5562104 5411895 1030526 1059972 215083 191431 208629 211172 244508 238284 229307 231570 156916 158355 614921 582332 1321283 1315008 319562 314621 441646 449038 546316 531846 547557 547276 565658 568740 531024 592155 1627262 1724679 1039363 871931 493319 483441 574756 567811 580392 590819 587863 595541 680026 676277 4184008 4358196 40.15 71.8 2
11:57:30 2024-01-25 663773 654765 152452 149151 251024 255275 279367 275731 170480 168902 210026 215229 248035 248927 3804538 4054232 5549050 5408035 1029020 1060508 215117 191263 209247 211172 244508 238319 228525 231245 157460 157008 616414 575984 1336778 1309524 315721 315802 440953 446274 540995 530222 546779 546430 564424 570446 533691 593845 1640499 1736802 1038854 866191 491917 480571 568086 567883 582197 591270 593451 597164 682022 682135 4173019 4342743 40.15 71.8 2
11:57:31 2024-01-25 656572 655107 152625 149188 250912 255097 277266 276506 170767 168834 210838 214896 248351 248507 3804652 4093454 5605003 5396216 1032034 1060724 215751 190961 208594 211207 243757 237547 229950 230330 157680 158901 619400 574053 1328961 1318744 315721 315358 439709 447976 544165 529062 546003 545622 559054 569711 530602 589422 1635844 1723909 1038854 866348 493319 482040 569695 570369 576982 585712 590397 593905 676056 680175 4214187 4345917 40.15 71.8 2
11:57:32 2024-01-25 653341 652995 152137 150941 249622 255451 278298 274639 171054 168232 210768 214494 247758 248543 3809994 4103566 5605003 5402615 1023136 1057310 214417 191355 208525 210512 244850 237144 229271 230330 156672 159344 614921 575696 1326225 1318744 317124 313957 441467 444905 546621 530598 547168 548900 559090 570410 530602 586774 1630074 1713454 1029951 862658 491219 483477 570503 567883 581622 585870 588614 593775 676452 676313 4210695 4352122 40.15 71.8 2
11:57:33 2024-01-25 657035 652990 152098 148437 251312 253851 279118 274659 170480 167869 210319 214402 247171 247918 3812577 4131862 5561767 5393137 1019742 1059972 215152 190718 209177 209820 243722 237180 228880 229972 157145 156758 613428 572416 1338402 1318744 315721 315580 439297 441755 544201 529062 544418 548900 562885 570410 531779 588170 1629009 1710452 1049802 865116 489130 482076 570503 567775 584610 586339 590434 593695 676931 680175 4242171 4345997 40.15 71.8 2
11:57:34 2024-01-25 653508 653954 152064 152407 250783 253816 278262 274923 170210 167869 209991 214104 247935 247847 3801815 4141838 5593675 5372170 1015412 1060236 216526 190522 209143 209820 243722 236813 228525 229062 157545 158492 606944 573234 1328147 1327964 314211 314948 440665 441647 541067 527496 540699 547276 556482 568212 533691 587680 1630074 1705574 1038307 866917 489130 481323 568046 567147 582106 585009 589634 594152 677890 676205 4276595 4345917 40.15 71.8 2
11:57:35 2024-01-25 659984 652691 151618 150234 250602 253038 278298 274467 169940 168368 209335 215068 246410 247918 3806664 4072892 5538284 5385448 1019083 1057646 215152 189727 208629 209903 243478 237371 227572 229830 156777 158936 621145 578173 1326714 1320737 315541 313009 440117 441575 541371 529062 542626 545513 562289 568212 533313 590411 1632453 1712879 1043572 871931 487708 477760 571312 567147 581658 591323 585142 594152 680075 674231 4204683 4336362 40.15 71.8 2
11:57:36 2024-01-25 659553 649209 151157 152367 250039 254419 276595 275344 169940 167835 209662 214036 246790 247882 3801815 4082792 5567701 5398663 1025011 1057366 214382 190326 207296 210183 242600 236778 227817 229258 156410 160852 613428 582332 1310927 1315178 315577 311586 442130 445123 542907 531758 542902 544367 559018 564878 528210 587877 1632319 1715311 1045648 871931 490521 480859 569658 564999 578010 586230 584637 590559 678370 673997 4176466 4345917 40.15 71.8 2
11:57:37 2024-01-25 660371 649245 151123 152580 248463 254195 277409 274467 169940 167685 209662 213887 246375 249420 3802731 4043228 5558376 5406156 1026054 1056463 213719 190326 207117 209235 243056 236082 227782 229258 155905 160852 613428 580137 1334629 1305814 315685 312019 439211 445425 543672 530378 543774 545527 558982 568104 527282 591422 1631224 1724531 1068756 866965 490974 481132 571681 568755 578010 585978 584050 593080 678851 673211 4154687 4345917 40.15 71.8 2
11:57:38 2024-01-25 660745 649250 151022 150024 249496 253038 277409 274923 169100 167869 208647 213887 246375 246321 3805445 4072892 5545960 5393137 1033092 1058433 213753 189200 207585 209282 241822 236813 227077 228867 156410 157939 606118 573366 1340404 1308595 313513 313444 438079 441394 539458 522941 541155 540806 561689 567960 531135 590850 1632356 1734506 1051879 862473 488253 478408 568412 568755 578829 585942 589616 593504 678741 674195 4167061 4339724 40.15 71.8 2
11:57:39 2024-01-25 655172 649250 151090 149500 249236 253886 275677 273210 169789 169075 208716 213135 246410 247082 3802731 4084626 5603334 5393137 1029094 1057682 214085 189727 207261 209855 241990 236047 227817 228158 156097 160523 616414 572416 1324462 1315008 313513 312019 439943 445509 540605 522905 540316 542440 558265 566542 522873 584242 1630167 1720701 1047725 865634 490336 478408 565494 565326 576266 584330 587975 589427 674763 673175 4198682 4342743 40.15 71.7 2
11:57:40 2024-01-25 653008 649286 150123 150343 248116 253250 277409 272342 169906 171265 209335 212749 245652 247464 3804690 4117108 5586352 5394813 1019742 1059183 213058 189200 207296 208333 242974 235847 227782 228902 156122 158311 613428 574874 1322319 1317809 313733 312968 437897 438987 540162 525936 541119 545237 555736 568212 530639 585858 1623107 1708029 1023846 861433 484769 477832 567243 568096 581297 585045 587597 591965 671800 675037 4241118 4349076 40.15 71.7 2
11:57:41 2024-01-25 654243 652732 151115 149876 249444 252263 276559 273210 169402 166867 208612 212749 246410 246321 3802731 4142006 5595677 5391637 1013277 1059972 213753 189166 207261 208693 242228 234627 228525 228512 156128 157794 616414 575696 1324680 1324202 314247 310718 437813 440953 540995 525936 536291 540842 554583 561568 529030 583742 1620815 1692804 1024343 866880 486217 477724 564805 562104 577027 583867 583380 592515 673492 674291 4276097 4355082 40.15 71.7 2
11:57:42 2024-01-25 653341 653907 151022 149500 248458 252263 276330 272758 169637 171265 209452 212329 245617 247429 3801815 4114482 5562029 5383759 1008051 1056147 213957 189131 206973 208513 242228 234558 227112 228158 155402 157939 616414 578486 1317734 1322326 314247 310775 439407 440261 540995 527496 537085 540914 556542 561533 527464 583705 1617365 1690865 1041495 870692 486217 477832 565640 558869 577601 580321 581214 589882 667079 667299 4229931 4351764 40.15 71.7 2
11:57:43 2024-01-25 658289 653206 150780 149504 248321 252855 277071 273034 169264 167204 208542 213750 244827 247082 3812954 4089590 5527309 5376083 1010316 1054207 213388 188834 206938 207216 242193 235318 226023 228512 155619 157829 618114 577345 1315898 1314076 313513 310131 438079 439774 539840 526715 537465 540914 557374 563149 529030 588133 1620815 1701258 1039418 866917 484020 477015 568046 563332 577068 586230 582941 590337 672456 671147 4202072 4349076 40.15 71.7 2
11:57:44 2024-01-25 660275 649173 151090 148523 249057 254645 275393 273765 169752 167204 208432 213272 245477 246976 3811117 4080317 5556171 5385448 1022656 1056463 213719 188834 210816 208513 240711 235682 226216 228007 155619 157608 611935 574874 1351263 1309524 313984 309843 439321 440153 537518 522869 537138 540266 554847 559852 522801 586804 1620732 1710452 1020539 871311 486980 475705 565640 561862 574268 581582 579494 588518 674946 667227 4179898 4339724 40.15 71.7 2
11:57:45 2024-01-25 657078 649137 149919 151729 246938 252298 274870 272342 169418 171195 208031 212544 245165 248017 3813601 4055638 5553800 5387224 1021926 1053983 213058 189097 210636 207898 240745 234627 226269 227831 154936 157169 619629 578173 1316766 1309524 314877 308222 438079 440153 538315 522905 537902 539465 556542 559852 522765 585404 1623107 1710452 1041495 869419 487671 474195 565640 562659 573862 581582 579457 585875 673956 667191 4176466 4339724 40.15 71.7 2
11:57:46 2024-01-25 660848 649141 151732 149188 246938 252263 274870 271926 169152 171399 208031 212352 244145 247882 3808348 4055638 5545885 5406874 1027743 1058725 212365 189062 210524 207863 240745 237018 225884 227793 154833 157608 619629 578449 1324269 1309524 315500 308186 436806 440153 538315 525936 537882 541018 555309 560709 522361 583742 1621967 1709240 1041495 866348 486980 474862 567243 561800 573015 580729 580317 585010 670997 669578 4167985 4339724 40.15 71.7 2
11:57:47 2024-01-25 654436 649209 150060 151522 246973 252298 273158 272442 168333 170920 207996 211403 245239 245906 3806664 4096367 5593044 5389291 1017297 1054615 213618 188993 207620 207586 243734 236016 226714 226994 155264 157099 613428 574053 1325298 1317077 313095 309157 433124 438916 540458 524047 540860 541288 553334 563184 524313 580215 1620732 1703123 1041495 856370 484769 476308 563971 563802 573862 577441 581251 586809 667789 667335 4204683 4339724 40.15 71.7 2
11:57:48 2024-01-25 653316 649245 150022 148559 247697 252499 276332 271097 168799 170885 207816 212058 244691 245562 3803952 4145837 5594429 5359069 1012278 1054207 213092 187911 210744 206606 240676 239244 225517 226152 155519 156453 604453 571600 1319301 1322494 312208 309413 438043 439005 537336 521828 535124 540905 550113 559887 527857 581150 1618514 1691536 1022348 863811 482645 476570 561309 560778 574747 577214 581251 586779 669209 667263 4261116 4342819 40.15 71.7 2
11:57:49 2024-01-25 649442 649173 151555 148221 246898 252445 274414 269825 168833 170267 207996 211370 244110 246321 3802731 4096475 5514102 5371590 1006798 1054579 212399 187946 210376 206606 243468 239027 225482 227451 154368 157134 615083 576933 1324841 1316985 313984 310273 436280 439801 539385 525536 535050 542056 554717 559090 525241 579085 1611556 1685259 1037341 866880 482497 474898 564805 560381 576119 578252 577298 585605 665903 665243 4220592 4349018 40.15 71.7 2
11:57:50 2024-01-25 658831 648680 149344 148456 247974 251435 274414 271476 168231 170969 211686 212058 243539 245562 3800020 4081967 5511749 5372250 1012733 1051560 216788 187322 210744 206359 240509 239376 224750 226431 154617 156806 608949 575658 1318514 1309524 313095 308186 435575 437219 534905 525126 534903 541105 556287 559198 525766 584009 1618445 1701697 999141 865694 481275 474361 564841 558761 574492 580729 579813 586816 667187 666216 4198682 4339808 40.15 71.7 2
11:57:51 2024-01-25 659320 648187 149341 148456 246557 252855 273158 271476 168265 170885 211573 211403 243905 245527 3803952 4056609 5558376 5394813 1024848 1053457 216075 188241 206490 206606 241684 238990 224942 226203 154334 157134 618114 577626 1312857 1307667 311867 307185 433088 439829 535136 522797 537138 537779 554935 559198 522272 583291 1620714 1706091 1037341 865634 485400 474288 563825 560741 572077 579278 575964 584540 667079 665688 4167478 4340360 40.15 71.7 2
11:57:52 2024-01-25 658826 649141 150954 148251 245935 252677 273994 270649 168265 168075 206737 213470 242614 246321 3806664 4056983 5522231 5394912 1024117 1054615 216413 187911 207072 206537 241684 238858 223624 226431 154334 156697 607642 573234 1324417 1302118 311325 309121 433052 439504 531946 521087 537138 536604 554507 561139 523012 582876 1622025 1719646 1020539 857945 484020 472659 564067 562770 571218 578957 581104 585260 673014 667083 4155178 4332845 40.15 71.7 2
11:57:53 2024-01-25 654243 648916 151883 148244 246169 257185 272981 270614 168063 170576 208849 210718 244110 244806 3799093 4096619 5597026 5385448 1020267 1052707 216075 188241 205910 206537 244879 234688 224976 225853 154476 156415 611935 570785 1330163 1309524 311767 307685 432764 440397 536722 520718 536757 536568 550041 559198 519987 576789 1617365 1706276 1019776 857697 483363 475705 559720 557939 568005 576964 581959 582548 665538 666072 4197853 4342551 40.15 71.7 2
11:57:54 2024-01-25 651483 649137 152946 148559 244797 252144 274586 269720 168265 167426 211609 210718 243360 247236 3802731 4114208 5559778 5377498 1016116 1053086 216075 187616 206781 205895 244814 234688 224976 225696 154059 156260 608949 572416 1318339 1309524 311767 308222 432335 436344 536343 519946 536757 539758 549883 559887 522361 577643 1612706 1695327 1035265 853386 481275 475369 560911 558833 574747 577217 580765 583710 664853 667227 4221955 4345757 40.15 71.7 2
11:57:55 2024-01-25 654133 652522 151581 148341 246753 251292 273017 269825 167999 170541 211537 211043 243700 245769 3808161 4143670 5562782 5365001 1011074 1053013 212184 186735 207072 206147 241684 234688 224559 225626 154549 156082 608949 568351 1329218 1315008 309170 308151 433052 436298 535100 518369 533534 539346 550005 559424 522693 577643 1613848 1698811 1037341 857586 479910 474361 559287 559294 573420 577293 580728 587607 665830 667155 4236027 4342743 40.15 71.7 2
11:57:56 2024-01-25 649521 652211 149617 147966 246413 251149 273017 270910 168245 167625 207747 212574 243901 245769 3808161 4136613 5561879 5368648 1011832 1054542 216413 186735 207072 205792 241006 234688 224212 225383 154300 155939 608949 568756 1359090 1313248 310446 308151 433016 435226 532054 518003 533120 539346 550005 559198 525835 577161 1613848 1696369 1056963 857646 479910 474325 558891 560160 572943 577221 579457 586205 665323 666685 4220178 4342743 40.15 71.7 2
11:57:57 2024-01-25 649521 649141 150742 147121 246072 251400 273087 270874 168444 167754 207710 212574 243731 245596 3811117 4141296 5561917 5372665 1009651 1053457 216752 187575 206383 205860 241006 234688 224907 225091 154051 155939 614921 570710 1339370 1318744 310118 308524 433088 436620 531982 518406 530374 538196 546737 555915 523012 576976 1611556 1685259 1028679 861396 480933 473320 558101 557893 568041 575557 575520 585372 661896 662297 4260015 4342743 40.15 71.7 2
11:57:58 2024-01-25 658636 650467 153169 147845 245350 249848 273122 270838 167700 167426 211542 211370 242510 244771 3804538 4084819 5527874 5376879 1008209 1052246 213504 187185 206783 205186 241515 234688 225330 225976 154476 156205 608949 575696 1312567 1309524 311179 308524 433034 432926 531982 522194 531914 538123 550113 557554 524497 577643 1608989 1690865 1071734 862658 479230 472986 562105 557968 572575 577217 576184 585372 665793 663955 4204683 4345267 40.15 71.7 2
11:57:59 2024-01-25 656645 648836 153453 147326 245900 251187 272219 270804 167204 167426 211023 210102 242544 244736 3810108 4076838 5547623 5371590 1019824 1054282 213725 186667 206166 206043 239949 234508 223417 225138 153734 156018 607456 572416 1350200 1309524 311179 308524 433052 436493 531450 519175 529656 534767 549581 554246 519914 577643 1613848 1698848 1035265 865732 481959 468782 559450 554639 568842 577217 575365 583710 667497 662046 4176466 4339646 40.15 71.7 2
11:58:00 2024-01-25 654707 650211 152880 147845 243844 251789 271458 269567 167170 167309 211357 210068 242172 245527 3806664 4046823 5546259 5393137 1024571 1051504 211900 186701 205694 205940 240721 234364 225684 225836 153171 156052 604475 575696 1321215 1302140 312208 306789 429693 437183 530377 522294 534450 531901 550005 557554 517971 575900 1613774 1706091 1046362 857623 481275 471978 561309 558400 568842 577217 574956 579324 663878 663018 4148250 4336552 40.15 71.7 2
11:58:01 2024-01-25 656650 650937 152987 147561 244591 250622 272254 269790 166642 167426 206871 210102 242341 245149 3801815 4073156 5532887 5379289 1022543 1051504 212530 186735 205659 205186 240295 234688 222797 224737 153559 155999 608949 571150 1323120 1303994 310117 309397 432010 435080 531270 517456 532936 535147 549968 559198 519143 578462 1619598 1715311 1037341 853386 480853 468602 560514 559191 568842 577217 576853 580632 667789 663229 4148250 4330274 40.15 71.7 2
11:58:02 2024-01-25 654707 650476 150312 147356 244307 250975 270561 269379 167002 166958 211284 214577 242756 245495 3810137 4084701 5595677 5383759 1023248 1052781 212530 186701 204508 205540 240668 233591 223555 224199 153662 155220 611935 570331 1340205 1307667 310007 306789 433545 437546 534579 518158 531391 534009 548516 556554 517978 575152 1613735 1700053 1020539 855817 482302 471398 556094 556319 566431 573796 575887 581218 661933 664894 4195277 4323986 40.15 71.7 2
11:58:03 2024-01-25 650446 650476 149656 147254 243988 250658 272254 270148 167550 166725 211357 214947 242341 246546 3803952 4117407 5562104 5379919 1013277 1051504 212530 186408 205875 204549 241006 233956 223331 224234 153308 155220 616599 570379 1319684 1309524 309570 306935 429787 432597 531161 513927 531914 537814 550424 558516 522485 576865 1611439 1697416 1054843 853675 478798 471362 558101 558795 568005 575485 580025 583673 658101 663301 4222243 4333365 40.15 71.7 2
11:58:04 2024-01-25 649177 650476 152987 147585 244937 249848 271423 270528 167170 166958 207744 214612 242544 245149 3801815 4135952 5569975 5357352 1008951 1051504 212679 185138 205226 205152 239923 233756 223555 223542 153308 155151 610442 571600 1304039 1317809 310007 305566 432299 432669 533336 513855 527946 531828 547426 553983 519143 573149 1604335 1682308 1036819 858183 478330 468674 556048 553675 570457 573424 576967 582622 658137 663955 4263278 4336552 40.15 71.7 2
11:58:05 2024-01-25 647525 649556 150039 146502 243809 249848 271423 269388 167700 165959 211393 210797 241835 244360 3797312 4102026 5510418 5366441 1003147 1054729 212530 190323 205190 204867 241006 232828 222831 224234 152713 155220 616599 574874 1321560 1309524 310446 306357 430405 432750 531946 519578 528356 534982 547928 552620 518374 573630 1602296 1671789 1054843 862045 478514 472949 556838 555124 570921 574656 571847 580896 660442 658105 4244431 4336552 40.15 71.7 2
11:58:06 2024-01-25 651357 650525 150312 146744 243805 249848 272705 269388 166906 166722 207454 214983 241060 244395 3805445 4093040 5500930 5361175 1005332 1050013 212211 190047 205226 203880 240295 233227 222110 223576 153090 155186 602977 574053 1331163 1307667 310007 306306 429693 431295 531826 518442 528729 531865 547964 552620 519950 576976 1604631 1686007 1046362 860173 475628 468818 559287 553857 570457 576332 572031 581081 663220 662321 4200142 4345656 40.15 71.7 2
11:58:07 2024-01-25 658437 650179 150312 146533 244346 249462 270526 268934 166642 166713 207090 214877 241094 245149 3800653 4073156 5499576 5361175 1013240 1048489 216081 190012 204867 204515 238810 233227 222110 223542 152713 155151 608949 571600 1319611 1305814 309315 306357 431749 431308 529199 513927 528636 532121 546737 552197 519914 577910 1604704 1692064 1037341 862658 477050 466591 557706 549784 568037 576368 573695 581081 665323 658286 4189290 4339052 40.15 71.7 2
11:58:08 2024-01-25 655991 649023 150102 146671 243700 249705 270892 270683 167166 166631 206436 211092 241094 245149 3799017 4067553 5528154 5357352 1013202 1048489 212977 190083 205190 204515 238810 233956 222076 223507 152815 154901 613568 571600 1314565 1305814 309315 306357 430405 431281 528415 513891 527510 531487 546701 552620 519510 577947 1604667 1692064 1048482 862658 476338 465935 557312 552618 568439 575521 573288 581081 664816 658250 4195042 4330372 40.15 71.7 2
11:58:09 2024-01-25 656141 649556 152601 146715 244346 249598 272424 270802 167067 166853 206763 211387 240991 245040 3805673 4058307 5526276 5365001 1015448 1054729 211935 190314 204508 204549 238607 233591 223786 225404 152781 154901 605963 571600 1311305 1305814 308443 306357 431654 432256 528825 513891 527510 531487 545932 550542 517971 576976 1604667 1694466 1050602 862658 478138 465971 556524 552618 565631 575080 572031 580220 663841 657678 4185872 4330372 40.15 71.7 2
11:58:10 2024-01-25 653341 649556 152314 146877 242310 249848 269772 269883 166642 166457 206580 210797 241060 246335 3802731 4049597 5543272 5362528 1016024 1048223 211830 190047 203900 203914 238071 232741 224044 223473 152501 154544 605963 571600 1341846 1303994 306816 305030 430369 432692 527223 513783 525609 529866 547426 550185 513752 575300 1604372 1692064 1050602 862658 478514 465244 556011 549360 563925 573008 569419 577611 661896 656218 4173019 4329579 40.15 71.7 2
11:58:11 2024-01-25 653341 649097 152309 146570 242310 249812 269737 269388 166150 165959 206399 210797 241025 245149 3800020 4050245 5518302 5381063 1014658 1048342 211097 190439 203723 204412 237895 232684 223750 223318 152535 154544 605963 574874 1313468 1307667 306419 304530 429089 432746 528269 513855 527510 530241 547039 550185 512992 574483 1604704 1692064 1048482 860210 479193 465899 554880 551591 563093 572185 568540 575868 662904 654338 4164086 4333460 40.15 71.7 2
11:58:12 2024-01-25 654627 649097 149483 147123 242652 249462 270304 269388 166150 166306 206580 210797 241025 246335 3797312 4040998 5530138 5379919 1019467 1048489 210591 188017 203438 204378 237930 232358 223750 223404 152713 154514 615083 575696 1310242 1304001 309533 304530 427850 432750 527341 517973 528260 529866 546653 550185 516034 573630 1604631 1690865 1050602 860173 479230 467091 554880 549676 562226 570530 567698 577914 658101 655259 4161114 4336552 40.15 71.7 2
11:58:13 2024-01-25 657040 649556 149065 146741 242245 249374 269703 268974 166117 165924 206254 210503 240322 246335 3802731 4043228 5526164 5375438 1019742 1048489 210179 189976 203223 203564 238549 231741 223158 225035 152611 154660 605963 575285 1309821 1303076 309388 303887 429838 432556 527450 513891 529012 530241 545881 550185 515266 573556 1604631 1690865 1026958 858257 478798 465935 556094 551591 562262 570526 568137 575268 658065 655295 4161114 4330274 40.15 71.7 2
11:58:14 2024-01-25 658905 649556 149274 146341 243630 248830 270561 269388 166117 165924 206290 214612 240621 243770 3802731 4041861 5521079 5379919 1021198 1053228 210543 189710 203543 205696 238107 231777 223158 223507 152256 154652 608264 573775 1316434 1297481 306527 306105 428478 433682 525963 513711 530519 531258 548128 554068 517964 575300 1609268 1705537 1054843 853386 476338 467041 556524 554248 565261 573653 574683 577503 661896 658214 4127042 4321020 40.15 71.7 2
11:58:15 2024-01-25 654900 649547 149268 146366 242280 248272 268882 269958 165821 165959 205748 209824 241025 243454 3799207 4089565 5574479 5366717 1024117 1048075 210543 189675 203579 203282 237100 232501 223123 222097 152331 153872 613568 565893 1333406 1299382 305773 305926 428624 432343 523040 513657 528826 528378 545554 552513 516401 573482 1609147 1706054 1046362 851680 475255 466233 550059 549856 564859 572582 573658 577952 658101 658250 4151021 4321020 40.15 71.7 2
11:58:16 2024-01-25 653307 649556 149274 146027 242280 248272 270510 269388 165969 165924 205964 209964 241025 243661 3797312 4094285 5582375 5366717 1016840 1050013 210214 189746 202267 203248 238071 230985 223158 222131 152185 153940 613428 567886 1340596 1305814 307374 304994 428963 432484 529199 513040 529012 529080 541099 550578 513845 570883 1604410 1692450 1044241 853001 477653 469067 552470 552765 562857 568203 571073 574450 656750 658040 4191857 4327186 40.15 71.7 2
11:58:17 2024-01-25 649171 649295 148750 147123 241533 248272 270526 267771 165983 165392 205932 209588 240287 243698 3806664 4117070 5549050 5366717 1010994 1048489 209850 189374 203223 206980 238810 230985 222845 222166 151801 153880 613568 569161 1306093 1304889 306708 305710 426220 430619 529199 511474 529012 532121 541099 552620 513824 568512 1600021 1682870 1028256 847575 474721 469178 553647 553550 565485 571418 571847 576832 654605 657997 4214088 4323385 40.15 71.7 2
11:58:19 2024-01-25 649478 647721 149378 145629 242644 247471 270820 267664 165560 165392 205315 209588 240823 242491 3793772 4132740 5554419 5340090 1003898 1048297 210578 186617 203223 207015 237336 231381 223158 222988 152120 153165 608949 566264 1306095 1313145 305773 303177 429875 431229 526851 512314 524377 530241 544304 550185 513788 566831 1595484 1672491 1048482 852173 473372 465244 550552 550419 566065 571272 571699 578477 656495 656146 4247719 4333132 40.15 71.7 2
11:58:20 2024-01-25 646314 647393 148803 145450 242271 247854 270820 267522 165821 166165 205315 209046 240287 243310 3797312 4130077 5549050 5347987 1005332 1046967 210662 189338 202620 206980 237668 231021 223786 226039 151801 153658 615083 569161 1306652 1311286 307155 304266 428963 431229 528451 512314 524414 529866 540610 549410 512992 566357 1595448 1668903 1028679 853386 474046 464555 550552 549640 563962 568203 569456 574241 656250 654374 4250135 4333132 40.15 71.7 2
11:58:21 2024-01-25 647699 647648 148991 145686 242509 247503 270892 267629 165950 165392 205315 208685 240287 243445 3799207 4115323 5550466 5353533 1001796 1048297 210396 189338 202620 206980 237336 230302 223158 224139 151662 153906 605963 572416 1301516 1309524 305916 303106 428963 431229 529199 513403 524414 528716 540991 548601 512234 565157 1593037 1664483 1035265 855208 474383 464555 550552 548534 563093 568203 567735 574205 653827 653842 4245643 4327186 40.15 71.7 2
11:58:22 2024-01-25 650983 647268 148650 145629 240831 246744 270892 266095 167661 164550 205642 209274 239449 243589 3804652 4108343 5533272 5352987 1003898 1044671 210179 186179 202479 206800 237135 229945 223158 223701 151557 153199 608949 570341 1323385 1311249 306456 302681 428963 430619 527669 511951 523561 527969 539433 548601 515487 567863 1594169 1665325 1026644 853386 473372 466563 548959 546911 562298 567367 568576 577952 654325 653383 4248675 4327186 40.15 71.7 2
11:58:23 2024-01-25 647699 647721 148857 145393 241874 246779 270510 267771 165737 164897 205279 208214 240287 243454 3803118 4119838 5578462 5353102 1003898 1045448 209920 185918 202940 206691 236934 230267 222497 222811 152600 153397 605963 568718 1299732 1309524 306617 302185 428321 430010 526851 510830 522820 527187 538982 547794 513845 566870 1590775 1666504 1024609 852779 473036 465245 548571 546948 562298 566569 568174 576123 654325 653347 4247832 4327186 40.15 71.7 2
11:58:24 2024-01-25 646648 647263 148650 145393 240831 246709 270130 267360 165590 165092 205064 208214 239552 243111 3797312 4105721 5557653 5349147 1003786 1052479 209711 185812 202443 204232 236568 230302 222497 222775 151314 153419 616414 567886 1303673 1309524 306070 302396 428927 429706 526072 510108 522413 527969 537809 546988 513845 567826 1593037 1664110 1030714 852779 472700 465245 548571 546911 559063 567367 568576 576123 654824 653347 4235470 4327186 40.15 71.7 2
11:58:25 2024-01-25 646776 647716 148336 145122 240866 246744 270510 266950 165704 164862 204668 208214 239586 242904 3802731 4114968 5542008 5342431 1003898 1044841 209606 186108 202266 204089 236794 229767 222462 223452 151212 153488 615083 572008 1313406 1309524 306505 303584 428321 430010 527632 511951 522413 528924 541513 546988 513845 566065 1591906 1663303 1033188 853386 473036 465245 548959 546525 559063 566533 565221 575305 649123 654864 4235432 4333552 40.15 71.7 2
11:58:26 2024-01-25 645694 647263 148198 145209 240831 246709 270130 266540 165771 164335 205315 208539 239552 243661 3797312 4105721 5514377 5347987 998096 1046381 209231 185918 202266 206620 237789 229983 222163 223537 150761 153248 610537 573234 1314824 1307713 307812 301549 427004 430010 527260 513040 522820 529912 540085 546531 513481 566028 1590775 1664439 1026958 855817 473372 464519 548959 546488 558991 566533 566092 574450 649087 653018 4226324 4327186 40.15 71.7 2
11:58:27 2024-01-25 650520 647721 148086 145117 240797 246709 270510 265874 165871 163809 205784 208900 239151 243661 3799169 4095950 5503905 5349717 998189 1045100 209231 185918 201913 206296 237336 229552 221874 226269 150623 153165 585337 572791 1304648 1305853 307975 303369 426437 429937 525963 513730 523414 528934 540883 546952 513117 565084 1590285 1664907 1040001 857036 472700 465244 550442 547093 558955 566569 566092 573635 649051 654402 4208185 4327186 40.15 71.7 2
11:58:28 2024-01-25 653008 647734 148395 144952 240797 245949 268917 266407 165005 164862 204597 209518 238785 243454 3793658 4089590 5483773 5347987 1001678 1044049 209196 184810 202620 203091 236368 230302 221280 223145 152270 153024 610537 570785 1311268 1300304 304842 302185 424111 427825 524892 512893 522563 528524 540991 548457 514901 569171 1598247 1678034 1037880 853386 470690 463896 553254 546911 559063 568203 566092 575268 656104 653018 4179898 4313926 40.15 71.7 2
11:58:29 2024-01-25 654238 645892 148399 144645 246320 246709 268578 268333 168798 164862 204454 208900 238819 242150 3793658 4061541 5511749 5342431 1010316 1044671 209704 185398 201772 206585 235111 229909 221612 222832 152341 153024 608949 569161 1321908 1298441 304378 302185 427716 428795 522665 510866 522706 522851 541027 547317 512861 570883 1599848 1682009 1062259 855742 471992 462370 551894 548050 558991 568203 564349 574859 656604 654864 4179898 4323385 40.15 71.8 2
11:58:30 2024-01-25 653316 646810 148197 144922 245867 246709 268409 266914 168916 164793 204275 208505 239117 242078 3798814 4058345 5527480 5346244 1011748 1045248 208509 185363 201560 204088 235076 229874 221373 222519 152270 152639 608949 569515 1323220 1300304 303879 300740 427414 430010 522665 510830 519686 522743 540157 543743 509283 567159 1595029 1682308 1062259 857497 473261 462333 550516 544598 560865 568023 567190 574228 658465 649236 4173019 4323986 40.15 71.7 2
11:58:31 2024-01-25 651320 647461 147650 144888 241765 246673 269335 266691 168916 164494 203918 208505 238751 243246 3793658 4049971 5521074 5355622 1013000 1042284 208184 185918 201068 203661 235111 229481 221528 222519 152341 152537 608949 572416 1299682 1296620 304770 300283 426510 430010 523035 512044 521970 522375 539361 545273 508887 566976 1595303 1682009 1042121 857646 473372 462900 549737 545878 558663 567879 564116 571713 655568 649020 4162165 4323986 40.15 71.7 2
11:58:32 2024-01-25 651357 646967 147989 144884 241617 247210 268885 266060 168846 164529 203953 208872 238751 243418 3796073 4038258 5520799 5352838 1010353 1044506 209015 185363 201596 204123 235301 229517 221874 222519 150556 152744 619864 568700 1321857 1299382 305631 300986 426510 429706 522295 510072 519650 522743 538982 543707 510437 568168 1595303 1680450 1042121 857036 472777 462515 550126 543974 558092 568203 564449 573288 656677 652202 4167540 4323713 40.15 71.7 2
11:58:33 2024-01-25 654589 647724 147842 144811 242145 246568 268364 265954 164626 164391 204384 208331 240779 242419 3796073 4052500 5521074 5361175 1013277 1043858 208544 185398 200928 203091 235041 229517 221182 222519 149812 152571 604283 572008 1309605 1298460 302990 301157 426510 428430 521925 509352 519613 523694 537809 543672 507775 565920 1595374 1682870 1040001 857453 473372 459877 548959 543938 557303 566533 562774 570130 654751 648671 4160562 4317821 40.15 71.7 2
11:58:34 2024-01-25 651320 645820 147338 145167 241671 246466 268634 266407 166519 164516 203811 208041 240442 243274 3798980 4043228 5527480 5365001 1013277 1045322 208591 185222 201372 203091 235111 228839 221182 222519 149708 152605 610537 572416 1296262 1296620 303843 301157 424075 430010 522295 510830 519686 524066 537774 545663 504882 567677 1595303 1680450 1040001 853386 473372 459841 548571 543938 557303 567544 562339 568443 652868 648214 4154181 4317821 40.15 71.7 2
11:58:35 2024-01-25 654133 647222 147512 144619 241841 245707 268507 265245 168577 163775 203597 208180 239945 242239 3803118 4047123 5517560 5374380 1016901 1043895 208120 185187 200893 203091 235041 228804 220564 223145 149502 152578 609094 570785 1306747 1290168 305631 300740 421442 428758 522665 510830 522783 522743 540157 547878 504846 566028 1593037 1687799 1082595 848403 472029 462478 550163 548014 556515 567937 564011 567164 649087 649164 4127042 4311530 40.15 71.8 2
11:58:36 2024-01-25 653341 647721 148049 144377 241149 245500 268507 265280 168577 163775 203311 208865 243413 241157 3796073 4041467 5515136 5363333 1016175 1046697 207720 185163 200893 203091 234679 228769 219772 222761 151842 152115 609021 567542 1327635 1291003 304195 301268 422369 427439 520083 504878 521970 521236 541293 547758 508492 565120 1595448 1697019 1037880 844113 470690 459013 548571 547239 559674 566533 565148 568443 654751 653018 4131891 4311668 40.15 71.8 2
11:58:37 2024-01-25 652411 647461 147611 144381 241162 245122 267718 266131 168203 164644 202637 208180 243484 240578 3792335 4067230 5514197 5360678 1015448 1047478 208375 185057 200963 202631 234937 229375 219631 222221 151842 152115 610537 565856 1314574 1292841 303685 301852 422000 427439 520083 507469 521085 521200 537774 547758 508887 565120 1598886 1698848 1040001 844113 470690 459373 547408 547239 558092 566497 565148 568443 654751 653018 4128783 4308456 40.15 71.7 2
11:58:38 2024-01-25 651409 646769 147157 144411 241126 245157 268318 266469 165719 164564 202637 208180 243519 240578 3800020 4082599 5509009 5355622 1019083 1045322 207824 185068 201033 202667 234435 229983 220163 221245 149812 152013 602977 565455 1306611 1292841 302821 302866 421442 426799 519715 504805 524198 522696 537360 547758 508924 567454 1600021 1693969 1040001 844113 470690 459013 547021 547432 557303 566497 567705 568443 653790 653018 4138844 4308456 40.15 71.7 2
11:58:39 2024-01-25 647567 646806 147063 144419 241131 245157 266861 265838 166029 163740 202708 206886 243484 240578 3802731 4081783 5560923 5347987 1016766 1042063 207859 184610 200578 203091 233596 228804 220528 220661 151842 151945 605963 565455 1306931 1297518 303901 302010 422225 427293 519533 507109 522706 521514 537550 545309 504846 565768 1595374 1686007 1029034 844113 473372 459733 544178 547043 554407 562744 566092 568041 649087 649272 4169556 4314607 40.15 71.7 2
11:58:40 2024-01-25 645854 645327 147029 144315 240962 245914 267682 264468 166261 163444 203311 206886 243484 240578 3797312 4084701 5563738 5355622 1016840 1046873 207680 184775 199949 203091 234352 228414 220528 221160 149502 151836 604470 564647 1302678 1298460 303470 301900 424632 428467 522518 507109 521962 522216 536609 546544 507547 562452 1594169 1682870 1046362 845314 472589 459697 541045 546654 553198 560665 564301 567756 649966 649200 4176466 4317821 40.15 71.8 2
11:58:41 2024-01-25 645135 646769 146412 144611 240047 245157 267718 263992 168542 163148 203597 206852 243377 240614 3797312 4114914 5526202 5355622 1006798 1044882 206567 184610 200263 201818 235041 227865 220114 221204 153424 152115 601484 566264 1324969 1299382 304492 299373 418937 426161 521389 504842 521232 525927 537258 548868 509714 561691 1590549 1673958 1083273 844002 472146 463023 544142 543974 554835 559843 563715 568453 647598 649236 4181502 4311668 40.15 71.8 2
11:58:42 2024-01-25 647521 647721 146412 144411 240419 244710 268543 263992 168542 163592 202708 206886 243036 240614 3797312 4110539 5514339 5347987 1006798 1044401 207535 184154 200612 201818 235041 227900 219490 221169 153389 151626 599991 564244 1317880 1300304 302899 300986 421406 423583 521556 504023 518879 522815 538310 546531 510040 562747 1591921 1676591 1060094 843806 467772 462333 545608 546211 559638 563943 565944 567529 647598 649236 4197853 4316811 40.15 71.7 2
11:58:43 2024-01-25 647534 645888 147335 143818 241131 244333 268507 264666 168507 163592 203276 206955 243036 239833 3802731 4136458 5542307 5333059 1001038 1042382 208474 184025 200928 201818 234679 228059 219916 220550 151842 151140 601484 562234 1305225 1300251 302184 301583 422702 423619 521187 503278 518742 522779 536754 543743 509283 562710 1588020 1668903 1060094 841680 467220 462311 547177 547432 559095 561417 566018 569579 648405 649092 4209881 4310633 40.15 71.8 2
11:58:44 2024-01-25 645943 647264 147123 144011 241131 243617 268318 264186 165522 163533 202672 206921 243072 239868 3793366 4136458 5514339 5329256 999613 1042148 207859 183990 200788 201853 234679 228059 219762 221204 151842 151174 601484 562234 1326823 1300304 302001 302107 422666 423619 521187 502888 518336 522375 536791 545344 510040 562747 1590285 1672491 1083273 842279 467183 459841 545826 545622 558882 561488 566092 570813 647342 648718 4209881 4320466 40.15 71.8 2
11:58:45 2024-01-25 645800 646628 147027 143769 241024 244228 267504 264560 165592 163420 202637 206852 243377 239055 3801928 4136458 5530399 5321661 998115 1042358 207894 183861 200018 201501 233956 227865 219301 220136 149502 151106 604462 563037 1315359 1303994 302184 300731 422702 423619 520083 502534 516463 522953 532121 542076 507811 562673 1585722 1668212 1057928 844113 466486 459733 541045 540878 558092 561094 565288 568443 647634 649164 4201276 4310633 40.15 71.8 2
11:58:46 2024-01-25 643132 644872 147410 144143 241425 246263 267397 266104 165592 163340 202531 206783 239733 239992 3796254 4134214 5537306 5323687 1000143 1042284 207645 183605 199949 201501 233596 227900 219951 219794 151311 150972 600049 565051 1311035 1305853 302612 299387 422702 423619 519715 504599 516426 522213 532085 541171 504918 559308 1583428 1657638 1057928 846518 466522 459049 542537 540734 556515 559023 562811 568443 647671 647266 4232900 4307325 40.15 71.8 2
11:58:47 2024-01-25 644113 645820 146714 143448 240962 243617 266825 263890 167969 163182 202602 206679 239626 239548 3798942 4140924 5533893 5329256 998619 1041828 207824 183535 199984 201185 233596 227919 219161 220172 151629 150864 601484 562234 1321908 1300304 301756 299338 421442 422356 519715 503885 515986 522953 532121 542112 507775 561838 1585722 1667721 1057928 842914 466156 459409 541081 540878 558092 559843 564486 567602 646646 648934 4198682 4311668 40.15 71.8 2
11:58:48 2024-01-25 644122 645359 146722 143448 241131 243617 266861 263890 167935 163069 202637 206852 239742 238887 3797312 4143670 5549906 5337611 1003084 1045681 207177 183023 200438 200589 233956 228203 219337 220480 150993 151140 609021 561433 1314125 1299382 301148 301467 418937 422320 520083 501791 517306 521236 536339 543743 507775 561005 1585722 1666504 1057928 839220 465131 459769 541081 544011 556515 559808 564887 567756 645697 648934 4207474 4311668 40.15 71.8 2
11:58:49 2024-01-25 647789 644904 146412 143617 240962 243413 266861 263890 167969 162921 202637 206852 239097 239055 3797312 4139331 5521074 5344987 1003898 1041607 207074 183430 199844 201010 234376 227247 219385 220445 150887 151106 599991 563037 1314491 1300304 301970 301157 418937 422320 519973 503885 517931 523694 535204 543707 507775 561005 1584556 1667685 1057928 839220 465131 459733 541081 540878 557303 559023 564048 568602 645697 648707 4198682 4316746 40.15 71.8 2
11:58:50 2024-01-25 647784 645824 146653 143647 240419 243208 267271 263451 167969 162695 202319 206243 239097 240170 3799093 4124286 5521074 5329256 1001038 1038964 207616 183325 200403 200940 234178 227212 219161 220339 151205 151039 599991 562636 1309337 1299301 301330 301157 418937 421690 519424 504205 517968 522953 535204 542909 504738 560174 1585722 1669396 1057928 839220 465131 459733 541009 540878 556515 558239 564048 567241 643803 647266 4204683 4310633 40.15 71.8 2
11:58:51 2024-01-25 645665 643926 146696 142858 240419 242869 266416 264172 167701 162695 202001 206208 239097 239055 3797312 4141061 5539725 5322370 998115 1038964 207535 183023 199949 200589 233561 227317 219206 219547 151842 150938 603163 563037 1316191 1303013 301330 299197 423429 424462 518396 503885 516389 522213 532049 541281 507629 560137 1586228 1664147 1040001 842003 465422 458368 544427 540842 556515 558239 562811 566763 645697 647266 4204683 4316963 40.15 71.8 2
11:58:52 2024-01-25 644113 643930 146688 142984 240419 243208 266042 263369 167935 162695 201965 206208 239574 238852 3793658 4135952 5546371 5323687 997903 1035950 206602 183023 199635 200589 233236 227194 219123 218957 150993 150830 607456 563037 1308963 1307676 302074 300095 423429 424462 517628 503848 515804 521328 531422 541027 507547 558479 1583505 1657349 1055762 844002 466085 458332 541385 539937 556122 562353 562774 565925 647671 645339 4226151 4311668 40.15 71.8 2
11:58:53 2024-01-25 644122 645597 146507 142984 240242 243208 266007 262782 167935 162695 201965 205602 239097 239629 3782820 4120818 5530399 5329256 998115 1037451 206567 183023 199322 200589 233201 227000 219464 219451 150781 150864 601484 565051 1314339 1304889 302184 297077 420778 422023 520083 503432 515657 520813 534467 540265 507187 558006 1581250 1650772 1016469 845842 466417 459786 541385 540868 555212 559045 560636 565016 646683 644432 4254339 4311668 40.15 71.8 2
11:58:54 2024-01-25 643629 644613 146547 143014 240047 243360 266042 262782 167701 162661 201965 205248 238428 240205 3782820 4108639 5539725 5328039 996657 1041545 206602 183023 199635 200589 233654 227000 219158 219110 150887 150864 608949 564647 1303999 1305814 301970 297077 420814 422320 518542 503172 516354 521474 531603 540790 504774 559584 1584593 1657820 1078847 846481 465936 458224 541348 542403 555474 559117 561903 566530 646646 645375 4238952 4317821 40.15 71.8 2
11:58:55 2024-01-25 644934 643785 146446 143014 239723 242869 266078 263185 164395 162661 202283 205568 239400 239629 3797312 4126577 5530399 5322370 998152 1042284 207212 182988 199357 200554 233236 226648 218442 219486 152997 150622 609021 560831 1306760 1299382 299976 300379 418937 421061 519365 501750 516354 521474 532049 540522 504810 558912 1583778 1664483 1076634 838588 466417 460674 544041 544330 555365 559117 562191 567607 645832 649437 4191857 4317821 40.15 71.8 2
[truncated: 202,210 more chars]
