# Supplementary material for: Methods for Estimating the Detection and Quantification Limits of Key Substances in Beer Maturation with Electronic Noses
Source: Sensors (Basel). 2024 May 30;24(11):3520. doi: 10.3390/s24113520 (PMC11175341; doi:10.3390/s24113520)
Supplement: Supplementary file 1 [file sensors-24-03520-s001.zip › Data/Acetaldehyde/raw data/Day 3/2000ppm11.txt]

Time Date R01 R02 R03 R04 R05 R06 R07 R08 R09 R10 R11 R12 R13 R14 R15 R16 R17 R18 R19 R20 R21 R22 R23 R24 R25 R26 R27 R28 R29 R30 R31 R32 R33 R34 R35 R36 R37 R38 R39 R40 R41 R42 R43 R44 R45 R46 R47 R48 R49 R50 R51 R52 R53 R54 R55 R56 R57 R58 R59 R60 R61 R62 T01 H01 Phase
12:06:00 2024-01-25 624331 611261 191531 188207 296639 303039 306340 306065 205656 201559 240681 246472 281720 284939 3531316 3759857 5430727 5277009 979389 1014202 271296 239166 246334 249595 277953 270563 267651 269977 192303 194154 632616 607102 1431063 1346404 405033 400866 580135 588331 717590 699101 746091 746554 784334 801822 772385 849020 1814696 1903522 1204055 1006030 634606 623739 750456 745052 779701 797767 818738 821012 919165 924812 4151722 4292964 40.15 71.8 1
12:06:01 2024-01-25 614493 609163 191402 188203 296535 301799 307733 305133 205726 200810 241805 246507 280961 284426 3519260 3815622 5483086 5278501 990786 1017871 268812 239741 245505 249245 278821 269858 268440 269218 192746 194154 636844 603993 1378682 1348746 405033 402497 580547 583539 719435 700093 741640 751486 788761 793446 765139 855831 1831138 1931103 1208058 993885 640277 626397 744964 749271 785416 791201 812718 825476 924997 918447 4136421 4292964 40.15 71.8 1
12:06:02 2024-01-25 617854 609064 192371 187020 295953 302827 306658 306964 205621 200472 240681 246472 280534 286191 3512405 3761272 5401389 5265589 972982 1018919 269716 239192 246919 248057 278217 270333 267240 269977 191790 195038 629797 608193 1371338 1346404 406183 402286 583899 587877 717590 703685 743533 745851 787780 800058 765705 849020 1821929 1902173 1202301 998828 636418 627339 751674 744721 784136 793473 811784 822806 924997 924776 4119909 4286659 40.15 71.8 1
12:06:03 2024-01-25 614489 610398 191421 188203 296327 304419 306375 306964 205550 200437 241666 245714 281158 283157 3516752 3757267 5404329 5293910 989965 1018956 268673 239599 246193 248857 277878 270419 267062 270739 191964 195281 641241 608193 1384195 1339423 406183 401461 581334 588854 719435 700940 745939 751537 784090 800300 768144 850152 1824519 1912716 1207967 1005142 639148 624623 753273 753514 781914 793401 818700 823059 919165 919538 4201276 4289725 40.15 71.8 1
12:06:04 2024-01-25 609308 610033 191739 187877 297973 302614 307018 306699 205691 200472 242181 245507 280622 284457 3516752 3824231 5442594 5254333 979539 1020332 270470 239086 247683 248334 278145 270455 268033 269182 193416 193913 634025 601840 1393846 1355373 403886 399667 584684 587849 720489 704183 740028 745851 788823 799171 765705 857124 1825946 1921909 1189307 992473 636575 627339 746850 745851 784233 788766 811784 827350 926344 920979 4114006 4289725 40.15 71.8 1
12:06:05 2024-01-25 617669 609531 191700 188168 297005 304035 306375 306532 205621 200472 241430 246852 280072 284964 3521771 3777572 5405319 5246546 972908 1014956 269855 238963 247895 249255 277345 270383 267366 270357 192502 194972 632616 608052 1406606 1344580 406146 402570 583863 588858 719628 701624 748534 747205 784297 801923 768071 851257 1816726 1900825 1208058 1003171 634606 625497 752207 744524 783024 793437 815141 823059 920933 919574 4151722 4292964 40.15 71.8 1
12:06:06 2024-01-25 612441 612723 191096 188664 296681 304963 307018 305169 201680 200437 241841 246507 281067 284023 3516816 3796302 5427820 5284540 987958 1017187 269034 239405 246369 249245 277826 270671 266794 270059 193145 194557 634025 603993 1387265 1343004 404385 404461 583024 589482 723729 701087 745984 751426 784334 797389 773801 853325 1824519 1916433 1200382 1004599 639367 625509 751523 749271 779701 790468 819941 825476 918514 921083 4192282 4299090 40.15 71.8 1
12:06:07 2024-01-25 612320 609499 191739 188038 297969 302614 309215 305097 201680 199774 241260 247233 280534 284933 3521081 3824521 5455796 5231539 975404 1017944 269890 238999 247096 248860 278021 270274 268817 269029 192642 194699 635435 603998 1417115 1361881 406110 402213 582892 583530 719628 705082 742061 747279 793383 800022 768067 853052 1828747 1918150 1202301 992473 636142 626731 747187 746183 786528 793437 814831 824889 926344 919538 4098906 4300814 40.15 71.8 1
12:06:08 2024-01-25 619606 610398 191700 188795 295946 303999 306340 306065 205691 200506 241430 247233 280534 284059 3521771 3780376 5396866 5246546 975762 1015711 270679 237926 247355 249245 277436 270671 267687 269787 192338 194699 640176 605724 1400796 1344729 405607 399071 584684 589473 718461 703081 748113 746473 784224 804840 772262 853876 1817286 1902939 1198463 1005999 635964 626841 752207 743268 781914 793328 816375 823059 919632 926202 4145800 4292964 40.15 71.8 1
12:06:09 2024-01-25 612678 610398 191096 189131 296264 303111 307233 303919 205905 200437 241430 246507 280648 283625 3526104 3805197 5475969 5278664 988864 1019424 269820 240113 245540 249070 278217 269766 267965 269218 192472 194154 635435 603562 1378432 1346404 405033 400545 580547 583585 719944 700977 744844 753306 792821 797934 769521 855682 1832320 1931478 1183657 996718 639822 625238 747376 751092 784136 790468 815141 825513 924396 921083 4145800 4292964 40.15 71.8 1
12:06:10 2024-01-25 618099 609536 192305 187063 296789 302119 307268 306532 205586 201102 240752 246191 280569 284103 3516752 3771644 5373238 5256197 968276 1017944 269632 239405 247651 248092 278609 270599 267651 268651 192034 195007 628917 608193 1382615 1346404 406183 400264 584726 588908 718608 704220 747035 745851 787487 805919 768243 851257 1826918 1903759 1176733 1003131 638236 628117 753273 745814 783988 793509 813952 823318 924960 924812 4126809 4280360 40.15 71.8 1
12:06:11 2024-01-25 612008 610992 191739 188207 297973 303111 306946 306964 205586 200472 241805 245714 280961 283589 3510453 3753113 5414638 5282429 987253 1017944 269034 240113 246369 249245 278217 270599 268251 268908 192138 198060 635611 609061 1388209 1335977 406183 404571 577127 588748 719435 700093 747072 753068 786666 797774 769883 850793 1826688 1915977 1198463 1008900 639604 625472 754201 750892 784099 793328 819941 822438 921122 924855 4191857 4296836 40.15 71.8 1
12:06:12 2024-01-25 612283 609527 192340 188203 296785 302154 308010 306065 205726 200472 241805 245749 281854 283589 3516752 3796743 5442982 5265549 982222 1017944 268181 239944 247304 248547 278609 270274 267687 269597 192338 194699 634025 601867 1380358 1348360 403886 402097 583899 586712 723701 705983 741677 750469 790575 793554 765705 858071 1832476 1921799 1196840 997312 641156 630412 750493 750966 788043 791128 814987 828969 926198 921083 4117668 4299090 40.15 71.8 1
12:06:13 2024-01-25 616541 609082 191769 188164 298136 303786 306340 306964 205656 201067 241894 246887 280779 285887 3516752 3779846 5409169 5263699 974371 1016467 269855 238629 247895 249245 277436 270743 267651 268055 192642 194699 639487 606462 1376151 1346404 405895 399702 584684 589583 717839 702157 747035 747205 786952 801822 769269 851434 1821929 1902902 1183657 1004599 635964 626896 754775 743936 783988 793365 818950 825707 922430 931104 4141259 4289725 40.15 71.8 1
12:06:14 2024-01-25 617276 611006 191595 188761 296013 304713 306804 305548 203175 200647 241841 246852 280569 284023 3521771 3799136 5474447 5261648 991612 1017711 269632 239405 246369 249946 277436 270599 268827 268840 192946 194699 634992 601840 1374010 1346642 405033 400897 580547 586278 722641 699101 743590 755464 788896 798043 772656 858346 1825909 1931103 1202301 998828 638460 623739 747302 747646 782469 792734 820886 830590 921048 920974 4160124 4304875 40.15 71.8 1
12:06:15 2024-01-25 618322 610407 191769 188203 297978 304272 308164 304633 205799 201067 240716 247021 281026 286948 3521771 3791353 5420096 5256197 975762 1017944 269855 239369 246405 249245 279001 269730 268440 268055 192069 195007 638747 607931 1373523 1354662 407338 400264 582292 586774 718099 704183 742443 747683 791137 802229 767882 848343 1825909 1918334 1202301 998828 636418 628299 751142 745851 788598 798034 811528 820651 928753 930260 4105022 4292169 40.15 71.8 1
12:06:16 2024-01-25 616394 610619 191595 188692 297545 306524 310432 304631 203316 200402 241394 246852 281783 284755 3521771 3810772 5455796 5271214 983177 1019388 268146 240077 247442 249209 278750 270563 268817 269977 192607 194972 634025 603993 1378995 1350232 406183 402982 583899 586141 724727 704220 745453 751505 791064 798043 769665 859570 1835082 1921615 1194957 994393 640277 628707 749316 747646 787643 792320 811528 830337 927658 921083 4129438 4295850 40.15 71.8 1
12:06:17 2024-01-25 617280 610730 192329 188589 296708 304784 308683 306856 203033 200892 241832 246849 280359 285766 3516752 3782914 5399844 5257782 974991 1017150 269785 239195 248243 249209 277826 272238 267651 270357 192572 194972 632616 606592 1383943 1344729 406183 400862 583899 590112 719399 702157 747035 747205 786629 801750 770322 850793 1821892 1903522 1202301 1004599 636418 627339 754342 746109 783780 793473 815683 824229 920791 924776 4148250 4288351 40.15 71.8 1
12:06:18 2024-01-25 611959 611257 191734 188168 297762 304676 306478 306496 201613 200297 242074 246884 281249 284515 3527865 3772178 5424117 5269126 989371 1019995 268777 239741 246369 249245 278217 270563 267204 268873 192472 194835 633030 606462 1388662 1334993 406183 402698 582369 590531 723116 700903 747072 754282 786036 798897 771488 855556 1825122 1919187 1200382 1007463 640518 626397 754342 750936 781914 793437 818686 827276 919595 919538 4211080 4299090 40.15 71.8 1
12:06:19 2024-01-25 611659 609449 192345 187877 296754 303039 307268 306065 205943 201138 242477 246444 281599 285659 3528332 3811160 5442982 5267387 985141 1017871 268181 239909 247060 248750 279250 270563 268440 269787 192472 194699 635435 603993 1374487 1350667 405895 402982 583899 587900 724727 704183 745453 751426 791660 800032 767882 860182 1833778 1929735 1189307 995300 641188 628226 750493 749801 788562 792320 811528 830337 927695 921083 4129438 4295850 40.15 71.8 1
12:06:20 2024-01-25 616040 609490 191700 188203 297978 304927 306915 306964 203140 201067 241769 247025 280534 286226 3521106 3771987 5388852 5263716 970213 1016787 270799 239793 247895 248405 278609 270599 267428 268464 192502 195519 637318 606164 1379119 1346404 406183 400862 585668 590420 718383 705753 746136 747377 788896 802423 766948 850793 1829297 1903522 1202667 1001745 638236 629188 754463 747168 785380 798034 811528 823022 926381 927464 4138844 4289725 40.15 71.8 1
12:06:21 2024-01-25 613075 611248 191739 188731 297689 305306 306946 306964 201368 200472 242217 246264 281623 284023 3521771 3776121 5435282 5297940 990786 1020406 268999 239670 247096 249595 277930 271948 267330 268838 193046 194972 632616 604738 1387894 1335830 405033 402698 582142 590531 723664 701056 745939 753678 786556 799735 774464 855831 1827114 1919187 1200382 1006746 641188 621943 754342 751500 781914 793401 819904 827902 919817 919502 4208074 4299090 40.15 71.8 1
12:06:22 2024-01-25 611106 610565 192694 188173 296754 303075 307733 306496 201680 200088 242217 247233 280635 285802 3521771 3829961 5463463 5265589 977854 1019681 271142 239388 248311 249417 278697 270599 268251 269218 193863 194154 631517 601414 1403793 1355623 404746 400228 585996 587914 722093 705217 743386 747081 789912 801222 769232 857087 1825909 1921638 1206139 992473 636418 627339 747376 744721 786528 793401 815104 827939 926953 919574 4114006 4292964 40.15 71.8 1
12:06:23 2024-01-25 621980 610393 191700 188791 296780 304463 309483 305777 205579 201032 241805 251814 280926 284457 3519260 3782976 5426220 5267387 978453 1017325 270540 239024 248521 249488 277683 270527 267473 270739 192771 194699 632616 607402 1381105 1346404 406975 400862 584132 590420 719435 703969 749602 745888 787780 802423 770322 853726 1819918 1902173 1189307 1004599 634494 627339 754854 743592 784136 793473 816239 824852 922962 926119 4148250 4289725 40.15 71.8 1
12:06:24 2024-01-25 611106 611769 191363 188589 296926 304963 307233 304525 201680 200437 241975 246726 281390 284538 3521771 3812289 5474447 5276826 991686 1017908 270624 239828 246158 249767 278965 270419 269124 269977 193111 194972 629432 604059 1413563 1350555 405895 400897 580546 586738 723729 701087 743910 754282 789912 799959 771941 858346 1833778 1932961 1198463 996718 641188 621907 747265 751314 787409 793365 818118 828528 924997 922361 4142330 4299090 40.15 71.8 1
12:06:25 2024-01-25 617997 610393 192913 187895 298109 302578 307268 306964 202915 201700 241805 247233 281158 284094 3516752 3768965 5390519 5258082 970213 1014956 269855 239369 247860 248476 278625 270383 267366 270256 192701 195245 631600 609205 1375254 1348634 407042 403426 586725 590420 718383 705217 746740 749182 790575 802351 768071 854064 1832320 1903522 1202667 1001708 637781 629188 754342 748761 784270 798034 813295 825910 926381 927501 4138844 4292786 40.15 71.8 1
12:06:26 2024-01-25 611070 610992 191730 188237 297973 305163 306946 306748 201090 200402 242217 246472 281390 284023 3516752 3771877 5419348 5276882 988827 1017908 269409 239909 247477 249946 278752 272275 267204 269977 192800 195174 632616 603993 1400012 1336925 406183 403193 583853 592099 726750 704080 749529 753529 786592 800300 776674 857548 1825909 1919187 1202301 1008797 642101 621943 754905 751352 781914 796743 821110 827939 919165 919538 4204683 4292964 40.15 71.8 1
12:06:27 2024-01-25 613814 610398 192340 188203 297978 303039 309010 306748 201368 200088 241805 247233 280534 285035 3516752 3818818 5455796 5252461 975066 1017944 271282 239815 247477 249595 278609 270635 269196 269218 193116 194699 645300 604069 1403678 1361805 406073 403104 583849 585962 721675 704037 744314 750395 793231 802315 768974 855185 1827114 1921785 1204220 995300 636418 626860 750456 745814 788869 793509 813295 826687 930991 926119 4084551 4299090 40.15 71.8 1
12:06:28 2024-01-25 617453 610992 191704 188799 296771 304035 309944 306496 201541 201067 240681 247233 281819 283121 3519260 3750618 5427521 5254033 984090 1016394 270679 239909 246334 253582 278217 270671 268440 269977 192642 195144 634025 608841 1385130 1348597 407917 400545 582987 589882 719555 703784 750785 752606 788750 802315 774741 855096 1824482 1907265 1198463 1006030 639292 621870 753273 747307 783024 799726 824638 823059 921122 928849 4164491 4289725 40.15 71.8 1
12:06:29 2024-01-25 614288 611261 191704 189217 298045 303786 308235 305169 201680 200437 241805 246973 281390 282887 3521771 3813489 5461231 5276826 988160 1017908 268999 240859 247576 249595 279394 270563 268817 269977 192946 195144 637725 604069 1379563 1350232 406183 403301 582681 586593 724727 703649 746394 755095 795602 797898 771164 857548 1837545 1926964 1192706 996718 642101 625461 747155 753030 789726 793365 818700 829118 926344 924253 4145288 4299090 40.15 71.8 1
12:06:30 2024-01-25 619778 609463 192948 187873 297798 303039 307303 306964 205621 201383 241430 247233 280961 284457 3516752 3766795 5390519 5242770 973175 1017325 269855 240113 247477 249245 279394 270635 268251 268838 192472 195281 631600 609931 1380223 1350555 407934 400897 586383 588849 718347 706253 750710 749874 788797 805943 772187 853764 1832045 1905112 1198969 1003131 639604 631647 754268 749293 785380 798034 813910 828031 926308 928849 4127088 4286471 40.15 71.8 1
12:06:31 2024-01-25 611143 610398 191734 188630 297978 303677 306340 306964 205799 201067 242217 246300 281707 284023 3516752 3761309 5436002 5280640 988864 1017187 269409 240690 247096 249595 278217 270671 267240 269248 192607 195281 634459 606462 1374255 1337184 406183 403337 582392 590420 724456 701588 749233 755353 786629 798897 772072 855831 1828182 1919807 1229327 1010063 642064 627286 755949 751203 784136 793027 821110 827902 920282 919574 4210695 4292786 40.15 71.8 1
12:06:32 2024-01-25 612446 612989 192340 188203 296754 303111 307733 306532 201368 200472 242253 246852 281390 284964 3510453 3805487 5437146 5267454 981009 1017944 269820 240148 247895 249245 279001 270635 268440 269977 193321 195281 635435 600552 1406529 1349274 405607 406008 585554 588331 725754 707255 746516 753068 792852 799459 768108 860833 1835082 1925892 1196840 997316 641893 631758 751830 750154 789726 795126 816427 832632 931576 919502 4123545 4298082 40.15 71.8 1
12:06:33 2024-01-25 614288 610829 192453 188634 297978 303963 306658 305468 201680 201243 242958 246542 281894 284657 3516752 3770688 5418495 5282429 988789 1017944 268999 240113 247477 249770 278217 270671 267240 268908 192642 194830 637318 604440 1383553 1337184 406183 403301 584684 589143 724727 702157 747035 755353 788631 800058 774925 858346 1825909 1921909 1202301 1007358 641893 625497 755471 753566 783580 793509 820848 830439 922319 927355 4197853 4301601 40.15 71.8 1
12:06:34 2024-01-25 612517 609458 192609 188494 297204 303111 310432 305920 201680 200472 242594 247060 281354 285989 3516752 3824231 5455796 5248710 975216 1020944 271542 239405 247895 249770 278217 270671 269007 269218 193557 194154 656575 601840 1376788 1359478 405033 400264 585554 587013 722641 705753 746241 747683 793450 802459 769232 857735 1831175 1913391 1178007 994592 637326 627994 749427 747168 788869 793473 817536 829155 930329 928905 4105826 4298451 40.15 71.8 1
12:06:35 2024-01-25 622223 611115 192135 189286 297655 304319 307733 306748 201335 201067 241430 248516 282404 283157 3516068 3770635 5433275 5273064 983699 1017908 269890 240113 246369 253426 278217 270671 268440 268090 192642 195144 634025 609931 1410649 1346404 408207 400580 580437 589326 718383 700030 750335 751426 788896 807122 774925 850152 1821929 1907302 1190067 1004599 637326 625509 752207 746947 783780 800291 822866 824266 918297 929542 4170229 4298082 40.15 71.8 1
12:06:36 2024-01-25 616040 610711 191634 188989 297126 305068 308129 305885 201613 200927 241769 246887 281390 282293 3520683 3801857 5475870 5261648 993776 1017187 270589 239944 247477 253582 277400 270635 268817 269218 193116 194154 632212 601410 1382428 1346404 405607 402097 580428 588748 724727 699005 745453 753866 788797 800058 772693 860220 1829297 1933362 1200143 998828 640277 625953 749774 750687 784233 793401 821110 830337 922962 919538 4155178 4299090 40.15 71.8 1
12:06:37 2024-01-25 618292 611603 192668 188890 297865 304469 309064 306856 201613 201594 241832 247127 281332 284813 3506743 3784043 5437146 5265549 973979 1016467 269890 239369 247477 249595 279680 270563 268629 268873 192642 195281 635435 607969 1378222 1351783 407917 400862 585668 587045 718383 707292 745607 749874 791101 802495 768789 850830 1827114 1905915 1206139 1000912 638460 631080 754312 746984 786602 799726 813947 824266 928352 930199 4125822 4283414 40.15 71.8 1
12:06:38 2024-01-25 613546 610393 192694 188237 297270 304212 308610 306856 203175 201559 242450 246331 281910 284351 3523104 3739659 5420241 5289971 985141 1014993 269493 240165 247131 249595 278217 270671 268440 268908 192034 196081 626653 609136 1380177 1338789 408498 403017 582733 589583 722093 700066 752732 754677 788530 800094 772693 857087 1827114 1920547 1200382 1008037 641644 621943 756522 753974 784136 793545 821110 827939 920969 924812 4208074 4299090 40.15 71.8 1
12:06:39 2024-01-25 609703 608508 192605 188203 296785 303146 308200 306964 201680 201454 242513 246778 281240 286190 3520531 3808437 5446471 5273064 981353 1019388 269820 239944 248663 249245 279394 270671 268817 268651 192677 195144 644595 601840 1393720 1351783 405895 403337 586383 588748 726269 707292 746516 752147 792852 800058 768108 862615 1833400 1921652 1193074 995300 640061 629224 748821 749838 788869 793401 815076 832744 931834 919538 4117663 4292964 40.15 71.8 1
12:06:40 2024-01-25 621100 608999 191739 188886 296607 304999 307268 306172 201714 201383 242011 248219 280534 285512 3521221 3761084 5393212 5246584 972945 1017944 270679 239660 249219 249595 278217 272275 267687 268499 193040 195210 632616 606462 1384607 1346404 406183 401779 585554 590687 720562 705753 750372 747021 791320 802266 772656 853325 1824519 1903522 1191190 1003884 636612 629261 755985 745851 786295 798034 818775 825513 925689 928849 4145800 4289725 40.15 71.8 1
12:06:41 2024-01-25 612543 610561 191769 188795 297662 305464 307984 306065 201714 200472 242011 247060 281425 284982 3516752 3793512 5477621 5278779 992876 1019771 270421 240077 247477 253689 277436 270383 269017 270092 193081 194699 632212 602270 1374665 1347563 405727 402097 580464 588748 724727 700590 745655 754282 788833 800058 772109 860182 1831175 1927185 1186948 995959 639367 624846 747155 752074 785972 793401 821110 830476 923652 919502 4145800 4296026 40.15 71.8 1
12:06:42 2024-01-25 619278 609531 191769 188237 297798 302614 307984 306748 205726 201735 241465 247233 282024 284059 3511743 3777609 5427446 5267561 975762 1017510 270574 239971 247754 249839 279788 270110 268440 268873 192472 195281 634025 609931 1379257 1352480 408207 400933 586349 586962 718115 707793 747108 750973 793450 802531 768108 853325 1825909 1911360 1181774 1001471 638236 630188 753273 747646 788869 799726 813910 824889 929011 929542 4108115 4283612 40.15 71.8 1
12:06:43 2024-01-25 614759 610701 192375 188795 297973 303642 307303 305930 205621 201829 242217 246715 282359 284023 3516752 3739770 5410784 5286053 989965 1019570 269528 240548 247371 249910 278573 270491 268333 270739 192830 195555 640159 609061 1398379 1337184 409079 405971 583002 590420 722641 701092 748863 756425 788896 802423 773789 855185 1825816 1916162 1200382 1009544 641644 621943 756522 752074 784270 793545 821110 827939 922246 926155 4204683 4292964 40.15 71.8 1
12:06:44 2024-01-25 610730 609522 192679 188203 297478 303111 308010 306748 201368 201102 242253 246092 281425 284928 3514246 3815655 5442982 5265549 985765 1017981 270833 239828 248798 249521 279591 270202 268782 270739 193146 195245 635435 603993 1394145 1351783 406760 404545 586415 589401 727152 709182 746468 753604 793450 801998 769232 861062 1836387 1925637 1209977 996718 641826 629297 750456 751616 789987 792842 816101 829871 928042 919502 4123545 4283612 40.15 71.8 1
12:06:45 2024-01-25 617305 609003 192340 188791 297768 304999 307303 306964 201680 201418 241930 247926 280617 284928 3516752 3778224 5427820 5256197 979952 1015711 271542 239369 247513 253226 277575 271985 268638 270739 193040 195245 634025 605800 1385789 1349274 407338 402570 583779 590420 718927 702121 745644 751277 790316 808248 774925 852076 1824085 1902939 1206139 1006030 636418 621943 753664 746947 784136 798924 821110 825476 922998 928515 4164557 4289905 40.15 71.8 1
12:06:46 2024-01-25 615163 609003 192380 188830 296785 302827 308270 306699 201680 201383 242011 247233 282319 283303 3506743 3799442 5444156 5263699 981743 1020944 268999 239944 248627 249245 279001 270635 268553 268090 193311 195656 635435 604064 1377173 1350836 406760 404402 587297 588601 727778 707145 744023 753748 793450 798897 771675 863813 1833778 1927489 1202490 998138 640277 630634 750080 750818 788869 793401 815720 832894 927387 919538 4123054 4289905 40.15 71.8 1
12:06:47 2024-01-25 616536 609069 192305 188203 297725 304999 307053 306964 205726 201559 242217 247489 280996 286275 3516752 3768965 5409169 5263699 975066 1016430 271093 238999 247931 250088 278021 272275 268440 268464 193287 195281 634025 606462 1409737 1350555 408207 403712 584616 592668 721162 703539 752583 750929 788823 809122 774925 855831 1821929 1906678 1183657 1006030 636418 627375 755949 747168 784001 798034 821110 827939 924997 930199 4142330 4289725 40.15 71.8 1
12:06:48 2024-01-25 609591 610393 191398 189293 296879 304071 308235 305850 202516 200506 242217 247060 281425 284059 3521771 3806002 5470550 5261610 988789 1017908 269890 240521 246334 249770 279394 270563 268817 270473 193081 195007 640176 603993 1400796 1350555 406073 403301 584684 586866 725791 705082 746478 756425 793304 800227 771164 861987 1836387 1933399 1209977 995300 642904 629151 750419 753711 789987 795652 818738 830476 928352 919502 4136421 4292964 40.15 71.8 1
12:06:49 2024-01-25 617411 607708 192679 188168 297274 303999 306375 306964 205726 201383 241465 247233 281537 285802 3512405 3772032 5392707 5255963 970213 1017908 270644 239909 247895 249035 279129 270635 267651 268873 192642 195281 631600 607498 1375302 1346404 407917 402061 587334 591679 722334 708602 753040 751426 793236 802315 771070 856318 1828219 1905112 1204516 1004325 639367 630115 755312 751352 788043 801154 816263 825438 929667 930199 4138844 4286471 40.15 71.8 1
12:06:50 2024-01-25 610170 610735 192340 188630 297685 305147 306340 306964 201680 201300 242217 246852 281390 284457 3512405 3784043 5424164 5257782 988086 1017187 269820 240148 247686 249770 278217 272852 268251 268651 193357 194699 628042 603131 1386135 1336999 405895 405432 584726 591790 726784 702121 747035 755892 790015 801853 778048 861837 1832320 1923604 1202301 1005993 642978 629070 754268 753641 783024 793437 823119 831889 922342 924776 4193495 4302316 40.15 71.8 1
12:06:51 2024-01-25 619262 610393 192320 188664 296771 303111 308470 306748 201680 202193 241666 247233 282249 283121 3516752 3750706 5418495 5261610 984438 1016430 270456 240486 246369 249946 278217 270671 268440 268090 192642 195103 635435 609931 1378658 1342744 408498 402097 583816 590112 720489 701092 752583 755353 790952 802495 774925 853288 1824519 1915430 1198463 1009599 639751 627213 756485 750099 786365 801386 824591 828106 922393 932835 4173485 4295850 40.15 71.8 1
12:06:52 2024-01-25 612609 608999 192948 188664 299591 304778 308235 306699 201680 201348 242217 246300 282341 284457 3512405 3791679 5442594 5261835 979539 1017944 269890 239741 248663 249245 279001 270635 268931 268055 192946 195144 634025 600552 1390195 1351517 405033 403337 587214 588748 726269 707793 745984 752495 793413 802423 770359 858769 1833778 1918820 1211896 993885 639822 630151 751523 750687 790288 793328 816189 832670 930218 928283 4124745 4289725 40.15 71.8 1
12:06:53 2024-01-25 617232 608392 192364 189252 298077 304963 307018 306964 201368 201419 242181 248219 281158 285013 3516752 3774326 5418495 5256197 979952 1016467 271542 239944 247513 253582 278021 270707 268440 268464 193251 195281 634025 605724 1375453 1346404 407338 400862 583899 590578 718891 702121 749233 750973 790575 809122 777129 853288 1821929 1906223 1187424 1006746 636418 625461 754342 747168 783864 800073 823266 828031 925636 932065 4150691 4292169 40.15 71.8 1
12:06:54 2024-01-25 615653 610829 191967 188795 297978 303111 310432 305813 202371 201032 242217 247233 281819 285012 3516752 3801857 5474447 5261610 991686 1019424 270679 240859 246369 249946 277530 270635 269575 269249 193251 198060 638253 603993 1387133 1348634 407880 403301 583038 588010 724727 704183 744845 756425 795171 800300 769777 860833 1836387 1932739 1196840 997428 643932 627139 751142 755316 791108 793473 819941 830476 929006 925510 4150691 4293938 40.15 71.8 1
12:06:55 2024-01-25 620050 610904 192800 188522 300082 303004 308235 305895 205979 202052 241966 247891 281876 284857 3514246 3768965 5390519 5261690 968239 1016430 270679 240148 248243 249245 277830 270671 268251 269283 192677 198060 635888 607969 1383671 1348634 408207 402982 587338 592099 723664 707793 748974 749874 789948 802495 774653 855831 1826651 1903522 1193074 1004599 639367 631080 756522 746910 786528 798623 819941 827939 927695 930199 4143594 4309894 40.15 71.8 1
12:06:56 2024-01-25 625229 610624 192504 188955 297798 304741 308574 306568 201613 201419 242558 246852 281819 284023 3525149 3750295 5407960 5276732 990942 1017944 269409 240654 247513 249946 278805 270635 267651 269694 192677 198338 635888 606462 1394295 1337184 407338 404225 583927 591791 725754 704183 751477 755753 788896 802423 774925 858346 1825909 1921748 1204220 1007463 643015 626417 756522 753529 784136 798034 822280 830337 922246 926809 4204683 4299090 40.15 71.8 1
12:06:57 2024-01-25 613414 609801 192964 188886 298077 303856 308803 306892 201613 200297 242828 247092 281214 286302 3506743 3815389 5446471 5252456 979539 1017944 271317 239405 248279 249946 278805 272392 268440 269597 193899 194699 635435 602270 1397923 1355623 405607 402061 586799 588987 724213 708024 745984 749874 794609 802495 772109 858346 1831175 1913355 1206139 993885 636575 628959 749353 746517 791108 798034 818738 830337 931650 927501 4093062 4289725 40.15 71.8 1
12:06:58 2024-01-25 620821 610398 192056 189131 297762 305608 309120 306748 203745 201243 241522 248622 281521 285766 3516057 3779846 5424117 5258082 979952 1017473 271507 240148 246405 253262 278217 270707 268440 268838 193251 195621 634025 606770 1416307 1346404 407338 400862 583899 590420 719435 702121 749765 753604 788797 802567 774925 853362 1824519 1915430 1198463 1007463 639822 621907 755949 752074 784136 797765 823119 825513 920933 930199 4170506 4291687 40.15 71.8 1
12:06:59 2024-01-25 614718 610380 192310 188233 297978 303075 308270 306446 203175 201454 241930 246986 282002 284609 3518073 3804700 5474447 5271160 988864 1017908 270456 240895 246334 249910 279198 270599 269017 268055 193251 195281 638253 603993 1378367 1350667 407049 403017 583038 587077 724727 703685 745630 756425 795771 800300 770433 860002 1835082 1933399 1215735 995300 643015 628707 751142 754245 791108 793473 819941 834083 929011 919502 4136421 4289725 40.15 71.8 1
12:07:00 2024-01-25 621673 608603 192948 188173 297865 303999 308683 306820 205691 201383 241805 246986 281390 286633 3513459 3762534 5402591 5261835 973250 1017908 271072 240574 247860 249683 278078 270563 268440 270739 193005 198095 633030 607931 1387083 1350825 408498 402698 587338 590199 720526 708295 748974 752111 792292 808248 772072 855185 1825909 1909114 1159513 1003171 640277 631080 756522 750210 788604 797765 817536 827902 929011 930199 4131619 4280360 40.15 71.8 1
12:07:01 2024-01-25 610410 610389 192340 188237 297689 303928 306658 305930 203602 201418 242594 246679 281819 284023 3516752 3772188 5419031 5282653 990786 1020406 269563 240486 247686 249946 278217 272369 267920 269248 193216 195281 632616 605599 1404766 1333101 406183 404545 584182 589758 726784 703685 749270 755552 788896 800058 774981 860182 1831175 1916213 1204220 1005179 643015 627339 756250 754714 783580 798034 820785 830337 919595 926809 4192693 4299090 40.15 71.8 1
12:07:02 2024-01-25 611070 609536 192648 188499 296789 305199 307733 306964 202307 200437 242217 247233 280657 285766 3514246 3820689 5463186 5256170 977854 1020406 271366 239935 248521 249874 279181 270671 269196 269218 193934 195174 655166 602335 1405864 1360013 406183 404284 587173 588748 724759 706253 746628 751010 796935 807108 772656 858346 1831175 1913355 1208058 998138 637969 629224 751105 746947 792231 797765 819941 830337 930085 928885 4084588 4289725 40.15 71.8 1
12:07:03 2024-01-25 619958 610393 191734 189127 297270 304963 307733 305741 201714 201736 241430 251920 281425 283192 3514246 3748034 5427820 5267387 981240 1019681 271437 240716 247545 250649 278145 272093 269160 270739 193216 195281 635435 609931 1415257 1344469 408498 400862 583038 590531 720489 701975 750906 753177 784324 807108 777129 854577 1824519 1912444 1198463 1007463 640277 625497 756522 751505 784233 797765 820785 826725 922282 930199 4170506 4292964 40.15 71.8 1
12:07:04 2024-01-25 610674 610398 192644 188203 297443 303075 308010 306748 201680 201242 242181 246092 282249 284457 3509901 3793170 5435206 5263699 981780 1020332 272510 240201 248798 249910 279788 271862 269160 270739 193146 195656 635435 602270 1380101 1350232 406183 404581 587246 590020 727815 709028 745939 754140 796771 801222 769814 862598 1835166 1925637 1196840 995300 640277 631080 750043 751500 790547 793437 816338 829908 929392 919574 4117663 4292964 40.15 71.8 1
12:07:05 2024-01-25 619778 609531 192329 189092 297558 305464 308978 306388 201714 201559 242455 246605 280652 284457 3516752 3768965 5427820 5267454 979952 1016467 272337 240486 247477 250506 278002 271948 268827 270739 193146 195306 635435 607537 1416264 1346404 407917 403712 584647 589143 720489 702157 751966 753604 790318 809390 774944 853764 1825816 1910075 1192706 1005142 638236 625534 755850 749108 784136 800085 823156 826725 923688 928588 4164557 4289905 40.15 71.8 1
12:07:06 2024-01-25 612947 610393 192644 188830 297438 303075 308270 306699 201714 201383 242217 246542 282319 284094 3514246 3805364 5451913 5269305 983214 1020147 268999 240930 247895 249770 277991 270671 269346 270702 193346 195794 629432 606592 1377955 1352480 407917 405329 587219 589473 728848 709300 746998 756425 796935 802456 772225 863105 1839115 1927671 1193074 996718 641644 631080 751142 750781 790547 793473 818155 831677 929392 926119 4126013 4283612 40.15 71.8 1
12:07:07 2024-01-25 617149 609531 192644 188795 297306 304999 306804 306964 201680 201418 242217 246951 280569 285000 3512405 3773243 5404329 5231539 972484 1017908 271093 239405 249083 253390 278021 272275 268440 268464 193251 195281 632616 606462 1382428 1346419 408498 404571 587214 593140 720380 706107 751291 752606 792258 810562 774925 857735 1826131 1908930 1190484 1007463 637781 630861 756522 747242 784025 799726 822280 830337 926344 932175 4145523 4283612 40.15 71.8 1
12:07:08 2024-01-25 618025 608630 192988 188168 297690 304035 307268 305930 205726 201735 241841 247233 281425 287598 3517608 3759706 5392160 5261948 968276 1017187 269890 240148 247931 249245 277599 270707 268063 269506 192677 198095 629797 609061 1411824 1350667 408498 402734 588084 591702 722641 709656 750957 753604 795038 806999 770249 855682 1832320 1908930 1206139 1003884 639822 632208 755850 752495 791108 801423 816338 827902 931650 930199 4135531 4277308 40.15 71.8 1
12:07:09 2024-01-25 609272 609536 192449 188830 295927 304999 306375 305468 201714 200506 243120 246887 281425 284059 3514246 3770688 5418495 5274901 988864 1017944 269855 240521 247860 250124 278805 272275 267687 268873 193116 195621 640191 600865 1383747 1337184 406183 404581 586502 590919 726784 704220 746740 756425 789795 802456 779229 860571 1832320 1918746 1204220 1007463 643932 629964 755850 756388 784136 793545 826948 832039 920933 927537 4199972 4291687 40.15 71.8 1
12:07:10 2024-01-25 611451 608603 192375 188499 297239 304035 307984 306748 201680 200472 243043 247233 281193 285802 3516752 3817582 5451913 5231777 974371 1020907 271957 240521 247931 249770 278805 270707 269196 269597 193899 195007 653756 602270 1388407 1360977 406183 401814 587251 588762 724213 707793 744845 751542 797499 808248 770396 858769 1830309 1923907 1204220 998138 638123 629042 751560 750358 793319 800182 819895 830337 932794 931581 4098294 4284397 40.15 71.8 1
12:07:11 2024-01-25 620858 610992 192270 189058 297973 304927 307733 306964 201680 201524 242181 249178 281442 284857 3517420 3763614 5433960 5267454 982222 1017510 271058 240690 247060 253938 278609 270671 269196 268838 193216 195281 634025 607819 1392801 1346404 409079 402025 583116 590578 720489 702121 750002 755353 789912 806840 777129 855794 1827114 1915688 1200382 1011706 641893 629033 759706 752235 788330 802520 825806 830703 926368 931516 4173485 4292594 40.15 71.8 1
12:07:12 2024-01-25 611488 609458 192913 188851 301701 303111 308235 306964 203912 201524 242181 246437 282249 284960 3507400 3796115 5437146 5263699 982334 1019424 269820 240486 248663 249770 279591 270635 269196 270437 193251 195281 628042 601840 1385581 1350232 406036 405116 587214 590420 727815 708295 745902 754282 795734 802387 771488 861911 1836387 1921542 1213815 995300 641644 632658 751263 754640 793105 793292 818552 834609 933599 928942 4120033 4289725 40.15 71.8 1
12:07:13 2024-01-25 616321 610274 192918 189062 297973 305772 309337 306964 201647 201559 242181 247233 281158 286240 3512405 3761234 5380895 5261835 974371 1017871 271058 239705 249398 249946 277930 272275 268440 269248 193251 195281 637318 606592 1372556 1346404 408498 402698 587214 591718 722604 706253 752546 750781 790575 808819 776121 857698 1824519 1907576 1189307 1007463 637932 629224 756522 746910 785936 800638 822642 830439 926198 932065 4149592 4282736 40.15 71.8 1
12:07:14 2024-01-25 623338 609495 192679 188795 297753 306477 308647 306964 201680 201032 242594 247233 281643 284023 3512405 3755647 5407960 5280593 988789 1017908 269820 240486 247860 249946 279001 272852 268251 268838 193251 195496 632616 602912 1386759 1337184 406183 404545 586141 590846 727815 704220 749233 755753 789912 801222 774981 861299 1832476 1924637 1206139 1001745 643015 625461 754342 755515 785807 793473 825573 832268 922282 927516 4178988 4300392 40.15 71.8 1
12:07:15 2024-01-25 615764 608385 192738 188920 298050 304427 307698 305850 202307 201419 242477 248274 280891 285018 3509595 3811416 5446471 5243078 974371 1017908 271542 240113 247895 250088 278805 270635 269765 269787 193251 195281 637771 603993 1391659 1360977 407338 401779 586383 587877 722056 707594 744808 750818 797499 808248 769777 860182 1831138 1913318 1183657 998138 640061 629224 752593 746947 793356 801423 818686 829746 932794 930163 4087606 4306796 40.15 71.8 1
12:07:16 2024-01-25 620050 608814 192165 189045 297619 304784 310432 305992 201613 201524 241224 247106 281354 283157 3514912 3741187 5418495 5261835 982222 1014919 271058 240281 247096 253653 278217 270635 268817 268464 193251 195281 631343 607857 1393969 1346404 408498 402025 583120 591827 720453 701552 748900 754282 788797 806840 777455 855794 1825816 1915430 1200382 1009619 640277 625497 758083 751352 786259 800049 823741 827902 922962 930199 4167061 4289725 40.15 71.8 1
12:07:17 2024-01-25 613402 609630 193278 188589 299664 303856 308129 306856 202584 201559 242585 246261 282108 284951 3512405 3782863 5446471 5267454 981634 1020147 269820 240859 249223 249595 279394 270671 269196 270545 193251 195281 628042 601410 1393898 1351783 407880 405152 588501 590420 728331 709300 746998 755353 797499 802423 771488 862561 1835166 1927480 1187424 995300 640277 630823 751142 749145 790547 799161 819904 835358 930049 929505 4119909 4292786 40.15 71.8 1
12:07:18 2024-01-25 620050 609527 192292 189183 297469 306589 310432 306784 201647 201559 242621 249321 281396 284786 3521240 3761159 5395541 5231539 972945 1020406 270679 239909 249469 249946 278556 272852 268440 269283 193251 195281 641606 606592 1388881 1347675 408207 403337 587214 591718 725791 708295 750646 751314 788797 810535 777249 855831 1825816 1907576 1198463 1009507 638236 628299 756522 749367 784233 802378 820748 829155 927695 928515 4164086 4292786 40.15 71.8 1
12:07:19 2024-01-25 615837 609868 192609 189097 296754 303111 308270 305777 203745 201865 242477 247714 282143 285417 3518711 3800282 5474447 5272843 988864 1017944 270644 241439 247096 250649 279001 270599 269800 268464 193411 195281 630822 604069 1382915 1347920 407917 403905 583981 589583 726269 705181 744551 756762 797499 801222 772619 861261 1836387 1934768 1193074 998138 644850 629224 753240 755715 792231 798034 821110 831640 930049 924812 4138844 4295850 40.15 71.8 1
12:07:20 2024-01-25 617854 607703 193253 188168 298133 304463 307733 306928 201647 202017 242217 247926 281967 287431 3509278 3750711 5411970 5254033 978552 1017150 271296 240486 247860 249946 278409 270405 269196 269624 192946 194022 637771 609931 1371338 1351629 408045 403337 588918 588944 723664 710307 751143 752111 793377 807108 774888 857050 1825946 1903522 1210023 1004599 641188 631758 758673 749801 788869 800049 821110 829746 929011 932835 4138844 4280360 40.15 71.8 1
12:07:21 2024-01-25 610842 608598 192664 189092 297978 305894 308538 306964 202341 200857 242931 247233 282249 284893 3508349 3770717 5417482 5282559 989333 1017871 269785 240486 247895 249946 278857 272561 268216 268873 193251 195281 634025 605800 1377124 1337184 407338 405152 586349 592209 727815 705753 748368 758038 789758 802387 777213 862827 1829838 1916103 1181774 1008074 643732 629188 757468 755715 784136 799161 824326 832744 920969 930199 4192693 4292786 40.15 71.8 1
12:07:22 2024-01-25 612543 608740 192609 188795 297762 303928 308200 306699 201714 200437 242765 247926 281354 285802 3514912 3817974 5461847 5254445 977156 1020132 271971 239971 248905 250792 279001 270707 270296 269977 193617 195174 660803 602270 1379975 1359867 407049 402555 587214 588748 724727 708295 745902 752037 798064 808248 771525 860182 1831175 1921909 1204220 996718 639367 629224 752207 748704 793356 801423 821110 830337 932757 930199 4089527 4292786 40.15 71.8 1
12:07:23 2024-01-25 620784 611261 192340 189254 297978 304963 307268 306964 201714 201700 241805 248480 282020 284219 3512405 3746509 5427820 5276860 985537 1019681 271402 240343 247754 251002 278733 272057 269124 270739 193522 195281 635435 607857 1391903 1350555 409661 402627 584013 592209 722056 705082 750572 755353 790506 809122 776077 857087 1827114 1918150 1186948 1009507 641188 626860 758083 752458 787679 800049 824986 829155 924997 932175 4176466 4292964 40.15 71.8 1
12:07:24 2024-01-25 610656 610997 192948 188237 297690 303111 308235 306748 201714 201524 242594 246472 282249 284977 3507400 3797354 5446471 5257970 981706 1019621 272510 240610 249184 249874 279788 272093 269196 270473 193587 195794 642129 603131 1384221 1351783 407860 405473 589680 591080 728848 709300 748497 756425 797353 802459 772656 862598 1840421 1927480 1213815 995300 640277 632658 754478 750744 791108 799161 819941 832305 930049 930199 4116956 4292964 40.15 71.8 1
12:07:25 2024-01-25 620448 609499 192340 189424 297480 305571 307984 306964 201714 201700 242936 246639 281989 284893 3507400 3783641 5412045 5246509 975725 1017908 272337 239909 248414 250894 278002 272405 269017 270739 193416 195794 634025 606624 1380341 1347452 408498 401918 586383 590592 720526 705753 754023 753142 789875 810535 777249 855682 1827114 1912716 1209924 1008000 639822 627339 756522 749801 785380 801777 824363 827902 924997 928552 4170506 4286667 40.15 71.8 1
12:07:26 2024-01-25 616040 609499 192648 188965 296789 304640 307268 306964 201680 201700 242217 247233 281482 287329 3507400 3765054 5390519 5254333 969826 1016467 270644 239741 249433 249770 278217 272659 268440 269283 193251 195281 635435 607466 1394259 1350555 409370 403797 588881 593785 724580 708185 752360 752532 792219 810535 774593 858346 1829297 1906223 1196544 1007463 638423 629042 757468 747646 786528 800049 820748 829746 926257 928515 4161114 4292964 40.15 71.8 1
12:07:27 2024-01-25 614722 610992 192725 189105 298086 303111 308305 306065 201714 201700 242253 247233 282284 283121 3516752 3793663 5457345 5273064 987457 1017944 268999 241469 247895 250652 277986 270635 269196 268873 193287 195281 639487 603993 1406606 1350555 407917 405506 586200 589326 728848 708221 750785 759655 797881 804270 772435 866979 1839078 1941602 1202490 1000875 643473 632870 754849 753566 793356 793473 818775 834748 933525 927464 4119909 4292964 40.15 71.8 1
12:07:28 2024-01-25 618292 609458 192984 188625 297798 305643 309908 305930 201748 201735 242594 247926 281425 286477 3512405 3761431 5386681 5231539 970420 1017150 271093 240148 249469 249946 279001 273045 268440 269471 193557 198338 635888 606243 1383943 1348634 408498 403941 588918 591427 726824 709070 753432 756541 793383 808139 774814 860683 1830979 1909177 1196840 1006030 641893 632907 760173 748886 788832 799977 824827 830476 928698 933642 4148005 4283612 40.15 71.8 1
12:07:29 2024-01-25 609272 610997 192953 189148 300854 306361 307233 306964 201748 201383 243350 247666 282249 284977 3516752 3788321 5427820 5284540 987382 1017908 270456 240690 247895 253618 278217 273045 268440 268873 193863 195281 633254 602270 1398689 1341097 407049 405759 585554 594403 728848 704220 749802 756135 793273 805673 781121 864488 1834930 1926339 1206139 1007426 643932 629188 756522 755316 783964 797945 829216 832268 922962 927501 4192282 4299090 40.15 71.8 1
12:07:30 2024-01-25 616040 607740 192613 188795 297757 304963 308235 306065 203146 201067 242594 251920 281354 284969 3514246 3800599 5446471 5248809 975066 1017187 271058 240148 248279 253618 279788 270563 269575 270473 192677 195829 632616 607894 1407914 1356340 410245 402982 586799 589694 722641 710307 750224 754752 798064 809390 771488 858769 1836054 1918150 1206139 1003847 640976 633694 756485 751854 793356 801213 818118 830439 934225 928588 4135889 4287857 40.15 71.8 1
12:07:31 2024-01-25 610638 610997 192644 188799 297204 304463 307018 306428 201714 201700 243008 246852 282002 284457 3507400 3760124 5409169 5276860 988864 1017944 269855 240690 247931 253653 277412 272659 267687 269729 193557 198095 638747 604403 1388004 1337184 407917 405795 585668 592628 728576 706253 751143 756799 789948 802423 779527 861911 1833778 1928018 1206139 1009269 645770 629115 757542 755678 786365 798748 827225 835086 920933 929542 4193495 4299090 40.15 71.8 1
12:07:32 2024-01-25 614176 610740 193113 189291 297200 304713 308235 306532 202655 200927 242936 252273 281390 285855 3507940 3815262 5446471 5244968 974371 1017944 272091 240486 247931 253618 279001 270707 269990 269977 193674 195281 666440 603998 1397238 1359049 407917 403072 587251 588748 724727 708295 747035 754282 799196 809390 771525 860833 1832094 1913318 1208058 998138 639822 632208 755701 751426 795047 802557 818589 830262 934360 930053 4084588 4286471 40.15 71.8 1
12:07:33 2024-01-25 619939 611904 192305 189351 296547 304105 308235 306928 201748 202370 241805 247233 282249 284195 3512405 3729100 5411857 5267454 982759 1016430 270714 240690 247096 253618 278609 270707 269196 268838 192981 195281 635435 609931 1377908 1344495 409272 403337 583899 590012 723701 704183 752249 755753 792256 807108 774593 858346 1825946 1919187 1179891 1011017 643932 628299 758612 755790 790850 801844 827538 832632 927727 930053 4196966 4292786 40.15 71.8 1
12:07:34 2024-01-25 608364 609499 193253 188630 299792 305645 308235 306964 201748 201735 243026 247092 281530 285802 3507400 3819244 5437146 5258082 979539 1017908 271058 240148 249433 250088 277651 270707 269196 268908 193899 195144 635435 600627 1385539 1351783 406183 404545 588808 590420 728848 708619 744551 755353 795602 802495 773789 864477 1835166 1925637 1191190 995300 640277 631974 751639 750252 791108 800291 819941 834378 934188 931956 4119909 4292169 40.15 71.8 1
12:07:35 2024-01-25 621500 610211 192639 189390 297270 305464 308235 306964 203175 201771 242729 247324 281390 284928 3511721 3761159 5392483 5261835 972982 1016905 271472 240113 249433 253618 278609 273045 269007 269694 193592 198166 632616 607402 1380904 1346404 407778 403337 588341 591463 724727 708295 755087 751389 791137 809652 778387 858346 1827114 1907576 1202301 1007463 639367 629964 756522 749982 786528 801813 823156 830337 927695 928552 4174521 4298729 40.15 71.8 1
12:07:36 2024-01-25 614612 610247 192674 189282 299654 303820 310945 306892 202307 201735 242253 247233 282793 285417 3512405 3782863 5461231 5267387 985351 1017187 269409 241474 248488 250124 278008 270671 269196 268873 193592 195281 636844 603993 1384195 1349868 408498 405831 587214 590002 729337 708295 749233 756799 798064 802459 772656 866399 1840421 1931103 1204373 995687 641945 632907 752207 754245 792793 798034 819941 834748 933454 927501 4119909 4295007 40.15 71.8 1
12:07:37 2024-01-25 617365 610550 193454 188692 300584 304819 309556 308701 201613 202253 242621 247856 281819 286333 3507400 3761126 5390519 5258082 970213 1016430 271093 240521 249258 249595 279394 272275 268817 269694 193392 198095 638747 608193 1375647 1347920 408045 404258 588918 592209 724727 707084 754766 752532 793413 809390 776602 858346 1825946 1907576 1191190 1006746 640277 631974 756338 749145 788869 800049 820711 830337 928042 934339 4145800 4289725 40.15 71.8 1
12:07:38 2024-01-25 611070 610393 192364 189248 297789 306109 310323 306676 202727 201243 242828 247127 281678 286117 3514912 3793701 5480720 5261610 995048 1020184 271128 240930 247895 249321 278805 270743 269990 268055 193934 195281 645300 602270 1388799 1348634 407917 404545 583904 590531 727815 704220 747072 757906 796898 802567 776577 863863 1835166 1937548 1204220 998138 645310 629224 752207 756388 792793 799726 820748 832305 931654 927501 4142330 4292964 40.15 71.8 1
12:07:39 2024-01-25 628264 609064 193634 188237 300087 303642 310140 308628 203175 202124 242513 247891 281713 285659 3511017 3767896 5401472 5267454 973979 1017944 271093 240716 248556 253155 278531 270635 269007 269729 192677 196344 640176 607969 1403418 1351783 408694 403941 585780 590420 723701 709156 751143 755353 798064 809390 774925 858346 1831175 1910006 1198969 1005314 642101 634703 758747 754640 791108 802414 821110 830337 930122 928588 4148250 4294691 40.15 71.8 1
12:07:40 2024-01-25 611106 610393 192948 189127 298077 305930 307268 305965 201748 201383 243350 247750 282222 287467 3516057 3749202 5427521 5269164 987382 1020369 269855 241439 248663 253689 279394 272405 268368 270553 193899 194056 626653 602946 1387487 1342589 407338 405831 587214 592701 728128 707292 752620 756799 791101 802459 779564 865648 1832689 1925601 1208058 1004599 643732 627339 755985 756388 786528 798034 827501 834785 923652 928849 4173936 4299090 40.15 71.8 1
12:07:41 2024-01-25 618020 609531 192953 189127 297690 304999 309205 306101 202655 201735 242253 246639 281425 284928 3508387 3820980 5458863 5263689 979539 1019424 271542 240690 249048 250556 279788 272238 269196 268090 193969 195007 635435 602498 1396041 1355623 407338 403337 588588 590665 726784 709803 744551 754282 798064 809413 774925 860076 1835082 1927554 1209977 996008 640277 631974 752704 751352 793356 798888 820711 831677 932794 930199 4096367 4288351 40.15 71.8 1
12:07:42 2024-01-25 618182 611525 192336 189262 297973 305069 307769 306964 201748 201829 242630 247324 281390 284928 3507400 3768018 5420241 5265311 974706 1019681 272613 240343 248627 253689 278217 272659 269007 270739 193983 198199 634025 606537 1406954 1346404 409079 403712 586383 592628 722641 707292 753804 753604 791137 809082 778564 857124 1825816 1911360 1212616 1008074 640277 628299 755850 750936 786528 802450 828074 829746 927695 933877 4170506 4292964 40.15 71.8 1
12:07:43 2024-01-25 626549 609527 192809 188660 297725 303146 309413 306964 202341 201735 242801 247233 282354 284493 3506743 3790470 5427183 5276860 983736 1017834 269528 240788 248556 249874 279788 272439 269196 268873 193287 195281 635435 603993 1375948 1351783 408498 405867 588501 590462 728848 708351 750372 756425 798064 802495 773789 865130 1835129 1921652 1191190 995300 641188 632658 752207 752074 791108 799161 819941 833525 932794 930199 4115285 4283612 40.15 71.8 1
12:07:44 2024-01-25 610837 609536 192988 188271 298176 304035 310432 306172 201748 201770 243386 246542 282354 285815 3507124 3802773 5439092 5265549 980313 1017981 269444 240645 249009 249767 279788 270563 269954 270739 193758 195829 629432 603993 1385880 1354075 407338 405831 589841 589143 730884 713163 745644 756425 798064 807108 774777 866436 1835203 1925637 1209977 995300 641826 632459 752207 752569 792231 797765 820439 832305 932134 932175 4096581 4283612 40.15 71.8 1
12:07:45 2024-01-25 620050 609531 192644 189459 298077 305930 308235 305930 201748 201735 242253 246673 281425 284551 3507400 3754368 5418495 5246658 978552 1014993 272372 239944 248436 249148 278217 272827 269657 270739 193617 196344 628042 607026 1392132 1353258 409661 403122 587147 594067 723591 706253 753655 755889 794756 813406 778902 858346 1827114 1910944 1200382 1008037 640277 629151 758673 750863 787643 802414 825573 830337 929011 936555 4167061 4292786 40.15 71.8 1
12:07:46 2024-01-25 615323 610829 192953 189092 297690 303999 310073 306964 202621 201700 242936 247233 282284 283987 3512405 3782787 5455796 5257782 985314 1022356 269409 241984 248663 250828 278374 270635 269575 269283 193863 196069 636844 606592 1377955 1352368 409661 405687 588881 591739 730921 710270 751291 756726 798064 802423 773325 868202 1840384 1931103 1194957 998738 644850 633982 753273 754245 793356 799161 821110 834748 933454 928849 4120033 4289449 40.15 71.8 1
12:07:47 2024-01-25 616541 609495 192766 189386 297195 305858 308200 306358 201714 202017 242972 247926 281605 286678 3512405 3765054 5390519 5261835 972982 1017150 271472 240113 249469 251019 278805 273045 269196 269659 193863 198408 634025 605889 1377548 1351517 410245 404864 590237 595327 726747 710270 753208 754098 793383 811639 778233 860833 1827114 1912264 1193074 1007463 641188 632422 758575 751240 790850 801177 823119 832707 930329 928515 4147972 4292786 40.15 71.8 1
12:07:48 2024-01-25 614456 610384 192305 189424 298050 304963 309170 306496 204316 201524 242729 247233 281819 283890 3514912 3795872 5467369 5271214 990980 1016430 271283 240859 247060 253653 279591 270599 269990 268873 193899 195555 638253 603993 1382097 1350788 408498 405116 585554 590236 728184 708098 751414 761544 797918 804840 774741 865724 1846870 1938277 1211896 998138 645770 632658 754201 757919 793356 800291 824478 834711 930049 927501 4136421 4295850 40.15 71.8 1
12:07:49 2024-01-25 617416 607735 193559 188203 299937 305378 308200 306393 201714 202335 242558 247926 281819 284928 3510529 3755909 5392244 5263904 973942 1014956 270679 240859 248279 253618 279788 270635 269196 269729 193287 194056 637318 609496 1379327 1348634 408658 404545 590172 590592 726307 710159 755580 755753 797337 810926 777055 858234 1834930 1908930 1202667 1006567 642101 634253 756338 756503 793105 804152 820488 830337 932097 932615 4128898 4283414 40.15 71.8 1
12:07:50 2024-01-25 609296 609495 193293 189390 297978 304963 307733 306856 201680 201700 243008 247233 281819 284520 3512405 3753405 5409169 5262159 988827 1016430 269855 240895 248243 253689 279394 272659 268440 269764 193863 196081 635888 606462 1388573 1340145 408009 405831 586944 594060 728848 707793 755303 758979 792547 802459 782637 865648 1838675 1927369 1206139 1010339 646691 630861 759175 758805 786492 800291 827999 834973 924942 930199 4204506 4305229 40.15 71.8 1
12:07:51 2024-01-25 613742 610129 193249 189355 297716 304963 310432 306964 202935 201067 243350 246571 281819 285802 3512129 3815262 5455796 5252456 974630 1017908 272147 240486 248663 253725 279394 270635 270371 268873 193763 198269 636844 607240 1388313 1360977 408622 403301 587251 590002 724727 708001 751440 755353 797826 810187 772656 863480 1833437 1925276 1187424 1003847 643932 632797 756485 751854 795612 806541 820960 832114 936875 928552 4125924 4286471 40.15 71.8 1
12:07:52 2024-01-25 615833 610679 192783 189127 297655 304963 310286 307071 201368 202193 242972 247233 283111 284457 3512405 3752207 5407960 5286198 987958 1015675 269890 241984 248536 248974 279394 272659 269196 270966 193251 194663 629797 606462 1384088 1336962 408045 405867 587051 592263 727987 708295 755303 759517 791660 802459 781222 863825 1835082 1928368 1208058 1007352 646691 632208 760255 757919 788043 800218 829030 836876 926368 932725 4195277 4308456 40.15 71.8 1
12:07:53 2024-01-25 613706 609458 192948 189118 297690 306515 310469 306446 202935 201383 242594 246605 281390 285802 3507400 3800599 5442982 5248710 974371 1017637 272337 240486 248663 253618 279001 272238 270680 270357 193863 195281 648119 603812 1394996 1360977 408498 403301 587256 590002 724727 709300 748997 753604 797862 809047 773204 859391 1833778 1921909 1208058 998138 640277 631080 753664 753641 796706 804757 820998 833301 935366 934083 4096367 4289725 40.15 71.8 1
12:07:54 2024-01-25 619005 610393 192973 189424 298050 304927 308270 306964 201748 202690 242074 247926 282284 284090 3507400 3737385 5418495 5271214 984438 1016430 271093 240930 247860 250983 279001 272275 269196 269283 193287 198408 636844 611398 1371289 1346404 410213 404545 585554 592793 724727 705753 754002 756726 794573 809413 777249 860833 1829838 1914856 1202301 1012456 643932 629188 760255 756388 789726 801813 829351 831889 929006 934818 4187493 4298527 40.15 71.8 1
12:07:55 2024-01-25 611056 610992 193223 188799 298594 304463 308270 306964 202519 201700 243729 246472 282213 285976 3507940 3783851 5446471 5267454 980276 1017908 269820 240930 248837 249946 278407 270671 269611 268873 194005 198166 623420 603952 1375907 1351783 408498 405542 589754 590420 729569 709120 751662 756241 799196 802495 774925 867054 1840421 1928368 1206139 996718 642101 632907 752593 754245 792793 799726 821110 834711 934813 931581 4126463 4295456 40.15 71.8 1
12:07:56 2024-01-25 619158 609308 192773 189286 297942 306001 308200 306964 201714 201735 242217 248865 281289 287041 3509901 3774326 5427820 5263699 981522 1016394 272372 240486 247895 249321 278805 272275 269196 269318 193863 195692 635435 608408 1427417 1346404 408045 403337 585668 592628 724213 706253 751106 756425 793413 809047 779564 858346 1827114 1918302 1196544 1008037 642101 628922 758575 754103 788869 802450 828036 830337 926381 933841 4185872 4301160 40.15 71.8 1
12:07:57 2024-01-25 614288 611106 193524 189291 301254 304533 309967 306928 202834 202194 243463 247233 283111 284969 3517420 3796743 5455796 5273064 983177 1019424 269820 241439 249048 253582 278180 272275 269196 269694 193863 196081 636844 604738 1381303 1351783 407917 405867 585478 590429 728538 710196 746173 755657 793036 807108 774925 865130 1835166 1925601 1189307 996718 640277 632907 752207 752037 793356 799450 822866 834118 935832 932835 4114158 4292786 40.15 71.8 1
12:07:58 2024-01-25 620515 609208 192703 189814 297870 305750 310031 306928 202239 202018 242414 249146 281875 284897 3507124 3765312 5411970 5269464 979952 1017908 272372 240521 247931 249390 278217 272275 269196 269283 193863 198373 635435 606592 1402551 1350667 408045 403017 585554 594673 723664 706588 753692 756425 792816 809082 779527 860796 1827114 1918150 1219705 1007322 641893 628226 758135 754149 788869 802450 829944 830337 926381 933877 4171008 4292786 40.15 71.8 1
12:07:59 2024-01-25 609308 610389 193424 188929 299792 306371 311312 306820 202766 202053 243170 246331 282143 285659 3516171 3782749 5458425 5276826 988864 1020406 269890 241644 248279 253653 278374 270671 269990 269283 193899 198131 630822 603993 1404172 1351783 405714 405831 586799 590148 729606 708295 750372 758354 799762 802423 774339 867054 1840421 1927157 1180481 998828 643932 633804 756522 755316 793356 798034 821110 837200 934152 928136 4123545 4289725 40.15 71.8 1
12:08:00 2024-01-25 618403 609536 192644 189429 297204 305930 307984 306964 201714 202089 243062 248516 281340 285659 3515562 3761497 5390519 5250392 971808 1017510 271282 240859 249469 250506 279001 273045 268817 270708 193728 194090 641606 606668 1403915 1352965 409040 403337 587338 591954 724727 708295 754548 754282 792256 811365 779564 858346 1825909 1912716 1198463 1008074 640277 629927 759164 751352 788832 802486 827410 830476 928352 935233 4164557 4292786 40.15 71.8 1
12:08:01 2024-01-25 613852 610389 192822 189097 297681 303999 309205 306964 202621 201735 242765 247233 282828 286227 3509874 3805866 5473714 5280718 988160 1016430 270470 241903 247860 253974 278191 270671 269990 270739 193793 198199 629432 603993 1383611 1351783 405714 405867 587214 590420 729373 708295 750906 760666 797862 802459 774925 867671 1840421 1935709 1204373 998555 645164 633804 755985 755715 793356 799161 821110 837238 935512 929542 4119909 4286667 40.15 71.8 1
12:08:02 2024-01-25 614722 611257 192779 189493 297447 304963 309674 306964 202795 202370 242972 251709 282319 285955 3512405 3799136 5489947 5284427 993421 1020406 271402 241126 247789 252243 279591 272852 269990 268873 194513 196206 643891 603562 1387799 1351783 408498 405506 586351 590420 727473 706253 751662 761242 798064 807108 774630 866399 1843038 1940297 1211896 998828 646691 632907 755449 756799 793349 799161 822866 838468 935512 929542 4135889 4292786 40.15 71.8 1
12:08:03 2024-01-25 616973 609495 192984 189424 297690 305284 308235 306428 201748 202370 242972 247926 281819 286750 3515563 3762379 5390519 5267387 972870 1020406 271437 241215 249291 249874 279788 272936 268935 270637 193522 195020 632616 608193 1407650 1350369 408947 405723 590616 594417 726784 710307 755841 753604 795171 811401 778387 860039 1825909 1912444 1204220 1008074 640277 632422 760261 752569 788869 802378 824986 832268 930329 933877 4157655 4289725 40.15 71.8 1
12:08:04 2024-01-25 614287 610829 192779 189459 297447 304498 311312 306964 202307 201735 243008 247926 282288 283121 3507124 3790470 5446471 5257820 985066 1020295 270833 241358 249184 249910 279788 270527 269954 270739 193758 196380 636844 605932 1376798 1352480 405714 405903 590554 592206 730638 710160 753156 758443 801465 802495 774925 867671 1840421 1931103 1204220 996718 643657 633804 753664 754245 793356 800291 820476 836605 935512 930199 4117663 4285001 40.15 71.8 1
12:08:05 2024-01-25 616463 608598 192948 189424 296789 306397 307984 306964 201748 201770 242630 248625 280534 285601 3497418 3763614 5411857 5254333 978552 1017187 272598 240521 248663 251319 278821 272827 269431 270739 193758 196104 635435 606592 1397644 1350232 409370 403158 587185 592173 724213 706253 753394 755753 792636 810259 779564 858197 1825816 1911360 1194625 1008037 640277 629188 758135 751352 788274 802522 828036 830337 927695 936591 4167061 4289725 40.15 71.8 1
12:08:06 2024-01-25 609225 609003 192948 189122 300010 304498 309422 305885 201748 201735 243008 247060 282394 284693 3507400 3799628 5438720 5259946 981743 1017674 269632 240930 249048 250124 278100 270707 270105 270739 193687 196069 636844 604069 1372463 1352766 409661 407730 590674 592941 731960 710159 749506 756799 793337 808266 774925 867671 1840421 1925791 1215735 995300 642101 633804 753664 754245 793356 800291 821110 836010 934850 931516 4120023 4283612 40.15 71.8 1
12:08:07 2024-01-25 617739 609458 192648 189429 296789 306397 308235 306640 201748 202370 242972 248952 281425 285071 3514246 3771644 5443434 5263699 980652 1017187 273015 240895 248488 249355 279001 273045 269800 269506 193934 194090 634025 611032 1384102 1350555 411709 404402 586457 593124 725681 706070 755431 760195 795734 808781 779155 862174 1834930 1924747 1206139 1013898 643932 629078 760763 755715 790837 802486 829253 829871 929011 934267 4167061 4283612 40.15 71.8 1
12:08:08 2024-01-25 611599 609499 193393 188795 300638 304963 309170 306964 202550 201735 243557 246887 282319 285049 3502404 3793408 5437146 5261835 980935 1017944 270679 240726 249505 253653 277986 272275 269800 272003 193863 198408 635435 600552 1400011 1351783 407880 405615 591813 593748 732480 712327 749085 758576 797954 808710 774814 866213 1840421 1925601 1189307 998138 641188 633804 753776 752458 795612 801249 820785 834340 932830 928479 4084777 4283612 40.15 71.8 1
12:08:09 2024-01-25 617926 610997 192948 189459 296781 304999 308305 305468 201748 202688 242253 251779 281967 283899 3505429 3758739 5427545 5242901 979952 1015711 272407 240859 248663 249321 279217 272275 269196 269318 193899 194056 633602 610802 1400397 1348764 410540 404545 585554 594252 726600 708098 757849 759581 795025 810499 782585 861949 1830346 1924228 1206139 1013898 643932 629261 762347 756388 790547 802257 828074 835086 928352 928588 4202166 4289725 40.15 71.8 1
12:08:10 2024-01-25 612469 609168 193594 189092 300517 304891 308270 305503 202341 202146 243801 247233 281854 286240 3507400 3812251 5442594 5237498 973830 1017944 272091 240521 249048 253653 277564 272275 269990 268090 194596 198060 646111 603131 1394874 1360977 408498 404922 588918 590439 726784 708119 749270 755668 802529 813333 777970 864488 1837151 1923692 1187424 998138 641893 632422 755850 752074 795670 807113 821110 834045 936875 933877 4120023 4280560 40.15 71.8 1
12:08:11 2024-01-25 614324 608999 192948 189454 297473 305392 308270 308556 201680 202370 243386 247233 282284 284782 3507400 3739883 5409169 5284540 988827 1016467 269855 240966 247931 253689 277795 272275 268440 270588 193557 194528 635611 605599 1416940 1339083 408498 405903 587251 594874 729838 708295 754766 760164 792852 802567 783357 868202 1837545 1922868 1208058 1006642 645770 629078 758511 758539 787679 797765 830435 837238 927686 930199 4183315 4299250 40.15 71.8 1
12:08:12 2024-01-25 617144 608635 192984 189148 297834 305894 309170 306532 202969 201453 242972 246639 281425 285000 3504901 3791080 5446471 5250587 974371 1017187 271542 241380 248663 253653 278215 270635 269990 269506 193592 194629 637318 609706 1385236 1353701 410540 405759 585780 590882 724727 711273 753506 755657 798064 810223 774925 857563 1833778 1914340 1145295 1008157 643473 634666 761878 754528 793356 802306 822792 832744 934225 933877 4145800 4283612 40.15 71.8 1
12:08:13 2024-01-25 608364 609213 192808 189424 297757 306433 310432 307433 202935 201559 243008 247233 282350 284964 3506468 3795872 5468180 5267454 990673 1017944 271317 240930 247513 249355 277973 270707 269990 268908 193934 198373 639663 604206 1386495 1353701 408045 405795 586415 590420 728848 706961 750906 762395 797862 802531 774396 867671 1843038 1940297 1198724 998828 649189 634556 757523 760698 796743 800255 825529 838878 935329 929360 4142330 4296721 40.15 71.8 1
12:08:14 2024-01-25 618288 609003 194207 188825 299082 305141 309064 306891 201748 202405 242972 251779 282354 284964 3507400 3761312 5386681 5254333 971066 1017981 271542 241644 248992 253297 278479 272275 269196 270364 193728 194967 631207 606164 1381788 1349274 409308 405795 585852 595332 727815 710196 755042 755353 796935 811437 777249 861299 1825983 1912716 1191190 1009544 640277 632907 760833 752198 791977 805971 826948 835086 931650 937806 4153124 4292964 40.15 71.8 1
12:08:15 2024-01-25 615163 609003 192738 190245 297408 304963 309674 305672 202795 202089 242864 251884 282346 283157 3507400 3804181 5455796 5265549 985351 1017944 269820 241644 248698 253333 278475 270743 270105 269318 193934 194056 635435 602052 1396778 1352480 405750 405939 589492 589758 729678 711273 752620 756835 797862 808248 774925 868202 1838675 1935363 1213815 998865 644193 634703 755449 756388 793386 800049 823344 839271 936958 934156 4122394 4294015 40.15 71.8 1
12:08:16 2024-01-25 616357 610056 192913 189390 297408 306577 309483 309065 202307 202299 242972 248183 281469 287104 3508042 3755781 5387200 5258082 970213 1017510 271472 240859 249995 249946 279394 273045 268440 269729 193828 194056 632616 607026 1397677 1346404 408658 405723 589754 595905 726784 710307 755841 755353 793413 811207 780669 860796 1829715 1910038 1200382 1010980 641188 631080 760380 752001 789717 802486 826785 834083 931650 939430 4155548 4295456 40.15 71.8 1
12:08:17 2024-01-25 613702 610638 192469 190280 297901 306649 309170 306964 203146 201665 243350 248445 282857 284928 3514912 3793923 5461847 5271214 990786 1017908 271472 240895 248663 249321 278609 273045 269954 268873 194513 195281 642481 603131 1416229 1346404 408498 405795 585801 592628 729606 706217 752732 758943 797463 808248 779527 867671 1836387 1940297 1194274 1003171 643932 629151 755850 756388 792231 801423 829253 838430 930329 930199 4151722 4304241 40.15 71.8 1
12:08:18 2024-01-25 619425 609318 193113 189291 299664 305140 310437 306568 202693 202194 242558 246605 281819 285618 3514902 3802144 5442944 5243078 974371 1017150 272302 240859 249012 253689 279001 272238 270561 268838 193863 195829 634992 605291 1395195 1359478 408947 403905 588918 590443 725754 710307 751440 756425 798989 810829 773250 863480 1835082 1924637 1208058 1001708 642101 632870 756522 752037 795670 802486 821110 834045 937540 935857 4128783 4280360 40.15 71.8 1
12:08:19 2024-01-25 609225 609208 193634 189248 297613 306217 309556 309356 202239 202018 243513 247820 282143 284821 3513241 3748048 5404066 5284427 987958 1016787 270644 241644 248627 248906 279591 272852 269196 271155 193251 196633 627312 609496 1377688 1340986 410503 405831 588647 595717 728848 708295 756919 761205 795171 808248 781813 864440 1835082 1929735 1209977 1011017 646691 632422 760836 759344 788274 801213 829216 834748 926381 932835 4198682 4294761 40.15 71.8 1
12:08:20 2024-01-25 622713 610393 192913 189446 297235 306361 308270 306676 202621 202193 243062 250390 282002 287672 3511017 3770884 5405904 5258082 976801 1017150 272683 240113 249505 249148 278857 273358 269196 269729 193728 194056 635435 603993 1397737 1350232 408947 403905 587214 594989 724727 708295 755953 757370 793450 811171 781486 860182 1827114 1916433 1196544 1010225 642101 629188 758673 755316 790837 807099 830435 832744 929011 937253 4173485 4289725 40.15 71.8 1
12:08:21 2024-01-25 612195 610829 193594 189258 299047 304963 309170 306964 202341 202193 243008 246852 283111 284928 3514902 3789446 5458863 5278744 988864 1017944 271093 242109 248378 248940 278374 272238 269990 272112 194230 196242 634992 603993 1388466 1351783 410537 405867 587214 591679 729017 709300 751514 761242 799590 802495 774925 867671 1843038 1938504 1204373 999538 646691 634446 756522 756793 795071 800291 822866 839662 937540 931516 4117663 4289725 40.15 71.8 1
12:08:22 2024-01-25 620050 609490 192779 189459 297195 306361 308235 306358 202307 202052 243314 247736 281699 284928 3507400 3776235 5411970 5257575 977501 1018956 273136 240450 249223 249321 278736 273212 269847 269729 193863 194056 635435 606916 1450469 1350788 409272 404510 587334 593503 726512 707793 752212 758038 795734 810259 781259 860833 1829715 1919187 1198463 1010670 643015 629224 760292 755177 790547 806831 830435 834045 929011 935893 4185872 4289725 40.15 71.8 1
12:08:23 2024-01-25 610156 610988 193559 189092 298594 304999 309170 306964 202341 201735 243729 247025 282350 285802 3500414 3783599 5434980 5288457 985141 1020406 272064 241465 249291 250649 279788 272238 269990 269729 194560 194090 636844 602340 1396363 1353701 408498 407968 590679 591754 731192 711237 746777 758443 797826 810535 777129 867671 1837507 1932970 1196840 998138 643473 634703 755949 755715 793349 801213 823119 834785 935476 928515 4096367 4292786 40.15 71.8 1
12:08:24 2024-01-25 617049 610398 192913 190026 297793 306239 309170 306144 202621 202688 242217 246605 282372 284014 3507400 3734581 5418495 5271160 986281 1020332 272006 241465 247789 249286 279591 272899 269954 270739 194336 194056 636844 609743 1376513 1347675 411630 405831 587329 592628 727815 708037 757402 761242 797499 809962 779229 862598 1833778 1925601 1208058 1012465 646691 631974 761375 756726 791108 802378 828036 834711 930329 928552 4201681 4299090 40.15 71.8 1
12:08:25 2024-01-25 612404 609495 193253 189386 297725 305643 309170 306928 202935 201383 243557 246605 281486 286463 3509901 3820415 5455796 5254333 975762 1020295 272542 240645 249219 251462 279788 272130 270716 270739 193758 196069 632212 607026 1424725 1360977 409887 405152 588918 593483 726784 710307 753119 755753 802529 811473 774925 861299 1835082 1925294 1209977 1001745 642101 634703 756522 753738 795670 802522 823453 829871 939628 936518 4138844 4289725 40.15 71.8 1
12:08:26 2024-01-25 624706 609536 193424 189424 297690 306901 307733 306393 202795 201559 243765 247926 282284 285156 3507400 3769185 5423496 5261573 988827 1017908 270679 240930 248663 251283 279286 274676 269847 270739 194508 195794 636844 602270 1406086 1344803 409370 405687 588918 594444 731192 708024 755953 761723 795098 807108 781813 868239 1836387 1936589 1209977 1004599 644850 628996 756522 756388 790547 800857 830435 839065 929011 930199 4164557 4299090 40.15 71.8 1
12:08:27 2024-01-25 619610 610565 193393 189463 297725 304999 310579 306964 202621 202335 243084 247324 282332 284964 3504901 3782106 5423956 5254333 975762 1016430 271542 240895 249223 253867 278514 270635 270371 272270 193687 196526 631170 611032 1416157 1360444 410431 405293 589983 592941 726158 711237 752212 756425 801693 815135 774814 863405 1833778 1923907 1193074 1006030 643015 635604 756967 755440 795670 802522 822866 832268 934813 935893 4145800 4286667 40.15 71.8 1
12:08:28 2024-01-25 610878 610398 192948 189424 296754 306865 311262 306964 202969 201735 243557 247926 282284 284928 3509901 3782863 5465122 5267454 991953 1017150 271542 241474 248279 249390 279001 271912 270371 268908 194513 198338 645300 603562 1378441 1354038 410245 405687 587178 593363 731960 709226 753804 762211 800329 809390 777249 867396 1843533 1943051 1198463 1003171 646415 630897 755449 758406 793356 800049 827762 837834 932061 932835 4145800 4302158 40.15 71.8 1
12:08:29 2024-01-25 619610 609490 193519 189258 299038 304035 309205 306358 201748 202688 242972 251779 282363 285565 3503040 3778224 5401472 5246658 976753 1017908 271507 240930 249206 248940 279067 270671 269990 270518 193863 195102 628388 607969 1385524 1351783 410540 405542 592049 596749 727668 714354 755505 756425 799534 813981 778750 863217 1836387 1912941 1193544 1008878 643932 634526 761375 755177 795575 807099 820748 832305 935549 938651 4142330 4286667 40.15 71.8 1
12:08:30 2024-01-25 611008 609536 193253 189463 298050 306937 308270 306676 202935 201665 243729 251920 282284 285031 3512405 3786547 5442982 5273064 987958 1022393 271317 241644 249433 249321 278805 277304 269800 269283 194821 198131 638253 603131 1390485 1346404 409079 405903 588501 595717 732480 708074 755655 762248 797353 809318 782849 869378 1838652 1942096 1209977 1004599 645770 630811 759631 758954 792231 799450 831619 839593 929355 932175 4164557 4301882 40.15 71.8 1
12:08:31 2024-01-25 619237 609531 193546 189424 298365 305894 310615 306964 202935 202688 242972 247358 282284 285837 3507400 3787484 5429408 5261999 976753 1017908 271542 241644 249048 253689 279292 272275 269990 270553 193728 194967 646072 609931 1387748 1351783 410540 405831 591269 596824 727815 712820 756291 755657 800146 814864 781523 864488 1837545 1914358 1187876 1009619 645310 636055 761375 754245 793084 807113 825693 833488 932830 936555 4145800 4289725 40.15 71.8 1
12:08:32 2024-01-25 613336 610809 192644 190484 298140 306361 309891 306964 203003 202052 243557 251955 282319 285058 3506743 3805384 5474447 5273064 990980 1020295 271507 242325 247895 249355 278514 270707 268664 269694 193934 198408 638253 604069 1378615 1351783 409619 405867 587338 590882 729569 709803 754009 763476 800191 807108 774944 872088 1846558 1945772 1189307 1000987 648540 635819 758083 760037 797398 801423 820785 841933 939628 932835 4135531 4296026 40.15 71.8 1
12:08:33 2024-01-25 616246 609486 193594 189429 300880 306829 308235 306891 202795 202511 243386 251955 282346 287154 3504901 3757262 5390519 5261835 971029 1017944 271542 241644 250278 253725 277564 273431 269196 270553 193899 194663 638747 607461 1380774 1349868 409887 405473 585780 596176 726269 709156 755617 756425 796371 811545 783589 860039 1831175 1915977 1208058 1013225 643473 631901 761915 753418 791035 808094 829695 835086 930049 939315 4174242 4292964 40.15 71.8 1
12:08:34 2024-01-25 615667 610997 193418 189463 298385 304498 310144 306964 202795 202370 242972 251920 282398 283806 3505429 3790987 5474447 5273064 990980 1019424 271676 242325 247895 249355 278444 270707 270561 269506 194904 194056 631170 603899 1409041 1353701 409272 409700 589005 591336 732856 710159 750609 763476 800191 807108 776577 870185 1845419 1938351 1184179 1000996 649467 636432 760248 761123 797876 802557 825806 840747 936692 932065 4132937 4295007 40.15 71.8 1
12:08:35 2024-01-25 620415 609458 194207 188817 301362 305571 311312 307716 202341 203007 243557 246605 282284 286414 3507400 3750706 5390519 5242770 971066 1017944 271542 241644 249258 253653 279098 272852 269196 270553 193899 194663 637318 609061 1386267 1352592 410213 405867 591232 597628 728331 713362 756291 756425 799196 811509 781523 862561 1831175 1912716 1193074 1009470 642101 634703 762454 754245 793208 807113 829944 838860 934299 936446 4150691 4299090 40.15 71.8 1
12:08:36 2024-01-25 614722 611257 192984 190447 297721 306829 310579 306964 202969 202370 243621 246605 282354 284263 3512405 3802363 5461231 5273064 988864 1017981 270714 241984 249258 249390 278488 272275 270371 269729 193934 194090 636844 602686 1368586 1353701 409308 409390 585852 592173 733894 711273 752784 761278 801359 808819 774981 872199 1845659 1934768 1198724 998828 645770 634562 754775 756388 795670 802414 825693 839909 939352 936733 4116505 4301752 40.15 71.8 1
12:08:37 2024-01-25 621258 610683 192948 190056 297447 306937 308305 309101 202969 202370 243521 247942 282346 287802 3507400 3763614 5427820 5263699 982960 1017944 273206 240930 248698 249390 277638 273045 269990 269729 193934 194494 636844 611675 1390231 1346404 411813 405795 587246 594417 726784 708295 756291 760091 798064 809082 781850 861911 1836387 1921909 1198463 1013898 645770 631527 762454 758539 792231 806529 830435 833525 930329 935333 4174521 4295456 40.15 71.8 1
12:08:38 2024-01-25 618145 613596 193458 189956 299659 305750 309497 309270 202239 202902 243206 247926 282948 284094 3499846 3734581 5421349 5263699 983699 1017674 271577 241644 247895 249355 277599 272659 270224 269764 193934 194494 629432 609781 1381561 1343154 411813 408236 587338 594417 728848 708295 757811 761744 796935 808477 779564 865130 1836387 1927480 1206139 1012456 647615 632459 761878 758406 790547 802450 829253 836605 927387 928552 4192693 4292964 40.15 71.8 1
12:08:39 2024-01-25 612432 609195 193930 189256 300723 306951 309785 306928 203323 201594 243377 249195 281748 286535 3502404 3810265 5451913 5246751 975762 1017981 272789 240930 249469 253725 278086 272659 268851 268686 194549 198166 649528 604069 1415750 1360977 408658 405473 585744 591486 728848 711237 750039 756425 802566 811243 774925 863863 1835166 1925601 1209977 1003884 643473 635604 758673 755316 797766 807099 820748 832268 937540 935370 4120033 4280560 40.15 71.8 1
12:08:40 2024-01-25 615163 610997 193289 189463 297725 305643 311092 310012 203745 202583 243621 247162 282253 284821 3506771 3729025 5410784 5277047 985141 1016430 270574 241644 248279 249355 277599 272659 269990 271570 193287 195305 646608 608627 1380821 1336999 412020 409390 588501 596213 729606 709300 755664 763476 795771 808819 784145 867054 1835166 1927522 1209977 1007463 646691 632208 759185 756799 789987 800085 829968 839871 929011 928515 4155178 4299090 40.15 71.8 1
12:08:41 2024-01-25 620659 609536 193424 189493 300087 305679 311158 305706 202969 202407 243098 249671 283542 285989 3508668 3796059 5442982 5244685 976102 1017944 272337 241269 249258 249148 279788 272130 269296 269729 193934 194663 635435 608874 1395637 1355623 411813 405831 585780 592209 726512 714372 754505 757906 800227 811509 774981 861336 1835166 1912716 1181045 1007463 643932 634562 762454 755316 793356 807099 823778 833525 934850 936627 4151722 4292964 40.15 71.8 1
12:08:42 2024-01-25 611143 610997 192984 190355 297204 306901 309891 306964 203003 201770 243765 251920 282500 286213 3512097 3786878 5442369 5276826 988827 1017981 271296 241733 249219 249321 279001 271567 269990 269729 194929 196104 641767 603131 1382304 1344495 408081 409122 588922 595754 731782 708295 755303 763476 796935 808819 783589 867709 1836054 1932665 1208058 1005314 645770 631080 758612 756762 791108 800049 830435 839662 927083 934339 4158619 4292964 40.15 71.8 1
12:08:43 2024-01-25 619782 609527 192984 189424 299591 305966 310650 306964 202655 202405 242801 246673 282284 285962 3503040 3801857 5458577 5246751 977081 1020406 273065 240859 249505 248974 278374 272852 270716 270739 194513 198373 653756 603562 1388785 1363348 408694 405473 590620 590882 727473 711237 749543 755753 801962 811509 774925 863863 1836387 1921652 1211896 998828 642101 633559 756522 754177 798037 807099 822280 832305 936477 936627 4136421 4280360 40.15 71.8 1
12:08:44 2024-01-25 610638 609536 192984 189463 297829 306937 308270 305930 202655 201594 243765 251743 282319 284964 3504901 3779999 5433549 5261498 988664 1020406 271366 241666 249116 251355 278965 271757 269232 269506 194513 198338 630822 603766 1386199 1340838 408498 405939 589483 592336 731782 707793 754766 761278 796935 808248 781887 868946 1835166 1945722 1209924 1004599 643932 630597 755985 756799 793356 800049 829253 839662 931465 928515 4142330 4289905 40.15 71.8 1
12:08:45 2024-01-25 618292 609060 194032 188864 300936 304963 309449 307356 202341 202723 243008 251955 281889 284964 3497910 3761309 5419701 5250392 977788 1020295 272232 240752 249291 251002 279788 270455 270716 270739 193722 196104 638253 607537 1389584 1360977 412296 405687 589841 592099 726784 710123 752100 756425 801926 811401 776577 862561 1836387 1927480 1211896 1004599 643932 636055 758673 754640 795670 807099 822846 832268 935512 936555 4145288 4277092 40.15 71.8 1
12:08:46 2024-01-25 610170 609930 193559 189424 297447 306865 308235 306964 202761 201665 242954 247926 282284 284928 3505540 3772178 5409169 5273064 989371 1017908 271296 241698 250041 251283 279788 273781 268899 270189 193793 196206 635435 603993 1395620 1342893 408045 408812 588922 597174 732654 710307 755841 762898 796898 809318 784145 870148 1836387 1927111 1187424 1007463 647153 630597 759090 758280 791108 800013 832212 839662 929011 935663 4176466 4305229 40.15 71.8 1
12:08:47 2024-01-25 619782 609454 193524 189424 299482 305894 310615 306928 202935 202193 242765 247358 281819 285766 3509901 3784794 5442982 5252456 977156 1021413 272372 241644 249223 249148 279752 270383 270716 272270 194195 196380 638253 609856 1378884 1363244 411557 405579 590554 592964 726784 711237 755655 758879 801323 811437 776674 861261 1837545 1926003 1211896 1007463 643932 635191 760292 755852 796797 807099 823119 833488 937540 937952 4148250 4289725 40.15 71.8 1
12:08:48 2024-01-25 609225 610393 192984 189459 298257 306901 308305 306964 202969 201735 243729 248480 282284 285004 3507400 3790704 5467470 5276826 990786 1017908 271957 241608 249048 249390 279001 272852 270561 268873 194846 196206 645300 603993 1387360 1352152 410245 405723 587178 595202 732480 709190 752546 763476 800329 808745 781486 870148 1843038 1943051 1202301 1002416 647632 632907 756158 760055 796564 798852 824326 839662 936875 930809 4135889 4296000 40.15 71.8 1
12:08:49 2024-01-25 618292 610992 193861 189429 298589 306613 308235 307356 202341 202653 243350 246605 282337 287342 3505540 3754622 5390519 5261948 973212 1016905 271542 241644 249048 253689 278444 272852 269196 271121 193863 194967 626826 609061 1393389 1352480 412608 405579 592270 594819 728848 714354 759423 756315 797918 811473 779564 862598 1828182 1915499 1191190 1010262 642101 633510 762578 753711 792231 802486 827999 837163 930085 937915 4145288 4289725 40.15 71.8 1
12:08:50 2024-01-25 615126 610829 193253 189459 301836 304963 311753 306964 202935 201735 243350 251920 282249 283303 3504901 3795348 5465122 5271214 988864 1017150 271093 241984 248627 249321 278409 272238 270561 269694 193934 194629 636844 606592 1379274 1352742 409561 409390 592349 593748 734567 713847 752138 761095 802603 808066 778159 871315 1844348 1936774 1198724 998026 646230 636055 756522 756388 795427 802557 822535 839662 938204 934156 4120023 4283612 40.15 71.8 1
12:08:51 2024-01-25 616541 610992 193563 189463 297690 306865 308235 306393 202621 202335 242972 246571 281390 286759 3500967 3748235 5381193 5252560 972289 1016394 271542 241269 250630 253618 277803 273431 269196 270553 194277 194663 642481 608193 1392345 1348936 409887 405533 589492 597205 728848 713303 759547 758841 797904 815135 781561 865106 1834930 1914358 1193074 1010225 642101 634253 762420 755715 793319 802450 827999 834748 935553 939315 4148250 4289725 40.15 71.8 1
12:08:52 2024-01-25 616231 610829 192948 190021 297447 304963 310571 306964 202795 201735 243557 246571 282284 283987 3507400 3782787 5465122 5246668 991686 1017944 271507 241984 247895 249355 278409 272777 270752 269694 194342 194494 636382 605724 1377356 1353701 409924 409390 590591 591718 732966 711200 751143 763476 801359 809987 778048 872484 1845585 1934006 1206257 1003847 647615 636506 758008 758954 796797 801213 825731 839513 938204 928552 4108471 4283612 40.15 71.8 1
12:08:53 2024-01-25 620222 610393 193339 190321 297438 306829 309170 306144 202969 202335 242972 247736 282284 285018 3505540 3766795 5411398 5246509 977156 1017908 273171 240538 249469 249321 279001 273624 269765 269764 193934 196633 634025 607327 1384607 1348676 410503 405152 589261 594156 726784 710159 756218 756425 797794 811545 784108 860039 1833437 1918706 1196544 1012503 643473 631828 762457 756006 792120 809236 832212 832268 930012 940801 4157655 4284497 40.15 71.8 1
12:08:54 2024-01-25 614310 610820 192779 190355 296789 306361 311312 306964 202969 202158 243350 246400 282385 284529 3507124 3795872 5471951 5271214 991686 1017908 271542 241644 247895 249390 278082 272275 269261 269506 194513 194359 638253 604206 1412807 1355623 409272 408812 588918 591300 732819 710160 754766 763476 802529 807108 777129 870521 1844348 1934768 1189725 1003847 650117 636432 760292 760698 797876 802520 825529 840710 938723 932835 4123545 4294501 40.15 71.8 1
12:08:55 2024-01-25 616541 609463 193865 189256 298941 306361 308235 307286 202621 202653 243008 246605 282363 287594 3503040 3755781 5390519 5252456 971066 1017908 272147 241644 249693 253689 279257 273045 269196 270931 193899 194967 632616 609496 1405215 1351783 410540 405867 592105 596176 728848 713325 756255 756425 801649 811473 780669 863825 1832605 1912227 1196840 1009507 643015 634703 763983 755715 793208 806917 827225 836914 935627 939558 4148250 4283612 40.15 71.8 1
12:08:56 2024-01-25 608675 609490 193870 189390 301198 307388 308270 307286 202621 202688 243008 246605 283464 287513 3498048 3743962 5388940 5231539 971066 1017944 271542 241644 249469 253653 279257 272659 269611 270553 193899 195271 641606 610079 1378085 1351783 410576 405867 591269 596176 728848 713325 756291 756425 800329 811437 779564 862598 1833778 1912716 1200607 1009507 643015 630884 762454 754245 793356 802522 826785 834748 934225 939430 4150153 4287780 40.15 71.8 1
12:08:57 2024-01-25 612269 610887 193689 190148 298488 306865 308200 306393 202969 201700 243477 247923 282284 284928 3500414 3751931 5414638 5276826 990975 1015711 271093 241984 249433 249355 278217 273045 269196 270966 194585 194663 628042 603206 1398998 1342893 408658 408831 589841 597058 733375 709803 754468 763989 797499 809390 784145 872199 1835166 1943051 1211896 1006030 646230 631080 759185 756762 793356 801213 830435 839662 929780 935001 4165035 4310633 40.15 71.8 1
12:08:58 2024-01-25 621373 610711 193454 189355 300507 305176 311162 306928 202834 202972 242765 246605 282337 285975 3505540 3782106 5446471 5254333 975762 1017187 271922 241474 249433 249321 278540 270671 269990 270329 193863 194933 637318 609931 1383539 1351783 411740 405867 593125 594380 727815 714372 757904 756799 797862 811437 779192 861299 1836387 1912716 1198969 1007437 645310 634562 762995 755790 793356 807099 824986 834118 935549 937952 4145288 4289725 40.15 71.8 1
12:08:59 2024-01-25 614283 610969 193147 190447 297978 306685 311275 306928 203183 202018 243585 248239 282112 284928 3507400 3782584 5465122 5273064 991612 1016430 271282 241398 247931 250119 279394 272275 270752 269318 194513 194056 638253 603993 1392684 1351517 409308 405903 587214 590175 729606 710307 753692 764560 800191 807108 776077 867671 1843038 1940297 1204373 1001708 647669 630920 758135 758979 798000 800049 823156 842096 938465 928552 4093062 4289725 40.15 71.8 1
12:09:00 2024-01-25 623830 609531 192948 190408 300372 306577 311312 308628 202868 202229 243413 248046 282108 285721 3509505 3758720 5395819 5231539 974630 1019681 272337 240895 250242 249355 279001 273599 269196 269764 193934 194629 636844 606462 1375453 1350554 410213 405188 588918 595149 726784 708888 755681 756799 798064 811545 784145 859391 1831175 1918150 1196544 1011017 643473 631080 760836 755852 792231 809381 832212 833488 930049 939315 4170506 4289725 40.15 71.8 1
12:09:01 2024-01-25 611143 610829 193850 189429 300931 304963 311753 308628 203396 202548 242994 247021 283040 284821 3508668 3779971 5461231 5261751 987457 1017150 269890 242154 249219 251178 278444 272275 269990 269694 193934 196344 639663 605724 1382097 1352480 409887 409390 589717 590592 733894 709156 753692 763476 802456 808248 777129 869285 1845659 1937548 1187876 1001745 646691 634526 756967 758428 797435 801249 823778 839662 938204 928286 4102496 4282214 40.15 71.8 1
12:09:02 2024-01-25 617527 609531 193563 189459 297690 306937 308270 308760 202621 202405 243557 251991 282002 286902 3505878 3757478 5391524 5231539 970213 1017637 272126 241644 250630 253689 278294 273624 269546 270861 194513 194663 653407 607327 1387799 1350555 410540 405903 592287 597095 728848 710698 756291 756830 798064 816172 784145 862561 1831175 1912720 1209977 1012456 643015 632907 761878 755252 792231 808239 829253 833525 932097 939315 4155178 4283612 40.15 71.8 1
12:09:03 2024-01-25 614759 610825 193289 189489 301613 304963 310180 306964 202935 202405 243765 248813 283182 284023 3502920 3799136 5477621 5273122 990786 1017908 271542 241984 248279 249390 279788 272093 270752 269436 194513 194629 638253 605724 1388613 1353701 409924 409390 589758 592396 733375 710159 755415 765227 802566 809122 775017 869285 1843038 1938922 1189725 1001745 647706 634526 759149 758406 797766 801213 824326 839700 938204 934230 4117092 4292786 40.15 71.8 1
12:09:04 2024-01-25 617793 609490 193253 189463 297690 306937 308235 306856 202341 202405 243765 246639 281854 286714 3504901 3755781 5405252 5256170 971921 1019771 272197 240752 250875 249321 279001 277268 269611 270708 194538 194663 636844 607327 1385271 1349274 411726 405615 588918 595003 726784 708619 756732 756762 797499 811545 783589 860076 1831175 1915430 1200382 1011017 643015 632658 761375 755790 790850 808810 831619 834118 929392 939315 4170506 4286667 40.15 71.8 1
12:09:05 2024-01-25 608364 610393 194207 189459 300678 304963 310144 306393 202935 202370 243765 247233 283821 284928 3500543 3794526 5452414 5272698 990786 1020406 270574 242289 249291 251355 279788 272093 270716 269694 194478 194663 636844 604854 1379909 1352452 408045 409101 592141 592336 733784 714409 753692 760128 801962 809047 777249 869285 1843038 1931103 1198724 998138 643932 630956 756522 756388 795670 802522 827410 837238 937802 936627 4104484 4283414 40.15 71.8 1
12:09:06 2024-01-25 617854 610992 193559 189532 300155 306397 309674 307321 201748 203078 243557 247926 283146 284782 3500414 3718432 5423647 5254033 986281 1019533 272542 242109 248905 249321 279788 273394 270716 270413 194479 196380 636844 611675 1410861 1348634 412725 405506 588771 593631 727815 708295 759594 762934 799122 811437 783789 862598 1833778 1924637 1208058 1014619 645770 632459 763506 756762 793356 808239 832212 834711 931438 937952 4204683 4289725 40.15 71.8 1
12:09:07 2024-01-25 621422 609504 193900 189390 298629 305428 309674 306393 202795 202370 243801 247233 282284 286669 3496197 3783851 5438720 5246584 982441 1017944 270679 241644 249992 251319 279788 273403 269954 270413 194407 196380 636844 602270 1384221 1354075 410830 409390 591269 592765 733894 716115 756028 761205 801359 811290 776907 872011 1844348 1931103 1196840 995922 643932 630920 756522 756388 795107 802486 825610 837238 938204 936591 4089527 4283612 40.15 71.8 1
12:09:08 2024-01-25 618362 611261 193499 190056 297690 306613 309639 306428 202655 202688 242913 246639 282319 284059 3503040 3743722 5423956 5256197 979952 1017187 273241 241474 249469 249390 279001 273431 270263 272655 194710 196166 636844 607537 1388613 1350443 411415 405579 590541 595993 726784 710307 755655 758443 798854 817325 784145 861948 1831175 1919992 1202301 1011017 641893 632907 761375 755715 792231 808810 830435 833525 930085 941310 4164557 4283612 40.15 71.8 1
12:09:09 2024-01-25 616541 610393 193253 189489 300584 304999 310615 306169 202969 202370 243593 246639 284012 284090 3503040 3792871 5449582 5263699 986052 1017187 269890 242325 249469 249355 279098 273045 268630 269694 194513 194663 636844 605366 1389575 1357933 409814 409933 592358 594630 733748 713142 754356 763439 801926 808441 776663 873072 1843933 1932739 1208140 1001745 647432 635495 758673 756762 798037 802414 825067 839662 939536 933841 4099300 4283612 40.15 71.8 1
12:09:10 2024-01-25 620932 609868 192984 190413 297447 306865 309205 306712 202935 202688 243008 249767 282376 284964 3507400 3777949 5420096 5258082 980652 1017944 273241 241644 249469 249424 277530 277072 269990 270329 193969 194663 636844 609710 1390478 1349868 413179 405542 588932 596493 728848 709766 758818 761058 797954 811027 783603 862561 1833778 1922539 1208058 1015342 645770 631974 762963 759420 793084 808239 832212 834118 930049 936696 4170506 4292964 40.15 71.8 1
12:09:11 2024-01-25 612232 610398 194203 189463 301435 304999 310144 306393 202935 202370 243557 247233 283182 285040 3507400 3781158 5446471 5263699 983177 1020332 269890 241984 249505 253689 278444 272659 270371 270553 193969 194663 636844 601485 1401530 1353701 409004 408812 589202 596324 735090 716389 754899 759981 804499 812830 779340 870073 1843967 1936737 1174934 995959 645310 638090 756009 757872 795670 802486 825731 839275 938204 935893 4089527 4283612 40.15 71.8 1
12:09:12 2024-01-25 617049 610829 193289 190060 299586 306433 309674 306428 202969 202688 242972 247392 282999 284493 3507400 3735876 5427820 5259852 983699 1016467 272789 241644 248663 249424 279394 273045 269800 270329 193969 194663 636844 609781 1401917 1346404 413054 408236 588171 595754 727491 709300 758706 763989 800146 813945 782849 867770 1837545 1929227 1187424 1016752 647615 632907 763536 758943 794973 808810 832212 835973 930085 936733 4192282 4296037 40.15 71.8 1
12:09:13 2024-01-25 610684 610997 193896 189262 301222 305679 309710 306428 202969 202370 243801 247233 283146 286347 3500414 3778224 5437146 5285214 979539 1017981 271832 240930 250630 249148 278409 272659 269990 269729 194549 194528 626333 602345 1387263 1355623 408045 405939 589202 594417 731746 714409 750039 758746 800227 811437 781523 869923 1845622 1924269 1213815 1000987 643932 635567 758098 755715 799168 807099 823156 838671 940531 939279 4127042 4279572 40.15 71.8 1
12:09:14 2024-01-25 615601 610151 193900 189493 298589 305966 309639 306964 203459 202052 243765 247942 282319 286512 3500376 3809845 5451913 5248710 975066 1017944 272959 241644 249505 249390 278409 273045 269296 268908 195248 194494 636844 609061 1411471 1360977 412104 405637 589420 590592 728848 711273 755109 760128 802566 816172 776700 864477 1838675 1921698 1191190 1006717 645770 636469 762963 756388 799625 809345 825806 836876 940833 941310 4123506 4290715 40.15 71.8 1
12:09:15 2024-01-25 616274 610829 193594 190090 300087 306253 309205 307821 201748 203043 243801 251779 283182 287324 3497418 3730594 5409169 5274901 987885 1016467 271093 242325 248698 249355 278302 273045 269990 271380 193592 195339 635888 608193 1399568 1340687 410540 409390 589754 598366 731782 709156 757904 764026 797499 806737 785466 867671 1839115 1931103 1213815 1005216 647706 632459 761878 762323 793105 804794 834589 841422 930952 935480 4178988 4299090 40.15 71.8 1
12:09:16 2024-01-25 617854 609008 193740 190021 298558 305930 310144 306964 203285 202229 243557 247736 282284 286240 3498048 3806002 5451913 5244968 975066 1019424 273206 241639 249505 249390 278409 272659 269296 269283 193969 194663 626653 609931 1387165 1359049 412433 405867 585888 590592 727815 713362 756255 758979 802566 816172 776114 862635 1839115 1914806 1202667 1008074 645310 635944 762995 756191 795707 806845 829351 838671 939628 937806 4143632 4289102 40.15 71.8 1
12:09:17 2024-01-25 611070 610997 193424 189459 297789 306721 311092 305930 202935 201770 243801 251920 282037 287449 3504901 3783599 5470550 5265549 992825 1017944 271542 241644 248663 249459 277564 272659 268921 269506 194857 194359 638293 602612 1384083 1353701 410250 408236 588588 591791 729642 710307 751180 764560 802529 808819 778085 870918 1845659 1945994 1206257 1000875 648627 634562 758075 760091 798037 801241 823156 839091 940722 934708 4122394 4292594 40.15 71.8 1
12:09:18 2024-01-25 617983 609304 193815 189360 299047 306829 308270 308556 202621 202761 243477 246639 282394 287630 3500414 3750447 5386681 5261948 970414 1017981 271992 241153 249505 253725 279292 273045 269990 271415 193934 196945 640176 611238 1374954 1355486 412762 405939 592747 596359 728848 714915 758516 760164 801090 811545 778424 862635 1835166 1918422 1200607 1009544 643932 636469 763536 756116 795612 808239 827999 837163 935512 939315 4149553 4297838 40.15 71.8 1
12:09:19 2024-01-25 612804 612006 193418 190182 300507 306721 308993 309574 202868 201982 243801 248274 282513 284964 3505353 3742552 5409169 5269164 988789 1017150 271058 242325 249433 249355 278069 273045 269196 271380 194478 194967 631170 605599 1405705 1344495 409561 409679 590172 598366 733894 710661 756218 764560 798064 810535 786375 872012 1838675 1933844 1211896 1008074 648540 632907 761990 761168 792231 802378 834111 839662 930329 928552 4164557 4290553 40.15 71.8 1
12:09:20 2024-01-25 617527 609163 193894 190211 298906 306181 309967 306496 203498 202159 243549 249727 282182 286606 3498048 3827254 5437146 5252456 977156 1017908 272754 240895 249469 249148 277986 273045 270181 268873 195165 195692 636844 603131 1400131 1360977 408947 405795 591232 594147 729606 713325 753692 756799 802493 811207 779527 867671 1840421 1924379 1213815 1001708 643932 635604 759164 755715 800031 809381 823119 834748 939128 939393 4116505 4280360 40.15 71.8 1
12:09:21 2024-01-25 616541 610398 193594 190250 301149 306541 311532 310450 202519 202831 243585 248065 283499 285833 3508668 3744059 5424117 5276995 985141 1016794 271507 242325 248663 249390 278374 273045 270371 270897 193899 195305 640340 609931 1377285 1342589 413369 409679 588918 595846 729606 709120 761175 765102 798064 810187 784108 867671 1839078 1932961 1217654 1010980 649088 633547 761375 760630 791108 802450 829968 841459 930329 933877 4173936 4299090 40.15 71.8 1
12:09:22 2024-01-25 617812 609495 194172 190021 301056 306613 310144 306748 204029 202407 243441 249635 282209 286499 3505987 3808921 5446471 5257914 975762 1019388 272980 241439 250344 251355 278180 273045 270752 269283 195130 194056 632212 607461 1389123 1362908 411448 405831 585816 592173 728848 712784 753320 756799 804307 816172 778233 865130 1836387 1925601 1189307 1003884 643932 635604 759112 755715 799735 809381 823156 834748 940202 939315 4129161 4283414 40.15 71.8 1
12:09:23 2024-01-25 612033 609536 193559 189459 298589 306865 308235 307356 204316 202017 243765 248097 283062 285551 3513685 3745246 5411745 5284427 988827 1020295 273253 242325 249433 249390 277986 273045 269811 271274 194478 195102 635435 602612 1384255 1342589 409272 409390 590260 597942 733894 710196 755580 764830 798064 810535 785816 872161 1841729 1940260 1211896 1006746 647615 631974 759149 758893 793356 801777 832365 842096 930989 928515 4151722 4292964 40.15 71.8 1
12:09:24 2024-01-25 620050 610997 193594 190026 298594 304804 311086 306393 202795 203007 242972 247358 282284 285802 3500414 3788002 5449485 5250502 972833 1016394 272789 240895 249433 251319 279752 273238 270752 269283 194821 194663 629432 609281 1389553 1360977 412396 405831 585744 592173 728848 711237 755005 756762 802529 811545 776907 863825 1836387 1925601 1211896 1003809 643932 634526 760261 755715 798037 808220 823156 834748 939536 939315 4138844 4280360 40.15 71.8 1
12:09:26 2024-01-25 626168 610389 193599 189493 297725 306901 308235 306393 202969 201735 243535 248625 282284 284964 3503040 3751931 5424117 5282554 989295 1019644 271142 241805 249398 249321 277564 273238 269196 273040 194538 196206 625784 606462 1391234 1342589 410068 409679 590554 597942 733858 710159 756291 765102 797904 809047 784145 867671 1835129 1927148 1213815 1010262 649088 633804 761375 761744 792231 802414 832365 840860 927351 934965 4173485 4299090 40.15 71.8 1
12:09:27 2024-01-25 619610 610134 193559 189498 300579 305894 310615 306964 203003 202688 243350 247736 282319 285895 3503040 3802144 5446471 5261680 976991 1020406 273065 241501 250064 251709 279788 272093 269637 270294 194549 194967 644464 611032 1396011 1360940 413017 408199 589130 595476 728848 715421 755650 760128 802566 816172 777249 864993 1838675 1921909 1213815 1007463 644654 636429 761375 757332 798037 809381 825656 834748 938204 939279 4141289 4280360 40.15 71.8 1
12:09:28 2024-01-25 612171 610825 193524 189459 298594 306901 308235 310047 202935 202193 243801 248061 282385 284964 3498048 3742552 5399844 5276995 991394 1020295 271072 242217 249362 251582 279788 273129 269160 271239 194644 196932 631207 607917 1384178 1341097 410540 410367 591195 598879 734004 710159 759080 764449 796935 809136 785816 869528 1835166 1925745 1215015 1006030 647153 631758 759723 758943 793105 801777 829968 841496 930329 928515 4154902 4289725 40.15 71.8 1
12:09:29 2024-01-25 619610 609231 193865 189493 300611 304963 311086 306964 202795 203007 242972 247324 282500 285869 3495956 3778224 5437146 5252456 975762 1014956 272946 241698 249570 252063 281968 272093 270525 270791 193758 195203 637318 609556 1377548 1356002 412360 408236 590905 596139 728738 715421 758893 759858 798989 811509 782674 865130 1835166 1912716 1209977 1009507 643932 630920 763536 755316 793356 807099 829844 836605 934152 939279 4148250 4289725 40.15 71.8 1
12:09:30 2024-01-25 613816 610398 192948 190052 296789 305679 312671 306928 202969 202193 243350 251991 281967 283824 3503040 3788002 5465122 5265450 990868 1017908 271542 241644 248279 249424 278244 272598 270716 270739 194710 196344 643891 604069 1385603 1354075 410830 408054 588579 594630 733821 709300 751106 765078 802456 810535 780398 869528 1842789 1943985 1208058 1004325 647669 632907 756522 761205 796834 802148 828036 841459 937540 934303 4136421 4289725 40.15 71.8 1
12:09:31 2024-01-25 618679 611257 194242 189390 299283 305930 309170 307321 202621 203007 243386 246639 282363 286647 3500967 3750447 5390519 5254333 973904 1017871 272337 240930 249469 248974 279292 272275 269990 270966 194005 197209 632616 610956 1386912 1355623 412871 407764 593112 595476 728848 715238 760164 759432 800227 811509 777974 865648 1836387 1915430 1195272 1008788 645770 636429 762963 756388 795707 808239 827999 834748 936875 939315 4148250 4289725 40.15 71.8 1
12:09:32 2024-01-25 612441 610809 192918 190351 296789 306361 310109 306964 202969 202193 243729 246571 282319 288081 3503040 3782976 5446471 5273228 990786 1017944 271542 241984 249469 250119 279001 273045 270561 269694 194993 194359 634470 603993 1380593 1354075 412002 408847 589680 594630 733001 710270 753320 765534 802603 811645 779527 870185 1845659 1949529 1235885 1001671 649549 634526 758599 762286 799168 804416 824986 839091 940202 935001 4123545 4292964 40.15 71.8 1
12:09:33 2024-01-25 616918 607731 193634 189463 298141 306901 308270 307071 202935 202370 243535 246639 282122 287154 3500543 3753113 5381193 5254333 970213 1016430 271507 241644 250594 253653 278409 273431 269196 270553 194513 197174 640176 609931 1387799 1351783 411813 408236 594696 597647 730884 716389 759446 759655 802603 815955 781666 868353 1836236 1915430 1196840 1010262 644812 635495 763536 756388 793349 809381 830323 836605 934115 941977 4157655 4289725 40.15 71.8 1
12:09:34 2024-01-25 617854 609064 193594 189424 299881 306721 308235 306856 202341 202688 243729 246605 282284 287594 3498574 3739770 5373238 5254333 968239 1016430 271542 241644 249977 253618 278466 273045 269196 271155 193934 194967 643035 608193 1399890 1350555 410613 405903 592141 595846 729606 713362 759594 758576 799762 818607 785466 868202 1832320 1912171 1215735 1013225 643932 636018 763462 755177 793356 808239 830435 839271 934115 941977 4146062 4283414 40.15 71.8 1
12:09:35 2024-01-25 612441 610997 192948 190655 297226 306829 310144 306554 203003 202370 243729 246571 282284 284094 3498048 3777346 5455796 5263699 990786 1017981 271542 241814 249083 250119 279001 273045 270680 269283 194786 194359 639663 603993 1388590 1353701 410540 408236 588918 592628 731746 710307 755678 765645 801962 809390 779527 870185 1848054 1947587 1193074 1003131 649467 634666 758636 761022 799012 802306 827999 839662 936839 928515 4132937 4283612 40.15 71.8 1
12:09:36 2024-01-25 618020 609495 193594 189459 299047 306361 308270 308592 202621 202405 243386 246605 282284 286750 3495555 3763068 5382848 5252456 968276 1014956 271542 241644 249469 250666 278479 273045 269800 270553 193934 195136 632616 608126 1377625 1351783 411485 408236 590488 597174 728538 713362 758930 756191 799762 817447 782996 866399 1831175 1910011 1191190 1013225 643857 636432 764619 755065 794802 806954 830286 837015 933969 941310 4145011 4292786 40.15 71.8 1
12:09:37 2024-01-25 614686 610997 193249 190360 298488 305930 310615 306964 202969 202405 243765 246639 282390 283824 3501118 3792871 5466657 5267454 988864 1017944 272126 242325 248279 249355 278549 272275 268886 269729 194685 194697 629432 606537 1383421 1353701 410576 410259 590815 592665 734935 712820 755953 765373 802602 809390 777249 871214 1848054 1940297 1208140 1001745 649088 636429 762146 762865 800149 804830 827576 843862 940833 934083 4131862 4289725 40.15 71.8 1
12:09:38 2024-01-25 617149 609168 194242 189394 299501 305930 308270 307356 202800 202689 243557 246605 282354 287270 3498048 3750706 5390519 5231539 975365 1016430 271542 241644 249469 253725 279522 272777 269990 271190 193934 195271 638747 609931 1400796 1352592 412433 408236 593015 598052 729163 715421 760172 756799 799025 811509 782404 865130 1833778 1912716 1227249 1009544 643932 634562 763536 755715 793386 808556 830211 839871 936958 941940 4150691 4289102 40.15 71.8 1
12:09:39 2024-01-25 614722 610825 193424 189493 300187 305643 311310 306964 202935 202370 243765 246639 283295 286209 3503040 3795783 5465122 5273064 986679 1017908 271093 246093 249048 249355 279063 272275 268851 269729 194513 194528 636844 603899 1381665 1353701 410613 410259 589166 594380 734935 714372 754468 763476 802566 809047 777286 871870 1844386 1934768 1204373 1000285 647153 636429 756522 756762 798037 802486 826785 840860 940759 938099 4119870 4295456 40.15 71.8 1
12:09:40 2024-01-25 620343 609308 193418 190443 297690 306865 308305 306393 202969 202548 243477 248080 282104 287876 3500414 3761275 5390519 5261948 972908 1016430 272337 241644 251019 249355 277599 272400 269611 270966 194549 194663 651254 607327 1379642 1350825 411813 405867 590779 597942 728331 711273 759080 758443 799196 818481 785816 862598 1831175 1915517 1200382 1011017 643932 632907 762995 756388 792231 807864 832212 834748 931438 939315 4174521 4301160 40.15 71.8 1
12:09:41 2024-01-25 612252 610720 193458 190217 299405 305607 310909 306928 202868 202335 243405 246605 282548 283192 3507400 3794378 5455796 5267454 985351 1017944 269890 241984 249505 249355 278479 272275 270371 269764 194513 196344 636844 606031 1383090 1354662 410576 410259 592233 592665 733917 713362 755841 764560 804885 806701 777286 871870 1844349 1940297 1208140 1001033 647669 635944 758673 760624 798037 802450 825610 839662 939536 935625 4093062 4284397 40.15 71.8 1
12:09:42 2024-01-25 619563 610705 193584 190517 298071 306757 309064 306991 202868 202512 243549 249671 282689 285855 3503040 3761422 5390519 5231539 970176 1017674 271542 240895 251019 249321 277564 273431 269617 270553 194513 194663 633254 606462 1378615 1356826 411522 405831 590398 598052 727023 711237 758516 757816 799196 817903 785816 862561 1831175 1918297 1223617 1011017 643932 632907 763075 756388 792793 807864 829968 834748 932794 937529 4164557 4286667 40.15 71.8 1
12:09:43 2024-01-25 615163 609868 193730 190166 300645 306589 310838 306532 202901 202724 243621 249023 283870 284786 3508615 3782825 5474250 5273064 993625 1017944 271542 241644 247931 249424 278409 272275 268886 269729 194549 194393 635435 603998 1391681 1352480 410576 409390 590172 591158 733894 711273 753432 765078 804913 807873 778387 871833 1845659 1941110 1208140 1001745 649549 636429 760297 760666 799735 802450 825610 840917 939201 938025 4114006 4283414 40.15 71.8 1
12:09:44 2024-01-25 620659 610565 193594 189523 299582 306937 308305 308302 202834 202725 243477 250021 282108 285694 3506163 3750332 5380932 5265589 972289 1017325 272147 241644 250911 249390 277599 277268 269611 270553 194549 194697 634025 608193 1382097 1350555 411813 405867 591305 595846 727218 711273 760749 758979 799196 818481 786375 862598 1833505 1916433 1198463 1013177 643932 630618 763536 756388 793356 807900 829968 835699 934152 937529 4164557 4289449 40.15 71.8 1
12:09:45 2024-01-25 617149 610829 193594 189493 299067 304999 310833 305930 202655 202547 243765 248900 283529 286264 3508501 3788002 5468242 5292774 988864 1020332 271542 242325 248279 249899 278444 272275 270752 269729 194549 194697 634992 605599 1392016 1352480 411485 410259 591232 595476 734935 712820 754039 764560 802566 810187 777286 871870 1845659 1946025 1187876 1001033 645832 636429 756522 758406 799168 802450 825610 840897 938501 938615 4084777 4280360 40.15 71.8 1
12:09:46 2024-01-25 620222 610389 193559 189528 298376 306865 309205 306428 202969 203078 242972 246605 283182 284555 3505429 3745369 5421349 5263689 981278 1016905 273277 241644 248698 252418 279716 273045 269990 269764 194857 194663 630822 610614 1397001 1349706 413955 408236 588918 596359 728848 709803 761794 762395 793337 811401 784145 865130 1834809 1924237 1208058 1014619 647706 632613 764656 759016 793349 802558 830435 839387 930122 935930 4183315 4292510 40.15 71.8 1
12:09:47 2024-01-25 605268 609069 193594 189463 301166 305930 309674 305930 203003 201383 243765 246673 282051 286580 3503040 3806142 5435541 5265589 981542 1021858 271402 241296 250242 249113 278444 272659 269990 272270 194573 195102 638253 602711 1402584 1358513 410245 408236 593015 595332 731906 714915 753692 759016 802529 811509 780706 867671 1840421 1921615 1213815 1000285 643932 630920 758008 755852 800149 807099 826822 838430 939201 938651 4105008 4274260 40.15 71.8 1
12:09:48 2024-01-25 615163 609536 193905 189493 297756 305930 308305 307356 203602 202688 243557 247233 283389 284564 3498048 3729397 5405252 5276860 984165 1017510 273786 242253 248905 249286 279788 272707 269990 270553 193763 195305 630171 609421 1376720 1341097 412433 409969 586140 599751 731883 710196 759632 765373 798064 809082 786375 867709 1840421 1927148 1213815 1009544 649088 632907 761952 760587 792231 802450 833660 839091 928042 933877 4161587 4299090 40.15 71.8 1
12:09:49 2024-01-25 619610 610997 193905 190056 300403 306311 311122 306820 202969 202865 243008 247392 282284 285668 3498048 3787484 5442594 5248441 977501 1020295 272959 241537 249362 251924 279644 270527 270716 270413 194644 195203 638747 609706 1384520 1355623 412468 408558 591777 595259 728701 716472 759826 761278 802566 816172 781523 865167 1835166 1915076 1195272 1009507 645770 635980 764077 756388 795707 808830 830435 838468 935549 941310 4145800 4283612 40.15 71.8 1
12:09:50 2024-01-25 614493 610825 193594 190090 298176 305930 310868 305930 202969 202228 243765 246639 282319 283192 3500543 3790470 5461231 5254108 988864 1020944 272126 243017 248798 252063 279788 272130 270752 270448 194887 196380 630822 605724 1382759 1355373 411157 409390 586140 591427 735090 711273 754589 765645 805819 811682 778975 870558 1844349 1940915 1202490 1001745 649549 636429 760297 761242 799735 802450 825647 841551 942493 933877 4114006 4292964 40.15 71.8 1
12:09:51 2024-01-25 615299 609077 193424 190056 297865 306937 311092 306463 202795 202723 243801 247736 281854 286074 3502764 3745065 5373275 5254333 971596 1017908 271957 241644 251055 249355 279788 273708 269883 273040 194301 195203 635435 607461 1382097 1352405 410975 405687 592270 595846 726960 713303 758516 761161 800293 818481 786375 864440 1834930 1916433 1198463 1013177 645310 633804 762995 753878 793356 808468 833844 834785 932134 937529 4165035 4289725 40.15 71.8 1
12:09:52 2024-01-25 622389 610820 193289 190390 297829 306865 309674 306748 202829 202405 242972 247770 282284 284493 3497418 3740032 5427820 5242808 979952 1020184 273241 241644 249119 249459 277564 273045 268068 270518 194786 195102 629432 609668 1398478 1352592 413639 407909 589717 598052 728848 710270 761835 763989 800256 811473 784145 865092 1836387 1928348 1206139 1016065 647615 633982 765705 758906 793356 809381 831737 835973 930049 939279 4201276 4289725 40.15 71.8 1
12:09:53 2024-01-25 610601 609698 193865 189424 300434 305894 309639 306393 202935 202370 243801 248061 282284 286678 3501080 3771877 5442982 5292774 983140 1019388 269855 242154 249469 251762 279222 272659 270371 269729 194513 194967 634992 602270 1394781 1352480 409887 410259 595225 596988 736137 717410 755804 762174 802420 815135 781561 873880 1845659 1941876 1219573 998791 647153 636320 758135 756689 799735 809309 829844 839662 939165 939279 4105288 4286471 40.15 71.8 1
12:09:54 2024-01-25 617762 610825 193865 190286 298558 306577 309639 307321 202307 203505 243729 246571 283579 284951 3503040 3729397 5420743 5246471 985103 1016394 272337 242325 248698 250119 277986 273045 270561 271121 194821 194933 638253 611238 1379458 1348746 413624 409969 589754 597628 729683 712216 762159 765461 802493 811329 783997 867522 1841581 1927111 1208058 1016789 649549 634462 765742 763952 795034 807026 832805 842315 931650 936591 4185872 4299090 40.15 71.8 1
12:09:55 2024-01-25 614686 609495 193830 189454 300616 306361 309674 306964 203600 202158 243729 247358 282532 286517 3498048 3811416 5446471 5252214 975762 1017908 272980 241608 249505 249390 278632 273045 269672 269659 194685 194663 629432 607819 1412221 1360977 413054 405867 585852 592628 728576 713288 755580 760091 807176 819187 779229 867581 1841618 1927369 1189307 1007426 645770 639224 762457 757872 799735 810526 828130 836531 939536 941310 4148250 4286471 40.15 71.8 1
12:09:56 2024-01-25 611061 610398 193559 189454 297239 306937 309170 306964 202935 201700 243729 251779 282284 284964 3503040 3757290 5411970 5261648 987958 1017150 271417 241984 249469 249355 277564 271757 269575 270518 194786 194629 639663 602345 1388923 1346404 409272 409390 589005 597518 733913 709803 754468 764830 800329 809047 784145 871824 1845419 1946759 1211896 1007463 647615 632275 760522 761123 795612 802414 831774 843448 930085 935333 4154687 4295456 40.15 71.8 1
12:09:57 2024-01-25 616173 610357 193865 189493 299985 305593 311086 306820 202621 203007 242972 247324 282284 284995 3498048 3778224 5427545 5243078 974371 1017908 272112 241608 249469 249355 279486 270671 269296 269694 194478 195102 632616 609931 1380595 1353927 413054 408236 591014 594380 729058 715421 758479 760666 802566 816172 779256 864477 1838675 1918706 1215735 1012465 647153 637220 763499 762461 797876 811367 827576 840022 940202 940645 4128631 4283414 40.15 71.8 1
12:09:58 2024-01-25 612108 610389 193533 189918 299978 306865 308200 307071 202621 202018 243729 247926 282284 284928 3498048 3732897 5392520 5276826 987958 1016394 270679 241773 249048 249321 277986 273045 269196 271380 193899 195102 634025 604701 1398065 1340801 409887 410259 589492 596727 734935 711237 756291 765102 798064 809011 786375 870558 1835166 1943051 1213815 1006030 647669 632613 760796 762865 795538 805400 835184 843862 935627 936807 4161114 4295850 40.15 71.8 1
12:09:59 2024-01-25 626111 609354 193559 189429 299550 305894 311086 306928 202969 202865 243008 247358 282284 288007 3498460 3787484 5442982 5243078 975762 1014956 272754 241644 249505 249355 278374 272777 269672 269694 194786 194663 636844 609931 1393995 1359478 413054 408199 591196 592263 728848 715421 756255 760091 804876 817903 777800 865092 1839000 1926150 1191190 1007463 645310 637329 761375 756726 800149 811490 828130 839271 942875 941903 4140128 4286471 40.15 71.8 1
12:10:00 2024-01-25 602713 610393 193599 189459 300293 306613 308200 308288 202795 202370 243765 248132 283005 284964 3503040 3730594 5404104 5280593 986548 1016430 271093 242325 249398 249390 278409 273045 270561 271415 193863 197487 631600 610802 1378267 1342589 413054 410549 591232 598790 731741 710698 760749 765645 797862 811437 786375 869528 1837772 1933844 1213815 1011017 649549 634703 763536 763168 792793 802522 833623 843411 931502 939430 4188421 4293938 40.15 71.8 1
12:10:01 2024-01-25 612879 611714 193991 190021 300859 306613 310144 306393 202969 202053 243801 246605 282469 286714 3500967 3793701 5435206 5254146 980313 1020147 270679 242154 250242 249321 278444 273045 270561 270329 194513 194697 636844 602270 1412498 1355623 408983 409969 591923 594088 734935 715421 755303 762358 802566 811473 779564 871861 1845659 1933844 1193074 999538 645116 634526 760956 756388 799168 808239 828130 839065 941935 941310 4106840 4289102 40.15 71.8 1
12:10:02 2024-01-25 614571 609349 193414 190284 301009 306433 309750 308288 201714 202830 243765 248183 283738 286092 3498048 3727964 5404567 5261573 984401 1016430 271507 242154 248698 249390 277986 273045 270371 270742 193863 195305 637802 609061 1378087 1341638 412725 410549 590591 599640 731310 710196 760749 765645 798064 811135 786375 869528 1840309 1928294 1189307 1013177 649549 634703 764619 762284 793084 807062 832805 839662 928735 936591 4185872 4304191 40.15 71.8 1
12:10:03 2024-01-25 613681 610097 193925 189918 299386 306393 310002 309137 205059 201559 243621 248971 282016 286714 3498460 3804251 5433549 5256197 982521 1017187 271248 241608 250242 248940 278531 272852 269990 269729 194513 194663 628042 601840 1388591 1355623 408947 408812 593015 595717 733375 715421 754877 759821 801359 811473 779564 872236 1843038 1931103 1189307 1000285 643932 635604 758135 755715 800302 809381 825573 838430 941935 939315 4114006 4286471 40.15 71.8 1
12:10:04 2024-01-25 612906 610829 193925 190374 300220 306469 311092 308182 202553 202547 243621 248203 282687 284786 3506120 3718321 5403790 5261648 985028 1016394 271317 242325 249258 249390 279522 273045 270561 271155 193828 195305 640702 609061 1386899 1336962 413017 410549 589492 597611 733913 710698 760712 765645 798064 811401 786085 870148 1838675 1932473 1189307 1015342 649549 634703 764619 762898 793356 806831 832805 839662 929392 936555 4185872 4292964 40.15 71.8 1
12:10:05 2024-01-25 615051 610735 194172 189493 298585 306361 310584 306820 203888 202501 243477 249813 282143 286539 3495804 3806706 5442982 5243078 974371 1017150 272789 241465 250242 249321 278180 273045 270371 268873 195238 198338 648119 602270 1377693 1362908 409272 405542 592979 592665 731746 714409 755415 763386 804913 811545 779118 867671 1840421 1928368 1213815 1003884 643932 630920 760796 756388 801438 807828 824949 836605 941935 939315 4138844 4286471 40.15 71.8 1
12:10:06 2024-01-25 611070 610997 193865 190060 299732 306505 309639 306393 203003 202017 243513 249075 282863 286297 3508668 3754565 5423647 5261573 988514 1020406 271282 242154 249469 249390 278786 273672 269765 270553 194513 194967 641072 603131 1415215 1344692 409924 409390 589529 597942 735045 708619 756291 765102 797826 810223 786026 871870 1840421 1946642 1206011 1006746 647669 632907 758612 761168 795670 807099 830435 839091 938204 936591 4142330 4289725 40.15 71.8 1
12:10:07 2024-01-25 618020 609499 194278 189390 299607 306361 309674 308037 202935 203043 243729 247358 282394 286633 3510605 3762259 5404066 5263689 977156 1017908 272372 241845 250344 252418 279878 272238 270561 270966 193934 197209 636844 611238 1398235 1355623 413640 408236 592979 596359 728598 716980 759622 761242 804037 817903 779527 865130 1839078 1912518 1202667 1010262 646691 637329 765162 756154 796871 809381 830435 838468 936921 941310 4145800 4289725 40.15 71.8 1
12:10:08 2024-01-25 613816 611261 192988 190621 297690 305930 310802 309172 202969 202370 243765 246605 282398 284457 3507765 3789663 5484068 5275008 993625 1020406 272197 241984 249012 250154 277564 272659 270716 272270 195095 194629 642481 604069 1374338 1355623 411776 409390 589841 593960 732819 712820 754468 765645 804913 808441 780706 869630 1845659 1943936 1194957 1003171 650200 636429 760297 762898 800302 802414 825610 842748 939201 935196 4108285 4289725 40.15 71.8 1
12:10:09 2024-01-25 620932 610997 193750 190360 297690 306937 310432 306463 202969 202865 243283 248149 282249 285802 3495956 3753113 5388015 5265589 970139 1018956 272232 241465 250839 251002 279788 273781 269575 270966 194513 195237 632616 609281 1381788 1351783 412396 409101 593919 599105 729606 713362 760051 758443 799542 818481 785816 866436 1833778 1916789 1193074 1013898 643932 630920 763536 755594 793356 809381 831619 837238 935512 937263 4155178 4283612 40.15 71.8 1
12:10:10 2024-01-25 616040 611261 193900 190056 298624 305679 310833 306179 202969 202370 243729 246605 283235 284023 3498048 3783599 5461231 5267387 989371 1020295 270988 242630 249326 249286 279788 272478 270486 270378 194644 196380 629432 605800 1382571 1355373 412590 410549 585744 592665 733894 712280 754319 765645 804913 809047 778938 875255 1845659 1940297 1213790 1003171 649549 637366 761375 761205 800302 802450 826910 842149 939165 937952 4089142 4289725 40.15 71.8 1
12:10:11 2024-01-25 620238 611261 193865 190056 301281 305679 311122 306179 203495 202511 243765 247358 283146 283890 3498048 3794798 5463463 5257857 991612 1019424 272372 241984 249469 250712 279752 273212 270716 270739 195328 196380 646709 603993 1390798 1352405 410358 409896 589717 592263 733894 709156 755841 768043 802383 811437 783589 870558 1849601 1943936 1196840 1003171 650936 630956 759185 763439 800302 802450 829253 844845 938501 933877 4114120 4283612 40.15 71.8 1
12:10:12 2024-01-25 616541 609531 193905 190056 298376 306937 308305 307321 202969 203007 243557 246639 281502 286804 3501156 3745364 5371593 5231539 970213 1016430 272147 241644 251055 249148 281104 277268 269990 271190 194402 196932 643035 610956 1388341 1352405 412871 409317 594586 597427 732332 716325 760749 758406 800191 817325 783850 869528 1833778 1912936 1211896 1015305 643932 635495 765199 756388 795071 811392 832805 837238 935549 937565 4155178 4289725 40.15 71.8 1
12:10:13 2024-01-25 616269 610102 193900 190056 300438 305392 311122 306144 203003 202501 243765 246639 283146 283788 3498574 3777421 5465122 5253837 988864 1017981 271922 242154 248279 250119 278409 272659 269296 269764 194846 194663 634644 605724 1379604 1356967 412885 410983 592270 594234 736033 713179 757961 767187 804730 810187 779081 873148 1845659 1938129 1211907 1001745 649088 636879 761804 760666 800302 802450 826822 841514 941233 937952 4083697 4283414 40.15 71.8 1
12:10:14 2024-01-25 617049 611261 193289 190655 297865 306397 309891 306428 202969 202688 242765 247942 282403 287324 3498048 3743722 5409169 5248710 977156 1014625 273277 240895 249505 250119 279001 273431 269990 270553 194821 194697 633602 609931 1419629 1351783 413054 405903 590554 597647 730328 712253 760023 762751 801465 817180 787635 864944 1836387 1916140 1208058 1015342 647153 633804 765162 758979 793349 811673 831774 838468 932830 939315 4201681 4286667 40.15 71.8 1
12:10:15 2024-01-25 611106 609003 194242 189489 299501 305930 310144 306428 203003 202228 243801 246605 282354 286678 3495555 3789446 5433275 5258082 977459 1019424 271542 241809 250842 249355 278444 273045 270371 270553 194549 194967 636844 602345 1390465 1355623 409308 409101 591359 594161 733894 717410 753134 762902 805457 811401 781703 872011 1845555 1935325 1196840 998791 645310 635980 756967 759420 799735 809381 829253 839662 944922 939315 4089527 4280360 40.15 71.8 1
12:10:16 2024-01-25 619903 611261 193594 189532 298589 306397 309954 306393 202795 203078 243350 246639 282425 284258 3495555 3734598 5418495 5261948 980307 1014993 273206 241644 249083 249459 277564 273045 270371 270518 194821 194967 629432 611675 1383945 1350825 414226 409101 586104 597518 729053 711237 762448 763476 801318 816290 783887 869825 1836350 1921505 1209977 1016789 650117 634629 766304 761242 795107 807099 833568 839550 932794 938651 4197853 4292964 40.15 71.8 1
12:10:17 2024-01-25 613742 610561 193885 189493 299078 306361 309674 310047 203003 201700 243283 247392 282135 286477 3498048 3805487 5427446 5256197 979539 1017944 271922 241644 250806 249355 278444 272852 269990 270553 194821 194967 636844 602700 1414146 1360013 409924 409390 595225 596213 733917 715458 755303 761242 802529 811545 781850 869923 1848054 1931072 1196840 1000987 646504 637863 759052 758954 799012 807099 829253 840897 937802 940529 4084588 4289323 40.15 71.8 1
12:10:18 2024-01-25 622223 610735 193424 190655 299591 306901 309927 307597 202969 202865 243008 247736 282354 284693 3498048 3750370 5404104 5254333 975762 1017674 274078 240966 249505 249424 279001 277232 270263 270553 194549 195001 636844 608762 1426689 1350555 413017 405903 586104 595846 727723 709156 759775 762395 797862 817325 786375 865130 1835082 1924637 1200382 1015398 647615 633620 765705 760698 795612 811673 835184 837015 932757 941977 4176466 4292786 40.15 71.8 1
12:10:19 2024-01-25 610207 610992 194273 189918 301357 305894 310180 306891 202969 202723 243801 246986 283146 286454 3495956 3785228 5442982 5267454 984613 1017944 270679 242154 249505 249355 279292 273045 268664 270553 194821 194967 636844 602983 1392560 1352480 410613 408555 594275 595612 735977 716980 755718 764018 804913 811207 779564 871907 1845659 1934805 1198724 1000285 646230 639678 759052 760661 801014 802378 827888 843862 940870 938222 4114153 4283612 40.15 71.8 1
12:10:20 2024-01-25 619568 610529 193755 190325 299664 306937 312229 306891 205203 202866 243801 248114 281854 285837 3498048 3743847 5377068 5248710 970213 1016430 271957 240966 251090 249355 277986 276913 269611 270966 194549 194967 634025 606164 1380774 1351783 411813 405903 589239 597684 728848 712820 760089 759016 793337 818481 786375 863900 1835082 1916789 1196544 1013177 643932 632907 763536 755715 793356 811563 834476 838205 932647 941940 4174711 4289102 40.15 71.8 1
12:10:21 2024-01-25 614287 608530 194036 189485 301353 305392 310615 306964 202795 202370 243593 248516 282899 284023 3488696 3785228 5438446 5246477 983214 1017981 269890 241984 249505 253796 279782 272275 270371 269764 194549 194663 636844 602052 1397297 1353701 410213 410259 592528 596176 736499 715421 755841 762395 803738 811473 780435 871870 1844348 1933362 1219573 1000012 645310 635944 758673 756056 798037 808239 829844 839909 943508 940801 4084475 4284397 40.15 71.8 1
12:10:22 2024-01-25 620622 611599 193729 190621 297690 306937 309170 306891 202800 202536 243729 248114 282346 285000 3494268 3745122 5390519 5246569 972252 1016467 272147 240930 251055 249390 277564 277304 269990 270966 194620 195001 635435 607760 1406968 1351783 412141 405615 590815 598790 727437 711273 759594 760661 797862 818481 784097 863863 1831175 1910611 1202301 1013177 645310 634253 762963 756726 793356 809643 833030 836010 934152 937529 4165035 4289323 40.15 71.8 1
12:10:23 2024-01-25 610997 610284 194066 190178 300336 305750 310909 308701 202969 202405 243801 251602 283614 287301 3503040 3782980 5461231 5269464 986716 1020184 270938 246011 249469 249390 279292 272275 268886 270518 194857 194967 633428 604738 1392856 1355623 409960 410549 592232 596176 735456 716980 754505 763476 804913 811509 781486 871870 1845659 1931103 1196840 998865 645310 636429 758075 758001 799168 809381 829253 839662 941935 942086 4108285 4285547 40.15 71.8 1
12:10:24 2024-01-25 620858 611042 193760 190384 298941 306721 310002 309137 202901 203684 243549 248971 283146 284457 3498048 3737236 5419701 5259946 981542 1016467 273241 241358 249083 250189 277564 276876 270371 270553 194857 196945 636844 611675 1408760 1351783 413640 408236 589261 597518 728561 710196 760172 763476 799959 817325 787678 866399 1835082 1921578 1223617 1015342 646691 633804 764656 759785 793386 806728 832402 839662 932830 939315 4198682 4292964 40.15 71.7 1
12:10:25 2024-01-25 612506 609101 193996 190245 300917 306361 312085 309137 203323 202194 243693 248622 282191 286943 3498663 3789446 5435206 5261948 982334 1017908 270456 241644 250207 249113 279257 273045 270371 270483 194513 194933 629432 602051 1412058 1355623 409887 410549 594696 596176 735456 717921 755841 763520 804876 811473 780669 871833 1845659 1935709 1219573 1000959 646415 635907 759090 757872 800302 809381 829569 839662 941899 941310 4110627 4280360 40.15 71.7 1
12:10:26 2024-01-25 614759 612295 193870 190026 298594 306613 310549 310450 204494 202761 244405 248239 283402 285623 3504266 3731890 5396328 5271214 984438 1016394 271507 242217 248663 249390 277952 273045 270371 270518 193899 195305 636352 608874 1391841 1349410 413640 410549 590517 597574 732782 711164 760051 765645 799039 811473 784145 869528 1836387 1925708 1209977 1016789 649549 634703 765742 761669 794509 807099 832805 841459 930049 939315 4185872 4289725 40.15 71.7 1
12:10:27 2024-01-25 628517 609458 194036 189489 299047 306361 310109 306699 203425 202370 243441 249846 282112 286463 3504266 3805197 5449485 5243078 974668 1019876 272718 240859 250242 249355 278409 272936 270486 269248 195439 195829 666969 603562 1397215 1361805 410503 408236 592979 593887 732819 715421 755841 760091 806053 817325 779527 869528 1843038 1931598 1217654 1004599 645310 634526 761375 757872 802576 809002 825573 837238 941862 941977 4132385 4286449 40.15 71.7 1
12:10:28 2024-01-25 611070 610730 194036 190044 298620 306901 308235 308556 202935 202193 243801 247449 282284 284964 3507940 3745133 5408635 5273122 988664 1016430 271093 242325 249219 252063 279788 273431 269196 271380 194786 197209 642678 608193 1380528 1340986 412396 410549 590362 601073 733894 711237 760749 765645 801649 811135 785799 872784 1840384 1933844 1215735 1008037 649549 632907 762454 761205 793084 802486 834845 841514 930049 935893 4154687 4292786 40.15 71.7 1
12:10:29 2024-01-25 610952 611257 192979 190655 297825 306901 310109 306964 203285 202335 243801 246605 283516 285601 3503040 3781532 5433549 5276848 987883 1018956 271816 241805 250064 252243 279591 271757 270561 269729 195165 194494 645300 604059 1415900 1352152 410540 409390 589841 595993 735706 710307 754430 765645 802493 811473 784145 871833 1843038 1945957 1227530 1003884 650474 635153 759149 763439 799735 802450 829844 842748 939536 928552 4119909 4288351 40.15 71.7 1
12:10:30 2024-01-25 618288 609236 194242 189429 299571 306361 309639 307821 202621 203043 243765 247358 282346 285766 3498460 3755781 5404141 5255963 977501 1018808 274637 241841 250064 250016 280004 272057 270716 271239 194691 195271 629797 610802 1381951 1354662 413969 409990 594696 597942 729569 717489 761606 763476 801926 816172 783552 867016 1838675 1912803 1198969 1010980 647615 637366 767374 756726 796834 809381 831619 839662 937540 941977 4145525 4292782 40.15 71.7 1
12:10:31 2024-01-25 610088 611257 193253 190655 298284 306383 310144 306144 203600 202335 243801 246639 282319 285044 3498048 3767896 5435282 5254033 987958 1019388 272056 241698 249992 252063 279394 273818 270335 270413 194988 196242 638253 603993 1419156 1344654 410503 409969 589529 595809 737186 709120 756218 765645 800329 813981 788422 871833 1840384 1943973 1209924 1006717 648129 634253 759149 761205 798000 807076 832212 844652 938204 935233 4138844 4286471 40.15 71.7 1
12:10:32 2024-01-25 617849 609077 194242 189390 299536 306865 309170 308253 202935 203007 243765 247324 282319 286768 3498048 3755783 5396000 5231539 973942 1017908 272337 241809 250242 249390 282167 272827 270716 271964 194372 195780 638747 610802 1379108 1356452 413456 409281 595428 599792 731297 717489 762411 762902 802493 817325 784145 867671 1840309 1915158 1179229 1011017 647153 637366 765742 756388 798000 810526 829968 839662 938292 944831 4160312 4289725 40.15 71.7 1
12:10:33 2024-01-25 616040 611261 194036 190655 300579 306397 311805 306144 203600 202830 243801 247358 283146 284090 3503040 3788983 5465122 5271214 990966 1020147 272147 242325 249223 250119 279222 276999 269484 270518 194882 197209 632212 607031 1380923 1355587 412542 410513 592270 593978 735090 714081 755580 765842 806661 809047 783231 874354 1844386 1942523 1211907 1004599 650936 638304 761375 763439 801438 802486 828036 844020 941899 938615 4095983 4283414 40.15 71.7 1
12:10:34 2024-01-25 621373 610829 193424 190651 297685 306901 309639 306393 203285 203007 243729 248149 282284 284928 3498048 3757182 5399844 5252456 975725 1017908 273241 240574 250630 250119 277564 272398 270561 271345 194958 195494 640191 607782 1437044 1356002 412432 407945 590679 599141 730921 713340 759901 762791 802603 819638 785799 866399 1837364 1927208 1200382 1013898 646691 633584 765705 760018 795670 810214 834845 839662 934188 941310 4198275 4289725 40.15 71.7 1
12:10:35 2024-01-25 610842 610398 194242 189493 299571 306397 311296 307321 203566 203007 245217 246605 282319 287118 3503040 3785303 5446471 5267454 981353 1017944 271472 242325 251019 249390 279380 273176 268886 270931 195130 195271 638253 602270 1393784 1359667 410503 410440 595648 597008 735794 719218 758111 763840 804766 815955 782775 874504 1845659 1931103 1196840 1003847 646691 636357 759149 756726 801289 809309 830435 843411 941862 939315 4101222 4280360 40.15 71.7 1
12:10:36 2024-01-25 622557 611261 193594 190321 300470 306865 310144 307321 202655 204004 243369 246605 283579 284928 3490955 3725315 5409169 5259946 982297 1014956 272754 242154 249693 250537 278475 273431 270752 270553 194958 195271 636844 612112 1380690 1346404 414814 410259 590563 597942 732819 714317 762693 767129 802459 816027 787456 867522 1840164 1926925 1206139 1016789 647615 634703 765631 762211 795597 809381 832402 839662 934667 941310 4192693 4289725 40.15 71.7 1
12:10:37 2024-01-25 613504 610398 194212 190056 299501 306613 310144 306748 202969 201700 243801 247358 282319 286714 3498048 3798824 5431324 5261835 980276 1017325 271507 242154 250806 249355 278479 273238 268886 270553 195130 195102 636844 602345 1394412 1355623 410271 409969 592687 597058 735977 716980 755580 763476 806603 818027 783789 874504 1846595 1936553 1200607 1000987 647615 639493 760248 756726 799735 809381 830538 844376 941862 939315 4098906 4280083 40.15 71.7 1
12:10:38 2024-01-25 617158 611248 193905 190056 300470 306901 310144 307356 202969 203683 243765 251991 283750 284897 3511811 3725315 5418495 5263699 982260 1016430 272754 242325 249258 250502 278215 277587 270752 270553 194958 195271 636844 611833 1378595 1347920 414226 409969 585780 597518 731709 711237 763428 765645 801323 811545 785816 869923 1842789 1935714 1209977 1018239 651326 636469 767882 763255 797876 810526 832402 839662 935512 940801 4195277 4281635 40.15 71.7 1
12:10:39 2024-01-25 610207 610988 194207 189459 301362 305714 311086 306891 202969 203007 243801 247926 283579 285837 3500414 3777383 5451913 5254071 986052 1017908 271261 243052 250242 249390 279683 272852 268851 270329 195165 195001 638253 603878 1386391 1355623 412396 409164 594696 596213 737142 717489 756255 765373 807232 811437 781259 874391 1848054 1942491 1208140 1006717 650860 637220 760994 760483 801364 808094 829067 844465 939165 941310 4101071 4286667 40.15 71.7 1
12:10:40 2024-01-25 619903 611257 193930 190551 298589 306672 310144 307356 203425 203043 243350 247736 283579 284578 3495555 3750706 5408894 5231539 979952 1017187 274043 241984 249505 250537 279414 273431 270752 270931 195130 195136 638253 611675 1399890 1352610 414226 408812 589456 599326 732897 711273 762991 764560 801359 817903 786085 867671 1836016 1927554 1209977 1018767 648627 635456 767882 762865 797876 813703 836975 839513 936293 943238 4201276 4283612 40.15 71.7 1
12:10:41 2024-01-25 613405 610800 194787 189454 301362 306865 310180 308992 203498 202725 245217 251920 283182 286714 3498574 3760883 5442982 5267454 986015 1017908 270714 246164 250207 249390 279718 272852 269261 270553 195130 195001 638253 604738 1395910 1356340 413054 409128 594696 594929 737022 717489 758479 765645 807232 811437 781813 874429 1844422 1938922 1202490 1001745 648166 638304 760366 760630 802431 809404 830538 845709 943828 941201 4084400 4292786 40.15 71.7 1
12:10:42 2024-01-25 621741 611252 193594 190655 300216 306937 310824 307106 203600 203007 243729 248046 283182 284693 3498048 3750445 5404104 5254333 977425 1017187 274043 241644 250630 250537 277599 273672 270561 270966 195165 195305 636844 611238 1441394 1352205 413640 409101 590362 597611 729606 713362 760712 764018 801323 817423 785799 867396 1836387 1925601 1200382 1013898 646876 634703 765162 760091 795071 810214 834845 842429 936958 943128 4197853 4295456 40.15 71.7 1
12:10:43 2024-01-25 612543 610883 194975 190021 301357 306757 311316 306463 203888 202865 245178 248764 282319 286714 3503040 3761159 5442982 5263699 986052 1016430 270456 242980 250242 249390 279310 273045 268886 270553 195130 195001 638253 602983 1386391 1352480 411813 409128 596382 594966 736267 717489 756255 765645 807232 811437 780706 873769 1845659 1937548 1215735 1000285 646691 637366 759149 759821 800302 809381 830435 843448 941899 941310 4098638 4286037 40.15 71.7 1
12:10:44 2024-01-25 618903 610711 193996 190517 299395 306685 312158 307286 202829 204004 243765 246639 283728 286948 3497772 3737369 5418495 5231712 982222 1014202 272789 242325 249048 250328 277986 277268 268851 270553 195165 195237 636382 611675 1380327 1350667 414814 410549 589492 598901 731901 712179 762991 764760 802493 816136 785816 869285 1839115 1927167 1213815 1015342 652328 634562 765742 764523 793356 809381 834845 840880 932794 939315 4183315 4296721 40.15 71.7 1
12:10:45 2024-01-25 615163 610097 194066 190349 301612 306361 310909 309356 203464 202018 243657 247358 282319 286965 3501080 3793625 5427296 5263699 980276 1017944 271507 241984 251209 249390 279301 273045 269296 271155 195165 195305 636844 602700 1395463 1358513 410540 410549 594092 595387 736499 717489 755109 764018 806090 816172 782996 871870 1845659 1934768 1219573 1001745 645578 637366 760297 757816 802006 808432 829253 843448 944717 937335 4108229 4280360 40.15 71.7 1
12:10:46 2024-01-25 616104 611033 193960 190713 301362 306829 310038 311037 202868 202902 243657 248622 283835 285730 3495956 3729402 5407543 5269354 983736 1017944 271957 242325 249433 250502 278444 273431 270561 271345 193934 195882 636352 609931 1382074 1344914 414226 409164 590362 599751 734004 712820 764347 765878 797862 811509 786391 869285 1840421 1927185 1193074 1012456 650936 634526 764619 763439 793356 807099 836071 842748 930085 937988 4167249 4289725 40.15 71.7 1
12:10:47 2024-01-25 614489 610997 193559 190694 297690 306937 310180 305930 203600 202124 243549 249285 282899 286025 3521602 3773430 5452664 5263699 990710 1019081 272337 242154 250242 250502 279591 274000 268886 269764 195612 194697 643891 603993 1385406 1352480 412396 410259 591455 596176 735977 711237 756291 765878 804876 811545 784145 871870 1845386 1943973 1196840 1003884 651400 636161 760836 765065 801438 802522 829253 844020 939201 936591 4108115 4283612 40.15 71.7 1
12:10:48 2024-01-25 618025 610389 193900 190488 300226 306937 309674 307857 202969 203043 243801 249249 282284 287342 3510643 3743999 5383834 5261835 970213 1015711 272789 242109 251798 251798 278409 277232 269800 271415 194988 195305 634025 608193 1398514 1352480 413054 409390 593015 599419 731782 715421 762448 760128 800191 820415 785799 867671 1835082 1915430 1194251 1013898 644850 634526 765742 756726 796706 810214 832365 839662 938204 942905 4155178 4283612 40.15 71.7 1
12:10:49 2024-01-25 626449 611257 194071 190522 299287 305930 311122 306428 203425 202723 243801 247358 284047 284059 3495956 3782863 5470312 5273122 993625 1019681 272664 241984 249505 250537 278091 273249 270716 269729 195130 194697 641072 603993 1383421 1355623 412396 409969 586704 595296 734935 712280 755681 769013 806661 811473 784145 871870 1848054 1946729 1209317 1004599 651400 634562 761104 765065 801438 802522 830435 844058 941233 936627 4114153 4292964 40.15 71.7 1
12:10:50 2024-01-25 617406 610393 194242 190347 298594 306275 309674 307391 202969 203043 243801 247392 282319 287392 3495956 3761797 5387834 5258071 970139 1018956 272648 242217 251654 251852 279752 273431 269611 271415 195165 197348 632616 609729 1384482 1353701 413640 409969 592614 599640 732020 717489 763428 760703 802639 818035 783887 871539 1835166 1916433 1189307 1015398 645770 634562 765742 756726 793386 812712 834882 838468 935549 942942 4164557 4289725 40.15 71.7 1
12:10:51 2024-01-25 618591 611261 194242 190056 301357 305679 311086 306891 203600 203043 243801 246605 284047 285000 3493454 3791554 5452565 5276860 990786 1020406 271437 243256 250099 250050 280004 272936 270752 271239 195130 195271 638253 606462 1379453 1359867 411593 410948 595538 597942 737142 718470 756255 765102 807232 815560 781449 875711 1844386 1932702 1198724 1001745 645795 638304 759715 758943 800302 810526 830435 839091 946056 937529 4104761 4283612 40.15 71.7 1
12:10:52 2024-01-25 617854 611862 194212 190527 299117 306937 310180 308323 202935 204004 243801 246639 284131 285962 3498048 3713150 5418495 5269464 985141 1018085 272768 242109 249219 250608 279788 273818 270716 271050 195434 195237 633602 612550 1388966 1347675 414814 410549 591813 597353 733338 711273 764078 765878 801816 816172 786026 869285 1840421 1935709 1213815 1013898 651400 635495 765742 764523 793349 807099 836703 842785 932757 937952 4164557 4292964 40.15 71.7 1
12:10:53 2024-01-25 619921 610398 194207 190056 299117 306901 311122 306964 203318 202723 243765 248114 282249 285837 3488696 3782106 5437146 5244968 974371 1016430 272407 241809 250591 252063 281371 272405 270716 270826 194680 195237 629797 611487 1408512 1358510 414741 409969 594696 594088 729642 717268 762150 763476 805519 818481 781887 867559 1840421 1915076 1213790 1011017 647706 638304 765742 756762 798037 809038 830005 842209 936477 942240 4161114 4283612 40.15 71.7 1
12:10:54 2024-01-25 615337 610829 194207 190060 299536 305464 310868 306144 202969 202723 243801 247392 283702 284737 3495555 3781158 5466657 5265549 990704 1017981 272147 246148 249048 249424 278479 272275 270716 272270 194917 196758 641072 606596 1392350 1355623 412871 411130 592270 595534 734825 714372 755692 765951 807176 813981 781486 874429 1844386 1944392 1219573 1003847 650936 638340 761375 762898 801438 804757 828036 843421 941935 939315 4086611 4289725 40.15 71.7 1
12:10:55 2024-01-25 620222 610398 193629 190655 297721 306937 310144 307356 202969 203043 243765 248149 282319 285156 3511512 3755508 5399844 5250587 975762 1016467 274078 241094 250666 250502 277599 277181 269990 270966 195130 195305 632038 610156 1413593 1356002 412907 408127 590679 597537 730921 714354 761062 763870 800155 815700 786391 867581 1836387 1927208 1202301 1013898 647615 634703 764619 760121 795107 810250 834845 839065 935590 941310 4192693 4283612 40.15 71.7 1
12:10:56 2024-01-25 610842 610398 194273 189528 299571 306397 310895 307356 203003 203043 245325 246605 283151 286750 3493065 3775958 5437146 5256197 981743 1017981 271542 242154 251055 249390 278584 277036 268886 270966 194993 194967 638253 602270 1397324 1357088 412002 410440 596497 597684 735977 718470 758157 763840 805906 817180 783960 871870 1844386 1935400 1219573 1003171 646691 636466 760297 758428 802576 809073 829253 843485 944717 937565 4116956 4280360 40.15 71.7 1
12:10:57 2024-01-25 614288 610393 194207 190355 300470 306901 309205 308358 202374 203043 243801 251955 283182 284969 3496069 3727897 5396403 5273064 985141 1014993 271542 242599 249469 250119 278409 274036 268664 271450 193934 195916 639252 609061 1402790 1340838 413054 409164 591269 599124 735794 715371 764709 767822 801465 811293 789735 872634 1844242 1936502 1217654 1013898 650936 637826 765742 764523 793349 807099 838770 844020 934188 936627 4155178 4289725 40.15 71.7 1
12:10:58 2024-01-25 622130 610997 194071 190090 300927 305715 311594 305930 203003 203078 243008 247392 282319 285806 3488092 3783747 5437146 5244977 978741 1016430 272789 241984 250242 249424 279292 272584 268886 271380 193969 195305 635963 611238 1407302 1355373 413933 409390 595538 598790 730675 717489 762159 764533 806030 818263 783997 867559 1841618 1919955 1198969 1011781 647632 638340 765742 756799 800149 811673 830435 839662 936477 944648 4139889 4280360 40.15 71.7 1
12:10:59 2024-01-25 614525 610825 193820 190690 298594 305356 311158 306640 203318 202723 243801 247358 282416 284023 3498048 3782863 5467470 5271214 990868 1016430 272337 241868 249012 250712 278374 273045 269449 269729 195095 196909 642481 603993 1386267 1353701 412360 410549 590058 595259 734958 711237 755072 765878 806962 813872 787897 875054 1850917 1951342 1196840 1004450 652755 639077 762422 764803 802576 802486 830435 846804 942307 935160 4114153 4289725 40.15 71.7 1
12:11:00 2024-01-25 616993 609490 194167 190321 299038 306937 310432 308253 203425 203007 243801 247358 282332 287118 3495891 3742555 5381193 5248710 969523 1017150 272980 242154 250594 249148 278444 273431 269765 271380 194478 195848 635435 609931 1389465 1355623 413640 409969 592760 599640 733338 717489 764078 760666 801323 819188 786375 871974 1836867 1919807 1208058 1015267 646504 639224 767882 759618 797876 811636 834035 842059 939536 942869 4154181 4286471 40.15 71.7 1
12:11:01 2024-01-25 614959 611115 193830 190660 300584 306397 311559 306144 203566 202653 243765 249810 283111 284130 3500967 3786547 5467470 5267454 991574 1017908 272112 242325 249048 250921 278374 273045 269672 269729 195165 194967 639663 605724 1388259 1355623 412688 410549 590362 597942 734935 713325 756255 767541 807232 811171 781850 873074 1844349 1944429 1193423 1006717 651326 640133 764605 764955 804014 806917 829067 847522 944887 939744 4120023 4284397 40.15 71.7 1
12:11:02 2024-01-25 619121 610407 194858 189493 302488 306721 311753 308288 203396 203043 243801 247736 282913 286642 3498048 3750557 5405252 5252456 976059 1017150 272981 241984 250207 249390 280113 273045 270752 271380 194513 195712 629797 611238 1388132 1355373 414226 409969 595960 597611 731746 718507 764078 762627 803702 818481 784145 868908 1843038 1919187 1193074 1013898 645770 636393 765631 759507 797876 811490 834589 841984 938094 944648 4141259 4286471 40.15 71.7 1
12:11:03 2024-01-25 614722 610997 193921 190621 300366 306253 311122 306358 203396 202866 243765 247358 283189 284023 3501080 3782787 5468074 5263500 990786 1017908 272372 241984 250242 250886 278174 277268 269074 269729 195612 194663 645300 603993 1379604 1352480 411776 410259 590591 593594 735706 711237 756181 767541 804876 811437 784145 871833 1848286 1943936 1196840 1004325 651400 636393 761375 765065 802576 805934 830538 847447 943471 937471 4122394 4292169 40.15 71.7 1
12:11:04 2024-01-25 622557 610997 194822 189493 301357 306865 311312 309975 202761 203007 243801 247358 282913 287450 3488980 3745366 5381193 5254333 971066 1015711 272754 241984 250207 249355 279796 273238 270371 271380 194585 195271 631207 610006 1419963 1352480 413933 410098 595538 599640 732819 717489 764087 762865 802566 818481 785816 869528 1836387 1918297 1208140 1012456 647153 637366 765176 756689 797963 811356 832328 839662 937933 945877 4160124 4292169 40.15 71.7 1
12:11:05 2024-01-25 614539 611143 194035 190478 299395 306217 311559 305930 203600 203007 243513 249249 283075 284394 3490955 3780910 5455796 5246509 987457 1016430 271542 246357 249398 249424 279498 272852 268886 270553 195130 195271 639663 606462 1393451 1355623 413054 409775 592268 596176 737665 717489 758442 765878 807232 811437 783194 876335 1849667 1938277 1208140 1003131 649088 638340 760261 761205 801438 809404 830435 842748 941935 941977 4097942 4291687 40.15 71.7 1
12:11:06 2024-01-25 617204 610773 194504 190413 299457 305750 313525 309137 203464 202831 243621 249146 283835 284657 3490676 3782914 5465122 5271214 988864 1017908 271542 246322 249433 249424 279249 273045 269296 270931 195130 195271 631343 605380 1390132 1356340 413640 409775 594696 594088 738068 717410 757904 767822 807232 811401 781776 876997 1844386 1940297 1210023 1003884 650662 638340 760836 761205 801438 808810 830160 842748 941935 941977 4096480 4283414 40.15 71.7 1
12:11:07 2024-01-25 619269 611261 194207 190983 301362 306649 310802 310012 203815 203506 243067 248012 283835 284888 3498384 3740032 5414684 5231539 981011 1017150 273851 241984 250031 250677 279394 277697 270561 270966 194821 194967 638253 614199 1409538 1352592 415109 409390 592233 599751 730766 711273 764078 765645 802493 818481 785762 867671 1836387 1929735 1209977 1016789 649549 635604 767919 762865 796834 807864 834845 842096 935549 941041 4192282 4285281 40.15 71.7 1
12:11:08 2024-01-25 611070 610398 194207 189498 301321 306505 310615 309962 203430 202761 244963 248516 282178 286606 3501080 3761047 5439092 5261648 984576 1017674 271093 242325 250487 249390 279687 273045 270450 270588 195130 194967 630822 602946 1388761 1352480 411813 409739 595538 595809 738068 718507 756291 765078 807232 811509 782923 875711 1845659 1934768 1179229 1001745 647153 638304 760261 760091 800302 809953 830435 839091 943306 941977 4084994 4280360 40.15 71.7 1
12:11:09 2024-01-25 618292 611677 194040 190316 299291 306901 310180 309210 202655 204147 243765 249125 283728 285699 3508668 3734714 5429093 5246546 983699 1017325 273100 242325 249469 250677 277986 274036 270716 271050 195130 195271 638253 612550 1403476 1350667 415403 410549 590362 599479 732915 711237 765167 765878 802529 817058 787493 870185 1840421 1931293 1213815 1016789 651400 635458 765742 764523 793080 808239 837335 842748 932794 939393 4183315 4289725 40.15 71.7 1
12:11:10 2024-01-25 615965 609499 194207 190488 301276 306901 310144 305930 203812 202335 243801 247908 282249 286750 3490414 3810189 5441873 5263689 981353 1017908 271957 241644 251019 252063 279788 273431 270752 270553 194821 195237 639663 603762 1388966 1360977 410540 409390 592833 597095 734009 717489 755645 762935 806624 817903 784145 870558 1845659 1927148 1194957 1003171 646230 636393 760836 756762 802576 810214 827999 839871 943306 937565 4129438 4274260 40.15 71.7 1
12:11:11 2024-01-25 611070 608490 194058 190355 299073 306937 309170 307321 202969 202370 243801 246605 282478 284964 3493675 3728688 5414406 5275008 990040 1019681 271366 242217 250207 249390 281104 273624 269990 271999 195024 195102 639663 603637 1390507 1351333 411630 409128 590488 603425 737605 713325 760051 765878 800155 811473 788388 873769 1842617 1932961 1194957 1011017 650474 634703 763536 763439 793386 807971 834882 844020 935512 936591 4136421 4283612 40.15 71.7 1
12:11:12 2024-01-25 619009 611266 194207 190360 299571 304999 311086 307356 202969 203540 243765 247736 282913 285802 3488458 3763614 5418041 5257914 975687 1018956 273065 242217 250099 250573 280083 272670 269449 271345 194620 195305 637318 612273 1380991 1353890 414814 410134 595538 598680 731709 718507 764633 765078 806090 816848 784145 868908 1841729 1916433 1208140 1013177 645795 637853 767710 756762 798037 811392 832402 841496 938870 944274 4151722 4289725 40.15 71.7 1
12:11:13 2024-01-25 616040 611257 194036 190651 300434 306311 311813 306820 203318 202723 243801 247358 283146 284027 3501080 3777383 5472914 5273084 995048 1020332 272733 242217 249291 251201 279788 273129 272284 270826 195571 195203 632212 606592 1384951 1355623 412724 411712 590035 596176 736092 715421 758706 769246 808377 811437 783789 875674 1849667 1943874 1213790 1005281 651863 638340 762454 763981 802576 807113 830435 844058 943306 939315 4095983 4283612 40.15 71.7 1
12:11:14 2024-01-25 621373 610997 194076 190694 298629 306937 309891 307356 203285 203007 243765 248874 282412 285802 3498048 3744790 5398204 5261948 974371 1016430 273795 241594 251157 252418 279752 273818 270525 271239 194988 195780 633602 608332 1380341 1352554 413640 409101 592105 599035 733001 714878 762411 763476 801323 820688 788695 867671 1836387 1915832 1204220 1013898 646691 635604 765742 758979 795670 811428 834882 839662 935553 937565 4185872 4289725 40.15 71.7 1
12:11:15 2024-01-25 604583 611261 194827 190056 300482 306829 310833 308556 203285 203007 245180 248451 283252 286678 3498048 3774326 5437146 5261835 980972 1017944 271922 241984 251019 249390 281371 273439 270716 271169 194917 195203 638253 603131 1408661 1361411 411266 410513 595465 598790 735977 717489 758111 764430 807232 818481 784145 871833 1848249 1932473 1217654 1003171 646691 637366 760907 758406 802576 810820 829253 839662 944717 937565 4114006 4274260 40.15 71.7 1
12:11:16 2024-01-25 613377 611261 194242 190355 300891 306901 309205 308323 202795 202688 243801 251991 283579 284969 3496069 3731801 5392520 5271214 985141 1014956 271542 242599 249505 250119 278444 273431 270561 271794 194266 196358 633030 609856 1382993 1342633 414153 412004 590978 599272 735904 714189 764078 765915 799025 811473 790785 873111 1843038 1934535 1179229 1012345 651400 630956 764619 764523 793386 807099 837335 845259 936875 937952 4145800 4289725 40.15 71.7 1
12:11:17 2024-01-25 618836 610992 194242 190355 299527 304999 311813 306891 203003 203078 243729 247736 282319 286391 3493675 3772860 5421685 5254333 976479 1016430 272789 241984 250242 249424 279753 272852 268851 271380 194549 195339 642320 609668 1407693 1357933 414006 410403 594293 599603 732673 718980 763823 761095 804124 818481 783789 867671 1837545 1918297 1211907 1011017 648627 639733 767337 756762 798037 809038 831774 842209 938204 942905 4145288 4283414 40.15 71.7 1
12:11:18 2024-01-25 615837 611257 193730 190690 298629 306397 311122 306393 203600 203043 243801 247358 283182 284023 3498048 3783599 5465122 5273064 988864 1016430 272372 242976 249083 250154 279063 273045 269296 270553 194993 194967 638253 604538 1384083 1355373 413054 412880 594801 597286 737995 715311 760164 769454 809486 815135 781666 876149 1852297 1945685 1210023 1006717 651326 640149 762454 763439 802576 808130 830435 844058 944680 941310 4089527 4289725 40.15 71.7 1
12:11:19 2024-01-25 619866 610829 194071 190655 300367 306937 310860 307321 203003 203043 243350 247770 283182 284533 3495555 3746657 5419776 5245066 977425 1014956 274114 241644 249505 250502 277986 273176 270371 270966 195130 195271 638253 611675 1382798 1352428 415109 409390 590815 597187 730798 715880 763817 765498 802383 818408 788613 869177 1837545 1927333 1208058 1016789 649276 635604 768974 764523 797398 809038 834845 844087 936728 942123 4192693 4283612 40.15 71.7 1
12:11:20 2024-01-25 612441 610129 194835 190360 299527 306397 311312 307356 203600 202052 244695 247736 282319 286795 3491184 3793815 5427820 5242770 979539 1017944 271542 242154 251055 249390 278444 273045 268851 270966 195130 195271 638253 602270 1396363 1355623 411194 410259 596419 598901 737142 718507 755109 763476 806975 817649 785466 874542 1845622 1932554 1215735 1003847 647615 638316 760799 759821 802576 810953 830435 841459 944717 937601 4129438 4277308 40.15 71.7 1
12:11:21 2024-01-25 612646 610398 194242 190355 299571 306937 309634 309975 203600 202723 245217 246605 283182 285802 3495555 3733173 5409169 5269305 986988 1017944 271093 242468 250031 250537 278444 273045 269990 272210 194513 195339 640176 603507 1394273 1345449 412725 409451 590529 599640 737022 715458 760089 765915 800191 811473 787542 876729 1846736 1936589 1215735 1010906 652982 636506 765176 763803 796743 807099 838291 844020 934225 939315 4161114 4292964 40.15 71.7 1
12:11:22 2024-01-25 618399 610389 194203 190321 299108 306865 312068 306964 203003 203043 243801 248114 282429 286275 3498048 3787484 5437146 5244968 975762 1016467 272789 242325 250278 250154 279384 272659 269707 271190 194857 195271 631207 611238 1396211 1357088 414814 409969 596501 597942 731782 719017 762991 764560 807176 817423 784145 867671 1840421 1919807 1217557 1013225 650395 638195 767882 759935 797853 811673 835184 841947 938204 942674 4143632 4276088 40.15 71.7 1
12:11:23 2024-01-25 611734 610398 194106 190223 298141 306937 310144 308556 203600 202405 243801 247358 282354 285802 3498048 3751931 5411895 5265549 988827 1020184 271542 242325 250242 250154 278444 272208 269800 271001 195130 194967 638253 603206 1424450 1346404 411813 410549 589166 599640 737545 711273 760051 764760 802529 811509 787542 875711 1844348 1949491 1209924 1008037 650860 636160 762420 765041 797890 809345 835184 844465 940833 939133 4138844 4284512 40.15 71.7 1
12:11:24 2024-01-25 620891 610384 194792 189528 300478 305894 310838 308217 202935 203683 243801 249635 283146 286244 3488696 3757036 5420096 5244968 975950 1014993 272824 241984 251019 250631 279327 272275 269296 271001 194857 195305 640176 610704 1404045 1357088 414814 410259 594440 599640 731782 719527 763428 765102 806090 817806 784145 868908 1840421 1916470 1210023 1012456 647669 638377 767374 756726 801014 813323 832618 842022 940870 943979 4143632 4280360 40.15 71.7 1
12:11:25 2024-01-25 620891 610247 194212 190021 300616 305679 310868 310450 202901 203505 243801 247392 282921 285681 3493675 3761422 5423806 5237592 975066 1016430 273241 241984 250242 249390 279292 272275 269519 270966 194857 195305 631207 610956 1389728 1355623 414814 410259 595538 598052 729751 718507 762991 765645 806090 815700 784145 867671 1840421 1905140 1204373 1011017 647209 638340 767397 756762 798037 810820 832402 842283 938204 942942 4192525 4289323 40.15 71.7 1
12:11:26 2024-01-25 614141 614031 193423 191419 300616 306757 311559 306358 203634 202865 243801 249285 282863 284777 3490955 3783013 5443057 5231656 987958 1017944 272182 242154 250242 250154 278805 276913 268886 269729 195548 194528 634644 603993 1382056 1353701 412433 410367 586140 596213 735571 711273 755681 767674 804949 816172 785259 873807 1845659 1943901 1194957 1004599 652328 635944 760796 765608 802576 802558 830435 845296 943036 936627 4108285 4291935 40.15 71.7 1
12:11:27 2024-01-25 614928 609349 194137 190251 301585 306793 309931 308147 203183 202866 243621 247736 282284 287724 3488458 3740036 5383834 5237592 970533 1014956 272372 241984 250630 249321 278444 273635 269990 271415 194685 195339 636844 609496 1381388 1355210 413933 410549 595538 599982 734004 717726 762991 761242 801962 819224 785206 870335 1835166 1910611 1181774 1013898 645770 630920 765742 758979 795707 811500 836740 839662 935512 942942 4161114 4280560 40.15 71.7 1
12:11:28 2024-01-25 603115 611042 195229 190417 302211 306109 310980 307251 203532 202902 243657 247856 283499 286298 3488092 3775780 5448032 5259928 983214 1016467 270679 242325 250242 249390 279257 273045 268886 270588 194993 197222 628042 606462 1391681 1355623 413054 409810 595268 597518 737577 717489 758516 765337 802085 811509 782996 876372 1849667 1938922 1206257 1001745 649549 638377 760297 762050 801438 806728 830435 841551 940685 939315 4089527 4283612 40.15 71.7 1
12:11:29 2024-01-25 620218 611257 193594 190690 300299 306649 313044 309538 203430 202761 243413 248046 283124 284786 3490841 3745122 5411970 5261948 978552 1016467 273972 241644 250242 250712 277564 277268 268851 270777 195165 195001 629432 610581 1381060 1353701 414814 409390 590815 599640 731228 713810 764622 765645 801998 817903 785799 871577 1835166 1932961 1209977 1014399 652517 634562 767919 765608 797472 806692 836429 842785 932794 939315 4173936 4289725 40.15 71.7 1
12:11:30 2024-01-25 616040 609536 194207 190090 299563 306865 310180 306928 203634 202761 243332 250021 282828 287275 3499262 3804439 5448779 5248854 974706 1016394 273206 241984 250594 250085 279788 273431 269707 269659 195130 194933 639663 610006 1407551 1363875 414814 409390 594026 595259 731155 715421 761363 763439 809476 820798 781222 867671 1840421 1921909 1194957 1010225 648590 640186 765742 761706 800869 810784 830435 839662 937765 942638 4138844 4278865 40.15 71.7 1
12:11:31 2024-01-25 612874 610997 193253 191124 297793 306793 311051 306358 203600 202653 243801 247358 283146 286025 3506101 3773628 5438866 5261835 985141 1017150 272302 242074 250308 250468 279001 271757 269227 269729 195607 194629 636382 603993 1402171 1355373 412396 410549 589456 594966 735977 711237 756218 767822 805446 816136 786375 874354 1845659 1946729 1219573 1004599 651326 635907 761375 765608 802576 807062 830538 846462 941899 937915 4112856 4280360 40.15 71.7 1
12:11:32 2024-01-25 617914 609458 194172 190974 298350 306937 309639 307786 202969 203007 243765 248620 282016 286329 3491184 3735700 5385976 5244824 971921 1017436 272302 241439 251621 249424 278591 273672 270371 271120 195130 195271 634992 607140 1383437 1352592 413640 409101 592979 601184 729692 714915 762411 761669 800155 819224 787505 866979 1833778 1919187 1202301 1015342 646691 635604 765139 758906 795401 811392 836071 839662 934813 943476 4164086 4280360 40.15 71.7 1
12:11:33 2024-01-25 613546 611257 194203 190052 301357 306577 310833 307321 202969 203007 243765 247926 283579 285365 3496069 3769438 5458425 5269354 989371 1018281 272232 242972 248870 249981 279222 272852 269261 270294 194958 196897 639161 605724 1392350 1355623 413955 412222 593129 596139 737022 714878 758930 768085 807232 811401 781850 875674 1844077 1943051 1213790 1004599 651400 641583 763536 763439 802576 807099 830435 845586 943306 941310 4084513 4280083 40.15 71.7 1
12:11:34 2024-01-25 621815 611252 193865 190690 299519 306599 310109 307321 202969 203007 243729 248494 282319 284493 3495956 3739696 5388791 5265450 976725 1017473 274549 241465 250487 252508 279555 274205 270716 271239 195095 195068 636844 611398 1453058 1352293 414998 409390 590779 599733 731192 713847 762954 765645 801889 820350 786355 867671 1836387 1926003 1206139 1016789 647615 634703 767919 761205 795501 811392 836071 839662 935512 937565 4185594 4283414 40.15 71.7 1
12:11:35 2024-01-25 612108 610561 194787 190056 299563 305679 311086 307356 203566 203007 245325 246605 283336 286678 3490955 3774865 5437146 5261835 979539 1019533 273872 242109 250804 249286 279600 273781 270752 271239 194988 196932 636844 603993 1389536 1355623 412725 410411 597761 597758 738068 719527 757904 765878 808876 811509 782996 876335 1848054 1938351 1187876 1003171 649549 638340 762454 762321 802576 809953 830435 842748 943270 941977 4085977 4280360 40.15 71.7 1
12:11:36 2024-01-25 618358 611257 194176 190655 298385 306505 310833 307321 202969 204004 243729 247358 283777 284666 3490955 3728112 5407960 5254333 981226 1017150 273206 242154 249219 251447 279752 274059 270716 271239 194988 195780 638253 613501 1393786 1353113 416289 411130 591850 599215 732819 712747 766824 767277 804307 817903 786116 872011 1839000 1931103 1211896 1017283 651400 634526 769011 764523 799168 810526 834215 842748 935512 941310 4183315 4289725 40.15 71.7 1
12:11:37 2024-01-25 615088 610825 194247 190488 299532 306865 311086 306428 203917 202335 243801 248114 282284 286719 3495956 3806002 5442982 5244968 978145 1017150 273171 241639 251019 250154 278444 273624 270716 272270 195775 196344 630822 603993 1394698 1363348 411593 410513 596492 597758 735867 718507 756218 763051 807232 818226 784145 870521 1844348 1932577 1217654 1004599 646691 637366 762454 758943 802576 811392 829216 839662 946157 937529 4110627 4274042 40.15 71.7 1
12:11:38 2024-01-25 614686 612295 194036 190625 299327 306901 309883 308323 202307 203043 243801 246605 283579 284964 3480981 3719987 5390519 5267454 981278 1014625 271542 242325 249433 250502 278276 273406 270752 271794 193899 195882 631600 611314 1382109 1346443 414299 412295 593112 601773 735867 714967 764633 770008 799517 811509 788658 871833 1845419 1933844 1215735 1016065 651326 638316 765742 765608 793349 808239 839163 845860 934115 939315 4161114 4295850 40.15 71.7 1
12:11:39 2024-01-25 622021 610829 194500 190488 299291 306901 311676 306393 203600 203078 243283 248114 283146 285837 3490955 3784794 5442982 5241233 972982 1016430 273206 241644 250242 249424 278431 273045 270342 270553 195130 196897 632212 607461 1390339 1364843 414593 410077 596464 597193 731636 716833 760164 763292 811169 822541 781075 870148 1840421 1928368 1215735 1011781 648552 640222 765162 762286 802576 811392 830435 839662 939201 937529 4138844 4282214 40.15 71.7 1
12:11:40 2024-01-25 612404 611252 194207 190655 299550 308674 310180 306428 203600 202653 243801 247324 283349 285802 3495956 3752132 5404066 5261648 987958 1016430 271542 242154 250594 249390 278409 272589 269990 270966 195130 195271 639663 603562 1391912 1350555 412396 409128 591232 598496 737958 714354 762338 768368 802383 811365 789735 878247 1848252 1949454 1194957 1009507 650395 635420 764619 763403 798000 809381 835109 848241 940870 939315 4141441 4292786 40.15 71.7 1
12:11:41 2024-01-25 619917 611248 194207 190621 300447 305643 311559 307821 202969 203683 243801 249635 283146 286240 3491201 3771644 5411895 5252456 974371 1016430 272789 242325 250630 250421 280109 273045 269296 271345 194993 195882 638747 611675 1384195 1356340 415109 410549 596272 598920 732819 719527 764078 764891 807176 820688 787897 870073 1844242 1919807 1164863 1013225 649467 640186 767919 761205 801289 815089 832212 841459 939201 942869 4148250 4289725 40.15 71.7 1
12:11:42 2024-01-25 610454 611261 193559 191292 299550 306901 311594 306428 203678 202972 243801 247358 283345 284728 3498048 3771915 5442982 5254146 989371 1017150 272664 242154 250630 250502 279394 277232 269296 269764 195785 194967 645300 603993 1389496 1352480 413054 410549 589492 594966 737022 711273 756255 769557 807232 817325 786153 877634 1854784 1951342 1206139 1008900 651326 636506 762726 765534 800302 809381 832365 843347 943545 937915 4126491 4289725 40.15 71.7 1
12:11:43 2024-01-25 616040 612952 194681 190355 300895 306361 311559 306428 203600 203007 243801 247736 284012 284457 3498850 3772032 5465122 5246546 988864 1017908 272754 246128 249048 250537 279257 273045 269707 270553 195165 195271 641072 604440 1383231 1358388 413640 409810 593015 597628 738188 716472 759509 767578 808950 811509 781850 876997 1849667 1942454 1213790 1006030 651326 641500 764529 763292 802576 808701 830323 846917 943791 941164 4080149 4285281 40.15 71.7 1
12:11:44 2024-01-25 621815 610997 193594 190660 300155 306757 310473 307786 203285 203007 243801 248701 282319 285953 3488696 3734374 5396627 5245052 974371 1016430 273277 241644 251019 250119 279591 272364 270371 270966 194958 195271 633602 608193 1392350 1352480 413933 409390 592105 599640 729747 714372 762954 764560 801926 819224 787542 867671 1836387 1924637 1223617 1015342 647153 635604 765742 762865 797876 816281 837783 839550 935366 945987 4169059 4286471 40.15 71.7 1
12:11:45 2024-01-25 620314 610829 194556 190413 301489 305894 311086 307321 203285 203007 243657 251920 284047 285837 3495555 3772028 5448032 5242920 987457 1017150 270679 246148 250242 249424 279292 272852 269484 270553 195165 197222 629432 606243 1385737 1356340 413933 409810 595268 594966 737605 717489 759594 767578 806890 811473 782959 876997 1849667 1942491 1211907 1006030 650474 640222 762454 764251 802576 809381 830211 846842 946231 941237 4084475 4292169 40.15 71.7 1
12:11:46 2024-01-25 621815 611257 193830 190990 300549 306901 310802 310012 203883 203043 243801 248908 283345 285587 3498294 3739696 5392483 5248710 974333 1016430 274008 240930 250666 250537 277969 271792 270752 271380 195130 195305 636844 608118 1412765 1352508 413640 409390 589311 598560 730675 713229 762411 765645 802493 819224 787542 870185 1836387 1925564 1200382 1013898 648540 635604 765742 761168 797435 811392 838770 839662 935549 944501 4192976 4289323 40.15 71.7 1
12:11:47 2024-01-25 612274 611138 194681 190618 300305 305857 311086 307106 203425 203043 243801 248271 283456 286204 3495956 3785265 5435206 5263699 983214 1017908 270679 242325 250806 249390 279718 273045 269484 271001 195475 195271 639134 602946 1430854 1355602 412104 409810 596382 595809 738068 719017 756291 765645 807232 816172 784145 875749 1844349 1934538 1223411 1001033 647615 638304 761375 758979 800302 809038 829931 841514 944680 942942 4093475 4285547 40.15 71.7 1
12:11:48 2024-01-25 617049 611152 194101 190852 300786 306685 310980 309830 203498 204148 243729 247358 283182 284493 3501080 3718469 5411745 5254333 979389 1017908 273206 242154 249505 250712 278374 273431 268886 271190 195201 195305 636844 612988 1401333 1351517 415403 410549 591269 597611 733894 712820 764891 765878 802566 818481 786391 872821 1840421 1933844 1213815 1014362 652328 636393 767360 765608 795670 809381 837335 844020 934152 939315 4170959 4289725 40.15 71.7 1
12:11:49 2024-01-25 619563 611643 194812 190979 301170 306757 311416 306532 204131 202866 243621 250390 282143 286642 3493675 3796748 5442594 5241229 974371 1017187 273241 241644 250630 249424 278444 273045 269707 269694 196095 194967 633602 607685 1394589 1364843 414226 409390 593015 596787 732819 716980 759594 763476 802351 820149 781486 872236 1840421 1927480 1211896 1009544 648627 640675 765742 760661 802576 811464 830435 841496 939201 945637 4138844 4280360 40.15 71.7 1
12:11:50 2024-01-25 614451 611257 193936 190690 300263 308456 312195 308665 204131 202547 243693 249146 282178 285659 3504266 3761309 5416368 5271214 988086 1019681 272372 242325 250242 250502 278215 272589 270371 271950 195612 195271 632212 601719 1394859 1350825 413662 409164 585852 599640 738068 711273 760089 765878 804876 815560 786391 876997 1845659 1952257 1196544 1007322 649549 636359 761375 765608 800302 810526 832402 846499 939201 936627 4117663 4283336 40.15 71.7 1
12:11:51 2024-01-25 613555 610398 194278 190660 300470 308638 309891 308288 203430 202796 243549 249671 283644 287927 3496069 3742552 5365557 5245722 973212 1017908 272980 242154 250630 249321 280030 273045 268851 271415 194821 196188 631207 611238 1387554 1355623 414226 410549 596492 599640 733624 719017 764622 763476 806090 817423 786375 872859 1835129 1919187 1191190 1016514 647153 637366 766083 758979 798000 811500 836703 839662 937540 944977 4164086 4279481 40.15 71.7 1
12:11:52 2024-01-25 616531 612728 194207 190690 299291 306217 312068 306428 203600 203007 243801 247358 283295 286227 3497984 3780067 5466397 5263699 990786 1017944 272924 242289 250630 250921 278069 277145 269707 270448 195751 195136 634992 603993 1387927 1355373 413640 411952 591232 597095 736226 713362 759193 769971 807232 811545 785816 874429 1849667 1948109 1198724 1004599 653257 638340 762963 765608 802576 807099 830435 846574 944410 939315 4108163 4286659 40.15 71.7 1
12:11:53 2024-01-25 620448 610816 194207 190690 299586 306613 310144 307821 203003 203078 243801 248874 282284 286485 3501080 3749202 5393212 5254257 971643 1016394 272754 241644 251798 249424 279752 274593 270371 271380 194993 195305 635435 608974 1410363 1352480 413933 409390 593015 599382 729642 715458 762991 763476 801962 819837 788502 867671 1835082 1921909 1202301 1015342 646691 630956 765742 759016 796871 811464 837335 839662 935549 942942 4167061 4283612 40.15 71.7 1
12:11:54 2024-01-25 610638 610992 194822 190056 301357 306649 311122 307356 203003 203043 243801 248416 283146 286468 3493675 3760883 5442831 5267477 987345 1020406 271366 243003 249888 250119 279718 273045 269296 270553 194917 195271 638253 606462 1374576 1355965 412140 409810 596382 599326 734087 718507 756255 765645 807232 817325 784145 876997 1848354 1931460 1221492 1001033 647669 638377 761375 760091 801438 809038 830005 841514 947398 937565 4098294 4274260 40.15 71.7 1
12:11:55 2024-01-25 618020 611257 193900 190355 299291 306901 310180 308288 202655 203718 243801 246605 283694 287598 3495555 3717383 5409169 5267387 985028 1018956 272267 242630 249326 250782 279788 274324 270716 270966 195029 195305 636844 611238 1385998 1344617 415403 409775 592105 599456 734825 713362 765167 768121 801395 817325 786355 870595 1840421 1934768 1217654 1015342 652328 636466 766830 765608 795107 808239 838565 845259 932830 937952 4151722 4289725 40.15 71.7 1
12:11:56 2024-01-25 617049 610393 194207 190522 301140 306397 311813 305930 203285 203113 243765 248149 282284 286030 3488696 3775268 5429408 5244968 977501 1019570 272959 242742 250487 250608 280004 272514 270752 271274 194988 196086 638747 611238 1378595 1355623 415403 411348 595172 597574 732856 717703 764622 765608 806090 818035 784145 870918 1843038 1916470 1204373 1013177 647706 638340 767360 758443 800302 811428 834845 839091 939201 945718 4155178 4283612 40.15 71.7 1
12:11:57 2024-01-25 614796 611261 194858 190386 299567 305930 311594 308665 203459 203007 243801 247392 283680 287324 3508995 3781158 5461231 5263699 988547 1017981 271577 243242 249781 252418 281968 272972 270752 270826 195059 195203 638253 607537 1387263 1358513 414226 409846 592865 597942 740130 719017 760051 765951 806926 811545 783045 876997 1850982 1940297 1191574 1003171 649549 640222 761375 762898 802576 806692 830435 844020 944680 937565 4080149 4274260 40.15 71.7 1
12:11:58 2024-01-25 619269 611257 193900 190690 299082 306181 310868 307356 203600 203718 243765 247392 283579 284493 3480981 3716063 5409169 5244968 979389 1016467 273277 242109 249505 250537 278095 273708 270716 271774 195328 195902 638253 613063 1376642 1352152 416289 411130 593112 599640 733338 713362 767046 768942 804497 818481 786391 869285 1841144 1931103 1213815 1017320 651400 634598 768364 765065 799168 809038 834882 842785 936958 937493 4182884 4283414 40.15 71.7 1
12:11:59 2024-01-25 619030 609536 194242 190355 300895 306865 310584 306428 203634 202052 243801 248114 282284 286714 3480703 3797504 5433275 5237493 978804 1020147 273241 241644 251055 249424 278475 273431 269296 270364 196269 196620 638253 604196 1416034 1365288 411667 410549 596492 599530 736985 720483 759080 764560 807232 818481 783887 877007 1845659 1936774 1196840 1006746 648353 638340 761375 760091 802502 811464 830160 842209 946056 942942 4119909 4274260 40.15 71.7 1
12:12:00 2024-01-25 611143 610997 194242 190690 301144 306865 308341 308358 203285 202901 244695 246639 283380 284964 3496355 3718432 5388679 5273064 987253 1017908 271542 246011 249505 250154 278444 276840 268103 272019 194549 195916 640176 608193 1380184 1342522 413969 412880 595574 601087 738068 715275 762842 770008 802459 815991 788658 871870 1843038 1941110 1194957 1013898 651400 635531 766229 766131 795670 808239 838565 846537 935512 939046 4145800 4282214 40.15 71.7 1
12:12:01 2024-01-25 619866 610398 194207 190690 299327 306937 311594 306134 203634 203043 243801 248114 282319 286275 3480981 3782106 5435206 5235602 973676 1017674 273206 241644 250630 249424 278462 273045 271134 269729 195165 195305 636844 609931 1387567 1361805 414814 409969 595648 597286 733001 718323 760601 764449 809523 820798 781666 868051 1844348 1919187 1206257 1011017 649467 640133 767374 761205 800302 810250 832880 842246 937838 944310 4138936 4274260 40.15 71.7 1
12:12:02 2024-01-25 617445 610825 194242 190655 299117 306937 309674 307821 203285 203078 243801 247392 282350 287190 3490955 3742703 5382848 5248710 970213 1017362 272407 241984 251870 249355 278444 276949 269990 271415 195165 195339 635435 609061 1382428 1353701 413955 409969 594696 599513 732856 716980 763817 763476 802529 824289 791986 869961 1838689 1918223 1213815 1016789 647615 637189 767374 758979 796834 811536 839970 841746 935549 942978 4160124 4280083 40.15 71.7 1
12:12:03 2024-01-25 608794 611261 195166 190090 301357 306397 311158 307106 203425 203078 243801 251743 283502 285601 3488696 3777370 5440283 5259852 983251 1017187 270714 246011 250278 249424 279718 273045 269296 270588 195165 195271 636844 601329 1386768 1355623 413054 409775 594824 598790 738380 719527 759472 767277 809523 816136 782959 877634 1854784 1948145 1213790 1004524 651325 640039 763000 762641 802539 810526 830435 844020 943975 943796 4088895 4271968 40.15 71.7 1
12:12:04 2024-01-25 620168 611335 194172 191085 298594 306901 310615 307536 203566 203007 243693 248528 282381 284893 3490955 3747883 5399844 5252456 975725 1017908 274372 240895 250594 250712 277952 271757 268851 271345 195130 195271 636844 610802 1417232 1353701 414226 409969 591232 599640 731723 714372 763497 767005 802529 819188 788100 869528 1838675 1921542 1206139 1017576 650395 636506 769247 763255 799012 811320 838342 841909 938204 944274 4169745 4286471 40.15 71.7 1
12:12:05 2024-01-25 611996 611257 195131 190517 302170 306635 311086 307071 203251 202972 243801 247926 283146 286741 3493675 3772178 5436870 5261948 981706 1017944 271058 242325 250594 249355 281968 273045 269296 271155 195439 195271 629432 603131 1431772 1355623 412396 409775 596382 599215 737921 719527 757711 765645 808950 817903 786375 875711 1848286 1938467 1198724 1003171 647669 641500 762963 763301 802431 813397 832768 846313 945558 943201 4091816 4283414 40.15 71.7 1
12:12:06 2024-01-25 622626 613948 194137 190621 300616 306937 310144 309829 203498 203104 243729 248874 283111 284973 3493675 3749394 5408185 5252541 975725 1016394 274043 241608 250242 250537 279394 271757 270752 271155 195130 195305 638253 610802 1445290 1354662 414814 409390 591232 599640 730780 713325 762954 765645 802493 817999 788100 867671 1836387 1926003 1204220 1015342 648590 635604 767374 762284 797876 816281 839970 843636 936773 945987 4168547 4292786 40.15 71.7 1
12:12:07 2024-01-25 612394 610398 194822 190021 301996 306145 311261 307286 203003 203007 243801 248480 282771 286240 3488696 3761159 5442982 5261835 987920 1016430 271058 243187 249469 249390 279063 272754 269261 270931 195130 195271 638253 604010 1382960 1355352 414226 410963 595960 595809 738068 717435 760051 765878 809523 811509 783552 876997 1849667 1938922 1184179 1001745 649549 639696 761375 762284 802576 811099 832212 843712 944813 943476 4097667 4284512 40.15 71.7 1
12:12:08 2024-01-25 618034 610887 193744 190625 299012 306937 310109 307786 203396 203506 244514 248080 282213 286240 3499262 3743847 5372110 5252456 970139 1016430 272372 242154 252189 250119 278409 271792 270371 271794 195130 195305 634025 606201 1380923 1353701 414226 409969 596497 599936 732819 717489 764520 763476 802493 820451 788695 870185 1840384 1927369 1202301 1015342 647615 630920 765742 762791 797398 811464 838491 839662 936839 942638 4186506 4290858 40.15 71.7 1
12:12:09 2024-01-25 612769 611143 194985 190491 300305 306181 311381 307321 203566 203043 243801 251779 283777 286427 3493675 3783353 5451913 5246700 984613 1017871 270679 242837 250242 249390 279384 273045 269450 270553 195130 195271 636844 604812 1400238 1357549 413054 410999 596382 598790 736564 719527 760277 765645 808377 816172 784145 877596 1848317 1935487 1204373 1001745 648540 639696 761375 761205 802576 809038 831950 841514 944643 937529 4093735 4285281 40.15 71.7 1
12:12:10 2024-01-25 621741 611413 194031 190827 298941 306721 310691 308810 203498 203791 243549 250461 283543 284893 3490955 3729499 5414684 5252456 978552 1014956 273241 241984 250031 250712 279591 273818 270752 271155 195130 195305 636844 612550 1388597 1351783 415403 410549 593125 599368 732264 713325 765167 766715 804876 819638 788100 872161 1843038 1927157 1217654 1017283 652792 635944 768327 765608 798037 809002 837298 843983 935512 942806 4195277 4283612 40.15 71.7 1
12:12:11 2024-01-25 613686 611261 194575 190417 300199 306216 311198 310158 203498 202053 243693 249671 282108 287617 3495956 3798824 5427681 5252200 981634 1019081 271507 241984 250983 249355 278523 273045 270752 270897 195130 195271 636844 602700 1430441 1359478 412747 410549 596382 597114 737022 719017 762827 765115 807232 819638 786375 873769 1845659 1931103 1174934 1003171 647153 640096 761375 758943 804858 811392 829844 841241 946727 942905 4119909 4273765 40.15 71.7 1
12:12:12 2024-01-25 613414 610825 194207 190321 300891 306793 311312 310450 203396 202761 243549 248622 283140 285663 3498574 3723794 5380932 5262060 985141 1016430 271093 242217 249469 249424 278405 273045 270561 272019 193934 195916 659394 608768 1421936 1340801 413640 409775 593015 600734 737545 714915 762991 768121 801323 811473 788695 873148 1843038 1931691 1217654 1010262 651400 635604 763536 765065 796834 808239 837298 845259 937540 939279 4136421 4283414 40.15 71.7 1
12:12:13 2024-01-25 620050 610992 194167 190321 300473 305428 310144 307786 202969 203647 243513 249635 282037 286293 3488458 3758744 5427258 5235602 974668 1018956 272944 241984 250242 250119 279869 272514 269707 271155 195066 195305 634025 611675 1398685 1358513 415403 410367 595960 598901 732401 719527 764078 765078 807232 818035 784145 870148 1843038 1910502 1215673 1012456 649088 640186 768455 758943 800302 810784 834215 841514 939201 944941 4161114 4286471 40.15 71.7 1
12:12:14 2024-01-25 616711 611266 194212 190621 299571 306361 311559 306393 203285 203007 243801 247736 284012 285992 3500414 3786743 5468242 5271214 988589 1016430 272337 242486 249291 250502 279319 272852 269707 270553 195328 195203 636844 606537 1405982 1355623 413933 410999 594696 597942 738068 718507 761906 768158 806890 811509 783789 876997 1852297 1943051 1208140 1006030 650936 640675 761375 763439 802576 810526 832212 845259 943975 937529 4078641 4280360 40.15 71.7 1
12:12:15 2024-01-25 620417 611257 194207 190686 300470 306937 310868 307356 202969 203683 243765 247736 283146 284462 3491068 3735726 5403954 5254257 981316 1018919 273241 241773 249505 250852 277952 273635 270716 270931 195404 195271 628042 612550 1418831 1352480 415403 410259 589202 598496 732819 713325 765167 767277 803702 818481 787505 872161 1839078 1934944 1213815 1017283 652792 635944 769011 765608 798037 810526 837298 843983 936875 941310 4173485 4289725 40.15 71.7 1
12:12:16 2024-01-25 617817 610992 194242 190655 299073 306613 310868 306964 203917 202688 243801 248114 282284 286427 3488696 3793819 5448518 5250502 981353 1020406 273030 241841 250839 250538 279028 273549 268886 270329 196095 194494 655166 603993 1387845 1364843 413054 410259 595923 597205 735050 718507 758479 763476 808066 819188 782959 871177 1843038 1927148 1217654 1007463 647669 639696 764619 760055 802465 811464 830435 839662 944717 942905 4132937 4277092 40.15 71.7 1
12:12:17 2024-01-25 612646 610829 193900 190655 297725 306937 310109 306393 203600 202405 243801 247358 282319 285565 3495555 3761309 5418495 5276860 989220 1020406 272041 241930 250487 250782 279788 274593 270716 271204 195714 195596 645300 603637 1403414 1352480 413179 411712 589239 599640 738737 713847 759472 765878 804876 816172 787505 876997 1843038 1949220 1204220 1008037 650936 634526 761375 765608 800302 810526 832365 843384 940722 937952 4126491 4286471 40.15 71.7 1
12:12:18 2024-01-25 622115 610398 194278 190060 301321 306901 311312 308288 202969 203043 243801 247324 282284 287356 3490676 3729499 5381193 5248710 970213 1018808 272924 242109 250732 251852 279691 273358 270716 271879 194816 195780 634025 610802 1391290 1355623 414814 410549 596749 602554 734935 718212 765167 763476 805906 820378 785206 871833 1836387 1916470 1200607 1013898 647615 638304 767919 758363 798037 811464 837298 839662 939536 944977 4154687 4280360 40.15 71.7 1
12:12:19 2024-01-25 616104 611248 194242 190316 299501 305894 311122 306428 203600 203007 243801 247324 283777 283987 3480981 3785265 5446471 5231549 983140 1016394 270679 243187 250754 252418 281769 272827 270716 270861 195024 195237 639663 603993 1383227 1358388 413493 412880 597347 598052 738188 719527 762338 765645 809476 816172 784108 876847 1849667 1936863 1200607 1001745 648627 639696 761375 762865 802006 809038 829968 841551 944680 937263 4089527 4275500 40.15 71.7 1
12:12:20 2024-01-25 614649 610297 194207 190339 301353 306865 310615 306784 204092 202335 243801 249723 282249 286790 3486210 3791101 5427820 5231539 979539 1017150 272337 241644 251444 249390 278479 273045 269261 270966 195165 195305 646709 603993 1388966 1367145 413179 410549 596382 599479 737105 719490 760164 764412 809523 817770 786375 871870 1848317 1927111 1219573 1004599 647615 637671 762420 760055 804542 811464 829844 842096 946056 944501 4123545 4270994 40.15 71.7 1
12:12:21 2024-01-25 613075 610829 194032 190325 298664 308674 308270 306428 203634 202405 243801 246639 282324 285187 3480981 3741326 5399844 5263699 986548 1016905 271507 242325 250031 250154 278374 271792 269196 271191 195165 195305 638253 600828 1405459 1346404 412490 412551 594044 599235 738068 713847 761643 767822 804885 811365 790860 876997 1845659 1949491 1209924 1009599 649549 636396 761375 765608 801364 809953 832402 846225 940567 936591 4120033 4283137 40.15 71.7 1
12:12:22 2024-01-25 617798 609531 195171 189493 302394 306865 309674 308323 202969 203078 243801 247358 283119 287158 3480981 3737385 5382848 5248710 971066 1014993 272754 241984 250278 249355 279810 273045 270561 271415 194649 195305 638747 610956 1389465 1355623 414814 410549 597338 601346 735613 719416 764369 763366 806514 820798 787456 871315 1841581 1919150 1206257 1013898 648627 641044 768327 760158 800302 811428 834845 843862 939536 945645 4148250 4280360 40.15 71.7 1
12:12:23 2024-01-25 614759 612728 193900 190690 298629 305930 311122 306393 203600 202865 243801 247358 283146 283157 3480981 3778800 5455796 5254333 988864 1016430 272147 241984 249048 250537 278649 272852 269707 270553 195238 195271 629432 606462 1387595 1355373 413933 413194 591051 594966 738068 715421 758516 771654 809339 816290 783960 876885 1849601 1944858 1210023 1007426 652328 640186 765742 764523 802465 810526 830435 846499 944680 940801 4102235 4274260 40.15 71.7 1
12:12:24 2024-01-25 622426 610301 193905 190956 299591 306613 309927 308524 202969 203043 243801 248908 282284 284964 3491068 3734374 5373238 5243078 972982 1014625 273171 241474 251055 249424 279394 277304 270371 271380 195165 195305 635435 608193 1387966 1352480 414226 409390 593015 599382 732006 715421 762991 765102 802529 820415 792789 872126 1837507 1923604 1204220 1016010 647615 636506 767882 761022 797963 813826 837931 839909 938204 942869 4185428 4280360 40.15 71.7 1
12:12:25 2024-01-25 610638 610389 194858 190056 301357 306865 310868 307321 203425 203078 245217 251920 282319 286660 3488696 3760958 5427446 5254333 983177 1016430 271093 242976 250278 249424 279292 273045 269296 270966 195165 195271 636844 602221 1394939 1356340 413640 411035 596419 597150 738163 719527 759632 765878 806926 817903 784145 876997 1846833 1945930 1189725 1007352 651863 641019 763536 763255 804286 810453 832730 845860 944813 941977 4089527 4280360 40.15 71.7 1
12:12:26 2024-01-25 621783 611211 194207 190990 298594 306901 311332 307821 203003 203043 243765 248874 283111 284928 3480981 3737043 5399844 5244968 972885 1014956 272372 241644 251834 249390 277986 277181 269990 271380 195165 195339 643035 606164 1383943 1354662 414226 409390 592687 599090 731782 717410 763974 763476 802566 820451 788731 870918 1836387 1916777 1204220 1015342 650395 637826 767882 760483 797876 811356 839648 839513 938094 950205 4161114 4284397 40.15 71.7 1
12:12:27 2024-01-25 616067 611252 194207 190655 301462 306685 312068 306428 203634 203007 243801 247736 283182 284094 3480981 3769222 5455796 5259946 988864 1016467 272789 241984 248921 250712 278444 273045 269742 270553 195475 195305 630822 606462 1388799 1355623 414226 409810 593015 597518 738101 716472 759055 769283 806926 811509 784145 876997 1849667 1943874 1195797 1006030 651400 640222 763536 764844 804212 809163 832174 846388 944533 943942 4078641 4286659 40.15 71.7 1
12:12:28 2024-01-25 619990 611261 193960 190960 298594 306937 310144 308633 203459 202937 243765 248735 283182 284693 3480981 3743847 5399844 5244968 974333 1016566 274078 241644 250278 250712 277599 271792 270561 271380 195165 195339 636844 607857 1429046 1353701 414814 409969 589202 600919 731782 713362 763974 765645 802566 819224 788731 869528 1836113 1927480 1204220 1015342 648627 636125 765176 761205 797435 811428 839970 841872 938959 944648 4200421 4284397 40.15 71.7 1
12:12:29 2024-01-25 612543 610825 194822 189528 300482 306613 311345 309538 203566 203007 243837 248277 283274 286463 3488696 3774326 5429408 5258082 977459 1017944 271542 241984 251055 249899 278562 273045 268921 270623 195165 195305 636844 602270 1422396 1360013 412433 408555 596382 599640 737022 719017 758111 765645 807232 817770 785816 875749 1844349 1936774 1198724 1003884 647615 638340 761375 760091 804542 811428 830435 840917 947398 946013 4098628 4286037 40.15 71.7 1
12:12:30 2024-01-25 620050 612691 194066 190821 299395 306865 310144 307821 202655 204004 243549 248900 283579 284893 3490955 3717383 5409169 5254333 981597 1016182 272372 242154 249258 250921 278514 273431 268886 270966 195165 195271 636844 611238 1387799 1346404 415721 409810 593129 599640 734935 714372 764943 769283 802602 817903 786355 871870 1842765 1934732 1194957 1016065 652328 638340 767374 765608 795707 808810 839163 846262 935549 939315 4165035 4296515 40.15 71.7 1
12:12:31 2024-01-25 629560 609390 194101 190517 300572 306721 310944 306928 204131 202866 243765 248149 282319 286275 3480835 3793852 5442594 5231870 974371 1014919 273277 241644 250630 252418 278444 277036 269742 269729 195785 194967 641072 609654 1390744 1364843 415403 410259 594696 594966 733375 717489 760749 764560 808103 820615 782404 869285 1843038 1918930 1219573 1011017 649088 641129 765742 761242 802431 811500 830435 842246 944717 942942 4144672 4274260 40.15 71.7 1
12:12:32 2024-01-25 614288 612107 193956 191310 300616 308638 310944 308701 204131 202866 243693 249321 283005 285864 3490955 3763938 5412045 5254071 986548 1016430 272126 242154 250242 249459 277599 272173 270371 270588 196144 195136 645300 603562 1390954 1353701 413054 409547 590670 599640 738188 712820 758516 768121 806090 816172 787542 876997 1845419 1949603 1206011 1009544 650474 630956 764656 764523 800302 806728 834882 846537 939201 939315 4126491 4280360 40.15 71.7 1
12:12:33 2024-01-25 617411 610398 194278 190413 300235 306397 309896 310450 203498 203541 243657 247839 282266 287662 3489857 3737236 5381684 5244968 967967 1018956 272182 241644 250031 249321 279098 273045 269990 271450 194549 195882 635963 609496 1378367 1353701 414814 409164 596419 599973 733894 718507 764622 762935 804949 820415 786153 869322 1835129 1920658 1189307 1015342 647153 634562 765742 760055 796871 811536 837373 839662 936875 944310 4155178 4274260 40.15 71.7 1
12:12:34 2024-01-25 611636 610825 194822 189493 299602 305966 310650 308628 203747 203400 243549 248132 283005 285694 3487365 3767999 5438720 5254146 981706 1017944 270679 242635 250556 250050 279415 272852 269296 270966 195201 195305 638253 602041 1427533 1355623 413054 409846 596419 597762 737642 719527 759422 764760 808377 817325 784145 876997 1844386 1934535 1200607 1001745 648627 640186 761375 761242 801438 810214 829968 841551 946194 937529 4080149 4274260 40.15 71.7 1
12:12:35 2024-01-25 618362 610992 194071 190694 298620 306901 310388 307321 203003 204004 243765 247358 283529 286227 3495880 3715790 5419701 5246845 981714 1016905 273100 242325 249433 250886 279788 273562 270716 271239 195130 195271 636844 611525 1383326 1352205 415403 410549 593129 599640 732819 715385 766257 765842 806053 818481 787505 870248 1835129 1933844 1193074 1017209 653257 636879 769011 765608 796834 810526 837298 843983 934813 941310 4170506 4286471 40.15 71.7 1
12:12:36 2024-01-25 618025 610389 194551 190655 300900 306829 311305 306964 203917 203007 243535 248666 282284 285802 3490955 3793474 5435131 5244824 977816 1017510 273136 241608 251019 252418 281371 273624 270752 270553 196060 196344 632212 603993 1399890 1363875 412688 410549 596199 599640 737545 719527 760277 765645 809476 817999 786375 874391 1845659 1935216 1196840 1006030 647615 638304 763536 761706 804776 811428 830435 844690 947398 942905 4117013 4269378 40.15 71.7 1
12:12:37 2024-01-25 618292 611257 194207 190608 299492 306865 311974 308323 202935 203647 243801 246605 283579 284893 3480943 3716049 5405252 5259928 981353 1017436 272197 242217 249398 250852 278479 273431 269450 271964 194710 195882 639252 611238 1403533 1346404 416584 410999 592528 599936 735977 715421 765167 769791 802529 818481 788658 874316 1843038 1939562 1196840 1015342 653192 637816 767919 765608 796834 809381 839970 847705 935512 939315 4154984 4286471 40.15 71.7 1
12:12:38 2024-01-25 618283 611257 194242 190621 299536 306181 311559 306393 203917 203043 243801 250461 282284 286204 3478381 3787484 5431324 5246477 971921 1017510 273902 241841 250839 250573 279788 273745 270307 269694 195165 195102 639663 610079 1390744 1364843 415403 410549 594696 596622 733782 717489 760749 765645 809245 820221 782959 869248 1844348 1925601 1219573 1010980 649549 641583 765742 761205 804585 811428 832212 842059 941935 944928 4132937 4277092 40.15 71.7 1
12:12:39 2024-01-25 618292 610997 194278 190026 301357 306901 309170 308288 202969 203078 243801 247736 283839 287558 3488696 3726410 5365669 5246477 968276 1016394 272372 242109 250732 252418 282366 273212 270716 272069 194644 196256 634202 610581 1386466 1358276 415403 411712 597228 601346 734279 720950 765167 763476 806624 820218 788613 869248 1839000 1918403 1210023 1013177 648627 640186 768465 758943 800302 811428 834845 839091 940202 945645 4142330 4283414 40.15 71.7 1
12:12:40 2024-01-25 616269 611257 194176 190621 299047 306361 311086 306640 203600 203007 243801 247702 283226 284422 3493675 3767896 5442982 5246658 990786 1016430 272699 241984 250242 250921 279394 273212 270716 272655 195775 196897 648119 603993 1394967 1354075 413456 412295 592270 599530 738188 712784 758479 768976 808900 818481 788613 876997 1846736 1952257 1217749 1008037 650474 634526 763265 765608 801438 811855 833585 845259 940531 938615 4114120 4280360 40.15 71.7 1
12:12:41 2024-01-25 618292 610389 194827 189498 299563 306672 309639 308288 202969 203078 243801 247736 282319 287423 3488696 3737369 5390244 5243078 973250 1016430 273206 242325 250630 249424 282297 273045 269261 271829 195130 195882 640176 612273 1386848 1360346 416289 411712 598075 602557 735982 721024 765092 765102 807232 817999 786122 871202 1838675 1916433 1193423 1013898 650860 641129 768327 760630 801438 811198 834882 841551 939165 947019 4157425 4280360 40.15 71.7 1
12:12:42 2024-01-25 615396 612993 194207 190960 301009 306865 311122 306393 203600 203007 243801 247358 282319 284094 3480981 3776145 5458652 5246509 990078 1016430 272372 241984 250207 250886 279394 273431 269707 270364 195823 194967 645300 603993 1391464 1357933 413969 412550 593075 597795 738179 714189 760164 771654 807085 815991 787493 876335 1849667 1949230 1206257 1006030 653257 638304 764050 767785 804858 808239 831619 848988 944410 939315 4107693 4280360 40.15 71.7 1
12:12:43 2024-01-25 618605 611257 194036 190488 298589 306505 309891 307786 202969 203043 243801 248114 282332 287333 3493675 3737236 5371868 5243078 969938 1014625 272372 241644 251798 249390 278409 274000 270561 271380 195130 195305 642129 609061 1384057 1354662 414814 410549 595538 603020 735090 717268 765129 764449 802420 820342 792222 870073 1840234 1913318 1213815 1016065 647615 638316 767919 760055 798000 811536 838976 841459 938204 945645 4167061 4280360 40.15 71.7 1
12:12:44 2024-01-25 612008 611857 194836 190056 300438 306397 311122 306856 203566 203043 243801 248451 283663 285766 3488696 3770412 5446471 5261835 986052 1017510 270679 243148 249469 250154 279292 273045 269296 270588 195165 195136 638253 602649 1382960 1355623 414226 410999 595282 596691 738163 719527 761493 769386 810525 816027 783997 878135 1850880 1941824 1208140 1003884 649549 640222 761375 762865 802428 811673 832805 843384 944680 944648 4088895 4280360 40.15 71.7 1
12:12:45 2024-01-25 619009 611257 194176 190655 299047 306865 310144 307356 202969 204147 243729 246639 283380 286264 3480943 3718840 5404104 5252456 982222 1014919 272754 242154 249433 250468 278069 271498 270561 270966 194993 195271 636844 611675 1399410 1349868 416289 409739 592291 599640 733894 714372 764831 768121 806053 819420 789624 873767 1844242 1927111 1191661 1019691 653257 638166 770105 765608 800302 809038 834845 845671 935476 941977 4184008 4283414 40.15 71.7 1
12:12:46 2024-01-25 614649 610393 194901 190052 299492 306613 310833 306144 203917 202370 243801 248114 282249 286477 3480981 3796743 5439092 5239338 975290 1019142 273171 241322 250630 249390 278374 273045 270752 269729 196095 195020 652347 603993 1394391 1364843 414226 410259 595117 594966 733894 717489 758479 764560 808674 820378 783552 871214 1846736 1937056 1200607 1004524 647615 638122 764087 762323 806575 811284 830435 842096 947577 944501 4107086 4270994 40.15 71.7 1
12:12:47 2024-01-25 616002 611257 194242 190690 299536 306001 310860 308358 202795 203078 243801 246571 283579 284928 3480906 3714921 5399844 5263699 981240 1016787 271542 242325 249469 250468 278100 273431 268886 271380 194513 195916 637802 609931 1389379 1346404 415403 410999 593129 599973 735977 716980 765167 769246 802529 817325 790410 874154 1843038 1936774 1217654 1016123 652907 639187 765705 765571 797876 810489 839336 846313 935292 940645 4155178 4289725 40.15 71.7 1
12:12:48 2024-01-25 625220 610829 194207 190378 301035 306901 312104 306964 203600 203043 243513 248149 282491 285601 3480943 3780910 5427409 5233699 972982 1016430 273277 241984 250242 250119 278444 273045 270531 270518 195165 195305 636844 611238 1380752 1362908 415403 410549 595648 595424 733894 719527 762991 765645 809303 820451 784145 869285 1843038 1921909 1210023 1012456 649549 641129 770068 763728 802428 811284 835184 843261 943545 947058 4138844 4269378 40.15 71.7 1
12:12:49 2024-01-25 612506 613596 194207 190621 300001 308674 310109 307097 203815 202405 243801 246639 282319 285565 3491068 3742552 5396365 5263699 986548 1017637 271542 242154 250242 250119 278462 272173 270450 270966 195612 195305 632212 602909 1396077 1350555 413054 409775 593015 599382 738068 713325 760749 767600 804876 816172 788695 876997 1845659 1949603 1217749 1008037 650936 634526 762995 765608 801438 811527 837028 848697 943545 941201 4131747 4292169 40.15 71.7 1
12:12:50 2024-01-25 620154 610297 194858 189213 302790 306757 311086 309429 202935 203683 243765 249759 283005 284964 3484309 3739808 5407997 5239338 974371 1016394 272754 241984 250630 249390 279292 272275 269519 271380 194993 195746 637318 611675 1389873 1355623 415403 410549 597264 598187 733894 719262 765167 765645 807232 820113 786026 869285 1843038 1918297 1213790 1013177 648627 640222 768455 758979 800031 811464 834845 841551 940722 948820 4131826 4269401 40.15 71.7 1
12:12:51 2024-01-25 613229 610887 194066 190517 299466 306937 309170 309065 203566 202725 243801 246605 283111 284928 3489857 3731928 5399844 5259946 990266 1016430 271542 242325 250242 250154 278409 273431 269800 272854 195130 195305 636844 602612 1402447 1344766 414543 409846 592232 600397 737642 715421 762338 768702 802529 816172 790446 876997 1845659 1945994 1196840 1009507 650936 635456 762995 767636 799735 809381 836703 847780 938465 939315 4133007 4289323 40.15 71.7 1
12:12:52 2024-01-25 619782 610243 195162 189355 303232 306397 310944 308182 202935 203683 243801 247736 282913 286226 3480906 3738506 5401472 5235602 974371 1017187 272563 241984 250630 250154 279397 272275 269296 270966 194821 195339 635888 610956 1380553 1355623 415403 410549 597688 599640 733894 719807 766351 765645 808377 820451 786375 869285 1843038 1919187 1210023 1013898 648627 640222 768327 759517 800302 811464 834882 840917 938465 945681 4154902 4285547 40.15 71.7 1
12:12:53 2024-01-25 615299 611042 193960 190821 300361 306145 311925 309137 203498 202866 243657 249321 283543 284023 3488798 3761216 5452414 5246658 990786 1017944 272664 242154 250630 250956 277982 273431 269707 270364 195785 195271 634992 603993 1385209 1355623 414226 409775 592141 595809 737545 714915 759055 772399 808377 816172 784097 876997 1852141 1949491 1193074 1007463 653257 637366 764348 765805 802576 809381 832402 848383 941935 939315 4105174 4280360 40.15 71.7 1
12:12:54 2024-01-25 617854 610398 194540 190974 301143 308602 310584 308217 203498 203506 243729 249813 282143 288067 3493675 3729276 5371975 5244968 972013 1017908 272372 242325 251019 249390 279292 277268 270371 272245 194993 195746 634025 609931 1416996 1352480 415109 409739 596419 601161 735456 718507 765167 764018 804913 820487 788502 871214 1835129 1921909 1209977 1016123 647669 635944 767919 761205 798037 815629 839760 843448 938204 945645 4161114 4274042 40.15 71.7 1
12:12:55 2024-01-25 614288 611261 194895 190325 302289 306361 311310 310012 203888 202796 244732 248448 283636 285766 3489857 3776074 5476286 5254033 988864 1017944 272372 243008 249326 250328 279063 273045 269707 270553 195165 196897 639663 605724 1394919 1355623 414226 409775 593919 595387 737545 715421 759594 770410 809303 811509 784145 876997 1849667 1946729 1195272 1006030 652792 641129 764077 765387 802502 809381 832212 848383 946056 937529 4096575 4278865 40.15 71.7 1
12:12:56 2024-01-25 620861 610992 194207 190655 300470 306937 310144 307821 203285 203078 243801 250021 282037 287068 3496764 3734552 5382132 5244968 970213 1020132 272754 241984 251870 249424 278444 274520 270486 271415 195165 195305 636844 609061 1384413 1355965 414814 408841 595960 601161 734935 718507 765167 764560 803702 820523 790446 870727 1840421 1924637 1206139 1016789 647669 635495 767919 761205 798037 811536 838770 842209 938204 945681 4163600 4274260 40.15 71.7 1
12:12:57 2024-01-25 621783 611257 193900 190690 298624 306937 310615 309247 203600 203043 243765 248183 282319 285013 3488696 3745133 5402591 5254257 976102 1019771 273902 241644 251019 250712 277564 271792 270716 271774 195439 195305 638253 608193 1385765 1358388 414814 410259 591923 602312 731906 715421 763196 765645 804876 820451 790446 870185 1834894 1922978 1211896 1018767 649549 636161 769452 763439 799168 811428 838565 841514 938204 937601 4189290 4280360 40.15 71.7 1
12:12:58 2024-01-25 611138 610398 194858 190360 299642 306937 310868 307356 203600 202723 245745 249214 282407 286714 3486945 3770688 5429681 5265589 983736 1020000 271402 242801 250839 252222 279613 273624 269484 271380 195475 195305 636844 603715 1408004 1357088 413054 411649 597688 600590 741071 718247 760164 767035 806926 821117 786375 876997 1849667 1938922 1183485 1003171 649088 641129 762454 762862 802391 811428 832402 844058 947398 942942 4088895 4274260 40.15 71.7 1
12:12:59 2024-01-25 618145 611257 194242 190690 299532 306937 312195 308323 203396 204290 243801 247358 284012 284928 3488696 3713409 5395819 5249495 980307 1017362 274774 242083 250487 251376 279788 273818 270716 271239 195434 195780 629432 612550 1390328 1354662 417140 411311 592524 599640 733894 714409 767350 768432 806090 819224 789886 869940 1837507 1927148 1211896 1019528 650936 635980 770272 764523 798037 811428 838565 842785 938870 937565 4195277 4283612 40.15 71.7 1
12:13:00 2024-01-25 612874 611029 194814 190660 299598 306347 310215 309574 203425 202228 245325 247392 282394 286750 3488696 3780067 5420096 5248710 980276 1017981 271296 242109 250804 252063 279810 273818 270752 271239 195333 195780 629432 603993 1424478 1359478 413054 410999 597688 598606 739642 719262 758479 765915 806963 820798 783850 876997 1849667 1934805 1221492 1003809 648627 640186 762454 762323 802576 813899 831811 844020 948070 944274 4095369 4274042 40.15 71.7 1
12:13:01 2024-01-25 617662 612122 194874 190655 299536 306937 310180 308323 202969 204004 243801 246639 284012 284928 3484309 3709419 5409169 5242845 982998 1016467 272407 242074 249505 250746 279788 273708 270716 271774 195470 197603 630822 613426 1397374 1354075 417177 411712 592601 599382 733894 714915 764895 769386 806962 817999 788731 870558 1841618 1927148 1211896 1020290 651400 635944 769997 765336 800302 811464 837335 843983 937802 937529 4173936 4286471 40.15 71.7 1
12:13:02 2024-01-25 615594 610393 194278 190355 299536 306901 311805 306393 203951 202405 243801 248114 282284 286275 3488696 3805074 5427820 5244968 979914 1017944 272372 241644 251621 249424 278444 273045 268886 271415 195328 197209 631343 603764 1398433 1361411 412907 412880 598075 599567 739669 721511 758479 765878 806926 819638 786153 879500 1848354 1934768 1198724 1003059 649276 639280 761375 761205 802576 811428 831539 842785 947398 942978 4098906 4270994 40.15 71.7 1
12:13:03 2024-01-25 617416 610820 194273 190655 299327 306937 310180 308394 202655 203718 243585 246605 283389 284964 3480943 3713409 5424023 5246658 982334 1012052 272407 242325 249242 250537 277986 273431 269296 271380 195165 195305 636844 611173 1410457 1350555 416547 412880 593919 602200 737545 714768 766673 771652 804664 818481 788695 874429 1842789 1941435 1194957 1017357 653192 637366 770105 765350 798037 809073 839760 844058 935549 937335 4167985 4283612 40.15 71.7 1
12:13:04 2024-01-25 615299 611257 194278 190690 301353 306937 310868 306144 204126 203043 243801 248183 282249 286275 3488696 3787484 5437146 5231870 972982 1017187 273241 241644 250842 249424 278409 273045 270531 269764 195475 195305 636844 609931 1376501 1364843 415403 411639 595355 596893 735090 719527 762879 765645 811823 824289 783960 873186 1843933 1938834 1219573 1013225 649292 641583 765742 762358 802502 811356 830538 839091 944011 944310 4126463 4270994 40.15 71.7 1
12:13:05 2024-01-25 611143 610992 194242 190841 300014 308674 310144 307356 203917 202405 243801 247140 283146 285000 3491068 3739883 5380969 5263699 987958 1016430 271542 242325 250242 249459 278409 272173 269990 271380 195749 195305 641072 603841 1387696 1349594 413054 409739 593015 600925 738722 716389 763974 769454 804730 817217 790299 876885 1846870 1943725 1217654 1010262 651400 630956 764529 767240 800031 807864 837969 847780 940870 940801 4136421 4283612 40.15 71.7 1
12:13:06 2024-01-25 621468 611261 194238 190655 299571 306146 312104 307356 203384 203683 243801 247770 282319 285837 3480981 3765312 5437146 5235602 972982 1014993 273206 241644 250666 250154 279257 272275 269742 271796 195165 195916 632616 611675 1413636 1360013 416904 409164 596419 597187 733894 719299 764520 765645 809339 823087 785558 872634 1845555 1923604 1217654 1013225 650395 641882 767919 762898 802576 811536 835109 844921 940604 945681 4136421 4274260 40.15 71.7 1
12:13:07 2024-01-25 614759 611257 194207 190690 301254 306865 311630 306393 203600 203007 243801 247358 283034 283899 3478767 3768008 5455796 5250392 990905 1017187 272789 241984 249258 250921 278409 272852 269742 269764 195785 195305 639663 605724 1382242 1355623 414226 409775 590978 597942 737305 715421 759632 770446 808103 811581 784145 877634 1854784 1953588 1200607 1007188 655122 638158 763462 768331 804858 809381 830005 848988 946231 939315 4108229 4278253 40.15 71.7 1
12:13:08 2024-01-25 618288 610565 194893 189498 300518 306937 309674 308288 203003 203113 243801 247770 282948 286275 3477010 3723761 5380969 5237493 975066 1014993 272563 242154 250278 249424 279954 272275 268886 271380 194656 195916 638747 610802 1403476 1354001 415403 412609 598112 599456 733894 719299 764389 765424 807232 820415 785799 870558 1840421 1919807 1202490 1017576 649467 638195 771750 760698 800228 811356 834697 843261 937765 946386 4155563 4274260 40.15 71.7 1
12:13:09 2024-01-25 616040 611261 194137 190725 301430 306347 311630 306428 203459 203007 243801 247358 283614 283700 3478767 3766481 5455796 5254333 988864 1017224 272182 245975 249469 250537 278697 272275 269742 270553 195475 195305 629432 606462 1400088 1355623 414226 411649 594696 597942 740597 717489 760749 770446 808710 816172 785466 879537 1849667 1943973 1211907 1008157 653192 641781 765631 766640 804858 811128 832805 847593 945873 944648 4077239 4265848 40.15 71.7 1
12:13:10 2024-01-25 622700 610992 194137 191222 299252 308674 310944 308002 203566 203647 243801 248874 282341 285766 3486796 3737236 5379527 5243078 972177 1014956 272754 241662 251408 249355 279788 272173 270752 271380 195130 195936 634123 608193 1386931 1355623 415403 410259 594275 599936 732782 716436 764520 765645 804606 820487 790970 870148 1836387 1921578 1206139 1016789 648590 635422 767919 762862 799922 818598 839970 841947 941151 948674 4162583 4283414 40.15 71.7 1
12:13:11 2024-01-25 614759 611261 194822 190678 302931 306793 312396 307321 203600 203007 243549 248622 283777 285632 3484309 3763929 5458766 5252555 986988 1017908 272337 242325 248663 250712 278444 272852 269707 270553 195439 195305 639663 607277 1383663 1358513 415109 411902 594696 596838 736200 718432 760712 770410 809245 816136 784145 880792 1854932 1943836 1217557 1007463 652982 641583 765705 765608 804858 810526 829696 849304 948252 944965 4102046 4272121 40.15 71.7 1
12:13:12 2024-01-25 618145 610846 194822 190954 299563 308674 309856 309975 204029 203612 243801 247702 282319 287594 3480906 3715906 5371868 5243078 970213 1017150 272372 242325 250630 249355 279397 273431 270561 272019 195130 195916 638211 610006 1412109 1356340 415403 409739 597264 600821 735456 718210 765167 765102 806624 820451 787542 871796 1835129 1918706 1217654 1016789 647615 637329 769011 760630 799168 816163 839760 842059 938204 947182 4161507 4281438 40.15 71.7 1
12:13:13 2024-01-25 616530 611184 193991 191384 299360 306721 311635 306358 203917 203007 243801 247358 282828 285419 3486796 3764148 5446471 5252456 988715 1017150 272372 242325 249433 250921 278263 273045 269707 272772 195576 195271 635435 605724 1388591 1355623 414947 409739 593129 597942 737022 715421 760051 770410 808066 811509 785816 876298 1852297 1943973 1215673 1006030 653257 641957 764619 767240 804170 809381 830435 848988 944680 941977 4084588 4276088 40.15 71.7 1
12:13:14 2024-01-25 618089 611147 194022 190551 298897 308565 310002 309793 203498 202866 243621 248080 281967 286240 3481580 3735926 5374455 5227503 970213 1017510 272372 241984 251798 249390 278905 271757 270561 271380 195130 195305 634025 609136 1384607 1354662 414814 410549 594440 599936 734664 717489 764633 765102 803702 820487 789850 870148 1836387 1922423 1203196 1016514 647615 635458 767919 759395 798000 816127 839760 842059 937540 944941 4154687 4277092 40.15 71.7 1
12:13:15 2024-01-25 610161 610737 194812 190413 301113 307351 310944 309574 203815 202902 243693 248203 282934 285659 3481993 3755781 5437146 5254257 981706 1017871 271296 242325 250031 249355 279696 273045 269261 270931 195576 195271 638253 602909 1397863 1356340 413054 411613 597264 597574 738163 719527 759632 767272 806890 818481 784145 876997 1850784 1941673 1211907 1003884 651400 641583 763265 764523 802576 809073 829968 845860 944680 942905 4066930 4277092 40.15 71.7 1
12:13:16 2024-01-25 619610 610701 194831 190655 301467 306433 311778 306144 203951 203389 243513 250725 282863 286526 3487365 3786547 5443057 5235326 980307 1017150 272944 241644 251019 250468 281371 273781 268886 270329 195739 194663 653756 605724 1399879 1365692 414226 410330 596382 595919 735045 719527 759594 765102 809890 820451 783948 873111 1845659 1927148 1219573 1010225 649549 641583 766813 762321 804812 816127 832212 841477 947398 945645 4129438 4277092 40.15 71.7 1
12:13:17 2024-01-25 613550 611261 193900 191257 298141 308674 311051 306428 203917 202865 243801 247736 283120 286127 3490955 3754565 5422063 5269351 990266 1017187 272337 242450 250556 250468 277952 272173 270561 270966 195500 195203 643891 604069 1404728 1352742 413054 409810 590112 601346 738685 714372 761137 768121 807232 818481 788695 876997 1845659 1952257 1204220 1008037 652328 636393 763536 767785 802576 809002 833585 846462 943975 939315 4104761 4277092 40.15 71.7 1
12:13:18 2024-01-25 622115 610398 194242 190321 301357 306937 309891 308288 203425 203078 243801 247702 282284 287594 3475896 3735813 5374455 5235392 969411 1018919 272909 242074 250630 249355 280001 273635 270716 272175 195095 196242 641606 610006 1417300 1355623 415403 409775 596639 600821 735977 719527 766257 764560 807232 820451 788100 871833 1836387 1920276 1196840 1015342 648627 640186 769379 760624 800302 816127 836665 840917 942456 947019 4148250 4277092 40.15 71.7 1
12:13:19 2024-01-25 616053 611252 194207 190616 299571 306613 311841 307106 203600 203007 243801 247908 283579 284457 3480943 3778800 5467369 5265589 992627 1018956 272578 242217 249888 251376 278462 273140 269742 270518 195749 196932 646709 604069 1382055 1355623 414226 409775 592358 598790 738068 716436 759472 770410 808377 818481 786355 876721 1849667 1949491 1198724 1006030 654379 638304 763536 765842 804858 809381 832805 848988 944680 940645 4107693 4274260 40.15 71.7 1
12:13:20 2024-01-25 618679 610393 194500 190655 299078 306937 311348 307821 203566 203043 244659 248080 282249 286714 3480943 3736111 5371868 5252200 971808 1018233 272232 242253 251654 249321 279788 274399 270716 272069 195130 197312 640176 609402 1414203 1357933 416584 409739 598001 601282 735977 719527 764316 764560 808325 820487 788100 871833 1840384 1921909 1215735 1016789 648590 637329 768290 762828 798037 816163 839760 843411 938204 948162 4155178 4278865 40.15 71.7 1
12:13:21 2024-01-25 616978 612728 194858 190694 299607 306829 311813 307527 203600 203043 243801 248114 283777 284422 3488696 3774326 5451913 5261835 988160 1020332 271296 242900 250768 250608 280030 272936 270168 271239 195434 195780 630822 606388 1395644 1360910 415403 412264 597965 597500 740291 719262 762991 768121 811823 817903 784145 880186 1852297 1940297 1204373 1004599 651326 642038 762995 764523 802502 811392 833806 846499 944680 942905 4078928 4274042 40.15 71.7 1
12:13:22 2024-01-25 619483 611261 194172 190940 299082 306937 310180 307786 203566 204290 243765 247896 283146 284969 3486796 3718803 5396786 5245052 981353 1015711 273277 242154 249956 251482 279788 274290 270716 271310 195607 195814 633949 613426 1396229 1355486 417770 410928 592979 601184 734004 715421 768333 768905 807232 818035 788731 873880 1843038 1932975 1191190 1018767 653257 637816 769997 765842 799168 810784 839760 845860 936875 944928 4179898 4280360 40.15 71.7 1
12:13:23 2024-01-25 614378 611257 194822 190655 301462 306901 310868 308520 203917 202370 243801 247736 282284 286786 3481825 3784043 5427521 5245052 979539 1017288 272372 242325 251055 249355 279262 274000 269296 271774 195465 197487 638253 603993 1427358 1360215 413845 412049 596971 599198 740693 719226 761756 765878 806926 819456 786375 876997 1850709 1936589 1225330 1004599 649549 642038 762995 762321 802576 811428 833623 843747 948743 942942 4096480 4270718 40.15 71.7 1
12:13:24 2024-01-25 617849 611261 194242 190655 301372 306901 310868 308288 202935 204004 243801 246639 283579 285004 3488696 3717444 5380969 5231539 980823 1014625 272372 242154 249433 252882 278409 277304 270752 271001 194993 195848 638253 613148 1422205 1350667 417473 411470 592833 603210 736513 715238 767313 772201 804270 819768 788695 874354 1845419 1935216 1215735 1018043 654618 639224 769997 765842 798037 809038 839760 846499 935549 937529 4164280 4283414 40.15 71.7 1
12:13:25 2024-01-25 618679 610398 194247 190522 301430 306901 311086 306964 203712 203007 243801 248494 282284 285904 3484309 3782106 5424117 5229966 974371 1017187 274622 241439 250806 250119 278444 273431 269742 269729 195785 195102 638253 609496 1406754 1364843 416510 411639 596199 598532 733793 719490 761683 765336 811823 824289 783960 874068 1845659 1925601 1198724 1013898 649549 642038 767374 762791 804858 811500 832365 842278 943270 945645 4132937 4269378 40.15 71.7 1
12:13:26 2024-01-25 612911 610997 194040 191257 298350 309279 310180 306964 204058 203007 243801 247358 283146 285837 3484309 3747898 5408894 5254333 987958 1017944 272112 242154 250242 250154 279486 271792 270752 271190 195612 195136 645300 603637 1401114 1352522 413640 409810 590538 601346 742274 716389 760949 770008 807085 818408 789432 879388 1847852 1953704 1206011 1011017 651400 638279 765742 765608 801438 809912 837298 847593 941899 939315 4117602 4277308 40.15 71.7 1
12:13:27 2024-01-25 619005 612555 195476 189523 300939 306865 310144 311393 203003 203825 243801 247736 282284 286204 3480981 3731928 5392160 5243078 975216 1017187 272789 242154 250842 250537 280389 273045 269707 271415 195238 195916 637318 611525 1381868 1356893 416289 413194 597504 601346 735456 720316 765438 767809 808729 824253 788613 872634 1846870 1922243 1188307 1013786 651400 642038 770068 762898 802431 818017 833585 841551 944717 945877 4135889 4280360 40.15 71.7 1
12:13:28 2024-01-25 614759 611257 193900 191279 298624 306469 312068 306428 203917 203043 243801 247736 283111 284737 3484309 3767896 5446471 5254333 991298 1017944 272337 242325 250067 250956 278091 273045 269707 270553 195785 195271 632212 603993 1396987 1355623 414814 409775 593125 598790 738068 716436 760749 772670 808066 816172 788159 877634 1857433 1951342 1202490 1007463 655122 638122 764583 768877 804858 809381 831774 849304 946727 939315 4104761 4280360 40.15 71.7 1
12:13:29 2024-01-25 617845 610820 194242 190655 299501 308674 311753 308072 203425 203078 243801 247908 282284 286714 3478418 3734581 5371882 5243078 970213 1016467 272789 242109 251444 249390 278518 277660 269990 271415 195165 195970 635435 608268 1384083 1354662 415403 408555 596382 600821 733894 718507 765167 765645 804270 820559 790446 868668 1840164 1925002 1194957 1019031 648540 638316 768974 762323 799580 815946 837112 844012 940966 947725 4157655 4280360 40.15 71.7 1
12:13:30 2024-01-25 611818 611184 194242 190655 301353 306397 311783 306428 203600 203078 243801 247702 283813 284023 3484033 3767896 5455796 5254333 987457 1016467 271922 246286 249258 250119 278553 272659 269672 270588 195165 195271 629432 606592 1382571 1357088 414814 412264 596497 598790 738722 719262 760749 769283 809281 816172 784145 881257 1850982 1940297 1213790 1007437 652913 641327 764529 764992 804858 811673 833956 846313 944497 944648 4072925 4272741 40.15 71.7 1
12:13:31 2024-01-25 621815 612295 193509 191128 298594 306721 310180 307356 203566 203043 243211 248149 282319 284457 3470933 3737236 5380969 5243078 975762 1016467 274043 241608 250278 250537 277656 277268 270752 271380 195475 195271 636844 611750 1455947 1353701 415403 410549 593919 601346 733894 714915 764633 765878 805457 820451 790446 869248 1839078 1933844 1213815 1019528 652328 636429 770543 767112 801860 816281 838416 844465 939462 947058 4190962 4277092 40.15 71.7 1
12:13:32 2024-01-25 624814 610398 194711 190521 299536 306829 310650 307391 203318 202547 245745 247358 282284 286714 3480981 3780067 5418495 5254333 982521 1017674 271093 242325 251055 249390 279428 273045 270308 271415 195201 195305 636844 603562 1404788 1359867 413054 410999 598185 598957 738722 719262 758516 765915 806926 818035 786375 877634 1849667 1934805 1223411 1004599 649549 640222 763536 761242 804812 811428 832804 846842 949905 945536 4084437 4276618 40.15 71.7 1
12:13:33 2024-01-25 620050 611257 194247 190690 299536 306937 311564 309247 203003 204290 243801 249759 283614 287672 3480943 3713409 5409169 5246845 982260 1016430 273241 242325 249505 250921 278518 277660 269296 271380 195785 195882 639839 613501 1394387 1353701 416584 409810 593015 599668 735456 715421 768446 770373 807232 817770 788695 873111 1843038 1937548 1196840 1018804 653257 638340 770026 765842 798897 810214 839760 847780 936875 947100 4184008 4284512 40.15 71.7 1
12:13:34 2024-01-25 620932 612085 194101 191144 299426 306793 312231 308147 204097 204290 243801 247392 283431 284693 3491184 3714745 5410784 5246477 979427 1014956 273277 242325 249505 250921 278187 277109 269296 271415 195201 195305 636844 611525 1385209 1351783 417177 409810 590905 599640 735706 715421 767350 768702 807232 818035 788731 871870 1840421 1934768 1217654 1018493 653257 637402 770543 765842 798037 809038 839760 845897 936875 937565 4164557 4275801 40.15 71.7 1
12:13:35 2024-01-25 616030 610778 194540 190850 299430 306757 310980 309356 204131 202512 243693 248391 282152 286606 3481552 3784894 5430275 5244968 978145 1017944 272056 241984 251444 249459 279292 273431 269296 270966 195833 195305 644464 602775 1403394 1363875 413054 409547 596350 599640 738068 718247 759509 765878 806926 819224 784133 874429 1846736 1938472 1223411 1003884 648627 640222 764077 761242 804286 811464 831811 844020 948743 945681 4101222 4270994 40.15 71.7 1
12:13:36 2024-01-25 613555 611257 194242 190522 300708 308661 311310 311293 202868 203862 243729 248971 283437 285623 3485428 3709419 5401111 5258082 985141 1016750 272407 243223 249505 250572 279752 273431 269296 271001 194993 195339 622483 610652 1394080 1346404 416584 411938 591814 600858 737186 715458 765475 771575 806090 816848 790822 875711 1844348 1937548 1196840 1017576 653257 638340 767747 765805 798037 810344 841557 848988 938204 937493 4145800 4283414 40.15 71.7 1
12:13:37 2024-01-25 620222 610997 194282 190660 299291 306865 312139 306428 204063 203685 243513 250021 283005 286571 3475783 3774257 5433275 5231473 974371 1016430 273277 245919 250804 250782 278444 273045 270566 270553 195475 195305 636844 611675 1382035 1364843 416584 409775 595538 596727 733894 719807 764078 765645 809281 820487 785816 870595 1845659 1921909 1174450 1013898 650936 642038 769552 764523 802576 811500 834882 842785 943306 947761 4136421 4274260 40.15 71.7 1
12:13:38 2024-01-25 616269 611261 194278 191124 299536 306901 312068 307106 203634 203043 243837 247942 283587 286043 3489857 3774677 5464342 5256197 992394 1021821 272683 242325 249469 250921 278479 273045 270461 271001 195785 195305 639663 604833 1387907 1355623 415109 410999 591777 598790 738068 717489 761212 772122 809318 816172 786375 879537 1852297 1943973 1208140 1006746 653257 642074 765742 765608 804776 811855 830005 848988 947398 937565 4080149 4270994 40.15 71.7 1
12:13:39 2024-01-25 621667 611261 194176 190990 299078 306937 310650 307821 203634 203043 243801 248908 282319 284969 3475670 3735700 5393212 5246751 976102 1016430 274078 241358 251055 252919 279788 272173 270752 271190 195475 196004 638253 609205 1406818 1354662 415403 410549 593015 599973 734174 715458 764633 765301 805519 820559 791044 869285 1835166 1930832 1213815 1020290 650936 635980 770543 765608 800302 811500 838565 844020 938649 942942 4183315 4280360 40.15 71.7 1
12:13:40 2024-01-25 622562 610992 194278 190522 301357 306901 310904 307391 203318 202193 245325 247942 282319 287383 3481094 3776273 5419362 5248666 981278 1020406 271402 242253 251019 249390 279327 273635 269261 271204 195643 195848 638253 602946 1409872 1357621 412907 409810 598112 598532 737642 720084 759092 765878 806926 818035 784097 876997 1849667 1937548 1202490 1004599 648627 640222 763536 760666 804849 811536 830005 844020 946905 945718 4102349 4264908 40.15 71.7 1
12:13:41 2024-01-25 607583 611248 194319 190690 300936 306901 310215 308358 202795 203078 243801 251709 283182 285022 3479344 3708049 5391964 5259852 981353 1018956 271851 242325 249326 250782 279788 273394 270752 271759 194377 196549 638390 611675 1392131 1345871 415403 411649 594426 604456 737142 716472 764352 770446 804643 817325 791044 875711 1844348 1932767 1198724 1013898 653257 638316 765742 765032 798037 807864 839760 848988 936958 940645 4136421 4274260 40.15 71.7 1
12:13:42 2024-01-25 619310 610398 194242 190655 299536 305930 311747 307141 203003 203718 243801 248114 282429 285837 3476589 3754368 5427820 5222787 976102 1019570 273030 241501 250875 250399 279788 273624 270752 270413 195917 196380 670668 603993 1414384 1368230 413933 411639 595777 596727 737022 718796 761794 767374 811072 820451 784145 876372 1844349 1933399 1198724 1007322 649931 639733 765742 760587 806025 816163 832402 841551 947398 946386 4128965 4267901 40.15 71.7 1
12:13:43 2024-01-25 612477 611252 194862 190690 299571 308674 309674 308323 203600 203043 245708 246673 283579 285887 3480943 3718485 5396000 5246546 989559 1016430 271542 242693 251030 252955 279788 273818 270335 272139 195024 196120 636844 606388 1409227 1350667 414226 412264 595225 603168 740278 719017 768301 770446 804848 817903 793217 878873 1844386 1946642 1194957 1011017 652792 635944 765742 765387 800302 809073 839760 848988 939201 937299 4127042 4269378 40.15 71.7 1
12:13:44 2024-01-25 619903 611257 195166 190386 300965 306397 311158 308098 203003 203718 243801 247770 282438 285806 3496448 3745122 5412387 5235602 974371 1019913 273241 242154 250842 250712 279292 272863 272677 271999 195811 196290 635435 613426 1390105 1362158 417473 412880 598075 599640 735483 720389 764316 767149 809339 820451 784097 870595 1846870 1916066 1221492 1013898 650936 642074 769415 764523 802576 811500 833585 842748 942602 947725 4138844 4274042 40.15 71.7 1
12:13:45 2024-01-25 615631 613596 194207 191547 299501 306901 312068 308701 204234 203043 243801 247896 283543 284493 3480981 3769298 5446471 5261835 990162 1017150 272372 242154 249469 251481 278479 273431 270531 270553 196095 197487 646709 605790 1407686 1355623 414741 412880 593622 599331 739642 715238 760051 770373 809523 819370 788122 877634 1850917 1949491 1204373 1007463 654655 638340 764619 765842 804776 809381 832365 848988 946056 940801 4104761 4274042 40.15 71.7 1
12:13:46 2024-01-25 617799 610829 195166 190621 299571 306937 309891 308323 203425 203043 243801 247736 282293 288035 3484309 3722669 5371868 5239338 970213 1014956 272789 242154 250983 249390 279718 273431 270752 272571 195165 196223 632616 609743 1393036 1359867 417335 412880 597817 603057 736985 721573 767809 765534 808266 824873 788658 871870 1841729 1919063 1191190 1016524 648590 638733 771201 762321 800302 817316 839760 844883 939536 948431 4154687 4274260 40.15 71.7 1
12:13:47 2024-01-25 614759 612555 195131 190681 300899 306829 312032 307356 203600 203043 243801 247187 284162 284928 3475896 3765054 5451913 5255963 988864 1017944 272147 243223 250031 250712 279620 272852 269742 271380 195785 195305 638253 608193 1387263 1359478 415403 412300 597541 598238 743585 720438 762842 770263 811823 817758 787419 882012 1854932 1943973 1213790 1004907 653183 642038 764619 765608 804812 813972 832365 848988 947398 942942 4073344 4269378 40.15 71.7 1
12:13:48 2024-01-25 621815 610988 194242 191292 300438 306937 310615 307751 203600 203078 243801 248908 283146 285601 3483988 3728988 5365557 5239338 972982 1016430 273206 241644 251621 250537 278195 272398 268886 271829 195685 195916 636844 609061 1386267 1352480 415403 412062 594696 601161 733894 717231 766071 768830 807176 820378 792056 872634 1841581 1926339 1204220 1016789 648627 636429 768974 764496 800302 816127 839760 839091 940598 948431 4167061 4280360 40.15 71.7 1
12:13:49 2024-01-25 612469 611257 195131 190321 302786 306505 311813 307821 203634 203647 245882 251991 283579 286454 3481094 3750407 5442982 5258082 988589 1019424 271957 246357 250242 250502 279913 273045 269742 271380 195785 195339 638253 608193 1404597 1359478 415403 412916 597264 598459 738539 719262 764078 770410 811676 818226 786961 881862 1856195 1945809 1191574 1006642 653257 642838 764619 765608 804812 811888 835072 848950 947398 942905 4086907 4270994 40.15 71.7 1
12:13:50 2024-01-25 620186 612723 194207 190960 299283 306937 310868 307821 203459 204147 243801 247942 283813 284760 3481825 3718529 5409169 5248809 981353 1016430 274463 242356 250278 250921 278409 277341 269296 271415 195749 195780 630822 613426 1418403 1355486 417177 409128 593015 601498 735045 715421 765438 768158 807232 820415 791007 871861 1848054 1934300 1213815 1021146 652792 638770 772299 765534 801933 811464 839760 845860 939981 946584 4185872 4297218 40.15 71.7 1
12:13:51 2024-01-25 613669 611257 195131 190488 302362 306937 311332 307821 203600 203078 245882 247324 282354 286750 3481094 3747698 5427446 5258082 984326 1017908 271507 246322 250278 249424 279939 272754 269742 271380 195785 195882 638253 604738 1399443 1360706 414814 412300 598112 598957 740364 722467 762991 768158 809281 818481 786375 878258 1852297 1943051 1204373 1006717 651326 642911 764619 764412 804858 813972 835184 849530 947398 944977 4088435 4277092 40.15 71.7 1
12:13:52 2024-01-25 618362 612550 194551 191118 299563 306937 311122 308072 203285 204290 244949 247736 283813 284982 3486210 3713521 5409169 5245066 982222 1016430 273206 242325 249505 250921 278180 277145 269296 271415 195612 197765 640015 612550 1422602 1354408 416584 411421 594696 599419 734935 715421 765401 768158 808377 820415 791044 871177 1843038 1934768 1227530 1020290 653257 640133 772262 769076 802391 811284 838416 846351 939425 944648 4176466 4280360 40.15 71.7 1
12:13:53 2024-01-25 614288 611257 193890 190514 300230 306541 309856 309258 203285 203078 245214 248900 283098 284969 3479344 3709301 5377139 5261948 985141 1014956 271542 246184 250242 250712 278409 277036 268886 272661 194821 196564 635888 609496 1381332 1345449 415403 412228 595723 601781 737642 717489 765167 772122 804848 818481 793365 876997 1844386 1938463 1221492 1013898 653257 635944 767374 767055 799168 809038 839760 851888 939315 942858 4141259 4284516 40.15 71.7 1
12:13:54 2024-01-25 621815 613591 194632 190925 299598 306901 312798 308979 204063 203968 243765 248114 282398 285802 3488696 3772860 5429408 5235602 975762 1017944 272980 242325 250842 250537 280031 273045 269520 271794 195201 195916 637318 612625 1385250 1360977 416584 409810 598112 599640 735456 720353 766804 765915 806926 820487 785799 871165 1845659 1921909 1210023 1016065 649467 642074 770543 761205 802576 816163 837535 842785 939201 948431 4155563 4276618 40.15 71.7 1
12:13:55 2024-01-25 616122 612469 194000 191442 298488 306757 311890 306820 203634 203043 243801 249910 282863 285517 3480906 3770717 5446471 5258082 991612 1019424 272372 242325 250278 251691 278409 274036 269742 270588 196095 195305 633602 605724 1388259 1355623 415109 410999 593015 597339 737084 716980 760786 772127 808103 816172 785799 876997 1852297 1953775 1204373 1006746 653257 641583 765742 765842 804812 810526 830005 848988 947398 944928 4096329 4276088 40.15 71.7 1
12:13:56 2024-01-25 619667 611001 194681 190538 300336 308565 310437 309082 203781 203506 243657 247702 282354 287630 3471629 3718543 5374455 5235602 970213 1019958 272754 242325 251019 249424 279818 273431 268851 272245 195165 195916 634025 610006 1402727 1355623 415131 409810 596235 601744 735977 719262 767201 764560 807232 820559 788731 871870 1841456 1921909 1196840 1014362 648627 638340 768327 761242 800302 816163 839760 841241 939536 948431 4151722 4270718 40.15 71.7 1
12:13:57 2024-01-25 611143 611001 194883 190447 302033 306577 311925 309356 203815 202902 243657 248413 283402 286060 3481094 3758572 5442982 5256170 988864 1017944 272407 246357 249433 252689 279292 272852 269742 270966 195785 195305 638253 607917 1394248 1355623 415403 412264 596382 597647 738539 718210 762991 770410 809318 818027 785816 878531 1853614 1943936 1190881 1006030 652328 642074 763536 765065 804747 810820 831774 847780 946727 942942 4081858 4270994 40.15 71.7 1
12:13:58 2024-01-25 620858 611261 194242 190694 301795 306937 312011 310231 205466 204042 243621 248046 283437 284888 3490414 3729397 5395819 5243078 980652 1017187 274409 242253 250242 250921 278409 277341 269296 270966 195785 195305 638253 612988 1399741 1356452 417177 409451 593015 602312 734004 715421 765475 768976 806661 819224 789886 870558 1844348 1932665 1215735 1020290 653257 638304 770543 765878 800302 811428 839760 846162 937540 937601 4173936 4283414 40.15 71.7 1
12:13:59 2024-01-25 616541 610997 194278 190492 299607 306672 311122 306393 204234 203043 243585 250549 282130 286499 3482938 3777270 5423106 5235602 981353 1020406 272754 241984 251834 249424 281501 273818 269484 271380 195820 195271 638253 604701 1406262 1363274 413933 409739 596419 599640 740023 719807 760749 764760 810462 820451 786122 875711 1848317 1934768 1223411 1007764 649549 640222 765742 762898 807204 815896 829968 842785 948743 947055 4123545 4264908 40.15 71.7 1
12:14:00 2024-01-25 613816 612728 194862 190694 299117 308384 310144 308072 203951 203043 245362 247392 283146 285837 3491063 3723605 5402591 5267454 988789 1017944 272091 243016 250556 250886 279367 272173 269990 272245 195858 196120 639663 604738 1407966 1350629 414226 412035 596492 602946 740924 717489 767752 772670 806661 818481 792203 881571 1846736 1938351 1198724 1012456 653257 635980 767919 765301 799735 809002 839760 848988 939201 937565 4127042 4274260 40.15 71.7 1
12:14:01 2024-01-25 619939 611257 195476 189523 301388 306672 310868 308358 203003 204004 243801 247942 283146 286244 3491447 3742702 5392132 5244824 975650 1020406 273100 242325 251019 250502 282167 272659 270716 272175 195130 195916 643035 612550 1383360 1360013 416584 409810 598961 599456 736137 720353 765475 765337 808950 820451 788465 871870 1845659 1921909 1204373 1017576 648627 640222 769997 761242 802006 817438 838565 841588 939238 948431 4151722 4277280 40.15 71.7 1
12:14:02 2024-01-25 613852 612295 194853 190360 300482 306865 311122 308556 203600 202761 243801 246605 284109 285400 3479344 3755558 5454044 5259928 990786 1020406 272232 243084 249291 250817 281371 272852 269742 271001 195785 195305 639663 608102 1406521 1358513 415403 412300 594403 598790 742120 719017 762991 770446 810499 817325 784145 878531 1853614 1943973 1215673 1005142 653257 642074 766813 765608 806025 810250 832402 848988 946905 944310 4077239 4274260 40.15 71.7 1
12:14:03 2024-01-25 621788 611261 194242 191292 299047 306937 310650 307857 203634 203113 243801 248528 282948 287566 3479344 3731928 5399844 5248441 977463 1020406 274392 241465 250699 250817 279788 274399 270716 271844 195607 195305 628042 609668 1438398 1356340 416584 411130 591777 599973 733894 717415 766862 765915 806090 820487 791044 870558 1840421 1933844 1215735 1020290 652792 637853 770543 765608 800302 811464 838565 845259 936477 937565 4164557 4274260 40.15 71.7 1
12:14:04 2024-01-25 617798 610393 194278 190677 301357 306937 311122 306393 204268 203043 243801 248701 282319 286517 3479344 3782584 5427446 5228141 978145 1020332 273604 242176 251546 250399 279153 273818 270752 271085 196264 195169 660803 605724 1389672 1367753 414226 409164 596419 597390 737545 718210 760749 765645 811786 820523 785816 874466 1844386 1934805 1221492 1008074 649549 640222 765176 762358 807204 816163 829968 841551 948281 947091 4126491 4267950 40.15 71.7 1
12:14:05 2024-01-25 612947 610997 194278 190660 298629 309110 310215 307356 203634 202723 243837 247770 282434 286459 3479344 3733173 5401472 5284917 988589 1017187 272372 242845 250842 251447 281371 274982 270716 271689 195643 195814 632212 603993 1389350 1351442 414153 412085 595538 601319 741595 715458 763817 770410 806661 818481 793115 881383 1844386 1953141 1209924 1010264 652328 636429 764619 765608 802576 811490 837373 848383 943306 940645 4114153 4274260 40.15 71.7 1
12:14:06 2024-01-25 619782 610829 195476 190056 300974 306937 310215 309294 203285 203718 245325 248114 283146 286920 3479344 3731655 5381044 5243265 976059 1017944 273015 242257 251055 250537 280144 273045 269707 272415 194882 196358 638747 611449 1412851 1359478 417177 412880 597817 603057 736985 720353 765475 764760 808950 824253 787542 871833 1844348 1924698 1206257 1016561 649549 640222 769997 761242 800302 817894 839163 841551 940685 948431 4145800 4274260 40.15 71.7 1
12:14:07 2024-01-25 620790 611261 194278 190527 301357 306649 311818 307356 203634 203113 243801 248149 284047 284059 3480665 3766481 5449582 5252456 988864 1017944 272372 242881 249469 250537 279559 273045 269742 271190 195785 195305 639663 608546 1386528 1362318 415293 413390 596382 597500 742274 721511 762842 771392 811035 818481 786375 881143 1857433 1955243 1217557 1007322 656057 643404 765742 765915 807168 809073 832758 850236 947398 942942 4084626 4271214 40.15 71.7 1
12:14:08 2024-01-25 620222 612295 194247 191292 300470 308674 310615 307391 203634 203113 243549 248942 282535 285000 3481094 3726373 5365557 5235602 972908 1014993 273241 241474 251605 250537 278004 272208 268886 271380 195510 195916 636844 609061 1402810 1355373 416547 411676 595537 602258 733784 717415 765167 767822 804701 820342 792019 870521 1840421 1933362 1213815 1021146 651400 636429 770543 765041 801401 811536 839760 845259 937838 942638 4173936 4281787 40.15 71.7 1
12:14:09 2024-01-25 614493 610820 194858 190655 299642 306937 311122 308063 203634 202405 245745 247770 282319 286835 3479344 3777572 5418495 5252536 980276 1019876 271507 242325 251055 249424 279878 273431 271980 271345 195749 195882 634992 603562 1398751 1359867 414226 411938 598112 601029 742385 723590 763428 769454 811823 820798 788613 879350 1853517 1936826 1200607 1004599 649549 641957 765288 763403 804776 811464 833623 848848 950090 945609 4081556 4264670 40.15 71.7 1
12:14:10 2024-01-25 618292 611599 194216 190940 299527 306901 311086 310414 202969 204004 243801 249032 283636 284928 3479344 3709419 5390519 5252456 983699 1017150 272372 242325 249995 250886 278409 273624 269227 271345 195095 195916 640176 611675 1386030 1346404 417177 412228 592760 603216 737545 716944 765475 774403 807176 820383 791421 876149 1846870 1935265 1196840 1021146 655122 638267 770543 767505 800031 813899 842157 847742 937540 943476 4179898 4283414 40.15 71.7 1
12:14:11 2024-01-25 619273 611261 194207 191257 301357 306865 311086 308253 203883 204290 243801 248114 283431 284893 3481094 3713187 5396328 5250226 979952 1017150 274498 242325 250594 250921 279004 272138 269484 271380 195785 195305 638253 613426 1417545 1355373 417770 409775 593015 601161 735977 715421 765475 769246 807232 820415 791895 871833 1843038 1941110 1215735 1023788 655589 638158 772299 768792 802539 815703 839611 847705 938204 942905 4181502 4286471 40.15 71.7 1
12:14:12 2024-01-25 616467 612279 194818 190616 299571 306937 311086 307321 204268 203007 243801 248874 282319 286813 3481993 3782976 5443434 5243078 979539 1017944 272372 241644 251798 250119 279472 273624 269672 271380 195823 195882 630822 603993 1416390 1365692 414226 411349 598112 599751 738188 719771 760675 765424 809245 820415 785799 876335 1844386 1932665 1200607 1007463 650860 641957 767845 763219 808297 816018 832768 845671 950016 948674 4114006 4266628 40.15 71.7 1
12:14:13 2024-01-25 616040 611603 194242 190655 301517 308820 310944 310414 202969 203683 243801 246639 283579 285842 3479344 3708049 5404329 5246509 983699 1016430 272147 242666 250031 250921 278409 271757 269707 271794 195095 196188 639252 612625 1397477 1346404 417177 412264 594696 601744 738188 717489 765438 772670 804913 819638 793077 876959 1845659 1935487 1221492 1017576 654189 638377 769011 768766 800149 813323 842120 848197 937393 944648 4160124 4283414 40.15 71.7 1
12:14:14 2024-01-25 620050 610992 194984 191014 299527 306901 312032 306358 203917 203650 243657 248874 282319 286311 3479344 3782697 5433275 5229966 972982 1017150 273277 241809 251019 250712 278444 274000 269742 270294 196060 195271 633602 609931 1390380 1364843 416584 409416 596382 596727 735456 719527 764078 765645 811035 820523 784145 871833 1845659 1927208 1219573 1013898 650936 643897 769011 763439 803638 816163 836302 845596 947696 950168 4122394 4273304 40.15 71.7 1
12:14:15 2024-01-25 614273 611252 194822 190655 302075 306937 310540 309914 203566 203043 245217 247324 283182 286293 3484309 3709419 5396627 5246509 986988 1015711 271542 242837 250242 250677 279028 273406 268886 272435 194786 196359 638747 609061 1390263 1346132 415403 412228 594696 601781 735125 719017 764316 771502 804876 818481 793365 876721 1845659 1936863 1219573 1012456 653257 635944 765742 767240 800302 809002 841557 848988 939165 942424 4136575 4303399 40.15 71.7 1
12:14:16 2024-01-25 621815 611106 194675 191083 300297 306685 311711 307321 203741 204290 243247 250725 283747 285869 3479344 3772178 5427820 5229966 975066 1016430 273241 241984 251019 250502 278444 273431 270307 269729 195749 195305 633602 609496 1390490 1364843 416584 409451 598112 599751 735045 719527 764078 765645 812830 820523 784145 871870 1845659 1921615 1198724 1012456 650936 642985 769011 765336 804812 816163 834215 843384 944680 947019 4127088 4282214 40.15 71.7 1
12:14:17 2024-01-25 614538 611138 194681 190989 301861 309766 312158 308147 204097 202972 245180 247358 283372 285878 3480665 3729114 5404329 5246509 987958 1016430 271957 242325 250630 250712 279063 271757 269990 272019 195749 195305 638253 604738 1408029 1351783 414226 411613 595960 601708 737314 717921 765167 771539 807232 818481 793328 880443 1845659 1949491 1196544 1010980 653257 636393 765162 765608 801438 810214 838888 848988 941196 939315 4123545 4277092 40.15 71.7 1
12:14:18 2024-01-25 619525 610997 194852 190713 302211 308565 310002 308182 203498 203506 243405 249671 282332 287450 3496448 3731777 5371868 5243078 970213 1016787 272789 242154 250754 249390 279718 273431 270752 272245 195165 195746 641606 608799 1388613 1355623 416289 410999 597965 601708 737022 719262 765475 765645 807176 825237 789850 873769 1840421 1923272 1213815 1016789 648627 638304 768290 762286 800302 817316 839760 844690 939536 948162 4154687 4274042 40.15 71.7 1
12:14:19 2024-01-25 612008 611857 194822 190056 301139 306577 311818 309975 203888 202902 243693 248622 283835 285659 3475745 3750445 5448518 5252456 988864 1020132 272754 246495 249469 250677 279810 273045 270721 270966 196060 195305 638253 608268 1393437 1358900 415403 412880 596382 599215 740888 719527 764087 771539 810426 817903 786375 880186 1853614 1943936 1213790 1007463 652792 642038 765742 765608 804812 810214 832618 848383 946727 942942 4072339 4267950 40.15 71.7 1
12:14:20 2024-01-25 619005 611257 194194 191547 301362 306937 311086 308288 204029 203863 243477 250285 283295 284786 3481094 3730827 5392483 5238968 978552 1017510 274043 241984 250242 251482 279788 273431 268886 271380 195612 195305 630822 613426 1389705 1352480 417473 409739 593015 600888 734935 715421 765475 767600 806090 820415 791007 871833 1840421 1934224 1217654 1020253 653257 638304 770543 765878 801438 811428 839760 846499 937540 946347 4182884 4277308 40.15 71.7 1
12:14:21 2024-01-25 613509 610398 194278 190488 301357 306901 311086 309210 203917 202688 245217 248080 282002 287783 3486483 3771882 5411707 5254333 979539 1018771 271901 242630 251019 249390 279257 273431 269484 273426 195643 195305 638253 603562 1394900 1360977 414226 411035 598112 599382 738758 720353 762991 767578 808674 819801 785799 878247 1849394 1934768 1213815 1004599 649549 641767 763536 762321 806560 811500 829968 844058 948743 947055 4096291 4264670 40.15 71.7 1
12:14:22 2024-01-25 614759 610809 194242 190951 301435 306937 310180 309258 202969 203683 245217 248865 283579 285040 3476009 3706227 5393212 5263689 984165 1017150 272112 246322 250067 251015 279788 273818 269672 272210 194821 196188 633030 609936 1380366 1345449 416584 412300 594696 604738 738188 717489 765511 772670 804913 817999 793365 876997 1845659 1938277 1219573 1015342 654189 638304 767919 767505 801438 810214 841557 848988 939536 943457 4136421 4283414 40.15 71.7 1
12:14:23 2024-01-25 623106 611257 194247 190660 301362 306361 312104 307321 203778 204147 243801 248149 283208 286240 3479344 3754368 5440662 5241076 974296 1020406 273902 242011 250875 250852 278444 276840 270944 270518 195948 197487 658337 606592 1400099 1367753 415403 412587 597264 599751 736092 718210 762991 765609 811682 820559 785816 874429 1848317 1931293 1213815 1011017 650474 642985 767919 763981 807168 817316 832402 844883 948743 947055 4127042 4269378 40.15 71.7 1
12:14:24 2024-01-25 612441 610997 194242 191093 299536 307610 310144 307821 203917 202865 243801 247358 282398 285806 3479344 3723794 5390244 5267387 989821 1018956 272041 242630 250487 250782 281262 274593 270525 271844 195785 195339 638253 604738 1401928 1350443 414814 412192 594696 601744 742274 716325 764078 770410 807232 818481 793365 880905 1845659 1952257 1192706 1011017 652328 637329 764619 765608 802576 811198 837335 848988 943270 939315 4108285 4274260 40.15 71.7 1
12:14:25 2024-01-25 618025 609136 195166 189493 301185 306937 310180 309223 203285 204028 243801 247358 282319 286714 3479344 3727964 5381193 5239062 974991 1018808 272959 242145 250768 250399 280306 272972 270752 272485 195323 196392 631207 611412 1412938 1355623 416584 412880 598592 601830 737022 720353 765475 766715 810672 820487 788658 871870 1843038 1921909 1221492 1016789 649549 641129 770068 761205 801438 818472 839760 841551 941935 947725 4151722 4274260 40.15 71.7 1
12:14:26 2024-01-25 613377 611257 195303 190342 302822 305535 311813 307356 203566 203078 243801 246605 283614 286454 3476865 3739770 5442982 5248710 989998 1017187 272372 246322 249219 251447 282167 273212 272247 271274 195643 195237 639663 607461 1398274 1360215 416289 413135 596382 597187 740888 719380 764011 772670 811645 817903 787298 882012 1853614 1943936 1195272 1008157 653257 642985 765742 765608 804849 811703 832402 848988 947398 944274 4070770 4270994 40.15 71.7 1
12:14:27 2024-01-25 620222 612760 194207 191253 301254 306937 311086 308288 203634 203647 243801 248528 283182 285018 3479344 3742429 5396627 5245052 975762 1017187 274498 241675 251019 250921 278409 271792 270716 271999 195500 196324 630822 612512 1439397 1355623 416584 412295 594549 602448 734912 717489 765167 768121 807176 825201 791007 870558 1840384 1926802 1217654 1020290 653257 637853 771635 767240 801438 811500 839760 846499 939238 937601 4164557 4277308 40.15 71.7 1
12:14:28 2024-01-25 618025 610398 194858 190690 299571 306937 311122 306856 204268 203043 243801 248874 282319 287041 3476865 3778224 5427820 5222511 976879 1017981 273277 241644 251055 250537 278544 277268 269707 270553 196406 194967 646709 608332 1410746 1371130 416584 411712 598185 599567 736985 721061 762805 768394 811645 825237 785466 876380 1848286 1933362 1217654 1012456 651362 643441 767919 764523 807168 816163 832402 843384 947398 948431 4126491 4264908 40.15 71.7 1
12:14:29 2024-01-25 615163 612560 194207 191593 298624 308674 311122 306891 204092 203043 245044 247736 283182 286329 3479344 3756059 5418495 5231539 987958 1017908 272407 242486 251019 250886 277986 272624 268886 271190 196060 195664 646709 604233 1393386 1355486 414961 414052 595225 603168 741340 715311 763428 771652 809178 820761 791007 879500 1848354 1953167 1189307 1009470 653257 638304 765162 769971 802465 810820 837335 848988 944813 937529 4117663 4274042 40.15 71.7 1
12:14:30 2024-01-25 614530 611261 195204 190518 300939 306865 312104 307821 203951 203718 248993 246639 284047 284964 3476865 3759706 5442982 5254333 988864 1017981 272407 242666 249433 250921 278479 272852 270531 270966 195785 197174 634992 606462 1382242 1359049 415403 411035 595225 599640 738163 717489 763428 773509 814101 817649 788613 878798 1854874 1955098 1202490 1007463 655122 642074 765742 768766 808872 809038 832365 852168 947398 944648 4102273 4266321 40.15 71.7 1
12:14:31 2024-01-25 618292 610389 194831 190655 299563 308674 310144 308358 203459 203078 243801 247942 282324 287392 3476865 3722669 5362542 5235602 970213 1017908 272372 241644 252225 249390 278444 277232 269039 272210 195201 195916 638747 609496 1386599 1355623 415403 410710 596235 601744 737054 718210 765475 765645 806661 826628 793115 876950 1840265 1922326 1219573 1018964 649292 639550 771201 762284 800302 817894 839970 844390 941017 948431 4144877 4270994 40.15 71.7 1
12:14:32 2024-01-25 615562 611261 194242 190694 299571 306901 312032 307321 203917 203078 243801 249599 283579 284112 3470933 3758739 5446471 5248720 990980 1016430 272372 242325 249258 250700 278444 273045 269742 271155 195785 195305 642305 606462 1384413 1355623 415403 412264 594696 599640 739804 719017 762991 772670 810462 818213 784097 878531 1854784 1949267 1209977 1007463 656057 642911 765705 769971 806751 811636 832365 848311 947398 940764 4101222 4264908 40.15 71.7 1
12:14:33 2024-01-25 613054 611184 194858 190690 301667 308674 310215 308323 203812 203078 245217 247770 282284 287477 3479344 3724169 5358089 5229966 969523 1014993 272755 242154 251870 249390 278479 277697 270371 272245 195165 195916 636844 609931 1387595 1355623 415403 409846 598075 601781 736097 718247 765475 765645 806090 825237 792203 871214 1843038 1920217 1206139 1019616 650860 639678 770651 764412 800228 817785 842082 844693 940129 948431 4151722 4275500 40.15 71.7 1
12:14:34 2024-01-25 614796 611257 195131 190651 303073 306757 311849 307821 203917 203647 243801 246673 284162 285049 3474388 3761422 5438720 5246628 988160 1017944 271542 246047 249505 250502 279885 272659 269707 271001 195612 195882 629432 606462 1382209 1359478 414226 412300 598024 600919 740655 720389 761794 768158 810462 818035 784133 878531 1849667 1938922 1200607 1004599 650474 642074 765176 765041 805965 811392 834734 845749 950090 947329 4086907 4264908 40.15 71.7 1
12:14:35 2024-01-25 618025 612810 194989 190690 299536 306937 310615 308323 203430 204005 243801 246639 284047 284928 3470933 3700295 5380969 5244972 983736 1016430 272699 242325 249505 250712 278523 277232 269484 271380 195475 195882 636844 611750 1380945 1346404 417177 412264 594696 601708 737545 716980 767143 773495 806090 819260 791007 875749 1845659 1935487 1198724 1017320 654655 640186 769452 765857 799168 813323 843209 848764 939462 943311 4153313 4282736 40.15 71.7 1
12:14:36 2024-01-25 618292 611257 194858 190655 299602 306685 311783 306393 204234 203078 243801 248874 282262 286571 3470933 3774326 5423257 5226237 974371 1017944 273277 241984 251055 250154 281104 277232 269742 269764 195820 195271 642481 608156 1398205 1366666 416584 409775 595318 597611 737022 718247 764078 765645 811718 820559 786102 874429 1845419 1934768 1223411 1011017 649549 641129 765742 763439 807204 817626 829968 842785 949232 949347 4122869 4267199 40.15 71.7 1
12:14:37 2024-01-25 614534 612473 194681 190989 299571 306505 309927 308358 202969 203459 244999 246605 283146 285000 3472036 3702767 5390519 5254057 985141 1014993 271542 243223 249891 250712 278536 273431 269296 272280 194620 196223 633030 610877 1383897 1346404 416584 415228 595538 603522 738163 717489 767350 772751 804913 818481 793365 876997 1845659 1938922 1198724 1015342 654189 637889 767845 765915 799735 809073 842157 848988 939201 943457 4122712 4289323 40.15 71.7 1
12:14:38 2024-01-25 622223 611184 194853 190586 301674 306721 312874 307931 203600 204147 243801 248149 283146 286844 3481094 3758627 5427498 5218789 973557 1017944 274078 241984 251055 250502 278479 276876 270377 270588 195820 195882 638253 611675 1390380 1364843 416880 409775 596419 597611 735977 718247 765167 765878 811682 825237 787860 871870 1844349 1925601 1221492 1013225 651400 643441 769997 765065 804243 816281 834845 842785 944717 948431 4126491 4259740 40.15 71.7 1
12:14:39 2024-01-25 615601 613512 194399 191756 299177 309328 310980 309137 204166 202866 245491 248046 283111 285887 3479344 3739761 5407543 5231656 988086 1016467 272372 242635 250278 250537 278021 272624 269261 271380 196406 195271 634644 604271 1406043 1352592 414226 411649 593015 602353 737350 715421 762448 769283 807232 819638 789850 879500 1844386 1952834 1213815 1010299 653257 638304 764631 768121 802502 810250 834920 848988 946727 939315 4095369 4270994 40.15 71.7 1
12:14:40 2024-01-25 618020 609531 194888 190850 300235 308456 310838 310085 203532 203541 243729 248046 282231 288090 3479344 3718691 5377998 5233699 971596 1016467 272182 241984 251019 249390 279292 271568 270371 272245 195165 195916 635435 609931 1387595 1355623 415403 410999 598112 603095 737545 718283 765475 765645 807232 825237 791044 871907 1840421 1924637 1206139 1017320 648627 637439 769452 762902 800302 816163 839760 841551 937802 945718 4179898 4270994 40.15 71.7 1
12:14:41 2024-01-25 617276 610829 195166 190060 302394 306901 311310 310450 203922 202796 245591 248971 282213 287248 3460810 3752977 5419776 5248710 980276 1017944 270714 242563 250875 249424 279402 272852 269296 270966 195820 195339 629432 602946 1396460 1359049 414226 412300 599039 599461 738794 720389 760786 767578 808674 817999 784097 878247 1848354 1934535 1202490 1004599 649549 641620 764077 762358 804849 811500 832439 845897 951819 945681 4061128 4264908 40.15 71.7 1
12:14:42 2024-01-25 618292 611252 194242 190686 299571 306937 311332 307857 202969 204147 243801 249285 283295 287226 3465792 3706661 5402591 5239338 982419 1019808 273136 242325 249469 250886 278492 273635 270752 271155 195714 195848 636844 613063 1383133 1351512 417770 411902 594275 599936 737022 717217 765475 771502 807232 817999 788695 874391 1844348 1936700 1221492 1016789 654655 638340 770543 767505 799168 809607 842157 848988 937540 943311 4154687 4277092 40.15 71.7 1
12:14:43 2024-01-25 621335 610361 194688 190621 301362 306829 312032 306393 203600 203043 243535 248149 282284 285802 3481495 3777308 5423384 5235392 975066 1017908 273206 241644 250983 252596 278422 273431 269484 269729 196371 196344 648119 603993 1382262 1364843 414226 409739 601997 599640 738068 719262 760712 765645 811676 820487 786375 875674 1845659 1936589 1223411 1007463 649549 640186 765742 764496 807204 817316 832805 842711 948743 947019 4119909 4259967 40.15 71.7 1
12:14:44 2024-01-25 614250 612723 194792 190655 299563 306937 310109 309258 202935 203043 245289 246639 283543 284964 3478381 3698083 5393212 5263689 984991 1018646 271366 242325 250171 250886 278518 273431 271980 272520 194750 196495 633030 610006 1397110 1349144 416584 412880 595538 602946 738722 717489 767350 772633 804876 818481 793365 876997 1845659 1938351 1221492 1013898 653257 637329 767919 765805 800302 810214 841557 848988 941017 941977 4129438 4274260 40.15 71.7 1
12:14:45 2024-01-25 619953 611257 194242 190931 302216 306361 312032 308288 202969 204147 243801 248447 282319 285802 3471158 3747847 5424117 5235392 974954 1018196 273065 242217 250839 250748 279788 272623 270496 271155 195576 195305 628042 612713 1422605 1362908 417177 409810 598112 598926 735456 720389 765167 767019 809245 820523 787493 871833 1845659 1913355 1225090 1015342 651863 643441 770543 763439 802576 816127 836703 844020 941233 950021 4138844 4267714 40.15 71.7 1
12:14:46 2024-01-25 613555 611261 194242 190655 301357 305499 312068 309975 203566 203505 243801 247908 283645 284023 3477423 3758570 5446471 5252200 990673 1020295 272648 242972 249291 250817 279788 272899 272284 271204 195882 195271 638253 605658 1387167 1358513 416178 414934 594367 599640 740888 719527 764166 772670 811035 817903 786375 879780 1853614 1943936 1191574 1005179 653257 642985 765176 765608 805952 810178 831737 848988 947398 944310 4076585 4264670 40.15 71.7 1
12:14:47 2024-01-25 620149 612723 194203 190960 299492 306937 311086 309465 203600 203968 243801 249723 283146 284493 3465904 3722669 5390519 5233699 979252 1017187 274215 242074 250520 251447 279788 273781 270716 271274 195470 195780 638253 613577 1390078 1355623 417473 409775 594275 602746 736639 716436 768446 769246 807232 822854 791007 873111 1840384 1934732 1196840 1020290 654655 638340 771521 765878 802304 811464 839760 847742 938204 946273 4176466 4270994 40.15 71.7 1
12:14:48 2024-01-25 614888 610398 195131 190655 300447 306901 311086 307821 203982 202370 245007 247736 282284 287154 3465904 3761094 5409169 5239338 979539 1017908 271507 242325 251585 250119 281968 273672 270716 274319 195607 195814 638253 603993 1411391 1363348 415250 413465 599459 601346 738722 720316 762338 769461 808601 820378 786355 876997 1853554 1932702 1198724 1004599 649549 641129 764619 762862 805989 811500 829968 846804 950090 947725 4084513 4261629 40.15 71.7 1
12:14:49 2024-01-25 620932 610992 194242 190655 301362 306577 312104 306393 203600 203078 243801 248149 282249 285802 3472036 3766682 5423496 5226237 975066 1016430 272959 241814 251055 250502 278457 273431 269707 269729 196557 195271 642481 608156 1399472 1371130 417140 412609 597651 597500 736985 719490 762805 769660 814132 825201 785816 874391 1847693 1927157 1223411 1009507 650474 641957 769521 763439 807204 817316 831774 844020 948743 948431 4116956 4264670 40.15 71.7 1
12:14:50 2024-01-25 610520 612126 194822 191261 301357 307860 309891 308288 203634 203043 246092 247358 283146 285802 3479344 3719909 5380657 5246509 988789 1014919 271507 242325 250242 250712 281371 273431 269990 272245 195612 195916 634025 606031 1396848 1348560 415109 415228 596235 603618 744585 719490 765129 772523 805870 818950 793217 880680 1848286 1949491 1200607 1016123 654655 636843 765742 765842 801860 815125 840958 850842 940202 937565 4127042 4274042 40.15 71.7 1
12:14:51 2024-01-25 620186 611266 194242 190484 301362 305930 312068 308288 203600 203614 243801 248114 282319 285802 3476122 3750281 5411820 5224320 972982 1016394 273241 242563 251019 250712 278444 273045 270531 270966 195576 195916 634025 612550 1400089 1364843 417770 409810 596382 598496 735456 723590 767163 769934 811823 825056 788613 874504 1846870 1938226 1223411 1013898 651400 643897 770068 765608 807131 817894 832365 843712 948815 948431 4126491 4267714 40.15 71.7 1
12:14:52 2024-01-25 614288 611252 194827 190690 300895 309328 311805 307821 203776 202405 245217 247736 283111 285802 3476865 3723794 5373238 5254333 989112 1017944 271922 242325 250630 250677 278444 274447 270371 271415 195785 195305 634992 604701 1400557 1352205 414814 412264 595538 602517 740888 717489 765167 772086 806975 820615 794812 881736 1848249 1954992 1209924 1013225 653257 638231 765705 767785 802576 811563 839163 848988 944680 940645 4120033 4270994 40.15 71.7 1
12:14:53 2024-01-25 619610 610997 195478 189498 301396 306937 310180 309258 202969 203647 244949 247736 282319 286311 3469992 3713150 5381268 5233699 975762 1017150 272789 242325 250842 250537 280144 272275 269296 271984 195130 196904 634459 611675 1411411 1357549 417177 410999 599135 601282 736092 721956 765511 765915 809245 820487 787542 875091 1848054 1926339 1202667 1016065 652328 641928 772299 764683 804858 811500 837298 845860 943434 948249 4119909 4262607 40.15 71.7 1
12:14:54 2024-01-25 614764 611261 194822 190655 299291 309328 310144 307356 203600 202865 245217 247358 282500 284964 3470900 3722529 5390519 5248945 987253 1014956 271542 242325 250630 250502 278536 272173 270296 271450 195612 195305 645300 604812 1390730 1351783 414814 412228 595538 602089 740888 716472 764633 770410 806661 818481 792166 880186 1845659 1953172 1209924 1013225 654127 638316 765705 767240 804858 813972 839219 848839 943938 941310 4115913 4264908 40.15 71.7 1
12:14:55 2024-01-25 618292 610389 195918 190835 301383 306937 310180 308323 203003 203683 243801 247896 283111 286240 3471158 3707767 5357892 5233699 975762 1017187 273171 242154 250666 250154 280144 272852 269261 272210 195130 196359 637318 611675 1392353 1357549 416584 410963 599386 602207 735977 720389 765475 765350 809523 820451 788695 873769 1843038 1916066 1206257 1016789 649931 640836 772262 763952 802539 818399 839686 844465 943545 949873 4145288 4263268 40.15 71.7 1
12:14:56 2024-01-25 618543 612993 194207 191128 301362 306937 311818 309137 203634 203043 243837 247736 283146 284236 3470933 3747660 5442982 5244968 990786 1016905 272372 242154 251019 251691 277952 277232 269707 271121 196406 195271 634992 605724 1395663 1355623 416016 411613 593855 598034 736273 717489 762338 773766 808674 818481 788100 879500 1853614 1949491 1202490 1007463 655122 641253 765742 768121 809448 811563 835109 853567 949379 943979 4094096 4270718 40.15 71.7 1
12:14:57 2024-01-25 619563 610825 194822 191280 302686 309110 310144 308323 203600 203043 243549 248805 282059 285895 3469992 3726819 5353217 5233241 970176 1014956 272372 241984 252403 250502 278444 271827 270752 272019 195785 195882 636844 607974 1386599 1355623 416289 409739 597688 601781 735300 717703 765438 765878 807232 826403 793365 871796 1840421 1921615 1204220 1016789 650474 637366 769041 765608 800302 816163 841557 845558 939315 949347 4159174 4269059 40.15 71.7 1
12:14:58 2024-01-25 617976 612650 195096 190651 302002 306865 312068 309538 203815 202866 243801 247736 284012 284689 3477010 3750445 5442982 5248710 990980 1017871 272754 242154 249469 250956 278409 273045 270566 270966 196307 195339 641072 607760 1393555 1359245 415403 414639 595538 597647 737569 718507 762991 774403 811645 817903 784097 880164 1852297 1949491 1219573 1007463 655122 643441 767360 768085 807168 809038 832993 851561 947611 937601 4092762 4270512 40.15 71.7 1
12:14:59 2024-01-25 619525 611111 194066 191118 301211 309510 310144 308288 203600 203078 243801 250373 282002 289376 3473639 3721139 5362542 5233699 972289 1017510 272789 242325 252403 249390 278409 271792 270561 271829 195165 195882 635435 609496 1395590 1355373 415993 409810 598112 602946 735977 718210 765475 767449 807232 825237 792765 871251 1839078 1927480 1225573 1017283 649549 637366 768290 764523 800302 817894 841557 842785 937838 945681 4185872 4276088 40.15 71.7 1
12:15:00 2024-01-25 614288 612691 195298 190556 301255 306757 311416 310012 204097 203506 245108 248799 283376 286316 3482183 3740223 5427446 5243078 986052 1015711 271128 242864 250242 250502 279257 273045 269519 270966 195785 196106 639663 606462 1379686 1360013 414226 412300 598112 599461 740888 720389 765010 768121 809281 819224 785243 880905 1849667 1938189 1204373 1004599 649549 641583 763536 763439 804776 811536 834845 846499 951819 945645 4076585 4264908 40.15 71.7 1
12:15:01 2024-01-25 619958 612801 194852 191617 300199 306829 311444 308182 203815 204505 243657 249496 283486 284786 3474944 3702618 5399844 5241076 981714 1016467 273277 242154 250031 251305 278215 273672 269296 270966 195612 195916 635435 613426 1390675 1354390 417770 411035 592687 599936 735977 717217 767180 770410 808377 819801 791007 874391 1843038 1934805 1196840 1019528 654189 639733 770543 767505 799735 810214 842157 848988 938204 937565 4157843 4274260 40.15 71.7 1
12:15:02 2024-01-25 617049 611257 194822 190686 301353 306685 312731 309101 204063 202937 243405 249151 282969 286571 3476009 3774326 5425787 5226237 974371 1017325 273937 241984 251569 250537 279150 277268 270531 269764 195820 195305 639663 610802 1388544 1364843 417177 409810 600313 599640 735977 719299 765167 765878 811712 825237 786375 873769 1845659 1928368 1223411 1013898 651400 643897 769997 764770 804812 817894 834882 844020 944680 948162 4126491 4260217 40.15 71.7 1
12:15:03 2024-01-25 614250 614223 194207 191559 300005 308674 311122 306891 203917 202761 243585 250021 282863 285694 3480451 3745284 5396328 5256153 986988 1017601 272372 242325 251019 251482 279788 272398 269485 270966 196095 195305 645300 604701 1390369 1354408 414814 411649 593015 600734 740364 715421 762991 770410 809523 817999 791007 878531 1849667 1951746 1213815 1009544 654655 638304 765742 768121 802502 810250 836703 848988 944717 941977 4096367 4264908 40.15 71.7 1
12:15:04 2024-01-25 618025 610301 194858 190374 301435 308674 309927 310450 203459 203683 243837 249759 282284 288081 3481495 3721139 5365076 5233699 970213 1014993 272924 242109 250983 249390 279718 277232 270371 272415 195297 195916 644464 609931 1389319 1355623 416584 411613 598961 604180 736097 720316 765511 765645 808377 826135 790446 874429 1835166 1916103 1215735 1017320 649549 638304 769452 763439 800302 817894 841557 841551 937802 947256 4170506 4264670 40.15 71.7 1
12:15:05 2024-01-25 608364 610393 195480 190355 302353 306433 311122 310450 203634 203078 249261 246639 283579 286750 3469992 3751884 5443434 5244824 985141 1017908 270679 246357 250278 249459 282167 273212 269672 270966 195475 195305 638253 604064 1391965 1359049 415403 413534 597928 599640 740924 720353 763696 769283 811072 817423 784097 878531 1852297 1940297 1204373 1004599 650474 642074 763506 764523 803638 811500 834845 846537 948743 946350 4076585 4261629 40.15 71.7 1
12:15:06 2024-01-25 618292 612295 194278 190660 299536 306937 311158 309980 202655 204290 243801 249373 283614 284693 3460960 3704150 5397530 5239260 981353 1016714 272648 242594 249888 250886 278479 274000 269519 271380 195500 197487 636844 611449 1400602 1353701 417770 412880 591777 601475 735977 716472 767688 770410 807232 820221 791044 873148 1843038 1933844 1217654 1020290 654655 638377 770543 767541 800031 811428 840958 847780 938204 943476 4170959 4270994 40.15 71.7 1
12:15:07 2024-01-25 613381 609130 194278 190694 299563 306937 309891 309294 203566 203113 245708 247358 283791 284964 3468417 3701195 5380918 5254333 986988 1019570 272126 242864 250135 250817 281262 273818 270752 272937 194988 196461 633497 610877 1426337 1346404 415403 413498 596235 604377 741709 719527 767350 774403 807232 817423 793213 878568 1849667 1953643 1223411 1013898 653257 637366 765742 765842 802576 811162 839760 850842 944011 937565 4114006 4264908 40.15 71.7 1
12:15:08 2024-01-25 619264 612550 195476 190527 301467 306937 311158 308358 203003 204004 243801 248149 283146 285922 3465942 3731928 5404329 5229966 974371 1014993 273241 242325 250804 251272 282167 272790 272284 271310 195441 196290 638747 613426 1388260 1362379 417770 414052 599386 599936 736092 723627 765475 768766 809281 820559 790860 873769 1845659 1914710 1213790 1015342 650936 642074 772262 763439 802465 816163 839163 846537 944446 950446 4145800 4264908 40.15 71.7 1
12:15:09 2024-01-25 616918 611257 194858 190725 300478 306541 312068 307391 203634 203113 243801 247392 283579 284701 3469992 3758720 5442594 5244968 988827 1017187 272182 246011 249469 250502 279810 272598 272247 271584 195811 197487 641072 607537 1377440 1359478 416289 412121 594257 599603 738722 719017 762887 772670 814095 818481 788422 880480 1853614 1949491 1223207 1008037 654655 642985 767374 765878 807204 810214 833623 851561 945568 942905 4070770 4253795 40.15 71.7 1
12:15:10 2024-01-25 620050 610997 194278 190995 298664 308674 310180 308072 203634 203078 243801 248874 282253 285873 3469441 3729472 5358725 5226237 970176 1014993 272372 241322 252047 250502 278215 272434 270371 271380 195475 196105 635435 610156 1419402 1357933 416584 412004 594938 604345 735346 719490 767259 765842 806962 825237 793365 872521 1840384 1929735 1208058 1016849 651400 637853 770543 765608 800302 816163 839760 844058 941823 945681 4170506 4264908 40.15 71.7 1
12:15:11 2024-01-25 612641 610398 195171 190522 300939 306937 311841 309538 203566 202723 249261 247392 282284 286714 3465942 3739705 5410784 5235602 981353 1017944 271093 242154 251055 249424 279393 273045 269707 271190 195820 195339 636844 602946 1402796 1361805 414630 413246 601163 602200 741746 723380 760638 770008 811823 823123 786355 878919 1849667 1941110 1204373 1004599 650662 642074 764656 763840 805989 811572 834882 846537 948390 947761 4078641 4261629 40.15 71.7 1
12:15:12 2024-01-25 617854 611257 194278 190690 301144 306937 311122 309258 202969 204004 243585 246673 283813 284928 3469992 3689645 5365595 5245202 982260 1014993 272407 246011 250014 250921 278453 277072 268921 271415 195165 196223 631600 611675 1393339 1347675 417473 413207 595648 603618 740130 718323 767577 773693 807676 820798 793144 876885 1848249 1944577 1200607 1016598 656525 641473 770543 769896 800302 810857 843961 848988 937802 937335 4127042 4272741 40.15 71.7 1
12:15:13 2024-01-25 620254 612733 195034 190686 301222 306037 313053 309538 203634 204004 243801 248149 283182 285936 3469441 3754368 5423647 5218789 974371 1017981 274078 241984 251055 250921 279063 276840 269777 270140 196131 195305 634992 609931 1393368 1368230 417177 409846 597264 599640 736097 719262 764705 768840 815289 826294 787493 874280 1849564 1927038 1200607 1013786 651400 643897 769415 765065 808297 817316 834882 845296 946056 947579 4129627 4264670 40.15 71.7 1
12:15:14 2024-01-25 616040 612654 194194 191487 301799 306937 312068 308628 204234 203078 243801 249759 283182 284964 3469441 3749245 5437146 5231651 990786 1017224 272789 242325 250666 251305 278100 277268 269777 270553 196269 195305 643891 606462 1385406 1357088 415403 411649 594805 599368 738722 717489 762991 773301 810499 818263 790822 879313 1854874 1949445 1210023 1007463 656057 642911 765705 767505 806596 809038 832439 851224 948743 945674 4096358 4264908 40.15 71.7 1
12:15:15 2024-01-25 618020 610398 194858 190690 299536 308674 310180 309720 203600 203113 243801 248114 282051 286786 3460960 3717383 5362542 5228141 970176 1016905 272407 242154 251870 249424 278531 277268 269990 271829 195201 195339 644464 609571 1383421 1355623 415403 409810 596419 601817 735977 717703 767725 765645 807232 826403 793365 871870 1842513 1925276 1206257 1019691 649467 639806 770105 762715 800192 818363 839760 841588 938501 946386 4160124 4261629 40.15 71.7 1
12:15:16 2024-01-25 613237 611252 195303 190488 302216 306253 311559 307821 203566 203007 245180 248829 282522 286871 3461453 3728988 5407960 5243078 982404 1017114 270679 242325 250630 250456 279683 273045 269672 271155 195749 195882 638253 602946 1428380 1357933 415109 412880 598961 601588 740327 720353 762954 769246 810426 819765 787493 882162 1853614 1940297 1206257 1006717 651326 642728 765162 764375 807149 816281 837573 849455 949979 946313 4084777 4267714 40.15 71.7 2
12:15:17 2024-01-25 618034 611261 194247 191280 301357 306937 311086 308323 203146 203968 243801 247358 283543 284991 3474944 3701575 5376954 5233699 982222 1016787 271542 242325 249469 250712 278409 273431 269261 271345 195130 196154 633030 611675 1404266 1347786 417473 412844 592687 604456 738188 717489 765475 772670 806053 820798 792166 876959 1845659 1935955 1198724 1016789 655122 640133 771790 769896 801860 813972 843961 849153 938020 944611 4148250 4270994 40.15 71.7 2
12:15:18 2024-01-25 619866 612691 194792 190621 302321 306937 312068 306358 204131 203043 243801 248494 282828 285887 3475672 3765054 5423647 5218017 978841 1016430 272980 241644 251798 250119 281104 273431 269672 270966 196233 195305 656575 603993 1379249 1365692 414814 409739 598112 598459 738722 719807 761832 767822 811609 820487 784937 876335 1846736 1935216 1200607 1007463 649549 641129 765162 763403 807168 819488 833844 846804 950090 947579 4084400 4254439 40.15 71.7 2
12:15:19 2024-01-25 617121 610997 194858 190690 299532 308384 311778 309223 202795 204028 243801 246639 283402 284928 3461129 3694891 5381193 5242801 982260 1016394 272337 242666 249995 250921 278510 273624 269707 271380 195203 196325 635435 612625 1397066 1346404 417770 415228 595117 601744 738068 718507 767688 773852 807232 819188 792728 876997 1845659 1940297 1221492 1016789 655122 640222 770068 767505 799735 810178 842157 848988 940649 943128 4140701 4278367 40.15 71.7 2
12:15:20 2024-01-25 616040 612655 194954 190787 300411 306937 311559 307321 204268 202725 243549 248666 282249 287342 3471046 3778922 5409169 5233699 981634 1019424 273206 246322 252689 251305 280144 273199 271168 273114 196406 196530 639663 606233 1404021 1370171 416289 413171 601480 603522 744116 726682 768036 772670 817557 828741 793365 881143 1861556 1952257 1231087 1015342 656057 646432 774962 772049 815721 827205 841611 853256 957397 960260 4155563 4301801 40.15 71.7 2
12:15:21 2024-01-25 622869 619355 195835 194229 305912 314445 318794 315942 207506 204752 249101 254017 287042 292560 3514912 3792098 5519607 5323687 1015393 1041989 279349 248126 258093 259519 289787 281455 281405 281892 200040 202330 674052 622858 1424450 1387217 425831 423426 613848 616329 765728 744505 787335 795318 837105 843330 808784 907668 1914390 2006075 1165532 1033966 671908 663695 798046 793268 833453 845743 865195 874359 977749 983431 4226859 4383369 40.15 71.7 2
12:15:22 2024-01-25 639822 635765 198923 195378 315933 320651 331413 327216 211988 209562 256169 259800 297162 297563 3557171 3855247 5577935 5398663 1032034 1076070 286485 256457 267152 268525 299203 296977 288781 289787 205068 203795 700088 635921 1452231 1416140 433535 428175 621681 623128 770565 756209 798974 801956 841444 856596 816198 906909 1938384 2028789 1201974 1052330 679296 665652 810654 805829 837671 847447 878312 885621 975629 982006 4264427 4420840 40.15 71.7 2
12:15:23 2024-01-25 654679 644972 200700 197151 317937 324784 337542 336316 212224 211609 260477 266020 297820 302647 3596694 3849256 5605003 5442868 1053797 1094150 286432 252189 268837 269859 304071 295402 293465 295169 204279 205494 680963 637612 1453037 1404390 431316 428839 618030 626855 774948 749892 795427 802525 836512 846191 815584 905931 1959200 2062740 1243923 1043278 683525 670527 800311 801350 841842 847483 864920 876964 985570 982006 4267209 4420840 40.15 71.7 2
12:15:24 2024-01-25 651352 650472 200086 197151 318619 324568 339617 336333 212621 211278 261310 266838 299614 300687 3620586 3908579 5673067 5497751 1061954 1106824 285049 251905 270608 269825 305751 295646 292175 295383 203887 205005 698701 637120 1476449 1429383 432614 427571 614718 618080 764100 750423 789652 792180 829877 844558 801373 890905 1954149 2033676 1228856 1047736 671908 661815 800158 794959 826711 838577 861363 865097 965515 964606 4333265 4436406 40.15 71.7 2
12:15:25 2024-01-25 660525 649177 200492 193621 317680 320580 338485 337249 212732 210948 259892 266055 298000 301618 3620115 3878179 5622198 5474156 1058659 1110159 282055 248719 268424 268594 302225 294565 290613 292962 201160 203822 708978 639579 1428508 1410943 428735 423894 606875 614475 756917 736921 781589 784110 814018 828741 793365 879500 1938161 2041429 1223207 1037285 669997 653091 786412 788672 819913 828732 846597 858313 957950 951970 4248675 4417689 40.15 71.7 2
12:15:26 2024-01-25 664282 649277 194242 191089 312184 318821 335614 333753 211255 209785 258114 264243 295537 297383 3618686 3858966 5632979 5486925 1078536 1107942 277199 246078 263926 268525 300850 291748 291198 289752 198754 200993 698617 630486 1434193 1412452 424021 421227 603192 604878 752690 731613 764316 772127 807232 811509 777129 870148 1932476 2032235 1215673 1023197 657886 647420 779710 774828 811795 820406 834300 842096 949416 948431 4264427 4399061 40.15 71.7 2
12:15:27 2024-01-25 655172 654152 192136 188550 309245 315915 336351 329911 209527 206421 256528 262053 295280 297279 3621534 3911369 5642304 5458788 1059871 1106824 277263 242353 263820 265280 300238 292050 287931 288066 198629 198452 698617 628688 1468402 1418149 423120 417264 596994 597942 737577 724039 757849 760666 799196 809390 765705 849020 1922571 1998943 1215673 1026114 652792 643897 774925 765336 799168 810214 825573 832268 932982 939315 4258344 4405188 40.15 71.7 2
12:15:28 2024-01-25 655172 649209 190460 185855 308090 314625 333409 329377 207864 205139 255200 259654 291631 297149 3632847 3943160 5667941 5468167 1054142 1106928 273937 246705 263416 263404 299448 291637 285084 288766 197514 197832 678401 628688 1426347 1401723 417735 412264 589754 597518 730847 714372 753692 755353 784297 801786 766229 839123 1910567 2003233 1225573 1028464 650474 634562 770543 765608 792231 808257 822866 825476 923652 930199 4314304 4411475 40.15 71.6 2
12:15:29 2024-01-25 656850 655872 189299 185497 306450 313926 333987 327888 207864 204752 254347 261098 293884 295914 3647525 3933707 5657118 5499501 1064647 1116302 274741 242325 263964 263992 297924 292050 285120 288393 197375 197797 692732 632304 1460527 1408432 418662 411613 586383 592173 728848 709803 749233 751505 779729 793446 759781 832929 1908925 2007499 1209977 1026114 649549 634703 765742 764523 786254 800291 813910 822182 921122 919466 4339564 4433244 40.15 71.6 2
12:15:30 2024-01-25 664558 656841 189299 189918 308547 313377 335877 329911 207511 205567 254347 260699 294181 296129 3657032 3919898 5659928 5505646 1075678 1116509 273065 243350 263038 264071 297567 291637 286369 288386 196959 198832 682570 632291 1443658 1399736 416584 413865 587329 594417 731746 710307 743225 750936 774050 788978 753664 834113 1917112 2013847 1213815 1017320 648627 632907 761375 761205 784136 793401 813910 823505 915842 918374 4295859 4442739 40.15 71.6 2
12:15:32 2024-01-25 671396 659631 190126 187549 307848 315584 333915 331951 206716 205071 255165 261240 294388 297239 3674236 3941379 5679457 5546977 1085111 1121605 272874 243350 263891 264256 299990 292841 284991 288359 197514 197797 670668 626004 1454205 1405709 414814 411035 583853 590531 731960 706253 737778 747205 774833 782118 751491 834780 1918475 2032235 1204220 1015342 648627 632907 756522 762865 785380 792806 809439 818640 919817 917494 4286481 4443256 40.15 71.6 2
12:15:33 2024-01-25 668891 658254 189304 186238 306883 315951 333987 331951 206929 205071 255200 261532 293002 297960 3687440 3922705 5694200 5534177 1091341 1123926 272959 243008 264300 264327 298158 293437 286777 287441 198350 197660 687345 627344 1435046 1410943 415256 412880 583002 588711 727815 706253 739294 746554 775181 782082 744780 831554 1923891 2023041 1219573 1012456 648166 634526 756522 758979 786528 791201 802308 817983 919817 913904 4286481 4448936 40.15 71.6 2
12:15:34 2024-01-25 675527 665693 189265 185851 307343 315807 335877 331951 206964 205744 255165 260699 298896 295641 3690347 3948884 5716907 5535017 1091443 1125563 275074 243449 262965 264150 299377 291044 286907 287918 198224 197729 703398 631839 1455976 1416140 413933 411035 586502 588490 728848 710307 737190 743762 773697 779914 743149 829151 1923084 2023041 1202490 1011017 645770 630920 756250 755715 784136 788969 801317 815623 919817 911967 4283211 4458301 40.15 71.6 2
12:15:35 2024-01-25 674846 665953 189299 185787 307839 315843 336589 333969 206251 205744 255200 259939 295218 296546 3699712 3977020 5754209 5538102 1085980 1130395 273015 242325 264638 263974 301052 292522 286030 288359 197931 197729 695674 628853 1460994 1428255 412871 409390 583899 586177 723701 707594 735094 737985 766296 781278 738480 827435 1922571 2013847 1209977 1011017 641188 631974 754342 750781 783780 791201 797830 810531 914473 911967 4253880 4464667 40.15 71.6 2
12:15:36 2024-01-25 673612 668520 189230 190113 308305 315915 333987 334005 206929 204468 256346 260734 292600 297491 3713836 4006138 5750141 5545997 1085100 1130395 273241 241644 262208 263404 300772 292506 285994 287257 198629 197556 691633 631839 1441643 1428255 415547 408667 583853 585344 719628 703685 732932 735899 770488 779914 738045 821044 1919839 2012420 1208058 1015342 640277 632907 754342 754013 781914 791201 793088 806224 911172 909356 4248966 4464482 40.15 71.6 2
12:15:37 2024-01-25 673612 667164 189230 190042 307839 315915 333987 333969 206895 208858 255987 260699 295919 297491 3722496 4015197 5754209 5554024 1085207 1132875 273241 241984 263777 264067 300347 296634 287122 287144 197514 197591 710471 635921 1448167 1426226 414116 408090 583024 586177 719628 705034 732895 734816 764946 775526 733984 816310 1917112 2004654 1206139 1018239 640277 632907 754342 747683 778842 784531 793133 802398 911817 908000 4281514 4467667 40.15 71.6 2
12:15:38 2024-01-25 673317 667241 189196 189750 308574 315951 336351 332724 206434 208787 256381 260699 292600 297491 3738689 4038519 5744883 5548887 1085207 1134484 273206 241474 263219 262852 300347 291655 287122 287144 197236 197626 689790 636249 1432763 1427083 412761 405615 583024 584097 717516 704080 731395 733961 761283 771970 728825 811719 1916239 1998292 1223207 1016789 639367 630861 753664 746517 773817 784387 790841 799436 909978 901511 4292604 4461300 40.15 71.6 2
12:15:39 2024-01-25 671992 667308 188044 187681 306415 315362 334640 331951 206716 208787 255200 261275 292600 296338 3729189 4038481 5744896 5541971 1085169 1134484 271542 240895 261738 261979 300772 291225 286316 287144 196406 197626 691261 637157 1435387 1420163 412002 405542 582837 584512 715449 701087 730984 728765 758470 771829 726540 806926 1910567 1992633 1198724 1016789 637781 627375 752207 745328 770387 779803 788520 796525 905405 901511 4314467 4470855 40.15 71.6 2
12:15:40 2024-01-25 673910 673095 188010 189666 306419 313926 335649 331951 206251 208423 254951 260301 299244 295154 3741200 4067904 5746020 5563390 1082020 1132838 270714 240521 261666 260745 301307 296155 284100 287954 196406 197488 688319 635343 1432379 1418149 408081 404581 578083 584475 715982 696866 727641 724461 754360 768272 725988 805832 1912148 1989085 1208058 1016789 634606 628373 750007 740659 766038 779905 784739 795262 901425 899594 4308144 4477032 40.15 71.6 2
12:15:41 2024-01-25 674872 674079 188181 189679 306992 313413 334640 331448 205645 204864 254905 259904 299209 295190 3741200 4058532 5744821 5557988 1086755 1134484 269890 239944 261630 261179 298541 288766 284534 286302 195465 196871 666802 636249 1472531 1420163 405750 406008 577229 581201 710332 696592 724429 724675 751436 766102 721615 799889 1909427 1998194 1215673 1013898 634606 621907 747376 738238 767328 775409 781542 791343 899831 898632 4277102 4470652 40.15 71.6 2
12:15:42 2024-01-25 673317 674079 186901 189299 306987 315362 334415 331377 205611 204290 254773 259508 293449 296582 3741298 4054281 5754209 5541821 1087531 1134484 269855 238999 260750 260382 299500 288626 284197 285441 195647 196530 680758 636249 1431824 1420163 408207 402133 574783 578733 708705 693078 721531 719280 749409 761531 717702 797529 1906711 1986192 1195272 1012492 633252 624993 742746 737450 763527 773156 778875 788903 894586 892093 4273313 4470652 40.15 71.6 2
12:15:43 2024-01-25 678380 674596 188717 185333 306982 313926 333987 331951 204938 204147 256685 258323 294181 295928 3745210 4058416 5755332 5563390 1088307 1134484 269409 238368 260384 259950 297924 288554 283666 284086 195201 195305 688319 635011 1441152 1424324 407338 400545 573052 573990 705891 691012 718540 719545 745722 757427 713293 795145 1906894 1997300 1194625 1008900 630205 622673 741196 735711 763453 773020 773513 786111 891603 888016 4259901 4483836 40.15 71.6 2
12:15:44 2024-01-25 682832 675078 191170 185069 305980 311952 333356 332490 203951 203718 253601 257503 293875 295190 3755905 4043228 5768750 5572755 1092724 1135443 268999 237121 259946 259338 295805 288716 281905 281927 195165 194528 698617 631388 1452731 1428369 406183 400866 570126 571981 702294 687955 712828 715476 744597 754621 711278 793068 1901294 1993986 1192706 1005281 627066 618066 736999 731536 761182 766287 775512 783808 888378 884728 4285557 4480004 40.15 71.6 2
12:15:45 2024-01-25 683478 674809 186517 184487 306559 311443 333987 331951 203003 203861 258710 257468 293562 293913 3754549 4032059 5783269 5583242 1091443 1137089 272322 236353 259545 257974 296798 288518 281012 282872 194620 194056 683352 628240 1436030 1429383 403886 399749 568074 569552 700202 684966 709214 713343 743058 748485 710385 790813 1898593 1992633 1209924 998026 625244 617080 734131 730801 758627 766092 770520 783635 888068 879850 4308144 4484197 40.15 71.6 2
12:15:46 2024-01-25 683962 676020 190341 183898 305160 312369 333445 331448 202829 203113 254245 256651 292875 294476 3757225 4050008 5784342 5583994 1093779 1135443 268556 235624 258927 262941 297086 288040 280157 281892 193934 198025 691261 625113 1446142 1423190 400254 396889 566869 568746 699971 682922 705151 709318 735233 745079 705988 789614 1898593 1992633 1209924 995026 623503 615442 730379 728581 753608 762082 767341 781333 880395 874702 4332854 4477032 40.15 71.6 2
12:15:47 2024-01-25 686722 678796 187006 183832 304223 310064 332904 328880 203323 202937 252779 256720 293052 292875 3766744 4042671 5782550 5569749 1100769 1134484 266126 235659 257480 259766 296870 286719 279810 281888 193116 195281 701513 629586 1437010 1416140 396700 396889 565667 567904 700202 681885 701046 709318 730278 739472 701061 783841 1898593 1995460 1194625 996008 624391 614571 728862 728212 752198 758548 764971 778739 876330 874839 4338006 4490250 40.15 71.6 2
12:15:48 2024-01-25 682832 676977 186613 182995 301923 312185 331753 328880 202621 202087 252815 257861 290505 293841 3769256 4011987 5740791 5586104 1107160 1134484 267284 234828 255898 259337 294883 285806 280087 280074 192437 194699 698617 628233 1433410 1418149 399793 396151 560939 563177 697223 676758 698876 710326 733890 740737 702052 782590 1886615 1996875 1202099 996718 623503 607368 725731 728729 747256 752914 765465 775562 866963 871159 4358113 4490250 40.15 71.6 2
12:15:49 2024-01-25 688189 679602 186768 181700 304223 308120 330554 328844 203175 201419 252457 257846 290100 293806 3773300 4024683 5744821 5599469 1102406 1134484 265647 234466 255863 258495 293409 287374 279766 282131 192268 194154 675502 626434 1447645 1409942 396816 394374 558128 564445 696730 672950 698893 705199 725367 734264 703159 776823 1882749 1979878 1200143 998138 620849 605403 724704 724534 742088 748404 765157 768710 864976 865384 4399013 4493255 40.15 71.6 2
12:15:50 2024-01-25 684662 678640 185288 181923 302163 308733 333337 327322 201368 201383 251108 257485 290303 295249 3761080 4044826 5745075 5593939 1097686 1134484 263988 234069 254863 257268 294269 285067 278747 280350 190757 194154 647323 632291 1423114 1401723 396401 393159 558128 562780 693178 672473 697899 701570 722636 730386 695994 772178 1877369 1977824 1196230 1003884 619893 605403 726246 722412 738036 748404 761353 763319 862207 865469 4361399 4487571 40.15 71.6 2
12:15:51 2024-01-25 679380 678118 185288 180810 303146 309001 329644 326758 203316 199914 250684 257305 289026 292268 3777416 4055526 5725058 5571333 1094543 1133137 264428 231950 253514 256872 294177 284462 278747 278374 190757 193577 674052 632291 1466088 1410943 398385 391363 554052 561564 687568 668598 697564 700608 720521 734590 694518 765092 1869487 1958685 1203877 998138 613331 602578 721689 716962 735945 748404 755635 761573 863429 863905 4330172 4474046 40.15 71.6 2
12:15:52 2024-01-25 680082 676214 183927 180702 300199 306541 330536 326685 202041 199010 249977 255050 288579 290556 3782820 4108322 5757160 5553837 1085111 1134212 262594 232870 258327 254834 293409 282373 277412 279358 188963 192796 671152 632291 1425244 1415740 394718 391210 555729 557849 682022 671044 691752 692986 716316 728188 682818 759939 1870816 1964434 1190361 989545 610684 603043 716550 710643 737513 746772 744541 756149 859659 854815 4258344 4476756 40.15 71.6 2
12:15:53 2024-01-25 689040 676214 183640 179984 299047 306577 327534 328646 200637 198906 249308 254232 288246 291487 3777153 4065837 5772860 5580712 1091443 1134484 262341 231911 255485 254053 290599 282658 276528 277790 189990 190778 700394 622282 1449089 1420163 391717 387804 552534 553541 682265 665657 684547 689926 712251 721444 684181 764558 1870816 1964445 1188405 981729 608362 600068 710422 710289 732232 738744 744384 756550 855460 847429 4326955 4470855 40.15 71.6 2
12:15:54 2024-01-25 689273 678901 182729 179662 297690 305858 327269 324992 200916 198941 248258 254162 287234 290091 3786835 4049259 5789337 5580712 1097686 1137437 259299 232018 254154 252533 291992 283735 276689 277790 188894 191380 671152 624224 1444062 1413726 389953 387767 551751 553541 682749 663705 680525 686926 711442 718657 679754 760060 1868160 1967286 1179272 984599 608952 598303 710422 710289 730661 730089 741067 753548 849879 850704 4323866 4474046 40.15 71.6 2
12:15:55 2024-01-25 684725 677945 181867 178882 297978 304963 325826 324367 200252 197836 247184 256068 285706 288622 3789620 4038332 5728198 5585967 1103911 1132838 259549 231118 251334 252463 290193 282734 275611 276285 189616 190478 678945 624631 1443155 1410943 387686 387804 547594 550374 680332 660415 680488 689926 712387 717473 680236 754393 1861556 1972069 1191909 984599 606630 590687 706368 709785 726751 734581 745021 751333 843274 847398 4352062 4480227 40.15 71.6 2
12:15:56 2024-01-25 687991 678421 182470 178773 299550 303004 325300 324726 199313 197527 247149 252464 285671 290705 3778608 4051233 5749604 5584393 1100637 1133642 257970 230345 252225 251691 290960 284339 273021 275633 187744 189317 666802 622338 1432582 1401723 387743 385447 545011 551973 678888 656776 680269 683907 704389 712359 678755 753007 1854932 1955130 1178624 989545 606556 592943 709415 707775 719367 730377 740190 744356 840743 848155 4380048 4474046 40.15 71.6 2
12:15:57 2024-01-25 680341 677936 181288 177837 298082 303075 325862 322009 199626 196568 246387 252851 290565 288640 3782820 4061354 5725956 5565528 1093723 1134092 260716 229971 250627 251691 287857 282534 273091 274790 189082 189992 668252 630486 1430312 1404711 390508 384690 544455 548744 671945 652696 679969 683870 704678 712431 674777 745379 1845659 1941221 1166887 988109 599368 585924 706368 700847 719596 734581 737842 744249 842640 843656 4333142 4480624 40.15 71.6 2
12:15:58 2024-01-25 682832 675989 181540 178267 296746 302119 326812 323705 198379 196568 246422 249739 290864 288550 3782782 4102300 5726233 5579997 1086814 1133286 261083 228226 251441 251342 288802 282861 272223 274754 188551 189248 666802 626774 1429539 1408943 387743 380751 542180 548598 669720 653838 677334 678251 698187 712431 673506 746441 1844349 1931103 1172755 987406 599864 590144 706368 698092 717558 725738 731943 737672 843871 838379 4304885 4458301 40.15 71.6 2
12:15:59 2024-01-25 678860 675989 180365 176993 296681 303018 325756 321034 198379 195378 245972 251062 290565 286477 3782820 4129627 5754209 5570524 1078760 1134018 259329 228261 251690 249286 288802 281953 271253 274613 188021 188718 651611 627792 1419981 1406946 387046 383092 540770 547084 669720 648988 677112 673765 693921 708107 665661 739314 1847005 1925564 1181191 981729 599010 590561 704334 699803 719086 727630 726411 739374 838925 838177 4270522 4459111 40.15 71.6 2
12:16:00 2024-01-25 685738 676214 180110 177986 294972 301166 324408 323741 197108 195039 245628 249704 284885 286714 3793366 4082643 5754209 5552576 1081854 1132032 259404 227379 249781 252063 288802 279180 272534 272104 187853 187924 672602 622858 1418607 1418149 386645 381042 540609 542521 666198 653132 669358 672266 699210 710903 665625 741819 1844386 1936774 1170799 971053 596679 587900 696214 692950 716541 721399 726448 737709 837703 831097 4297590 4464667 40.15 71.6 2
12:16:01 2024-01-25 688023 676214 179258 180612 294429 300709 324444 320513 197074 195378 249650 249704 285365 285802 3782745 4055376 5763534 5561692 1092818 1131196 255685 227185 248663 249732 288694 279252 272861 272520 187255 187967 665352 621081 1440961 1408708 381892 378718 539845 542779 667789 650786 668282 672454 695739 701259 662367 739987 1849667 1945957 1174712 973928 598583 588826 696214 696008 715527 717066 724717 734987 829809 829923 4314467 4461483 40.15 71.6 2
12:16:02 2024-01-25 684773 676178 178416 180537 292972 302750 324179 320028 196459 199320 249686 249254 283579 287154 3787960 4031089 5720173 5570482 1102083 1131196 256473 226182 247895 253618 285463 279111 272247 272847 186981 186679 680758 618719 1452595 1404711 381353 378646 535235 538620 666198 644852 664092 671538 689122 700125 663637 737116 1835166 1935216 1170799 978093 596455 581924 695229 692986 706359 717464 725270 728452 825535 829923 4386701 4458301 40.15 71.6 2
12:16:03 2024-01-25 682832 677945 178805 176536 293213 299851 324938 317136 195847 199074 248993 249323 283146 286275 3793772 4077418 5703795 5552576 1089861 1127086 255685 225832 247096 250088 285463 277827 268886 270931 184874 186884 658401 628233 1422046 1399107 383119 378646 534476 539419 660405 642916 665397 668433 688051 701259 662404 730111 1835082 1912716 1183929 979487 590665 582190 695229 687376 706359 716054 718819 727795 829882 829336 4298738 4451948 40.15 71.6 2
12:16:04 2024-01-25 678823 676214 179505 176280 291872 299609 323363 317136 195847 195290 245180 247942 283111 285004 3787960 4084588 5726233 5535294 1080192 1127662 255257 224751 246405 248511 286065 276020 268886 269694 185226 186197 651611 624643 1422463 1410943 382853 376197 535235 538150 656568 645731 662587 664226 691964 701261 658330 728521 1836387 1928368 1162974 965643 589658 580333 687545 686367 707788 712278 716487 728452 825535 820807 4308144 4451948 40.15 71.6 2
12:16:05 2024-01-25 687991 675993 179498 175797 290718 299609 321694 317136 195202 198899 243175 248149 282284 283192 3787960 4042671 5728311 5552576 1097686 1127884 254048 224878 244785 248057 285463 275246 269990 268651 184991 185067 651611 619607 1434216 1401723 379600 377049 532244 536168 660332 641822 659467 667488 688014 693138 657863 730909 1833624 1936589 1157106 970162 589658 576789 687922 687339 700665 708170 719366 725540 818303 820807 4354917 4461300 40.15 71.6 2
12:16:06 2024-01-25 686356 677936 181514 175267 291679 296733 322180 317101 194561 194880 243350 247358 281482 284023 3782782 4061541 5716907 5543197 1088030 1125264 252318 223365 244749 246947 283671 275633 268440 269283 183365 185485 648753 624668 1434176 1388558 378524 375319 529203 535584 656750 637407 662475 667536 684686 695137 655029 721544 1823021 1909177 1159991 975015 585891 574601 687059 682629 700015 712350 716450 719306 818376 821089 4308144 4455288 40.15 71.6 2
12:16:07 2024-01-25 683262 676214 178864 174357 290661 296071 320459 316075 194527 193993 243084 247926 281425 283002 3787960 4132701 5744883 5548616 1072367 1125264 252494 223768 245540 246151 281962 275633 267240 269787 183702 185896 645894 620266 1425991 1397752 377987 373374 528829 535101 651384 635536 659764 656559 676088 691071 649489 718278 1823021 1914085 1151237 966332 584531 577344 684667 681661 702262 710202 710183 722504 818267 816519 4244794 4451948 40.15 71.6 2
12:16:08 2024-01-25 686009 678416 177496 174239 289435 295641 320001 316844 193352 193381 242217 247233 280534 283640 3793493 4076170 5763534 5552576 1085207 1125264 251721 224262 244749 245359 282788 274333 267428 269029 183365 185376 642129 614037 1422902 1401723 375016 373029 528829 531698 653233 636434 651022 658492 676196 685318 645846 718208 1829297 1929042 1143412 963579 586308 571001 681274 684570 699133 703192 713016 719269 808917 810544 4323866 4451948 40.15 71.6 2
12:16:09 2024-01-25 687695 676982 177604 173223 289400 296071 318664 315157 193318 193041 241460 246887 279651 284151 3787960 4058494 5716907 5570087 1091369 1125264 250917 223991 248782 244981 281892 274369 265789 268462 182784 185341 649402 616582 1418736 1388558 374185 373029 526112 532075 653696 632500 653944 659498 673036 682765 645037 715875 1815260 1906223 1165976 974282 584880 571930 684704 681316 693037 707242 712752 711994 811754 811691 4308144 4462588 40.15 71.6 2
12:16:10 2024-01-25 682832 677945 177257 172671 289699 293984 320454 315978 193284 192736 241260 245336 279681 283002 3787684 4120818 5728424 5543197 1075829 1124466 250533 222827 248964 243853 280802 273878 265568 268462 182170 184823 644464 619310 1423011 1395472 375318 369848 523045 530497 646646 632052 652444 652225 672488 684281 642157 710155 1815260 1904872 1167971 960837 580030 571930 679310 676765 697959 703228 706765 714132 813521 807131 4248966 4440186 40.15 71.6 2
12:16:11 2024-01-25 686009 678791 176435 172424 294022 294002 317013 315726 192351 193041 239192 245749 278533 281262 3793366 4061429 5740715 5543197 1091443 1124466 253684 223397 243711 243443 281462 272173 265754 266816 181594 184564 647323 617105 1407548 1395772 373020 371977 522973 522734 650462 632015 647599 654633 674745 679270 644930 716422 1812683 1907338 1163981 964655 581293 568732 677904 678692 688023 699622 706904 711019 802351 809254 4373821 4452521 40.15 71.6 2
12:16:12 2024-01-25 682721 677909 175424 171943 287818 293053 315960 315053 196266 191413 239615 243822 277882 279608 3791058 4093886 5750113 5543197 1080578 1121207 253827 220370 243157 241917 279327 273431 263909 265555 180482 183141 653933 611675 1415601 1395772 370354 367556 523077 524391 643803 628784 643294 651302 667182 673309 638658 707959 1813576 1912803 1134498 957423 577009 563345 671122 671501 687753 694286 703030 707927 797830 801441 4351649 4455579 40.15 71.6 2
12:16:13 2024-01-25 686678 677904 175451 171133 288892 291752 315852 313917 192913 191187 237679 244206 276199 280972 3793658 4065837 5675302 5524440 1082013 1122002 249276 220370 241340 241546 278618 272852 263223 265519 179684 183141 650852 619310 1409524 1382302 369767 367556 517048 523648 640400 622861 644737 643957 663946 676304 632989 700898 1800168 1891645 1157996 954667 573737 565449 671598 667597 689976 694394 697889 706588 801894 793419 4230208 4436899 40.15 71.6 2
12:16:14 2024-01-25 687625 676794 174725 171133 286280 292232 315852 313440 192131 191014 237538 244748 275621 279500 3793658 4060217 5703758 5535294 1091379 1120413 249241 220145 240556 242904 278444 270635 262664 263491 180094 182330 647952 615183 1400254 1392503 370091 367262 517814 519846 642216 621653 640281 645050 663909 670332 635953 704002 1794980 1891645 1154007 964655 576598 562117 673543 671025 683510 694056 698883 698807 793418 801441 4317549 4439571 40.15 71.6 2
12:16:15 2024-01-25 674581 676414 174313 170988 286231 293457 315672 311033 193007 189949 238609 242163 277548 279464 3801928 4102300 5663084 5520499 1070686 1118790 253564 218742 240627 240805 278217 272275 261861 263491 179525 181915 642856 615788 1418135 1388558 369304 363060 513199 520986 631168 621188 640873 643229 663946 672363 628272 699831 1800318 1887556 1154007 948131 571225 562153 666175 663687 683027 686232 689710 703969 799007 792122 4277102 4433244 40.15 71.6 2
12:16:16 2024-01-25 682684 676503 173373 170659 284645 290564 314999 311617 191957 189974 237432 242770 276539 279464 3790834 4040656 5690148 5533818 1088232 1118753 248088 218825 240423 240604 277504 270599 261061 261883 180710 180767 645894 609781 1414217 1388558 367736 363641 513545 516699 638460 616473 636543 643957 659613 667362 631126 695805 1787482 1874611 1136533 958104 568923 559168 667803 662307 678856 690280 694534 699931 795775 793310 4289333 4430205 40.15 71.6 2
12:16:17 2024-01-25 680631 676507 174125 169571 285619 295519 313684 310233 191933 189321 239494 241224 277245 277110 3797527 4135381 5707715 5515061 1065871 1119485 246942 218391 239474 241211 279001 270084 261738 262686 178079 180801 642152 617545 1399445 1388558 367736 362516 514067 519002 634846 621980 638241 638363 661697 667362 625506 699831 1798249 1899857 1177232 948131 572110 558775 664323 666988 681027 685381 691215 698238 788306 790437 4317831 4433244 40.15 71.6 2
12:16:18 2024-01-25 684773 676242 173330 168597 285072 288910 313053 311894 190727 189321 236108 241930 275606 277787 3782820 4065987 5683953 5518366 1082013 1116044 245768 218062 238328 240890 277150 269694 259979 262249 179335 180767 638747 617545 1401057 1379364 368257 361973 510971 513684 632153 614612 634629 634621 655355 667290 625185 691678 1779514 1881454 1146028 948806 566097 558502 660529 658529 680300 685381 687612 698511 792260 784297 4258074 4432968 40.15 71.6 2
12:16:19 2024-01-25 684626 676503 172264 169034 282046 288910 313053 309980 189898 188955 235379 241224 275220 276123 3791903 4061916 5688226 5523848 1089779 1115933 246006 217432 236822 240695 277826 268038 260014 261725 179588 180002 641070 611238 1398368 1387574 365735 361973 510971 513739 633049 614612 631907 637389 649191 661202 625629 689608 1783677 1873283 1137300 955383 567306 555118 664323 660433 674895 685381 687684 691609 786597 784405 4289333 4423892 40.15 71.6 2
12:16:20 2024-01-25 678856 675064 172195 168004 283344 288910 311818 308323 190151 188100 235379 240382 275220 275171 3787960 4124136 5737066 5515258 1062293 1116509 245284 216722 238556 239268 276408 268721 260233 260615 178581 179593 640702 615349 1405871 1383283 365907 360871 512818 516295 629256 613006 632357 633864 655818 661429 621948 695768 1792917 1888930 1165976 942681 568518 556369 659324 661369 676936 681245 686634 693724 780571 783788 4320911 4433244 40.15 71.6 2
12:16:21 2024-01-25 684287 675073 172230 167932 282908 288356 311158 308358 189795 188527 239875 240215 274379 275860 3791903 4058382 5670005 5504213 1077763 1117892 245109 216955 236551 239542 276145 267895 260233 261725 179083 179422 635888 616853 1397110 1383283 365106 360545 509055 514468 627248 611033 632357 632034 649047 660965 619356 688525 1779846 1870594 1160952 941515 562816 555903 655103 653563 671914 680193 679960 691609 788306 782129 4279927 4430205 40.15 71.6 2
12:16:22 2024-01-25 680787 675064 170864 167974 280227 288910 311122 307821 189795 187476 236638 239578 273279 276900 3793366 4053234 5663121 5524440 1085111 1114425 243813 215911 237309 238959 274122 267787 260053 260805 179083 178886 638747 609061 1397513 1384844 362909 360763 504945 512975 629402 610134 631758 636115 651160 662073 621948 689136 1775786 1853521 1156882 951511 562816 554689 660529 654041 670637 678271 679292 686500 786560 782129 4214088 4420840 40.15 71.6 2
12:16:23 2024-01-25 681317 675064 171035 167376 280659 288102 308305 307821 189165 186888 236261 238149 273506 274294 3796375 4081896 5726233 5516563 1075864 1116044 241912 214815 236055 237397 275668 266323 258774 260917 178277 178753 634459 607819 1399323 1387217 361878 360075 508555 510077 630556 612801 627853 634763 649538 656673 619972 688488 1778223 1872050 1159870 951511 564090 551959 659594 656022 669214 680193 682486 682463 777419 779850 4278262 4423995 40.15 71.6 2
12:16:24 2024-01-25 677631 675064 170865 171201 280855 285356 310615 306358 188606 186303 234824 238115 272636 273491 3796073 4105212 5684881 5488467 1065484 1111159 243065 218631 235327 237362 274597 265099 258774 259889 177457 177833 640702 613594 1389411 1392755 363943 357193 507252 508523 623329 608667 624321 630025 650348 652420 617038 684959 1776964 1882680 1132463 942224 561201 548840 653210 653114 665761 673833 680516 687477 777455 775355 4342561 4420840 40.15 71.6 2
12:16:25 2024-01-25 676969 673091 170492 171026 279766 286633 311086 306065 188606 185720 234824 238115 271770 275171 3793366 4092128 5642304 5497556 1071767 1109585 242692 214116 234531 237397 272887 265506 257977 259524 177285 177641 640702 613426 1417304 1379364 361621 357367 503880 510332 621732 606458 625252 627346 647026 656173 612623 683108 1775661 1861390 1136533 934769 559567 550213 650440 650037 667285 671337 673192 686463 779697 773854 4270522 4420840 40.15 71.6 2
12:16:26 2024-01-25 681317 673091 169952 170990 278457 286633 307984 306964 187946 185720 234586 237388 271805 274294 3782820 4040998 5659057 5516563 1080268 1111195 240836 218288 234566 236264 272280 266074 256358 258760 177138 177239 639071 606462 1417257 1374063 359573 356440 504027 509142 625652 605188 628413 629577 644912 656173 614470 680120 1772267 1856243 1136533 944202 557617 550126 651361 647406 669965 676223 674775 682154 778556 772647 4235470 4414540 40.15 71.6 2
12:16:27 2024-01-25 685214 675069 169644 170800 278274 285321 308200 306964 187946 190172 234385 238149 270151 273455 3793366 4026515 5651630 5505682 1085299 1112809 240836 218109 234697 236429 272055 263881 257580 257748 176166 176160 639252 606537 1395711 1379364 359573 355050 500792 505732 622117 602228 621736 626404 640069 649047 613889 678582 1765455 1844390 1120253 946223 555096 547034 653210 645749 662395 671301 669312 679194 779327 774679 4202072 4411678 40.15 71.6 2
12:16:28 2024-01-25 682564 675453 169119 170646 279753 284943 306946 306964 187029 187878 232563 238420 271355 273499 3782820 4073156 5698257 5497832 1078689 1109549 242087 217874 234697 234973 272887 263626 256358 257170 176131 176160 639252 607760 1392624 1379364 358809 355334 501855 504571 622117 602302 618030 624426 639943 648313 610102 673275 1759704 1856037 1149487 942111 555015 543843 649373 645749 659906 671056 672824 677042 775149 773038 4218509 4405363 40.15 71.6 2
12:16:29 2024-01-25 673354 672434 168249 167024 277951 284507 306946 304382 187221 185522 233290 236984 270082 273499 3782782 4081896 5698257 5497832 1069301 1108763 239329 213292 234697 233691 270588 262234 254751 256345 175534 179640 630171 603131 1393905 1380343 355953 354848 501146 503587 618462 603159 616205 624683 640396 647063 610065 674711 1760955 1852222 1104136 940639 555244 540784 648601 643577 658616 667101 673746 675648 767587 769370 4259749 4411791 40.15 71.6 2
12:16:30 2024-01-25 673607 673538 172124 167033 277916 283029 309556 303209 186573 185830 232563 236984 269838 273583 3793772 4096405 5679606 5480646 1065668 1109971 242387 212922 234295 233656 269798 262601 255535 255129 175569 176563 640176 603993 1405176 1387217 355990 351591 498955 500089 616021 601373 614388 623419 640396 644984 603960 675744 1759704 1851988 1128393 938839 555244 540784 647154 643577 654755 664828 669993 671189 761571 770423 4275510 4405315 40.15 71.6 2
12:16:31 2024-01-25 676969 672650 168203 166120 278226 281286 306946 303244 186186 185522 232078 236844 268406 270630 3782820 4127080 5670299 5479102 1061359 1107979 240726 212624 233600 232256 270588 264146 253580 256345 174173 176987 638299 609781 1381865 1376720 357035 351857 498955 500089 612975 599594 613772 616812 636675 640321 603127 671221 1762207 1861426 1120253 931533 551563 539698 641739 642097 654128 661385 668052 670917 762441 765730 4283211 4421143 40.15 71.6 2
12:16:32 2024-01-25 671446 670970 167414 165743 277966 281645 306802 303066 186016 185381 231768 235291 269260 272270 3799093 4120818 5675563 5480646 1056397 1106824 240388 211592 233965 232221 268090 267780 252416 255522 174138 176563 634359 607760 1383196 1373089 354876 351857 496076 501577 612975 599594 614388 616375 637612 643726 601885 672724 1762207 1857553 1136533 927565 553596 541229 640378 643008 652836 662064 669516 673206 757251 763948 4326955 4411475 40.15 71.6 2
12:16:33 2024-01-25 676488 675463 169366 165789 276417 283075 306910 302181 185888 185121 231625 236774 268268 272895 3789620 4083734 5623653 5486630 1060406 1106824 240726 210930 233236 232256 269633 263954 252381 254703 173860 176034 633673 606537 1389509 1372115 354302 349738 495233 500089 611243 596902 613445 612686 635740 641712 603275 670708 1760955 1852295 1114110 927539 551991 539950 640378 642097 652836 662064 667066 671702 756990 757400 4320780 4411475 40.15 71.6 2
12:16:34 2024-01-25 677227 671120 171617 165496 276211 279896 306536 302039 184855 185240 230636 236478 267487 272089 3782594 4084819 5623653 5483011 1065779 1106824 239502 211408 231389 232187 269254 261729 252170 253779 173272 175911 633453 609931 1383247 1370171 353838 349139 492739 495729 604127 593805 614209 614631 631128 643944 600077 671749 1752186 1845741 1116183 924859 550678 541229 638532 638363 653759 658340 663105 669179 755314 755090 4305073 4402109 40.15 71.6 2
12:16:35 2024-01-25 677302 667308 167948 164654 275753 279896 305769 301583 184956 184628 229614 236258 269177 270378 3796254 4067042 5622065 5474156 1055533 1106966 239609 209872 231429 231473 268498 261441 251855 253178 172996 175298 632909 603993 1395169 1370171 351668 347599 494172 498302 608476 596277 612464 612819 631128 640286 598047 665981 1752149 1856236 1104136 924782 548331 536130 636663 635481 649014 656344 662128 667955 756382 757364 4295466 4399061 40.15 71.6 2
12:16:36 2024-01-25 669729 672583 167943 164668 274945 279188 304865 301334 184956 183772 230329 233647 266778 270594 3780042 4114341 5667761 5480636 1050958 1103615 237692 210271 231786 234953 269075 261621 250560 253178 172446 175298 638299 607461 1399427 1370171 351668 348613 494872 496458 606404 592838 605220 608796 628730 632800 598047 664092 1749202 1852258 1093798 927565 547552 531842 635685 637084 647566 657305 660181 663986 752543 757134 4255035 4402324 40.15 71.6 2
12:16:37 2024-01-25 673612 671120 167948 163917 274985 279896 305079 299580 184378 183762 228972 234077 266524 268482 3793772 4133088 5670681 5466207 1058656 1103858 237988 210061 230852 232610 269633 260777 251573 252402 171932 175018 638890 606304 1380821 1376992 351668 348046 492739 493966 604091 592054 610916 613761 631254 634616 599857 664092 1747960 1836560 1114148 930808 547552 536277 638532 635481 647602 658340 662106 663986 754708 753956 4247643 4386456 40.15 71.6 2
12:16:38 2024-01-25 672657 672320 167087 164663 272946 279896 304151 300447 184378 183180 228901 234042 268274 269725 3793366 4084701 5666244 5474269 1063887 1108580 238023 209440 230852 231871 268391 261001 252725 251456 173133 173905 633271 601410 1385352 1378387 350864 348189 492739 494702 607581 585604 606203 611015 622114 631308 598638 658715 1738714 1819487 1116183 932805 544450 536545 637557 632930 650891 658268 654900 663008 756954 748386 4220829 4386606 40.15 71.6 2
12:16:39 2024-01-25 680861 667308 166955 163874 273011 279896 303226 299545 183802 183215 228654 234601 267658 269500 3793772 4038332 5632979 5479102 1078949 1103688 236695 210109 229635 232737 267424 260087 252725 251421 171829 174655 658337 600552 1380403 1371645 350864 346969 486832 496106 608126 590374 608810 607354 623693 632800 592478 658062 1739949 1828675 1114148 926211 541352 531806 632816 629211 647333 650581 652934 664023 755215 748386 4248398 4392744 40.15 71.6 2
12:16:40 2024-01-25 678590 667232 166621 163586 273011 279896 301317 299545 183555 183180 228121 232639 267247 268860 3782782 4073819 5651630 5488467 1071842 1102015 235930 208926 228883 231145 267485 260777 250385 252711 171691 173904 633090 602270 1392522 1363348 349374 347105 489172 494519 601908 587109 604303 605463 621604 635631 590288 660159 1739917 1833704 1116183 919600 544450 531914 633717 633827 647602 650581 654937 662032 747178 747715 4295859 4402109 40.15 71.6 2
12:16:41 2024-01-25 678897 667241 166789 163206 272784 277754 302978 300235 187328 183018 227414 233322 266357 268860 3787960 4077418 5614328 5469736 1063202 1100418 235168 208891 228423 230821 265714 259536 250952 251350 171678 173940 630553 605599 1399068 1361805 351861 346737 487786 493783 603260 590448 606635 606678 625597 631128 585726 660763 1741186 1845627 1103973 920909 541224 530556 629452 630474 641276 649326 654900 658683 746745 752693 4248966 4398896 40.15 71.6 2
12:16:42 2024-01-25 673612 667313 166655 162828 272776 278217 302270 297734 187233 182439 227449 232213 266357 266764 3791058 4133125 5656925 5442906 1054104 1100454 235930 207915 228458 230659 267673 257542 250952 250582 170774 173628 633254 606031 1386751 1370171 350366 343299 486954 492213 606310 590411 600888 608906 622006 629280 594376 656587 1736821 1824718 1086183 930596 541352 528766 634226 625447 641276 650616 651395 660333 752193 746101 4196175 4392704 40.15 71.6 2
12:16:43 2024-01-25 674595 667200 165863 162365 271313 277790 302270 295866 186997 181954 227061 231821 265611 268446 3786505 4073043 5601013 5451006 1053985 1100454 235730 206300 227431 229425 264371 258337 249686 251292 170197 172251 636828 600627 1392557 1362908 347893 344783 486990 486679 595041 583877 596971 602321 619990 623887 585717 654872 1735259 1829682 1113639 924707 541352 529697 630981 628547 641129 652963 655117 654766 750442 747715 4219340 4367628 40.15 71.6 2
12:16:44 2024-01-25 669766 670610 165693 162248 269851 278841 301316 298023 186997 181413 226709 230720 265576 266764 3791903 4069985 5671523 5473639 1061954 1100418 234408 206300 227909 229034 265218 258110 249510 250939 170163 172251 636828 596287 1378221 1366256 345822 343334 485171 487616 598516 582017 594495 603751 613172 626630 589284 652407 1724563 1804948 1102141 922067 537897 532434 630085 624426 644007 646266 645569 658693 744767 742700 4251711 4392744 40.15 71.6 2
12:16:45 2024-01-25 677845 669582 165762 161482 271502 276372 300818 300023 183450 181954 225973 231592 264728 266728 3789403 4049784 5593901 5458614 1061511 1100725 234210 206231 225921 229355 264335 257074 249054 250586 169624 171874 637259 604012 1386745 1362908 346837 342289 486061 486679 599030 583722 595979 598615 618458 622294 584516 650875 1729467 1832568 1091763 917603 538280 522828 624743 626420 634671 645465 650860 652931 746045 745622 4238359 4386493 40.15 71.6 2
12:16:46 2024-01-25 670081 670679 164145 162727 268956 276443 302170 296537 184173 180737 226008 232729 264507 266889 3787960 4094285 5642304 5449410 1057150 1099944 234374 206162 227103 228449 264115 256679 249300 249076 169692 171056 631600 597119 1375440 1374063 344701 342843 485717 486236 596194 576937 595611 600091 613028 623588 588111 647525 1725117 1797649 1108043 922221 536752 529021 627443 622842 641276 644939 645148 654803 745617 739301 4243589 4392784 40.15 71.6 2
12:16:47 2024-01-25 677450 669022 164938 161376 270937 276689 300042 297662 183357 181515 230840 230366 264410 266212 3789403 4054382 5639705 5474269 1063202 1099944 234118 206231 225886 227935 263491 255889 247555 250586 169221 171635 634329 602270 1375281 1351783 342762 344515 480825 487270 593814 580342 597817 599760 618021 625678 583781 653374 1734390 1832568 1096157 912662 538280 525859 622975 623432 635714 643935 648511 651297 738685 744679 4235395 4406154 40.15 71.6 2
12:16:48 2024-01-25 674722 671602 165218 161484 270937 274577 299351 296645 183253 180633 227372 230229 263522 263842 3787960 4119947 5645031 5449410 1052293 1100725 233489 205590 225921 227230 263526 255068 249089 249076 167805 171056 638299 601840 1374032 1370171 344738 340703 483623 486236 595041 576879 594764 598615 612093 621346 585380 645542 1719204 1801076 1089728 923535 535156 527419 625518 620972 638450 644486 642755 652801 743406 738240 4223268 4383218 40.15 71.6 2
12:16:49 2024-01-25 675048 668786 163684 161371 270175 276194 299219 297315 182731 180564 227051 230229 263522 267032 3798968 4038220 5632979 5474156 1069148 1099230 232113 205555 225187 227195 262721 257584 246757 249883 172384 171091 640846 601410 1370182 1352316 342690 342807 478048 486236 589162 576843 595135 597988 613172 625815 581901 651330 1731653 1828675 1112113 912662 537515 525830 620336 623725 633914 640312 645643 649373 735451 743067 4242305 4383379 40.15 71.6 2
12:16:50 2024-01-25 671917 669264 164179 160480 268995 273844 298515 295998 182719 180166 230369 229660 264005 265411 3793658 4122582 5645112 5441640 1050886 1100050 232251 204564 225536 226492 262686 257037 247970 246814 172384 169973 634903 597119 1376587 1370171 342618 339710 482258 483345 595606 576270 590443 597988 610734 618584 582756 643974 1715270 1793196 1099903 920254 533710 522864 623858 618199 636538 640312 641342 652225 740327 737719 4232368 4399851 40.15 71.6 2
12:16:51 2024-01-25 676488 667872 163680 160113 268177 274456 297933 295883 182269 180416 225774 230825 262272 263877 3784001 4057813 5621989 5442642 1059846 1097704 232251 204882 229468 227036 261083 257037 245997 248063 169871 170007 630943 603330 1367353 1358513 342618 338615 480862 485181 590321 578761 590503 592819 612970 617643 580482 645579 1722667 1816730 1095833 918293 535193 522893 622975 621009 632568 639988 643248 647456 738430 736523 4195277 4377134 40.15 71.6 2
12:16:52 2024-01-25 672657 669264 163532 160335 269406 274456 296735 296349 182396 179563 225774 233189 262673 263438 3787960 4061204 5674811 5466321 1068024 1095864 231205 205452 225576 226002 262545 256128 246722 247506 169668 170274 633886 598832 1369888 1361942 341582 338686 477164 483810 592646 575863 594764 594243 609404 621956 579249 642031 1718963 1804948 1095070 906367 530514 521178 617347 617326 634813 639303 642096 649410 733858 736157 4305068 4380258 40.15 71.6 2
12:16:53 2024-01-25 670298 667070 163112 159641 269190 273844 297611 293471 181854 179672 225774 228571 261436 265059 3778608 4074522 5585910 5434980 1047569 1097667 232774 206146 227405 225425 261743 254962 244723 247783 169405 169871 623303 599691 1376273 1356340 341582 339125 477940 482172 589712 577087 588326 595451 610947 619369 581075 644627 1715270 1806420 1089728 920909 530514 519905 619351 615465 628408 639789 636497 642659 729922 730323 4192693 4377134 40.15 71.6 2
12:16:54 2024-01-25 677265 668781 163092 159608 268623 272972 297189 294438 181279 179439 225456 229626 261436 263402 3784001 4026626 5605003 5454895 1066246 1097604 230758 208920 225684 226141 260286 256310 246510 246497 169668 169567 627653 594561 1365981 1359478 341644 338436 478592 483778 589712 572030 589951 592164 608985 618549 576238 641860 1721812 1810619 1097868 910314 532786 523635 618112 617762 633017 635571 643011 645583 732819 736677 4258344 4373731 40.15 71.6 2
12:16:55 2024-01-25 668708 667835 163092 159574 269380 272972 297297 293919 181245 179031 225456 229782 262237 264770 3793366 4123415 5654377 5449410 1044816 1094421 235185 208555 225684 223706 261048 256004 244451 246814 168718 169401 626530 601414 1361177 1360836 343346 337452 478253 479781 590550 577728 591572 593640 611957 616750 576883 642983 1714304 1802390 1083623 915576 528256 519636 619504 612783 627485 638332 634060 643643 734377 728125 4211080 4383472 40.15 71.6 2
12:16:56 2024-01-25 670998 668781 162424 159157 267798 271050 297723 292330 180959 178433 224714 229170 260604 264432 3787960 4120259 5623653 5439130 1049298 1093645 235185 204739 224812 223706 259854 258245 245205 245021 168600 168713 637259 594561 1388338 1364843 340676 335530 475818 477593 591028 567865 585895 585685 606289 615796 577280 638353 1706535 1784912 1089728 916166 528557 521305 618223 612302 629407 636201 636376 645095 733858 730575 4226151 4374013 40.15 71.6 2
12:16:57 2024-01-25 675527 667107 162428 158388 267351 272104 295700 293919 180388 178467 224363 228965 260206 264396 3786701 4052226 5605003 5454619 1053694 1090441 230852 204739 223958 223671 259458 254145 243735 246019 168091 168864 629850 599696 1371894 1343773 341644 337071 473837 479597 586794 572911 587873 585874 610070 613280 572843 640133 1716752 1821032 1071414 910266 528631 513670 614255 614411 624697 636666 637669 641998 733338 730215 4205253 4367762 40.15 71.6 2
12:16:58 2024-01-25 668066 667116 162170 158418 265678 272139 296116 291920 180715 177837 224363 227902 260604 264023 3793366 4080973 5651630 5449410 1054142 1094624 229456 204739 224115 223292 260035 252716 243700 245030 168246 168127 624753 596287 1359345 1355623 340288 336542 476900 477068 587210 566994 585566 589608 603128 613280 576311 634482 1706087 1795741 1085658 906367 525191 519222 613345 611722 627360 630158 634113 643334 725644 729368 4296965 4361313 40.15 71.6 2
12:16:59 2024-01-25 667460 665661 161530 157885 266718 270861 297167 290520 180535 177871 224011 228645 259593 263402 3782745 4080317 5577026 5440031 1043646 1090979 230852 203488 224855 223447 260108 254504 243443 244644 167776 168296 628001 596264 1370004 1352480 339712 334556 476562 477068 583002 567865 584647 588377 604087 611366 574610 639715 1710975 1795203 1083623 915274 527506 513779 615562 610043 622966 631299 630703 639995 732964 728336 4197853 4377061 40.15 71.6 2
12:17:00 2024-01-25 676932 667767 161471 157893 266087 270448 295249 292294 180535 177871 223625 229285 259017 263278 3793366 4029007 5605003 5442831 1064723 1094421 230135 203809 222909 223637 259560 252716 243291 243687 167776 167614 633886 592018 1375574 1352592 337794 334521 472834 478422 582201 567698 584647 585394 602122 612777 570466 636273 1710975 1797649 1093798 904884 527881 517597 611566 612819 625620 629379 632677 638918 724177 729829 4234075 4373973 40.15 71.6 2
12:17:01 2024-01-25 670265 667762 161386 157400 266443 270847 294784 291476 180035 177591 222962 227902 259707 261328 3787960 4114120 5614328 5426779 1046231 1091250 230655 202919 222909 225048 260291 252430 243326 243722 167201 167498 630943 598907 1353732 1360977 339231 333830 474172 476393 586379 568773 581224 587132 601235 606097 573195 631833 1696830 1769382 1073448 911610 523667 516794 613820 607391 623592 631299 630726 640175 725349 721309 4230625 4370895 40.15 71.6 2
12:17:02 2024-01-25 675048 665698 161847 159571 265838 270883 293275 291511 179364 177803 222436 227856 259240 263024 3784001 4046972 5605003 5442906 1055402 1090704 229421 202919 221950 222603 259560 252644 242172 243482 167166 167200 626530 599696 1349451 1346404 339231 333830 471833 477068 580423 569984 581224 583255 602122 607838 568851 631681 1706572 1807658 1081588 904735 525600 512225 611220 610510 622085 631299 633699 634450 728538 726524 4176466 4358428 40.15 71.6 2
12:17:03 2024-01-25 671992 665957 160468 161778 264459 270883 292525 291602 179511 178935 222641 226600 259489 261436 3792253 4074991 5651630 5438588 1063040 1091250 228480 203667 222177 221883 260291 252216 242172 242904 167445 166705 631679 594136 1378353 1353701 337519 333347 467572 475719 583995 565526 584647 587127 598584 610552 568851 630449 1701729 1788084 1079553 899748 521215 512983 606811 607145 623849 625705 631898 638247 723664 721309 4278377 4364648 40.15 71.6 2
12:17:04 2024-01-25 663617 664939 160472 161369 264494 270883 293133 289669 180037 176231 222614 225444 258194 262915 3793658 4097770 5608923 5440031 1038036 1091250 229139 202672 222489 225713 258832 251825 240655 243478 166489 166671 632836 596264 1358297 1349868 337519 333830 469035 472904 577050 567165 579503 586301 602122 605600 567906 632129 1697626 1786534 1073448 907729 520474 512273 610698 604784 619342 629415 626314 636363 721233 717115 4220479 4364244 40.15 71.6 2
12:17:05 2024-01-25 671667 665953 160217 161547 262808 270883 292241 289884 178902 176753 221883 226879 258160 263614 3782745 4040506 5618302 5453969 1059454 1091368 228144 202813 221448 221541 258832 251325 242648 243513 166060 166638 625371 596352 1385838 1344529 335709 333830 467572 473930 578042 564654 581260 581983 599765 608765 568412 631645 1705778 1802390 1085658 894208 522702 510497 606418 607145 616578 623878 630066 632700 720562 721273 4223494 4364648 40.15 71.6 2
12:17:06 2024-01-25 665461 666891 159923 161512 263211 270617 294071 288934 178902 180739 221573 226143 257980 261617 3782745 4101352 5614328 5425796 1047343 1091405 229245 201895 221879 223207 258653 250902 242990 241851 166629 169906 628001 590752 1359766 1362496 333676 333830 469107 471412 581293 558815 576010 583703 594618 605104 570466 630001 1696830 1772294 1078203 903760 522055 512225 608571 604142 622085 623842 624275 632544 718383 719513 4245935 4373737 40.15 71.6 2
12:17:07 2024-01-25 673612 665948 159961 161147 263983 268840 293133 289004 178620 180866 221156 226844 257766 261617 3778608 4061354 5558376 5427484 1041413 1088384 227721 201296 222276 222979 258113 251717 242307 242392 165955 167961 622578 594561 1359968 1351132 335709 332855 468963 471900 577859 565526 577013 581983 600350 604267 570356 632579 1696830 1788084 1075483 911610 520845 510067 608571 601936 615989 625552 621197 630902 722641 718497 4201464 4361501 40.15 71.6 2
12:17:08 2024-01-25 675353 665957 160925 161191 262371 269326 291902 288969 178372 180795 221028 226493 262027 261396 3778608 4015151 5586352 5424534 1057076 1088384 227225 201542 220105 225555 256415 251648 241662 243698 166082 167900 621853 590331 1381846 1343847 334794 333144 468550 471267 575410 558851 577717 576888 595073 604050 565312 629964 1701729 1793196 1095070 898115 522330 510789 603810 604784 615989 622285 624467 629038 712183 720713 4226859 4336362 40.15 71.6 2
12:17:09 2024-01-25 671667 664976 159063 157823 262773 267155 292666 288496 177506 180471 219969 225444 261921 260737 3778608 4071045 5567701 5415182 1047532 1086841 227966 200245 220070 225168 255628 250269 240948 243526 165262 169753 623588 592864 1366314 1346404 333676 331274 468266 468616 574742 562751 574261 580221 596116 599671 564477 627065 1697664 1779519 1073448 907692 519735 507802 607278 602284 614063 622285 621245 627180 718419 716895 4185872 4358428 40.15 71.6 2
12:17:10 2024-01-25 675559 664976 162840 157827 261752 268462 290714 293954 177777 180436 220123 226108 261518 259968 3777179 4029007 5577026 5432275 1057150 1088384 226487 200280 219727 221958 256415 250657 240610 240676 164997 166814 629850 589489 1361613 1338789 331659 331812 465428 468616 573084 557993 575566 577959 596373 604267 565270 630172 1702509 1798291 1073448 895559 519365 504693 601879 602453 612760 621301 623068 627143 712219 718206 4214088 4351185 40.15 71.6 2
12:17:11 2024-01-25 664125 665953 162707 157823 261135 268426 291600 288734 177777 179826 220158 224055 261956 259932 3782782 4084815 5614328 5422910 1045847 1088384 226329 200280 220070 221337 256810 249460 240948 240307 164997 166814 623588 587812 1376730 1349868 331623 331812 465062 468564 576407 558814 573867 576897 593846 604267 563825 621573 1691281 1764342 1112115 900681 517419 508229 602344 598024 614644 618432 619704 630232 711228 715600 4270522 4358203 40.15 71.6 2
12:17:12 2024-01-25 667703 663522 162883 156885 261196 267962 290749 288345 177586 176497 220088 224714 257314 260623 3778608 4071045 5558101 5403992 1039854 1085301 226171 199618 220105 220683 255836 249460 240273 245087 164433 166662 620645 592018 1356434 1343542 331659 329773 467407 467900 571359 560399 571119 577142 592751 599285 562957 625978 1687647 1778916 1069379 903410 518159 504765 604238 594888 612427 621925 620359 625146 717553 713430 4178988 4361501 40.15 71.6 2
12:17:13 2024-01-25 674872 665017 162668 157054 262943 267424 290167 288937 176661 176708 219249 225167 257423 259095 3782565 4033292 5573056 5432275 1049951 1085264 225472 199618 218667 220683 255200 249460 239936 241479 164433 166197 632836 587812 1359943 1337184 332188 329809 463750 467790 568072 557198 574965 574624 592296 602459 558554 624403 1694889 1788121 1077518 893851 517892 504729 598530 599502 611138 617706 621727 623731 711446 716468 4221955 4355162 40.15 71.6 2
12:17:14 2024-01-25 664314 663809 158079 156750 260996 266300 290679 287719 176695 176585 219687 223779 257494 258913 3778608 4102300 5595677 5405829 1039928 1086841 226487 199340 218702 220647 255378 247922 240273 240295 164433 165881 618736 587812 1349028 1355623 331879 328246 466637 467569 573047 556410 570273 576325 586131 596239 558856 618907 1683237 1761595 1069476 899859 514887 504909 599746 597104 613811 616767 615802 625293 709329 708081 4235432 4357998 40.15 71.6 2
12:17:15 2024-01-25 671992 664483 162715 156661 261066 265342 291031 288548 176526 176391 218615 224541 256773 259131 3778608 4071045 5556171 5408035 1044391 1082119 226522 198785 218327 220647 253991 247922 239600 240970 163970 165850 629850 590752 1370737 1342589 332424 329902 465428 467900 568000 558023 568585 572488 592737 595253 560477 621609 1685630 1775230 1087184 903708 516057 502883 602307 597527 607549 618575 616233 621577 713499 710409 4177074 4349076 40.15 71.6 2
12:17:16 2024-01-25 673910 664005 162099 156770 261887 266870 291787 288008 177154 176391 218615 223951 256812 258190 3792441 4033955 5576600 5411707 1052302 1088591 224707 198958 217952 219925 253602 248689 239361 241037 163417 165040 625059 587393 1356867 1333179 330434 328778 462732 467238 569681 555588 572041 573653 590842 598936 559684 621366 1691281 1782467 1060250 892377 516790 503273 596208 599267 608444 614067 618094 622957 707256 711196 4199079 4349076 40.15 71.6 2
12:17:17 2024-01-25 666082 664000 162330 156473 260338 265077 289761 287395 176627 176214 218685 223745 256490 258119 3790834 4088286 5593826 5380746 1044816 1088273 225054 198612 218667 219276 254773 247674 239139 240970 163838 165664 629850 585686 1362214 1346605 330544 328706 463750 465113 568072 553057 568585 575844 586059 597148 562069 619750 1683768 1770815 1065309 894396 512281 503201 597319 594536 610166 613271 615250 624740 703133 709406 4261116 4351640 40.15 71.6 2
12:17:18 2024-01-25 664355 661760 162229 156399 259506 265821 289761 286365 176594 175933 218685 223261 255949 258878 3777416 4080186 5562029 5414609 1036466 1085154 224672 198785 217917 218525 254883 247567 238611 240970 163279 165815 625371 592864 1361462 1344495 331953 326692 460057 463727 568036 557987 568549 574587 589121 595253 561272 621146 1683237 1765688 1057169 896935 511917 503131 599358 594645 607513 617201 614342 623377 714239 707333 4198682 4345917 40.15 71.6 2
12:17:19 2024-01-25 668066 658254 158907 156334 260448 266354 288919 287243 176282 175933 218005 222573 255949 259381 3777329 4022506 5593901 5436209 1051886 1085313 223564 198819 217170 219407 255618 246945 238682 240970 162256 166081 628357 594561 1370311 1333359 332424 325707 458583 466248 570489 557592 571119 567883 591223 595253 554662 621179 1685630 1779639 1070570 894284 513376 503487 598047 595928 604059 616731 618057 623126 713462 711414 4163600 4352241 40.15 71.6 2
12:17:20 2024-01-25 665465 662990 158435 155363 260899 265892 288919 287041 176316 175530 218005 221819 256159 256639 3772258 4073165 5623653 5421274 1051107 1085165 223495 199305 218821 218750 254597 246184 238981 239710 163176 165375 629850 590139 1351723 1344495 330544 325707 458547 467201 571838 552985 571119 572820 584267 598584 555936 614241 1683200 1768120 1044291 885283 513376 502847 596355 595048 610202 613271 620359 623401 707356 710409 4232900 4345997 40.15 71.6 2
12:17:21 2024-01-25 669692 658223 158802 155078 261177 264265 288919 287279 177442 175652 219222 222230 255521 256674 3771873 4049971 5567701 5418153 1046632 1082045 223701 197681 215928 218865 252402 246290 237777 239109 162531 165014 604442 592441 1352004 1342198 330397 326654 462787 465004 566317 552912 566796 568682 588042 591243 552989 617043 1678427 1773968 1060476 897120 513376 501673 598859 595690 605513 614894 611612 617887 707183 703318 4145800 4339724 40.15 71.6 2
12:17:22 2024-01-25 672661 663307 158720 155328 260452 264300 289009 287279 175298 176179 216618 222384 255521 255850 3774635 4044977 5557950 5411731 1056020 1082045 222943 197681 216531 217881 251595 246290 237646 238036 162852 163701 620645 585129 1371000 1337294 328678 327968 457223 465292 566903 551890 568374 567840 585238 596190 556196 618525 1685936 1782370 1071414 887207 512646 501318 594016 594438 604984 611403 615074 617499 704174 703318 4204405 4339646 40.15 71.6 2
12:17:23 2024-01-25 663445 658250 158574 155259 260050 263386 294486 285147 175623 174569 217141 221170 254667 256279 3777329 4093849 5590135 5380746 1038775 1080477 222908 197029 216902 217473 253001 245910 237279 238935 162271 164455 628357 584293 1371901 1340801 327314 325743 457187 459638 568471 550438 565193 571953 585545 594929 558388 615648 1678681 1766420 1065563 890031 508903 501491 592243 591531 605183 609612 613326 621593 704145 705139 4261116 4352122 40.15 71.6 2
12:17:24 2024-01-25 664120 658218 158238 154936 259721 263974 288919 283431 175486 174378 217292 221170 254346 257502 3778608 4079888 5530138 5402615 1032034 1078892 222908 197029 216868 216798 252368 245531 236573 238774 161919 163736 623878 590331 1368542 1334010 329609 324816 457223 459242 565227 549874 562452 567847 583270 590864 556305 615621 1676843 1764682 1053099 895512 508383 498592 596007 590430 606372 613127 613553 621407 709868 701124 4198682 4345271 40.15 71.6 2
12:17:25 2024-01-25 668103 658218 158242 155052 258809 264194 287665 285054 174936 174535 216652 221136 254346 256603 3777529 4031752 5569975 5396342 1043907 1079164 222221 197029 220286 217473 252016 245118 236546 238001 161271 164455 626864 592441 1346877 1335288 330076 324587 457604 462383 565227 549910 566907 567147 583820 588236 551296 615032 1676371 1768120 1057169 890475 510462 498737 594668 594732 603972 612983 615349 619083 709596 703138 4155678 4342743 40.15 71.6 2
12:17:26 2024-01-25 671671 662060 157986 155052 258600 263351 287737 285490 174320 175652 217986 221204 254346 254850 3778608 4048446 5562362 5411895 1055026 1081465 222221 196414 220323 217473 250616 244811 236511 237266 162012 163667 617503 584293 1341881 1337184 327410 324816 458253 462542 563088 549389 565699 565035 582169 592824 552078 613837 1678390 1773551 1067344 886233 510462 498737 585753 590964 602022 607793 612455 615629 703146 705213 4197853 4348914 40.15 71.6 2
12:17:27 2024-01-25 662321 663838 157816 154656 258885 262510 288512 283388 174936 174221 218603 221136 254276 255099 3780147 4093700 5585910 5392296 1041413 1080477 222256 196414 216531 216461 251630 244741 236546 237799 161753 163667 626864 582332 1369161 1336999 326681 324816 457604 457843 567306 547294 564458 568792 583029 591695 553025 611774 1672765 1758913 1064037 885412 507298 498701 590145 588757 603154 606052 614081 617923 694192 700102 4258074 4348525 40.15 71.6 2
12:17:28 2024-01-25 662666 662441 157846 154656 258743 263245 288611 282673 174835 173770 218748 222501 253532 256279 3774739 4074522 5546739 5393137 1032034 1079164 222067 196380 215893 216091 250860 244776 235746 238001 161236 163632 615680 590331 1365189 1333028 327714 323963 457604 460416 562294 548992 562784 568792 585545 588236 553025 615596 1669207 1756421 1070570 894396 504553 495751 591060 587091 601443 612851 608903 616099 706354 699822 4195277 4339724 40.15 71.6 2
12:17:29 2024-01-25 666456 658223 157416 154910 257804 264843 287171 284334 174835 174360 218303 221068 253427 257144 3782820 4024831 5585910 5421274 1047305 1081465 221537 196448 216850 216461 251175 244399 235781 238001 160911 164186 625371 590331 1360423 1327964 327387 324359 455412 459602 562294 548992 565699 565471 583977 587787 549700 612390 1672802 1764342 1054371 889843 509014 495823 592078 592128 601135 611438 612828 613303 706354 701160 4157655 4336552 40.15 71.6 2
12:17:30 2024-01-25 664995 658227 157247 153799 258088 263167 285472 284184 174320 173979 218258 222033 253888 256887 3771760 4073726 5619464 5402516 1056418 1081465 220855 195801 215757 216461 252747 245774 236146 236498 162575 162848 628357 584710 1363451 1337184 324771 323866 456275 459602 563088 546448 564057 563332 577118 586480 547262 609160 1669858 1760400 1057169 885603 507570 498737 589111 585586 603531 605556 610643 614139 694083 700102 4214088 4333460 40.15 71.6 2
12:17:31 2024-01-25 664392 658038 157476 153305 258916 260978 286750 282850 178132 173425 220688 219778 252790 254932 3776079 4125975 5580787 5386311 1034134 1079164 224233 199582 216670 215087 252747 245774 235020 236298 161271 162328 620645 583421 1351188 1343958 324170 324550 457281 458083 559059 544065 559418 565508 576603 585951 552078 610142 1669483 1748898 1055134 885283 503766 495751 587311 585650 601554 604258 604746 613774 696693 694340 4235432 4345917 40.15 71.6 2
12:17:32 2024-01-25 662629 658146 156967 153697 257691 261743 287904 282050 176404 173391 220688 220303 252333 255099 3778608 4068152 5537306 5397455 1033471 1077312 222925 196955 216634 214915 252036 243953 234261 236891 160654 162622 613289 590177 1341509 1329181 326668 322849 454987 456783 558951 548456 559418 566819 581311 586239 552078 611774 1667111 1753933 1072646 889945 503334 493518 586077 586675 600250 607829 605576 613340 702294 698106 4192282 4330372 40.15 71.6 2
12:17:33 2024-01-25 668442 658259 156714 153271 257295 260978 284698 283764 177744 173944 216455 219474 252755 255619 3778608 4049249 5578010 5398663 1052255 1078399 225709 199582 215757 215087 250622 246433 234810 235888 161066 162191 625371 583042 1345457 1333712 325046 323651 454163 458549 558914 540932 560808 558761 580501 585879 547262 610029 1673991 1771447 1059204 881203 505663 494689 585526 587091 596345 604258 607811 611451 700202 699822 4191857 4330372 40.15 71.6 2
12:17:34 2024-01-25 660052 658218 156208 154189 255716 260978 286074 281095 178097 172325 216977 224056 252368 253536 3774635 4086684 5582375 5385448 1037707 1079164 222790 199160 216061 214719 249330 243702 234295 235768 160432 162103 623878 583458 1362695 1343243 325046 323687 454878 457405 561295 544076 560008 564454 578037 586239 550516 608179 1667111 1751413 1051064 884972 502618 494249 585904 583521 599663 603796 606476 614316 696200 694340 4255035 4333460 40.15 71.6 2
12:17:35 2024-01-25 658584 658146 156574 153131 256859 260944 285436 280667 178132 172290 220532 223707 251982 255064 3775916 4074522 5541154 5394813 1026166 1078399 221989 199335 215453 214937 250407 243702 233574 235768 158778 162475 622385 589754 1366394 1337184 324699 320860 453704 457503 562632 547002 559971 563657 576865 582661 547080 606523 1662536 1741153 1051064 890485 503417 495017 591186 584355 600214 605131 603006 613685 697150 693219 4195277 4336276 40.15 71.6 2
12:17:36 2024-01-25 667689 660135 156967 152293 257286 261869 284423 281989 177586 173235 215846 224056 251211 255619 3777329 4038146 5539725 5385448 1037948 1077634 225867 199089 215417 214719 249919 243702 233377 235041 161434 161586 620892 585129 1359158 1325423 323678 320932 454987 455098 556547 544029 556434 560417 576179 583781 547007 607917 1667609 1752191 1046994 893100 504051 492447 588033 582862 597614 604258 604470 612357 701078 692136 4186506 4336552 40.15 71.6 2
12:17:37 2024-01-25 664060 658155 155922 152813 255253 260944 283697 281489 177744 172325 215998 224020 251211 254281 3766452 4016112 5562029 5402516 1044391 1077634 221678 199440 214067 214754 250622 243702 233574 235041 158778 161586 620645 589489 1345619 1331740 324699 319630 453578 458408 558124 545676 556077 559624 574874 580475 540865 605474 1667111 1752902 1046994 890666 506572 494652 587187 581765 594549 603884 599175 608519 699129 692100 4173485 4342743 40.15 71.6 2
12:17:38 2024-01-25 670275 658187 155992 153025 255575 261869 284330 281060 177427 172325 216150 224440 250409 255836 3778608 4024134 5549050 5404179 1047761 1077634 220678 199213 214103 214203 250622 243702 232821 235803 162943 161586 625691 587812 1358253 1324202 322660 321835 450300 456106 556153 540968 557799 558761 577927 586239 543997 606938 1669207 1768120 1066416 880577 502618 492593 586890 585967 598550 607495 608320 608468 700654 694124 4140701 4327186 40.15 71.6 2
12:17:39 2024-01-25 668438 661388 155922 152047 255434 261833 283626 281989 177111 173601 215320 220793 251211 252783 3773226 4054382 5567701 5393137 1050858 1079164 221550 198950 214067 213723 249919 243702 232821 234282 159960 161037 616232 581795 1350726 1327022 321457 321773 450654 456070 554903 541270 556150 558832 573626 584554 540901 605147 1668296 1765615 1059204 879951 502260 491166 583986 583722 594659 604258 604318 609052 694156 698106 4155268 4326946 40.15 71.6 2
12:17:40 2024-01-25 664120 660561 155857 152643 255469 261833 282762 281095 174443 172290 215846 219811 251843 254177 3778608 4065664 5605003 5394912 1044704 1075929 221678 199125 213360 214386 250446 243287 233539 234178 162829 161294 619174 581795 1359673 1333395 323204 319890 450654 457435 558124 541270 556829 558539 573079 582768 542885 603117 1663563 1753933 1057169 881203 504051 493989 582115 584521 592943 600227 604470 607120 693251 693219 4185872 4329579 40.15 71.6 2
12:17:41 2024-01-25 662258 660456 154893 152697 253939 261833 283555 280210 174770 171929 216007 219421 250967 254177 3778608 4087416 5593906 5389291 1038812 1079164 220299 198950 213175 213540 250446 242909 233180 233596 162794 161037 622385 583458 1373460 1335288 321683 319890 448963 456143 558124 541270 556077 559228 573115 581060 542885 601332 1659950 1747227 1049029 876100 502618 493989 580437 581947 590942 598470 603182 604185 689127 691870 4192282 4327186 40.15 71.6 2
12:17:42 2024-01-25 660525 657966 155134 152010 254856 260076 284330 282104 174422 172014 214687 219456 250654 254068 3777416 4078754 5571052 5381609 1036967 1078301 220396 195303 214067 212404 249919 242945 232139 233561 162873 160857 622385 580965 1351478 1337184 322060 320635 450974 450732 556547 539739 555249 558797 573962 580774 544802 603117 1659950 1742282 1044959 880577 498350 492593 580401 581947 596345 600685 602886 609561 693407 691649 4211080 4330274 40.15 71.6 2
12:17:43 2024-01-25 656650 659169 155169 151559 254861 260327 282762 279779 174457 171982 215168 218234 250934 254714 3781429 4103610 5588759 5379919 1029266 1075966 220643 195303 213660 213062 249744 242154 233435 233561 160305 160891 623878 586805 1345188 1338753 321683 317889 451935 454052 558124 540558 553601 558832 571390 577223 540829 600185 1650804 1723946 1049029 885283 500478 493719 577244 579153 594769 598503 597845 608221 685106 689276 4217204 4336552 40.15 71.6 2
12:17:44 2024-01-25 666133 659626 155173 152115 255180 258760 283676 279849 173798 171947 214156 220022 250260 254213 3766570 4049145 5511749 5386679 1032940 1076041 220312 194923 213925 213895 248969 242729 233344 234109 160601 160523 627207 586805 1354823 1332879 322746 318405 448295 451370 554207 542733 553638 559624 574774 577628 544316 603976 1657852 1743155 1036819 883713 497997 489709 583872 576789 594659 602929 599860 609239 693178 690250 4183315 4327286 40.15 71.6 2
12:17:45 2024-01-25 667592 658693 155031 151317 254079 260327 281958 280205 173315 171521 214156 218599 249610 252711 3769256 4023725 5549050 5376083 1040670 1072988 220299 195055 212444 215200 248095 242387 233379 233260 159867 160388 620892 585129 1348747 1328014 322288 317000 449631 454052 550009 540284 550250 554284 572674 577226 541348 601631 1655749 1742282 1042924 888055 500478 486846 580437 577105 589456 599769 596043 604221 693178 685255 4173650 4327186 40.15 71.6 2
12:17:46 2024-01-25 664097 658698 154635 152042 253300 260949 281559 279349 173677 171129 214121 218914 249402 252711 3761080 4015225 5558138 5394813 1038372 1072951 219237 195029 212246 212404 248378 241778 231357 234684 160305 160542 620892 588488 1332618 1328042 322746 318262 451011 454809 553277 541233 551457 553111 568140 576459 537891 599115 1655749 1742282 1040889 885491 501079 486846 577100 577514 586032 600195 594284 603085 690624 685255 4154687 4321020 40.15 71.6 2
12:17:47 2024-01-25 667904 656232 154604 151313 252524 259524 281936 278505 173435 171095 214245 219255 248848 252711 3769180 4016820 5535781 5394813 1043646 1073184 218555 194438 212026 216453 248169 241403 232071 233201 159632 160548 625691 585723 1337153 1318744 321795 320294 449109 453407 551710 539248 553453 554603 572493 581727 539561 602466 1659987 1758052 1038854 876833 498203 488294 580437 576897 585744 600084 599507 603085 693214 691226 4127042 4317821 40.15 71.6 2
12:17:48 2024-01-25 663445 658702 154137 150584 253265 259524 280153 279598 173315 171433 213785 218234 249610 252425 3775916 4060522 5586352 5385448 1044391 1072951 219237 194756 211327 212370 248169 241197 231748 231896 160267 159469 623878 580137 1340155 1327964 320921 319389 448463 454052 550081 536550 551665 555161 570213 577046 537167 598977 1657999 1741739 1051064 876908 499767 486810 577647 577923 588156 597523 598694 601299 685070 689276 4185872 4317821 40.15 71.6 2
12:17:49 2024-01-25 656650 657894 153996 151279 252450 258725 282033 283783 173556 170823 214121 217895 249194 252675 3773375 4081707 5574028 5385448 1035491 1076070 218510 194176 212323 216115 248973 240618 232724 232092 159744 159944 623505 581795 1334664 1327964 321149 317921 444977 449455 553266 537798 553564 556428 568068 577450 541348 598902 1656930 1741116 1040889 874377 496138 489527 579660 580798 592760 598575 598399 602825 686073 690738 4211080 4321020 40.15 71.6 2
12:17:50 2024-01-25 660522 657183 154420 150794 253300 258508 281686 277660 172799 170976 213785 217895 249610 251005 3775916 4102300 5578402 5368421 1023632 1072951 219237 194106 211362 216079 247995 239873 231357 232092 159408 159978 620892 585129 1336975 1333395 321376 315021 448463 450018 553266 538178 548657 555460 566254 573805 539707 596207 1641443 1719646 1042924 883713 498622 489346 579139 576888 590766 596144 595527 605776 683323 686706 4232900 4330274 40.15 71.6 2
12:17:51 2024-01-25 663686 658593 154077 150868 252442 258689 281900 278884 173400 170552 213414 218129 248054 252711 3771944 4073530 5506425 5370547 1023173 1072225 218826 193764 211327 216160 248937 240583 232035 232057 159297 159910 624176 585129 1332902 1331740 321376 317589 447159 449345 550045 539703 549979 556355 568032 573841 539289 597384 1648593 1722086 1047725 883085 493911 486846 581071 575401 591160 596254 594495 602751 685855 685895 4200421 4339331 40.15 71.6 2
12:17:52 2024-01-25 667885 658090 154317 150278 253230 257064 280845 279815 172145 171061 212674 218164 248054 251785 3774635 4026552 5514197 5372665 1033434 1069984 219237 192848 212288 212946 246779 241103 231710 231344 159408 159469 617907 583458 1330418 1326164 320921 317589 448463 449675 549759 538178 548336 549856 568032 575494 540545 597413 1646193 1735535 1058109 883713 494725 486075 579697 574072 586032 598611 595602 604373 685142 684182 4176992 4323385 40.15 71.6 2
12:17:53 2024-01-25 665431 656691 153931 150936 252315 259560 280832 279887 172557 170518 212745 217487 248054 252337 3766415 4035569 5539450 5374380 1038137 1069944 217876 193764 210596 216347 246568 240210 231873 231379 159408 159401 615680 585129 1327322 1324202 320241 315802 446940 449249 548982 536550 548336 550456 566326 572171 531887 599811 1651111 1740500 1044959 882457 498350 483825 577610 573225 586347 595244 592266 601299 690155 683100 4154181 4317821 40.15 71.6 2
12:17:54 2024-01-25 666955 658698 153829 150972 252873 258404 280635 279064 172557 170450 212603 217955 249745 252387 3777529 4017699 5536832 5388776 1041413 1072225 217468 193423 210961 212797 246779 239837 231385 232057 158962 159435 618114 584007 1332416 1316874 319562 315938 441777 450202 548712 535756 550250 549784 568032 577230 536482 598629 1655498 1751413 1034784 873793 494998 485534 578875 577923 587178 595244 596744 597344 685106 684182 4126491 4314607 40.15 71.6 2
12:17:55 2024-01-25 662468 658698 153573 150274 251682 257857 278418 279529 172386 170618 212795 216871 250734 250862 3777416 4068140 5593901 5384918 1046632 1072987 217807 192848 210631 212918 245879 240210 231710 232058 159014 158894 616232 578486 1342009 1324202 319074 317365 445582 450694 548594 531774 546998 550456 565658 575530 531815 594147 1649523 1742245 1051064 873793 496865 485534 574720 574587 583827 592815 594248 599779 686037 684182 4163932 4311530 40.15 71.6 2
12:17:56 2024-01-25 656613 658437 153113 150278 251630 256669 281029 277925 172421 169943 212376 216812 248020 251005 3774635 4072892 5565604 5386311 1033509 1074475 216991 192707 210785 211728 246673 239059 231710 232711 158962 159233 627207 580025 1336344 1328217 318137 315717 445560 446443 550539 530990 546961 549856 565658 575589 538110 594109 1645083 1730066 1078357 871931 492617 483825 574756 575401 588844 593462 593645 600688 682022 683219 4201681 4314607 40.15 71.6 2
12:17:57 2024-01-25 657035 656837 153113 149763 251647 256849 280083 278316 172147 169977 212044 215436 248054 250581 3769256 4095677 5558376 5355346 1027877 1072858 217597 192602 210308 211728 245879 238547 232035 231986 157991 158827 619400 583458 1330134 1334341 319562 315358 446272 446662 550539 531810 546779 551237 568928 570374 534896 590586 1635622 1708894 1051879 878665 493319 485261 573061 567847 587205 589503 590361 597381 676092 681173 4199079 4320902 40.15 71.6 2
12:17:58 2024-01-25 659984 656072 152836 149251 250873 256239 280118 277463 171635 169826 211415 216812 252601 251041 3772145 4052500 5499576 5361175 1019705 1073231 217549 192205 209973 211024 246568 239553 230418 232966 158458 158827 622660 584293 1332786 1326258 319154 315658 441922 443964 549370 531883 547557 549820 568723 570374 536482 595113 1641665 1725085 1045648 878628 491568 483861 576793 571096 588427 594568 590434 599484 682022 681173 4179898 4327186 40.15 71.6 2
12:17:59 2024-01-25 665506 656837 153569 148779 251682 256669 278418 278743 171857 170011 211380 216441 252636 250617 3769256 4026589 5518128 5365001 1031223 1068390 217876 191634 210449 211869 244508 239095 230343 231844 158483 159864 624176 581914 1330968 1324503 318333 315694 445824 447136 544824 535129 544196 550594 566750 568704 534896 596622 1641443 1733051 1051879 880540 492617 483099 576612 572055 585517 594334 592187 599484 686037 681173 4173485 4314743 40.15 71.6 2
12:18:00 2024-01-25 664084 656837 152701 149763 250111 257100 279905 277925 172167 169708 211380 215470 252282 251572 3761042 4015521 5539725 5379919 1034986 1069770 216457 192205 209247 211904 245056 238689 230540 231795 158483 158389 614761 585129 1326824 1318744 319001 313921 441741 449381 547552 536269 546483 549261 565512 571427 533654 593659 1651111 1738247 1032749 876100 494725 483477 575383 570355 581997 591270 587840 593403 682877 680709 4148250 4311530 40.15 71.6 2
12:18:01 2024-01-25 667904 656837 152588 149321 255542 256239 279905 277268 171601 169439 211380 216777 248457 250229 3780230 4010356 5521074 5379919 1039928 1069944 216121 192036 209282 211503 245262 238284 229271 232058 157970 158137 626018 580965 1343410 1315008 315757 315802 441958 445995 541067 532102 547557 548900 565658 575885 534680 596199 1653422 1750412 1047725 870059 493670 481858 574131 573630 583790 592591 593924 593969 684738 684911 4129438 4311668 40.15 71.6 2
12:18:02 2024-01-25 658579 656832 152588 150110 249416 257064 279118 278087 171635 169439 211345 215401 252495 249455 3777329 4061429 5585873 5374380 1041030 1069944 216457 191634 209938 211904 244508 238319 230961 230723 158372 157818 620892 575696 1332042 1324503 315757 315358 441994 446662 544970 530598 546446 545622 559090 570410 532180 591628 1648593 1736826 1042924 871301 495431 482612 572123 571990 581297 585870 591965 595397 682228 682135 4170038 4323986 40.15 71.6 2
12:18:03 2024-01-25 655172 656832 152064 149767 251028 255487 279578 275802 171601 168902 211380 215252 248773 249491 3769256 4061204 5578730 5366717 1032509 1069696 215083 191669 208664 211172 245297 238059 230020 230759 157330 157317 616414 579724 1335572 1323346 315793 314657 439332 446990 548206 531093 545345 550456 559126 572122 532180 588184 1635511 1723873 1032749 865116 491917 485351 571718 574024 585441 591323 593029 595430 676785 681990 4178020 4314607 40.15 71.6 2
12:18:04 2024-01-25 656650 656577 152414 148914 252189 257456 279905 276613 171056 168902 211014 215333 248283 248387 3761042 4098944 5539450 5351803 1025580 1069944 216793 190961 209938 210512 245017 237547 229307 230723 157365 156975 616787 574874 1347057 1326081 314761 315802 440283 441719 545813 529062 544344 549677 559126 569690 531779 591272 1640499 1724679 1049802 869382 489130 483441 570503 567811 585103 588191 592247 598410 676092 681363 4212026 4317540 40.15 71.6 2
12:18:05 2024-01-25 655061 655690 152452 148576 251803 255202 279905 276189 171022 168635 211169 214494 248457 249455 3766570 4083781 5546516 5357352 1017297 1068427 215186 190996 208629 210547 244508 236778 229950 231083 157460 157609 622660 582332 1323594 1327964 315829 312713 441574 444290 547103 532102 542728 549677 559090 568212 532935 586774 1632290 1705537 1043572 876908 491644 484504 568050 568352 582069 586230 585106 596622 676416 676169 4201681 4319827 40.15 71.6 2
12:18:06 2024-01-25 664084 656970 152316 150440 251444 254492 279905 276011 170886 169337 211021 215967 247900 249384 3765270 4052500 5495647 5357352 1020193 1066876 215786 190695 209610 209855 243792 237582 228880 231047 157315 156866 621145 581795 1326504 1321555 317161 313188 440607 441394 541067 532102 543572 548900 564859 568212 531549 592085 1639333 1723308 1043572 875040 488783 481359 573025 569561 583863 590651 586641 595451 676164 676205 4179644 4311530 40.15 71.6 2
12:18:07 2024-01-25 663611 655841 151928 150444 250783 255487 278298 276189 170276 168902 210368 214769 248035 249767 3774739 4037690 5532406 5357352 1032034 1066657 215682 191263 208269 211024 243347 237381 228989 230404 157425 158901 614921 582626 1333125 1318744 315649 311983 441155 443964 540542 529062 540662 540878 559126 566277 529067 589877 1639333 1723946 1047725 874784 491917 477868 571312 566709 579240 589062 583380 593812 676164 672228 4142330 4308456 40.15 71.6 2
12:18:08 2024-01-25 664286 654914 151157 152685 250044 255024 278334 275537 170514 168635 210319 214735 246790 249491 3774635 4016760 5524515 5376879 1037948 1066768 214945 191174 207909 209855 243517 236813 228794 231265 156881 156758 612052 581795 1359253 1313248 315757 312933 439321 444843 540995 531349 544381 544815 563685 568212 529030 589547 1631995 1738033 1085486 869419 490521 480608 571372 567775 577217 588227 585142 592016 676092 676205 4117663 4308456 40.15 71.6 2
12:18:09 2024-01-25 664125 655103 151819 152407 250044 254667 278725 276648 169974 169287 209662 214735 247242 247847 3761080 4042671 5528946 5380087 1037390 1066729 214979 190689 208164 210008 243582 237406 227642 230152 157251 160817 622660 576431 1354587 1316985 313697 313342 440030 441683 540605 526942 542728 540806 558752 568212 529815 588550 1641739 1738061 1047725 865116 489130 477015 568046 568755 578559 586060 588739 592969 676128 676241 4141447 4302316 40.15 71.6 2
12:18:10 2024-01-25 655163 655877 151157 152402 249657 255273 278262 274695 170596 167835 210502 214036 247242 248265 3772136 4073493 5571052 5366717 1034754 1066839 214382 191320 209126 209938 243513 236672 229165 229152 156812 158714 614921 578173 1329650 1322494 313769 311983 436513 444290 541067 527205 543921 543833 555700 567376 526647 586015 1632364 1722086 1043572 866348 490521 481699 567243 566781 578010 585369 585557 589427 673919 674231 4173485 4302316 40.15 71.6 2
12:18:11 2024-01-25 654951 656577 151123 149469 250066 253073 278922 274695 170328 167835 210026 214070 247207 248265 3783608 4075634 5535781 5349717 1026128 1068427 214749 189235 208269 208839 243008 236377 228171 229293 156672 158790 613428 575696 1356684 1322494 313626 313301 439567 442902 544450 525754 541886 545622 557374 568212 531134 587798 1632290 1719646 1047725 866199 486833 480608 568888 568755 580410 586230 588614 593905 674946 675975 4195277 4308456 40.15 71.6 2
12:18:12 2024-01-25 654707 655868 151643 149919 250079 253851 278298 274923 170480 167835 209844 213374 247242 248614 3766640 4093040 5554099 5347987 1022003 1066084 214933 190061 207764 209235 242600 235717 229076 229258 156628 160593 616414 580965 1328862 1328051 316673 311225 441780 444161 544020 528880 540587 543865 558873 563833 528921 584424 1630162 1701258 1028679 875474 488176 481287 567243 563766 576946 586339 584222 592932 672968 673045 4204683 4317821 40.15 71.6 2
12:18:13 2024-01-25 660020 654910 151111 152116 249648 252333 279118 274502 170210 167835 209662 214769 246445 248749 3761042 4052500 5493098 5340365 1019083 1065292 214417 189235 207944 208478 242974 236447 227112 229972 156375 160740 616414 581380 1324462 1318744 314247 311038 439407 438772 539366 530328 542902 547469 562885 564591 532861 587648 1634716 1715311 1054843 873060 486786 477494 570503 565471 581040 586050 585358 594853 676931 671248 4173485 4302316 40.15 71.6 2
12:18:14 2024-01-25 662666 654448 151161 152055 250039 253851 276595 275537 169940 167869 209154 214070 246790 247882 3761080 4031089 5514197 5343171 1025580 1065328 215152 189200 207944 208874 241972 236612 227112 229223 156305 160593 616414 578486 1340402 1317809 313733 311002 438429 438951 537987 527496 538284 540806 558195 563220 530639 586811 1637045 1725756 1047725 875660 488176 478069 568851 562716 579651 586122 585886 592474 678370 673045 4167061 4302316 40.15 71.6 2
12:18:15 2024-01-25 660745 655103 150847 152081 248654 253851 276595 274695 169436 167685 209335 213887 246911 249034 3769443 4024064 5522529 5365001 1032034 1063783 213719 190061 206041 208956 242025 235847 227112 228867 156157 160411 622660 586303 1319108 1315008 315773 309590 439321 441683 539840 529062 539061 541288 555736 561568 527446 584219 1627446 1719646 1045648 871311 489223 479427 569988 565574 576302 585637 584457 588334 676270 671914 4138844 4302316 40.15 71.6 2
12:18:16 2024-01-25 665506 655727 150605 149425 249272 253462 277409 274639 169972 169576 209335 215126 246031 247464 3765270 4011672 5502423 5366717 1033906 1065292 213753 189200 206938 208874 242193 235682 226374 229258 155810 160299 608949 578074 1345326 1309524 311796 312019 438079 442902 538315 522905 540316 539213 557410 567412 526647 586811 1639333 1735571 1043572 865116 487326 474862 568046 567147 577192 585045 587900 591239 678150 676274 4112665 4304875 40.15 71.6 2
12:18:17 2024-01-25 661085 655690 150832 149605 249236 253073 275713 275060 169789 167801 208682 213374 246410 246356 3769330 4052050 5545960 5350830 1037948 1063747 213787 189200 209595 208548 241485 236082 226409 227839 156375 157608 613428 574053 1345433 1311249 311577 311729 438043 441133 538315 522869 539479 541288 555736 566218 526683 585944 1639333 1735571 1028679 862658 486254 474159 565640 567147 576783 585906 585106 588633 677890 672264 4126013 4304466 40.15 71.6 2
12:18:18 2024-01-25 659178 654765 150710 149225 248709 253322 275958 274746 169770 167237 209487 212749 246790 246391 3761042 4051210 5567701 5357352 1039928 1066120 213753 188993 206650 208874 240711 235318 227429 227804 156122 158087 617907 574053 1328762 1316874 311796 310784 437897 441300 538315 522797 537845 540522 556149 564914 522837 586424 1632364 1723946 1036056 863886 489130 474898 564007 565035 573862 582759 583425 586907 673956 672228 4157655 4292964 40.15 71.6 2
12:18:19 2024-01-25 655167 654642 150468 151557 248502 251526 276631 272758 169402 169075 209125 213648 245407 247634 3762493 4081783 5527874 5354446 1025580 1063710 214967 189097 207117 207655 243734 234592 226409 227645 155619 157608 611935 575696 1344188 1317809 313095 311073 436190 439879 540222 522025 537882 540842 556542 565709 527464 582876 1627760 1709856 1043572 862045 484020 476308 564841 565471 578829 580729 583416 590301 667151 671248 4192282 4302316 40.15 71.6 2
12:18:20 2024-01-25 652411 654683 150824 148767 249227 252263 276365 272412 169572 171505 208682 212749 246203 245527 3765280 4105212 5544828 5339149 1022003 1065808 213753 188503 206938 207945 243734 235283 226374 228007 155762 157289 611935 573643 1340770 1318744 313095 311038 437674 439152 539840 520485 535497 543521 555756 564048 527464 583328 1627760 1709550 1043572 863886 484020 475602 563572 565977 578010 581904 583195 589523 667115 673533 4192282 4302316 40.15 71.6 2
12:18:21 2024-01-25 653971 652764 150131 151518 248498 252263 276136 272928 169402 171470 208682 212024 245617 247082 3769256 4095595 5552201 5345311 1019083 1064980 213616 189028 207837 207725 243562 234592 226832 226905 155402 157134 614921 575696 1324934 1326081 313095 308186 439248 440342 539840 521218 535235 541288 553297 559032 522873 580252 1620651 1692770 1030714 866880 483327 475937 559108 558761 575968 577441 579494 588523 667789 667227 4211451 4298082 40.15 71.6 2
12:18:22 2024-01-25 653242 652995 150416 149084 247736 252298 276136 271511 169671 170885 208716 212386 244897 247499 3759904 4061921 5506537 5347987 1015449 1066657 215677 188959 207656 207759 242089 236016 226304 227664 154798 157573 615083 580247 1335711 1322326 311867 308186 437934 440498 540988 522869 538011 540770 555465 559887 522837 580252 1623107 1694466 1050602 870692 484427 477051 565371 558797 577192 578252 578600 586363 668479 667191 4183315 4311668 40.15 71.6 2
12:18:23 2024-01-25 661535 653022 149884 151527 249057 252499 276365 272793 168833 168838 207996 213408 244897 246391 3769256 4038108 5483773 5340365 1018994 1060665 213058 187946 206650 207182 240745 237354 225815 228106 155628 157573 611935 579001 1344635 1316985 313984 308945 436389 438348 536307 525909 536376 539213 557936 563156 526647 584572 1626697 1715209 1050602 866880 482645 476233 565640 558906 577192 583651 581214 589427 672968 667299 4164557 4311668 40.15 71.6 2
12:18:24 2024-01-25 660561 652990 150123 151378 247732 254851 274870 273210 168833 171505 207996 212715 244862 246356 3758360 4038444 5516869 5343171 1024848 1062204 214233 188503 210888 207216 242783 234592 225604 227098 155333 157134 619629 576933 1337386 1316948 313725 309776 438043 438695 534955 525536 534940 538775 556360 559126 522837 585547 1627848 1715237 1037861 871893 483564 474361 564768 561176 574747 584291 580317 588247 672931 667191 4164086 4302158 40.15 71.6 2
12:18:25 2024-01-25 658794 652986 149241 148667 247343 252228 274763 272342 168833 171159 208031 212499 244837 247602 3755642 4023989 5523542 5361175 1029057 1060724 212365 188537 207072 207551 240676 239304 225989 227098 154902 157134 616414 580663 1345624 1309524 313539 307185 436612 441334 537338 525909 536424 537868 554753 559126 523797 580929 1630063 1718403 1039418 866843 484769 475705 564768 560992 568041 579421 577640 584540 671474 669761 4138844 4299090 40.15 71.6 2
12:18:26 2024-01-25 662666 652990 149340 148667 246938 251456 274834 271926 168333 170850 207382 213135 244110 246286 3765270 4015312 5493098 5357352 1032034 1063740 212037 188503 210008 206571 242194 239195 224594 227416 154798 157134 616973 575984 1333397 1305814 311325 308222 433052 438896 531982 522194 537902 537779 555756 564714 524722 583861 1635879 1731894 1035265 861897 484709 473509 564504 564370 572943 581869 582941 587189 675407 671515 4120033 4302158 40.15 71.6 2
12:18:27 2024-01-25 659558 652990 151688 148212 246938 257004 273158 273175 168299 171159 207382 212024 244862 245320 3765270 4047658 5530176 5351803 1036466 1062985 212433 188207 210304 206606 241006 239473 225639 226361 154902 156314 614921 572008 1327858 1309524 311325 308151 433318 439161 532054 520718 536757 536153 550077 561234 523012 581187 1631233 1720865 1043572 861935 486786 473734 561272 562770 571672 582679 582719 586585 673014 667119 4148250 4301160 40.15 71.6 2
12:18:28 2024-01-25 656767 652954 151405 148014 246656 255005 273959 271511 168333 170850 207961 211370 244827 245527 3755680 4068016 5567701 5357352 1034717 1061416 212433 188338 206927 207182 241684 239027 225674 226010 154833 156806 614921 572416 1324831 1315008 311767 307865 433124 440397 535064 519982 535198 536116 551632 558213 521460 577680 1627760 1714742 1047725 860173 485400 474361 560514 558761 571736 577000 581959 583376 669136 667083 4162583 4301601 40.15 71.6 2
12:18:29 2024-01-25 652775 649286 151157 148942 246620 252711 275642 271027 168333 167824 207382 212182 244582 245906 3763887 4079146 5522231 5347710 1023211 1060724 216342 187946 206927 206181 240676 234869 224942 226361 154660 156697 619629 574874 1320793 1315008 311767 310236 432603 436802 538315 522564 537520 540522 553847 561533 522765 578462 1623172 1706503 1037341 857623 481275 475705 562105 558869 576106 577217 582904 583321 665866 669614 4196019 4293938 40.15 71.6 2
12:18:30 2024-01-25 653117 654840 151737 148461 247898 252427 274465 270957 168681 167613 207567 211922 244722 244736 3769256 4102273 5514339 5333059 1016004 1062775 212399 187322 210304 206359 241684 234688 224750 225754 154833 155974 622281 570785 1341047 1318744 309958 307900 435575 435330 535136 518442 533156 539488 548385 558177 522729 578499 1623120 1700678 1037341 862658 481275 474361 558891 559317 574304 577293 580765 584560 666845 669104 4207286 4292786 40.15 71.6 2
12:18:31 2024-01-25 650859 649213 153234 147658 246518 252144 274358 271042 169131 167554 209845 210650 243935 246180 3763955 4071045 5505375 5337839 1014671 1060724 214254 187774 206927 206181 241515 234688 226117 226010 154085 156226 611935 577345 1316556 1321678 311987 306789 433088 436552 536759 521456 533550 536568 548385 555951 523012 577947 1617365 1687836 1041495 866965 481959 475705 561309 557179 568077 577013 576184 584540 661896 663955 4195277 4299090 40.15 71.6 2
12:18:32 2024-01-25 657035 649240 153199 148145 246138 251435 275164 269859 167965 170814 211835 212024 243326 247762 3771761 4055750 5477621 5336865 1012468 1059972 213618 187514 206490 205221 241684 234688 223555 226819 154488 156260 618114 577345 1327798 1315008 311767 306257 433097 432741 532090 522564 533156 539376 553297 558375 521957 578909 1618241 1700053 1048482 865116 479910 474361 562271 558795 573862 578465 574264 585826 667520 666017 4167061 4299090 40.15 71.6 2
12:18:33 2024-01-25 660057 649137 151068 146920 246482 251789 272705 271476 167733 170814 211465 211370 243360 247163 3761380 4020729 5490144 5340941 1018363 1060614 214326 186667 207364 205826 241006 234688 223589 226117 154192 156191 618114 575696 1320962 1309524 311179 306257 433120 432944 530377 521924 530374 536568 550113 558375 521223 581026 1620815 1706276 1031111 865732 479910 471312 559072 558005 571363 577619 575150 584243 667042 662763 4151722 4299090 40.15 71.6 2
12:18:34 2024-01-25 658831 649245 153169 147836 245381 252322 272896 271027 167733 170505 211501 211043 243326 245320 3755717 4030410 5511749 5347358 1024934 1062509 212331 187479 206383 206399 240672 234616 224143 225871 154093 156226 618114 575285 1320938 1309524 311216 306257 433196 436529 531643 519946 532218 531865 550041 555915 522272 579356 1620815 1705574 1037341 866917 482534 468854 560911 555497 569649 577619 573858 584540 669683 663486 4145288 4299090 40.15 71.6 2
12:18:35 2024-01-25 656887 649209 152920 148051 245531 252499 273122 270425 167733 170505 211614 211043 243818 246321 3769443 4011672 5511749 5355622 1029020 1060724 212828 187911 205589 207814 240792 234436 224456 225522 153734 156087 608949 581914 1320447 1311438 311437 306789 431695 437911 531161 522194 533387 531828 549968 555915 520451 578472 1620815 1705574 1056963 863886 482645 472282 559036 557968 568439 577217 574660 580183 665903 663955 4129438 4292964 40.15 71.6 2
12:18:36 2024-01-25 661723 649245 150312 147387 245350 251435 273122 269825 167733 167593 211429 213947 242952 244771 3765270 4014535 5493098 5347987 1026128 1060724 212977 186769 205875 205221 240668 234688 222831 225312 153563 155914 616599 574053 1332598 1305855 309571 308960 432623 437395 532203 516726 532595 531756 549617 559198 519950 581064 1623107 1721433 1054843 857453 481959 468782 558496 559587 568842 577293 577744 581118 668735 663301 4110395 4292786 40.15 71.6 2
12:18:37 2024-01-25 655422 649209 150431 147944 245350 251789 271838 270649 167700 167426 211429 214787 243326 245987 3755717 4053429 5530176 5339502 1034986 1060724 213268 186735 205758 205255 239622 234688 223555 224269 153837 155220 618114 570379 1327472 1305814 309096 308924 432893 435591 531267 513819 531841 533631 550144 560385 519732 579822 1623070 1717210 1052722 855817 481541 470548 557706 558795 567234 576928 580488 581118 667789 663301 4120033 4283612 40.15 71.6 2
12:18:38 2024-01-25 654905 649209 150697 147019 245007 251967 271838 269825 167584 167192 207445 214612 243121 246408 3750290 4047658 5549050 5342431 1029539 1060724 212679 188281 205261 205683 239958 233992 223589 223611 153696 155515 611935 570785 1320775 1309524 309351 306789 432586 437219 532203 513963 531162 534315 548406 556874 518973 575189 1621905 1706091 1019776 858257 482645 468674 556524 557179 566832 574459 578575 581181 663841 665039 4141259 4283612 40.15 71.6 2
12:18:39 2024-01-25 651352 649245 150102 147942 244561 251046 273122 268969 167733 166515 211429 214973 242544 244019 3759904 4075545 5506462 5342154 1021926 1060724 211935 186735 205694 204583 241006 233627 223520 224894 153952 155255 618114 573643 1331964 1309524 309497 306608 429089 432854 531946 517674 533156 535774 548929 559198 522272 575300 1618341 1702817 1033188 855007 478404 472840 558064 559514 572077 573733 578649 579287 658065 663301 4179757 4289725 40.15 71.6 2
12:18:40 2024-01-25 653316 649020 153163 147326 245385 250658 273122 268969 167435 166958 211429 210102 242579 249582 3755820 4080186 5511749 5331856 1019468 1060724 212652 186701 205875 204583 241006 233792 223520 224581 153555 155255 616599 573234 1326132 1312315 309570 306711 429089 432723 531982 513927 531988 535774 546737 559198 521533 576156 1613924 1698848 1033188 855817 477774 471579 557918 557712 572077 575445 578649 582245 663330 665834 4181502 4292786 40.15 71.6 2
12:18:41 2024-01-25 649558 652948 150888 147119 246098 250658 272705 269414 167814 167390 211393 210102 242952 245149 3759904 4095557 5511749 5319891 1014724 1057421 213268 190225 205875 204902 240330 233591 223175 224517 153837 154686 622471 569161 1326214 1316874 308030 306789 431690 432387 532203 513819 527200 534715 547426 555951 521497 575300 1613887 1694005 1054843 857660 478175 468891 554917 555264 567969 573895 574337 582061 664272 664092 4209881 4301601 40.15 71.6 2
12:18:42 2024-01-25 651446 651398 150040 146429 244832 250479 272529 270910 167599 167355 211357 210797 242207 244395 3762618 4086310 5514339 5321661 1010994 1057682 212530 190225 204902 204549 240330 232501 223520 224234 152883 155255 616599 575696 1318830 1316874 309570 304958 430405 432741 531982 517674 528123 531865 547426 551809 517971 571930 1609268 1680487 1048482 862658 478551 471616 557437 553039 568037 572198 571994 579398 658355 658286 4189290 4292964 40.15 71.6 2
12:18:43 2024-01-25 657035 648648 152636 147049 244688 249562 275292 270874 167137 166888 207454 210034 242440 246538 3762340 4038183 5470331 5329256 1011672 1057682 212381 190421 205010 203948 240668 233063 222642 224581 152815 155289 610537 577345 1312353 1311286 310007 305926 429742 432082 530413 518478 527982 531937 547578 552656 519143 573630 1611282 1687799 1083273 862658 476375 468891 558891 553039 567933 573890 571552 578914 657835 658214 4161114 4292964 40.15 71.6 2
12:18:44 2024-01-25 658118 649141 150176 146341 244955 249251 271423 269567 166642 166958 207270 211909 241964 245789 3762618 4032690 5470312 5319891 1015448 1058725 212530 190216 205875 203914 239586 233504 224416 224234 152849 154936 610537 574874 1340965 1309524 309096 305926 429089 430141 529199 518943 527200 531865 547578 552656 519950 575822 1613887 1696406 1064425 861433 475291 467127 558101 553075 568842 575625 572068 581860 663878 658250 4145800 4292964 40.15 71.6 2
12:18:45 2024-01-25 656850 649556 152344 146604 243805 250658 270561 268747 166906 166725 207634 214647 241163 245705 3757225 4026489 5496378 5330078 1021965 1057496 213126 190083 204579 203948 239122 233304 224381 223576 152815 154936 615083 573643 1331253 1308595 308624 305926 430441 431416 528451 513927 527510 531744 545166 550578 518374 577984 1613887 1700053 1029034 863886 478798 466006 556524 549784 565631 575188 572068 580220 664889 658214 4136421 4283612 40.15 71.6 2
12:18:46 2024-01-25 655206 649561 149579 147119 244311 250658 271009 274044 166906 166725 207598 214682 242046 246408 3759904 4022076 5493098 5341343 1024200 1058800 212721 185394 204366 204730 237930 233048 224416 223542 152781 154557 615083 574438 1332358 1309574 308551 305926 430593 432597 528638 518158 527510 530616 547426 549350 513860 576119 1613851 1701258 1050602 865116 479230 465971 556524 549784 564723 573832 571726 578467 663841 657215 4135889 4289725 40.15 71.6 2
12:18:47 2024-01-25 656141 650476 149298 146396 243360 249883 270939 270148 166872 166690 207198 214877 241094 246720 3755905 4009707 5493098 5336865 1024117 1056111 211435 188281 204224 204838 239064 233048 224416 223473 153205 154979 607456 578173 1308137 1308595 309130 304494 429089 435533 528907 516871 529012 530616 547426 550542 516656 575300 1613851 1701258 1050602 864399 479910 467320 556524 549784 563889 572958 568576 575868 661896 656218 4119909 4283612 40.15 71.6 2
12:18:48 2024-01-25 656141 650481 149478 146725 243021 250622 270974 268151 166906 166725 207162 214723 241060 246757 3761380 4009707 5502423 5336865 1024117 1057682 211865 190385 203997 203948 238774 232828 222144 225353 153103 154802 605403 578173 1308425 1307713 309130 304351 431362 432259 528606 513747 529012 530616 547039 549932 516290 574446 1613848 1700053 1050602 864122 479230 466627 554880 551982 563057 574213 568540 574205 658137 655721 4132558 4280360 40.15 71.6 2
12:18:49 2024-01-25 655206 648142 149373 146604 242817 249812 270526 269768 166442 166457 206257 210797 241094 246509 3750253 4009818 5493098 5338621 1025580 1056896 210872 190385 203543 203948 238107 232465 223786 223473 152675 154876 608949 575696 1307579 1303928 310250 303780 430459 435533 528269 516690 528938 530433 546434 553030 515230 573408 1613848 1701258 1039159 863166 478798 465899 556524 549748 562262 574387 568576 577055 658101 655259 4120033 4283612 40.15 71.6 2
12:18:50 2024-01-25 655206 649556 149057 146604 242648 249812 270526 269388 166117 166457 207016 210797 241060 244565 3759904 3994842 5493098 5342431 1025580 1054579 210578 190350 203543 203880 238071 231777 223786 223128 152290 154652 605963 575696 1339661 1303964 309351 303817 428963 432597 528451 516835 528826 530323 548290 550005 515303 573001 1613774 1701697 1048482 860707 478293 465935 556524 549784 564458 574250 568393 576086 658029 655757 4126491 4280360 40.15 71.6 2
12:18:51 2024-01-25 658757 648984 149274 146336 243026 249041 271388 269388 166150 165959 206580 210068 240991 243770 3765419 4002300 5474447 5337519 1026166 1056147 210662 190012 203543 203598 238810 231777 223158 223611 152290 154308 605990 575285 1324059 1298460 306455 306091 427716 431308 526851 513855 528356 531367 549124 554246 513715 575300 1621807 1719477 1048482 854526 477434 467886 556378 554494 563743 573617 574325 576906 662868 658286 4098294 4283612 40.15 71.6 2
12:18:52 2024-01-25 657784 651325 149127 146239 243026 249041 270526 268747 166396 166725 206254 210797 241060 243661 3755642 4033292 5504851 5329256 1030488 1056596 211533 190012 203864 203564 237301 232828 223629 223253 152781 153906 616414 569161 1331342 1300304 305902 305926 428963 430024 523076 513767 529012 528811 545459 552620 513752 574483 1613887 1712990 1044241 850927 475628 467114 553647 555640 564458 571970 573547 577728 663330 662211 4110627 4280360 40.15 71.6 2
12:18:53 2024-01-25 658437 651398 149434 146069 242822 248272 269292 268678 166475 166353 206218 210797 241060 243661 3765270 4044939 5521181 5328039 1028516 1056896 210543 189675 203686 207157 237336 232828 222895 222474 152501 154013 618114 568756 1319035 1298403 304842 305030 427716 429988 523040 513040 528377 528224 545881 552584 512992 573630 1617365 1715496 1056963 850927 475591 466233 554827 549892 562262 570655 573695 576533 658137 658250 4101222 4293750 40.15 71.6 2
12:18:54 2024-01-25 659806 651389 148987 145966 242921 248478 270639 270492 165755 166283 205893 210503 241025 243282 3766701 4033292 5514197 5327486 1030830 1054207 210837 189675 203686 203248 236603 231944 223158 222131 152535 153624 613568 568756 1315416 1303076 304842 304994 427716 429664 522968 512314 527885 527478 541135 551773 512234 571967 1613579 1709240 1046362 848440 475628 465245 552115 549820 559027 570001 572031 576086 657835 658214 4110627 4274260 40.15 71.6 2
12:18:55 2024-01-25 653045 649556 148650 146066 243896 249177 270748 269138 166050 165634 206111 209414 240922 243265 3761265 4040506 5539725 5323687 1029094 1057216 210543 189675 202620 203282 237301 231021 223158 221755 152222 153658 625502 569161 1315183 1305814 305307 303817 427716 431537 526072 512769 527510 527478 541027 549350 513117 569147 1611556 1698848 1035265 852173 477086 465307 550552 549748 558919 568203 570705 575539 658648 657215 4142330 4280360 40.15 71.6 2
12:18:56 2024-01-25 648941 649137 148198 145617 241874 248237 270974 268408 166117 165392 206293 210404 240853 243481 3762839 4065987 5521074 5324225 1022618 1054207 209850 190012 202549 207231 238302 230736 223158 222097 151801 153658 605963 570785 1319611 1307667 305773 303177 427112 431308 527341 513040 529012 530241 541027 550185 513117 566795 1609268 1694466 1050602 850927 477434 466955 551724 549784 559027 568203 568576 573598 654751 655721 4145288 4280360 40.15 71.6 2
12:18:57 2024-01-25 651348 648191 148371 145587 243630 246779 270561 268596 165969 165658 206435 210503 240322 243734 3759904 4069351 5511202 5329717 1019083 1057216 209850 189675 203258 204591 238527 231294 223158 222440 152222 153906 612052 571150 1325554 1305814 306501 304994 424111 429706 527669 512314 527510 531367 541099 551809 516693 568512 1604667 1687275 1046362 848440 473036 465571 550023 549820 564759 568203 573398 577914 654824 657678 4164086 4274260 40.15 71.6 2
12:18:58 2024-01-25 648487 648423 149161 146312 242310 247854 269703 268785 165593 165623 205928 209204 241025 243246 3755905 4092090 5519977 5314676 1009651 1055994 211062 186702 203046 204519 237160 230878 223158 222988 151835 153199 611935 570331 1324607 1315008 306065 302893 428963 431773 528256 510866 522820 529080 539433 549410 512234 565957 1604575 1676846 1039418 856229 474383 464555 550552 549640 563093 567367 567297 574205 652868 654302 4196019 4283612 40.15 71.6 2
12:18:59 2024-01-25 649405 649561 148645 145722 242306 247889 269772 267360 166117 165242 206580 210209 240287 245149 3759904 4038183 5494593 5314752 1010276 1057421 210591 187024 203355 204948 237195 230161 223750 224088 151699 153769 616599 574836 1318265 1315008 306937 302185 428963 431082 527341 513403 523598 529080 540610 552146 515303 565120 1602296 1672491 1050602 855817 473298 466563 550163 548863 562262 568528 566859 577092 652832 652393 4201681 4283612 40.15 71.6 2
12:19:00 2024-01-25 649521 648836 148810 145411 242280 247506 269327 267583 166117 164713 206580 209588 240287 243770 3750552 4061921 5511749 5312309 1009558 1054282 209885 189414 202584 206835 237100 229909 223715 224052 151981 153914 615083 575285 1320628 1313248 306096 303296 428624 430851 528233 513403 522820 529044 541293 547471 514573 567236 1598886 1668903 1050602 857623 473372 467224 549737 548863 559027 566569 565184 575305 649123 654864 4198682 4280360 40.15 71.6 2
12:19:01 2024-01-25 650362 648836 148090 145397 241908 247471 270561 266914 165593 165238 205784 210209 239552 243770 3753227 4043265 5474447 5312309 1007515 1053832 209571 186617 202372 206585 238071 230302 222497 222131 151764 153872 615248 575285 1308356 1310506 306203 304589 427498 429937 527523 514860 524230 530470 543820 548421 515230 566758 1601158 1678980 1081060 857660 473372 465536 552115 548863 564185 567915 566898 575268 649159 653940 4173936 4278865 40.15 71.6 2
12:19:02 2024-01-25 651357 649291 148503 145385 240823 246744 269772 266914 165332 164862 205315 210209 239518 243734 3749043 4043228 5465122 5307149 1006081 1051560 210039 186179 202549 206909 238036 229874 222341 222097 151280 153658 618114 574874 1305968 1309524 305773 302169 427414 430619 527669 510790 524083 530360 544445 547650 513735 567603 1602127 1673958 1044241 858257 474046 465571 550552 548087 559063 567079 566898 574859 649051 653940 4195000 4280360 40.15 71.6 2
12:19:03 2024-01-25 654206 649291 148399 144952 241528 246673 269737 267771 165446 165392 205784 210503 239552 243734 3755820 4038444 5452414 5314752 1007515 1051560 210004 186309 202584 206620 237266 229517 222845 226233 151280 153518 612052 574463 1302803 1309524 306937 302311 427716 430010 527669 512677 522857 529044 539433 546952 513845 565329 1603230 1674206 1046362 857036 473372 466527 550089 547057 562857 566317 566898 575268 649123 654402 4204405 4283612 40.15 71.6 2
12:19:04 2024-01-25 651335 648569 148611 145216 240857 246744 269292 266665 165836 164564 205928 209553 239518 243770 3761380 4050245 5494593 5310525 1006081 1054207 209704 186002 201948 206620 237703 228875 221874 223145 150794 153199 613568 574053 1311203 1308595 306442 301268 426510 429706 527632 513040 522747 529080 540610 546147 512392 567789 1598886 1668903 1046362 857015 472700 464519 548959 546970 558955 565700 565431 574154 653123 654872 4188421 4292169 40.15 71.6 2
12:19:05 2024-01-25 653341 649487 148334 144918 240831 246709 269292 266751 165721 164529 205279 209553 239552 243770 3758360 4055750 5485281 5322483 1007515 1052780 209850 185918 202231 206549 236568 228875 222667 223145 152484 153130 613568 573234 1329502 1309524 306139 301268 426510 428795 526108 511589 522007 527069 537809 546567 513117 566028 1598497 1664483 1052722 854600 472700 464916 547408 546430 558991 564869 564349 574450 649087 653018 4205249 4284397 40.15 71.6 2
12:19:06 2024-01-25 648710 649259 148050 145113 243205 246568 270665 267182 165346 164828 204920 208214 239919 243661 3759904 4077983 5517237 5310525 1007335 1051504 209231 185398 202266 206585 236568 228875 222341 222988 150794 152922 613568 573643 1326729 1311286 306065 300986 426510 428795 526072 512314 521232 526697 537396 546183 512392 565625 1600021 1666504 1029034 853386 472700 464916 548571 546430 558955 564869 566092 574450 653086 653018 4198682 4283612 40.15 71.6 2
12:19:07 2024-01-25 649171 647721 148048 145214 243174 246497 270366 265989 165526 163706 205785 208726 239449 243517 3765270 4059491 5483773 5307149 1007128 1054282 209231 185918 201772 206549 236568 228839 222341 222832 150761 152884 612052 574053 1311489 1309524 304806 301796 424111 428795 523112 511659 521232 527069 537809 545380 511993 565625 1595448 1668939 1026958 855817 472029 465026 547408 546430 558919 564869 565288 573598 649015 649308 4192282 4283612 40.15 71.6 2
12:19:08 2024-01-25 649633 647721 148157 144880 240788 246427 270130 266095 165593 163533 205642 209239 241118 244374 3762618 4062954 5513217 5312309 1007477 1054207 209196 185398 201772 206549 237160 228839 221874 223145 150761 153130 592693 574053 1337627 1308595 304806 300354 426510 428795 526072 512044 522007 528296 537809 545344 512392 565255 1598886 1668939 1049277 855817 472029 466294 548183 546430 558919 564869 565690 575128 649015 649344 4198682 4283612 40.15 71.6 2
12:19:09 2024-01-25 650557 649101 148162 144918 246041 246709 269940 265909 165593 163844 205350 208900 239351 243698 3755820 4074369 5520574 5307201 1012544 1051504 209231 185918 201913 206549 236795 229552 222497 222519 152484 152639 615083 570740 1302047 1311286 303452 300775 426510 428455 523004 508596 519723 522923 538310 545344 512355 565224 1595484 1672491 1026644 852173 470432 463932 547021 546430 558955 564869 565257 574177 652868 653940 4204683 4280360 40.15 71.6 2
12:19:10 2024-01-25 645633 647725 148024 144779 242918 245949 270130 265315 165446 163775 205279 208284 239867 243661 3749203 4079722 5519977 5314676 1009651 1051431 209711 185682 201772 202703 236193 229929 222341 221896 150828 152884 628357 569768 1310590 1313248 304764 302297 426510 427788 525738 507770 519613 522887 538310 545273 513577 565588 1598849 1673677 1042121 852136 471756 464552 546598 546780 558955 565664 566385 574413 649159 654864 4197853 4286194 40.15 71.6 2
12:19:11 2024-01-25 647789 647721 147810 144820 240797 246293 270130 266878 164858 164758 204920 208180 239518 242114 3761267 4092090 5514197 5308729 1006769 1054207 209390 185116 201949 203590 235863 229375 221732 221719 151212 152469 602991 566264 1313015 1312315 304332 302010 426510 427148 523667 504842 519246 522851 538310 544747 512811 564785 1598849 1671306 1042121 849247 470357 463532 545790 546393 561263 564869 566589 573117 649087 654402 4160371 4277092 40.15 71.6 2
12:19:12 2024-01-25 647329 648642 147985 144607 240758 245879 269750 266878 168881 164300 204561 208913 239483 240614 3739505 4097893 5504851 5299350 1010353 1053746 209126 185328 202195 203091 235768 228839 221590 222618 152305 152892 616788 565859 1312466 1306784 303901 301972 423452 428096 525264 504842 520826 525917 537774 548278 512934 566833 1601158 1681678 1062259 849181 470357 463896 547408 548863 558955 565664 566859 571898 649051 654864 4167478 4283414 40.15 71.6 2
12:19:13 2024-01-25 649442 647725 147989 144343 240788 245879 270130 266878 168881 164266 204239 208505 239518 241327 3752160 4078678 5508776 5291911 1013277 1054494 209196 184775 202289 203091 235768 228839 221182 222519 150761 152571 612052 565455 1316749 1308647 303607 304231 425538 425980 524520 504733 521085 525736 540983 550351 512898 566028 1601158 1682870 1042121 848932 470089 463859 547408 548863 562821 568023 566859 573524 649051 654864 4169556 4274260 40.15 71.6 2
12:19:14 2024-01-25 647145 647721 148366 144151 240749 245672 269940 266469 168951 164266 204561 208830 239552 241327 3755905 4091854 5502423 5322891 1012554 1054494 209161 184821 201913 203091 235803 229517 221528 222363 149915 152499 612052 564647 1327389 1305814 304825 302866 423700 423728 521353 508912 522706 528172 540454 548000 512209 565879 1602127 1685597 1040001 845804 469284 459516 547408 548863 561986 564833 566786 571381 650886 654864 4167061 4280360 40.15 71.6 2
12:19:15 2024-01-25 649596 650656 147650 144381 242347 245087 269750 266060 168694 164260 203953 208505 243519 241363 3758585 4061241 5493098 5307149 1012396 1051504 207859 185068 200928 202312 235768 228414 221182 222207 152220 152115 612052 569123 1321420 1300304 304406 302866 421074 423655 523035 504878 521970 522887 539184 547758 510834 564347 1600021 1683959 1040001 844113 470761 464260 548735 547722 560992 562601 567227 569226 649323 652836 4160124 4291392 40.15 71.6 2
12:19:16 2024-01-25 650520 650218 146692 144720 240962 245500 269940 265369 166751 164225 204275 208000 238585 242078 3755905 4075820 5511749 5318108 1016116 1052670 206567 185033 200578 202488 235604 228059 221182 221896 152006 152115 612052 568700 1308417 1300304 303901 302010 420116 428080 522160 504914 522783 522851 538041 546916 504846 562673 1600021 1682271 1052192 847163 472700 463993 545368 545549 557427 561488 564955 569114 649213 653127 4143664 4273304 40.15 71.6 2
12:19:17 2024-01-25 647752 650681 147029 144419 241845 245500 267682 266817 168694 164446 203882 207855 238751 241122 3755905 4035571 5526191 5314038 1028667 1054494 208364 185033 201209 203091 233596 228804 220528 221204 152556 151942 607456 565859 1307171 1298460 303041 301796 422036 426799 520083 504769 519686 522213 538018 546111 504882 566028 1604575 1696406 1035265 844113 471694 459373 544983 545585 556792 564003 566092 568004 649123 649272 4100881 4278367 40.15 71.6 2
12:19:18 2024-01-25 652669 649558 147271 144279 241702 245773 268741 266736 165707 164550 203241 208180 238751 240614 3750178 4025888 5465122 5310249 1027781 1054494 207894 185033 200753 202630 234317 228839 220114 221861 152270 152081 608949 565051 1321054 1293836 302826 300283 421406 426161 518945 504805 519650 522583 539689 546531 507775 567677 1604631 1701258 1048482 845314 470690 459013 546598 546393 557441 564833 566898 567566 652868 649236 4084475 4264908 40.15 71.6 2
12:19:19 2024-01-25 651384 648832 147368 144615 241631 246012 267361 266327 166194 164127 203776 207393 240779 241148 3768081 4030028 5527480 5322502 1028516 1051523 208334 184775 200612 202453 233956 228839 220114 221550 151842 151836 610537 565455 1311557 1294755 303114 301393 421406 426161 519312 504378 519650 522213 538310 546531 507775 566833 1604631 1701258 1046362 844113 470425 458368 545790 546007 555656 564797 566092 566763 652868 649272 4084716 4267714 40.15 71.6 2
12:19:20 2024-01-25 650854 647716 146722 144117 241131 245672 267459 266095 166261 164217 203955 207255 241082 241076 3762618 4037539 5531423 5291685 1026313 1053746 207894 184739 200612 201996 234039 228804 220493 220198 149605 151626 609021 565455 1306411 1296620 302465 299408 421406 423728 518578 504378 519650 520371 537550 546111 504846 566028 1604594 1700053 1081060 844113 470690 458009 544142 546654 554407 564003 566092 566763 649123 649236 4084513 4264908 40.15 71.6 2
12:19:21 2024-01-25 650511 647721 146416 144181 241131 245122 267682 266504 168390 163775 203276 207821 238090 240578 3757105 4038853 5502690 5320284 1026404 1052632 207859 184400 200578 202453 234213 228804 219583 221204 153424 151626 609021 566264 1318757 1291084 303199 301157 419856 423728 518542 504769 519650 522213 536192 545344 504846 566028 1604575 1698848 1040001 844113 470023 458332 547021 545585 556478 564833 565690 566726 649123 649006 4078716 4267714 40.15 71.6 2
12:19:22 2024-01-25 653967 647721 146692 143914 241131 244916 266861 265776 168542 163740 203241 206955 243484 240578 3755905 4033292 5490144 5333938 1022003 1051023 207541 184564 200473 202101 234902 228628 219053 221896 151417 151836 609021 569515 1322732 1291084 302184 301157 420116 423583 517810 504023 518879 522213 540018 545309 504810 566028 1604575 1701258 1052192 844113 469320 457008 546598 545164 556085 563175 566092 565089 649123 648970 4078641 4270994 40.15 71.6 2
12:19:23 2024-01-25 654436 647716 146511 143880 241131 244916 266825 265776 168273 163740 203276 206921 243413 240543 3739467 4035571 5508776 5308729 1025505 1053932 207616 184458 200683 201995 233852 228734 219385 221027 151629 151840 612052 566264 1317186 1291084 302398 301157 420116 426880 516826 503987 518879 521474 538310 545166 504774 566028 1604575 1698848 1081060 844113 469357 457008 545826 544779 556085 563175 565690 565089 649123 649006 4078641 4264908 40.15 71.6 2
12:19:24 2024-01-25 652545 647721 146683 143880 241131 244710 266790 265776 168273 163740 203276 206955 243448 240578 3755905 4048596 5518128 5307149 1024004 1052726 207501 184189 199984 201853 233596 228804 219622 221231 151842 151877 617347 566264 1313968 1293836 301855 301884 422231 423511 517592 503987 518879 521474 538310 547317 504810 566028 1604207 1700892 1042121 844113 469320 456972 545790 544779 555692 564003 565690 565089 649123 649200 4078641 4264908 40.15 71.6 2
12:19:25 2024-01-25 651393 647725 146722 143676 241131 245122 266825 266438 168203 163740 202672 206921 243484 240543 3739542 4033292 5508776 5308729 1022581 1051504 207212 184154 199984 201818 233201 228769 219608 220515 153567 151593 604470 565455 1323538 1292549 302753 301011 422793 423583 516898 506031 520922 521328 538201 543600 507547 566028 1603063 1696443 1042121 844113 468951 457008 545587 543974 555510 563175 565288 565089 649123 649200 4088248 4270994 40.15 71.6 2
12:19:26 2024-01-25 654900 647721 146653 144350 240793 244745 267682 266332 167935 164266 202602 208180 243072 240170 3750253 4014535 5465122 5318673 1019705 1050898 206602 184154 199949 201642 233630 227865 218842 221204 150957 151140 607506 569161 1324543 1291084 302184 301157 421037 423655 514026 503278 519480 521474 538310 543743 504738 565731 1603967 1701697 1054843 843365 467772 459369 546030 545878 554261 563140 564011 567241 649087 649364 4084852 4264908 40.15 71.6 2
12:19:27 2024-01-25 654133 647721 146649 143452 240793 244368 266825 266687 168086 163775 202637 206921 243036 239797 3739505 4032690 5490072 5301160 1022003 1050759 206602 184119 199914 201642 233596 228095 219266 220550 151417 151106 601484 565051 1318514 1289037 301970 300731 420739 423619 514026 502923 520293 521474 538310 543707 504346 565224 1601920 1696406 1076634 843204 469419 458645 547029 544598 554689 563032 564264 567533 653196 650818 4082411 4266321 40.15 71.6 2
12:19:28 2024-01-25 654720 647724 146310 143820 240047 244333 266861 266752 165522 163217 202637 207855 239265 240578 3750552 3998182 5455796 5319891 1019742 1051256 206533 184025 199322 201220 233561 227352 218655 221204 151064 151140 605990 569161 1318942 1291084 301111 301036 420739 423619 514026 502888 519111 521474 537550 543707 503955 564384 1601920 1698848 1033640 843513 467919 456294 545368 540878 554015 563907 562516 567384 653086 648070 4075326 4273304 40.15 71.6 2
12:19:29 2024-01-25 656254 647721 146213 143816 240384 244163 267397 265444 164901 163740 202319 207566 239097 239956 3755905 4016760 5455796 5314315 1019083 1051232 206567 183990 199635 201501 233596 228095 218584 220480 150993 151140 604475 564647 1324912 1289254 301756 300731 421037 423619 513990 502888 519111 521474 537170 542909 503991 564384 1601920 1698848 1076634 841680 467882 455617 544214 540842 553198 561560 562811 566838 649051 647266 4088435 4272235 40.15 71.6 2
12:19:30 2024-01-25 654863 647117 146511 143241 240038 244570 267468 265409 165016 163706 202001 207532 239432 240124 3761380 4014535 5465122 5314315 1022506 1050861 206567 183861 199322 201466 233561 228095 218584 220480 151892 151106 609021 564647 1316077 1290168 301330 300307 420739 423619 513990 502534 518742 520737 537550 543672 504346 564384 1600778 1696406 1076634 842914 467220 455617 544214 540842 553234 561560 562811 565995 649051 647266 4082411 4264908 40.15 71.6 2
12:19:31 2024-01-25 653316 647461 146412 143651 240135 246263 265900 265692 165131 163568 202319 206714 239697 239992 3759904 4035571 5495506 5314752 1019083 1051504 206533 183990 199322 200589 233201 227900 218584 220515 151276 151140 608762 564647 1313577 1287202 301330 300307 419847 423583 513990 502534 519554 521105 537513 542112 503246 564384 1600778 1696406 1052192 842279 466853 455261 544427 540806 550050 561094 562774 565995 651348 646775 4072892 4263268 40.15 71.6 2
12:19:32 2024-01-25 654900 647725 146275 143951 239640 244163 266861 265037 164992 163533 202355 207613 239220 239691 3753212 4006377 5455796 5306998 1019630 1050885 206533 183605 199287 201045 233398 227159 218162 220550 150887 151106 604475 569161 1310672 1289254 301330 300307 419847 422951 514026 501827 518742 520737 536754 542076 503246 562710 1599637 1695169 1053597 843513 467220 454303 544214 540842 550050 561524 562774 565995 651348 646775 4079496 4261629 40.15 71.6 2
12:19:33 2024-01-25 653311 645856 145898 143254 239675 243652 265820 265834 165040 163592 201965 206564 239097 239055 3755820 4026015 5466397 5320284 1019668 1048279 206567 183861 199010 200905 233457 227282 218244 220550 150781 151106 585337 569161 1310071 1287202 300862 300399 419551 422356 513990 502534 519148 519964 536375 542112 502856 562747 1597321 1694466 1074421 842914 466522 455297 544427 540842 550050 561524 561903 565191 650886 646284 4066930 4263268 40.15 71.6 2
12:19:34 2024-01-25 654895 646806 146010 143208 239640 243582 266638 263855 164672 163444 201789 206955 239097 239797 3755905 4011822 5467369 5331522 1022003 1049595 205753 183686 199183 201010 233097 226613 218432 220480 150219 151039 601484 571969 1306685 1291084 302826 296593 419774 423655 514099 504805 519001 519193 536791 541171 503963 559344 1592555 1678034 1052192 847121 467919 456650 544214 542403 549941 562534 556105 563914 647598 645318 4101222 4264908 40.15 71.6 2
12:19:35 2024-01-25 654160 646806 146147 143856 238934 243617 266638 263404 167818 162661 202283 206921 238428 240543 3750215 3996865 5455796 5318108 1021928 1052707 206360 183290 199044 201045 233097 226895 218267 220374 150993 151039 568708 569515 1305549 1289254 302184 297707 419738 423285 517007 504059 519739 519597 537440 541281 504677 561838 1595448 1687238 1080332 845916 467220 456650 544983 540770 549941 560665 557717 563951 649698 644863 4104761 4264908 40.15 71.6 2
12:19:36 2024-01-25 653238 646769 146046 143955 239472 243582 267008 263588 167852 162695 201965 206886 238226 240578 3750552 3996109 5465122 5318559 1021926 1048288 205890 183570 198387 200589 232195 227589 218690 220198 150535 151667 599991 572416 1310289 1289168 303114 297487 419181 424462 516971 506031 519370 519964 536463 541171 504677 561005 1594169 1687958 1055762 845963 467955 458645 544178 541252 549518 559189 556032 562678 647140 643953 4096291 4264908 40.15 71.6 2
12:19:37 2024-01-25 654243 646774 145940 142989 239269 245647 266042 264432 164214 163478 201331 206564 238428 239367 3757225 4016798 5455521 5314752 1018941 1050759 206533 183023 198698 200520 234389 226965 217390 220480 150570 150864 595512 568351 1322467 1289254 301190 297563 419218 421690 516057 504095 518779 519269 535023 544233 505356 566929 1599848 1696062 1053597 841644 465131 456129 541045 543944 549941 559843 561070 565995 648754 647602 4078942 4267950 40.15 71.6 2
12:19:38 2024-01-25 653316 647456 145673 142955 239675 243208 265227 263992 164214 163182 201648 206243 238041 238852 3750552 4014535 5455796 5303353 1016766 1050013 206211 183023 198698 200345 232195 227000 217390 220172 150570 150622 605990 565052 1320822 1290168 300479 297528 419254 421061 515289 501750 516795 516853 532121 540522 504457 564053 1600778 1697416 1060094 842003 467806 456056 542500 542788 549977 559189 560672 564352 649506 647602 4085328 4259612 40.15 71.6 2
12:19:39 2024-01-25 653316 646053 145630 142820 239206 242869 265820 263992 164214 163182 201331 206208 238428 238684 3747880 4023254 5455796 5302957 1019083 1048525 205890 182954 198352 199926 231735 226965 217728 219145 150570 150139 610537 563842 1323123 1289254 299233 299532 418626 421061 512437 501750 516758 516889 532085 541171 504406 561042 1595448 1692064 1042121 842221 466749 455947 542885 542788 552853 559189 560652 562493 649359 647602 4074653 4267199 40.15 71.6 2
12:19:40 2024-01-25 653316 645820 145605 143841 238925 243842 265634 263992 164214 163217 201156 206425 238428 238684 3750552 4014535 5455796 5301160 1016766 1045806 205890 182988 198525 200240 232126 225912 217052 219829 150149 150622 603907 566736 1316966 1287426 300055 297631 418626 421758 512401 501750 517896 516889 532121 539730 504320 561042 1595484 1692064 1057928 840810 468234 456129 540973 542019 552816 559045 562398 564056 648900 647145 4075231 4272254 40.15 71.6 2
12:19:41 2024-01-25 653279 645779 145669 142951 238925 245221 265865 263553 164214 163217 201015 206243 238146 238913 3758697 4014535 5452419 5312309 1016766 1048489 205890 182988 198352 200240 232161 225947 217052 219794 150149 150622 610537 567542 1308180 1286514 300904 297042 418035 421061 513954 501791 517896 517619 532157 541696 503963 561005 1594279 1687238 1093907 842914 466085 454303 541045 539937 549518 560700 558580 562715 647671 646833 4089142 4270512 40.15 71.6 2
12:19:42 2024-01-25 654096 645711 146123 142845 238757 243842 265830 262712 164672 162514 202095 206886 237743 239522 3750552 3990572 5455796 5314315 1018253 1048489 205251 182710 198352 200240 232126 225947 217763 219794 149939 151174 607555 569972 1311985 1287426 301148 297847 417781 422023 513990 502888 517896 516889 532157 540409 501755 557653 1590775 1678071 1046288 844113 466192 454303 541081 541252 550507 559189 556820 561806 645241 640294 4096594 4264908 40.15 71.6 2
12:19:43 2024-01-25 654273 647264 145661 142812 237913 243308 265050 262642 164901 162558 201649 206071 238252 240471 3750552 4003098 5474447 5307225 1013277 1046967 205890 183312 197492 200415 231413 225947 217693 219110 150219 150280 601484 568700 1303545 1291084 299728 297356 421037 421690 513195 503172 512489 513837 533709 536406 501755 558516 1589646 1674864 1074421 848477 465422 456129 542537 537327 550323 559189 555675 565191 647634 640294 4125937 4255556 40.15 71.6 2
12:19:44 2024-01-25 651393 645616 145737 142455 238934 242124 264379 263342 164007 163038 201719 206289 237884 239691 3747856 4018787 5437146 5284239 1006731 1048525 206533 181832 199253 199301 231931 226455 217017 219110 150535 150484 599991 567480 1308808 1292914 300904 297104 419254 420868 512040 503172 512925 519193 534937 538818 503282 559344 1586228 1669413 1089382 845963 462783 457422 540973 538958 554871 559189 556424 565191 640146 640258 4127042 4264908 40.15 71.6 2
12:19:45 2024-01-25 652816 645616 145673 142066 239671 243156 264415 262563 164100 162949 200980 206243 237692 239461 3745090 4021044 5421349 5291987 998189 1045484 205713 182375 198490 199335 232195 225213 217390 219145 150078 150938 610632 570785 1297830 1296620 301330 297356 419254 422061 514099 501827 513689 520001 535225 537233 503963 556755 1581529 1655289 1069995 848440 464760 456329 540199 536568 551604 555942 555240 562678 641271 640258 4173936 4267901 40.15 71.6 2
12:19:46 2024-01-25 645952 643926 145495 142752 238195 247694 264415 260927 164214 161420 201824 205214 238060 240374 3741200 4044221 5493285 5295416 1005257 1045040 206217 182525 198249 199752 232092 225248 218442 218394 150499 150316 609021 566264 1301051 1303964 300479 296233 421000 422061 514026 501005 512126 516889 530547 536406 503963 555569 1581529 1652944 1029034 844113 463770 457098 538292 537327 552032 555515 556141 564389 640074 643953 4185872 4264908 40.15 71.6 2
12:19:47 2024-01-25 644122 643962 145428 142133 238195 247658 265192 261979 164214 162274 201331 204293 238060 239090 3736843 4061541 5493098 5284262 1005961 1047926 206326 182547 198594 199787 233402 225842 217437 217576 150851 151284 608949 563037 1316527 1302118 299704 297775 421000 420648 513954 499872 512090 517656 530328 538025 504677 558564 1586228 1662125 1074421 841680 463441 457098 538292 539721 553638 557581 558580 565191 640038 643953 4151722 4264908 40.15 71.6 2
12:19:48 2024-01-25 645961 646733 145394 142821 237353 243378 264344 261109 164214 161590 201613 204895 237657 238649 3747619 4044776 5502423 5299350 1020470 1045026 205650 182178 197423 199892 232746 225527 217693 217715 150309 149865 602977 563037 1298411 1294682 299269 297076 417926 423259 513868 499337 513432 515975 530657 538603 499414 556755 1590775 1683505 1046362 839009 465091 454448 538292 539392 548877 557509 556068 560973 645205 643953 4087970 4258335 40.15 71.6 2
12:19:49 2024-01-25 652411 645327 145504 142459 237923 243842 264344 262712 163414 162627 200630 205533 237622 237578 3747619 3995778 5445617 5299350 1016766 1041989 205317 182375 197423 199231 231379 225178 216831 219040 149729 150588 615416 569161 1310867 1285509 301117 296937 415061 422061 513757 503702 515657 516707 531869 537845 500048 557870 1590512 1681936 1074421 845916 465311 455448 541385 537395 547918 556653 553518 558843 640038 641620 4099134 4258335 40.15 71.6 2
12:19:50 2024-01-25 649369 640006 145128 142417 237923 242124 263904 261909 164031 162073 200945 204895 236923 239019 3742255 4004014 5442982 5276694 1006769 1044989 206106 181763 198318 199231 232746 225877 216646 218394 149939 149969 609779 566264 1304739 1291084 299559 297509 419514 419679 513140 501714 510570 513837 531567 537161 504320 559859 1589152 1673958 1069995 846444 462783 454369 542885 537868 553245 559153 556424 563914 640110 641166 4138567 4267714 40.15 71.6 2
12:19:51 2024-01-25 653341 645556 145158 141991 238124 242472 264415 261909 164066 162073 200945 205568 236923 239019 3747619 4026626 5419588 5289971 998189 1045411 205650 182213 197457 199231 232126 229945 217017 218394 149889 150106 597005 569161 1298751 1300304 300904 296802 418626 421464 514026 503172 512053 517985 528403 534830 502857 555138 1580406 1650567 1055762 847724 465075 457592 539827 537777 551287 554059 555018 562493 639692 640042 4185872 4259892 40.15 71.6 2
12:19:52 2024-01-25 644016 646505 145499 141962 238124 243156 264309 263936 164042 161590 201296 204259 238025 238279 3742255 4072968 5483773 5261577 1003861 1048452 206037 181763 197492 198919 231379 225178 216831 217715 149973 149592 605990 561033 1310242 1296620 296951 296784 418626 419679 512401 495900 510570 516853 527254 539197 504677 556755 1586030 1669396 1072208 838412 462454 457098 539817 539721 549905 555834 559924 564864 641960 643590 4143385 4259778 40.15 71.6 2
12:19:53 2024-01-25 644847 643744 144628 142690 236656 243498 264379 261860 163732 161556 201296 204895 237290 239019 3750215 4049634 5499576 5288054 1015393 1045411 205216 182340 201110 199857 232093 230126 217017 217342 150149 149625 599991 562234 1299428 1291084 297838 296125 417445 422061 512414 495936 512852 512212 529194 537989 498710 556755 1590775 1678071 1072208 839009 465422 454805 537115 537707 546553 554237 559027 559312 640074 640258 4110666 4269173 40.15 71.6 2
[truncated: 174,465 more chars]
