# Supplementary material for: Methods for Estimating the Detection and Quantification Limits of Key Substances in Beer Maturation with Electronic Noses
Source: Sensors (Basel). 2024 May 30;24(11):3520. doi: 10.3390/s24113520 (PMC11175341; doi:10.3390/s24113520)
Supplement: Supplementary file 1 [file sensors-24-03520-s001.zip › Data/Acetaldehyde/raw data/Day 3/2000ppm9.txt]

Time Date R01 R02 R03 R04 R05 R06 R07 R08 R09 R10 R11 R12 R13 R14 R15 R16 R17 R18 R19 R20 R21 R22 R23 R24 R25 R26 R27 R28 R29 R30 R31 R32 R33 R34 R35 R36 R37 R38 R39 R40 R41 R42 R43 R44 R45 R46 R47 R48 R49 R50 R51 R52 R53 R54 R55 R56 R57 R58 R59 R60 R61 R62 T01 H01 Phase
11:25:00 2024-01-25 615163 602302 186867 186113 289774 297924 301317 298638 198379 197184 235379 241700 275363 279070 3619624 3857778 5493098 5357352 970176 998121 264023 233418 242918 242323 271865 265506 260265 264300 188136 190178 622751 593636 1358607 1318744 395839 392020 568074 574200 704357 681368 727347 733961 764527 778796 751523 829592 1785825 1877373 1175434 988072 625281 609122 733986 729451 763797 775136 797756 800005 894586 904769 4248966 4373823 40.05 72.0 1
11:25:01 2024-01-25 617471 604707 187425 185592 289664 297432 303191 299528 199058 196602 236108 240918 275496 278214 3624790 3919754 5506462 5346244 961783 999609 264463 233383 243711 242289 273114 265099 261826 264075 187744 189913 616924 589489 1372912 1328051 395021 392020 570530 567766 705391 685973 722594 727796 770561 774800 746488 836237 1799876 1890490 1172357 975711 625281 613518 730898 732881 765965 770804 793088 803958 899683 899799 4230208 4392744 40.05 72.0 1
11:25:02 2024-01-25 611106 603842 188036 185467 291640 295749 302305 299300 198345 197218 236108 241120 275630 279608 3621534 3886469 5465122 5331856 954278 998157 265647 233709 243675 242289 273725 265506 260663 264300 187710 190478 619932 597137 1359016 1328051 396963 391363 571340 573548 701229 686944 726457 727732 767259 781567 746993 827934 1784944 1876110 1162941 984387 622583 614026 733015 728692 767873 775265 791818 804614 903718 900611 4196210 4389637 40.05 72.0 1
11:25:03 2024-01-25 615601 603223 188987 186564 290316 297924 302270 298602 199001 196841 235414 241861 275423 279500 3621384 3844501 5493098 5360898 970176 998864 264428 234104 243260 242865 272280 265285 260628 264335 189616 190310 624453 595863 1371380 1318744 396401 394544 567270 574469 703324 681885 725906 731590 762715 775454 747632 829779 1776917 1873012 1181191 988109 624391 611446 736675 732844 763416 776855 797644 801070 897349 905299 4242305 4383359 40.05 72.0 1
11:25:04 2024-01-25 609197 605813 187412 186113 289664 297072 302906 300484 199036 196568 236674 241120 275328 278446 3624513 3925470 5535781 5347987 963518 999645 264243 233709 243639 242289 272922 266960 261643 263491 188005 189913 618313 591173 1356989 1331507 395839 393195 570530 571981 705891 688604 725279 729451 770561 774219 744216 834150 1794190 1888966 1164824 973928 627066 611029 728862 731554 767799 772256 797632 806875 897315 898809 4246242 4399235 40.05 72.0 1
11:25:05 2024-01-25 613414 603424 187454 185971 291529 297347 303191 297664 199313 197184 235743 242362 277476 279644 3619624 3901367 5483959 5331013 951861 996709 265276 233418 243157 241882 272696 265541 260628 264300 187744 190178 613623 597202 1352465 1328185 396963 391674 570530 573990 700202 686944 726457 726701 766138 781016 746846 827934 1784944 1870631 1185029 980299 621732 613665 731796 727695 765696 775373 790878 804838 903165 903280 4178988 4386493 40.05 72.0 1
11:25:06 2024-01-25 609924 605935 187386 186378 289999 297924 302234 298602 198781 197629 235943 241155 275328 279303 3623388 3858006 5493098 5349717 970176 998121 264428 233383 242918 242696 272280 265914 260195 263855 187744 190178 622751 594978 1371929 1318744 395618 393159 568074 575282 704892 682886 727865 732773 763291 775454 749824 830370 1787482 1874611 1179272 987406 624391 609158 735027 731554 763527 772540 797793 801219 894623 905409 4250054 4380001 40.05 72.0 1
11:25:07 2024-01-25 609072 603735 187646 186113 290542 297225 303084 299806 198967 196568 236143 241120 275505 279015 3619624 3900077 5520906 5342431 962258 999609 264463 233418 243711 242323 274144 265134 261096 263491 188301 190178 618487 590331 1375565 1328051 395278 393195 571340 571050 707393 687431 723696 728406 770561 775382 747265 834743 1794190 1891645 1192706 976702 625281 612797 728862 731141 766038 773020 793125 804566 900790 897281 4236251 4389602 40.05 72.0 1
11:25:08 2024-01-25 613681 604588 187873 185998 291529 296266 304176 299404 198276 197698 236403 241723 277548 279608 3626826 3882956 5470550 5338345 957005 996709 265497 233418 243711 242289 272696 265950 261061 264300 189616 190512 631600 597142 1356956 1327964 396963 391399 570935 574469 700734 687431 728078 727732 766138 781567 744817 829151 1779477 1866475 1185029 981766 621732 614571 733871 728729 765696 775409 790878 802398 902701 902213 4176466 4380254 40.05 72.0 1
11:25:09 2024-01-25 612682 602333 187454 185588 290511 297383 305880 301334 198863 197733 235838 241051 276095 279159 3618996 3861150 5502423 5351803 972377 998870 264463 234104 242918 243034 272471 265506 260628 264371 187710 190178 625883 596487 1357347 1318744 396682 393195 568074 575689 704357 684552 726457 732700 763866 775526 754148 830472 1776917 1873283 1179272 988109 624813 609195 735433 730488 763527 774246 798164 801219 898878 903884 4239277 4383379 40.05 72.0 1
11:25:10 2024-01-25 608446 603418 187420 189334 289871 297072 303119 297734 199278 197012 238574 243494 277512 278766 3632014 3930126 5535781 5352644 970213 998121 264243 234500 243260 243199 273738 265099 262262 263895 188170 190178 628388 594136 1355706 1329621 396682 393195 568879 571709 705891 683925 725795 733219 771653 775152 753075 832929 1784611 1891645 1181191 976702 625281 609195 728862 732627 765424 770840 797830 806931 896226 897618 4247719 4386484 40.05 72.0 1
11:25:11 2024-01-25 613377 603424 187715 185588 290718 298032 303119 297386 199314 197047 235943 241896 275363 281008 3622468 3907926 5513762 5333059 959520 999645 265683 234257 243531 242358 273149 264728 261643 264053 189349 190512 621341 598415 1383404 1331507 397810 391363 570530 571014 700691 687918 726457 728347 770313 779812 746735 829151 1788753 1870631 1185029 979640 621290 614136 732833 728729 766001 775445 793133 802211 905117 902851 4173936 4367543 40.05 72.0 1
11:25:12 2024-01-25 611106 602288 187459 186113 290316 297635 302270 300235 199001 197836 235943 241155 275496 279306 3619624 3858322 5501830 5359779 971921 1001861 264463 234069 243296 243069 272450 266965 261702 263895 188301 190045 625569 592018 1380773 1320513 395839 393195 568476 574469 705184 683405 727865 732663 764983 775454 750270 833483 1787482 1878603 1162941 988813 625281 610992 735954 732737 762445 773156 798965 802361 896263 901474 4248966 4383379 40.05 72.0 1
11:25:13 2024-01-25 609072 604661 187919 186113 290784 297888 303262 298602 199001 196602 237017 241189 276208 278678 3611020 3908392 5533349 5353102 966383 1001861 263882 236304 243531 242895 273809 265506 261896 263526 188301 190579 618313 594561 1348389 1325423 396682 394374 571842 573607 706391 687918 726829 732700 770437 775418 747104 833558 1796741 1894328 1164824 976702 626619 611029 728862 735428 766074 772540 797830 807005 898878 898465 4239587 4389602 40.05 72.0 1
11:25:14 2024-01-25 615672 602338 187879 185588 290793 296654 304151 298602 199313 197527 236108 242233 275397 279644 3621534 3911482 5486778 5349261 958372 1001787 265985 234361 243531 243304 274263 264957 262523 264230 189616 190911 625569 598841 1362738 1333101 399225 393429 569722 571981 699708 687918 727865 728899 766296 782118 744891 830472 1779514 1875940 1164824 978093 621290 612797 731796 728212 768318 775481 793162 805747 902774 902851 4173936 4377132 40.05 72.0 1
11:25:15 2024-01-25 614722 603920 187454 189475 290343 297924 302270 299545 199001 196910 236108 242770 275397 279572 3624790 3857931 5502423 5359069 970176 999572 264252 234654 243387 243609 272867 265994 260957 265041 189616 190374 628563 597151 1356953 1318744 396963 393784 568074 576752 706690 683369 728041 734852 764983 780530 753776 830370 1784944 1870631 1183110 988813 624391 609195 735954 731036 764339 775445 800177 802361 899868 901511 4235696 4377132 40.05 72.0 1
11:25:16 2024-01-25 612947 601450 187715 185592 290758 297405 303902 300132 199313 197527 236143 241930 275363 279680 3611020 3889014 5485006 5331856 956793 998157 265940 234104 243711 242323 274280 265541 261678 264371 187744 191171 619932 599691 1357604 1333721 398658 391878 572151 574423 703385 687808 729942 729423 770561 780982 747081 832407 1779477 1875940 1186948 979413 623028 614571 733080 728729 766074 779058 792569 802248 905405 902851 4179898 4377132 40.05 72.0 1
11:25:17 2024-01-25 611143 602369 187454 185592 290550 298032 302270 299510 199001 197836 236143 241189 275432 279339 3619624 3858126 5494593 5353533 970213 998901 265276 234139 243503 243104 272732 266394 260844 263931 188632 190212 618313 592018 1372602 1320737 396253 395664 569612 576023 706318 683779 728903 733555 764801 775274 750923 832777 1787482 1878507 1162705 987406 625281 611029 735433 733592 763527 773156 799571 802361 897569 901511 4248966 4386484 40.05 72.0 1
11:25:18 2024-01-25 608842 602338 187745 185596 290661 297924 303829 301559 199313 196910 236874 241189 276199 278678 3627564 3916956 5522529 5340365 965435 999609 264428 234466 243711 242323 273985 266074 262515 263931 188335 190512 626979 593803 1346348 1332451 396963 394410 568113 574831 707710 690435 727123 733109 773845 775274 748599 837620 1797681 1894328 1186948 976702 627066 613623 730935 733981 768281 773120 799379 809257 896263 900230 4256851 4389613 40.05 72.0 1
11:25:19 2024-01-25 612911 601812 188044 185376 290586 297924 303902 301346 199626 197218 236143 242921 275397 281299 3618648 3907854 5507825 5334816 954681 998157 266126 234139 243314 242900 274440 265577 261861 264406 188039 190980 629635 598415 1375241 1329621 398092 392020 568149 572738 700239 688930 728595 732881 770304 784224 745309 830258 1789987 1877373 1186948 979487 622579 614099 731901 727532 769173 779609 793088 805710 902701 902851 4170959 4377132 40.05 72.0 1
11:25:20 2024-01-25 615163 602338 187715 189343 289910 297599 302730 299545 199127 197664 235943 241930 276199 279572 3611020 3849651 5493098 5357352 972289 998901 265276 234500 243711 243104 272732 266358 261061 265515 188301 190380 624160 593710 1354751 1318744 396853 393784 568915 576170 706391 683925 726494 733812 763903 775526 751449 832553 1790997 1881527 1161057 988813 626619 610810 736999 732444 765696 775373 800177 802398 899868 909038 4239587 4376873 40.05 72.0 1
11:25:21 2024-01-25 608144 603254 187749 189210 290758 297442 303262 300235 199313 196637 236178 241189 275397 278714 3618648 3919867 5510181 5341343 967454 998157 264058 234500 243711 242696 274088 265541 262262 263895 188335 190512 618313 594136 1354288 1327964 396963 394410 568077 571050 706134 686944 726829 733816 766333 775454 750841 834187 1789765 1896030 1183110 979552 627961 610810 730898 733555 768956 774824 798779 811145 896153 900193 4259901 4386380 40.05 72.0 1
11:25:22 2024-01-25 611056 604013 188181 186077 290754 297563 303155 297664 199626 197184 236580 242233 275294 279644 3619624 3911491 5517144 5337839 959741 999572 266091 234069 243675 243034 272696 264692 263066 263895 188301 191013 619703 596264 1390873 1334956 398092 391363 571068 571981 700202 685936 727347 728765 773466 782082 747265 835344 1784574 1878603 1186948 975314 621732 612504 731937 730653 771781 778506 797101 811220 907850 902368 4210695 4377099 40.05 72.0 1
11:25:23 2024-01-25 623645 605454 188010 186373 291071 297671 301987 299947 199314 197184 236674 242401 275068 281696 3627376 3880940 5502423 5331856 964931 999572 266126 234104 243224 243818 272280 265914 262370 264115 188301 190512 626979 599658 1387546 1328108 398375 390779 567672 573548 701189 681849 728558 731554 766102 782082 754663 829151 1780752 1866747 1171596 985300 621732 609158 733871 728729 762986 781268 802240 806837 903312 906655 4238359 4386215 40.05 72.0 1
11:25:24 2024-01-25 606551 603851 187715 186108 289910 300347 303887 299020 199556 196568 236874 241155 278473 279644 3618799 3924673 5549050 5351803 970213 999572 265054 234863 242882 243408 273950 265506 262629 263895 188597 190310 628388 592864 1352700 1327964 396963 393784 568879 572434 706391 685378 726829 735373 771793 775225 752704 835968 1784648 1894328 1184493 979487 624391 610488 730935 733702 770444 773084 801888 809341 896908 902288 4254448 4386267 40.05 72.0 1
11:25:25 2024-01-25 621884 604698 188203 186509 290749 297924 303191 299528 199591 197629 238949 242570 275328 281262 3623388 3904141 5514498 5331856 959056 999609 266683 234104 243675 243613 273114 265506 263285 264115 188301 190478 624160 597119 1386828 1337184 398092 391089 569722 571981 700202 685899 727865 729182 771793 782118 747265 829903 1789227 1875940 1164824 976702 621732 612316 731577 728729 769951 775445 794816 806968 903534 902851 4190008 4389559 40.05 72.0 1
11:25:26 2024-01-25 615489 605564 187646 186504 290582 299210 303672 301407 199279 197184 235908 242233 275363 279342 3610945 3848506 5493098 5356867 972110 996672 264498 234664 243260 243408 272661 265541 261861 265147 189082 191113 626203 598415 1355485 1318744 398658 394061 568879 574432 704320 683852 730778 735373 766138 782120 753163 830370 1783640 1872050 1183110 988813 623503 608699 735954 729505 763527 775481 801888 804115 901223 901474 4239277 4383472 40.05 72.0 1
11:25:27 2024-01-25 607983 605490 188987 187159 292246 297671 304318 300557 199487 197081 239273 241017 277938 279464 3611020 3926247 5530474 5346244 967454 999609 264023 234466 243675 243034 273950 265506 261861 264080 188597 190835 612624 594136 1357988 1327964 396963 394374 571363 571014 708396 687918 727347 733775 772920 775418 747596 834743 1789765 1894328 1164824 976702 627066 610992 730935 736016 767122 773120 799571 808728 898841 902851 4235852 4386506 40.05 72.0 1
11:25:28 2024-01-25 613779 601812 188010 186108 290718 298032 304542 300368 199175 197698 236038 242297 277548 279500 3622468 3898595 5486221 5333059 953965 1001861 266091 234069 243675 242323 273950 265541 261603 264335 188301 190946 627312 598415 1372008 1330983 398658 391985 571363 574396 701725 689418 728632 729451 770561 782082 748858 830370 1787482 1872197 1164824 983200 623503 615442 735954 729378 766074 775481 793133 803958 907813 903169 4185872 4361276 40.05 72.0 1
11:25:29 2024-01-25 610878 601838 188010 186373 290568 297924 303155 301334 198345 197698 238985 240948 278329 279428 3621534 3858322 5495506 5352644 971921 999535 265240 234466 243675 243861 272867 266768 261026 264300 188335 190178 622751 592441 1372890 1318744 396401 394061 569722 578523 706391 685414 727525 734939 766102 780724 750923 832263 1790025 1878603 1185029 988109 626619 611029 736074 733702 764040 775373 801317 802361 898516 906647 4254046 4373827 40.05 72.0 1
11:25:30 2024-01-25 609072 606078 188014 189299 291640 297318 304115 300872 199278 197375 236839 241155 276273 279211 3623388 3921550 5532406 5346244 963630 999572 265647 234455 243711 243034 273114 265914 262445 264300 190959 190639 624220 589489 1370569 1328051 395839 396507 571363 572738 706391 689418 725795 731766 766296 775490 749390 839695 1796741 1892986 1176124 976702 627066 614571 731760 733835 769406 773020 796585 806968 905682 902851 4232900 4383379 40.05 72.0 1
11:25:31 2024-01-25 612432 603420 188602 185596 292551 296654 302643 300456 198967 197802 236674 241861 275397 279644 3619624 3883086 5477621 5337611 952981 1000438 266056 234431 243711 243034 274370 265887 264337 265112 188267 190946 621341 598841 1364563 1335221 398658 391985 571363 572702 701725 689161 728632 731128 766296 782082 747265 833483 1790025 1875940 1186948 981729 623028 615442 733899 728921 768245 775481 792872 805710 907776 904769 4179898 4374013 40.05 72.0 1
11:25:32 2024-01-25 610842 602297 187879 189334 290723 297599 302942 299510 198414 197871 236674 241585 276619 279572 3610982 3863511 5493885 5369198 971921 1001861 265099 234723 243495 243678 272972 266323 261026 264371 188597 190946 640385 594561 1354614 1318744 396963 394374 570457 579283 706391 685414 728632 734852 766102 780748 751491 834078 1779477 1875940 1159174 988813 626172 610992 736999 733146 765696 775409 801317 804115 900100 901547 4239310 4380258 40.05 72.1 1
11:25:33 2024-01-25 614251 603851 188010 186113 290718 297622 304115 299020 198967 197802 236143 241896 275363 279644 3611020 3892101 5474447 5328039 949836 998121 266216 234619 243423 242826 274124 266216 261721 264230 189616 190974 619932 597975 1361981 1327964 398092 392020 571399 576097 704910 689907 730185 728347 770015 784188 746588 830370 1783455 1875940 1186948 982501 622617 615879 733871 728826 768281 779637 793133 805747 908009 904769 4170506 4367780 40.05 72.0 1
11:25:34 2024-01-25 610633 601842 187749 186239 290555 297671 302270 299300 199001 197836 236143 241155 275432 279536 3619624 3851549 5483773 5351526 969448 999609 265497 234466 243675 243648 272450 267564 263591 264053 191191 190408 628388 592018 1365736 1322494 396645 395554 570494 576949 707894 683889 726457 736577 767901 779877 754268 834187 1792535 1881182 1164824 988109 626172 612327 736074 733738 762445 774791 800140 805987 898516 901547 4258074 4373823 40.05 72.0 1
11:25:35 2024-01-25 608209 603842 188044 185583 291463 297924 303902 300447 199001 197184 236839 241155 276684 279536 3617045 3923043 5511749 5329256 960888 999609 266500 233906 245090 243478 273114 265541 262445 264300 188929 190570 619703 591061 1366672 1335618 396364 393605 573371 575240 707282 690419 725609 729469 766296 779914 747632 842614 1799297 1888893 1181774 977104 628404 615442 732833 732750 768281 770840 795210 806968 902737 901576 4226859 4377132 40.05 72.1 1
11:25:36 2024-01-25 622319 602997 188640 185592 292364 297563 302623 300491 198414 197664 236674 242141 275397 279644 3621647 3872554 5455796 5333059 959741 996709 266091 233383 245090 243443 272280 266768 261643 264335 188894 190813 625569 594561 1363531 1329090 398658 394544 572114 577014 702148 686798 732028 730838 767583 786286 750767 832146 1779514 1864172 1183657 983163 624391 615442 736999 730801 765769 775481 794830 802211 908046 901547 4195277 4367762 40.05 72.0 1
11:25:37 2024-01-25 606714 603386 188044 186117 290754 299718 302270 300912 198414 197218 237241 241120 276584 279644 3619624 3885082 5508776 5338621 971921 1000290 265647 234104 243711 244228 271450 265914 262699 263526 188929 190178 622563 590331 1369967 1327964 396691 393159 568074 576468 707674 685525 728759 733592 770488 779769 756301 837047 1790918 1879725 1186948 983200 626172 612130 735103 733738 765465 771961 802240 809063 900152 901438 4292604 4373827 40.05 72.0 1
11:25:38 2024-01-25 604989 602136 188331 185987 290784 297924 302730 301121 199452 196568 237609 241155 277866 282566 3610272 3926373 5521074 5318559 955640 999572 266981 233906 243711 243443 273114 265950 263250 262686 188894 190178 622220 591173 1369542 1338753 396963 391674 571745 571014 704087 687918 726271 730764 774870 784188 749057 837084 1795124 1881233 1190787 975434 624391 615442 729710 729637 768928 777135 793051 811108 906687 898626 4211451 4377132 40.05 72.0 1
11:25:39 2024-01-25 608805 601849 188010 186117 290723 297807 301775 300245 199001 197410 236874 241861 275294 282602 3611020 3864007 5499611 5333976 961114 996672 267508 233383 243711 243853 272055 266358 261861 264300 189350 190512 625569 594561 1394407 1327964 397810 393392 570530 576133 700239 685936 728632 728429 766138 783808 755813 833778 1786677 1861435 1164824 988109 622138 612614 736962 728692 763527 775481 797756 802211 907514 901511 4226859 4371076 40.05 72.0 1
11:25:40 2024-01-25 604484 603415 188044 186117 290784 299355 302007 299300 199487 196568 236910 241120 275397 279608 3619624 3905905 5549050 5338621 974371 998157 265869 234664 242711 243818 273149 265652 263101 263895 188632 190512 627174 592864 1350036 1327964 396963 393195 568476 571857 705391 683925 726829 736939 770704 781567 753590 838500 1789029 1894682 1170799 981546 625281 609013 731974 731408 765696 775208 802347 810494 898878 902213 4272487 4386484 40.05 72.0 1
11:25:41 2024-01-25 610809 603127 188164 185596 290793 297924 302942 298150 200287 196602 239053 242436 275363 281931 3615424 3905079 5526463 5329256 958156 998121 266126 234139 243711 243443 274825 265506 262297 265147 188039 191403 631600 598841 1360172 1332451 399225 392020 573088 572738 701761 689907 730222 731700 772957 784396 747068 832889 1790025 1878603 1164824 980336 624813 616605 736151 733924 770387 779760 796532 810565 907663 906385 4173936 4383369 40.05 72.0 1
11:25:42 2024-01-25 614288 603350 188014 189679 290277 297924 303887 301565 199313 197218 236108 242436 275397 279572 3605797 3852387 5493098 5354991 968758 999609 264498 234828 243675 243853 273114 266136 262297 265555 187710 191415 628741 598841 1373208 1320532 396700 394410 568915 576986 706391 683962 732411 736421 769470 779848 753734 832889 1779477 1875940 1181191 986739 626172 611029 738082 733924 765622 779609 802198 804614 902672 909264 4235583 4383379 40.05 72.0 1
11:25:43 2024-01-25 608446 602333 187749 186604 290577 297527 303759 298602 199660 197184 237397 243494 276584 278714 3621647 3913413 5522529 5338621 961820 998901 265276 234629 243711 243069 273184 265541 262664 264115 188894 190547 618313 591173 1361712 1327964 396963 395243 572207 575049 708396 689907 726457 733775 772957 781299 747007 838463 1799036 1894328 1186948 976008 627961 614571 729733 735858 772173 773120 798965 811725 902432 904291 4235079 4392785 40.05 72.0 1
11:25:44 2024-01-25 614043 603815 188241 186121 290723 298257 304151 298602 200101 197767 236804 242640 275363 281299 3626390 3893060 5489188 5338621 952537 998901 266126 234466 243711 242696 273219 266323 261096 265453 188335 190980 630171 597202 1363204 1327964 398621 393159 573052 576986 703822 689907 730815 729451 766296 783256 747669 832777 1789029 1865424 1182330 983200 624391 616315 737123 730483 766074 779905 793088 803958 909333 901511 4196210 4380227 40.05 72.0 1
11:25:45 2024-01-25 609072 604711 187976 186635 290648 299765 303887 301334 198379 197561 237241 240751 278721 279500 3608407 3866121 5483773 5346999 970176 999609 265905 234139 243711 243443 272889 267179 261643 264335 188894 190212 618313 591173 1377657 1318744 396682 394374 570530 577431 709130 685973 728595 735895 768345 779914 755141 834780 1784722 1878394 1168591 989582 627066 612797 737559 735428 764610 775252 802459 804566 900152 901583 4270522 4386417 40.05 72.0 1
11:25:46 2024-01-25 606294 604489 188533 186113 292427 297419 303119 301558 199487 197595 237100 241086 276584 279680 3624482 3922672 5511202 5328980 960204 998864 267356 233941 244917 243818 273149 265577 262480 263526 189685 189879 620398 590752 1362117 1335288 396401 394544 571399 573585 706391 689418 726312 729492 770668 779848 751634 838500 1790256 1884863 1170474 973928 624391 615879 729619 731041 768281 774246 793125 811686 906487 900230 4211451 4373823 40.05 72.0 1
11:25:47 2024-01-25 609072 602993 188757 186438 292076 300347 304478 301938 199313 197733 237136 242094 277743 282893 3619624 3861345 5493098 5333698 962769 998121 266910 233743 243711 243818 272315 266991 262262 264371 188632 190547 625569 594561 1355706 1327964 398092 391985 568149 577023 702330 688493 730222 729451 769470 784432 754305 834818 1787482 1864102 1186948 986001 623028 614571 737646 727519 765696 775517 797594 804566 906487 906719 4211263 4374086 40.05 72.0 1
11:25:48 2024-01-25 606282 601849 188340 186066 290652 297948 301388 302749 199348 197355 237432 242072 276707 281154 3610832 3896052 5546259 5347987 972214 998864 266535 234723 242801 244604 273184 265950 263504 263895 188929 190512 627521 591173 1353023 1327964 396963 393819 568476 573143 706391 683925 726829 737985 770704 782120 755813 839695 1785916 1885134 1186948 980373 625281 610093 733352 733182 765424 774246 802308 811686 898878 902851 4261638 4380152 40.05 72.0 1
11:25:49 2024-01-25 614287 602050 188044 189431 290824 297924 304615 299987 199973 197561 236874 243143 278133 281840 3621534 3902216 5501830 5331013 951898 1001787 266500 234664 243711 243034 274021 266519 263964 265404 188632 191113 628741 598415 1360145 1328051 398658 393195 573088 577023 703859 690397 732695 730556 766296 784396 749205 829903 1784574 1866747 1184179 983200 624391 612627 737559 731000 769406 779905 793088 806084 909141 901547 4183315 4386706 40.05 72.0 1
11:25:50 2024-01-25 608962 601455 188048 189334 292414 297924 302056 300912 198448 197871 237241 241155 275432 279608 3613036 3858235 5504380 5359779 970213 998864 265905 234664 243711 246500 272902 266955 261608 264371 188894 190946 620398 594977 1381543 1318744 396963 395001 570530 577877 708396 686944 728632 736417 769470 780724 753627 836006 1790025 1878431 1186948 988879 627066 612797 738082 735858 764610 775445 802459 802248 900152 906683 4260015 4373973 40.05 72.1 1
11:25:51 2024-01-25 611106 602141 188606 185592 292569 297563 302730 301334 198414 197836 236674 241224 275496 281465 3614468 3870817 5465122 5339348 954241 999017 266767 234723 243567 242930 273844 266216 262227 265147 188335 190980 628741 598054 1390465 1327964 398942 393195 572647 576170 705184 690397 732411 729523 766296 784432 749205 829940 1789029 1866625 1194957 983200 624836 612893 737123 731590 769443 781007 793125 806357 910623 906719 4183315 4367844 40.05 72.0 1
11:25:52 2024-01-25 615355 603810 188265 189334 290793 297924 302378 301194 198448 197871 237172 241155 276619 279644 3603226 3864475 5480711 5349717 971883 1001075 265843 234688 243603 243748 273043 267072 261721 264971 188860 191032 626979 592441 1369857 1318744 396963 394445 572627 578733 708898 686944 728669 736727 770668 781567 754738 834818 1788753 1879798 1186948 986702 627066 612797 738082 737064 764610 775445 802459 804566 900790 909320 4256851 4380236 40.05 72.1 1
11:25:53 2024-01-25 604989 604253 188606 186113 292119 297563 303937 300230 199626 197390 236874 240751 276653 279680 3619062 3911181 5513217 5321661 959483 999645 267391 234257 245254 243609 273738 266965 262961 263790 189719 190074 624741 590601 1367773 1340034 396963 393159 572243 574469 706391 689723 725535 731590 772920 781531 751560 842576 1794190 1883798 1192706 973928 624391 615442 729656 731036 768281 774246 793162 811686 908046 901576 4211451 4367581 40.05 72.0 1
11:25:54 2024-01-25 608888 602145 188044 189475 290789 298192 301810 301334 199313 197527 236874 242141 275328 282802 3609322 3876323 5498506 5331013 965006 996709 266571 234863 243332 244434 273149 266358 262488 264900 190688 191171 621093 599584 1362249 1328042 400078 393016 569685 575717 703786 683925 732932 735073 770341 784094 755813 829903 1779477 1873444 1175434 985300 623503 611029 735954 731554 765424 781558 802459 807005 901462 908678 4229382 4377132 40.05 72.0 1
11:25:55 2024-01-25 610227 602374 187420 189878 289910 297924 304151 301772 199660 197081 236910 241224 275397 279608 3609322 3911528 5533272 5340365 966079 1000327 265276 234898 243711 243443 274405 265541 262699 264371 188632 190946 628388 594561 1361098 1333829 398952 396043 572151 575240 710409 689797 732201 736865 774050 779914 753776 838463 1798961 1894328 1164824 976702 628857 613911 731796 736120 769988 775445 801317 811574 898878 902851 4260015 4386484 40.05 72.0 1
11:25:56 2024-01-25 610804 602136 188044 189343 290820 297924 303262 298394 200113 197218 236874 242674 277440 281299 3627202 3902306 5505375 5324225 957005 998157 267579 234139 243711 243648 273725 265541 263909 264115 188632 190980 616737 594561 1361195 1337184 399225 394544 572114 574794 704975 687845 729422 732397 775072 784288 752430 834780 1789066 1877101 1172593 978223 623060 614534 732314 729688 772647 779637 797793 811686 908046 901474 4190101 4370700 40.05 72.0 1
11:25:57 2024-01-25 614493 601885 187454 189705 290555 299849 302730 302121 199348 197410 236874 243421 275496 279680 3617045 3853338 5511749 5349442 969523 998901 265276 234863 243711 243853 273114 266323 262664 265927 189350 191380 630171 598415 1371769 1318744 396700 396788 570530 577840 708200 688003 735696 736944 771580 786000 756374 833853 1788369 1875632 1169677 988109 624391 611894 739304 733766 765696 782110 806122 808642 904691 906647 4236251 4368022 40.05 72.0 1
11:25:58 2024-01-25 606450 602926 187719 189945 289995 298400 303794 301407 200078 197184 237573 241861 276165 281262 3600621 3905568 5554174 5346244 971921 999572 265240 235624 243711 243818 274597 266483 263469 264335 188894 191079 621093 594561 1353992 1331467 398375 395557 571340 572702 709401 689907 727488 737764 778252 781901 755813 841741 1789617 1898561 1173515 982283 628132 612760 732833 735336 768281 778470 804664 811686 901790 904129 4242305 4383359 40.05 72.0 1
11:25:59 2024-01-25 614288 603851 188044 189573 290507 297924 304579 299474 199487 197836 236839 242436 275397 281299 3615424 3894868 5483773 5347505 955397 999572 266464 234828 243711 243408 274790 266136 262262 265519 188597 191079 619932 598907 1364302 1329585 399225 394061 574965 576133 704320 691867 732932 735373 772527 784468 749824 834969 1794750 1881506 1186948 983685 625281 618030 737086 732881 770350 782110 794816 808728 911731 908960 4182884 4376944 40.05 72.0 1
11:26:00 2024-01-25 612171 602302 188044 189604 290793 299609 303191 301334 199452 197871 236874 241189 276584 279536 3610982 3860066 5483773 5355622 971415 998121 266091 234828 243711 243853 273114 267179 263741 264335 188929 190512 628388 592018 1358315 1318744 396963 394965 568077 577877 709905 687918 730505 737462 770561 782120 755813 836006 1784611 1882680 1185029 991560 629755 614623 739619 736233 766766 775265 804101 807825 901429 909320 4250414 4380258 40.05 72.0 1
11:26:01 2024-01-25 607579 601865 188426 186564 292019 297563 304115 299020 199626 197493 236874 241861 276619 279070 3610272 3901242 5521074 5342431 962944 999572 266091 234664 248782 244032 273950 266323 262664 264335 188763 190512 620224 590897 1381203 1331740 396963 395557 573088 574432 710409 691377 726457 734852 774597 781278 750233 842129 1799297 1897016 1174241 976702 628857 617043 736151 737727 772647 777405 801168 811574 906561 902705 4235696 4386493 40.05 72.0 1
11:26:02 2024-01-25 615326 603184 188567 186500 292329 297642 304330 302152 199591 197836 236874 242267 275397 281262 3609632 3876323 5465122 5324187 949799 998121 266773 234466 245090 243069 273985 266733 262227 265555 188597 191079 628741 597202 1373390 1327964 399225 394061 573899 577840 705391 691377 732969 733486 770668 784468 750923 832337 1791782 1872197 1180481 983200 625281 612893 738170 731595 772252 783034 797557 809257 910241 907977 4181502 4373639 40.05 72.0 1
11:26:03 2024-01-25 611971 602077 188048 189644 291379 299428 304750 301298 199591 197871 236143 242436 278329 279018 3615424 3853579 5493098 5357352 970176 999609 266091 234828 243711 243853 273149 267143 261826 265147 188894 190946 624160 593636 1359560 1318744 398092 395593 571340 578733 708898 687918 731854 737462 769470 779812 755813 837233 1787186 1879725 1186948 988813 628409 614571 738082 736384 765696 775481 802459 805710 901848 909835 4268916 4383359 40.05 72.0 1
11:26:04 2024-01-25 605412 604698 190969 186373 292356 298032 302834 299510 199591 197664 237873 241051 276777 281696 3612129 3930126 5511749 5329256 959520 999609 267508 234466 248782 243853 273149 266358 262699 263895 189559 190544 619703 591173 1371395 1337184 396963 393195 574072 574469 708396 690886 727865 731590 775218 782118 752060 839695 1796741 1887809 1194625 975314 625281 616315 731878 733738 770533 775373 796585 814733 908046 902582 4218509 4389503 40.05 72.0 1
11:26:05 2024-01-25 610371 604437 188830 186509 291938 300457 303672 300982 199417 197493 236910 241896 275363 283384 3610945 3874368 5493098 5333059 962832 998121 267731 234863 243675 244569 273114 266768 262699 265112 188894 190911 628388 598804 1367518 1327964 399225 391985 570126 576986 702294 686012 731817 734816 770561 784504 757970 834755 1776954 1869396 1173515 986703 623028 612327 735954 730963 765696 782110 802459 808153 904051 907780 4235696 4380079 40.05 72.0 1
11:26:06 2024-01-25 607942 604882 187860 187164 290617 300457 303048 299369 200078 197355 237468 242969 275397 281226 3617045 3920840 5530213 5347987 969523 999572 265276 235425 243711 243818 274790 265541 262699 264335 188929 190813 621093 594136 1361777 1329585 398658 396151 571340 574164 709905 688930 727488 738078 776351 781851 754305 839695 1794153 1897016 1175434 980336 625281 612797 732410 736902 770226 775445 802308 811686 900080 902851 4239587 4386506 40.05 72.0 1
11:26:07 2024-01-25 613814 603586 188602 186564 292076 297311 306125 299369 199487 197733 236769 242536 277743 279500 3624235 3903372 5482252 5333059 953561 998255 266500 234664 243711 243408 274825 266323 262262 265555 188301 191148 614144 598415 1366902 1327964 398749 394061 574747 575689 704320 688954 734121 733738 770704 784432 749168 829903 1792646 1875940 1186948 983200 625281 617006 736476 732627 771626 782110 795417 809220 908046 901547 4173936 4374013 40.05 72.0 1
11:26:08 2024-01-25 605582 603851 188602 189303 292329 297924 303226 300909 199626 197629 237573 241120 279114 280972 3610832 3914917 5515136 5328980 960888 1003212 267035 234466 243282 243818 273950 266358 263732 264371 189693 190478 628388 590331 1365834 1335398 396963 396226 573935 576986 708898 691867 725906 733995 772920 782046 751375 842241 1798019 1887809 1174241 976702 627066 612893 733871 733738 771626 775337 797189 812843 909141 902851 4229646 4380254 40.05 72.0 1
11:26:09 2024-01-25 617200 602145 188899 186113 292737 299609 302409 300629 199278 197836 237609 242099 275432 283002 3624202 3880588 5487000 5339149 957934 998084 266126 234500 243997 244325 272937 267179 262445 265147 188929 191450 618313 597975 1358081 1330795 399225 394374 573935 579554 706391 690665 732969 731329 772200 784396 755387 836600 1790025 1865424 1176124 984599 626581 612857 738082 729669 769406 781558 798734 806931 910623 909356 4211310 4361276 40.05 72.0 1
11:26:10 2024-01-25 607080 601878 188602 189910 290828 297924 302022 301405 199452 197836 237644 240948 276679 281262 3611100 3883233 5501773 5354185 970533 1001861 266732 234758 244808 244534 272696 267214 262664 264371 191228 190974 619703 591173 1387108 1323263 398658 396151 568113 580105 709256 686944 730778 738078 771653 781266 756785 839732 1789909 1882464 1186948 986001 628409 614571 738082 736994 765732 775445 802459 809341 902063 901511 4298738 4383379 40.05 72.0 1
11:26:11 2024-01-25 605851 602136 188636 189299 291569 298032 303191 299580 199591 196602 237609 242233 275363 282802 3615424 3926373 5530399 5333698 956930 1001104 268036 234723 245017 244259 273617 266626 264172 263860 188963 190778 623591 592864 1369542 1340986 398952 393159 572647 573548 706244 690397 727678 733219 777487 784432 754268 839097 1796741 1882464 1186948 973928 623947 615185 733352 731517 770533 775481 797793 814633 908046 902851 4211451 4377132 40.05 72.0 1
11:26:12 2024-01-25 609308 602988 188602 189573 291467 300032 302234 300456 199278 197527 236874 241861 277210 283002 3610272 3867720 5483773 5328039 961280 1001038 267482 234455 245436 244464 272783 267107 262523 265378 188860 190974 622751 596264 1353064 1327964 399225 393195 574149 579554 706121 689418 732969 732918 770632 784504 755538 834780 1787482 1865424 1192706 987834 623503 615879 738082 729414 766001 781290 798965 806357 909978 909320 4220829 4361276 40.05 72.0 1
11:26:13 2024-01-25 604233 604290 188602 189635 290824 300032 301352 301159 199452 197410 237644 241189 275505 279644 3610272 3883345 5514339 5330738 972908 999609 266910 234898 243459 245148 272937 266929 264067 264194 191365 190974 605696 592018 1356253 1330036 398658 396788 569722 574432 709401 686537 728595 738679 772920 782082 760624 841867 1789765 1894328 1181191 982464 627066 611065 734119 735336 766038 775409 805845 814733 903792 901474 4260015 4405856 40.05 72.0 1
11:26:14 2024-01-25 611492 602145 188602 189644 290828 299609 304315 298150 200252 197664 236874 243217 275363 281931 3612847 3901367 5518600 5333976 960204 999609 267356 234863 245090 243853 274790 265541 264102 265679 190958 191508 619703 599261 1366179 1337184 400648 393917 573778 576058 705208 691377 731817 733812 777487 788688 750355 836600 1794190 1881270 1186948 978790 624391 615442 733986 731036 773817 781558 801317 811686 909978 901583 4177350 4380340 40.05 72.0 1
11:26:15 2024-01-25 612906 601878 188426 189710 290758 299609 302374 301407 200252 197527 237172 243796 276584 279644 3603226 3846903 5502423 5355622 970139 998121 265905 234898 243711 243887 273184 266804 262262 265962 188763 191251 625883 599261 1372131 1322619 400648 396637 571879 579407 708359 687771 734945 740084 772748 783808 755813 837233 1795422 1879762 1164824 990285 628857 613879 738772 737948 768245 781007 802345 806931 902432 909320 4276628 4376944 40.05 72.0 1
11:26:16 2024-01-25 604989 603842 189064 186117 292596 297924 303262 301334 199626 197836 237241 240952 276705 281299 3619624 3911585 5511749 5325457 958081 999609 267767 234302 248468 243853 273758 266768 263101 263931 189823 190178 628388 591173 1374847 1336962 398055 395664 575411 577289 709401 691933 729942 733592 776693 786556 753664 844122 1798961 1888966 1181774 979375 627961 612893 733871 735428 773353 775409 797830 811686 907366 903243 4223494 4374013 40.05 72.0 1
11:26:17 2024-01-25 609072 602136 189064 185592 292569 297599 302305 300948 199313 197836 237241 242479 275432 283002 3612847 3867162 5474447 5334014 955603 996636 266535 234104 248891 243818 273149 267250 262044 265147 188929 191113 625569 597137 1358406 1328051 399225 394410 573935 580105 708200 691757 736449 733961 773845 784058 755228 837507 1784500 1868127 1179891 985300 626194 612929 741196 732239 769644 781558 797793 806968 911731 910642 4204683 4367780 40.05 72.0 1
11:26:18 2024-01-25 609801 601869 188597 189467 290754 299609 302270 301405 199001 197527 237609 241155 276199 279644 3610272 3871091 5500930 5336865 971226 998833 266126 234664 243711 244981 272315 266358 263504 264115 188963 190512 618108 590752 1370959 1327022 397819 394965 569722 577023 709905 685936 729830 735895 774870 784188 761334 841417 1795124 1886619 1164824 987368 628857 615373 738082 737425 765696 775445 802235 810339 902432 908037 4278377 4374013 40.05 72.0 1
11:26:19 2024-01-25 604989 603424 189064 186113 292569 297924 303226 302627 199660 197527 237609 240952 278293 281696 3610272 3927323 5502423 5320415 960888 999609 267543 234466 248819 243818 273985 266358 263101 265183 189032 190512 619703 589489 1390061 1332451 396963 395001 574341 576170 709024 691867 726457 734852 774759 782082 752097 843106 1804095 1891989 1178007 979212 627961 618066 733858 734889 772063 775143 797793 814040 908046 903910 4211188 4380340 40.05 72.0 1
11:26:20 2024-01-25 612117 602031 188933 189338 292364 298163 302234 301583 199626 197698 236910 242267 276199 283002 3598055 3844773 5472914 5328980 962489 998157 268556 234139 248468 244604 272887 267250 262664 265147 190688 191148 626979 595838 1390979 1327109 398942 395104 573088 579554 705391 689418 732969 733219 771653 788978 757560 837233 1779514 1864172 1183110 988738 624813 616279 740144 732360 768965 782001 799991 807930 910435 910642 4211188 4374013 40.05 72.0 1
11:26:21 2024-01-25 604698 602997 188471 186635 290718 300638 301985 300491 199660 197218 237679 241224 276619 281299 3619348 3891783 5549050 5338621 974668 999609 266910 234898 243675 245359 273184 266110 263540 264371 188963 190946 628042 592441 1360358 1331507 398375 394410 570126 574432 709401 688456 727488 738567 774633 782118 756485 841583 1794190 1896754 1184493 980373 627355 612504 735627 735600 771155 775301 806917 815165 903953 906014 4239587 4383358 40.05 72.0 1
11:26:22 2024-01-25 613676 601917 188602 189471 291679 297635 304615 299369 200113 197836 236874 243047 275397 279680 3607700 3894783 5483773 5324225 955434 998157 267391 234863 243711 243853 274861 266358 262699 265962 188632 191752 622751 598841 1364980 1333506 399053 394410 575411 576133 705391 691012 735094 735895 774833 788978 751375 833521 1789066 1878781 1164824 983200 624836 616433 738082 732663 773353 784215 799379 811687 909867 909071 4169556 4380227 40.05 72.0 1
11:26:23 2024-01-25 613976 601869 188078 189710 290754 300135 303226 299580 199660 197699 236874 242432 278329 279608 3610272 3845771 5483773 5347987 970213 999645 265497 234863 243711 244604 273149 266768 261861 265998 188929 191113 630171 595081 1354341 1318744 398942 396781 568113 579965 709905 687955 734820 737450 770561 782153 755813 839695 1790025 1879798 1164824 988879 629176 614154 738170 736902 764883 775517 802308 810256 903879 909227 4301359 4379949 40.05 72.0 1
11:26:24 2024-01-25 604529 602063 189092 186378 292753 297599 303119 301334 199626 197698 238275 241120 275397 282602 3612129 3929164 5521074 5312309 957005 998864 268179 234629 243711 244569 273184 266394 264349 263526 188929 190813 619479 592864 1377661 1337184 398942 393784 572684 574469 706391 690886 728632 733219 778625 788978 755413 839695 1789839 1882464 1186948 976008 624391 612857 733636 731000 774366 779905 799571 811468 911083 906911 4202981 4373710 40.05 72.0 1
11:26:25 2024-01-25 604980 603705 189062 186630 292463 297671 303759 302048 199939 197767 238275 242129 278257 283002 3600700 3922366 5521074 5322521 957363 998157 267802 234664 248431 244604 274372 266768 263285 263526 189593 190345 627704 591173 1360595 1336962 398092 393819 574783 574505 709130 688991 727525 733775 778074 784468 755141 842241 1792386 1885134 1186948 976428 625281 612893 732833 732627 770533 779637 799571 813235 909206 901438 4202166 4361726 40.05 72.0 1
11:26:26 2024-01-25 609072 601460 188471 187023 292352 301416 302941 301263 199974 198236 237538 242536 278508 282893 3615424 3873569 5502423 5334539 968014 998901 268556 234898 243711 245359 273184 267214 263101 265183 191228 191148 619703 597062 1402504 1327964 396700 394544 571340 578733 705391 687955 732969 736939 770704 790651 757893 832300 1784944 1869396 1173515 986702 624391 613701 738082 732627 766038 782109 804701 806968 903843 911967 4245643 4377132 40.05 72.0 1
11:26:27 2024-01-25 607737 601464 188636 189635 292124 297599 304887 300208 200044 197698 237468 242536 276969 279464 3612133 3905636 5517144 5342431 963673 999645 266091 235379 246131 243818 274861 266394 263101 265183 188963 191415 620572 590752 1384634 1325386 398092 396817 574783 577431 710332 691012 730222 737462 777524 781531 753776 842780 1798323 1894328 1183657 977482 629213 616433 735954 736902 773817 775445 801317 810819 908046 901511 4220829 4373823 40.05 72.1 1
11:26:28 2024-01-25 609308 602145 189092 185592 293046 297924 301990 301370 199452 197871 237172 242432 278329 281641 3612129 3871241 5468242 5321661 957005 998870 267249 234431 243997 244569 273114 267716 262453 265519 188894 191403 626979 594561 1358081 1327964 399225 394410 576412 579554 707393 691377 735057 732737 772338 788942 756485 836600 1790025 1866747 1190787 987406 624836 616753 740181 732714 768825 782110 800103 808728 911269 911698 4220114 4361313 40.05 72.0 1
11:26:29 2024-01-25 605543 603424 188602 189608 291644 299355 301987 301778 199591 197218 237644 241189 276619 279608 3613928 3887176 5540313 5337649 971921 999572 266722 234863 245090 245078 272626 267179 263838 264300 188963 190911 620849 591173 1356576 1327964 398092 395557 570530 577840 710409 685899 728595 737985 772884 781495 760323 844235 1795199 1885134 1186948 983200 628409 612760 736999 736902 767873 775409 805845 814040 902432 901474 4261116 4373823 40.05 72.0 1
11:26:30 2024-01-25 609035 602136 188597 189568 291635 299609 303226 300447 200566 197493 237407 243565 275496 282167 3611208 3904141 5527874 5329717 958259 1001149 268377 235414 245090 244534 274370 267179 264349 264089 191228 191079 619479 593712 1375110 1340986 399793 393748 573052 575827 707393 691377 728595 734050 779177 788711 755376 839695 1792804 1885465 1186948 976702 624836 616315 733986 732590 774644 782110 800140 813776 911915 908123 4201681 4367780 40.05 72.0 1
11:26:31 2024-01-25 612804 602145 188044 189776 290758 298400 302942 300420 199718 197664 237609 243761 275423 281696 3600621 3858001 5504851 5345234 966233 1000438 267178 235813 243567 245218 273809 267000 263732 265382 188963 191113 619703 600552 1361259 1328047 401504 394374 571340 577877 707193 687918 736666 737985 772338 788978 756748 834743 1784574 1875940 1183110 988109 626172 613665 738082 735821 766038 783211 805235 808567 902701 911967 4253918 4383379 40.05 72.0 1
11:26:32 2024-01-25 608640 603848 188903 189910 292084 299160 305043 299545 200566 197836 237609 242267 277039 279500 3608632 3900077 5516869 5338621 963481 1001750 266625 235379 246131 243748 275264 267036 263364 265378 188860 191206 615880 590331 1375146 1331053 398092 396529 576302 576949 713462 691464 728632 738054 777451 782082 755104 843416 1798286 1892986 1179891 979566 629176 616469 735954 736994 773269 775481 800140 811686 908009 901474 4220829 4377134 40.05 72.0 1
11:26:33 2024-01-25 611525 602145 189230 185592 292565 297599 302623 301159 199591 197629 237407 242233 276199 281895 3611320 3857505 5463575 5332782 959056 996185 267696 234104 245847 245078 272937 267752 262593 265785 191093 191276 626979 597119 1364186 1329090 400078 394338 573935 580376 706391 691192 736141 733702 766296 790651 757783 839060 1790099 1866475 1186948 988813 624391 612857 740181 731123 768245 782110 801317 809341 911269 911967 4220829 4386984 40.05 72.0 1
11:26:34 2024-01-25 604652 603424 188640 189737 291476 298818 302834 301123 200252 197527 237644 241189 276165 279680 3610272 3885556 5539725 5342431 975135 998864 267320 235390 243711 245324 272661 266858 264031 264124 191228 190702 629432 592018 1360949 1331740 398658 395656 570494 576766 710409 688003 728558 737985 774870 783771 759715 843379 1794190 1893613 1186948 982464 629213 612797 735027 736902 768245 775409 807102 811431 902068 901474 4248966 4380258 40.05 72.0 1
11:26:35 2024-01-25 611056 601428 188602 189599 291640 297599 304151 298602 200252 197664 236910 243386 275397 282131 3610272 3897559 5503905 5322668 957005 998308 267731 234863 245369 244569 273950 265506 264093 264335 188963 191380 623873 597975 1355575 1342287 400933 394194 573778 574287 706208 691830 733073 734632 779692 788978 752060 838463 1789658 1881458 1186948 978093 626581 612893 735433 732590 774916 783216 802459 811431 912562 907854 4183315 4374013 40.05 72.0 1
11:26:36 2024-01-25 614888 601414 188031 189976 290723 298400 303191 301334 199939 197802 236874 243761 276199 279608 3610272 3847581 5493098 5351803 970139 998255 266056 235589 243711 244569 274370 266955 262699 266781 188894 191752 620165 597202 1371221 1318744 401229 396493 572114 580979 710409 688820 738332 741136 773808 788786 760248 836563 1790025 1878603 1164824 992473 627961 614060 740865 735862 770059 781486 805845 810994 902701 911967 4255035 4377212 40.05 72.0 1
11:26:37 2024-01-25 607347 603842 189064 189635 293006 297924 304829 301407 200252 197802 237609 242267 279114 279608 3605797 3894409 5511749 5333698 963151 999572 266091 234898 243792 243853 274825 267179 263873 265741 188963 191548 628388 591173 1366507 1327300 398942 396817 574783 576986 714183 694784 734121 737990 778442 784334 754957 844497 1800019 1900789 1194625 977519 630556 612893 737200 740139 774916 780739 802459 816328 906687 901511 4232900 4383379 40.05 72.0 1
11:26:38 2024-01-25 613739 601351 188602 189608 292533 297563 304757 302799 199660 198698 237443 242605 276619 281931 3611320 3873569 5455796 5328980 952882 999572 267320 235226 243962 243783 274405 267179 262445 265962 190688 191415 625569 598415 1380350 1327964 396736 395234 576004 580376 707894 692478 736666 736053 777147 792332 755813 838893 1787075 1882443 1166707 985089 627066 618212 738082 733738 774366 785325 799951 811686 913030 909320 4179898 4367780 40.05 72.0 1
11:26:39 2024-01-25 610161 603851 188602 189635 291947 300353 304257 300420 199626 198491 237407 242640 277039 279572 3610272 3851824 5483773 5347987 968959 998864 266687 234898 245090 244604 273149 268164 262664 265555 188998 191079 624160 591173 1376797 1322221 398375 396781 572647 579554 710332 689907 732932 738530 770668 782082 758966 842830 1798592 1889302 1186948 988813 630378 616279 740260 738202 767873 779868 803783 811686 903843 909320 4283211 4392744 40.05 72.0 1
11:26:40 2024-01-25 608012 602136 188636 189635 291942 299609 303226 299510 200881 197527 237432 243013 275621 282566 3610272 3909845 5521074 5323687 956608 998157 267320 234863 245090 244399 274861 265506 263285 265555 188894 191438 616924 598907 1361812 1335288 400182 394965 575374 576133 706391 692478 734534 735895 779359 790651 752060 836600 1794190 1885396 1164824 983647 626605 618066 738161 732695 774916 785990 801131 813311 911915 911967 4174521 4380340 40.05 72.0 1
11:26:41 2024-01-25 613145 603415 188524 189972 290793 298365 303226 302261 199626 197871 236874 242640 276619 279572 3600621 3850357 5483773 5347987 970213 999609 266091 234898 244917 244946 273950 267214 263964 265962 188963 191380 625569 593673 1370070 1318744 399225 396853 572207 580788 709293 689907 735867 738567 766260 783808 759052 841492 1795199 1885134 1186948 989582 630655 617255 742251 737801 767873 781486 807048 810070 905239 911785 4270260 4376858 40.05 72.0 1
11:26:42 2024-01-25 613953 603851 189161 189431 294452 297924 303829 300314 199939 197836 237644 241120 277039 281696 3611395 3920748 5507825 5319891 960167 999609 267767 234828 248819 244723 274405 266768 263504 264371 189858 190478 628388 591173 1374481 1337184 398092 394374 574783 578523 709905 691464 728595 735460 778625 788786 754268 843379 1798286 1891645 1183657 979640 629213 617812 737123 736902 773915 779609 802240 816328 910549 907977 4226151 4386506 40.05 72.0 1
11:26:43 2024-01-25 611673 605293 189092 189980 292044 298157 303262 301334 199800 198941 237609 242267 277039 281899 3613928 3852347 5483773 5347987 970176 999572 266945 234863 248782 244981 272867 268038 262699 265147 189823 190946 622483 591173 1371801 1322494 398092 396466 572647 580376 710871 687918 732969 738008 771793 783256 760647 841546 1796741 1885134 1186948 987406 629213 615879 739656 737948 766038 779868 802345 815389 901098 907964 4288361 4373710 40.05 72.0 1
11:26:44 2024-01-25 615443 602072 189295 186635 292214 300244 304436 302593 200183 197218 237679 242640 275496 282783 3607700 3934272 5506425 5319891 957005 998864 268556 235708 248819 244981 274370 267179 264384 264371 188998 191495 620849 592864 1372991 1340687 399225 394061 573935 575282 708396 689928 728632 734939 779458 788978 756485 840930 1798019 1885134 1192706 976702 625281 615112 733871 733022 773817 782110 801317 815007 910529 901547 4198682 4373270 40.05 72.0 1
11:26:45 2024-01-25 611267 603440 188499 187159 291534 300663 303084 301228 200078 197767 237503 243791 275363 282602 3616498 3870817 5499576 5338621 966383 996709 266910 235554 243711 245359 273985 266991 263504 265519 188894 191752 619703 600124 1384013 1327022 400820 395557 568077 579143 707393 689474 737190 738530 774210 790093 758966 837432 1790025 1881417 1183110 988813 627066 614099 740341 735858 768281 783247 806973 809341 904051 913258 4248966 4373860 40.05 72.0 1
11:26:46 2024-01-25 608800 603424 188892 187028 292321 297707 305258 300314 199939 197767 237538 243121 277356 279392 3600583 3888902 5511749 5336865 962489 998864 265683 234898 248782 243818 274825 266394 263504 265147 188963 191113 628388 591951 1365238 1325386 396700 396889 574783 577607 711373 692478 732895 737985 779177 782990 754268 844053 1800131 1892657 1194625 978093 630108 616469 735954 737948 774644 775481 802459 811431 908046 906683 4211188 4377132 40.05 72.0 1
11:26:47 2024-01-25 611996 601876 189196 189343 292798 297924 304151 301580 199661 198560 237432 242874 276742 281551 3612129 3871091 5461231 5336865 957005 998833 267579 235743 246479 244569 273985 267778 262699 265998 188963 191583 629093 597137 1357756 1328088 400552 396187 576412 581201 708396 691989 735881 734852 775218 788978 758083 837270 1794190 1869396 1187424 986001 627066 617956 740901 734816 772173 782145 802459 811574 914368 911967 4192282 4358165 40.05 72.0 1
11:26:48 2024-01-25 606714 602136 188937 189812 292124 300032 303226 302287 199626 197905 237679 242194 279327 281442 3617294 3867755 5496378 5342431 971921 1003250 267731 235589 248819 245359 273114 268200 264102 265147 189990 191148 625263 591173 1359271 1327105 398942 396817 571363 580376 711141 687955 732374 740428 774597 784432 761191 844053 1794938 1887809 1186948 985727 628857 614571 738082 737953 768245 779905 807065 811468 902099 909320 4278576 4380114 40.05 72.0 1
11:26:49 2024-01-25 607310 603403 189064 189670 292396 299432 304615 300491 200566 197375 237644 243386 276234 283002 3613928 3918930 5533893 5329717 958372 999609 268556 234863 248964 245113 274405 267179 263873 264371 190292 190813 633188 592864 1366983 1336962 398658 396507 574783 576170 709905 691500 728632 736120 779729 784540 756485 839123 1798249 1890674 1172357 976008 625281 612929 733871 734816 772720 781007 801317 816203 911694 901511 4202072 4373823 40.05 72.0 1
11:26:50 2024-01-25 608851 602136 189095 189936 292150 298853 303566 300700 200113 197871 237644 242674 275496 283950 3610272 3875495 5505072 5331522 964004 1000438 268602 234723 248855 245324 273149 267752 263320 265750 189914 191682 626979 594561 1364841 1327964 400363 394410 573935 580788 706391 691683 736141 735895 773539 790513 758429 839420 1788753 1866747 1192706 988842 626343 612893 738407 733182 769406 782073 804391 811724 908046 913904 4217204 4367780 40.05 72.0 1
11:26:51 2024-01-25 606821 601874 188010 185526 290780 298400 304615 299580 200601 197836 237432 242674 276619 281335 3610272 3913413 5535781 5352644 972908 1003287 267249 236213 243567 245183 275298 266626 264172 265298 188963 191450 625958 593712 1359707 1331740 399225 396466 572114 576133 710335 689907 730778 740769 779359 784432 758083 842181 1798286 1902790 1186948 980336 630556 615442 735954 737123 772720 781007 807028 814391 906687 908037 4230208 4383472 40.05 72.0 1
11:26:52 2024-01-25 611143 602145 188636 189812 292124 297748 305545 301051 200252 197905 236874 242674 276234 281931 3595455 3866828 5467940 5321661 954166 1001787 267482 235743 245609 244499 275562 266626 265461 266416 188825 192183 616924 599696 1376520 1333395 400254 395306 575895 576986 706391 693041 735867 738073 778625 791210 754305 837866 1794190 1879762 1170474 983200 626172 617981 738082 733862 774916 783799 800140 811724 911890 911323 4176466 4367504 40.05 72.0 1
11:26:53 2024-01-25 609045 603424 188636 189670 291538 300566 303262 301405 199660 198802 237644 242267 277108 279680 3600658 3849600 5483773 5347987 970213 998157 267356 236108 245884 245113 272972 268613 263364 265634 189886 191578 621093 592864 1371134 1324374 399225 396817 573088 580079 711373 689723 732746 738567 772338 784468 762383 843416 1796741 1885134 1186948 987406 630556 612857 736250 738494 769951 781007 802345 811431 902774 909356 4277102 4383379 40.05 72.0 1
11:26:54 2024-01-25 610672 602145 188933 189679 291942 299609 303794 299545 200637 197836 237644 243761 275432 282802 3607700 3901367 5518441 5327486 961302 998121 267802 234898 248855 244639 274370 266358 264878 265874 189685 192078 621267 597975 1376352 1340986 401504 395377 574601 575950 707894 690939 734049 735895 780838 792889 754849 839695 1796741 1885134 1192706 979487 625281 612929 736999 733995 775154 782073 802459 811431 910492 910679 4164557 4380340 40.05 72.0 1
11:26:55 2024-01-25 611143 601450 188602 189874 290828 300716 303902 300806 200252 198491 236874 242709 276846 279608 3600621 3843039 5483497 5343171 970176 998864 266162 235624 245090 244981 274316 266768 263285 266852 188929 191752 624453 598832 1368788 1321678 400073 396745 573778 581201 712249 691340 737153 743053 772338 784540 759002 840017 1789765 1883798 1186948 991485 631557 615879 739525 738822 770533 783034 807065 810531 905368 911967 4276872 4367581 40.05 72.1 1
11:26:56 2024-01-25 603806 602141 189230 189608 293256 299609 304151 300279 199660 197871 238416 241896 276696 283002 3599997 3922412 5521074 5306870 954570 998864 268556 234932 248431 244639 274021 266804 264384 264371 189949 191415 616737 593712 1372699 1336925 400363 396507 574638 575987 708359 693342 731112 735895 775274 790651 756485 841905 1792493 1885134 1170474 977104 627066 612965 735433 733738 774916 779803 802459 813813 911731 909320 4177350 4377132 40.05 72.0 1
11:26:57 2024-01-25 611138 602997 188340 190082 291679 299887 304815 301159 199973 197836 236910 243830 276619 279680 3610272 3837583 5494593 5347987 972289 998121 266091 235988 245090 244639 274405 267214 262734 266816 188929 191752 623024 597137 1361353 1318744 400218 396889 571399 581090 710335 690702 738092 742283 774943 784360 759678 839546 1795124 1885134 1186948 991767 631004 615736 743985 736009 770533 779839 806973 811686 904728 911967 4266010 4377132 40.05 72.0 1
11:26:58 2024-01-25 604633 602145 189230 189378 292762 299718 304151 300456 199973 197871 237397 241155 277039 282167 3610272 3929303 5507825 5321661 958118 998157 268556 234898 243282 244604 274405 267214 263504 264335 190157 190235 619703 591173 1357429 1337184 398658 395279 577051 577877 708756 692515 730259 735637 780282 789905 755801 847101 1804423 1893404 1174241 980884 630108 618212 735954 737128 774805 781558 801317 813850 910623 906509 4220829 4370700 40.05 72.0 1
11:26:59 2024-01-25 610384 601715 189230 189440 293497 298157 302978 302323 199660 197905 237644 242674 276312 283002 3590410 3861558 5474447 5321661 961114 998255 268934 234828 248891 244981 273184 267849 263101 265998 188998 191752 618313 594561 1364514 1327964 399986 394410 573971 580788 706391 688954 734797 735987 772957 789921 760721 839434 1790922 1873630 1186948 988813 625281 617333 742288 732544 769406 781522 802345 815292 909720 911967 4217241 4374013 40.05 72.0 1
11:27:00 2024-01-25 605063 603424 188475 189710 290749 299342 303226 299615 200741 197664 237679 242640 278293 281732 3607700 3898451 5549050 5341533 975066 999645 267802 235624 243711 246116 274405 266804 264384 265147 188998 191583 626653 592864 1354961 1329585 396736 396817 568113 576170 711105 689418 730778 741818 777662 784504 759715 844053 1796741 1903967 1186449 984813 628857 614534 736999 738170 773195 781733 806917 816203 905331 906719 4247161 4383472 40.05 72.0 1
11:27:01 2024-01-25 612543 603851 188602 189945 292352 300991 304492 301122 199939 199080 237407 242640 277039 279608 3606059 3841375 5482252 5346244 970139 996672 266874 235589 246001 244946 273184 268564 262699 265741 189955 191548 619703 591173 1367731 1322494 399225 396817 573862 581201 712417 690886 735094 740172 772920 784396 761191 841509 1796741 1885134 1170474 988813 631004 615906 740269 738457 770059 781892 806936 813928 907850 910460 4298091 4373860 40.05 72.0 1
11:27:02 2024-01-25 604819 602145 189019 189573 293035 299247 304080 300877 200252 197836 238611 241051 276584 282566 3590298 3911106 5511749 5314752 959741 998828 267320 234863 244373 244569 274370 267143 263873 265741 189524 191403 619703 590331 1376490 1333395 398658 396781 577872 579143 711373 693005 730741 738078 779359 784396 756485 845893 1798286 1894328 1198463 979566 630516 618249 738082 737064 774916 779905 801317 816178 913829 909154 4216718 4377066 40.05 72.0 1
11:27:03 2024-01-25 609674 601771 189127 186113 292975 299373 303155 302463 199800 198698 237609 242978 276619 283002 3604469 3861150 5476815 5322483 957005 998828 267543 234863 244373 244569 273950 268002 264711 265962 188963 191682 618313 596264 1355382 1328047 398980 396745 576412 581201 709401 690976 736915 735895 774050 788978 758636 839695 1787186 1869396 1178007 987406 627066 617981 741988 733702 772173 782073 803603 811686 909206 913904 4231040 4373696 40.05 72.1 1
11:27:04 2024-01-25 604877 603201 189127 187028 294845 301307 303887 300912 200217 197493 237679 242233 276619 281840 3610272 3888863 5547623 5336865 972982 998828 267543 235589 243711 245835 274825 266955 264313 265555 189524 191548 623873 594561 1354315 1331470 396700 396745 571327 576986 709293 689907 731817 738238 779729 787597 760077 844053 1796741 1898362 1170474 983200 629176 614571 737646 737948 770533 781007 809439 816203 904691 906683 4259901 4389559 40.05 72.0 1
11:27:05 2024-01-25 611417 604612 189092 186897 292463 299669 304900 300279 201338 197767 237503 243996 276783 282566 3605319 3900411 5518441 5333059 958156 998121 267802 235624 248782 244604 276550 267179 263873 266781 188963 192627 624160 599696 1381921 1334341 401460 396466 577229 577877 708396 695041 737190 737985 779359 790477 755413 839695 1796741 1883798 1194625 984599 627066 619123 740181 736079 775117 784387 801317 815352 914510 911967 4176466 4374013 40.05 72.0 1
11:27:06 2024-01-25 610693 601878 189062 187690 292753 301038 305617 303119 199800 199010 237538 242501 278130 281081 3600733 3842499 5499424 5350830 971808 996709 266687 235589 245090 245152 274599 267214 262664 266781 189823 191717 630171 595444 1391297 1318744 398980 396889 573052 581201 713734 691867 737190 741818 772920 784504 759807 844723 1792386 1886471 1186948 992199 631004 612893 740682 737195 769951 781807 804701 811431 905331 910642 4289333 4386606 40.05 72.0 1
11:27:07 2024-01-25 607310 603326 189196 189776 292596 299609 304115 302261 200602 199608 238873 242874 278473 283731 3612129 3926428 5521181 5327210 955322 999609 268556 235708 245783 244946 274790 266358 265125 265741 191228 191717 623873 596264 1360009 1336962 400182 396507 574783 576986 708396 690939 732932 736939 781942 792329 755949 842129 1793662 1885134 1172357 978790 627066 616396 735954 733725 775117 782073 804176 811431 913680 910642 4167061 4374013 40.05 72.0 1
11:27:08 2024-01-25 612432 603424 188602 189785 291569 298400 303993 300912 200078 197836 236874 243517 279114 280972 3612129 3842499 5494838 5347987 972982 1001038 266874 235918 245090 244981 274597 267564 262820 267003 188963 191717 627312 596287 1353521 1318744 399017 396889 573015 581201 711373 691377 737190 738238 772302 784540 758392 842129 1795465 1885134 1186948 992435 631004 614241 743149 736045 769406 782110 807028 811686 905368 911967 4278262 4374013 40.05 72.0 1
11:27:09 2024-01-25 604633 603582 189024 189573 292352 299609 303722 300877 200252 197836 238647 241120 276619 282602 3609632 3927907 5505757 5320284 960129 999572 267802 234828 243997 245078 274420 267143 263504 264335 190122 190880 621093 590331 1376883 1333138 398658 395593 576958 579143 709293 693005 730741 736939 779729 784468 755925 844016 1798286 1888930 1194625 978093 627961 618212 735433 737948 774366 781007 801888 816203 911817 901245 4207687 4376963 40.05 72.1 1
11:27:10 2024-01-25 609314 602984 188899 189630 292596 299062 303191 301828 200078 197871 237644 242640 276273 283002 3598167 3858736 5480711 5329717 957156 1000401 267142 235414 244749 244911 274370 268002 262699 266532 191228 192020 608511 597137 1362674 1331740 401504 396781 576412 581201 709905 693005 735651 735895 775181 790651 759164 839904 1794190 1869396 1176124 987406 628409 618249 743039 735336 772720 784351 803603 811686 911817 913904 4220479 4367844 40.05 72.0 1
11:27:11 2024-01-25 605289 602141 188636 189972 292569 300736 303155 301828 200252 197664 238416 242735 277039 282167 3598018 3880463 5546259 5352911 971883 1001149 267589 235813 245783 245905 273008 267635 264313 264335 189955 191380 625263 591173 1361565 1328047 399225 396817 568113 580105 713949 689418 732932 740952 777451 784202 761228 846532 1794975 1894705 1170474 984599 630108 614571 738082 737948 771355 781007 810629 816203 902737 907964 4248966 4386506 40.05 72.0 1
11:27:12 2024-01-25 610184 603386 188899 189807 292196 300244 304829 299265 200916 197836 237609 243966 276584 282802 3606059 3889336 5511749 5327486 959741 1000992 267517 236073 245783 245596 275526 266216 264172 265821 189421 191880 619703 599334 1353575 1337184 401191 395863 574783 577804 707894 693005 736222 737948 782126 791070 755339 839695 1798019 1885134 1170474 980299 626619 617919 738170 734779 776906 783799 800177 813778 913826 911967 4170506 4367780 40.05 72.1 1
11:27:13 2024-01-25 610842 603851 188602 189705 292088 299451 304115 300948 200252 198802 237609 242436 277695 279608 3590410 3844114 5474447 5342431 970176 997415 266722 235908 245464 245589 273930 268577 263329 266229 190018 191578 616908 593576 1382846 1324374 399225 396817 573935 581201 712957 691229 735094 740696 774050 784432 764605 844016 1796741 1890674 1190787 986739 631902 612893 740938 738530 768281 782110 805845 811468 905368 910642 4283211 4380254 40.05 72.0 1
11:27:14 2024-01-25 606714 602733 189196 189635 292569 299392 304615 299545 200916 197493 237644 243796 276394 282802 3606171 3898595 5518441 5319891 957005 998121 269191 235589 248855 245187 274370 266706 265285 265679 189949 191909 620849 597119 1391296 1340986 401504 395413 574638 577211 708396 690976 734534 737713 781795 793450 755813 843443 1800318 1885134 1172357 978790 627066 616433 737250 735336 775154 782073 801134 811431 914510 911967 4164557 4374013 40.05 72.1 1
11:27:15 2024-01-25 610624 601874 188640 189812 292569 300043 303084 300948 199973 198941 237644 242640 277039 279644 3590298 3840385 5474172 5347353 971522 998121 266500 235624 245791 244946 275442 267214 262664 266781 188998 191752 622751 597975 1378385 1323561 400933 399026 572943 582853 714456 691830 737116 742307 772884 784504 760921 844347 1793624 1887809 1186948 992473 632461 612893 743039 740135 770533 782981 806455 813776 907850 911967 4286481 4386606 40.05 72.0 1
11:27:16 2024-01-25 614566 601885 189064 189803 293323 298400 304615 301407 200916 197616 237644 243386 276165 283002 3600621 3905820 5521074 5314752 957005 999572 268934 234898 243962 245152 274861 267250 265125 264371 190292 191415 626333 592441 1371037 1342198 400363 397916 577051 577694 710409 694821 731706 737064 783015 791101 759594 842743 1799297 1888080 1196544 978093 627066 617812 736207 737064 774916 780937 802459 816240 913062 909320 4192693 4377134 40.05 72.0 1
11:27:17 2024-01-25 612728 602141 188606 185663 291538 301431 304601 301441 200287 197905 237679 244206 276619 282167 3606059 3846829 5511749 5347987 970101 998157 266910 236353 248746 245359 274405 267214 263909 267227 188963 192358 628388 598911 1362067 1323263 401460 396889 572243 581016 710335 691720 740803 742234 775108 791137 762420 839546 1797681 1882427 1186948 992473 631004 615699 742709 740047 772720 784423 810513 814153 905368 910452 4251711 4377132 40.05 72.0 1
11:27:18 2024-01-25 612705 602145 189299 189475 294187 299609 303262 302287 199660 198457 237644 243013 276846 282167 3590410 3857778 5465122 5329256 958372 1000290 267767 234863 244579 245324 273985 268450 263101 266371 189524 191752 628388 596264 1364841 1327964 400269 396853 576412 581201 710409 691989 738581 736939 774633 792329 762385 839434 1796034 1873630 1176124 988813 627961 619639 743432 734595 773043 784387 802345 811468 910366 914551 4220399 4377132 40.05 72.0 1
11:27:19 2024-01-25 605555 602145 188074 185826 290749 301843 304615 299580 200916 197836 237679 242640 279114 281931 3606059 3901367 5530176 5340365 970213 999609 267356 236353 245090 245187 275704 266768 264313 265998 189858 191787 622483 594523 1358299 1333395 399617 396925 573899 577877 711373 690939 732969 743996 779696 784504 756785 844016 1803437 1906678 1186948 983685 632315 617628 737637 742153 776568 783734 808065 817365 909333 909320 4231441 4377134 40.05 72.0 1
11:27:20 2024-01-25 611138 603435 189131 189980 292604 297599 305796 300912 200287 198802 237609 243421 277134 282167 3602738 3875421 5465122 5322483 951861 998864 267858 235589 243962 244569 275704 267814 263285 266816 188998 191787 627312 598415 1359555 1331617 400820 396587 577637 581201 709905 695607 737255 737487 778625 790513 757970 839695 1796029 1875940 1200382 986703 629755 621588 745994 737764 774916 784279 802347 813348 915425 915676 4195277 4367471 40.05 72.1 1
11:27:21 2024-01-25 606714 603420 189064 189776 292600 299432 304750 304337 200113 197905 238381 242640 277143 282533 3600920 3864475 5483773 5338621 971921 1001063 267767 235624 248964 246116 273114 268038 264349 265555 190192 191752 628042 591173 1361216 1328051 399017 396889 572647 581201 714546 689907 735094 742001 777487 784504 762851 846532 1794938 1888930 1172357 986001 631004 615879 738735 740915 772252 781929 810945 817253 908680 910497 4276097 4386506 40.05 72.1 1
11:27:22 2024-01-25 606598 602145 188834 187159 293106 299851 305043 299615 200916 197836 238647 243927 276199 283002 3606059 3900226 5521074 5319891 959056 996709 268556 235344 248891 245394 274861 266394 265532 265998 189032 192123 622483 597118 1369484 1338753 401424 396187 575735 577877 708396 691989 735094 737985 781779 791070 756485 841546 1798249 1886220 1172357 977482 627066 616433 737123 736631 777387 783799 801702 816216 918413 915922 4169556 4379809 40.05 72.0 1
11:27:23 2024-01-25 612004 604265 188899 189980 292147 298435 303794 301157 200427 199114 237609 242674 277108 279680 3609996 3846343 5490959 5351803 973075 998157 266945 236153 248819 245394 274825 267214 263944 267638 188929 192358 624453 598841 1371082 1320454 401497 399171 573935 581201 710332 690665 737815 742943 774824 788978 760077 842348 1794190 1885134 1186948 992473 631557 612893 744093 738530 772720 784387 809356 811686 907366 910524 4259901 4370550 40.05 72.0 1
11:27:24 2024-01-25 604750 603842 189161 187159 293767 300032 304900 301370 200741 197905 237679 241956 277808 281840 3590410 3903339 5502423 5323687 960851 999609 268367 234898 244373 245324 274825 267214 264313 265147 190192 191113 621093 591173 1370566 1335030 399225 396502 577229 580105 711373 695078 731854 737985 779729 790383 758098 845328 1800131 1888966 1198463 978093 627355 619196 735954 737948 774848 779803 802459 818640 914546 909320 4198682 4376944 40.05 72.0 1
11:27:25 2024-01-25 609997 603094 189088 185587 291730 301734 304223 301686 200463 198664 238240 243352 275397 283002 3603603 3865322 5496334 5329256 964968 998157 268556 235589 245307 246151 274405 267814 263909 266123 189559 191752 619703 599761 1369901 1327964 401460 395593 572684 580788 708396 690886 735752 738530 774833 792257 762344 839097 1789066 1875940 1177353 989619 627066 616315 738443 737128 770533 784495 809476 811686 907366 910524 4235508 4370895 40.05 72.0 1
11:27:26 2024-01-25 608115 603838 189097 187159 293177 299778 305903 301017 200148 197802 238275 243247 277973 279428 3600733 3888977 5511749 5330110 964669 999609 266722 235624 244032 244981 276094 267250 264349 266594 189823 191787 621267 593289 1352816 1332451 400254 399735 576412 579143 715288 695114 735094 741855 775310 784468 757807 847812 1807284 1900825 1179891 980100 632802 620072 738082 740696 777423 781842 804701 816203 911172 909356 4220829 4374086 40.05 72.0 1
11:27:27 2024-01-25 609308 601849 189338 189343 294183 299432 304750 304842 200462 199692 238706 243282 276969 282457 3612213 3860603 5465122 5336865 959056 999609 268367 235848 245369 245394 274825 268450 263909 266816 190125 192358 618313 597137 1359382 1325423 400857 396529 577229 580219 710332 693078 737815 737462 776937 789921 759002 843481 1792386 1870594 1179891 986739 627355 619232 743039 735341 774366 784423 804701 811431 911048 910524 4230208 4367581 40.05 72.0 1
11:27:28 2024-01-25 605965 601450 188933 185775 291679 301271 305567 300912 200916 197836 238786 243178 278195 282547 3620030 3910355 5552759 5340365 973631 1003250 267543 236318 245090 245429 275704 267000 265019 265962 189858 191752 631207 594561 1360683 1327300 400218 396889 574341 577914 713462 690976 734571 744561 779732 784540 757893 844090 1800206 1903522 1186948 981766 632802 612929 738082 741782 775117 780973 804738 816240 911731 910679 4220366 4367543 40.05 72.0 1
11:27:29 2024-01-25 609225 602145 189334 189679 294354 297532 304615 302783 200322 198976 237397 243421 277104 282203 3603603 3867906 5466397 5331522 952537 998864 267802 235589 244785 245113 275191 268002 263469 266816 189559 192358 622751 599691 1358554 1329621 401424 396853 577454 580079 710409 696099 737953 736373 778805 791070 756177 839695 1799297 1877445 1187876 988813 629213 620145 741772 737948 775154 784531 803603 814190 916527 915663 4201681 4367780 40.05 72.0 1
11:27:30 2024-01-25 606206 603847 189235 190051 292604 300311 303155 303280 200287 198491 238416 241930 277108 282203 3611320 3864475 5505072 5350360 971846 1002336 267624 236178 243962 246531 273184 268038 264349 265714 190849 191717 628042 592018 1376753 1327964 400933 396925 572684 581201 714546 689907 736141 741855 778625 784504 764077 847775 1798014 1888930 1170474 986001 631004 612627 740341 738567 771626 779803 811784 819569 908046 910679 4248966 4376856 40.05 72.0 1
11:27:31 2024-01-25 617276 602145 189230 189847 293683 300199 306011 299545 200916 198491 237679 244240 276619 283002 3600920 3889243 5505375 5337763 958372 1001861 268862 235848 246305 245849 274684 267072 265834 265962 189559 191752 623873 595985 1368098 1339849 401387 396502 576004 578523 710409 693041 736141 736373 780870 793267 756485 841583 1794975 1885134 1172357 978093 627066 617340 737559 735858 776420 784387 802382 813850 916527 911967 4164557 4361313 40.05 72.0 1
11:27:32 2024-01-25 610670 601491 188937 190047 292604 300063 304865 301441 200601 199149 237679 242709 277560 281262 3607700 3840872 5482301 5351803 971883 1001038 267071 236473 245783 245838 274719 267930 263364 267495 190018 192183 621341 597137 1371284 1320417 400254 398881 575411 580935 713462 690976 737852 745714 775254 790651 760114 843453 1798286 1888930 1170474 992473 632802 616433 744349 738202 772720 784387 809476 815007 910623 911967 4286481 4376986 40.05 72.0 1
11:27:33 2024-01-25 613696 602997 189265 189785 293529 299082 305151 300982 200916 197802 238416 243796 276924 284188 3610272 3911552 5522529 5330192 957363 999609 268934 236143 246479 246249 276002 266965 265426 266674 190053 192253 621093 599691 1352787 1336815 401882 396781 576412 577914 709024 695809 737190 738530 782047 793446 759897 842817 1797676 1886256 1194625 981493 627961 618249 738087 736902 778561 784265 802345 815044 917213 910452 4173936 4361313 40.05 72.0 1
11:27:34 2024-01-25 611106 602297 189230 185817 293497 298888 305079 301051 200776 200123 237714 243082 277770 281335 3607700 3846343 5493098 5347710 970213 1001809 267767 235624 243997 245979 274861 268900 263882 266532 192312 192113 626479 593712 1370046 1323433 400363 398699 575895 583682 715559 692026 735651 743053 778252 788786 761228 843453 1796741 1890218 1186948 993885 632802 616469 744620 738238 772720 783835 808288 816240 910435 911967 4286481 4370700 40.05 72.0 1
11:27:35 2024-01-25 606714 600573 189265 190051 293529 298888 306249 301441 200916 197527 238381 243796 277125 283749 3606059 3911552 5526463 5314752 958372 999645 269492 235624 243997 245394 275282 267810 265603 265590 189858 191787 619479 594561 1372190 1343847 400392 396322 576375 577767 710409 695315 734908 738073 782010 791106 756785 844422 1798286 1890637 1194625 978093 628857 617919 737559 735950 777423 784387 804701 816203 915879 910488 4173936 4374013 40.05 72.0 1
11:27:36 2024-01-25 608369 602145 189230 190007 293256 298853 305386 302188 201478 197836 238381 243966 276658 283002 3608632 3904141 5521181 5323687 962677 999572 269123 235589 243997 245702 275440 267452 265976 266371 189990 192288 623873 596264 1368989 1342318 401104 396745 576004 579348 710298 696526 736222 738073 784163 793450 758525 845427 1800243 1889149 1172357 979487 628580 621588 739619 736467 778524 784351 806622 820022 914473 913258 4182626 4380258 40.05 72.0 1
11:27:37 2024-01-25 612874 604441 188636 186163 292147 299342 305043 301405 200881 198768 237644 244717 277039 281262 3606059 3839233 5491591 5347277 969147 999572 267767 236353 243739 246116 274825 268002 264313 267602 188963 192966 621093 600124 1367740 1324202 402634 399171 574557 581201 710296 691867 737852 745896 778472 793304 764050 842017 1797681 1885536 1186948 994468 631004 617628 745148 738494 774455 788969 810592 811431 909333 917114 4289333 4380258 40.05 72.0 1
11:27:38 2024-01-25 605325 603851 189265 189874 293589 301416 305115 302287 200881 197940 239157 242605 277004 283840 3600658 3922686 5528946 5327486 959741 1002520 269456 236118 244373 246116 275668 268038 265976 265519 190157 191752 622220 593712 1376737 1342589 400218 396745 577229 578733 710834 695041 736391 738494 782563 791070 761765 846837 1805381 1890416 1174241 979487 628857 619657 738161 737838 776764 784351 805845 816216 916491 914551 4173485 4379982 40.05 72.0 1
11:27:39 2024-01-25 612911 603851 189196 185792 292370 300772 305043 301864 200881 199080 237609 243966 277460 279644 3608632 3844697 5483773 5355622 970176 1001063 267320 236318 243997 245909 275247 268002 263285 267638 189955 192189 624160 597202 1357491 1318744 400182 400017 574783 583243 714509 691953 737893 744561 775218 790942 762848 844016 1798592 1891989 1170474 994468 633703 619824 742636 742124 774329 786547 810443 813739 910623 914551 4298738 4377134 40.05 72.0 1
11:27:40 2024-01-25 606854 602920 189265 189972 293177 300991 305115 301405 200741 197871 239121 243386 277004 283804 3611208 3919898 5521074 5323687 959741 1001713 268934 235953 243997 245772 275475 267143 265568 265962 189990 192323 625263 596264 1366105 1340651 401796 396745 576412 577877 710409 693005 736373 737985 781422 792221 756485 842780 1799297 1885134 1172357 979338 628857 619491 740218 736829 779686 784207 805898 819790 917109 911748 4183315 4376944 40.05 72.0 1
11:27:41 2024-01-25 613414 603851 188636 185826 291836 300942 304221 301864 200881 198941 237679 244717 278329 281931 3598018 3845771 5502423 5355622 970213 998121 266945 236353 248994 245737 274790 267214 264313 267673 188998 192966 633453 599042 1391783 1318744 402350 399735 574747 582853 712651 690939 737852 743996 775218 791210 761191 843443 1794190 1885134 1186948 994318 632617 612929 745148 743209 774768 788777 811672 815165 910294 915847 4250571 4367543 40.05 72.0 1
11:27:42 2024-01-25 604693 602374 189953 187418 294323 299355 305079 302616 200881 198871 238275 241896 277186 282131 3605319 3901990 5502423 5327486 960888 1001063 268833 235589 244749 245394 275440 267814 264349 265555 190757 191415 629797 591173 1376883 1335977 399793 396781 578047 581201 712957 696099 732969 738589 781388 791210 756785 848416 1804057 1894328 1176124 977482 630108 620108 738119 737948 776251 782073 805748 821044 918140 911821 4206870 4377061 40.05 72.0 1
11:27:43 2024-01-25 611562 603851 189196 185821 291982 302161 303829 302145 200706 198733 238381 243761 276619 283789 3610272 3867199 5502423 5336865 966383 998084 267802 236353 245090 246116 274506 268002 264349 266781 189823 192796 629797 600552 1353804 1327964 403241 396853 573457 581201 710409 691377 739991 740367 779177 791070 764012 840892 1794153 1882464 1186948 992435 630108 612893 745259 736023 772720 788969 811206 811431 909333 917035 4272244 4389646 40.05 72.0 1
11:27:44 2024-01-25 605435 604050 190374 187159 293930 300457 305724 301405 200916 198491 238751 242974 279220 282529 3606059 3911369 5511749 5329256 963630 1002483 268934 235895 244785 245772 275668 268002 264313 265998 190792 191717 621093 591173 1360724 1337184 398980 396853 578047 581201 713499 696592 734012 737123 775310 791210 759900 848416 1803437 1896745 1178007 977482 631004 621022 738082 736009 777387 781486 802308 819843 917035 911967 4201681 4386417 40.05 72.0 1
11:27:45 2024-01-25 613643 604055 189131 186174 292387 302161 305279 302181 201338 198975 238346 244923 276619 282167 3605872 3846829 5502423 5351803 970101 998121 267731 236719 243282 246151 275282 269429 265125 267673 189788 193406 621093 599696 1365496 1324202 403600 399735 574341 581201 711373 691196 740024 742576 778625 790477 763499 840912 1796741 1886471 1168591 995300 631004 612929 746316 737607 774916 788969 811784 813776 909978 910524 4278377 4377132 40.05 72.0 1
11:27:46 2024-01-25 605851 606556 190079 187164 294135 300457 304613 301722 201232 198941 239211 242466 278165 282820 3590336 3919479 5511749 5333059 960888 1001063 269123 235589 244749 245394 275668 268002 264349 265776 190792 191216 624568 591173 1375191 1340687 396700 396853 579042 580376 713462 697086 734012 735526 781974 791210 756785 846569 1803437 1894328 1176124 978790 630108 621462 738082 737050 775190 782073 802345 818640 916491 911967 4186716 4380155 40.05 72.0 1
11:27:47 2024-01-25 615631 603842 189196 185821 292553 302161 304828 302074 200637 198975 238609 245160 277547 282184 3617294 3845771 5514498 5351803 968721 1001861 267320 236353 243282 245909 275247 268038 264349 267638 189524 193001 621093 599696 1352521 1324202 402671 400017 574783 582853 711410 691683 739987 742576 778178 789921 762921 844916 1798019 1885134 1170474 995300 632461 612929 746321 737644 774366 784495 811673 815971 908046 915711 4253766 4374013 40.05 72.0 1
11:27:48 2024-01-25 606789 601776 189230 186992 293173 300032 306047 300980 200916 198906 238908 243460 278553 281985 3607875 3898172 5521074 5337519 964595 1003942 267767 235953 244749 245218 276091 267250 264384 266781 190157 192323 627174 591173 1366877 1333395 399053 400017 578083 580929 715559 697086 737190 742380 782010 789825 756712 849020 1808569 1900825 1183657 981766 633703 621902 740341 741782 779431 779803 802345 821012 917177 910679 4202072 4374013 40.05 72.0 1
11:27:49 2024-01-25 610397 603420 189269 190016 293497 301234 304507 303031 200741 198768 238751 243796 276846 284499 3612218 3864663 5482158 5330159 957005 998864 268306 236143 245298 245117 275282 268864 264128 267009 190053 192662 626979 598415 1358732 1331507 402650 396889 578083 581792 711410 697086 740024 735526 779729 791106 760114 840912 1798286 1874611 1193074 988813 630556 621938 745148 734970 775117 788969 804664 814940 913180 915748 4230208 4361313 40.05 72.0 1
11:27:50 2024-01-25 604661 602804 189299 185659 294543 300955 304615 302111 201337 197905 239121 243421 278107 282802 3600733 3893866 5562029 5352987 976801 1003287 268556 236353 243317 246911 274985 268389 265692 265962 190157 192189 630822 592441 1379006 1333395 400218 399171 573493 580788 716573 691867 735094 745088 775310 790651 765433 849020 1800243 1900825 1172357 987406 631004 616753 737327 739612 774916 782945 811784 821012 909978 911967 4235432 4386484 40.05 72.0 1
11:27:51 2024-01-25 613555 603659 189226 189918 292356 300457 306946 301405 200916 199240 237679 244171 277073 283002 3606059 3889336 5501139 5340941 955640 1001861 268449 236178 246479 245768 276586 268002 264384 267673 190257 192990 620224 600124 1378651 1336235 403278 396565 578866 581201 710409 698111 739461 741658 780870 793446 756264 841546 1798212 1890637 1194625 986001 629213 621938 740048 737953 779701 788969 802271 813198 919817 915748 4201681 4367780 40.05 72.0 1
11:27:52 2024-01-25 606714 602333 189261 185659 293493 300736 304507 303316 200287 198802 238786 242640 277916 281840 3611320 3863474 5493098 5352644 974389 1001861 267624 236248 246479 246390 274684 269550 264172 266638 190192 191717 622483 592864 1368039 1325278 400363 399171 576412 582203 715559 694821 735614 743996 777487 788978 765705 846532 1800318 1891645 1185540 991026 632802 618389 743039 742344 772173 782109 811784 818640 908046 911967 4267723 4383379 40.05 72.0 1
11:27:53 2024-01-25 622923 602131 189927 189953 292392 300099 306011 299615 200916 198802 237679 244206 277039 283002 3605130 3889238 5505375 5337830 961302 1001001 268908 237849 246442 245975 275562 267072 265869 266451 190053 192287 623873 597546 1367301 1336962 402634 396817 576958 579407 709256 694513 736141 738008 785525 793446 756712 844053 1794975 1887556 1170474 980299 627961 618722 738082 737676 779113 784459 805882 816240 918514 910452 4170506 4370600 40.05 72.0 1
11:27:54 2024-01-25 603832 602993 189304 190087 294715 300311 305581 302075 200916 197871 239157 243687 277039 284389 3610272 3926373 5506462 5345806 956322 999609 267366 235624 244373 245944 275704 268038 265161 265714 190884 192078 636382 593599 1372158 1343847 400933 396673 578047 580855 713949 697086 735094 738530 783743 794792 760684 846532 1803437 1891645 1176124 979487 629213 620145 738170 737414 778524 784423 805845 818640 917213 910488 4173936 4377132 40.05 72.0 1
11:27:55 2024-01-25 614251 603424 189230 186246 292147 299377 304471 302323 200637 198802 237644 244923 277688 282167 3610272 3839233 5495647 5349717 972252 1001809 267356 236719 243997 246151 275668 268038 264093 267988 189858 192966 624453 599691 1380177 1324503 402415 400866 575931 584512 713352 693835 739941 744721 776754 790441 762344 844053 1798589 1890490 1192706 995300 633703 620811 744964 742870 774916 784495 811206 816203 910623 910488 4298738 4380227 40.05 72.0 1
11:27:56 2024-01-25 605126 600894 189265 190042 294715 299342 305115 302323 200916 197871 239192 243796 279114 284426 3600920 3917114 5506462 5321661 959741 999609 269492 235988 244373 246116 275704 267214 265976 266594 190024 192662 628388 597975 1373904 1340687 402671 396565 577491 578849 710335 694403 737153 740176 784163 796825 759678 846950 1800877 1887809 1194625 982246 628857 619123 740181 738041 781551 788969 804664 816240 919817 910560 4173485 4361313 40.05 72.0 1
11:27:57 2024-01-25 611562 602962 189196 185821 293011 299342 306011 302359 200916 199774 238381 243386 277916 281931 3604469 3838639 5483773 5349629 972982 998157 267219 236353 244032 246116 275704 268450 263504 268274 189990 192662 631600 597207 1359434 1320454 401460 400300 576004 583100 716492 695772 741407 746749 776791 792889 762738 846912 1802049 1896216 1172357 994592 633703 618249 745801 740257 773817 784459 810629 818625 909206 913904 4292604 4380114 40.05 72.0 1
11:27:58 2024-01-25 606880 601190 189230 189909 294737 301641 305796 302359 201337 197836 238786 244171 277039 284023 3590336 3911369 5526188 5319891 955285 998121 268556 236153 244373 246151 277136 266768 265789 266816 189593 192831 621093 600124 1395168 1338789 403278 396853 576412 579554 711410 696099 736755 741178 786393 797954 759294 847063 1798738 1892138 1194625 984387 629755 619159 742097 738041 780807 790185 807065 817402 917177 910524 4173936 4374013 40.05 72.0 1
11:27:59 2024-01-25 614764 603696 189226 185821 292356 299342 305115 302111 200916 199866 237644 243966 277688 281335 3610272 3839233 5489188 5349442 972982 999645 267767 236388 243997 246116 275704 268828 263540 267673 190592 192393 624160 596352 1370628 1320454 401177 400045 576004 583100 715559 693078 737958 745365 777487 788775 762851 848730 1802810 1890490 1192706 993773 634606 619824 743689 742723 773743 784423 810052 817439 910402 910524 4289333 4396077 40.05 72.0 1
11:28:00 2024-01-25 608209 603424 189265 189847 293007 300772 305545 301405 201478 197871 238786 244206 277039 283621 3600920 3910781 5526463 5314752 957807 1001809 266554 236188 244579 246151 275704 267849 266011 266407 190157 192358 625263 596264 1368989 1342589 402350 396853 577229 579554 710332 696099 737190 738603 784334 793410 756190 845291 1802156 1891952 1174241 982246 630205 619962 740269 737948 779518 784315 806880 817253 917650 910560 4178020 4374013 40.05 72.0 1
11:28:01 2024-01-25 620314 602297 191132 185787 292356 299342 305115 302323 200916 199496 237679 243796 277916 281299 3590410 3837031 5479869 5347987 972982 999609 267802 236946 244032 246496 275704 268900 263540 267262 190192 192662 626979 593803 1365571 1323263 400218 400300 576412 583548 715559 694550 737948 745088 777524 790651 765705 846606 1798323 1892986 1172357 992473 634569 621146 746614 745328 772178 784279 811672 818454 907590 914478 4280369 4386417 40.05 72.0 1
11:28:02 2024-01-25 617640 602924 189265 185821 294128 299342 305902 301017 202252 198802 238786 244240 277039 283749 3607424 3893060 5521074 5325457 961280 999645 268934 236353 244408 246116 276550 267214 265789 266852 189559 192662 626979 598897 1374971 1337036 403278 396889 577229 579554 710332 696800 736833 738603 783743 793482 755643 846532 1798286 1886220 1174241 982501 630205 620108 737405 738174 782665 791761 810324 819694 917103 915162 4188421 4380258 40.05 72.0 1
11:28:03 2024-01-25 613014 600564 189064 187949 292498 300985 305079 301864 200916 198976 238134 245328 277082 281732 3590373 3843039 5493098 5351803 972289 999645 267356 236754 243997 246151 275282 268262 263944 268462 190122 193001 624453 598415 1356290 1318744 402671 400300 575597 583339 714546 692551 740587 746146 776937 790841 761265 844090 1798249 1888966 1170474 993885 633703 617340 746243 742906 774644 784459 811206 818663 914287 916349 4284483 4386606 40.05 72.0 1
11:28:04 2024-01-25 614501 603851 189827 190007 294354 299098 304721 304410 201304 198802 239157 243421 277108 281433 3600658 3911219 5523924 5318559 960204 1002556 266589 235624 244785 246116 275704 268038 264384 265679 190792 191415 621093 591173 1360151 1336962 399617 396889 578083 580376 713535 697122 735094 740952 783153 791106 760114 849020 1806669 1894328 1178007 977556 630556 621938 738082 740455 777423 783247 805882 819843 917213 910452 4188421 4367431 40.05 72.0 1
11:28:05 2024-01-25 614279 605110 189127 186341 292427 300111 305616 302323 200916 198837 237714 244993 277808 282602 3598167 3840872 5502423 5343171 967764 998864 268179 236388 248855 246186 275829 268073 264384 266852 189559 193001 621093 600552 1345800 1327964 403886 399171 574783 581201 711141 690976 741640 742613 775310 793410 765433 841546 1796741 1885134 1186948 995026 631004 612965 746321 738202 774366 790374 811784 813813 910623 915663 4260015 4383278 40.05 72.0 1
11:28:06 2024-01-25 612833 606212 190022 185463 295182 300881 306586 302145 200777 199066 238979 242640 277882 282602 3604469 3911369 5516638 5321661 960888 1002556 268719 235659 245162 246151 276127 268262 265161 266033 191207 191752 613995 592018 1363604 1338789 399053 398903 578903 576780 715559 697122 735094 739930 782010 791070 760077 849020 1805381 1899857 1178007 979640 631004 621938 739706 737680 778598 783835 804738 821049 918894 910452 4196086 4377132 40.05 72.0 1
11:28:07 2024-01-25 613770 604489 189092 188209 293040 302589 305867 302676 201443 199045 239050 245573 277549 283899 3610272 3852299 5511749 5345311 966383 999645 268367 236388 248613 246911 275475 268675 265196 267262 190157 192662 629797 601480 1380309 1329621 403886 396889 574783 580115 709329 690976 741788 744033 779729 793518 765139 839160 1796741 1883798 1183110 991767 630108 616433 740572 738567 774366 790642 810953 813813 907887 918447 4256851 4377132 40.05 72.0 1
11:28:08 2024-01-25 606659 602360 189914 185530 293822 300420 306694 302039 201268 199218 239653 243317 278623 281587 3607875 3905980 5517144 5346244 963188 1002556 269087 235988 244820 245772 276127 268450 264384 267227 190624 192078 629797 591173 1390709 1337184 399017 399171 580547 581201 715559 698111 735094 740769 783189 788775 758429 851593 1806001 1898097 1204220 981804 631902 621938 736286 741818 779149 782109 805309 821049 918514 911967 4199169 4370683 40.05 72.0 1
11:28:09 2024-01-25 612543 602998 188933 185889 291969 302270 305115 303017 200916 198837 238944 245055 279651 282783 3612129 3859470 5511749 5331856 966308 998121 268556 236388 248855 246531 275420 268343 264384 266852 190157 192662 621093 600552 1367442 1327483 403886 396925 573935 580079 709329 690976 741150 744033 779729 793482 765162 843707 1794190 1879798 1185029 991063 630108 612965 744620 737195 774366 790642 811673 813198 910623 918410 4251711 4380258 40.05 72.0 1
11:28:10 2024-01-25 608880 602302 189265 185787 293457 298400 306946 301405 201337 198941 238918 244180 277890 281028 3613928 3902079 5532406 5346244 963910 1002520 267767 236839 245778 245909 276515 268038 264384 266816 190814 192686 624619 591173 1399891 1335398 400182 400300 579724 580929 717590 698606 737190 740476 783153 790942 757802 853455 1808569 1900789 1181774 983163 634155 622819 742513 742870 780536 782073 804664 822182 919165 911967 4208074 4368055 40.05 71.9 1
11:28:11 2024-01-25 610170 602041 189235 185792 293011 300709 305079 303244 200916 198976 238751 244171 277039 282689 3590415 3876652 5505757 5337573 965246 1002495 268112 235953 244785 246703 274790 269442 264243 267424 190122 192627 628388 597137 1362756 1331745 401460 396817 576412 583512 709794 695041 742167 737086 778625 793518 765705 843453 1796468 1875940 1194625 992473 628857 621938 745148 738041 774916 788969 810629 818366 914517 919746 4236251 4373737 40.05 71.9 1
11:28:12 2024-01-25 611070 602533 190126 189803 294104 298400 306011 303742 200916 199149 238751 244136 277494 282802 3601141 3857778 5455796 5333698 958528 1001038 268826 236614 245435 245253 276143 269099 264172 267495 192043 192761 625569 599268 1363259 1331931 402415 399372 580135 583113 712417 696866 742204 739936 775310 793410 759456 841583 1798286 1875940 1194957 988813 631004 622819 745038 738530 776287 790084 806455 815007 918514 917078 4229878 4380340 40.05 71.9 1
11:28:13 2024-01-25 605851 602997 189261 185826 292873 301166 304636 303031 201478 197905 239157 243966 277916 283002 3600621 3896661 5558138 5347239 977156 1001787 268944 237206 246442 246665 275105 268492 265869 266265 190919 192183 625263 593712 1374018 1331828 400857 399171 574747 581053 716492 691953 736666 746749 779732 792329 765162 849020 1804057 1906223 1173515 986001 632802 616969 740901 740915 774916 783799 814101 821012 911915 913258 4239587 4373823 40.05 71.9 1
11:28:14 2024-01-25 612441 602073 189962 186113 293493 300135 306946 301405 200916 199149 238525 244206 277121 283002 3600920 3872340 5474447 5333059 955640 999609 268934 236073 244408 245359 277114 268613 264878 268176 190318 192931 626626 600021 1355580 1335530 403380 398990 581099 582853 711373 699101 742996 743339 781154 793482 758966 841546 1803437 1882464 1174241 988813 631004 623297 746316 737933 779113 788969 804055 815007 918514 918410 4220592 4367780 40.05 71.9 1
11:28:15 2024-01-25 607351 603842 189295 185783 293497 299413 302906 303031 201337 197940 239157 243421 277688 282802 3600644 3879801 5539725 5338621 976064 1002520 268556 236353 248819 246947 275668 268038 265976 266781 191150 192382 625263 594561 1355607 1335530 400994 399062 574565 580678 715412 693576 736666 744794 781422 789957 764435 852088 1803437 1907576 1192318 986703 632461 612929 740181 739811 775154 784387 813998 821012 910623 911967 4240547 4377132 40.05 71.9 1
11:28:16 2024-01-25 611106 603424 189265 187685 293173 301203 306946 301405 200916 199149 238381 245455 277082 283002 3600920 3889336 5485281 5329256 953965 999572 268556 236318 247527 245359 276127 268864 264349 267673 190157 192966 623632 598907 1363408 1333829 402985 399481 580510 584512 713442 698991 741566 741663 783052 793446 761228 841583 1802810 1879936 1175598 988842 631004 623359 745764 738567 777423 790642 806455 816203 917213 918986 4217218 4377134 40.05 71.9 1
11:28:17 2024-01-25 609525 603851 189304 185826 293177 300955 304615 303031 201478 198526 239696 243796 277916 283002 3600658 3887212 5549050 5342431 975762 1004692 268556 236353 248468 246947 276127 268002 266420 266852 190192 192358 623873 593712 1360358 1329291 401460 398917 576230 581016 716492 694821 739294 747168 784163 793450 763278 851331 1805105 1907361 1175434 987906 633703 619123 737849 743960 777387 784243 811784 823229 914480 910452 4223268 4379836 40.05 71.9 1
11:28:18 2024-01-25 605246 601455 189299 185826 294379 300566 306946 303244 200916 199461 238751 244240 277688 283002 3600920 3867868 5465122 5329256 957005 1001063 269492 236719 245505 245782 276321 269314 264313 268462 190192 193001 621341 600275 1362103 1333395 403600 399735 580547 583790 712957 698917 744590 742190 783607 797978 761222 844497 1805456 1887736 1174241 988109 631004 623739 743946 742116 780807 791201 804664 815007 919780 918410 4214088 4364648 40.05 72.0 1
11:28:19 2024-01-25 604904 602032 189299 185821 293533 301198 304615 304205 201337 198802 239528 243421 277916 282802 3602738 3877696 5522306 5331856 971921 1001809 268644 236754 244785 246911 274633 268936 265568 266033 190757 191752 626653 592441 1376602 1328051 400784 399735 574783 581048 717590 690976 735614 745874 781758 792147 765484 851257 1806311 1895866 1174241 988813 634606 618066 745148 742906 774916 784387 815770 823355 910623 914551 4253804 4386540 40.05 71.9 1
11:28:20 2024-01-25 612441 601781 189265 185859 293981 301947 306946 300804 202040 199114 238452 245336 277977 283002 3600920 3882835 5494593 5329256 953965 999609 268556 236388 244749 245394 277078 268038 264384 268462 190157 192966 621341 599696 1357171 1328277 403600 399171 579724 581919 712392 699101 742204 742001 779732 793482 760647 844385 1799907 1882717 1176124 987831 631828 623665 747265 741626 779331 791201 804701 815007 917213 918120 4220479 4377339 40.05 71.9 1
11:28:21 2024-01-25 605153 601410 189304 185855 293945 301166 304151 303280 201337 198802 239731 243796 277788 282802 3600920 3872170 5530138 5340365 975762 999572 268556 237228 248782 246947 275740 267250 265976 266816 190757 192662 626653 593712 1351919 1327300 401460 399171 574783 580376 715559 692515 737190 747205 782010 790513 763536 849020 1800168 1911989 1192318 987906 634273 618066 741760 742723 778224 787661 815263 822694 911731 911967 4240928 4389637 40.05 72.0 1
11:28:22 2024-01-25 610088 603424 189304 185787 293941 298853 306694 301405 200916 199149 238416 244787 277108 283002 3605783 3880077 5479869 5329256 954166 1001063 269456 236388 244749 245944 277400 268450 264419 268274 190157 193306 630171 600194 1358117 1337184 403886 399171 580547 581201 711446 698844 741788 742943 783153 793554 759002 845328 1803437 1887592 1174241 988109 631557 623445 745551 741830 781551 791164 806823 816092 921739 922545 4176992 4367780 40.05 71.9 1
11:28:23 2024-01-25 609674 603696 189265 185779 293945 301021 305258 304525 200916 199184 239157 243482 277951 282602 3611320 3855097 5485281 5340365 971484 1002556 268556 236388 244785 246876 274440 268900 265568 266594 191058 192055 622483 592864 1364340 1327964 400820 400300 575597 583280 717590 691989 736732 745088 779769 790212 765865 853455 1806001 1894328 1196544 986776 633703 616469 743039 743996 774570 787661 815695 820751 909867 916495 4284445 4392744 40.05 71.9 1
11:28:24 2024-01-25 609314 600609 189334 185826 294180 302161 306694 301405 202101 197940 239157 245227 276969 283950 3590336 3900189 5530399 5318559 960851 1002520 266589 236353 244749 246151 276127 267250 266047 267125 190192 192966 623873 599696 1360800 1336999 403801 396925 578083 580376 711410 697086 737778 741293 784370 798007 758429 846532 1802772 1891645 1196544 983200 630108 620145 741988 738530 781914 790084 805882 817382 920938 919711 4178988 4374032 40.05 71.9 1
11:28:25 2024-01-25 611229 604707 189196 186337 293910 301234 306083 303316 200916 200158 239386 243421 279901 282167 3607875 3842975 5483773 5343171 974371 1001809 268556 236388 244579 246876 276287 269314 264128 267450 190192 192393 629797 593673 1375919 1323263 401460 400866 577229 583585 718608 695078 737889 744794 779729 788811 765632 849020 1804095 1894328 1192706 994592 634606 620145 746243 742576 773817 788702 811565 821012 909978 910560 4288361 4392784 40.05 71.9 1
11:28:26 2024-01-25 606303 603518 190022 185754 295987 301129 306334 302889 201900 198650 239157 244752 277073 284499 3606059 3902306 5526463 5319891 958081 999645 269492 236388 244614 246496 276586 267250 266011 267450 190592 193001 628388 600124 1357607 1340687 403886 398881 577637 580788 711410 699101 737884 742116 784370 798043 758414 845291 1803437 1888966 1196544 984599 630108 621499 743204 736045 781914 791201 805882 816277 921006 918447 4185872 4380142 40.05 71.9 1
11:28:27 2024-01-25 611663 604905 190018 186337 294251 300567 306370 304026 200707 199914 239554 243247 278339 281876 3599997 3851211 5495647 5347987 972707 1001100 268367 236388 244785 246531 274633 269766 265161 266816 190792 192393 625263 592441 1385635 1327964 400820 400300 576412 583548 717590 692515 737815 742613 775274 788775 765865 851631 1803437 1894328 1174241 989582 634606 618285 744093 741489 774366 784423 813947 823542 909104 910488 4258344 4386484 40.05 71.9 1
11:28:28 2024-01-25 608851 603415 191817 187690 293921 302161 306658 301299 202041 199010 239653 245160 277777 283767 3610272 3890297 5526463 5329881 960888 1001809 266589 237085 244820 246531 276622 267626 266642 267673 190192 193260 621093 599761 1366078 1341638 403886 399171 579724 581201 711410 698606 737985 742380 787780 798043 759002 846569 1803437 1894328 1176124 983200 630556 621022 740012 740696 781914 790642 806492 818640 920318 917798 4183315 4370683 40.05 71.9 1
11:28:29 2024-01-25 609308 603259 189299 185821 293419 300288 306226 304367 201128 200193 239651 243861 278658 282457 3613224 3839608 5485281 5357352 972982 1002285 268556 237015 244820 246911 274896 270182 266567 267673 190792 192393 622483 592864 1366537 1326392 400857 400866 578083 583585 718608 693078 738004 747205 775310 790513 765901 848380 1804095 1895671 1174241 991767 634606 620145 743872 745052 774916 784495 814525 824755 908528 915545 4264679 4386569 40.05 72.0 1
11:28:30 2024-01-25 607089 602993 189334 185821 293209 299413 306047 304240 200636 199149 239528 243421 277986 283002 3613928 3864991 5496378 5354185 974895 1004641 268934 237121 247352 246665 274825 269694 266011 267262 191093 192557 629075 592864 1363723 1327964 401460 400300 576004 583136 717590 693005 737972 746146 780870 791070 765901 848380 1805727 1896754 1174241 986739 634606 618927 741695 743996 774916 784423 813947 820416 909243 910488 4253804 4389336 40.05 71.9 1
11:28:31 2024-01-25 614452 601874 189334 185821 293881 302270 306946 301405 205085 199149 238954 245542 277529 283039 3607700 3894671 5518128 5344759 957325 1001625 269276 237050 244785 246186 277436 268486 265541 268462 190157 193612 624160 600199 1357300 1337184 404459 400017 577244 583100 712994 698055 743442 742686 783779 799735 760114 844090 1803437 1888966 1176124 986702 631004 623739 742782 738485 781914 788802 806455 816240 919632 919782 4202170 4367780 40.05 71.9 1
11:28:32 2024-01-25 609801 602369 190161 185821 293204 300288 305151 304704 200916 199114 239563 243456 277951 283002 3610272 3868331 5509009 5352127 974706 1003248 268862 236980 245228 247498 274684 268864 265976 266852 190925 192393 629432 594561 1379072 1332451 401228 400300 575785 581829 717590 693005 736967 746146 781974 790477 767882 853455 1807284 1902173 1174241 988813 633703 619750 740572 743960 775107 784387 813910 823022 910529 916642 4235432 4386506 40.05 71.9 1
11:28:33 2024-01-25 613731 602288 189304 185859 294323 301644 306946 301405 201478 199149 238918 245300 278082 283002 3606059 3882159 5489188 5343171 960739 1004678 269276 237312 245435 246562 277683 268685 265612 268283 190318 193848 622751 600983 1368311 1337184 404775 399872 580959 581201 712957 700590 742056 745088 784297 798043 760077 844016 1803437 1888966 1174241 988109 632352 623739 745148 740659 781914 792320 806455 817402 919595 921083 4204683 4374013 40.05 71.9 1
11:28:34 2024-01-25 606714 602957 189299 186242 294425 301234 305796 305133 200916 199149 239899 243761 278762 283002 3604469 3864475 5508776 5341343 972982 1001772 269032 237407 247527 246665 275526 270192 265798 267459 191290 192756 626653 594136 1378717 1327964 401460 401149 578083 585344 719518 694022 739425 745195 781388 793450 765828 853455 1805381 1897016 1174241 991026 634606 619670 747302 745052 774916 784459 815104 824680 911915 910524 4267473 4386606 40.05 71.9 1
11:28:35 2024-01-25 610800 603838 189304 185826 294429 301779 306334 301864 205515 199114 239157 245714 277688 282860 3590298 3889014 5530474 5322370 959741 1002483 267739 236353 244785 246911 276265 268389 266919 266942 190849 192826 619479 597119 1380613 1344803 403380 398990 579687 581201 712957 697086 736695 744398 787707 798007 760610 849020 1805232 1894328 1176124 981766 630556 621938 741988 736009 781914 788969 810629 819843 921741 917041 4173485 4377132 40.05 71.9 1
11:28:36 2024-01-25 605246 604698 190253 186655 295403 300498 306514 303244 201478 200088 239121 244206 278339 282167 3607700 3838690 5493098 5349717 974371 1002483 268556 237538 244544 246911 276356 268675 264313 268462 190549 193683 628741 599691 1373941 1324374 403417 402001 578047 585092 717516 695879 742292 747205 779458 793374 768605 849020 1803437 1894328 1194625 998138 634606 620365 746703 745837 775117 788969 812942 821012 911853 915711 4292604 4386493 40.05 71.9 1
11:28:37 2024-01-25 607342 600573 190430 186113 294037 301234 306622 302819 202182 197905 239528 244923 277494 282258 3606059 3911369 5530399 5323687 959902 1001809 266589 236388 244785 246703 276515 267940 266794 266816 190757 192966 626653 597119 1378053 1348634 403556 398881 579687 581201 714456 699744 740349 743247 786446 799171 761228 848745 1806001 1895866 1198463 983200 631628 621938 742376 738494 781914 790084 811509 820427 919595 917726 4173936 4374013 40.05 71.9 1
11:28:38 2024-01-25 611143 602338 189299 186409 293173 302148 306514 303244 201337 200088 238873 244171 278374 282167 3606059 3840872 5471279 5347987 972289 999572 267802 236920 244749 246911 276127 268864 264349 268462 190624 193001 621341 597137 1375896 1323263 402956 401433 578659 587012 718461 697792 742061 747205 779285 794573 765558 847589 1803400 1893539 1194625 995300 636418 620035 747302 743776 774916 789975 811784 821012 909243 917762 4286481 4377132 40.05 71.9 1
11:28:39 2024-01-25 609239 603424 189299 186109 293794 299377 306047 301051 205193 198768 239157 245300 277108 283840 3600920 3893060 5530399 5329256 958081 1002556 269492 236754 244785 246876 277826 267814 265471 268462 190157 193612 619703 599771 1374740 1337184 404746 400300 580547 580935 712957 700940 745528 745365 787511 797934 761222 848956 1806993 1894520 1196544 987406 631004 624795 742746 742153 783024 792320 805882 817402 922430 921083 4201681 4370619 40.05 71.9 1
11:28:40 2024-01-25 608446 602333 189334 186392 293822 302270 306011 304704 200916 199149 239528 243796 278374 283002 3606059 3864475 5493098 5340365 974954 1002520 268934 236719 244785 247674 274861 268900 265976 267227 191058 192831 622220 592864 1382662 1331740 401460 400866 576004 583280 717590 692968 735738 745617 784053 794792 768280 853080 1808280 1905112 1176124 988813 634606 619824 741658 743996 777423 784459 817556 823022 910492 910488 4235319 4383379 40.05 71.9 1
11:28:41 2024-01-25 614251 603848 190161 186405 294064 299413 306946 301405 201478 199774 239121 245336 278339 283950 3606059 3866828 5485281 5338621 955360 1001038 269123 237085 245884 246116 277205 269504 265125 268462 190757 193441 626450 599766 1367926 1335288 404188 400300 577239 583585 714546 700093 745122 741855 782047 798043 761265 845629 1809531 1886738 1193423 991635 633252 625136 746404 743209 781690 791025 808251 819843 919817 922361 4223306 4380227 40.05 71.9 1
11:28:42 2024-01-25 608213 602333 190161 185817 294323 303128 305115 303351 201759 198837 239899 243796 278575 283002 3610272 3870987 5539725 5342431 975762 1002520 266554 237085 243317 247356 276321 268073 266830 267227 190757 192966 626653 594486 1357222 1335288 402671 400583 576004 581201 717081 695078 735752 747646 784370 792221 765705 848343 1806001 1910075 1175434 988612 634727 619014 742376 744905 779331 784279 814644 824493 916491 910560 4223311 4386493 40.05 71.9 1
11:28:43 2024-01-25 612911 603418 189334 186337 294140 298435 306946 303280 200916 199774 239121 244206 277723 283002 3600159 3864303 5465122 5329256 957005 1001063 268683 237085 245919 246116 276586 269314 264349 268462 190801 192966 629269 599696 1360397 1333395 403886 400597 577145 583585 714546 700093 743864 742943 781458 793518 763462 844053 1800243 1878431 1184179 989582 632802 624846 750757 743738 781551 793440 808677 818491 920777 920901 4236251 4380254 40.05 71.9 1
11:28:44 2024-01-25 606257 601265 189831 186371 294429 303018 305008 304769 201901 198976 239935 243966 277951 282710 3611789 3879801 5542046 5347987 975485 1002520 268556 237085 248891 246982 276550 268038 266420 267262 190792 192697 625263 594561 1364714 1335288 402671 400300 576412 581201 717081 695078 736732 747646 784370 793410 763975 848306 1806669 1910006 1185029 986001 633703 618249 741988 746109 780440 788777 816352 824380 913210 917145 4238259 4389637 40.05 71.9 1
11:28:45 2024-01-25 612874 603842 190001 186113 294171 300881 306766 302783 201478 199774 239301 245227 278234 283840 3590298 3872331 5475969 5338621 956756 1002520 269492 237206 246299 246151 276550 269694 265125 268462 190624 193623 628388 599696 1364754 1335398 403886 400300 577163 585275 715559 700093 744635 741818 781779 793554 764619 846532 1803437 1879762 1178632 991026 632802 623004 747302 740463 779701 789912 809439 818663 921030 922361 4235583 4386606 40.05 72.0 1
11:28:46 2024-01-25 605444 604707 190322 186341 293419 303018 305688 302712 202217 199218 240467 244206 278339 283039 3617392 3890963 5562104 5347987 977501 1002556 272322 237820 243997 246947 277400 268577 266607 267673 190757 192966 626653 594561 1359483 1336912 403315 400300 577229 581201 717081 697122 737291 747683 787780 793446 765705 850520 1810614 1912716 1186948 986001 634331 619196 741988 747168 779701 784531 811293 820651 917213 910560 4250245 4392785 40.05 71.9 1
11:28:47 2024-01-25 621623 605564 190317 186337 296045 301307 306802 304026 201478 200123 239615 244958 278339 283621 3590336 3858322 5465122 5338621 957005 1001809 266589 237121 246334 246151 276586 269504 264419 268462 190757 192686 626979 599268 1370042 1329255 403886 400300 581334 585380 715559 700093 744393 742380 783460 798043 764583 846532 1805381 1879798 1196840 991026 632461 624623 748895 742116 779701 788802 809439 818640 918514 921083 4217279 4380142 40.05 71.9 1
11:28:48 2024-01-25 606814 605490 190189 186375 294287 301765 305652 302781 201865 198975 240130 244031 278404 283640 3607700 3890874 5556171 5349717 976716 1004692 266589 237654 243997 246982 276586 268073 265728 267638 191058 192966 625263 594561 1375270 1331213 402993 400866 576820 581201 716573 696099 737580 749404 786629 793446 764524 850793 1807958 1910006 1154597 987406 634606 619839 741988 746712 779701 788969 810916 820651 917213 910560 4230208 4370423 40.05 71.9 1
11:28:49 2024-01-25 606705 603737 190126 186401 294187 301907 305508 304553 201936 199357 240227 244066 278234 283767 3610454 3893268 5554419 5346244 976022 1003250 268944 237679 243997 246947 276586 268486 266830 267638 190792 192966 623873 594561 1361333 1335288 403330 400300 576820 581201 716573 696099 739145 746984 786666 793446 765705 848343 1810539 1907302 1168591 986001 634606 620668 741988 744193 779294 784531 811784 822438 917213 910596 4230208 4383358 40.05 71.9 1
11:28:50 2024-01-25 613377 603851 190495 189816 296018 299098 306730 304205 200916 199809 239615 244678 278331 283420 3609550 3860745 5477621 5338621 957156 1001824 269123 236719 245919 245772 276622 269135 265161 268840 190757 193441 624160 600552 1358732 1333395 403886 400300 580428 584861 714546 699042 744407 741855 782047 798043 763499 846532 1804718 1879798 1186027 989582 632802 624623 747191 741818 779701 790504 809476 818640 919165 921083 4217241 4367780 40.05 71.9 1
11:28:51 2024-01-25 605846 602109 189861 186238 294429 303018 305581 303351 201759 198837 239935 244171 278145 283039 3607783 3890487 5552895 5353121 977156 1003979 268904 236920 246479 248476 276091 268639 266830 267262 191058 192861 622220 592864 1359382 1335398 402671 400300 576004 581201 717590 694586 736732 749074 784334 793374 765705 852039 1805381 1907490 1194274 988109 633703 618285 743039 745052 779113 784495 813910 820688 914510 910560 4236563 4386606 40.05 71.9 1
11:28:52 2024-01-25 614288 601808 189861 186405 294425 301021 306946 303280 201478 199809 239157 244582 277916 283950 3590336 3874004 5477621 5337654 957005 1002336 269276 236885 244785 246186 277826 268864 265763 268957 190157 193406 630171 600552 1384693 1337184 405033 400300 577127 582651 713535 699042 744393 742613 784334 798043 760647 845328 1806001 1888930 1176124 986739 632802 625509 747302 738238 781914 789948 808288 818677 921355 921083 4220829 4367780 40.05 71.9 1
11:28:53 2024-01-25 614832 602333 190562 186117 295602 300744 305115 304704 201478 199149 239935 243796 278374 283002 3599997 3873854 5537306 5352127 976102 1003832 268862 237243 246131 247915 276372 268450 266607 267227 190792 192866 629432 594561 1393009 1333395 402386 400300 576412 582853 717081 694550 736755 747021 783743 793410 765705 850830 1807284 1911360 1192318 986703 634606 618285 743149 742009 778150 784531 813332 820651 915770 910560 4232670 4383358 40.05 71.9 1
11:28:54 2024-01-25 613377 601450 189861 186113 294233 298888 306766 303280 201478 200088 239157 244958 277916 283002 3600920 3855863 5466657 5333698 957766 1004715 269169 236945 245263 246425 277293 268496 265391 268732 190353 193742 624160 600763 1371400 1337184 404849 400866 580392 582651 714546 700977 744281 745088 784370 799171 761265 846569 1806001 1888966 1178007 988879 632461 625066 746772 738348 781914 791097 809356 818677 921042 921083 4183505 4374086 40.05 71.9 1
11:28:55 2024-01-25 607513 602374 189334 186443 294429 301829 306514 305205 200916 199600 239935 243892 278568 283002 3590373 3858966 5493098 5340365 970027 1001809 269169 237573 247177 247427 275420 269586 265869 267120 191325 192621 629432 593712 1364032 1331740 401460 400866 576412 584592 719555 693041 737815 746146 781458 795355 767564 850830 1808033 1899894 1176124 988879 634606 618322 745148 745052 776018 784495 816338 823059 911172 910560 4248966 4386484 40.05 71.9 1
11:28:56 2024-01-25 608729 603851 190161 186405 294385 300288 306802 302111 202136 199184 239157 245714 277916 283950 3590373 3883443 5496076 5334816 955397 1001809 266589 236423 245333 246151 277436 269442 265320 270056 190982 193842 622751 601844 1376109 1337431 406114 401076 583024 583476 715016 701087 744402 745365 784090 799134 762885 845893 1809568 1885134 1176124 990989 632802 625066 747118 742870 781914 791025 808214 819796 921122 921083 4220385 4374105 40.05 71.9 1
11:28:57 2024-01-25 606477 602302 190126 186367 294394 301624 305545 304811 201759 199114 240441 244206 280081 283603 3590298 3877696 5554240 5346244 978552 1003231 269123 237417 243997 248057 276515 268828 266794 267602 191058 193125 632212 595285 1364061 1335530 402488 401433 577601 583682 718535 697295 740349 749234 784334 793410 765410 853288 1809323 1912716 1198186 988813 634606 620072 743039 746109 779701 784495 813910 822985 916491 910524 4236251 4386506 40.05 71.9 1
11:28:58 2024-01-25 614251 603843 190126 186117 294104 299307 306946 303280 201759 200402 239157 245300 277916 283804 3605319 3855743 5465122 5330002 956719 1003231 269097 237452 245919 246116 277400 269468 265719 269029 191103 193406 621341 600552 1358332 1339414 404775 401907 582987 585193 715412 701050 744207 744905 784163 797862 763426 846532 1800168 1888080 1173783 990211 633252 624623 749316 742686 780807 791061 809401 818603 919290 921083 4223494 4361276 40.05 71.9 1
11:28:59 2024-01-25 607347 603879 190421 186371 294389 301166 305079 304169 201759 199114 240272 244206 278387 283278 3606059 3874932 5530101 5346244 975762 1003979 269123 237452 243997 247674 276550 268226 266794 267414 191023 192931 632038 594561 1364714 1333028 403241 400866 577051 582742 718461 697792 740349 751537 785853 793265 764952 853876 1807770 1912716 1181191 988813 635181 620986 743039 747242 779701 784495 815263 820651 917140 910560 4230208 4380077 40.05 71.9 1
11:29:00 2024-01-25 614722 602261 190531 186371 295745 298853 306946 303280 201337 200053 239974 244717 277968 283002 3599260 3858001 5455796 5329256 958372 1001772 269871 237171 246299 246116 276550 269468 265090 268462 190457 193306 626979 599696 1361429 1335288 404459 400866 581427 585275 715559 701087 744625 744398 787238 800219 764398 846346 1807958 1882717 1202490 993050 633703 625066 749501 739537 781551 792880 810592 819806 919165 920937 4232670 4380258 40.05 71.9 1
11:29:01 2024-01-25 606917 604617 190117 186371 293905 301871 306011 303244 202182 198941 240236 244171 278099 283002 3608632 3892762 5549050 5346244 975762 1004692 269123 237452 243997 247639 277169 268415 266794 267638 191093 192931 622483 594561 1358514 1337184 403241 400866 577637 581201 717081 697792 737815 749145 788338 796788 765410 854061 1816305 1914358 1178007 985890 637004 619926 744402 744647 781914 788969 811673 824968 917140 910524 4229462 4383379 40.05 71.9 1
11:29:02 2024-01-25 614452 601808 190280 187681 294073 301416 306946 302959 201478 200402 239696 245140 277951 283603 3607162 3867051 5465122 5336865 957005 1001772 266589 237085 246299 246496 277400 269694 265125 269029 190757 193577 616924 600124 1361532 1331176 404746 400866 581248 586286 715559 699535 745453 741795 784297 799467 763938 847738 1809248 1888080 1195272 992324 634606 625472 747081 742650 781496 793440 810405 819769 918260 922324 4229533 4370738 40.05 71.9 1
11:29:03 2024-01-25 607788 605555 190117 186401 295046 303878 306011 304169 202182 199114 240272 244717 278568 283603 3610272 3888930 5549050 5346244 976679 1005405 269123 237085 243997 247674 276550 268450 266794 267602 191023 192966 627174 594561 1358623 1335288 403564 401149 577229 582439 717590 696062 737543 747683 786629 793446 765139 850793 1808569 1912716 1186948 990026 636380 622199 744365 747132 781804 788788 815225 825081 917030 918338 4229878 4382892 40.05 71.9 1
11:29:04 2024-01-25 612870 602288 190430 185826 296269 300627 306874 304169 201478 200053 239157 244888 277916 283002 3611320 3861558 5463575 5336865 959741 1002520 269123 237085 246334 246496 276515 269694 265125 268462 190757 193577 628388 599268 1365447 1333395 403886 400866 580428 587045 715559 700093 744393 741818 781422 799171 765705 847775 1805456 1879936 1189307 991026 632802 623739 749353 742116 782665 793258 811672 820278 919055 920214 4238259 4374013 40.05 71.9 1
11:29:05 2024-01-25 606714 602778 190022 186595 293426 301871 305616 302783 202184 199010 240103 244206 278313 283002 3590336 3883256 5553172 5346244 973175 1003979 268367 237820 244749 246911 277400 268864 266384 267841 190757 193001 625263 596264 1359596 1337294 403801 401433 578903 581201 719118 698074 737815 747683 788896 791070 763462 853455 1815260 1911360 1194625 985300 636418 621938 740609 747021 781914 788969 811523 825814 919720 917145 4226151 4373672 40.05 71.9 1
11:29:06 2024-01-25 614279 603851 190258 185821 295745 300311 306694 303102 201478 200367 239157 244752 278008 283731 3599494 3857778 5465122 5331856 957005 1001772 269492 236885 245505 246116 277953 269468 265125 268840 190589 193441 622751 599766 1357983 1335288 404746 400866 580550 585238 715559 699499 745560 743996 783706 798043 764311 846532 1805428 1882464 1173783 992473 633703 625509 747155 742870 781914 793099 809439 819806 918946 922361 4231040 4373973 40.05 71.9 1
11:29:07 2024-01-25 613789 604707 190322 186337 295559 301052 306874 303990 201654 200192 239492 245300 278339 282710 3606059 3864303 5465122 5337801 956482 1001063 267332 237085 246334 246496 276586 269694 265125 268840 190757 193577 629093 599696 1363082 1335288 404459 400866 580464 586556 715559 701087 745453 742906 783153 798043 765705 846532 1806001 1879762 1178632 992473 633703 625509 747851 741782 779701 791097 811206 820427 918376 921083 4232900 4374013 40.05 71.9 1
11:29:08 2024-01-25 620012 605454 190821 188213 293651 303878 306226 303812 202041 198975 240467 244748 278623 283804 3611320 3894337 5558376 5347987 976716 1004692 269456 238014 243997 246947 277400 268675 266384 267673 191058 193001 616737 594561 1360892 1336235 403886 400866 577637 580079 717590 697086 737815 749182 788338 793410 765705 850793 1812683 1915430 1185029 986001 636418 621462 743039 747168 781551 790642 811528 820651 918413 915748 4229878 4373987 40.05 71.9 1
11:29:09 2024-01-25 612436 601874 190460 185646 295767 300979 306478 304596 201689 200228 239757 245160 278623 284169 3610454 3857964 5468242 5348494 961280 1002373 269492 236353 246369 246947 276321 269786 265568 268840 191058 193577 619703 598841 1363493 1336346 403886 400866 577127 586141 715559 700066 745453 742943 782047 799171 765705 848745 1803437 1879762 1185540 992473 633429 623739 749427 740696 779701 789912 811219 821012 919165 921083 4236251 4380340 40.05 71.9 1
11:29:11 2024-01-25 614124 602297 189299 186956 293766 301907 306946 302925 202537 199496 241677 245020 278553 283767 3612213 3907366 5554174 5352987 978552 1005405 269527 237085 244032 247533 277169 268864 267240 267638 190792 193001 628042 594561 1376449 1332083 403564 400866 577872 582853 717590 696592 737815 751537 787511 793446 765705 852002 1810539 1915430 1179272 987406 634606 620108 743039 747307 780807 788969 813332 823022 917213 918410 4229878 4373823 40.05 71.9 1
11:29:12 2024-01-25 614452 602302 190165 186409 295781 299098 306946 303884 201478 199809 239157 244958 278003 284023 3613928 3862818 5468242 5338621 958372 1005405 269133 237050 246299 246460 276586 269730 265161 268768 190792 193306 625263 599696 1359707 1333395 404459 401149 581284 586141 715559 699005 745197 740403 783153 799171 765064 848379 1807284 1879725 1194957 991026 634155 625238 749501 738202 779701 790504 811206 820427 919165 921083 4232670 4367504 40.05 71.9 1
11:29:13 2024-01-25 614124 602333 190126 186405 294385 302119 306047 303280 205228 198976 240272 244752 277916 283002 3600920 3888296 5558063 5348581 978552 1004692 269312 237856 243997 246947 277540 268900 266794 267638 191093 193001 625263 596264 1375152 1337184 403886 401433 578047 581524 717590 697086 737893 750284 788338 793252 765705 852039 1812683 1912716 1170474 986001 636418 621462 741731 745814 782752 790084 811528 822438 919817 918410 4211188 4383379 40.05 71.9 1
11:29:14 2024-01-25 614274 603315 190760 185817 296793 299342 306946 304633 201478 200088 239192 245300 278339 283002 3606059 3857778 5480711 5340941 958372 1003964 269656 237312 246193 246876 277400 269730 265161 269218 191150 193907 625436 600552 1365824 1335288 405911 401433 581731 585522 715559 700066 745155 744561 784334 799735 764583 847775 1807506 1883798 1195272 992473 634155 625289 747851 743996 781914 792212 810629 821006 919632 925148 4226859 4377132 40.05 71.9 1
11:29:15 2024-01-25 618749 603648 190293 186443 294975 303447 306047 304240 202217 199149 240681 244923 279389 283603 3607700 3887212 5558376 5364644 978865 1005294 269881 237347 245814 248647 275526 269966 267062 267602 191395 192966 623591 593576 1393626 1334581 402671 401433 577229 582651 719518 694895 737852 747081 785444 793446 768108 853325 1807506 1910006 1176124 988141 635964 620108 745148 746109 778524 788969 817536 824852 914473 917078 4239587 4386625 40.05 71.9 1
11:29:16 2024-01-25 614283 603843 190460 186693 294144 300252 306340 302216 205193 200088 239157 245714 277916 283950 3604469 3875086 5489188 5331856 961114 1005430 270128 237573 246122 246841 278110 268307 266687 268921 190919 193707 626979 601410 1372158 1342589 405607 400881 581334 583571 715559 700561 743335 745851 788823 797774 762885 849020 1809248 1894328 1178007 986001 632802 624623 747302 738238 784136 792212 809439 821012 924727 923040 4185872 4374013 40.05 71.9 1
11:29:17 2024-01-25 609272 603182 190161 186697 295991 303018 306946 305169 201478 200367 239935 244206 278797 283681 3610272 3852347 5493098 5351803 972982 1003979 267332 237121 247703 247392 275593 270310 266545 267531 191895 192861 626653 594136 1377299 1331740 402488 401433 578047 586141 718383 696800 740969 746947 783189 793410 769957 856468 1808569 1898097 1200382 992473 636418 620145 747376 745851 776837 788969 818775 825476 911817 915748 4260015 4386484 40.05 71.9 1
11:29:18 2024-01-25 612534 602338 190681 186409 295329 300990 306946 302323 205586 199600 239192 246264 277916 283950 3605130 3892101 5513217 5338621 959520 1002556 266589 237596 245369 246739 278217 268936 265728 269039 191185 193943 624160 601840 1358169 1337184 406183 401433 583439 585344 715412 701056 745453 744757 786073 801395 762885 846532 1806001 1895593 1198463 991026 633703 621907 747302 740927 784136 793365 810629 819843 922319 919502 4214088 4374013 40.05 71.9 1
11:29:19 2024-01-25 606714 603218 190218 186439 295951 301201 305925 305169 201759 199774 240645 244206 278568 283439 3600920 3869996 5532887 5340365 978552 1003979 266623 237085 244820 248476 276127 270333 266830 267673 191429 193001 630822 594561 1382093 1337431 403776 401433 578047 584512 719628 696669 741407 748997 786592 793446 766985 853325 1809060 1911323 1178007 988842 636418 619926 745259 743629 779701 788969 816338 824889 915842 917078 4235696 4386484 40.05 71.9 1
11:29:20 2024-01-25 614287 603848 190517 186401 295325 299377 306658 303280 205228 200262 239725 245714 278339 283950 3590298 3866828 5474447 5331013 956719 1002556 267366 237121 246334 246911 277400 270336 265603 269029 190792 193612 633497 599047 1363408 1333395 404812 401360 583995 587849 717553 702582 746478 741904 784188 799590 765558 849020 1807284 1882464 1180481 993050 634606 625509 750043 740367 782108 791097 811784 821012 919817 922387 4230208 4370683 40.05 71.9 1
11:29:21 2024-01-25 608213 604661 190460 186731 295544 302154 306946 303991 205515 199149 239935 244923 278339 283914 3609996 3902216 5562029 5351803 974668 1003979 266623 237891 244785 247710 278021 268675 266830 267673 191093 193306 625263 594561 1361984 1337184 403886 399667 578903 580935 719555 699707 741407 749071 788823 795698 765594 855438 1816305 1912720 1196544 986001 638236 623359 745999 746910 783024 790642 811560 824380 919817 915711 4235729 4380254 40.05 71.9 1
11:29:22 2024-01-25 612008 601885 191061 187549 295977 300252 306946 304310 201478 200088 239899 245306 278339 284352 3600920 3861558 5474447 5333059 965435 1002556 267739 236754 246369 247710 276550 270599 265754 268462 191226 193577 633030 597202 1365028 1333395 404459 400866 577262 586811 715559 700093 745560 745593 784090 801584 768928 848909 1804423 1881270 1204220 995226 632802 623739 749321 740696 779431 793440 811528 821012 919165 922287 4229344 4374013 40.05 71.9 1
11:29:23 2024-01-25 608616 603643 189321 187059 293213 303128 306946 303280 205586 199635 239935 244958 278727 283950 3610272 3903186 5546035 5347987 973212 1005430 267802 237926 245127 247674 278217 268900 266830 268274 191093 193441 623873 596777 1361864 1337184 404475 400897 579724 581792 719435 699101 742428 749874 790722 793410 767509 853764 1818237 1917228 1178007 985927 638236 624654 742599 749293 783780 788969 810341 825476 921739 915711 4220253 4386484 40.05 71.9 1
11:29:24 2024-01-25 611106 601869 190933 185821 295039 300744 306514 305133 201759 199948 239864 244958 278553 282689 3603488 3857778 5474447 5333059 964968 1003267 268812 237121 245540 248092 275933 269956 266011 268462 190792 193441 622483 597546 1365100 1333395 404459 400017 578903 586177 714546 697086 743971 746146 782047 800058 768144 846569 1803437 1885396 1188867 998024 632802 621316 747044 741635 778777 795689 817593 821012 917213 919538 4235357 4373973 40.05 71.9 1
11:29:25 2024-01-25 608842 607016 190252 186702 294109 302053 306946 303316 205228 199600 239935 245336 278762 281732 3597583 3905107 5514451 5341893 968276 1003979 268042 237654 245919 246947 278217 268900 266794 268462 191093 193306 622483 597137 1372350 1337184 405033 400897 580428 581829 720526 699535 742204 750172 788896 792815 764619 854577 1817323 1905250 1183657 986001 640061 625362 747191 749219 785807 788861 811747 827477 922430 918445 4233088 4383278 40.05 71.9 1
11:29:26 2024-01-25 608371 604105 190456 186884 295530 301911 306946 303280 205263 199809 240503 245336 279221 282403 3608744 3909452 5530399 5347987 966079 1004692 266554 237121 246334 246947 277826 269350 266830 268462 191093 193441 631207 592864 1412463 1337184 403315 400862 582178 583585 720489 701624 740061 745990 788896 793446 765162 857124 1816689 1909735 1193074 986001 637326 621907 746772 747168 783679 788969 811206 829252 926916 919711 4216718 4389646 40.05 71.9 1
11:29:27 2024-01-25 611929 605559 190465 186956 295312 303018 306464 304990 202041 199809 239899 245336 277882 283157 3610272 3867162 5511749 5338621 970213 1002556 267739 237856 244820 248302 276622 270405 266607 268462 191128 193883 635259 602700 1352057 1332451 406183 401433 578083 585531 715559 696852 744882 747118 784370 797774 769269 847812 1803437 1891645 1172357 995300 634155 620145 749427 745052 779294 793473 818155 821012 916527 925095 4269388 4392784 40.05 71.9 1
11:29:28 2024-01-25 609749 603776 190714 186763 296085 302015 306340 304205 205263 199948 240133 244678 280653 283002 3606251 3897260 5513362 5340365 964669 1003979 268181 237121 246369 246982 277436 269504 266420 268651 191732 193071 624047 592864 1389613 1338789 402708 399351 583631 583585 718419 701092 738170 746675 788896 793518 764619 855831 1815260 1907302 1187424 984599 635964 626397 744620 747168 784136 788969 811206 826725 923688 918447 4208074 4385989 40.05 71.9 1
11:29:29 2024-01-25 616767 605564 190322 186956 294287 303411 306838 304525 202041 199948 239899 246437 278138 282293 3612129 3856187 5521074 5347987 970213 1002556 272322 237891 244855 247919 276586 269730 266047 269218 190192 194154 625610 601621 1391836 1329621 406183 400264 578083 585275 717590 697792 744845 749874 784370 798043 767564 849020 1803437 1892986 1196544 998828 636418 621938 751142 744831 779701 792248 818762 821012 915879 921083 4281644 4380236 40.05 71.9 1
11:29:30 2024-01-25 605851 605518 191421 188483 296883 302015 306550 304062 202041 199983 240503 243996 278693 284609 3606171 3916674 5521074 5331013 960851 1003979 268624 236920 246623 247710 277436 269540 267240 267450 191429 193001 654637 594136 1373546 1344803 403278 400583 581284 581829 718608 700066 739461 745088 784324 797774 765162 848343 1807506 1897379 1178007 983200 632352 623739 741658 742906 784270 791061 811528 820651 923615 922361 4173936 4374013 40.05 71.9 1
11:29:31 2024-01-25 614412 603684 190332 186861 294109 302834 306766 304632 202254 200857 239793 245195 278727 282893 3607875 3846343 5501139 5353533 973867 1004715 269312 237891 245540 247710 276586 270599 265789 268462 191395 193306 622483 594648 1382129 1327022 403315 400264 579724 587081 719472 697122 744500 747719 782083 793446 770396 853325 1807271 1898134 1198463 995300 636612 623468 747191 745463 777423 790084 818738 825239 911926 918447 4267723 4386208 40.05 71.9 1
11:29:32 2024-01-25 614251 602369 190495 186991 296712 300990 306340 302359 205155 200158 239686 246019 278588 284535 3609550 3892904 5507825 5335528 963630 1003979 267739 237156 245611 247462 279001 269279 266865 269218 190792 193883 625569 600627 1385806 1338789 406183 401433 582297 585275 715559 702157 744505 747205 788338 801222 764619 849020 1807469 1899894 1200382 989619 634606 625497 746625 743996 786565 793473 810052 821049 925033 919538 4202170 4374013 40.05 71.9 1
11:29:33 2024-01-25 608447 604145 190495 186991 294765 301201 306730 305850 201478 199809 240308 244206 278832 283658 3613928 3871649 5513622 5355622 975687 1004715 267366 237750 245919 248440 275740 270182 267240 267673 191895 193001 626653 593712 1392005 1333395 403616 399667 578083 585275 719980 696592 741407 747683 786666 793518 769850 855222 1812683 1907352 1176124 989619 636418 621588 746058 747168 778703 790084 818775 827976 914510 917114 4235546 4386484 40.05 71.9 1
11:29:34 2024-01-25 615163 602369 190460 186697 295561 302699 306804 302783 205515 200053 239864 246264 278540 282258 3610272 3897200 5507273 5348581 959741 1002336 267704 237452 245540 246947 278217 269027 266616 269218 190757 194154 624160 601414 1362674 1338789 406183 401433 582142 583512 715559 702084 746516 747205 786629 801432 764583 849020 1808569 1894328 1198463 990989 634155 621907 749427 744524 784136 793437 810629 821012 923652 919502 4214361 4361313 40.05 71.9 1
11:29:35 2024-01-25 606714 606975 190430 186702 295740 302589 306514 306065 202217 199936 240272 244206 278762 283914 3610272 3873854 5527874 5358014 977501 1004715 269845 237679 245435 248299 276515 269694 267428 267673 192103 193295 628047 594136 1365693 1336235 403886 402461 577900 583063 718383 696592 737852 750284 787780 793482 768169 855185 1809248 1912959 1184493 989582 636418 620108 744436 746638 780807 790642 818118 825476 919817 918410 4239277 4392744 40.05 71.9 1
11:29:36 2024-01-25 616072 603223 190460 186861 294765 301234 309069 304205 205228 200402 239731 245714 278762 282258 3606171 3882835 5483773 5346999 961801 1005294 270071 237679 246158 247915 278965 270081 266652 269111 191220 194154 629797 601840 1381431 1342287 406183 401433 581658 582751 715559 704808 746516 747279 788896 800058 763462 849020 1810539 1897016 1178007 989582 634155 626841 747302 744597 784233 793437 810629 821012 924342 925803 4208074 4367543 40.05 71.9 1
11:29:37 2024-01-25 608640 603884 190213 187029 295740 301201 306946 306065 202217 200088 240844 244240 278884 284151 3606059 3864475 5502423 5347987 977081 1006146 269963 237609 246087 248192 276178 270192 267473 268319 191860 193471 622220 594561 1366402 1329218 403886 399667 579453 586177 720453 697086 741076 748741 788631 798043 769814 855831 1810539 1912716 1178007 989582 636418 621462 747302 747045 779701 790642 819941 825513 916491 918410 4245643 4389602 40.05 71.9 1
11:29:38 2024-01-25 616269 603218 190928 186991 295781 300744 307233 302923 205550 200262 239899 246507 278876 282258 3609996 3896851 5494593 5346431 956892 1003979 267773 237121 245540 246700 278857 269858 266545 269869 190954 194084 622751 602270 1360096 1340986 406183 402001 582997 585238 715559 704006 747005 745593 788338 798897 765125 849898 1812683 1894328 1200382 992435 634273 621943 748895 742540 784136 793401 811093 821012 925689 925840 4195277 4374013 40.05 71.9 1
11:29:39 2024-01-25 609072 604514 190421 188213 294113 302913 306946 305459 202040 200437 240476 244386 278797 283002 3600920 3855097 5493098 5344174 972833 1005405 266589 237452 247703 248476 276091 270336 267204 267424 191924 193295 643362 594561 1364995 1335530 403703 402570 578866 585092 721675 696902 740093 747646 785480 795661 770396 855148 1807543 1903522 1198463 991026 636418 620145 744964 747168 779113 788969 818775 825476 914510 916925 4235470 4386506 40.05 71.9 1
11:29:40 2024-01-25 615764 602333 190460 186697 294109 300288 307268 303031 205550 200088 239696 246264 278568 284151 3590410 3880077 5485281 5338621 958156 1005405 267332 237121 246369 246911 278021 270563 265976 269218 191226 193883 624160 600627 1367302 1339335 406073 402534 582979 588147 717590 704080 749823 745999 785853 800866 765705 849020 1808784 1887809 1177414 992473 634606 629033 750201 747611 783580 793437 811784 823229 922742 919538 4220253 4373737 40.05 71.9 1
11:29:41 2024-01-25 615704 604109 190460 186995 295646 304825 306514 305169 205228 199600 240716 245300 278762 284389 3600920 3879432 5558376 5347987 978552 1003979 267739 237856 244579 248279 277400 269279 267651 268274 191429 193612 628042 595559 1396543 1337184 404459 402534 579203 585166 721089 698495 739987 751927 788191 797771 770068 858306 1812646 1918380 1181191 991560 636418 621902 742782 748761 782665 790946 816375 825513 919817 919782 4232406 4389825 40.05 71.9 1
11:29:42 2024-01-25 616221 603214 190328 186857 295458 299377 307268 305169 201796 200472 240103 245749 278797 284389 3600920 3867051 5467369 5331856 960204 1004692 267925 237488 245919 247710 278609 269730 266642 269218 191058 194154 625569 601840 1391493 1340145 406183 399631 583279 584411 715559 705045 747431 747058 788594 802566 764978 848909 1813685 1895866 1178007 992435 634606 625497 747851 743592 784136 793401 811206 821012 925595 919538 4211451 4377212 40.05 71.9 1
11:29:43 2024-01-25 608209 604145 190495 186991 295329 301660 306730 305993 205372 199809 240716 244752 279024 284389 3590336 3871091 5546390 5343171 974221 1004692 267739 237654 245919 248440 276287 270372 266794 267709 191865 193001 622220 594561 1376461 1329218 403886 399702 578083 585430 722371 697086 742204 749501 788631 797954 774189 858155 1810502 1905112 1178007 994191 638236 621316 747302 747242 779701 790933 820998 827864 916491 919746 4250414 4386456 40.05 71.9 1
11:29:44 2024-01-25 614722 605486 190495 186991 296025 303018 307268 303244 205586 200215 239899 246887 278659 282426 3600920 3900713 5494593 5331013 958156 1005405 269928 237488 246091 246982 278217 269730 266011 269218 191742 194154 625569 601410 1369129 1333064 406183 400599 583899 586712 717590 702194 746468 746554 787222 800058 765705 851921 1810352 1891989 1178007 993759 635964 627286 752942 744905 784136 793437 811784 821012 923382 926312 4220829 4361126 40.05 71.9 1
11:29:45 2024-01-25 606114 604597 190862 186948 295910 300252 307268 305169 205263 201067 239935 246507 278884 282258 3600920 3872703 5470550 5338621 956682 1002556 267739 237313 247131 247710 276550 270635 266011 269029 191360 193883 619479 599696 1366672 1331139 405607 400264 582178 588015 718608 700102 744845 745088 784334 800300 766985 851481 1805381 1885134 1185540 995300 634606 627213 753128 744268 782665 795126 815845 823318 922303 923620 4236251 4370663 40.05 71.9 1
11:29:46 2024-01-25 608334 606250 189861 187548 293209 302614 306766 303173 205586 199600 240308 245542 278867 284224 3600920 3900226 5542046 5347987 974991 1003979 268556 237891 245540 247710 278217 269442 267204 268462 191429 194154 623873 597137 1360452 1335706 405033 400933 577091 581919 720526 701092 742241 751537 788797 793446 765213 858071 1817842 1915577 1189307 986001 638187 621943 746772 747081 787446 792286 816113 829441 922430 917580 4226151 4380114 40.05 71.9 1
11:29:47 2024-01-25 611143 603843 191096 186242 296883 302620 306946 306065 205193 200402 240396 245608 278880 283157 3607700 3865116 5483773 5346431 966383 1001772 268777 237452 245540 248511 276586 270563 266794 268840 191429 193907 631207 598804 1395293 1329255 405033 400300 577127 587127 715559 699101 745453 747205 784370 801822 770396 849020 1804095 1886471 1170474 996718 632802 622379 750043 745052 779701 793545 818775 820788 919720 926202 4245016 4383056 40.05 71.9 1
11:29:48 2024-01-25 612274 607278 190361 186991 296233 300744 307268 303955 202855 200123 240272 245643 278915 282167 3610147 3899439 5510418 5347987 968833 1003979 266623 237856 247096 247710 278217 270372 267240 269218 191429 193883 632616 593474 1375261 1336999 403886 402133 583899 585389 722641 704043 742241 747510 790015 793518 765705 858346 1816726 1912716 1176783 986703 639148 625497 747302 746952 784270 790642 811560 828528 924997 918410 4219701 4383133 40.05 71.9 1
11:29:49 2024-01-25 612543 605555 191228 189015 295805 304309 306910 306065 205515 200437 240476 245749 278632 284059 3610272 3871091 5513310 5347987 969373 1002556 268181 237891 247608 248860 277826 270408 266830 268840 192034 194154 624741 603131 1380272 1329255 407049 401433 579313 585845 717081 698111 747035 748777 785480 800094 771525 849020 1800206 1890770 1186948 996718 634606 621938 750043 746109 779701 793545 819358 821012 917177 924818 4258344 4392844 40.05 71.8 1
11:29:50 2024-01-25 612158 607273 191392 186922 296542 301125 308683 304525 202607 200297 240538 245336 279716 283950 3603603 3900226 5526003 5338621 966042 1004392 268146 237488 246440 247710 277826 270146 266830 268840 192169 193441 623873 592864 1388746 1336962 403315 399702 583450 585430 720526 702194 742278 747279 788896 798043 765705 857124 1817568 1905915 1202301 986001 636418 627107 746206 747242 784136 791201 814251 827664 924997 920432 4202072 4373583 40.05 71.8 1
11:29:51 2024-01-25 612686 605986 190818 188001 295753 304309 306946 305706 202607 200332 240574 247092 278701 284609 3606059 3858553 5511749 5359779 970139 1003979 272514 237926 245540 248266 277436 270146 266830 269218 190792 194154 622483 602274 1365169 1325423 407049 400933 579313 588432 718608 699101 747035 751542 786666 800094 770396 850231 1805381 1894328 1196544 998828 636418 622856 751523 747168 781914 793437 818738 821049 917213 919466 4272130 4370700 40.05 71.8 1
11:29:52 2024-01-25 606784 603218 191398 186401 297558 300744 308538 304846 202915 200193 241081 244101 279390 284609 3602723 3922705 5511749 5327486 960888 1006146 270833 237644 246334 248092 277826 269730 267463 267673 192338 193001 639161 594561 1362328 1344729 404475 401149 582142 582806 717876 701624 741369 746749 788797 799495 765705 850830 1812683 1898134 1179891 985300 633703 625325 746243 743996 786291 792806 813332 825476 926381 919502 4173936 4374013 40.05 71.8 1
11:29:53 2024-01-25 616040 604145 190760 187020 295774 301907 306946 304919 205298 201067 240396 246019 279995 282747 3601909 3836161 5502423 5359069 977501 1002520 269312 237891 245954 248476 277914 270372 266011 268055 191226 194154 630171 600477 1372302 1326168 405607 401814 577127 588854 720489 700093 744845 751542 783189 798043 768144 852682 1807958 1900825 1198463 998865 638460 623739 751674 747646 779701 791097 816338 824303 917213 921083 4295669 4386606 40.05 71.8 1
11:29:54 2024-01-25 609072 603956 190499 187025 296260 304140 306946 304133 205691 199496 240681 246507 278374 283157 3610377 3908504 5533893 5336865 960888 1004692 270567 237644 246299 248231 278805 268936 267687 269218 191185 193978 622483 601410 1379965 1344495 406183 400037 581695 583548 717590 702194 745984 747683 784360 800094 765705 850268 1810689 1892693 1178007 992473 634606 626860 751142 746109 784306 793509 811784 823505 926381 919574 4208347 4374013 40.05 71.8 1
11:29:55 2024-01-25 608805 604213 190534 187025 296233 303018 306946 306964 205298 200262 241430 245336 278867 284265 3590410 3870987 5533893 5360831 975410 1005331 269881 237856 246299 248511 276550 270635 267285 268840 192303 193612 629432 593673 1382524 1333829 403886 400897 579724 587081 721582 697122 743335 749344 784370 793554 772656 857124 1812683 1903522 1200382 992473 636612 621938 747302 747081 779701 791201 821110 827939 915879 919782 4255307 4386687 40.05 71.8 1
11:29:56 2024-01-25 612947 603218 191164 186991 296264 301201 308538 303316 205691 200123 240489 246887 278762 282725 3590298 3877882 5521502 5337649 962489 1005294 268895 237679 246263 248125 277683 269279 268251 268840 191429 194297 628042 600983 1371790 1346404 406183 401433 583543 585760 717590 701092 744393 744794 791137 801258 764619 851593 1812683 1900825 1178007 989545 634606 621979 747302 745911 786565 793509 811784 820651 926381 919574 4192282 4367543 40.05 71.8 1
11:29:57 2024-01-25 611193 604145 191027 187025 296197 302803 306586 306712 201900 200402 240645 244717 279690 284352 3609996 3851211 5493098 5360316 975606 1006863 269241 238416 246193 248263 278074 270383 265798 269941 191825 194154 630171 598916 1362466 1327964 406036 402627 581371 589583 720489 698770 746408 752074 783116 798043 770322 853689 1810623 1903522 1178007 998138 639148 624623 752593 747610 779701 791061 816239 824815 917177 921083 4295669 4412171 40.05 71.8 1
11:29:58 2024-01-25 609072 603218 190760 187369 296228 301201 306946 304205 201056 199739 240681 246973 278762 283303 3606059 3904141 5539725 5338621 962944 1005405 270570 237644 248824 248157 278965 269514 267508 269941 191255 194049 616223 603093 1393938 1345449 407049 399667 581658 585307 717516 703612 746516 746910 791136 804840 765705 851444 1812683 1903944 1179891 988813 634606 625461 748895 742540 786528 793473 811784 823392 926344 924984 4195277 4374013 40.05 71.8 1
11:29:59 2024-01-25 610801 604073 191027 187029 296376 302083 306340 306964 202182 200437 240681 245300 279900 283840 3610272 3855097 5502423 5357352 975762 1008264 268112 237891 246263 248476 276230 270346 267081 268553 192163 193266 629432 594561 1390886 1335530 404599 403712 581334 588294 722604 699101 744667 750521 786592 798007 772113 857698 1817323 1906223 1179891 993885 638423 623468 750567 746947 780807 791201 821110 829081 917177 921083 4272244 4398739 40.05 71.9 1
11:30:00 2024-01-25 614176 604105 191195 186991 296224 302083 307268 303280 201368 200402 240645 247233 278797 282887 3610272 3900226 5526463 5347987 960888 1004692 268181 237856 246299 247674 279001 270110 266830 269787 191185 194522 625569 603144 1391493 1340986 407338 402570 584684 586554 718571 706085 748646 746947 788896 802157 767226 851444 1820065 1899857 1179891 993885 635511 627303 750007 743592 786259 793473 811784 823392 925652 919538 4220114 4374013 40.05 71.8 1
11:30:01 2024-01-25 608446 603920 190893 187025 296789 302119 306946 306748 205515 200262 241394 245300 278797 284627 3608632 3873854 5539725 5351803 978552 1010830 268146 237891 245575 249245 277790 270336 267687 268462 191999 194018 629589 594561 1380478 1341243 404812 403712 579687 584265 722701 698991 743669 751240 788750 798007 770396 857735 1814457 1918150 1192318 991730 637781 624623 747496 746910 783024 792320 820525 829471 918308 919746 4247832 4392468 40.05 71.8 1
11:30:02 2024-01-25 608925 604105 190893 187012 297293 300955 307733 304883 205586 201032 240476 246507 278832 282293 3606059 3885596 5483773 5346244 958118 1005405 268146 237856 247096 247674 277826 270563 265976 269218 191360 194154 621093 600552 1401587 1337184 406183 402497 585516 590199 719518 705082 748646 744083 787597 802566 768900 851331 1811322 1885134 1184179 995889 636418 626381 752207 742576 784136 797945 814101 825306 921006 919502 4245204 4380258 40.05 71.8 1
11:30:03 2024-01-25 615364 604145 191061 186995 296780 300673 307233 305635 205550 201032 240476 246264 279779 282887 3595529 3869490 5474447 5346244 961114 1005405 268146 237891 247477 247674 278217 270563 266571 269597 191395 194154 626979 601414 1367180 1337036 406183 400264 584013 588748 719628 703685 744551 747205 791027 802456 769920 852434 1813088 1889112 1178632 994468 637326 629070 752593 746109 784136 793473 815076 824567 920933 919574 4232368 4373823 40.05 71.9 1
11:30:04 2024-01-25 608209 603911 190760 186991 295454 303004 306946 305169 205764 199809 241430 245714 279646 282689 3609632 3896427 5562029 5353541 979952 1005405 270495 237891 245919 249245 277400 270110 268251 268840 191999 193883 622220 594561 1362837 1337184 405033 400897 579724 584824 720526 699101 742204 754011 788896 798043 770396 858769 1819274 1921627 1188405 993050 638236 623151 749390 749293 783506 792880 820525 827939 919817 920864 4239587 4399065 40.05 71.8 1
11:30:05 2024-01-25 616333 604109 191061 187029 296233 302161 307733 304668 205586 200892 240272 247025 278797 283526 3600920 3889238 5485281 5346244 958156 1005405 268181 237820 247686 247710 277930 270563 266794 269787 191964 194154 636492 600552 1364265 1337184 406183 400264 583899 588748 719118 703685 747035 746675 787780 799459 767587 851481 1812683 1886738 1191190 996600 637781 629070 753701 744941 784136 793292 816427 824493 920933 924776 4231441 4389637 40.05 71.9 1
11:30:06 2024-01-25 618744 604145 191096 187510 295597 303750 306946 305169 205764 199774 241430 245714 279646 282689 3611320 3898045 5558376 5351803 978145 1005405 268181 238963 244785 248476 278217 269504 267651 268840 191831 194018 626653 597119 1378217 1337184 405607 400862 580547 583512 719944 700590 743302 754282 788797 793518 767882 856440 1816726 1909187 1181774 987406 640277 626250 745764 753030 788604 793440 816427 827127 926368 919563 4223268 4386484 40.05 71.8 1
11:30:07 2024-01-25 613756 606078 191665 186697 296517 301237 306946 306640 205550 200472 240645 246264 279416 285306 3606059 3857783 5474447 5338621 964617 1003979 269597 237654 246126 248860 276586 270635 267204 269218 191429 194154 624047 598907 1364585 1336235 405607 400866 580547 588331 717081 700093 746628 747205 784370 802459 772072 850837 1806001 1887809 1196544 998138 633703 623739 751523 745052 782665 799643 821105 825118 919535 927319 4235319 4389637 40.05 71.8 1
11:30:08 2024-01-25 603572 604177 191035 187600 295659 303626 307698 304169 205656 200227 240681 245952 279611 283002 3610272 3902216 5531842 5357352 968833 1005405 269456 238419 246369 247674 278217 270146 267240 269029 191429 193883 632616 595504 1362539 1337184 405033 402663 583995 585238 723664 703649 744500 749874 788797 798043 765705 858346 1816726 1909735 1194957 988813 638460 626860 748969 746417 786528 791201 811491 830476 928276 922361 4207286 4395926 40.05 71.9 1
11:30:09 2024-01-25 614176 606422 191223 187578 295984 303111 306946 306065 202855 200158 240645 246990 278797 283294 3616769 3866902 5521317 5355622 969403 1003979 269409 237891 245540 249245 277826 270563 267615 269218 191429 194154 623873 602340 1386343 1337184 406183 401433 579724 587914 717590 698348 744551 749307 786629 802459 772656 850129 1807284 1892986 1186948 998138 635636 623739 751523 746638 781914 798034 821105 822806 919165 926155 4259673 4399065 40.05 71.8 1
11:30:10 2024-01-25 611839 604032 191357 187770 295767 303128 309994 305133 205764 200437 240716 245776 280716 282856 3600784 3903339 5526313 5357352 968833 1005405 268146 237856 247477 248057 278217 270146 267428 269218 191395 194018 623873 593712 1378581 1340687 403886 402061 584013 587643 722641 704220 742306 747683 788761 799194 765865 857087 1817842 1909040 1181774 985300 636418 625497 747376 745814 785703 791025 811565 829155 926381 922387 4192693 4389602 40.05 71.8 1
11:30:11 2024-01-25 613923 606644 190789 188096 295841 302720 308683 306388 202774 200857 241251 247753 278797 282258 3613928 3848506 5524515 5366717 975762 1005405 269312 238963 246334 248511 278217 270563 267240 269249 191360 194699 636828 602274 1384489 1327964 408207 402698 577145 589583 719944 701087 747035 753604 786629 797738 770396 852039 1812683 1900825 1200382 1001745 639367 623739 753664 749145 783024 793473 820525 824305 919817 919538 4308144 4386418 40.05 71.9 1
11:30:12 2024-01-25 608209 606486 191490 187698 296848 302329 308683 305670 203174 199983 242038 246261 281629 284413 3611208 3911435 5514339 5335334 960851 1005405 269409 237856 246334 248092 278021 270599 268440 268462 192338 193883 637771 594561 1373959 1348634 405033 399631 582401 583100 719167 702157 742241 745851 792256 801822 765705 852682 1815260 1900825 1202301 987834 634606 621907 750937 743776 787679 793207 811565 824266 928352 919502 4183315 4373823 40.05 71.9 1
11:30:13 2024-01-25 616044 608598 190495 187578 296233 302119 308574 306070 202537 201489 240574 245608 280033 283767 3617505 3853466 5502423 5365001 975762 1005405 270509 237785 246126 248476 277436 270707 266794 269218 192034 193883 629797 594978 1390704 1328051 404746 402434 580428 589694 723701 697983 746516 753678 785480 798043 774375 855831 1813440 1903522 1202301 996718 639367 625509 752207 750966 779701 790504 821110 827939 916906 921083 4277102 4386493 40.05 71.8 1
11:30:14 2024-01-25 614250 603591 191048 187574 296681 302718 307733 302888 201090 200437 240467 246951 279827 284939 3609635 3883331 5511749 5338621 961114 1005405 268555 237856 246334 248440 279428 269360 267240 269597 191395 194154 621093 602270 1389183 1340838 407338 400862 583863 585357 718023 704220 745902 747683 788797 802423 765410 852809 1812683 1894328 1179891 994468 636418 627339 752207 746638 784270 797307 813521 820651 926344 924849 4226859 4380340 40.05 71.8 1
11:30:15 2024-01-25 608209 604208 191061 187059 296686 303878 306946 306964 205621 200437 241465 245714 280072 282293 3616515 3883564 5559124 5355622 979952 1005405 268181 238715 246021 249595 277400 270599 268440 268840 192396 194084 624962 594561 1395246 1337184 405033 400897 579724 585689 722056 699101 743298 753748 788896 799735 771525 858346 1815260 1918879 1194274 992473 638236 623297 747302 747610 783580 791061 821110 830337 920375 921083 4239587 4395836 40.05 71.9 1
11:30:16 2024-01-25 612686 604145 191096 187059 296013 301201 310176 305133 205691 201067 240645 246887 279416 283121 3595179 3887062 5497907 5345311 961038 1005294 268964 237891 246334 248511 279001 269858 268144 269977 191395 194699 623873 602700 1365650 1346404 407338 400862 583002 585275 718608 706588 747403 747021 791101 802423 767882 852039 1815260 1898097 1178007 994592 637781 628263 751674 745966 786565 798034 813914 822438 927695 926119 4215047 4373823 40.05 71.9 1
11:30:17 2024-01-25 608631 604168 191100 187063 295946 302119 306946 306964 205621 200472 241841 245517 279738 282689 3607700 3882309 5537306 5361532 979876 1008264 270642 238452 246228 249453 277790 270563 268440 268840 192607 194154 626333 595838 1391681 1335977 405033 402097 580922 586898 723701 699101 743298 753743 790575 799467 773287 858346 1816550 1915430 1200382 992473 638423 623297 747265 749367 782752 791097 821110 830337 919817 920979 4245643 4386418 40.05 71.8 1
11:30:18 2024-01-25 617798 604177 191398 187059 295901 301907 308235 303811 202915 201032 240681 247233 278915 282927 3607700 3886357 5494593 5352644 963556 1005331 271013 237750 246989 248125 279788 270419 267473 270473 191964 194699 633030 603135 1372100 1343798 408386 400862 585140 587008 719118 707091 747639 748613 788833 802423 765901 850793 1814733 1891645 1179229 995300 637326 628550 752207 747168 784270 798034 811565 825948 926344 924812 4230208 4373823 40.05 71.8 1
11:30:19 2024-01-25 608209 603987 191061 186991 296264 303075 306946 306065 205656 200123 241805 245749 279792 282923 3605130 3879538 5542046 5347987 978552 1005220 270416 238346 247527 249103 278110 269586 268333 268732 192466 194084 629760 596571 1374658 1335940 405607 400897 580547 587012 722567 700093 744142 754752 790355 797738 770359 858346 1815260 1919187 1181191 991063 637781 623739 747302 750432 784136 791097 819941 829155 920933 921083 4239277 4386418 40.05 71.8 1
11:30:20 2024-01-25 617416 603951 191096 187440 297104 300288 307984 305850 205621 201383 240681 246852 279495 283219 3601890 3870817 5474447 5338621 959483 1004692 270567 237891 247895 248192 278002 270383 266768 270357 191895 194699 629797 601410 1375149 1334883 407049 403712 584182 589694 719435 704220 750748 746528 788896 800094 769232 851219 1814733 1890674 1180481 995300 637326 627339 754877 746109 784136 798034 815104 823059 921006 926155 4236251 4373823 40.05 71.8 1
11:30:21 2024-01-25 608209 605412 191096 187578 296264 304176 306946 304525 201680 200123 241501 246127 279955 282689 3610272 3890874 5561917 5357352 978841 1004392 268590 238593 245540 249245 278985 269766 268440 269039 192361 193978 626653 598832 1374381 1336852 406183 403712 581334 585188 722516 701087 744393 754752 791064 799652 771164 857087 1821929 1910648 1181774 989619 641188 625953 747302 752037 787679 793509 816375 827902 924997 921083 4230208 4386484 40.05 71.8 1
11:30:22 2024-01-25 606646 604249 190460 188237 295213 302614 309520 304133 201541 200437 241430 246507 279681 281504 3597780 3900002 5554174 5349717 974296 1005103 269456 238999 246334 248476 279001 270238 267687 269218 191999 194154 625263 598846 1364911 1337036 406183 403086 584684 587849 725681 704971 745379 754172 793383 793337 768900 860520 1821929 1916470 1185540 990928 641826 626381 747191 752074 788686 791097 818463 830337 923688 921083 4229439 4386493 40.05 71.8 1
11:30:23 2024-01-25 612947 604145 191734 186986 297978 302614 306340 306964 205656 201067 241108 246507 279646 283788 3600658 3861262 5483773 5342431 965657 1005405 269855 237856 246334 249070 277436 270671 267651 269597 192034 193907 625263 599696 1366345 1337294 406183 399667 582987 589583 719518 703044 748534 750321 788520 802387 774191 853876 1809568 1890453 1200382 998828 634273 625509 754775 746390 781914 798034 819941 828257 920969 930199 4235583 4386606 40.05 71.8 1
11:30:24 2024-01-25 610730 605412 190795 188237 294104 302614 307733 305298 201680 200472 241465 246507 279651 281433 3600658 3900114 5554174 5357352 968276 1005405 268934 238629 246369 248302 279001 270635 267687 269597 192303 194154 625263 598841 1377114 1342589 406183 403337 583899 586145 724727 704220 746516 754677 793346 799652 768789 858694 1823021 1920874 1185540 988813 641570 626381 748895 750973 788310 793368 816333 829118 924997 921083 4257344 4383283 40.05 71.8 1
11:30:25 2024-01-25 614759 603987 191704 186991 297973 301237 306375 306964 205586 201102 240716 246726 278923 283219 3600920 3853079 5474447 5340365 960739 1005405 269597 237488 246405 248860 276622 270671 267240 269218 192034 194154 633673 599696 1360568 1333138 406183 399702 583899 589422 718608 701129 747035 745925 786666 802266 772117 856280 1810352 1890490 1176124 999561 634606 627286 753734 743629 783864 793473 818155 824889 924942 928812 4239587 4386456 40.05 71.8 1
11:30:26 2024-01-25 604413 604213 190460 188203 294269 302862 307733 304704 203484 200437 241465 246542 279773 283121 3610272 3905792 5553987 5357352 975328 1005405 266589 239369 246334 248511 279001 270599 268251 267834 192034 194154 625263 598415 1386126 1336925 406110 403373 582215 585394 724727 702157 745453 753678 791101 798043 765828 860945 1824519 1919807 1191190 988701 642101 627230 749960 751277 788604 793440 816427 830326 926381 920432 4226151 4386484 40.05 71.8 1
11:30:27 2024-01-25 611143 603679 191595 187574 297131 303111 306946 306748 205621 200927 241260 246507 279402 284693 3590298 3855125 5502423 5340365 969147 1004692 269632 237926 246126 249245 277826 270671 267651 269218 192034 194154 625263 603338 1406097 1337294 407049 399702 577127 588331 718337 700093 747035 749911 787780 802495 773278 851631 1808569 1892986 1186948 998555 636708 624440 753664 747021 782987 800218 822829 825118 921012 929360 4258344 4386417 40.05 71.8 1
11:30:28 2024-01-25 611924 607436 191398 187613 297140 303018 311201 304775 201402 200506 241465 246887 280534 283039 3604469 3883294 5530474 5349717 968833 1002936 269187 237926 247686 248476 278217 270599 267687 269218 192204 194154 625263 593710 1378672 1340687 404746 403017 585140 587008 724727 705254 744393 751271 791137 797774 765937 860220 1821929 1910006 1185540 987406 638460 627339 747030 749219 788604 793368 816352 830225 927584 923656 4207286 4386484 40.05 71.9 1
11:30:29 2024-01-25 616040 604177 190495 188031 295311 302848 306340 306101 205691 200927 241322 251884 279416 283125 3600733 3844099 5521074 5352644 972289 1005405 268777 238664 245575 249245 277953 270599 267687 269787 192034 194154 625263 603135 1368047 1337294 408207 400897 577127 587914 718115 700093 747035 751010 788896 802423 774104 852846 1807469 1896754 1194625 998555 636418 623739 751523 751871 781914 798894 820848 825595 919596 930260 4265972 4386606 40.05 71.8 1
11:30:30 2024-01-25 610361 606737 191363 187020 297558 301237 307303 305634 201613 201068 241189 245784 280338 283036 3600621 3888939 5522604 5340090 967417 1005405 268812 237891 247513 248476 278021 270182 267687 269218 192746 193612 625263 593673 1387763 1344495 404459 403712 585140 587081 722677 705254 743335 749330 788870 801258 768752 857124 1816726 1909114 1206139 986001 636418 626417 746022 746638 784270 793401 815141 829155 929011 924855 4193962 4386515 40.05 71.8 1
11:30:31 2024-01-25 618679 604073 190922 188104 296054 304309 307044 306101 205691 200927 240681 247750 280284 281469 3599997 3843039 5511749 5359069 977854 1004692 266589 238796 246334 248511 278217 270599 266865 268464 191464 194154 622398 600552 1357892 1327964 406183 403337 580464 590420 722641 700102 748701 754282 786666 799495 771525 854577 1812683 1903522 1200382 1001745 640277 625509 754342 750936 783024 793473 819941 826725 918297 919574 4295859 4402211 40.05 71.8 1
11:30:32 2024-01-25 619225 607283 191966 187476 297086 304635 309775 306352 203175 200193 241733 247025 279611 284023 3611020 3934272 5539725 5336865 962906 1005405 268999 238586 247060 249174 278609 269730 268817 269597 191831 194699 625263 602335 1373959 1346404 407917 400826 583075 585689 719628 703114 746628 747610 792256 802459 767882 851397 1815260 1903251 1181774 992435 636418 628226 751634 745212 788869 799161 814101 824229 930329 926773 4204683 4380258 40.05 71.9 1
11:30:33 2024-01-25 610214 608362 191460 188001 297270 304576 309070 306928 203033 201208 241966 245538 280324 285012 3606059 3857031 5502423 5365001 975366 1005405 268146 237856 246334 248825 277169 271948 267615 269218 192303 194154 625263 594606 1372686 1333124 405607 402663 582265 590420 724727 700030 746628 753711 788301 800300 774925 859907 1817842 1908930 1202301 997428 641370 625509 751523 751468 781914 792212 822262 830337 919165 923693 4267723 4395878 40.05 71.8 1
11:30:34 2024-01-25 612686 604141 191363 187544 297873 302790 310432 304810 203175 200927 241375 247820 280133 285417 3607875 3889336 5519977 5351803 960204 1005331 268777 238593 247060 247674 278805 270599 266794 268464 191429 194522 624160 602274 1366806 1337184 407338 400897 585554 589165 719628 706253 749765 748613 789948 802387 770359 851397 1810539 1890490 1198724 996718 638236 627339 754342 747021 784136 798034 816300 824815 923615 926119 4239277 4376944 40.05 71.8 1
11:30:35 2024-01-25 609072 607404 191061 187613 296228 303999 306946 306231 203745 200612 241894 246191 280315 285214 3617294 3896052 5561879 5352987 978552 1005405 268146 237891 245540 249488 278217 270527 268817 269218 192034 194154 622220 594561 1396543 1336925 405895 400897 580547 585238 722604 701087 744356 755215 791136 800300 771488 858769 1816550 1921108 1200143 991730 638423 623739 747302 748539 784136 791061 821110 829118 920933 922387 4245525 4386484 40.05 71.8 1
11:30:36 2024-01-25 616918 605376 191061 187369 297738 301166 308235 304489 205621 201524 240716 246656 280206 285343 3609632 3878906 5485445 5346244 959741 1004692 270797 237891 247615 247674 278609 270563 266830 270357 192034 194154 626979 601485 1362959 1337184 407338 400897 585668 589748 719628 705217 746173 746984 788896 802157 769515 850756 1812683 1888930 1181045 995300 637326 628263 753664 747168 783964 798034 813873 823022 926344 926809 4223268 4373823 40.05 71.8 1
11:30:37 2024-01-25 607951 603951 191066 187877 295906 303750 306946 306065 205691 200402 241805 246264 280072 283086 3606059 3889961 5562029 5348581 981353 1007239 268216 238593 245505 249245 278393 270110 268817 269218 192134 194154 628042 597975 1371749 1340034 406183 402061 581371 585275 722604 701087 745560 755353 790470 799171 770802 857087 1816689 1922020 1200382 988813 641188 625194 747155 751352 788274 793401 817536 829118 924960 923040 4232900 4386208 40.05 71.8 1
11:30:38 2024-01-25 615837 604141 191700 186827 298050 302083 306340 306964 205586 201348 241394 247060 279842 282923 3606059 3867051 5490144 5354185 961801 1005220 270833 238954 247718 248563 278805 270599 266794 269977 192361 194699 628564 602270 1366672 1337184 407049 401636 585554 590199 719399 706253 749233 747205 790575 805336 769196 850793 1815260 1888930 1187183 996718 637781 628226 754342 747168 785696 799161 815104 824229 924997 926737 4238999 4377134 40.05 71.8 1
11:30:39 2024-01-25 608012 603951 191367 187613 297135 303750 306946 306065 201368 200262 242011 246472 280268 282923 3605319 3892612 5567701 5372358 983124 1007511 270653 238822 246193 249839 278110 270455 268710 269218 192572 194154 633602 595402 1384489 1341319 406183 402717 580959 587013 725791 701087 744393 756425 788797 799459 770359 858346 1817323 1914710 1186948 991767 639330 625066 749427 752001 784233 793365 820525 830337 922925 923693 4239587 4392744 40.05 71.8 1
11:30:40 2024-01-25 608880 604177 191110 188168 295325 303111 307733 304668 201680 200437 241430 246472 280072 283157 3606059 3908692 5558376 5357352 976753 1005405 266589 239851 246158 248750 279752 270274 268746 269977 192332 194699 633776 598832 1379366 1344803 407338 403301 582142 586971 724727 705045 747122 755753 793413 799171 768243 863405 1821929 1913048 1187424 988813 642101 627339 747155 752037 788832 791097 816338 830337 927649 921083 4223306 4386484 40.05 71.8 1
11:30:41 2024-01-25 612906 604109 191700 186986 296816 303075 306082 306964 205799 201067 241394 246852 279646 284657 3606059 3864303 5493098 5346244 969147 1005405 269855 238593 246299 249245 277826 270671 267965 269869 192396 194557 623873 600983 1391052 1338383 407049 402570 581334 588601 718608 701087 744551 749838 789754 807122 774888 854064 1808569 1891989 1196544 998828 634606 625761 752593 746109 783024 799726 821110 822438 921122 928849 4247643 4386506 40.05 71.8 1
11:30:42 2024-01-25 611562 604213 191416 187873 295870 301660 309848 305133 201402 200472 241702 247233 280499 283002 3600920 3902216 5531842 5357352 968833 1005405 268112 238593 247477 248476 278805 270563 268251 269218 192472 194569 625263 595838 1386424 1343154 406183 403193 586154 587735 724580 706107 746534 752346 793108 797738 767528 860571 1821892 1912716 1179891 986739 639604 628743 749427 748872 788274 791061 813910 830337 928352 923040 4211451 4386484 40.05 71.8 1
11:30:43 2024-01-25 614612 603920 191066 188168 297243 303786 308538 306065 205691 201067 241805 247926 279451 283890 3609996 3856076 5521074 5357352 971770 1005405 268216 239202 245954 249245 278217 270274 267687 269977 191395 195281 623873 603562 1367302 1333212 409661 404858 582573 589125 721675 705379 753804 754528 791099 805409 774154 852978 1812683 1901225 1174241 1000959 639548 624623 754849 748886 784136 799161 820476 824229 921122 926809 4272330 4389825 40.05 71.8 1
11:30:44 2024-01-25 608805 604177 191700 186991 297978 301871 307733 304810 201368 201032 241430 245336 280534 283303 3606059 3917951 5521088 5338621 964595 1005405 269785 237891 247477 248860 278609 270599 268251 269218 193116 193295 625263 594561 1375977 1346404 405033 400897 586349 588037 724759 708098 744095 748502 792569 802566 771713 860683 1821003 1912716 1187424 987406 638316 630861 749427 749108 788274 793401 816352 830337 929011 924124 4202306 4386484 40.05 71.8 1
11:30:45 2024-01-25 618292 605408 190795 188160 297292 304035 307233 305672 201090 201032 241430 251920 279646 283303 3608632 3848654 5521074 5361175 974371 1005405 268181 239369 246369 249245 278217 270635 268553 268838 191429 195281 623873 603993 1369098 1333829 408498 403301 581284 589583 720489 700066 752399 754991 790355 804803 773642 855096 1815013 1899673 1198463 1003847 639330 625066 755925 749145 785696 799053 822866 824229 919595 928905 4284521 4386506 40.05 71.8 1
11:30:46 2024-01-25 608640 604172 191531 187025 297978 303018 307733 306065 205761 201067 241975 245433 280303 283700 3590336 3917951 5521074 5338621 964595 1005405 269597 237856 247096 248860 278609 270599 267687 268840 193251 193883 625263 594561 1375254 1346404 405607 400862 585140 586811 720526 705217 744356 746947 792256 803928 771640 858769 1820914 1905112 1181774 988813 637326 628623 747081 747242 788562 793473 816338 829845 930329 925641 4179898 4373823 40.05 71.8 1
11:30:47 2024-01-25 616210 604177 191096 187869 295693 303075 307268 306496 202915 201665 240681 247233 280373 283840 3600920 3839233 5502423 5359069 977854 1005405 268146 239166 246334 249245 278217 270707 267204 269026 192303 194699 628388 598841 1367601 1328051 407264 403337 583002 590531 724727 702121 747072 755353 786666 799459 774925 857087 1818200 1910534 1202301 1003847 642101 627286 756485 751854 783543 793292 821110 829770 918297 919574 4301996 4386776 40.05 71.8 1
11:30:48 2024-01-25 611996 603992 191398 187617 297558 302827 307733 304846 201714 200088 241465 247233 279792 283788 3590336 3908579 5546259 5331856 962944 1005814 269820 238593 246369 249245 278217 270372 269196 269218 192338 194154 631170 600552 1377119 1350555 407338 400862 583899 585389 720257 704183 746516 749404 795771 802531 765828 855185 1817323 1909077 1181774 992736 638236 629033 750159 746947 791035 799950 816427 830590 931650 928942 4182884 4380142 40.05 71.8 1
11:30:49 2024-01-25 615364 609499 191367 187912 295910 302968 307733 306964 205621 202370 241805 246507 280534 282689 3605471 3844264 5502423 5357352 976642 1007312 270833 239369 247060 249245 277826 272238 267428 269787 192607 194154 626653 596287 1393475 1333506 405607 403676 583450 590443 724727 701092 745939 755753 788896 800300 776577 858346 1817323 1909114 1179891 995959 640277 621943 755312 752198 783780 796816 825217 830225 919472 926312 4282746 4399175 40.05 71.8 1
11:30:50 2024-01-25 611673 605518 191617 188031 297777 302754 307733 305850 201748 200332 241465 247753 279646 284630 3598055 3911369 5546390 5338621 965006 1005814 269597 238629 247060 249245 279447 270182 268440 268055 192303 194699 632616 603562 1373138 1346404 408207 400933 583899 587008 719628 706253 747035 749874 792852 802495 768206 852039 1816550 1903522 1181774 994430 638423 629224 752207 747081 788869 798907 816352 828031 930805 929360 4216718 4383379 40.05 71.8 1
11:30:51 2024-01-25 610804 604177 191398 187895 297558 304235 308683 306964 205835 201102 242217 246092 280912 285049 3607700 3873854 5530399 5357352 979952 1002936 268999 239108 247096 249595 277400 270599 268440 269029 192607 194018 628904 594941 1372375 1337184 406183 402698 577127 588987 724727 699005 745984 753711 788797 799495 772693 860220 1817842 1915832 1179272 992473 639367 625509 748784 750936 785972 793401 820711 830337 923582 923510 4235357 4402190 40.05 71.8 1
11:30:52 2024-01-25 617760 607273 191547 188061 296807 303609 311042 306496 201541 201454 241322 247233 280072 283157 3604469 3874568 5485281 5340365 960888 1005066 268999 238629 247931 248511 278609 272777 267204 268651 192034 194154 629797 601485 1361864 1337184 407338 402097 585673 590665 720489 705983 746740 747646 784288 802531 772619 854577 1811396 1888930 1189307 998082 636418 627102 754849 744721 784233 798034 818775 826687 923652 927501 4247009 4389607 40.05 71.8 1
11:30:53 2024-01-25 610371 607295 191098 188658 295597 303892 309994 305670 201714 200437 242500 246887 280338 285141 3611208 3888911 5559778 5361175 976753 1005405 267808 239793 246299 248860 279001 270563 268440 269218 192303 194746 626653 598415 1392654 1341638 406183 404225 582188 586593 724727 703151 746763 755753 793181 799735 765901 862174 1823223 1921909 1187424 988842 642101 629188 750043 753105 789987 792212 816338 831558 924905 921083 4232900 4389687 40.05 71.8 1
11:30:54 2024-01-25 615764 606756 192065 187702 297162 302968 309338 306496 203033 201384 241832 247057 280433 284893 3607700 3874666 5493098 5347987 970098 1005405 270644 237891 247513 249245 278021 271912 267687 268021 192034 194699 623873 600552 1374328 1338753 407338 400933 585140 590420 719435 705254 751773 747021 788896 807108 774375 856812 1812683 1894328 1183657 1000285 636303 627339 755392 744757 783089 798034 820834 827902 925033 930199 4247832 4392744 40.05 71.8 1
11:30:55 2024-01-25 608842 607699 190898 188886 295977 304212 310432 305813 201647 200927 242074 246919 280359 285453 3617294 3907854 5561804 5361175 978767 1005851 267773 239405 246334 249070 279591 270599 268440 269977 192607 194699 635435 598841 1388956 1342589 407049 404545 583816 587045 725754 704183 746516 755753 795038 800300 770396 858346 1823223 1924747 1181774 991063 641893 625497 749427 753566 788869 793509 819941 830337 926381 919574 4235583 4386484 40.05 71.8 1
11:30:56 2024-01-25 615349 604172 192345 187029 298050 303447 307769 306424 203175 201947 241930 247021 280394 286006 3610454 3871762 5474447 5346244 963518 1005851 269890 238346 247754 249595 278021 272275 267330 268090 192607 194154 623873 600552 1380602 1337184 407338 400897 583899 590420 719435 703187 751486 749182 788896 807108 775182 855831 1812683 1894328 1181774 1000996 636418 628030 755925 744757 784136 798034 821110 829155 924997 930199 4247832 4386208 40.05 71.8 1
11:30:57 2024-01-25 618081 604244 190928 188795 295593 304035 308270 306065 201714 200892 242011 246986 280716 285822 3616366 3918894 5561879 5359069 976753 1008116 268146 239909 246369 249070 277564 270383 268971 269977 192677 194154 626653 598846 1366345 1342589 407338 404545 583038 588477 725754 704183 746534 755753 793486 797509 768144 860039 1825816 1921909 1189307 989582 642101 628743 750043 754152 790837 792248 816375 834120 927695 923040 4230208 4386456 40.05 71.8 1
11:30:58 2024-01-25 615163 607877 192305 187578 297973 303146 307303 305895 201368 201418 241465 247233 280408 284893 3613928 3867755 5505757 5358014 969147 1007580 270714 238629 247265 249910 278021 272238 267687 268464 192472 194557 632907 600552 1386889 1336962 407338 400862 582626 590531 718383 702121 751477 750973 788896 807108 774925 852076 1812410 1892986 1200382 1000285 636418 626896 754342 745427 784136 797765 821110 825239 922319 930199 4239587 4379874 40.05 71.8 1
11:30:59 2024-01-25 617379 604023 191096 188034 296264 304035 307303 306532 201541 201242 242217 248451 279681 283625 3604469 3856640 5527874 5369198 975593 1008264 270459 239227 246954 249488 278965 270671 268440 268651 192034 195281 626653 604621 1379006 1336235 405750 403337 581767 590384 720526 701129 752583 756153 788833 802423 773826 855868 1814733 1909077 1198463 1003171 641644 621943 757192 753177 784270 798034 820748 827939 920969 926846 4293948 4386493 40.05 71.8 1
11:31:00 2024-01-25 608209 604244 191769 187448 297480 302790 308235 306748 201680 201418 242594 245749 280303 284666 3605130 3927473 5539725 5343171 971921 1009586 270351 238487 247789 249138 279106 270527 268746 269977 193722 194084 625263 595402 1370791 1346404 406073 403017 586383 589583 724727 707292 745910 750442 792256 802459 772225 858346 1821929 1907371 1208058 987906 636575 628743 747191 747610 788869 793509 817574 830337 929011 924849 4183315 4389613 40.05 71.8 1
11:31:01 2024-01-25 618238 604244 191096 188533 295906 303146 307338 306964 201368 201102 240716 247926 280508 281508 3607700 3843039 5511749 5368421 978107 1005103 270416 239602 247265 249381 278769 270527 267097 270739 192198 195108 631600 602340 1366772 1329548 407917 404581 583179 590882 724617 702121 748937 756425 788896 806199 773826 857735 1816689 1907100 1179891 1003171 642101 625497 755850 753711 784270 798034 820748 829155 922282 926155 4305238 4386493 40.05 71.8 1
11:31:02 2024-01-25 610371 603987 191721 187873 298077 303111 308945 306748 201714 200437 242253 247233 279646 285018 3590336 3913599 5549050 5338621 966383 1005103 269820 238999 247131 249595 279286 270310 269467 270512 192537 195108 626653 603131 1376466 1353113 409079 401954 585030 587008 720526 705254 749635 750744 795171 807071 768108 853362 1819617 1905915 1181774 992473 638236 629927 752207 747081 791108 800291 814562 826725 930085 930199 4204683 4373860 40.05 71.8 1
11:31:03 2024-01-25 612714 604285 191807 188072 297978 303111 307769 306820 205656 201770 242706 246335 280661 282923 3607700 3860754 5507825 5359069 978741 1005103 268999 239457 247131 249595 277826 272659 268251 269597 193311 194948 628042 597119 1376798 1335618 406183 403833 583853 591781 726747 701087 744060 754752 784058 800058 777092 860002 1820635 1919187 1181774 996718 640277 625509 751142 752074 783780 793437 823156 829834 918871 919538 4248966 4395836 40.05 71.8 1
11:31:04 2024-01-25 616541 604253 191566 187912 297558 302898 311312 305205 201714 201137 241430 247753 279716 283192 3590061 3877882 5503905 5351803 960701 1005814 269222 238999 247477 248476 277564 270346 267687 268873 192472 194871 626979 603562 1368693 1346828 408498 404858 587214 590420 721675 709766 751328 752532 793383 802531 769232 854303 1816231 1896754 1181774 996718 639548 629261 755850 747683 788869 797765 816064 825513 926696 930199 4236112 4386606 40.05 71.8 1
11:31:05 2024-01-25 609072 604249 191721 187907 297558 304035 306340 306964 201680 201102 241894 246887 280534 283157 3605834 3881522 5558138 5357352 979427 1008026 268999 239369 246369 253226 278217 270707 269196 269597 192677 193978 624962 596712 1393626 1340687 406183 404858 582802 588454 727342 703081 746441 756388 793133 802493 774741 863217 1821724 1924637 1200143 996600 641921 625953 750538 751352 785343 795615 820748 832707 920969 924087 4247719 4395878 40.05 71.8 1
11:31:06 2024-01-25 616040 605371 191665 188134 297960 302614 309170 306699 201680 201700 241430 247233 280464 284005 3590298 3877844 5493098 5346244 960888 1007548 268964 238928 248627 248476 279001 272238 267424 268838 192303 194972 628388 603131 1366672 1339335 408207 403265 587214 590443 722567 708037 754009 751426 793383 802351 772435 856318 1818894 1895866 1175598 998138 639822 629224 756522 750892 787606 801423 817462 827276 929667 930163 4235432 4386606 40.05 71.8 1
11:31:07 2024-01-25 609072 607409 191535 188138 297554 304927 307233 306964 201680 200472 242217 246951 280534 283431 3600621 3879875 5570181 5361175 979501 1007276 268999 239369 246263 249946 279001 270599 269196 269977 192642 194699 637771 597988 1368163 1342589 407338 403265 582142 588477 724727 702084 746516 756425 795639 805673 774464 863255 1825617 1929227 1186948 994468 640976 627249 750493 754245 788562 793473 823416 832707 926344 919538 4248675 4392744 40.05 71.8 1
11:31:08 2024-01-25 618679 604244 191665 188168 297834 302119 308235 306964 203484 201700 241805 247233 280534 283157 3598018 3858482 5486161 5347987 960888 1005814 269374 238629 248627 249245 278217 272659 267687 269214 192607 194972 632616 601840 1365236 1342050 409079 402982 586383 592099 722641 706253 751477 749307 791283 802495 773753 858769 1818856 1896030 1193074 998138 639148 629006 756485 749293 787483 800291 818700 827993 925652 930017 4245643 4392704 40.05 71.8 1
11:31:09 2024-01-25 609072 604217 191398 188168 296219 304927 307949 306029 201714 201032 242217 247233 280218 283157 3598018 3897260 5570050 5360316 979952 1005405 268999 239334 246091 249946 279001 270599 269196 269597 192677 194699 630822 597137 1381958 1336925 407338 402982 581289 587141 725483 701056 746516 757570 792816 797774 772035 860182 1824519 1925276 1194625 994191 643732 627286 751560 755715 788686 793027 820339 830188 926308 919502 4240928 4392744 40.05 71.8 1
11:31:10 2024-01-25 616274 607672 192668 187702 296754 305221 308200 306393 201368 201770 241805 247233 280499 283554 3600159 3857866 5474447 5342431 963556 1005814 273281 237891 247860 249595 277826 270707 267687 268055 192472 194699 632616 600552 1364911 1341176 407628 401797 585140 590443 719944 704183 746777 752074 790015 808248 774925 855831 1809494 1894328 1204220 1001745 637326 629964 758599 746984 786365 799581 820998 828969 927412 930053 4245336 4386691 40.05 71.8 1
11:31:11 2024-01-25 614143 607672 191061 188795 296233 303677 309921 306244 201748 201067 242011 247233 280268 283363 3598018 3900002 5562104 5357352 975328 1007989 267739 239741 247096 249245 279644 270599 269007 270357 192911 195144 628042 599696 1401140 1344495 407917 405473 585554 587877 726784 706253 746468 756425 795771 801432 771601 861911 1827114 1914746 1196840 990734 643015 631044 751523 753566 793105 796779 819932 835086 930952 925620 4226155 4399016 40.05 71.8 1
11:31:12 2024-01-25 614709 604213 192136 187995 297264 305612 307268 306964 201680 201700 242181 246986 280072 284928 3608632 3869285 5502423 5355622 972177 1008264 270456 239369 246334 249946 278217 270707 268440 268838 192642 194699 626653 603993 1386750 1340034 408498 401461 582142 590420 719399 701624 751440 754245 791881 808248 777129 853288 1807469 1897790 1209924 1000996 637781 621907 754342 747646 784136 800049 822535 828031 923507 935743 4269882 4395926 40.05 71.8 1
11:31:13 2024-01-25 614102 607481 192131 188168 297973 303988 309883 306496 204030 201559 242181 247233 281390 284590 3621727 3902216 5539725 5357352 970213 1007276 268964 238629 247895 249245 279001 271971 268817 268055 192338 194699 625263 594941 1375255 1344495 405895 403905 587214 589597 726784 707793 746758 753711 793413 802423 770396 860833 1824519 1914160 1187424 988813 639367 630823 749316 749271 788869 793437 816300 834045 928698 926119 4209881 4399065 40.05 71.8 1
11:31:14 2024-01-25 618219 607264 191970 188658 295749 304319 309994 306964 201680 201700 241953 246605 280680 286006 3610272 3855247 5521074 5374380 978552 1005405 268146 239793 246369 249245 278805 270707 268440 269283 191999 198112 625883 603206 1371620 1331470 408498 404545 583125 591679 724213 702121 750039 756425 789744 802423 774925 857698 1817842 1907366 1200382 1003884 642101 625256 756928 753974 785380 799161 823453 829118 920969 926809 4311388 4405363 40.05 71.8 1
11:31:15 2024-01-25 611326 604073 192165 188066 298050 302968 310712 306820 201647 200297 242792 247233 280072 284986 3609632 3928416 5556171 5346244 966383 1005405 269409 239166 247096 249595 277564 270333 268440 268838 192338 195281 631207 603993 1382416 1344729 408498 402097 586383 588844 720453 708295 746703 752074 793413 807108 768108 853325 1817842 1898097 1204220 998138 639367 631080 755413 747646 788869 801423 816300 826650 930329 930199 4223343 4386606 40.05 71.8 1
11:31:16 2024-01-25 608888 609003 192154 188589 297793 305645 309119 306892 202239 201278 242958 247057 281214 285453 3590336 3874920 5558264 5352992 978515 1005814 268999 239369 247131 249946 277826 272275 268440 269597 193216 193907 629432 596292 1370046 1334956 406183 403337 583402 590531 726784 700030 745447 755289 790952 800058 778419 860002 1816726 1914072 1161993 996718 641893 626397 753128 756200 784136 793437 824363 834045 919595 924776 4256941 4386456 40.05 71.8 1
11:31:17 2024-01-25 610186 604253 191734 188203 297978 304963 307268 306964 201714 201138 242720 247431 280912 285822 3612213 3899906 5574028 5352949 982260 1007276 268999 239369 246405 253618 278821 270707 269196 269787 193251 194972 633602 597137 1392242 1339849 407049 403337 582142 589422 726269 701092 746516 757444 792256 802157 773250 860002 1823223 1925601 1196544 994592 641644 621943 750043 754245 788598 793473 821110 834083 927695 919574 4239277 4392744 40.05 71.8 1
11:31:18 2024-01-25 618292 603992 191734 188072 296789 304356 308270 306964 201402 202017 241805 247233 280499 286024 3611343 3869561 5486012 5355622 960888 1009376 269034 239625 248521 249174 279001 272275 267615 268873 192701 195007 622483 602382 1364911 1339849 408498 403301 588084 592210 722567 708295 753692 749874 790506 808248 774925 855831 1814987 1894328 1191190 1000248 637781 628992 756522 747168 784233 799726 821110 828881 926344 930199 4239277 4386328 40.05 71.8 1
11:31:19 2024-01-25 610369 607740 191096 188795 296839 304498 308235 304882 201714 201032 242217 247233 280499 283554 3598055 3909086 5546516 5368538 981353 1009697 268964 239741 246299 249595 279394 270310 269765 270357 192642 194699 620849 598841 1375647 1340912 407338 403337 582142 588687 724727 703151 746516 756204 793450 800058 770359 860796 1824519 1927517 1197743 989582 643015 627782 750007 754245 791977 793473 820525 832114 927695 925840 4232622 4386506 40.05 71.8 1
11:31:20 2024-01-25 614722 603947 192206 187578 296785 303075 308538 306358 205726 201735 242181 247233 280499 284893 3600159 3857866 5485974 5345311 962489 1008190 270725 239192 248275 248683 279394 270635 267687 268873 192338 195174 625569 602345 1363610 1341638 408498 405448 588061 590420 721546 708295 748937 755124 791101 802495 773789 855794 1817323 1892986 1182330 997428 639367 630634 758087 746947 786565 800291 819941 827939 926381 930199 4235696 4389613 40.05 71.8 1
11:31:21 2024-01-25 609008 604217 191700 188168 297104 304963 307733 306065 201748 200892 242217 247233 280534 285417 3598093 3889126 5558376 5365958 983848 1009697 269493 239192 246228 249910 278929 270419 269765 269977 192642 194699 630822 597202 1401334 1344766 407338 403301 581822 588331 724727 704080 742640 758038 793450 800094 772812 862174 1827114 1927480 1202301 992473 643015 626860 750043 754640 790547 793545 821110 832151 927612 919538 4236251 4409012 40.05 71.8 1
11:31:22 2024-01-25 608245 604213 192714 187025 299800 302614 307769 306964 201090 201735 242217 247233 280534 283890 3605130 3857778 5483773 5363461 963518 1005183 271261 239282 247683 249874 278110 272130 268333 270548 192502 195108 623873 600552 1392005 1338753 407628 400933 584684 592941 720453 705217 751662 751352 792258 809390 777129 855868 1812683 1894328 1204220 1001745 636418 627339 755925 745851 783780 799450 822280 827939 924942 934303 4247832 4392744 40.05 71.8 1
11:31:23 2024-01-25 611106 607708 191096 188834 295910 303111 311312 306065 201714 201418 242594 247233 280770 281469 3606059 3888911 5545100 5357352 971921 1006526 268146 239369 247686 248961 279716 271731 269017 269977 192502 195108 626653 598841 1379377 1344529 408207 405579 586826 588748 727299 709300 749640 755215 795771 800058 770396 866215 1827114 1916470 1178632 992473 641826 631080 752630 752569 791108 793401 818463 832268 930049 919538 4220479 4386418 40.05 71.8 1
11:31:24 2024-01-25 615051 604253 191700 188241 297554 304963 307733 306964 201748 201735 242648 247926 280160 284457 3627202 3863581 5506462 5357352 972982 1005405 268812 239405 246405 249770 278805 270707 268817 270702 192396 195545 625263 605724 1381594 1334883 409661 403158 583681 590457 723729 702084 753692 756425 792256 806551 774925 857050 1816550 1908930 1198463 1004599 642101 625497 756522 754780 786528 799726 820785 829155 921006 927537 4311388 4395836 40.05 71.8 1
11:31:25 2024-01-25 609749 607994 191769 188168 295884 303111 308235 306964 201714 200472 242594 247233 280269 284928 3611320 3928454 5530176 5347987 965208 1005405 269820 239334 247651 249245 278805 270599 269800 268090 192303 194699 635435 603449 1391399 1354075 409661 402555 585481 587730 721675 706439 750250 752532 796898 808248 768144 857087 1821929 1906223 1183657 994592 639604 631758 753128 749293 791108 798888 817518 827313 930085 930199 4196019 4377132 40.05 71.8 1
11:31:26 2024-01-25 610592 609495 191739 188602 296816 304249 307303 306393 205691 201735 242181 246472 280961 283157 3600920 3866271 5502423 5357352 978515 1005814 269034 239369 247421 249770 277400 270707 268440 269787 192946 194154 644772 595490 1378639 1336999 406975 406008 582987 590236 727299 703081 746600 754172 793383 802566 778196 861261 1816726 1914991 1181774 996718 641644 621870 752593 753030 786365 793473 824363 829908 920969 923473 4253804 4395836 40.05 71.8 1
11:31:27 2024-01-25 613284 604253 191562 187912 296812 304419 309674 305169 201714 201735 241430 251779 280499 284023 3610272 3889336 5511749 5351803 959520 1005405 269409 238963 247686 248547 279394 270671 267366 268908 192303 195007 635888 602345 1366798 1342589 408498 403301 587338 590420 723729 709116 750647 751277 793383 806963 773522 856356 1818894 1897016 1182860 998138 639367 632188 755813 750900 788832 797765 817536 827790 929011 930199 4223306 4383102 40.05 71.8 1
11:31:28 2024-01-25 609063 604217 191700 188164 296816 304963 306804 306964 201714 200472 242217 247060 280499 283157 3610272 3890987 5567701 5357352 979539 1005814 269034 239369 246126 249595 279001 270599 269196 269977 192677 194699 628042 597202 1375977 1342589 407338 403337 582306 589312 724727 702157 743496 759041 796771 805710 774464 862639 1825617 1926427 1174241 994468 641893 621907 749316 754780 789717 799643 821110 832114 926381 924812 4235508 4395836 40.05 71.8 1
11:31:29 2024-01-25 617358 604213 192171 187613 297793 303557 309410 305468 203175 202087 242181 247233 280534 283987 3599997 3863454 5476795 5338621 960167 1005405 269409 238629 248663 249245 278217 272275 267687 270666 192607 194699 631207 601840 1407034 1340687 407917 403301 586635 590429 723701 706253 751514 749307 788833 808819 776121 858769 1818620 1894520 1206139 1000987 637781 629070 755813 749293 784136 800291 821110 827939 927686 934156 4235508 4386493 40.05 71.8 1
11:31:30 2024-01-25 610638 609268 191096 188795 295942 304698 309205 306101 202341 201383 242181 247233 280534 281504 3600770 3907777 5550191 5356478 977449 1005814 268146 240113 247096 249245 278187 270635 268817 269977 192642 194699 636208 598841 1383903 1342893 407917 405473 583899 587914 728848 705753 745902 755657 795807 801432 770125 861985 1827246 1926381 1185540 994468 643932 630934 752518 755205 792157 793027 818552 835086 930989 919538 4226250 4389613 40.05 71.8 1
11:31:31 2024-01-25 616269 608135 191665 188203 297270 304748 307303 305965 201541 201829 242011 247233 280142 285000 3610272 3870624 5511749 5347987 970101 1005405 269855 238999 246369 250124 278217 270743 268440 268055 192881 194699 625263 603637 1383593 1345285 408498 404284 582269 590702 719980 701624 748900 754752 788797 802567 774925 854577 1812683 1900825 1179891 1003171 640976 627249 761748 751129 787483 802557 825806 827127 926368 930053 4272244 4389602 40.05 71.8 1
11:31:32 2024-01-25 611206 607667 192305 187907 296824 302614 310724 306748 201714 201418 242217 246127 281193 285785 3599997 3911369 5526463 5338621 967180 1005851 269855 238629 247931 249245 279001 270707 268440 269218 193251 194154 625263 594561 1367461 1346404 406183 402734 586383 589583 724727 708295 746516 750818 793450 802531 772262 858346 1821929 1910006 1185540 986739 638423 629188 749960 749367 791977 798907 821105 832076 930254 928703 4197155 4386380 40.05 71.8 1
11:31:33 2024-01-25 609559 607708 191842 189056 297372 303963 308235 306964 201680 201735 241554 248132 280643 282258 3610272 3843039 5503905 5366717 977854 1005405 268181 239566 247166 249595 278609 272275 267687 268873 192642 194699 626979 600552 1387695 1325386 407917 405188 583899 588926 726784 704256 750943 756425 791320 801822 774925 858346 1816689 1911360 1181774 1003171 643015 627375 756522 754245 784136 798034 820748 831889 923619 930260 4301611 4408633 40.05 71.8 1
11:31:34 2024-01-25 613681 604064 191734 188168 295888 303111 310163 305741 202868 201067 242217 251955 280303 284493 3600621 3900226 5546259 5347987 967764 1007312 269667 239369 247895 249770 278409 270477 268817 268873 192338 195281 625263 603993 1394472 1346404 408045 403301 586383 588762 722093 709532 750906 753748 795807 808819 770396 855831 1821929 1902173 1204220 998138 640277 632208 755449 749874 790547 800049 817536 827939 930085 931581 4243741 4389646 40.05 71.8 1
11:31:35 2024-01-25 610184 608190 192278 188658 297901 304741 307268 306393 201748 201418 243499 246951 281847 283788 3615424 3890113 5558376 5357352 981542 1006599 268999 239121 246440 253725 278217 270743 269196 269787 193251 195019 626333 597137 1375482 1342589 407338 404225 582197 588748 726784 702121 744060 755657 793181 802459 774375 861336 1824519 1923015 1192706 994592 641188 625497 750456 754245 788869 793545 820748 831677 926990 924849 4235517 4395926 40.05 71.8 1
11:31:36 2024-01-25 609308 608778 191525 189183 295843 306515 308164 306676 202553 201454 242918 247127 281211 283916 3610272 3897755 5590356 5364530 979539 1007312 269034 239369 246334 250088 279001 270671 269196 269787 192677 194557 626333 598841 1392005 1342589 407338 403373 583816 588748 724727 702157 744845 756762 795639 802459 774925 860076 1824519 1925637 1186948 995300 640976 621943 751142 754640 788869 793509 820748 829871 926381 926809 4235583 4386484 40.05 71.8 1
11:31:37 2024-01-25 618020 604285 191734 188072 296754 303515 311312 306424 203175 202229 241698 247891 280437 283916 3612129 3867051 5486088 5357352 960888 1007363 270833 239369 248663 248511 279001 272275 267687 268908 192642 195144 629797 603131 1370883 1341638 408498 403373 587251 590882 722641 708295 754228 750442 791174 807108 774874 857735 1816689 1894328 1193074 1000285 638460 630364 756522 747646 787716 800291 821110 829155 926381 930199 4239587 4386208 40.05 71.8 1
11:31:38 2024-01-25 615093 607744 191432 188630 296013 304963 308270 306317 202341 201419 242684 247021 281144 283916 3612129 3902694 5567701 5368499 979427 1005814 269479 239369 246299 249803 279286 270671 269196 268055 192677 194699 630822 597137 1392330 1344914 407917 403976 583038 589606 724727 703187 744882 756799 795208 801592 772693 857563 1827114 1925637 1183657 992473 643473 627375 751523 755316 791398 798034 821110 829871 929011 919610 4229420 4386484 40.05 71.8 1
11:31:39 2024-01-25 616913 604285 192679 187574 297482 303039 307984 306393 201680 202228 242217 247233 280996 286024 3613928 3866271 5487000 5355622 964931 1009848 271296 238715 247860 249946 278217 272275 268440 270739 193005 195007 632616 600552 1383506 1341638 405448 402133 585140 590919 720489 705254 752932 752111 788797 806737 774981 853362 1814987 1896754 1186948 1001745 636612 627213 754775 747683 784233 800121 823193 829155 922962 928515 4266124 4389613 40.05 71.8 1
11:31:40 2024-01-25 612477 607703 192305 188160 299251 302827 308305 306748 201714 201700 242558 247060 281783 283121 3608632 3905077 5548690 5367446 970101 1007239 268964 239166 248627 249275 279680 270527 269007 270357 192642 194699 625263 597975 1389699 1344495 407338 405759 587334 590002 728331 709300 744023 755353 795771 804161 771488 862524 1827114 1918339 1191190 991026 641188 631974 751142 751314 790850 793473 818700 832268 930049 924776 4214088 4395878 40.05 71.8 1
11:31:41 2024-01-25 617305 609195 191665 188795 297657 304713 308200 306964 201714 201700 242558 246605 280268 284090 3615860 3855037 5537306 5376879 976953 1008190 270387 239899 247509 249839 279001 270671 268817 269283 191999 195794 630127 603993 1386249 1335288 408658 405149 583899 590420 724727 702121 754877 756457 789948 802459 774925 858346 1818620 1909969 1204220 1004599 643932 627303 759479 755316 785936 800291 820748 830337 923615 927501 4301045 4386418 40.05 71.8 1
11:31:42 2024-01-25 608651 604213 192176 188168 296789 303111 308270 306964 201748 201559 243350 247233 280604 287176 3610272 3934047 5554174 5345196 965208 1009697 270540 238452 247754 249417 278929 270491 269124 269941 193251 194154 655166 596264 1384149 1356002 407338 402061 586799 588748 724727 708221 746516 751352 796898 807108 772262 858346 1821929 1910006 1183657 989545 638236 629224 750007 750432 792793 799726 820525 830337 930085 929505 4185872 4386380 40.05 71.8 1
11:31:43 2024-01-25 615299 607708 191700 188634 296848 303999 308200 306964 201680 202335 241894 247233 281018 282689 3606059 3851974 5502423 5366717 980102 1008079 270797 239121 247647 249663 279394 272936 267473 270739 192906 194997 631207 599236 1373319 1327300 407338 405152 586615 592955 727815 705217 749159 756425 790952 801222 777681 860182 1817842 1912716 1183657 1001745 643015 627339 755850 756388 784136 798034 823119 830337 920245 926809 4286481 4399039 40.05 71.8 1
11:31:44 2024-01-25 614177 608769 191700 188207 297978 303075 308235 305728 202307 201348 241805 248274 280268 284027 3590298 3886246 5542307 5341343 963630 1005405 269632 238963 247647 249696 279752 270310 269431 270739 192502 195245 634025 603993 1400946 1351405 410245 403265 585554 588849 720526 708576 752932 753678 796935 808248 770359 857933 1820429 1909077 1183657 998138 640277 631974 758457 749838 791108 800013 816277 827902 930085 932835 4223494 4386506 40.05 71.8 1
11:31:45 2024-01-25 610642 607699 191739 188203 297978 303999 307233 306748 201680 201700 242936 246726 280534 283589 3600583 3873854 5551578 5355622 981353 1005405 269409 239369 247194 253653 278217 270671 269847 269833 193311 195002 644772 597119 1390270 1344914 407917 404366 583024 588582 726710 702084 748833 758038 793273 804840 777129 861261 1821929 1926344 1194274 995300 641644 625461 751523 753140 787409 793509 823156 832268 924997 927765 4239587 4399175 40.05 71.8 1
11:31:46 2024-01-25 619610 604253 191734 188499 297825 302578 309891 306964 201714 202193 242217 247926 280464 284023 3598018 3866754 5483773 5346244 960888 1007276 269597 239369 248663 249245 279001 272659 267687 269283 192642 195281 631207 603956 1368813 1343154 409079 403797 588047 593363 723729 709226 753232 751463 790470 809390 774925 858346 1817014 1897016 1185540 1000996 639604 631484 756522 747610 786492 800291 821110 830337 926381 932835 4242305 4386506 40.05 71.8 1
11:31:47 2024-01-25 610166 607672 190928 189097 296895 303606 308270 306065 202341 201383 242217 246916 280499 283192 3606059 3905905 5550466 5361175 973175 1005814 267739 239741 247477 249245 277952 270635 268817 268055 192911 194699 633254 600124 1392005 1344495 408498 405506 587031 589927 728848 707145 750250 756351 795588 802297 771715 862524 1827114 1910611 1219573 992435 643015 631974 753664 754640 793084 793437 818738 833488 930085 924984 4205109 4392744 40.05 71.8 1
11:31:48 2024-01-25 616040 604249 191734 188203 296803 304927 307733 306964 203912 201700 242181 247233 279646 284933 3610272 3870662 5521074 5355622 971559 1005405 269409 239334 246334 249946 278217 270671 268440 269437 192642 195281 634025 604069 1366719 1337184 410830 403301 583120 590236 723729 705045 751989 756351 793383 806999 778196 857542 1818894 1903522 1194625 1001745 640277 627213 755701 751964 784270 800085 825693 830470 922309 930199 4266010 4386484 40.05 71.8 1
11:31:49 2024-01-25 608842 609272 192310 188168 297721 302366 308270 306964 201680 201559 242217 246472 281474 283157 3606059 3899965 5514451 5346244 967417 1007276 269820 238593 247895 249595 279001 270671 268817 269597 193557 194154 630822 595838 1402572 1350232 406183 403017 587334 590002 724727 708295 746623 753604 796771 807122 770249 863255 1825617 1917080 1211896 988813 640277 629188 749316 750368 790850 799726 818700 829908 930049 926202 4196175 4386493 40.05 71.8 1
11:31:50 2024-01-25 620050 608765 191363 188233 295910 303892 308200 306964 201680 201700 241465 246605 280303 282923 3604469 3837583 5511749 5370547 977156 1007548 268743 239369 247096 249595 278609 270707 268251 269694 192642 195281 627312 600401 1379491 1333395 408009 405759 584013 591718 726269 704183 750572 756493 790015 802459 774667 858769 1820876 1908930 1181774 1005277 643932 629070 759897 755169 785936 800291 822535 830439 926344 928812 4305238 4405188 40.05 71.8 1
11:31:51 2024-01-25 613779 604244 192033 188203 297973 304234 308270 306065 202795 201383 242217 246605 280160 284457 3605872 3895826 5530138 5341343 965006 1005405 269820 239166 247860 249595 277941 270563 269196 268838 192472 195281 629797 603993 1369685 1350825 408658 403301 585554 588748 724213 709300 749270 753030 796935 809390 770089 855794 1820838 1910534 1206139 997863 640061 632312 755949 751500 792157 803992 818762 829081 932097 932175 4229533 4373823 40.05 71.8 1
11:31:52 2024-01-25 608371 608966 191734 188168 297978 304035 307018 306428 201680 201828 242972 247060 280604 283219 3610272 3873854 5530101 5357352 980652 1005814 270761 238963 246405 253618 278217 270671 269196 269787 193297 194154 662789 596264 1383773 1336999 407338 405493 581731 588854 726784 702084 746516 757870 793377 802423 774925 861299 1822517 1925601 1192706 997312 641893 628550 753664 756315 788722 793365 823416 835048 928592 927464 4236251 4399222 40.05 71.8 1
11:31:53 2024-01-25 617358 604253 192305 188072 297187 304309 308270 306144 201090 202193 242181 247233 280499 283765 3590298 3866254 5474447 5346244 963518 1005066 269855 237891 247860 249770 277699 272659 267687 268616 192677 195007 632616 600552 1389830 1340687 408207 402698 585554 590882 720526 705254 751477 750936 788797 810535 776907 854577 1812683 1894328 1198463 1000167 637932 626381 757468 751389 786328 803583 825806 826539 923505 934083 4266521 4386418 40.05 71.8 1
11:31:54 2024-01-25 619792 604213 191566 188795 295874 304140 311042 306964 201680 201559 242181 247358 280253 285417 3610272 3848654 5521088 5366717 977854 1005405 268181 240113 247131 249946 278805 270707 268440 269694 192034 195281 634903 600828 1371240 1328350 408045 405759 584013 588853 724727 702157 750039 756425 784324 802423 777129 860182 1817842 1910006 1204220 1003171 643473 627339 757542 754103 784136 798034 822866 830337 923508 928905 4292178 4386305 40.05 71.8 1
11:31:55 2024-01-25 621623 604073 192519 188100 297685 303075 308235 306065 202341 201103 242477 248622 279721 283987 3590336 3894868 5522231 5340365 964669 1005814 269409 239682 247477 249245 278409 270599 268817 269283 192472 195281 628388 603998 1378510 1344729 408081 403337 588084 590112 722093 709300 751291 754752 793486 807108 771488 855868 1816689 1896745 1177414 998138 640277 631974 756522 752001 788869 800049 818700 827939 932467 932175 4246823 4396553 40.05 71.8 1
11:31:56 2024-01-25 609072 609127 192170 188531 297937 304819 307869 306928 201748 201067 243008 247233 281193 285822 3600583 3879889 5567701 5357352 982334 1005814 269444 239405 246334 249946 277530 270599 269611 268429 193081 195007 637771 598841 1382283 1344914 408207 404510 583899 588766 725754 704220 747035 758443 796935 801258 773789 860039 1825946 1925601 1183657 992473 643932 629188 752207 755790 792231 799161 821110 831677 929669 924812 4239277 4389862 40.05 71.8 1
11:31:57 2024-01-25 617840 609008 193449 187770 299664 304741 310213 306964 201613 202194 242904 248203 280926 284422 3608744 3866240 5483773 5347987 966346 1005405 270714 238680 247686 249946 278217 272659 268440 268838 192946 195019 625263 600552 1364911 1341638 408498 402097 583899 590429 720489 704183 748479 752495 788530 809390 774944 853325 1814571 1898097 1192706 1001745 638460 625497 755850 749838 784233 801813 824363 827939 922246 934376 4259901 4386484 40.05 71.8 1
11:31:58 2024-01-25 612911 608594 191730 188585 297469 302790 311166 306892 201680 201559 242074 247856 281643 284609 3610931 3896665 5539725 5357352 969365 1008026 268216 238999 247931 249245 279394 270707 268817 268651 192642 194734 626653 595639 1377397 1344495 407338 405795 587251 590002 728331 709079 746468 755353 795771 802423 772072 864477 1825816 1909187 1194957 991063 643015 631974 751523 752037 791108 793509 819941 832342 930085 926809 4205109 4386493 40.05 71.8 1
11:31:59 2024-01-25 618288 607708 191700 188795 295910 304641 308235 306856 203745 201489 242684 249146 280359 283916 3613036 3861336 5526463 5374380 975762 1005814 268216 240201 247647 250088 279001 270671 268817 269506 192034 195758 625263 602147 1390270 1333395 408658 405795 585516 590429 724727 702157 751180 756762 790952 802531 774925 857087 1816550 1907576 1181774 1005314 641893 626860 758008 754640 788274 797765 824363 830337 923688 930199 4293948 4389613 40.05 71.8 1
11:32:00 2024-01-25 605790 607204 192340 188203 297757 303111 308270 306134 201714 201700 243350 246570 281144 286338 3612129 3924463 5541798 5331013 962944 1008264 269855 238629 247686 249595 278609 270419 269847 269218 192946 194154 634992 597137 1394001 1354662 407917 402698 586502 588331 723701 707292 744551 752532 798064 809390 770359 858807 1819918 1907265 1185540 991767 638236 629224 752207 748576 793356 797765 818724 830337 934152 930199 4189290 4383379 40.05 71.8 1
11:32:01 2024-01-25 614796 608736 191734 188258 298068 303786 308270 306676 201402 202723 242217 247489 281390 283121 3603603 3851211 5511202 5376879 977854 1007276 268999 239369 249288 249699 278217 273045 268440 268464 193287 194866 650057 596712 1372046 1333064 407049 405473 584726 589831 727815 702157 750594 755753 788797 801258 775017 862598 1821929 1914710 1183657 996718 642101 625497 756298 754245 786528 793545 825610 833525 923652 926166 4248966 4399061 40.05 71.8 1
11:32:02 2024-01-25 617799 607735 192340 188499 296789 304035 310180 306532 202579 201735 242011 246605 280630 284059 3610272 3890874 5518128 5359779 960851 1008942 269716 239369 247895 249070 277564 272275 268225 269624 192642 195281 634459 603993 1367651 1343625 410235 404545 588918 590175 724213 709300 755087 752843 793413 808248 774925 858346 1824007 1897016 1180481 1000322 640277 631234 757004 749271 788869 800049 821110 830337 928352 931516 4239587 4386484 40.05 71.8 1
11:32:03 2024-01-25 609308 607740 192206 188233 297549 305930 310030 306964 202341 201102 242972 247233 280884 284023 3590298 3888865 5575036 5376879 979952 1008264 268930 239971 246954 249663 279788 270599 269196 268464 192946 194699 628042 600007 1395246 1344914 408207 405795 585140 589510 727815 706253 747072 756835 798064 801258 771525 863863 1825946 1925637 1189307 992473 643932 631080 752207 755852 792231 793545 821110 832305 928735 919574 4236251 4386569 40.05 71.8 1
11:32:04 2024-01-25 614754 607440 192510 188203 296754 304463 307769 306428 201714 201770 242181 247233 280569 284964 3604469 3867051 5502423 5352987 965133 1008116 271992 238487 248941 249874 278769 272936 268333 270739 193076 195245 625263 600552 1366212 1336999 409661 404172 587214 590175 723701 707292 750995 755289 788833 811864 774981 857124 1814733 1894328 1183657 1001745 638423 627375 758673 747646 784270 800085 820748 829155 926381 928515 4256851 4392744 40.05 71.8 1
11:32:05 2024-01-25 613377 609064 191734 188237 297960 303485 309241 306964 201748 201735 242253 247233 281425 281469 3607700 3900339 5535506 5349717 969523 1005851 270833 239121 248834 249346 279234 270563 269160 270739 193146 195245 628042 596264 1382499 1346404 406183 405759 588918 590420 729938 710307 746516 754817 795771 807122 774925 861336 1825816 1905140 1189307 989619 640277 631080 750456 751505 791108 799726 818775 832305 930085 928885 4190195 4386456 40.05 71.8 1
11:32:06 2024-01-25 618292 608736 191398 188830 296562 304748 308270 306640 201714 201912 241841 246639 280534 283157 3590336 3843039 5521074 5370270 976642 1005405 268146 239944 247131 249946 279286 272405 268638 272078 192900 195245 627312 603206 1365705 1334581 409953 407742 583845 591682 725754 704220 750572 759655 788761 802423 779076 862827 1824085 1912716 1183657 1001745 643473 628263 757599 755715 784136 799161 823156 834120 923688 928885 4286481 4399061 40.05 71.8 1
11:32:07 2024-01-25 614452 607708 191774 188237 297978 303182 308235 305850 202795 201559 242253 251814 280399 286264 3590410 3895017 5530176 5340365 964433 1005103 269632 239369 247931 249420 278215 270671 268817 269283 192396 195794 629797 605724 1388953 1344617 410537 404402 588881 590508 723729 710270 753119 754752 795771 808819 773924 857087 1820635 1896754 1167316 1000322 641188 632907 756522 752074 790547 801213 819941 829746 929428 934339 4236251 4386484 40.05 71.8 1
11:32:08 2024-01-25 607504 607703 192425 188271 297753 305679 307303 305930 201782 201735 243765 247233 281425 283824 3600822 3872220 5563738 5359069 979464 1007312 269409 239531 246369 253297 279001 270671 269232 268464 193251 195007 632212 597993 1385524 1346828 409079 405185 583305 589965 727815 704037 749729 760195 795588 802423 774925 861299 1828219 1928097 1202301 992473 643932 629033 752979 756388 791108 799161 820748 832305 930329 927537 4239277 4392744 40.05 71.8 1
11:32:09 2024-01-25 617416 609272 192988 187912 297725 303111 311042 306891 201714 202370 242630 247233 281158 284023 3608744 3844883 5479869 5340365 966383 1005851 270679 237926 247931 253582 278217 271533 268817 268908 192981 195281 640367 600552 1390599 1341638 405750 405432 587104 594021 723729 706947 753007 752384 792821 811682 778196 858234 1815260 1895671 1200382 1003847 638236 629188 756522 747683 786565 802411 820785 830337 927695 928588 4253804 4386484 40.05 71.8 1
11:32:10 2024-01-25 613582 609069 192329 188271 297270 303111 310432 306532 201782 201418 242590 247233 280961 284426 3607700 3907963 5535781 5357352 970213 1006563 268999 239405 248698 249245 277673 272275 269007 268873 193116 195531 632212 596352 1389275 1344803 407338 405867 585478 590420 728221 710160 750334 755641 797991 802315 772509 865106 1829677 1923604 1200607 991767 642101 631974 752444 754365 791108 793509 818775 833745 934152 926155 4211451 4392744 40.05 71.8 1
11:32:11 2024-01-25 618255 604249 191769 188791 297872 304748 309994 306964 201748 201770 242630 246639 280072 284112 3600644 3846829 5521074 5359069 971846 1002936 268181 239944 246405 249770 279001 270707 268440 269318 192034 198060 625263 604854 1372045 1335288 408983 405795 583899 590429 724727 705082 754877 756762 793309 807122 776944 859495 1820429 1908893 1204220 1004524 644654 627339 759164 753566 787716 800109 825581 830337 924342 930199 4304011 4392744 40.05 71.8 1
11:32:12 2024-01-25 608640 604244 192644 187907 297239 303146 308305 306964 201714 201735 243179 246778 280961 285000 3600920 3918930 5531842 5331013 963630 1005103 270679 238629 247513 249245 279001 272275 269800 269218 193287 194154 639161 597119 1383491 1351783 407917 403017 586383 589312 724213 707292 747035 751389 798064 809122 769883 858122 1820914 1912999 1185540 991635 640061 629078 753128 751500 794774 801423 818775 832894 936256 930185 4189290 4386417 40.05 71.8 1
11:32:13 2024-01-25 617854 607445 192504 188765 297973 303999 310144 306460 202621 201735 242217 246605 281073 284457 3598018 3877882 5507825 5355622 959019 1008264 269374 239334 247860 249035 279788 272238 268251 269659 192642 195281 635888 603144 1371540 1344495 408045 404225 589336 592520 723664 709803 753692 752111 793413 807071 774925 857698 1817842 1897016 1200607 998791 641893 631718 759715 751389 788686 802557 822792 830188 930218 932725 4245643 4389559 40.05 71.8 1
11:32:14 2024-01-25 611330 608692 192136 189092 297558 305858 308129 306964 202307 201067 242972 247233 280926 284023 3609632 3900339 5561917 5365001 979539 1007548 270567 240113 246369 249770 278180 270599 269196 268616 192642 195281 620849 599696 1377421 1344495 408498 405759 585140 589583 727815 706253 747035 758710 798064 800094 772072 862598 1829297 1918856 1204220 992473 643932 631974 754463 755594 793208 799076 821105 836876 931650 926312 4238359 4392744 40.05 71.8 1
11:32:15 2024-01-25 614686 604217 192340 188593 297811 304840 308164 306428 201714 201735 242792 247926 280534 285802 3606059 3868955 5509993 5346244 972110 1005405 269855 239334 247060 250616 278556 272275 269196 268873 192642 194699 634025 604069 1399948 1341638 408947 402698 583972 591679 723729 702157 750002 755353 790506 808248 777213 855794 1816550 1903522 1202301 1006030 640277 625497 757236 752597 786528 802378 825731 830439 926294 933567 4269411 4392785 40.05 71.8 1
11:32:16 2024-01-25 610371 608897 192574 188164 297412 303039 309170 306424 202519 202018 242729 246472 281425 284515 3610272 3911369 5530399 5345967 965968 1007239 270644 238963 247895 249595 279394 272238 269007 269597 193617 194154 628042 596264 1396277 1351783 407338 404858 587246 589583 726269 708295 745902 751389 798064 808248 773826 862827 1825816 1912716 1208058 988813 639367 631044 752207 751500 793356 800291 821110 832114 931465 931581 4190008 4386267 40.05 71.8 1
11:32:17 2024-01-25 619563 608810 191966 189125 297942 304533 308909 306964 201714 202653 241841 248097 280969 284755 3606059 3850357 5502423 5370547 979226 1007548 268964 239369 247442 249946 279001 273045 267651 268873 192946 194972 629797 598415 1387919 1327300 407338 405795 585554 590592 728848 706253 751440 756762 788761 802387 776870 862561 1823223 1915430 1185540 998828 643932 626860 755413 755316 784233 797998 825610 833488 920969 926809 4267723 4408519 40.05 71.8 1
11:32:18 2024-01-25 618071 604109 192165 188527 297960 304741 310437 306820 202239 202159 242145 246400 280499 284023 3611367 3885322 5502423 5355622 960888 1007548 269820 239334 249048 249245 279394 272659 268440 269283 192946 195281 634459 603562 1373512 1344495 408045 404545 588918 592592 724727 710307 755303 752111 793413 809390 777129 858346 1817842 1897016 1194957 1000996 640277 631974 758008 749234 788869 800049 822866 830337 930329 932175 4235470 4386484 40.05 71.8 1
11:32:19 2024-01-25 612479 609008 192061 189187 296528 305750 309236 306928 202693 201524 242792 247820 281214 284315 3607700 3909086 5567701 5365001 979264 1007276 268777 240113 247096 249770 278510 270671 269196 268464 193081 195144 626653 599766 1391681 1345449 408498 405795 585668 589583 728848 707793 746703 756799 798064 800622 772262 865092 1825946 1927480 1198724 992473 643932 632870 753808 755715 793356 793473 819941 834748 932317 924812 4232900 4392744 40.05 71.8 1
11:32:20 2024-01-25 615601 604217 192026 188499 299718 305141 310213 308592 204030 202018 242787 247891 280394 285730 3613036 3859470 5515136 5355622 972177 1007580 269855 239369 246369 253618 278805 272238 268817 269248 192642 195359 625263 603993 1373823 1340687 409272 403301 585284 592099 722604 704183 755953 755794 793413 807108 777129 857735 1817842 1907302 1190787 1006030 642101 625497 758673 755044 787679 800013 824363 830337 923652 930199 4298738 4386606 40.05 71.8 1
11:32:21 2024-01-25 609072 608340 192340 188203 297200 303999 310432 306928 203745 201454 243441 247714 280876 284821 3607597 3911106 5546259 5322180 962375 1007239 269855 238629 248453 249103 279001 272238 269007 269977 193863 194154 631691 594561 1412172 1352742 407049 403373 588084 590420 726784 708037 746516 752458 796898 807108 774925 860039 1824519 1912716 1183657 988813 640277 630597 751674 750966 792231 800291 822280 834083 930012 930199 4183315 4383481 40.05 71.8 1
11:32:22 2024-01-25 618094 608598 192002 188830 297768 304035 308270 306964 202307 202653 241805 251884 281214 284499 3613928 3842499 5513622 5376083 978070 1005814 270833 239563 247442 249946 279001 272852 267687 270739 193081 195144 631207 598841 1389671 1327300 407628 405831 586349 590592 728848 706253 751477 756726 790915 802423 777249 862827 1821929 1915430 1183657 1003171 643732 629188 756522 755790 784136 799161 824363 829871 920969 930199 4291258 4399023 40.05 71.7 1
11:32:23 2024-01-25 612543 607204 192171 188207 296720 303999 308270 306134 202621 200472 242253 248274 279747 284893 3607049 3920898 5552759 5348581 965246 1008264 269855 239166 247895 249946 279447 270346 270486 270548 193116 195281 628042 603562 1383241 1352480 408045 403337 586383 588748 722641 707793 749233 753030 798064 809390 770396 857467 1821929 1907481 1208058 996718 640277 632422 755413 751500 793356 801249 818118 829746 932794 934303 4208074 4373823 40.05 71.8 1
11:32:24 2024-01-25 612172 607672 192305 188795 297978 303500 307769 309356 201680 201770 242972 246951 281478 283192 3606059 3864475 5527874 5367446 981278 1008190 269681 239563 247754 253938 278021 272275 269196 268055 193652 195245 629432 597119 1372373 1339812 409079 405759 583899 590259 728331 704183 747035 758038 795171 806804 777970 863863 1825816 1931103 1186948 996718 642101 627339 752207 756388 790837 798034 824363 833488 929011 927501 4235432 4399175 40.05 71.8 1
11:32:25 2024-01-25 618108 607708 192305 188664 297748 302827 309674 305930 202516 202688 242253 251708 280534 284027 3590298 3844773 5483773 5349071 960813 1008264 269751 239599 249116 249103 279788 272936 268297 272003 192946 195281 631207 603135 1386578 1340764 409661 404545 588918 590592 725791 710307 752896 752606 792852 810535 777129 858346 1817842 1898362 1191190 1001745 639367 631080 758673 749271 787716 798888 820748 830439 928352 933495 4245643 4386493 40.05 71.8 1
11:32:26 2024-01-25 610638 610134 191665 189394 297099 304498 308270 306748 202341 201559 242217 247233 281082 283788 3590298 3888902 5558063 5365001 977156 1009549 270380 240201 247754 249488 279788 270527 269160 270739 193076 195245 620610 599897 1383722 1344914 408498 405579 589497 590420 728889 708797 746924 758991 798064 801822 771525 865130 1829875 1921909 1204373 993611 644730 632907 754342 754780 792793 793509 819941 834785 932757 924812 4220479 4386484 40.05 71.8 1
11:32:27 2024-01-25 615837 608769 191734 188237 297978 304963 308200 305895 201748 201700 242253 247233 280072 284693 3604469 3875458 5519607 5355622 972982 1005405 270567 239828 247612 249767 279250 271985 268935 270739 192502 195656 625263 605724 1384825 1336852 409887 405116 583899 590420 724727 705071 755841 756493 793450 807108 778233 858346 1818856 1910075 1202301 1006030 643932 627819 760027 755852 788869 797765 824363 830337 925652 930199 4305068 4402109 40.05 71.7 1
11:32:28 2024-01-25 610170 607663 192375 188203 296781 304698 308305 306964 201748 200927 243557 248103 280499 284982 3606059 3913413 5544825 5341343 963630 1005814 270868 238999 247931 249946 278244 271948 270489 270285 193311 195174 634992 599691 1378325 1356002 409661 403158 587297 588564 724727 707793 745607 753214 798975 809390 770089 858346 1818856 1910006 1185540 995026 639367 630597 754342 749145 793356 802112 818775 830337 935512 932175 4201681 4380114 40.05 71.8 1
11:32:29 2024-01-25 614754 609033 192305 188799 298050 304035 308305 306428 201541 202018 242801 247233 281425 283303 3605130 3852071 5507825 5358794 977156 1005814 269409 239369 247686 249946 278217 272852 268817 268429 193652 195002 630822 597975 1374169 1340986 408207 407163 583754 593785 728848 705082 750809 757370 792852 802495 779231 864944 1824519 1936080 1185540 998738 643932 626417 753128 754245 788869 798034 826822 834748 929011 927501 4245935 4399061 40.05 71.8 1
11:32:30 2024-01-25 618071 609033 192345 188799 300094 303075 311332 306964 202341 202370 242011 246605 280617 284023 3606059 3880077 5493098 5347987 961746 1005851 269820 239741 249433 249245 277564 273162 268440 269506 192677 195281 623873 603131 1383179 1342522 410245 404864 589680 593896 724617 710270 752212 753678 793383 808674 774925 858346 1816726 1899874 1199894 1000248 642101 632658 759185 753105 790547 801249 821110 830337 930329 928515 4245643 4386484 40.05 71.8 1
11:32:31 2024-01-25 604392 609272 191772 189390 295906 304963 309639 306964 202655 201735 242972 247926 280569 283625 3590298 3888828 5558376 5365001 973904 1005405 268146 240347 247895 249770 278453 270671 269196 268838 193251 195281 628042 600552 1370736 1344914 408498 405903 587109 590236 731440 710123 750224 759655 797954 804840 772472 866213 1832476 1927245 1186027 993885 646691 632165 755413 755852 793356 798034 820376 834785 931465 926155 4223494 4386484 40.05 71.7 1
11:32:32 2024-01-25 610243 609064 192644 188203 297195 303075 309674 306964 201748 201770 242684 247233 281854 283589 3611395 3905905 5521074 5340365 968833 1008777 270490 238963 248488 249770 279394 272275 268817 268055 193728 193943 626653 596264 1375453 1350825 407049 404225 589643 590420 726784 709300 745939 753748 797337 808266 776121 865686 1827040 1918150 1191190 991635 641893 632275 751412 752993 791108 798034 820525 835011 932061 930199 4195277 4386484 40.05 71.8 1
11:32:33 2024-01-25 619778 607740 191700 188830 297104 304748 308235 306640 201748 201735 242217 247358 280569 283157 3606171 3833780 5517144 5366717 978741 1006599 268216 239369 247131 249770 279001 272275 267366 269764 192472 195281 628741 603131 1381362 1331507 408045 405831 585554 592665 726784 705254 755028 756835 789948 802423 778387 860039 1824085 1915977 1206139 1004524 643932 628810 757970 756315 786365 800218 825536 829871 920969 928885 4289333 4395836 40.05 71.8 1
11:32:34 2024-01-25 615890 604258 192340 188237 296754 304035 309205 306065 202655 201735 242217 248865 280303 284116 3603488 3883814 5522529 5346244 959093 1007312 269409 239369 247686 249245 278409 270707 268440 269694 192677 195281 635888 603993 1369389 1345449 408983 404545 588918 590614 723701 708619 754766 755753 795208 808551 775033 858346 1816763 1894328 1193423 1000950 641893 632687 762799 752569 790763 802557 820998 830188 931613 932835 4239587 4383246 40.05 71.8 1
11:32:35 2024-01-25 611106 609495 192340 188877 297937 305679 308019 306964 202621 201418 243350 251532 281067 284027 3599997 3897597 5561917 5361175 979539 1008777 269479 240113 246369 250124 278180 270635 269611 268838 193251 195144 626653 599696 1370081 1344729 408498 405795 585140 589694 727815 706290 750062 759016 798064 801822 773789 865130 1831175 1928368 1187424 992473 645770 631411 755312 758428 793282 797925 823453 836914 931613 927626 4248371 4386606 40.05 71.8 1
11:32:36 2024-01-25 616040 609003 192984 188203 297690 304999 308235 309538 203887 202370 242801 247714 281390 284964 3590336 3863491 5493098 5351803 970533 1005103 271093 239369 247895 253653 278609 272659 269007 268873 193251 195007 626653 602270 1412895 1342589 405750 403337 583899 592396 722604 705254 751514 755353 791101 808176 778424 855868 1815260 1903522 1196544 1001745 640277 626896 756522 753177 788330 805971 828167 830476 924850 935480 4263881 4386305 40.05 71.8 1
11:32:37 2024-01-25 614288 609527 192783 188533 299441 304741 310109 306964 202516 202052 242972 247057 282002 283157 3610272 3900348 5535781 5349717 969523 1008777 269855 238999 249048 249946 277599 272275 269007 269472 193251 195007 626653 596287 1387810 1346404 408207 404581 588501 590420 727815 708619 744661 754282 796371 807108 774925 860076 1827114 1912803 1189307 989582 640277 631758 751523 751505 791108 800291 821110 833745 931539 931581 4185872 4379964 40.05 71.7 1
11:32:38 2024-01-25 619610 609049 192165 189258 296848 304391 308270 305468 201748 202089 242181 246605 281474 282725 3604469 3833780 5511749 5376083 978070 1005851 268590 239944 247477 249770 279001 272275 268251 269729 192981 195281 634459 601410 1368707 1332451 405714 405867 585668 592665 728331 706253 751106 756799 788797 802423 778975 861299 1821929 1912716 1185540 1001745 643932 629224 758087 755715 785416 799726 827410 833525 921006 929542 4296845 4408484 40.05 71.7 1
11:32:39 2024-01-25 614018 608181 192504 188658 297942 303892 309064 306964 202935 201102 242972 251991 280442 284888 3610272 3903008 5542775 5338621 966383 1005405 269820 239202 247860 249946 278453 270599 269007 269283 192472 195281 622483 603993 1391912 1347957 409308 404545 588501 590420 723701 709156 753156 755477 797499 806737 773241 858346 1821929 1902173 1185540 998828 641644 632907 757468 753170 792231 801849 819941 829746 932134 928515 4239277 4389602 40.05 71.7 1
11:32:40 2024-01-25 619397 608308 192504 188726 297507 305750 308129 306928 202693 200962 243206 247233 281038 283824 3609632 3883256 5572830 5362117 979427 1007276 269409 239741 246369 253653 279001 270707 269990 268464 193287 195007 626653 597137 1376636 1342782 408498 405188 584182 589694 727205 705254 747072 759016 796371 802495 774925 862598 1829875 1928368 1204220 995026 643932 629224 752593 754984 792231 800023 820785 832305 928698 929542 4235635 4386606 40.05 71.8 1
11:32:41 2024-01-25 617854 607278 193313 188454 300511 303749 311312 308447 201613 202620 242657 248239 281214 284786 3590336 3855125 5483773 5337292 963630 1008062 269820 238999 249294 249770 279001 273045 268817 269283 193311 195281 631207 602270 1364260 1340838 408081 404828 588918 590592 725754 709300 754766 753142 791137 809082 776907 858383 1816550 1897016 1185540 1003884 639367 630188 756338 749874 787716 801813 823156 832857 928698 933877 4258344 4392744 40.05 71.8 1
11:32:42 2024-01-25 614288 609536 192375 188664 296754 304035 311047 306748 202800 202124 243206 248274 281910 284609 3607875 3905909 5530213 5361175 970794 1008740 269305 239369 248663 249245 277599 270743 269007 268908 193116 195281 627695 596287 1389638 1346404 407338 405867 589336 589180 727473 709156 748701 756425 798064 807108 774375 865167 1825983 1914746 1196840 991767 642101 632907 752593 754245 792793 798034 821110 834785 932794 928885 4199117 4392744 40.05 71.8 1
11:32:43 2024-01-25 610399 607744 192275 189127 296848 305035 308305 305930 201748 201735 242891 249321 280716 286024 3606974 3851974 5521074 5368421 977816 1008264 268999 240311 247513 253618 279394 270743 268817 269764 192338 198095 626653 602184 1371390 1335288 409924 405831 584840 591791 726269 705254 753394 758443 792292 802531 776114 860039 1821929 1912444 1183657 1006030 643932 629224 759185 755715 787716 797765 823193 829908 926331 930199 4295859 4386493 40.05 71.7 1
11:32:44 2024-01-25 612543 607740 192644 188664 296754 304498 309413 306964 202655 200927 242972 251955 280186 284928 3603603 3905964 5548784 5351803 969373 1005851 269820 239828 247686 249946 278180 270441 269232 268908 192537 195281 626653 603993 1377471 1350555 409960 404545 587214 590531 723701 709803 749011 754752 798064 809390 772656 857735 1821929 1904566 1185540 997428 640277 632658 756522 752074 792793 802450 819358 830337 932830 928515 4230208 4377132 40.05 71.8 1
11:32:45 2024-01-25 608925 607703 192664 188237 295888 305464 308974 305468 202374 201277 243175 247233 281158 283589 3600920 3891080 5572830 5367446 981353 1009697 269820 239828 246369 253262 277599 270419 269883 268464 193251 195531 620849 598841 1367838 1343773 408498 405188 585284 589602 726784 706253 747072 759053 793108 802459 774925 862635 1831175 1925781 1189307 992473 645310 631080 753128 756457 793356 799161 820748 833525 929392 924849 4229382 4395836 40.05 71.8 1
11:32:46 2024-01-25 616104 603992 192849 187903 297829 303928 310432 307106 201714 202370 242936 247926 281158 284928 3605783 3857778 5499576 5352127 971110 1009660 271107 238786 248521 249874 278805 273045 268817 269283 193216 195794 625263 602051 1391357 1349118 409079 405720 588662 591536 723664 708602 753692 753711 791101 809047 778387 858346 1817842 1899857 1172357 1003884 641188 628263 757468 749838 786528 802450 828036 830337 927695 933841 4269183 4392744 40.05 71.7 1
11:32:47 2024-01-25 613550 609468 192340 188799 297655 303111 310109 306964 202341 202193 242972 247233 282051 283121 3590592 3904010 5530399 5371590 971921 1011133 270505 239263 249291 249839 279788 272478 269539 270739 193828 194522 626653 596250 1379427 1351517 407628 405401 590517 592099 728331 710307 747035 755215 797904 802495 773789 865130 1825946 1924747 1194957 992473 643808 632907 752207 753566 793356 799161 821110 834748 934115 930199 4214324 4389613 40.05 71.8 1
11:32:48 2024-01-25 618292 608066 191700 189127 298077 305679 308305 307062 201714 202193 242972 247736 280534 284139 3605130 3846829 5521074 5370547 975762 1008832 270833 240574 247683 250473 279591 272130 269689 270378 192466 196242 626653 605291 1371685 1335456 410213 405867 585334 591586 726784 705753 755953 758979 795038 808248 776663 860182 1820429 1907265 1181774 1006746 643932 629188 759715 755715 788869 802414 826822 832151 926381 932835 4301996 4386418 40.05 71.8 1
11:32:49 2024-01-25 609272 608594 192644 188233 297655 304498 309170 306676 202621 201735 243765 248010 280643 285565 3606059 3922686 5546315 5342431 965006 1005851 269890 239369 249997 250294 279788 270346 270263 270739 192806 195656 636316 603993 1377015 1352368 410830 404510 587214 590002 723701 710160 751143 755353 798064 809047 772656 858197 1821929 1907504 1185540 998138 640277 633804 756522 752074 793356 802414 819941 830337 934152 934230 4223494 4380254 40.05 71.8 1
11:32:50 2024-01-25 612232 609033 192305 188630 296754 304035 307769 307356 202405 201735 243350 247233 280961 283192 3603488 3864475 5539725 5351803 981353 1007580 269409 239369 247513 253867 278805 272275 269883 270666 193346 195174 636272 597546 1391681 1343847 409387 405579 584684 590596 728848 704147 748497 756799 795602 802315 778233 862598 1824519 1929047 1200143 996718 642101 627176 753273 754245 788869 798034 825573 836166 927695 927501 4239587 4386484 40.05 71.7 1
11:32:51 2024-01-25 611065 610997 191398 189394 296363 304498 309639 306532 202655 201735 242972 247233 281158 283227 3600159 3904141 5550466 5357352 973904 1007989 270531 240113 247931 249595 278531 270707 269196 268873 193251 195144 626653 600627 1382472 1346404 410245 407909 588922 590273 730921 710270 748789 760462 799086 805980 773605 867016 1833437 1924752 1206257 995300 645310 633804 756250 755491 794509 798034 821110 834785 932794 929542 4205109 4386418 40.05 71.7 1
11:32:52 2024-01-25 619121 608603 192171 189258 297973 306347 308270 306393 201748 201770 242972 247358 280386 284457 3605130 3852299 5520906 5360316 974371 1005814 269855 240148 247131 253618 278152 272275 269196 268908 193287 195144 626653 603993 1362094 1342589 410503 404545 584726 592867 726824 707091 758190 757910 793267 809318 780176 860683 1820914 1912716 1204220 1007801 643473 630412 760173 755852 789987 802184 828167 834083 926344 932835 4314492 4386606 40.05 71.8 1
11:32:53 2024-01-25 609072 608736 192814 188203 297443 304498 309170 306928 202341 201863 243765 247233 280534 284964 3590336 3911256 5546259 5333059 963630 1008740 273088 239369 248279 249946 277569 272275 269990 269977 193639 195281 634992 600552 1377793 1355623 408658 404316 587256 589583 724727 709300 750748 756241 800146 811572 772472 861987 1825122 1917080 1209977 995151 640277 631974 756522 751505 796706 804830 819941 832114 936605 932652 4192693 4386484 40.05 71.7 1
11:32:54 2024-01-25 617149 609064 192340 188795 296754 304963 309170 307356 201714 203007 243008 247233 281819 285550 3590410 3845718 5511749 5366717 977854 1008062 269820 239405 247686 249946 278217 273045 269007 268651 193728 194734 633602 597137 1373279 1340034 407917 405831 586383 592701 728502 705254 750906 756762 792816 804766 781121 868202 1827040 1925059 1185540 998138 643932 629070 755275 755205 788832 798034 827448 837436 924868 928156 4253766 4402109 40.05 71.8 1
11:32:55 2024-01-25 615299 607744 192644 188503 297757 303039 310180 306964 201748 202370 242648 246639 280779 284059 3600920 3882835 5502423 5351803 960204 1005103 269820 239369 248873 249245 277656 270707 268440 269764 192946 195794 628388 604069 1368163 1344495 409272 405759 585852 592628 724727 709156 752249 753748 795807 809390 777129 858346 1822786 1901262 1198724 1002416 642101 632797 760295 751203 789841 802557 822498 832114 930329 928515 4251711 4386418 40.05 71.8 1
11:32:56 2024-01-25 613681 610992 191700 189424 297549 304748 311312 306892 202655 201559 242972 251532 281482 283157 3599722 3897298 5546035 5361175 974991 1007276 268146 239405 247860 249595 278409 270707 269196 268873 193251 195144 626653 600335 1388418 1347675 408045 408199 588918 590531 729606 710123 751477 758576 798064 802423 772693 867671 1831175 1924237 1186027 996600 647615 633620 756965 756351 795047 797889 822792 838822 935627 927428 4220829 4386493 40.05 71.7 1
11:32:57 2024-01-25 615397 607703 192605 188795 297581 305643 308270 306856 202341 202370 242972 251743 280534 285802 3600621 3866105 5521088 5355622 974333 1005851 269890 240113 247131 253689 279001 272275 269196 269283 193287 195281 628042 605724 1377134 1343958 410540 404581 586349 592993 724727 705753 755841 755657 795602 810223 779527 858346 1817842 1907265 1215495 1003884 641202 628299 758636 754960 790850 807113 827888 830225 926198 938246 4272130 4386606 40.05 71.8 1
11:32:58 2024-01-25 613816 608740 192660 188791 297646 303146 311789 308216 202485 202124 243008 248277 282051 282923 3590298 3883331 5542307 5357352 970213 1008777 269632 239369 249048 249946 277986 272275 269196 269283 193592 195281 628042 596712 1404728 1349868 407917 405867 589754 590465 727582 709156 747072 756425 798064 808248 774925 864993 1827992 1912074 1191190 991063 641434 632907 752207 752074 792231 800073 820841 837474 934667 930090 4197853 4392785 40.05 71.7 1
11:32:59 2024-01-25 620041 609028 191769 188817 296816 306260 311092 306964 201714 202052 242217 249583 281108 285417 3600920 3837583 5517144 5366717 978804 1007276 268590 239944 247548 249946 279001 272275 268440 269764 192946 194056 625263 599771 1373042 1335288 405714 405903 586502 593271 727473 707793 750609 756204 791101 802459 779527 863863 1824519 1918297 1185540 1001745 643932 629188 756522 755715 786565 799161 829253 834748 926294 930259 4273313 4386342 40.05 71.7 1
11:33:00 2024-01-25 615578 607563 192639 188955 298050 304963 308305 306532 203384 201771 242450 247324 280534 284564 3594171 3889336 5541154 5346244 964669 1007580 269820 239405 247895 250124 278444 270707 269196 269729 192642 195555 628388 603993 1376501 1346404 410307 405152 589754 590665 724213 709657 755087 755753 796935 806737 774925 858346 1824519 1898134 1181045 1000285 642101 633584 758612 753711 793217 802450 821110 832857 932794 928588 4240928 4386606 40.05 71.7 1
11:33:01 2024-01-25 611673 608494 192678 188955 297608 305750 310213 306928 202935 201383 243008 247926 280569 286227 3599358 3887176 5562104 5357352 979539 1007312 269667 240521 246369 250330 278215 270671 269800 268908 193287 195144 629432 601410 1378014 1345449 408045 405831 585968 590420 728331 707793 749270 759590 798064 802456 774925 864477 1829875 1925637 1191190 992473 645770 631974 754342 755620 793105 799161 820785 835973 930085 927501 4239587 4389602 40.05 71.7 1
11:33:02 2024-01-25 616757 608312 193317 188138 298280 303997 308164 307681 202239 202512 242792 248239 281390 284893 3600920 3859470 5480711 5347987 963556 1005814 270679 238629 248663 253262 278609 273045 269007 269318 193251 195281 632616 601840 1394180 1343958 408658 404545 588721 595515 724727 708295 754766 754282 792256 810259 778975 858346 1816726 1898097 1179891 1004599 640277 629224 757004 750973 787716 802486 825610 830337 927695 933877 4259901 4386493 40.05 71.8 1
11:33:03 2024-01-25 614288 609536 192703 189183 297577 305719 310838 306964 202553 201594 242828 247891 281896 285012 3606059 3892101 5526239 5349717 970139 1008777 269855 239369 249083 249770 277690 272275 269196 268873 193287 195007 635435 596264 1377778 1346404 407917 405831 589841 590429 727473 709120 745814 756425 798064 807108 774925 862635 1825946 1916470 1191190 991026 641188 632907 753780 752458 792231 797765 821110 834155 934152 930199 4189703 4386456 40.05 71.8 1
11:33:04 2024-01-25 618362 608977 191774 189258 297973 305930 310432 308628 202659 202465 242307 247839 281249 283916 3607875 3842499 5517144 5379919 978107 1005851 270797 240379 247931 253618 277582 272275 268440 269764 193333 198095 624453 602946 1373139 1333395 409308 408544 586383 594417 727815 707292 755841 761242 791137 802531 779564 861336 1822786 1915076 1208058 1004599 645310 631080 760297 755620 786528 798924 826822 833525 924727 930199 4292604 4395836 40.05 71.7 1
11:33:05 2024-01-25 614420 608598 192648 188664 297239 304963 309205 306964 202969 201735 243008 249285 281144 287511 3607054 3889023 5543272 5340365 968014 1010997 270644 239369 248488 253582 277986 270383 270716 269283 193251 198060 628042 603993 1388597 1352480 409924 404581 587251 590112 724727 709300 752620 754282 793337 809082 773362 858346 1824519 1911360 1187424 998138 641644 633804 756522 752074 793386 802486 821110 831558 934152 933841 4235470 4380254 40.05 71.8 1
11:33:06 2024-01-25 610656 609531 192375 188660 297753 306433 308270 305965 202655 201559 243386 251602 281425 284063 3603603 3892335 5567435 5367635 982334 1008777 269855 240148 247265 250330 279591 270635 269990 268873 192970 195245 632212 599766 1383773 1345449 408045 405831 585254 590420 728331 706253 746740 760128 798064 802495 774925 862561 1831175 1928368 1187424 994592 645770 631080 753776 756726 793356 797765 822571 834155 932794 927537 4235696 4386456 40.05 71.7 1
11:33:07 2024-01-25 617854 608371 193293 187907 297716 304035 308305 307356 201714 202688 242765 251955 280996 286227 3600920 3855565 5496378 5350360 967735 1008264 270316 238963 249469 250088 278609 273045 268638 269694 193081 195281 632968 602345 1378069 1344803 408694 405188 588588 592701 725754 709300 752859 754282 792292 810259 778424 858346 1816726 1899857 1183657 1004599 639822 630375 759185 750818 788310 802450 824400 832894 927351 933877 4255035 4383283 40.05 71.8 1
11:33:08 2024-01-25 614525 609486 192449 188830 296789 304035 310215 306172 202655 202087 243535 251602 281924 281469 3599997 3888911 5548234 5370938 972982 1011133 269681 240058 249255 249874 279788 272275 269196 268908 193116 197973 635435 597757 1390828 1344729 405714 408236 591218 589949 729642 710232 746887 755693 793108 807108 774925 866436 1829875 1921909 1209977 992473 643932 634253 753808 754245 792789 797765 821110 834785 931539 931516 4180749 4389575 40.05 71.7 1
11:33:09 2024-01-25 624331 609531 191769 189131 297302 304999 311092 306428 202341 202405 242253 247392 281193 283192 3611043 3844883 5517144 5388966 985005 1010304 269493 240512 248101 251002 279788 273092 269729 272270 193076 194629 628741 602723 1384522 1336683 410830 408163 587214 594344 728848 707912 755215 760091 791101 807071 779527 863514 1827114 1915517 1187424 1006030 646415 631044 759149 758539 787679 800013 827099 833451 925652 931516 4298738 4399061 40.05 71.8 1
11:33:10 2024-01-25 610805 609499 192613 188795 297978 306613 310104 306144 202621 201383 243314 247926 281390 284023 3597742 3892762 5567701 5365001 981316 1010244 269820 240654 247060 250894 279752 271985 270716 270739 193722 195656 633602 599691 1393854 1348746 410245 405615 585968 590420 728331 708098 751062 761205 799196 802423 776577 866924 1833778 1931103 1208058 994592 647615 631044 753701 756689 793356 799450 824949 834711 930085 929505 4236251 4386493 40.05 71.8 1
11:33:11 2024-01-25 621673 607672 192948 187877 299550 303999 308270 307071 201680 202370 242972 248799 281390 284422 3601838 3859619 5477496 5346244 963630 1007312 269820 238963 249433 249946 279001 273045 269007 270739 193311 195484 626653 603144 1377114 1344803 410245 405008 590120 595476 725644 709300 754766 754245 793236 811536 778750 860796 1817842 1911735 1187424 1003884 640277 632422 759149 751426 788869 802378 823119 832744 930329 935196 4235645 4389637 40.05 71.7 1
11:33:12 2024-01-25 613550 610389 191734 189092 297978 304463 310109 306136 202935 201700 243350 248799 281354 283086 3606059 3900339 5539725 5365001 970213 1008740 268777 239369 249012 249595 278409 272275 268945 269248 193251 195281 633254 599473 1370700 1350555 410245 408054 590135 592099 731960 711821 752659 759655 799086 802459 774888 867016 1836054 1916030 1204373 995300 643932 634666 755275 755316 793356 799726 821110 835973 934777 928849 4214187 4392744 40.05 71.8 1
11:33:13 2024-01-25 618679 609463 191734 189092 297568 304891 308235 306393 201748 202052 242936 246639 280499 284457 3603488 3863187 5514197 5351803 972908 1005778 269597 239705 247477 250858 279001 272659 269196 269248 193216 195281 635435 607026 1390016 1342589 410503 405434 586349 594634 726824 706107 757998 759115 793267 809266 779340 860646 1821892 1910075 1204220 1008900 643932 629151 761375 756388 791977 807113 827999 832744 926381 932835 4284559 4386484 40.05 71.7 1
11:33:14 2024-01-25 608769 610565 192648 188464 299550 304035 309891 305895 202795 202335 243729 247233 281390 284893 3597583 3917951 5521074 5336865 966383 1008740 271261 239166 248663 249946 279788 272852 269990 268055 193828 194972 655166 597179 1380379 1355623 409079 404850 589005 590420 727668 710196 751947 756241 802603 811682 774777 863255 1829038 1917080 1194957 992473 640277 632422 757468 751166 795034 802450 821110 832483 938204 928552 4223494 4389637 40.05 71.7 1
11:33:15 2024-01-25 610166 609490 192345 188799 297204 305106 308235 307356 201714 201735 243729 247233 281390 284701 3590298 3864475 5555536 5361175 981353 1008740 269855 239705 248279 248940 279214 272275 269990 268838 193863 195281 630822 597137 1387761 1344914 408498 405795 583899 590443 728848 705753 749270 760698 799039 808266 781083 866213 1828219 1934723 1183110 998138 645310 628226 754342 756388 791108 800073 829216 836531 929011 930163 4269563 4399175 40.05 71.7 1
11:33:16 2024-01-25 616173 607703 192336 188761 297716 303039 310833 305895 202307 202511 242765 246605 280961 284457 3585152 3866754 5483773 5347987 960851 1005814 269820 240054 249433 249770 279394 273045 269007 269729 193251 195692 637318 603135 1370081 1344495 409236 405759 589754 593960 726784 708583 754505 754282 793450 810187 778638 860571 1822786 1899438 1208058 1004487 641434 631791 760796 751426 788832 801777 823119 829834 932131 936807 4242305 4386456 40.05 71.8 1
11:33:17 2024-01-25 611106 610997 191700 189463 297978 305428 309918 306964 202935 201735 242972 247926 281390 284068 3600920 3886670 5550466 5355622 976479 1007276 268146 240486 247895 249946 278409 270707 269575 269283 193251 195281 636903 600552 1375482 1346404 408658 408236 588918 590420 729606 710307 750150 758406 797826 802459 773913 867671 1831175 1923669 1186027 996600 646691 634666 755813 756351 795612 797853 820960 837200 934813 927464 4218509 4409012 40.05 71.8 1
11:33:18 2024-01-25 608438 608999 193187 188926 297762 305894 308235 306393 202307 202193 242936 248625 280499 285565 3603488 3864967 5511749 5355622 974371 1007276 269632 240275 247477 253653 279001 272659 269196 269283 192642 195555 634025 604069 1379833 1340986 410540 405759 585254 590882 724727 705753 755005 756799 793450 808248 777213 860833 1820288 1912444 1202541 1007463 645732 630861 762422 757872 790437 802557 825462 833820 927463 932725 4305068 4392704 40.05 71.8 1
11:33:19 2024-01-25 611673 604217 192644 188499 297204 304676 311129 306144 202307 201067 243693 246605 280560 284928 3596417 3907854 5530138 5342431 965208 1008026 271128 239369 248663 253618 279788 272238 270371 268651 193557 195281 632212 600754 1394400 1355623 409272 404545 588084 590420 725754 711131 751440 755215 798989 810223 772656 860039 1825816 1912716 1187424 996718 643015 632870 755850 755252 797876 807113 824040 833895 937429 935480 4188421 4373827 40.05 71.7 1
11:33:20 2024-01-25 615663 608598 192664 189256 297204 304927 309674 307321 201714 202761 243441 247233 282113 283806 3606059 3845718 5502423 5365001 978552 1007276 269374 239405 247895 253582 278217 277072 269196 268873 193899 194972 628042 597137 1374685 1336962 408498 405867 586200 591427 729606 705254 750906 756762 795001 802495 779564 866362 1825816 1919187 1209977 1000285 644654 628263 756522 757332 788832 800291 830174 839871 927686 932762 4272130 4386305 40.05 71.7 1
11:33:21 2024-01-25 617723 608962 192913 189250 297650 304963 311974 306590 203251 202299 242765 247358 281442 286875 3600920 3877919 5498637 5347987 961857 1006563 269855 240113 248488 249770 278444 272659 269007 269729 193081 194022 631207 603993 1382283 1346404 409308 405795 589456 594307 726784 710159 755841 754282 795734 810187 776663 862539 1819918 1900825 1194957 1003171 640976 632907 760261 751468 791108 802414 824441 831640 928698 935333 4250414 4392784 40.05 71.7 1
11:33:22 2024-01-25 611929 609947 192165 189286 297901 306361 310073 306640 203003 202052 242684 248006 282443 284023 3606059 3905905 5563738 5365001 978841 1008740 268964 240895 248169 249946 278409 270671 269990 268873 193287 195281 658689 600552 1388418 1346404 408081 408236 587214 590420 729606 709300 751477 760128 797826 802459 774925 867671 1831175 1924379 1204373 995300 646691 634253 755850 756726 794509 799161 821110 837238 934188 930186 4218509 4399061 40.05 71.7 1
11:33:23 2024-01-25 618930 608412 192205 189291 298050 305750 309281 309137 202553 202512 243314 246605 280499 285031 3607875 3862217 5521074 5351803 975762 1008777 269409 240486 247686 253653 279394 272659 269196 269471 192981 198338 634025 605724 1388585 1341638 410576 405759 585554 591754 726269 706253 758651 758443 795771 808819 779526 862789 1821892 1912716 1202301 1007463 645770 630811 760297 756388 791108 801813 827410 832231 928352 928479 4286481 4395878 40.05 71.8 1
11:33:24 2024-01-25 616321 608312 192703 189183 297978 304784 309750 306928 203464 201559 243170 249107 280367 285111 3606171 3905792 5545100 5351803 966383 1008740 269890 239369 248453 253582 278444 270635 269196 269694 192677 195692 628042 603993 1369389 1349868 410540 405759 589336 590578 724727 710698 754766 755753 798064 809047 774925 860182 1825816 1904635 1187424 1000285 642101 634703 756338 754245 793084 802486 821110 832744 935512 935706 4223268 4383379 40.05 71.7 1
11:33:25 2024-01-25 611106 609499 192644 189017 297541 306073 310432 309538 202553 201911 243585 248274 281284 284627 3607875 3875994 5562029 5361175 983386 1014625 269855 239909 247304 254188 279394 272238 270561 268873 193728 195281 632212 598480 1395356 1346404 408081 405867 585668 589976 727987 707292 748627 761278 798064 807108 774981 865130 1831175 1932961 1202301 996718 645770 630811 754342 756762 792793 798888 824363 834748 930085 930199 4239277 4386208 40.05 71.7 1
11:33:26 2024-01-25 617569 607740 192988 188499 300584 303821 309639 309465 202800 202796 243233 248516 281249 284893 3601028 3853466 5483773 5349147 962944 1005851 269820 239741 250099 253582 279394 273431 269196 269729 193557 195281 623873 602345 1366862 1344495 409308 405831 589841 596213 726784 709120 754505 754282 795171 811207 778424 860039 1817842 1900789 1209977 1004599 640277 631974 759149 751314 790276 802414 825573 831087 927351 935233 4248966 4386418 40.05 71.8 1
11:33:27 2024-01-25 615163 610393 192340 188825 297753 303999 310868 306964 203112 202052 243008 251955 282099 284535 3612129 3899432 5543272 5361175 972289 1011059 269632 240077 249398 249946 278374 272852 269954 271953 193592 195555 635435 596712 1388619 1344729 409661 408236 589456 589758 729606 711237 750372 758038 799762 807108 774925 866362 1831175 1921909 1178632 993885 643932 634703 754342 755852 793356 800291 822866 838671 935512 930199 4214088 4383283 40.05 71.7 1
11:33:28 2024-01-25 613514 609263 192644 188630 297762 304427 309205 306964 202969 201559 243557 246639 280731 284928 3595009 3902178 5559987 5337649 965544 1009697 273447 239192 248417 249946 279394 272659 270371 270666 193652 195281 636382 599696 1403327 1355623 410245 404545 588918 590420 726269 709803 750906 755477 798989 810223 773826 861299 1826688 1912716 1189307 994592 640277 631974 756250 752074 795707 802486 820525 832744 936875 933877 4232670 4383379 40.05 71.7 1
11:33:29 2024-01-25 608364 609028 192644 188795 297789 306132 308200 307106 202621 201770 243729 247926 281193 284099 3598167 3864475 5556171 5372243 980539 1010415 269751 239563 248521 251178 279129 272936 269954 268055 193728 195007 633602 597975 1392125 1342589 405750 405831 585254 594438 730959 705254 746740 756762 796935 807108 777249 867016 1825816 1932961 1206011 995650 643932 628743 754385 755715 792231 797500 828036 835973 928042 930199 4235498 4395836 40.05 71.7 1
11:33:30 2024-01-25 619606 609082 192779 188825 298050 303075 310615 306676 201782 202725 242765 246571 281193 284560 3600920 3870817 5483773 5344708 964205 1009549 270470 239971 249291 249488 279788 272936 269124 270413 193476 195794 628388 604069 1375029 1346404 410250 408031 590679 594380 726784 711237 755617 756204 796935 809047 774981 859428 1821929 1900825 1206257 1001745 642101 634253 760836 751352 791108 802450 823193 829908 932097 928552 4242305 4386470 40.05 71.7 1
11:33:31 2024-01-25 614288 610398 191739 189463 297978 304999 310824 306964 202969 201770 243350 251955 281460 283788 3606059 3902216 5546035 5361175 976479 1008813 270833 240574 248414 249767 279788 272130 269954 270739 193587 195656 628042 601410 1376307 1347600 408658 408812 589754 588926 733001 710270 753119 759016 797862 807122 774925 867671 1833778 1925637 1189725 995300 645770 634703 756522 756388 793349 799726 821110 837200 935512 930199 4217467 4392744 40.05 71.7 1
11:33:32 2024-01-25 618292 609064 192694 189127 295914 305930 308305 306393 202341 202688 243557 247736 280534 284059 3600920 3835922 5521074 5366717 977854 1008777 268999 240667 247860 253618 279716 272598 269431 272655 192870 196242 634297 603993 1384749 1337431 410431 408018 587141 591881 727815 706290 755146 762248 793450 808248 777249 861948 1826918 1916748 1179891 1006030 645770 631080 760297 756191 788274 800085 825610 834118 927686 932175 4295669 4398971 40.05 71.7 1
11:33:33 2024-01-25 612874 607699 192948 188795 298050 304963 310606 305895 203003 201559 243350 246673 280534 285009 3600920 3893060 5539725 5347987 967343 1007276 269855 239909 248279 253582 278740 270671 269800 269764 193040 196344 631207 606592 1371613 1352152 410431 405615 589717 592099 725644 712327 755953 755753 800513 810259 774630 860108 1824519 1903522 1187424 1002416 642101 634703 758612 754714 793356 802486 821110 832744 934188 933877 4236563 4386606 40.05 71.7 1
11:33:34 2024-01-25 610693 609060 192633 188830 295888 306397 310542 306393 202969 201735 243175 248451 281662 284059 3590298 3889835 5570050 5359069 982334 1008777 269855 240895 247096 253725 278409 270707 269990 269318 193728 195944 630822 600330 1406158 1350555 410830 405579 587776 590430 728848 708221 750150 761058 802034 802423 774925 866362 1833437 1936589 1189307 995300 645795 632422 755850 758710 793349 798034 820748 839065 934188 928849 4211188 4392744 40.05 71.7 1
11:33:35 2024-01-25 616104 607481 192814 188799 297793 305930 308270 306891 202655 202723 242972 246605 280770 285837 3600920 3861299 5511749 5347987 972908 1005103 270679 240148 247513 253760 279001 272852 269611 269283 193322 195555 625263 604069 1380772 1345449 410576 405149 585849 595053 725791 708023 754356 758576 794463 811645 781561 861987 1820562 1907274 1198463 1008878 645770 629188 761375 755715 789987 806541 830435 832151 927695 928588 4305238 4392744 40.05 71.8 1
11:33:36 2024-01-25 611061 608598 192988 188795 297655 304498 309710 306179 202621 201418 243441 251743 280534 285802 3585189 3911331 5530250 5342431 965694 1008026 270490 239944 248279 253618 278021 270707 268664 269506 193287 195794 629432 603562 1410074 1356452 410576 405759 590591 590420 725791 710233 753394 756241 801250 813981 774777 861987 1828219 1919992 1189307 998791 642101 634703 759090 755715 795670 802522 821110 832969 937540 935196 4232443 4380254 40.05 71.7 1
11:33:37 2024-01-25 612008 610398 192779 188825 298050 306865 310432 306393 202795 201735 243765 251708 281425 284125 3599722 3892724 5569090 5359069 981278 1008777 269855 240521 246369 253760 278409 270346 269990 269095 193728 198025 629432 600124 1378788 1346404 409308 405903 586383 590420 727473 709300 751662 762793 800146 807122 776944 864707 1836236 1932850 1211896 995188 648263 632422 755449 757870 793386 800109 824315 839027 934850 928885 4236251 4386606 40.05 71.7 1
11:33:38 2024-01-25 616541 608598 193289 188830 297681 305428 310469 307821 202655 202688 243386 246571 280961 285837 3590336 3852526 5496415 5351803 966383 1008813 271542 239202 248488 253689 279001 273045 269232 269694 193592 198199 634025 602270 1389284 1343736 409308 404545 587937 592336 724727 708295 754766 755827 795639 811473 780930 860646 1820914 1905112 1185540 1006746 641434 631828 760833 757818 789987 802450 825610 829871 931502 939467 4235583 4386418 40.05 71.7 1
11:33:39 2024-01-25 613161 609536 192310 189493 297978 305035 310650 306640 203003 202370 243422 251991 281268 283210 3606059 3904159 5546035 5365001 975328 1011713 268777 240148 248663 249946 278444 272275 269811 269506 193322 198302 626653 600552 1359943 1348746 405714 408812 589492 592993 730802 711237 751240 756799 800477 808248 774925 867671 1831175 1929079 1182330 996600 645310 634666 755413 756351 795612 801386 823416 839662 935549 930199 4218932 4386484 40.05 71.7 1
11:33:40 2024-01-25 619563 609064 192200 189258 295923 305930 309205 306927 202655 202405 243386 250021 280569 284693 3606171 3846829 5521074 5366717 975762 1008777 269444 240726 247895 253725 277336 272852 269800 269729 192642 194359 630171 601756 1371744 1335288 410613 408812 587338 595905 728538 708295 755580 760661 792889 807108 781850 864514 1829662 1916470 1185540 1006030 647615 631271 762479 760037 788330 802557 826636 836279 925505 933098 4286481 4386408 40.05 71.7 1
11:33:41 2024-01-25 615576 607703 192683 188830 296789 304963 309967 306964 203003 202052 243008 247358 280635 284928 3595791 3889336 5530176 5346244 967764 1010244 269855 240113 247931 253262 278479 272275 269232 269764 192981 194056 619703 603993 1370775 1346404 410576 405831 589529 592701 726269 711310 756020 754590 797499 809047 774981 857563 1824519 1900825 1191574 1001745 643932 630654 761375 755177 793208 807113 824628 833895 934299 935480 4244681 4386484 40.05 71.7 1
11:33:42 2024-01-25 611097 609531 192738 189217 296789 305499 308305 306428 202969 201489 243621 248097 281854 284059 3600920 3879801 5567701 5359069 982334 1008813 269855 240690 247131 253760 278215 270743 269990 269283 193592 195281 625305 599696 1382607 1346404 408731 405867 586383 589744 728848 707793 750943 762395 793337 802266 776528 866399 1833778 1927148 1189307 995300 645832 631974 755312 756799 794838 799726 823891 839984 936958 931033 4226151 4386493 40.05 71.7 1
11:33:43 2024-01-25 618403 607708 192984 188830 299732 305679 310432 307931 203175 202653 243386 251991 281425 286974 3605130 3861558 5517144 5347987 972945 1008079 271093 240148 247722 248974 277336 272659 269232 269694 193592 198131 626653 603993 1424034 1344495 411543 405188 586383 592765 724727 707793 760652 756762 795771 810866 780706 860945 1821929 1910006 1179891 1006030 643015 630861 760297 756388 789987 807099 829253 832305 928352 938099 4269388 4386305 40.05 71.8 1
11:33:44 2024-01-25 610997 609988 193418 189256 299865 304249 310144 306393 202969 202405 243441 247926 282952 283987 3600920 3891766 5514339 5351803 971596 1008777 270644 239369 249223 249696 278374 272659 269196 269283 194478 195281 626653 597975 1407083 1350555 408498 405795 589420 590592 729053 711237 749233 755827 799196 809962 777129 865130 1831175 1921909 1191190 992473 642101 634703 754342 754245 793356 801213 823453 834785 935512 932835 4193495 4396113 40.05 71.8 1
11:33:45 2024-01-25 621105 610456 192504 189351 297942 305499 309714 309137 202834 202335 242181 247358 281354 283157 3609632 3833780 5511749 5370547 979501 1007276 269598 240113 248279 253618 277758 272275 268817 270553 193251 194056 625436 598841 1378867 1335288 405714 408236 587471 595259 730675 709300 754766 761242 792816 802531 781813 867016 1825946 1913318 1209977 1001745 646691 630151 758008 756726 788832 800291 830435 837200 926344 930199 4267723 4386493 40.05 71.8 1
11:33:46 2024-01-25 620373 609172 193278 189217 299732 304819 310980 306928 202868 202654 242792 249146 280968 284724 3600920 3889835 5511749 5356478 967454 1008740 270644 240113 248663 253618 279393 272238 269196 269764 192981 194056 635888 603993 1366998 1346404 410540 405831 590362 592628 726512 711237 758111 755753 798064 809047 774981 862827 1824519 1898097 1193423 1001471 643732 634703 760836 753711 792231 802486 820748 829871 930085 933841 4239277 4386625 40.05 71.7 1
11:33:47 2024-01-25 611106 608467 191756 190074 297753 306073 310584 306712 202868 202088 243206 248448 281249 284750 3606977 3888977 5562104 5357352 978033 1008740 270567 240690 247895 249946 278444 270707 269990 269471 193557 195555 636844 600552 1385074 1346404 409308 409122 588918 592099 729733 709803 751477 762358 797862 802495 774925 867671 1833437 1924425 1206257 994592 646230 634703 756522 756726 794509 800291 821110 837238 935549 930199 4208168 4386484 40.05 71.7 1
11:33:48 2024-01-25 612432 608607 193249 189092 297685 304748 311312 306428 202795 201418 243801 248516 281209 286463 3607875 3920565 5551190 5336588 965930 1011022 271093 240077 248453 253582 277986 270419 270716 269318 193617 198269 628042 603562 1401632 1356340 410576 406008 588918 590531 725754 710307 753692 756425 799553 811401 774339 860039 1825816 1914072 1209977 998791 642101 634703 756522 754245 795707 802522 821110 834083 937540 933877 4229344 4386506 40.05 71.7 1
11:33:49 2024-01-25 610638 609531 192940 189127 297753 306865 308270 306393 202969 201735 243801 251602 281819 286227 3609632 3896203 5571408 5367446 983460 1008777 270679 240859 247612 250930 278470 272238 270371 269283 193592 195484 628042 599766 1404975 1346404 408983 405867 586083 589143 728466 708295 748937 762898 797826 802531 774593 866399 1835082 1931103 1191190 995300 647153 632907 755925 758406 793386 799726 820748 838430 934813 928849 4226859 4380114 40.05 71.7 1
11:33:50 2024-01-25 616541 609069 193339 188795 297690 305679 308270 307106 202621 202688 242972 246605 281232 286240 3600920 3860031 5515136 5354185 971921 1008227 271366 240561 247651 248940 279394 273045 269657 270739 193693 195692 629432 603993 1393492 1344617 410540 404545 586383 591427 724727 706253 755841 756762 793486 809047 779564 860833 1821929 1909735 1196544 1006030 643015 629224 761375 755852 790547 802522 829253 832857 927649 928552 4295859 4392744 40.05 71.7 1
11:33:51 2024-01-25 611922 608607 192948 188795 297762 304963 309847 306393 202341 201383 243801 251991 280569 284964 3600920 3910632 5552201 5345311 966308 1010415 271331 239731 248905 250613 279788 272852 270561 270357 193899 195281 654276 599691 1416970 1355623 409272 405152 588808 591679 726784 710307 748479 756425 800191 811437 774925 861336 1824519 1912789 1187424 994592 641188 632208 755275 753177 797435 802522 821110 829908 938204 935233 4220479 4367543 40.05 71.8 1
11:33:52 2024-01-25 611070 609966 193034 188830 297412 305428 308235 307821 202795 202193 243765 247233 281491 284457 3600920 3871091 5530176 5365958 981011 1011059 270162 240168 248556 251355 278965 273358 269954 270739 193793 195281 633602 597137 1375437 1342589 410245 408054 586383 593540 731746 706253 754032 759016 796935 807108 779564 867671 1825946 1930832 1189307 998791 644850 629224 756522 756388 791108 798852 830435 838430 929667 930199 4248966 4399061 40.05 71.7 1
11:33:53 2024-01-25 619009 609531 192948 189092 297447 304035 311520 306358 202969 203043 242972 247358 281491 284693 3590410 3880077 5498506 5353533 963910 1008116 270883 239864 249956 249767 279788 273257 269160 270448 193416 196069 626979 605724 1376307 1344729 410576 405831 590362 596436 726600 711004 756218 755827 798064 811572 777249 860039 1823223 1902173 1208140 1003884 643015 634703 761375 753177 792793 802486 824949 833488 932134 935233 4245643 4392744 40.05 71.8 1
11:33:54 2024-01-25 613414 610825 192026 189459 295888 305930 310180 305930 203459 202052 243211 251955 281819 284063 3590336 3905905 5559778 5365001 978145 1008777 268777 240895 248453 250506 281371 271985 270299 270739 193622 195837 629432 602042 1385399 1350232 410830 409281 590058 590882 732300 709156 754009 763476 801323 802567 774925 869528 1835092 1927480 1204373 995300 644850 634703 756522 757056 793386 800049 820748 837238 935549 934339 4199075 4386456 40.05 71.7 1
11:33:55 2024-01-25 620050 609490 192635 189459 297757 305930 311753 306428 202795 202405 242972 247770 281464 283589 3600920 3837583 5498600 5374530 979605 1008026 269034 240521 247931 253725 277952 272790 269196 273040 193446 196344 627312 606592 1368062 1332720 411011 408667 587214 593941 728848 710307 755146 761278 793413 809413 780559 864166 1827114 1918818 1208058 1006030 646876 631974 760297 756762 788869 801213 827725 834711 926381 934964 4295859 4402109 40.05 71.7 1
11:33:56 2024-01-25 614672 609064 192668 189122 297655 304426 309891 305468 203425 201735 243211 247358 280961 284928 3601032 3900301 5545100 5340365 966383 1007276 270679 239944 248453 253653 278479 270671 269990 269764 193287 196344 625263 607026 1382072 1354075 412590 405687 592270 593363 726747 713847 755804 758576 800191 811437 774925 862211 1830826 1905970 1209977 1001745 643015 636055 759185 756388 793386 802522 820748 829908 931438 935233 4245643 4380114 40.05 71.7 1
11:33:57 2024-01-25 612543 610398 191804 189498 297978 306397 311312 306964 203003 202052 243729 251779 281482 284457 3607424 3904141 5561954 5357352 980652 1008813 268777 240690 247895 253440 278479 270346 269800 269283 193899 195555 638119 600552 1370261 1348634 410830 409136 588808 592113 731960 712244 751365 762360 802034 802315 774777 869252 1833778 1928368 1204373 996718 646899 634703 756522 756762 796743 800291 820476 838430 934152 928885 4226859 4386484 40.05 71.8 1
11:33:58 2024-01-25 615667 607395 192679 189174 297650 305894 308270 307356 202374 202723 243422 251850 280569 285837 3590298 3858401 5511749 5355029 969147 1008026 271957 239369 248436 253725 278805 273238 269196 269729 193592 198373 634025 602270 1382947 1344729 409924 404581 587256 592373 726824 709116 756732 757984 793304 813981 780559 860070 1821687 1907014 1196544 1004599 642101 629261 760173 755316 790547 807099 830435 833895 929011 939315 4273819 4386484 40.05 71.8 1
11:33:59 2024-01-25 609906 607735 192988 188533 299591 303713 309674 306712 202795 202405 243801 247233 281193 284928 3598354 3913348 5535781 5336865 964595 1008813 271317 239741 248663 253297 277682 272852 270453 268651 193899 195281 639161 599761 1409145 1355623 408983 405759 589005 590420 726784 709156 748664 756204 802566 814558 774814 863255 1827077 1917080 1185540 995188 642558 633533 755925 752993 796706 805971 823453 833525 938204 928588 4201681 4367543 40.05 71.7 1
11:34:00 2024-01-25 614288 609536 192510 189127 297685 304999 309205 307857 201714 202370 243557 247021 281929 284245 3598354 3855097 5511749 5357352 981353 1010244 269855 239405 248279 253760 278217 272659 269990 268464 193934 195281 633602 597137 1378112 1342782 408045 405867 585554 590741 729678 706290 751477 758465 797499 808248 780930 868239 1832131 1935179 1186948 998138 645770 629042 755813 759078 793084 798888 829253 838671 932097 930149 4230208 4392704 40.05 71.8 1
11:34:01 2024-01-25 619310 609272 192814 188821 297685 303786 310868 306428 202341 203043 242972 246605 280569 284676 3587743 3844773 5479869 5338621 963630 1008777 269890 239369 249505 253618 279001 276876 268817 269729 193592 198338 625263 603131 1387230 1344914 409960 405867 586104 596359 727815 709156 755983 755353 795208 811473 779564 859428 1818894 1903967 1209977 1008157 642101 632526 761915 751891 789841 807113 826636 832268 930085 936627 4259901 4386484 40.05 71.8 1
11:34:02 2024-01-25 613084 609204 192644 188965 297762 303713 310868 306964 202969 202228 243386 248516 281854 281848 3602016 3897597 5530399 5357352 971596 1008813 269409 239369 249294 250053 278113 272852 269232 269283 193592 195281 626653 596352 1397184 1346404 408498 408236 585816 592396 730711 711237 746878 756799 793374 809122 776577 867671 1831175 1921909 1198724 994468 644850 634556 755925 755641 795339 802557 823416 837052 935329 932835 4199075 4383170 40.05 71.7 1
11:34:03 2024-01-25 620673 609499 192345 189459 297829 305535 309674 306891 203005 202370 243008 247942 280961 284121 3600920 3839382 5521074 5359069 978070 1007312 268999 240148 247931 253618 277564 272275 269007 271121 192981 194090 629797 600552 1406886 1329218 410555 408236 588084 592373 729642 708295 753515 761242 792852 802531 781850 866399 1827114 1916470 1187424 1001745 645770 630861 760255 760121 789726 801844 830360 837286 925542 930090 4263881 4392744 40.05 71.7 1
11:34:04 2024-01-25 614649 608945 192813 189092 297443 305414 309674 306964 203430 201771 243008 247358 280569 284893 3580053 3883443 5535781 5333698 965006 1007312 270679 239440 248488 253262 278187 270635 269990 269506 193116 198163 634025 603993 1371046 1352480 411522 405795 588501 590531 726512 710232 753692 754590 797862 810829 774925 860983 1824519 1910006 1209977 1000760 643015 630920 758075 753566 793386 807113 823304 833745 935590 936807 4223155 4383359 40.05 71.8 1
11:34:05 2024-01-25 610805 610561 192814 188830 296789 306325 311312 306891 202621 201770 243765 247926 281572 286264 3600159 3878757 5563738 5350830 982260 1008777 270212 239405 247931 249355 277371 272659 269990 268873 193899 195281 634992 598415 1404526 1346404 408694 405903 585554 590465 729176 707793 751477 763205 798064 809390 776700 867054 1832131 1927222 1179891 997428 645770 630151 756250 758406 793356 800085 825647 836605 931539 932652 4232443 4392784 40.05 71.7 1
11:34:06 2024-01-25 613706 611769 193283 189155 300616 304319 310726 308701 202969 202465 243386 247233 282051 285380 3596694 3877807 5522529 5347710 970213 1008813 270679 239405 249083 253226 277816 272852 269800 268908 194312 195007 631343 597137 1383735 1351591 408498 405579 589529 590701 728575 711237 750594 755668 800477 806773 774981 864514 1825983 1916470 1213815 992473 641188 632907 753664 753177 793356 800085 820748 834748 935549 928515 4180331 4380142 40.05 71.8 1
11:34:07 2024-01-25 619630 610070 192703 189282 299664 305499 309967 306640 202519 203471 242756 248029 281981 285306 3596778 3834762 5493098 5365001 981226 1007239 269374 239334 247895 249946 278217 273431 269007 268838 193863 195281 629432 597137 1394954 1337184 408498 405903 587214 594380 729706 706253 753692 758979 794573 807035 781486 867016 1827114 1927369 1189307 998828 645770 629188 756522 756388 791108 800291 830435 838393 927658 930199 4239277 4386506 40.05 71.8 1
11:34:08 2024-01-25 618292 609458 193169 189183 299586 306042 311528 306928 202868 202654 242414 249321 281214 284786 3601829 3878184 5493098 5346244 962489 1008740 269855 239938 248627 250053 279257 272238 269196 270329 193046 194056 627174 603993 1370408 1352001 410503 405831 585852 592373 727815 711237 755109 755353 797499 810187 777213 863443 1821929 1905061 1178632 1003171 642101 634253 760173 753641 792231 802414 823119 835311 933131 928552 4242305 4389637 40.05 71.8 1
11:34:09 2024-01-25 612874 610997 192305 189459 298082 304963 311296 306784 203396 202371 243233 248622 281643 285564 3603603 3902845 5545100 5363273 975747 1008740 268777 240006 248663 249946 278409 270671 269196 269471 193728 195281 632038 599696 1364268 1346642 409079 408236 589456 590592 731192 712280 748368 756762 800329 809390 776674 867671 1829838 1921909 1194957 992473 643932 634703 754342 756388 795047 801423 822866 838430 935512 932835 4192693 4386606 40.05 71.8 1
11:34:10 2024-01-25 621551 609490 192297 189420 297978 305894 309891 306856 202935 202335 243008 250021 281073 286227 3602723 3842224 5530907 5365001 980539 1009549 269374 240823 247895 253689 277986 272972 269196 270931 192946 194629 631207 601410 1372488 1335288 409308 407909 588918 596176 729606 709803 755841 761242 793450 807108 783939 866362 1825909 1910575 1185540 1004599 646691 632422 758488 756726 788869 801989 830435 837200 928352 932175 4280115 4395878 40.05 71.7 1
11:34:11 2024-01-25 618679 609463 192918 188830 297637 304999 311086 306964 202969 202370 242936 247702 281158 286838 3604469 3889275 5515136 5358014 961511 1008026 269855 240113 248973 249839 278409 273045 269196 270518 193251 196242 625569 603993 1364714 1346404 410576 405831 592287 594417 727299 712280 756255 756830 798064 810187 776870 863443 1827114 1898097 1195272 1003884 643932 635604 761375 754714 793356 802450 823156 831640 933597 935196 4239587 4383379 40.05 71.8 1
11:34:12 2024-01-25 611106 610134 192694 189493 297969 305930 310109 306964 203425 202052 243729 246605 281390 284457 3587705 3897755 5567435 5364530 984165 1011133 270505 240818 247442 253653 278409 272238 270680 270739 193693 195281 632212 600796 1384607 1347377 409272 405867 587214 591790 727473 709300 751477 762935 798989 802531 776577 867671 1836387 1933572 1191190 995300 647669 633804 756522 758370 795670 800291 823453 839662 936921 930163 4220479 4383379 40.05 71.7 1
11:34:13 2024-01-25 616274 607703 192948 189092 297655 305930 309413 307356 202621 202370 243350 246605 280961 286240 3596698 3859619 5502092 5352987 966196 1010415 271331 239157 249291 251178 279358 273294 269196 269729 193251 195692 624220 602904 1374826 1343560 409887 405723 590554 592336 726269 708852 755841 756065 793450 811473 781222 860182 1819918 1903522 1202301 1006030 642101 630597 760261 753674 789987 807099 829253 832744 929669 936591 4261116 4386506 40.05 71.7 1
11:34:14 2024-01-25 613816 609495 192948 189092 297646 303607 310615 305930 202655 202335 243197 248625 282026 283157 3596694 3891024 5521074 5368499 973527 1011022 269493 239971 249326 249874 279788 272093 269954 270739 193687 195103 628042 597137 1384300 1350667 410830 409390 592654 593832 731874 714317 753692 758443 800109 808248 777129 867671 1833778 1925601 1202490 995300 645770 635604 755985 756167 794509 800049 820748 837200 935549 928286 4176466 4383218 40.05 71.7 1
11:34:15 2024-01-25 618292 610997 192644 189424 298068 304999 309674 307097 202795 203007 242765 246639 281819 283121 3600920 3838289 5502423 5370547 979539 1011022 270833 240236 248973 251002 279788 273588 268935 270224 193722 195794 631865 600552 1400055 1337184 408947 409101 588501 597841 731746 710307 755953 761242 796771 808819 781850 865573 1827114 1919187 1209977 1006746 647153 632907 761375 759618 788869 802414 828054 835973 928352 928515 4275510 4386456 40.05 71.8 1
11:34:16 2024-01-25 617112 609003 193258 189144 297690 304963 310180 306172 203600 202158 243350 249759 281241 284928 3601829 3894868 5526164 5347987 969147 1008777 269855 239909 248663 250894 281769 271985 269847 270826 193416 196380 623873 605724 1379478 1349510 411593 405687 590591 591199 726784 713362 757849 758558 800329 811437 777129 861837 1825909 1909114 1189307 1001745 643932 634526 761375 755790 793349 802486 823156 832268 932794 936696 4239587 4383379 40.05 71.7 1
11:34:17 2024-01-25 610837 610393 192948 189127 297195 306865 309170 306712 202969 201770 243765 246571 281390 284893 3600920 3889238 5567701 5365001 983736 1011750 269855 240859 247477 253725 278409 270671 270227 270739 193652 196069 634470 600983 1376135 1350232 410830 405723 588047 592941 730921 709300 752845 762358 799025 807122 777681 867634 1833778 1933287 1191190 995300 647669 633804 755850 758979 795707 800291 823453 839662 935549 930163 4220829 4386484 40.05 71.7 1
11:34:18 2024-01-25 616541 610134 192948 189092 299722 306361 308305 307321 202655 203007 243557 248952 281193 286754 3596694 3857783 5502423 5351803 974296 1007276 270679 240113 247895 249148 279394 273045 269575 269506 193863 195281 614186 606592 1383593 1348634 413179 405579 587214 593964 726710 708148 759193 760075 795698 809957 781449 860833 1825160 1912716 1202301 1007463 643732 630415 761375 756388 791959 802522 829844 829908 929011 933841 4298738 4389637 40.05 71.8 1
11:34:19 2024-01-25 612195 607735 192953 188795 297690 304963 310144 306428 202935 201383 243765 246605 280534 285565 3596698 3905079 5530250 5338621 966383 1010207 270679 239741 248627 253618 277986 270671 268851 269471 193592 198234 629432 603993 1377158 1355623 412590 405542 590554 591988 726710 710307 755767 756425 802603 813981 774741 862062 1825543 1912789 1189307 1000274 643015 634258 758008 754245 797876 802522 821110 831995 938204 935233 4229646 4376858 40.05 71.7 1
11:34:20 2024-01-25 611562 609499 192783 189224 297195 305894 308235 307356 202341 202193 243765 247926 281425 284542 3596694 3864475 5549050 5355622 982260 1008740 269855 239741 247477 248974 279394 272275 269990 268873 193728 195281 629432 598415 1372700 1347842 408947 405867 585554 590360 731960 707536 753470 762751 799122 809086 779340 866867 1834930 1933844 1204220 998138 646691 632658 755850 758906 794774 800049 825610 837052 932061 930199 4230208 4383283 40.05 71.8 1
11:34:21 2024-01-25 617889 609277 193389 188241 298624 304035 310144 307321 201748 202723 242972 251955 281036 284457 3599260 3845771 5474447 5338621 964931 1008777 271507 239369 248663 253725 278805 273431 269196 269506 193251 198338 634025 602270 1388976 1343699 410213 405473 588918 593211 724727 709803 754837 756241 796771 816290 782878 862639 1820914 1905508 1189307 1007389 642101 632599 760297 752074 790850 802342 826785 831677 929392 935370 4242305 4373545 40.05 71.7 1
11:34:22 2024-01-25 615364 610389 192332 189459 296946 304963 311086 306964 202969 202193 243008 246605 281486 282923 3591568 3896814 5526202 5349717 973904 1008777 268777 240113 248663 249595 278444 272659 269800 269694 193557 195281 628042 598415 1366547 1344738 409308 409101 589492 591349 731746 711273 754228 759544 799590 808551 776907 867447 1838220 1927369 1202490 997428 646691 636469 756485 756351 795364 800049 820748 838671 936958 931544 4183315 4386506 40.05 71.8 1
11:34:23 2024-01-25 620222 610393 192340 189459 296746 305930 310144 307106 202655 202653 242972 248114 281354 283422 3596694 3827240 5511749 5361175 979539 1010960 269034 240690 247895 253653 277599 272275 269007 270931 193251 198373 640159 602983 1382592 1335288 410576 409101 588084 596176 728502 709300 756020 761278 793450 807108 781850 864477 1828747 1922539 1209977 1007463 647615 632526 761803 760698 788686 804830 829657 836568 926381 934303 4290944 4386484 40.05 71.7 1
11:34:24 2024-01-25 613336 609208 192948 188825 297798 305464 310180 306428 202935 201383 243557 248480 280534 285200 3596694 3898595 5539725 5331013 966383 1008777 270679 239741 248663 253653 278540 270599 269990 269729 193251 198131 626653 604069 1388217 1351783 411776 405831 589005 592359 726784 711200 752784 756425 797862 811171 774925 862174 1825816 1910006 1209977 1003131 644193 636396 761334 754565 796470 802378 820998 833858 935366 937216 4232900 4377160 40.05 71.7 1
11:34:25 2024-01-25 616541 608999 193750 188464 298341 304963 310432 307391 201714 202689 243350 246605 281502 284964 3594228 3848506 5483773 5347987 970533 1008026 271542 239405 247931 253725 278805 272852 269196 269471 193557 195555 626653 602476 1400319 1344914 409924 405152 587214 595937 725998 707793 755841 756762 795171 811401 781259 860182 1816726 1909114 1198463 1004599 643015 629224 760261 756388 791108 807113 830538 832520 930329 939651 4259939 4380039 40.05 71.7 1
11:34:26 2024-01-25 611097 610561 192948 188795 297725 305608 311274 306393 202935 202370 243179 247233 282037 283916 3595009 3896427 5517372 5339502 970213 1008777 270675 239369 249469 250088 278409 272275 269611 269694 193592 198025 628042 596712 1392482 1347957 405714 408236 589529 592209 731315 711237 750372 758746 797826 810535 778419 867054 1830788 1921909 1194957 992473 643473 634703 756250 755316 793386 802414 823193 834785 938292 935370 4178988 4389646 40.05 71.7 1
11:34:27 2024-01-25 620448 611111 192795 189317 297753 306563 310144 306428 202655 202761 242684 246605 281354 283125 3595009 3829961 5498231 5360316 979539 1008777 269034 240148 248279 253618 278187 272852 268817 270966 193251 198060 622751 602295 1375092 1333212 410576 409390 588084 596213 731746 709300 755580 761278 793450 807108 783280 865130 1827091 1910611 1209977 1006746 647615 632907 761375 758406 788869 802184 830435 837200 926381 928552 4269388 4386375 40.05 71.7 1
11:34:28 2024-01-25 617706 611339 192843 189291 300187 305140 310944 306928 203566 202465 243008 247736 280569 286264 3592450 3870817 5514674 5338621 964669 1007276 270456 239944 248279 253190 279515 272659 269196 270364 193392 194056 629797 603993 1377296 1344729 410576 408760 589420 594015 727815 711273 756218 755668 798064 811401 778387 861299 1821929 1900825 1198724 1004599 643015 634703 762963 753711 793356 802522 825610 833488 933882 935893 4239277 4386417 40.05 71.7 1
11:34:29 2024-01-25 615065 611006 192668 190221 297978 304497 311416 306964 203323 202229 243585 248622 281390 284195 3591568 3898451 5545100 5361175 973942 1011750 268590 240148 249048 253582 281371 272275 269990 269694 193863 195281 628042 600552 1377172 1346404 409598 409390 589492 590882 732819 711237 753692 761242 800191 807108 777970 870185 1836387 1921652 1187876 996600 645795 630920 757468 756154 795707 801346 820785 839065 936875 934339 4202072 4383379 40.05 71.7 1
11:34:30 2024-01-25 619563 609536 192668 189814 297865 306577 310584 309137 202868 202547 243103 248046 280394 284897 3598456 3837583 5521074 5365001 977118 1008740 269409 240521 247895 253725 277995 273045 269611 270588 192677 196633 626653 604206 1388418 1337184 412433 409101 588230 594307 728848 708295 756291 763476 798064 807873 779527 864514 1827114 1919187 1185540 1008074 647153 631974 761375 759821 790547 802450 829253 834748 931834 928552 4277102 4392744 40.05 71.7 1
11:34:31 2024-01-25 616541 609490 192984 189092 297712 305428 310838 306820 203747 202583 243477 248012 281250 284857 3598456 3889238 5535781 5346244 964706 1008777 269855 239971 248488 253262 279541 272275 269611 270329 193287 194090 633030 604069 1369789 1346404 410613 405903 585852 595296 727815 714915 755617 756425 798064 810223 777249 861675 1823223 1900825 1200607 1001745 643657 634703 761375 753566 792793 802522 825336 832305 931475 933913 4239277 4380114 40.05 71.7 1
11:34:32 2024-01-25 612906 610398 192340 189532 296547 305930 310868 305468 203285 202405 243031 248516 282068 286227 3600151 3894337 5545997 5361175 978552 1010207 268999 240895 248698 253582 281371 272130 269990 269729 193863 195944 628042 601621 1372301 1346642 410213 409390 590964 590175 733375 711237 754766 761242 801395 807108 776577 869565 1835129 1925637 1204373 995300 645770 630920 755449 755352 795107 801777 823156 836605 935549 928588 4173936 4377132 40.05 71.7 1
11:34:33 2024-01-25 619046 610393 192984 189424 298050 305894 310540 306428 202969 203683 243008 246605 282051 283303 3604469 3832491 5515136 5370547 981829 1007312 268999 240690 248798 248940 278091 272827 269196 270966 193311 196242 628741 601719 1372210 1336912 410540 409390 588171 596213 729642 709120 755655 762935 794609 808248 784145 867396 1825946 1921909 1211896 1005142 647396 632011 760836 758391 788869 801249 830160 837200 926381 928552 4258344 4383246 40.05 71.7 1
11:34:34 2024-01-25 617416 609060 192984 189131 297438 304999 311753 306964 203003 202688 243008 247736 281062 284457 3591568 3881522 5526003 5348581 965694 1010415 269820 239909 248663 249946 279292 272827 269575 270518 193251 196033 619703 603993 1395027 1348634 411485 405903 592233 591881 726784 712820 755681 758576 797206 810223 777213 860039 1827114 1903522 1197120 1001745 643932 630884 761375 755715 793356 802558 823156 831677 932794 936323 4223395 4373973 40.05 71.7 1
11:34:35 2024-01-25 610878 610389 192206 189489 295892 306397 310180 306820 203003 202052 243386 251991 281425 284023 3596694 3889243 5559124 5359779 978033 1009826 268895 240716 248485 249910 279277 270707 270299 269506 193728 195794 624791 600552 1395761 1346404 409308 409172 590135 590882 732856 710196 753954 761278 800191 807108 774925 870185 1835082 1924379 1186027 996718 646691 630920 756928 756762 795707 798888 820748 839662 936875 930199 4201681 4377132 40.05 71.7 1
11:34:36 2024-01-25 619563 608598 192644 189420 299469 306649 309205 307106 202829 202405 243386 248114 280534 284560 3595791 3856088 5511749 5362117 976102 1009697 270574 240548 247789 251264 279788 273358 269765 270739 193693 195555 635435 605852 1383657 1344803 412578 405795 586502 591463 726784 707719 755655 759016 796935 810353 779564 861336 1824519 1912720 1176124 1008074 645770 631080 762454 756191 791977 802558 830435 833488 929011 928588 4292327 4386606 40.05 71.7 1
11:34:37 2024-01-25 611106 609268 192948 188830 297690 304999 311348 306964 203600 201735 243386 246639 280534 284964 3595009 3889051 5542373 5324225 964521 1011059 273217 239828 249219 250649 279788 270563 270716 270739 193722 195794 628042 603993 1412455 1355623 410576 405601 590554 592210 726784 709193 753692 758576 802529 811473 774925 860076 1826688 1912936 1209977 998138 643015 634703 759185 754245 796871 807099 821110 829908 935549 936591 4223306 4377132 40.05 71.7 1
11:34:38 2024-01-25 610633 609966 192984 189424 297762 306577 308305 306428 202969 201770 243801 251955 281390 284666 3591568 3879801 5559778 5349717 982334 1008777 269890 240726 247647 251142 281117 271985 270716 269624 193793 195656 622392 600618 1391790 1349274 410830 408199 587334 590012 728701 709116 750466 762395 800191 802567 774667 869453 1833778 1932961 1169388 995889 648627 634703 756522 758979 796871 799508 820785 839662 936875 930199 4217467 4380114 40.05 71.7 1
11:34:39 2024-01-25 616123 608598 193058 189424 297978 306397 308954 307321 202341 202405 243386 251673 280604 285802 3591568 3855037 5511749 5347987 975029 1008777 269890 240347 247513 248974 277599 272852 269883 272270 193652 196206 628042 607461 1390227 1342670 412578 405723 587214 592263 728331 708295 759080 760128 797630 815135 781813 857563 1824519 1914358 1198463 1006030 643932 630861 761375 756116 791108 807099 830435 829908 929011 935233 4295859 4386484 40.05 71.7 1
11:34:40 2024-01-25 610184 609064 193019 188825 297725 304963 311312 306428 202655 201735 243801 251955 281193 285802 3591292 3907854 5539725 5331013 965246 1008777 271093 239405 248663 253653 277986 272659 268477 268464 193899 195281 640551 600552 1418310 1362342 410830 405651 590591 592099 728848 712105 751328 758038 801359 811509 774925 864514 1828182 1915430 1189307 995300 643732 633584 755888 754245 798037 807099 820476 831677 938204 936627 4211779 4377132 40.05 71.8 1
11:34:41 2024-01-25 610197 609082 192814 189122 297482 306865 308235 307857 202829 202052 243549 251567 281671 284782 3595791 3864625 5546035 5349717 983699 1010997 269855 239944 247513 249355 277621 272275 268664 269318 193899 195174 632212 598841 1393529 1346404 410830 405651 587984 593785 731440 708221 751365 763292 801317 809318 781561 867671 1829875 1937127 1207967 999538 645116 630634 756522 756204 793356 800085 829253 838468 930122 928552 4226859 4373823 40.05 71.7 1
11:34:42 2024-01-25 618145 609536 193563 188668 298664 304071 309241 307812 201714 202723 243386 251850 281495 284493 3591568 3843039 5475969 5333698 960851 1008777 269890 239405 250278 253689 277371 277268 269346 269764 193592 198060 632616 603131 1367228 1347675 410576 408236 590398 595149 730921 713303 760277 755715 795661 811365 781703 863700 1825617 1903522 1189307 1006030 641644 632650 763536 753638 791108 807099 827999 836316 930085 939279 4245643 4386616 40.05 71.7 1
11:34:43 2024-01-25 614722 610412 192948 189144 297681 304713 311086 306712 202935 202688 243729 250400 282016 282923 3591652 3880530 5530474 5361175 971066 1013186 269820 240113 249148 249946 278374 272852 269990 269729 193899 195692 637725 597137 1382066 1346404 408081 409390 591232 592396 732929 713325 751477 760735 802493 811499 778233 868796 1836236 1926561 1198724 995188 645770 636055 756522 756388 795538 802557 823453 839662 938204 931581 4199453 4383379 40.05 71.7 1
11:34:44 2024-01-25 621644 609499 192310 189463 296754 305320 309891 307356 202935 202688 243350 248114 281390 284272 3599260 3839233 5521074 5361175 978552 1011750 269409 240859 247931 253689 277986 273045 269990 270553 192642 194697 626979 600401 1376208 1335288 410540 409390 588588 596213 729642 709803 756996 762935 793450 808248 785466 868202 1833437 1918150 1189307 1005993 648540 633423 760833 760037 790547 801213 830435 838072 929011 932835 4279927 4386418 40.05 71.7 1
11:34:45 2024-01-25 614288 612258 192613 189498 297757 304927 311122 306358 202969 202370 243729 246639 281390 283157 3593258 3895676 5549050 5361148 979539 1011713 272243 240895 248627 253653 278479 272275 270371 269729 193899 198025 636844 602270 1396091 1349832 410540 409390 588918 590882 732851 710196 753692 764288 801359 807108 777129 872161 1838675 1927222 1202490 998738 649467 636432 759859 760698 797876 802557 825806 839513 935329 932835 4211188 4383170 40.05 71.7 1
11:34:46 2024-01-25 616202 608589 192988 189062 299301 306541 309170 308072 202655 202865 243386 246639 281390 287329 3591568 3839233 5493098 5342431 972870 1008740 271542 240486 248453 249355 279214 273045 269800 269729 193899 195829 634025 604069 1411239 1346404 410540 405759 587334 594417 726784 708295 755005 758979 796935 811437 783752 860039 1821929 1911360 1200382 1006717 643473 631080 762963 757183 793105 807985 830360 835086 928937 938135 4266638 4386506 40.05 71.7 1
11:34:47 2024-01-25 612543 610106 193248 189092 300792 304713 310650 306393 202800 202724 243765 247233 282284 284112 3591568 3889835 5526463 5342431 970213 1011713 270679 239851 249505 253618 278215 273045 269800 269283 194513 195144 635435 597137 1374498 1354662 408045 405903 590362 592665 729642 711273 753267 756762 797826 810223 777249 865167 1831175 1921638 1213815 992473 643015 634703 755985 755316 795071 807113 828167 838671 940722 937471 4178988 4386606 40.05 71.7 1
11:34:48 2024-01-25 619237 610997 192948 189454 297200 307611 310838 309720 202935 203647 243350 246639 282284 285674 3596792 3829961 5502423 5365001 980622 1010244 269855 240113 248663 253689 278180 277109 269196 269729 193899 198060 635435 600124 1377892 1337184 409308 409390 589758 596249 732943 709120 754002 762935 795771 809390 783789 868908 1831175 1921909 1189307 1003171 647669 632011 759185 759517 791108 801249 829968 839662 931489 933973 4281409 4399065 40.05 71.7 1
11:34:49 2024-01-25 629343 610243 193498 189321 299446 305858 310180 306964 203634 202405 243477 249635 281783 284928 3599269 3889238 5539725 5347987 967454 1008777 270490 240311 248698 253760 279718 272659 269800 270553 193287 194359 628388 605800 1388418 1346404 411813 408236 590071 594161 728848 713867 757849 755657 799196 811437 779527 861336 1825909 1903251 1210023 1004599 644850 634562 762995 754640 793356 807099 825610 834748 934188 936627 4247009 4386305 40.05 71.7 1
11:34:50 2024-01-25 612394 611152 192504 190517 297937 306433 311662 306928 203600 202335 243765 246639 281920 285551 3606059 3894868 5553987 5361175 981821 1011713 268999 240930 248698 253618 279257 273045 269990 269729 193899 198131 628042 601410 1372373 1348634 410576 409969 590591 590592 733375 711237 753515 762935 801359 808248 774981 868668 1835129 1925637 1186027 995922 646691 634526 756522 756154 797472 801213 823156 839065 938204 928588 4173936 4389602 40.05 71.7 1
11:34:51 2024-01-25 621778 611038 192707 189321 299763 306253 310038 309137 202868 202831 243170 249321 281819 283294 3587743 3837866 5507825 5370547 979501 1008777 269187 240690 248698 253689 278409 273431 268817 270364 193581 194056 628042 598841 1384476 1336925 408983 407909 588918 594124 732300 708295 755841 761278 795771 808248 783789 867671 1825946 1921909 1189307 1001033 646230 630151 756338 756762 791669 801213 831619 839662 928698 932175 4245643 4386606 40.05 71.7 1
11:34:52 2024-01-25 619601 609531 193453 189252 300475 305643 311783 306928 202901 202866 243035 249671 281446 287375 3592450 3864044 5511749 5333671 970255 1008777 270714 240486 248663 253796 279541 272275 269611 270329 193251 194629 628388 603993 1372927 1346404 411776 405939 591232 595296 727815 713362 756291 756227 798064 810223 778048 860039 1825909 1902173 1193423 1001745 643932 635604 761375 754245 793356 802522 824986 833525 932794 935930 4229344 4377132 40.05 71.7 1
11:34:53 2024-01-25 614288 610829 192374 189493 297689 305930 311310 306856 203430 202407 243283 248622 281284 283987 3598456 3900056 5549050 5355622 976753 1010244 268181 240503 248663 253618 278579 272659 270371 269694 193899 194277 628042 597137 1398907 1346404 409308 409390 592291 592665 732819 713362 753692 759016 799062 809390 779009 869528 1833778 1922743 1180591 995300 645770 630956 756522 756388 796834 802378 824363 838468 938292 928588 4182884 4386484 40.05 71.7 2
11:34:54 2024-01-25 618362 611257 192970 189420 297681 305679 310353 307321 202969 203683 243269 249285 282037 285822 3602723 3836489 5511749 5370547 985575 1011713 269855 240895 248698 248974 279788 273818 268817 270329 193934 198062 628737 600552 1389085 1337184 409924 409679 588918 597942 732856 709156 755681 763476 795807 809390 784145 867671 1831175 1914710 1189307 1004599 647706 632459 760836 760091 791108 801813 830005 839662 929011 928552 4256851 4392704 40.05 71.7 2
11:34:55 2024-01-25 611296 610375 192983 189254 299786 305930 311849 305930 203003 203043 243557 247942 281390 285026 3604469 3886357 5524515 5355622 961857 1008777 270267 240470 249116 250616 278479 273045 269196 271001 193652 196344 628388 606537 1378788 1347957 411813 408236 592141 596176 728848 714372 759734 758038 800513 811437 779527 862598 1827114 1904223 1191574 1003884 644850 634598 763536 755852 793349 802558 829253 834785 931502 939315 4239587 4386484 40.05 71.7 2
11:34:56 2024-01-25 616274 611257 192948 189493 297834 305428 311876 306393 203003 202723 243801 246639 282249 283157 3601032 3893866 5578386 5367446 977300 1013758 270609 241644 251055 249355 280606 274520 269742 271794 194958 195001 638253 599771 1407932 1355623 410540 410549 592724 597942 737312 718507 755580 764560 806090 818481 784145 873148 1849667 1937548 1200607 1001745 649549 641129 764656 763439 807204 816163 831811 845296 950405 949774 4259901 4411475 40.05 71.7 2
11:34:57 2024-01-25 621581 618585 196025 191965 303697 311988 316756 315978 206573 205297 247984 252640 285428 291284 3632070 3928156 5659928 5426792 1003182 1038951 277351 246078 257337 258858 290228 283116 278387 280249 200050 200713 660803 613127 1423421 1377411 418990 419227 607306 608428 755298 735355 773559 783171 823196 829428 795533 889076 1890485 1980607 1221323 1020290 662583 654610 788878 782936 820697 834293 848445 857531 963052 966663 4333374 4486398 40.05 71.7 2
11:34:58 2024-01-25 634474 629298 197167 194405 312184 318637 327834 323921 210511 207781 253601 257468 293207 296338 3675736 3994768 5707091 5521650 1013079 1063703 281056 249208 264711 263887 299500 290114 287032 287862 200075 202968 676951 627678 1443975 1390529 424623 419665 609031 615713 755972 737214 783878 784085 821996 841930 805852 886322 1909209 2003233 1198276 1040420 671908 656036 791678 792143 821015 829527 857628 867639 960219 963826 4358348 4504903 40.05 71.7 2
11:34:59 2024-01-25 647265 639513 195929 194405 312170 320343 333445 329662 214691 209152 256381 263575 298860 297527 3703792 3950503 5695630 5561051 1051849 1079053 280385 248823 264595 267664 299924 292891 288861 290399 200985 202968 695674 625113 1425344 1404427 424623 421820 608167 608860 760859 739714 776971 783520 820798 827571 792802 890308 1926371 2017279 1225090 1021742 665146 652655 786412 781827 820734 829527 843518 853330 963016 955629 4361210 4517412 40.05 71.7 2
11:35:00 2024-01-25 647529 643962 196300 191628 312219 316934 333987 329947 214286 208251 256776 260517 293416 297065 3722496 4037945 5759431 5570022 1034421 1087594 279522 246493 265187 265139 298888 293708 287562 288593 199018 201344 682751 626004 1446021 1397752 423420 417931 599885 607566 746758 727714 771743 774593 806661 820523 786391 867671 1908925 2004654 1210023 1032495 662583 646962 779158 779541 806596 818472 841051 851775 941935 945681 4348711 4523859 40.05 71.7 2
11:35:01 2024-01-25 651483 644904 193428 189459 309524 318187 331933 329680 209200 207100 255200 261532 292259 296919 3727809 3958413 5736708 5594316 1053620 1085177 276165 243334 263782 265143 297924 291080 286173 286799 198629 197729 690001 620194 1421897 1396463 417146 414845 590978 599456 741867 719527 755718 765951 797844 802121 770396 858346 1910567 2007499 1200818 1012456 654655 643897 768364 767541 802196 808239 822571 838468 936441 935297 4286481 4505128 40.05 71.7 2
11:35:03 2024-01-25 653066 646810 190460 186706 306955 312937 328330 327923 206929 204928 259185 257468 291097 293089 3733356 4019831 5750113 5546110 1043371 1087340 272407 241644 261378 260718 297714 287788 284605 284379 196335 196154 687282 616506 1430123 1405102 414447 409128 588918 590531 729642 715371 747182 751537 788896 793554 756821 845781 1890485 1983452 1213815 1006030 643015 634253 759222 755852 793356 800049 811673 823059 927695 919538 4286481 4489356 40.05 71.7 2
11:35:04 2024-01-25 648259 646797 188602 189334 303058 311042 326811 324992 205645 208387 252815 258500 288281 293709 3729189 4042719 5731475 5533818 1038446 1085264 271093 239369 259431 258762 294854 286468 281693 281751 194917 196344 672958 616065 1419451 1402431 414116 408667 584268 585101 722604 707292 741113 744561 782941 792329 748068 834780 1885312 1977579 1185540 1004599 639367 631080 758457 750936 786565 793545 802308 813813 920318 919711 4323995 4498708 40.05 71.6 2
11:35:05 2024-01-25 650165 647721 186833 189338 302138 309055 327870 324174 205291 204290 252779 256261 289572 291705 3737174 4059210 5735558 5544659 1041413 1088384 269855 238629 258382 258009 296143 285218 281148 282753 193687 196932 675502 622858 1410300 1400438 413529 408703 583268 585092 721162 707181 741076 741855 774670 784540 746488 829427 1885312 1959458 1202667 1007463 639148 631080 755850 749874 781914 791097 801094 811686 917213 910596 4358447 4523859 40.05 71.6 2
11:35:06 2024-01-25 652862 649240 186833 185976 303058 308156 328862 324992 204972 204290 252779 256823 289940 291705 3761464 4093099 5754209 5577972 1042035 1091323 269034 238629 259144 262977 296143 286607 279735 283653 193899 195136 671152 622282 1427753 1395128 412590 408054 583804 586825 719628 705082 740349 737875 772748 783779 743149 823425 1889549 1964249 1206257 1007463 638236 629006 755275 747573 778524 791201 801317 808116 913144 914281 4370597 4531757 40.05 71.6 2
11:35:07 2024-01-25 656613 655872 187715 185333 305115 309958 329555 325844 204904 203968 254604 257434 289703 293556 3793366 4089316 5754209 5608848 1059796 1100418 270567 239298 258310 259519 296107 287599 280977 283264 194513 195237 678596 625113 1437414 1390529 410540 408236 577872 587012 718971 699283 734908 740863 762436 777414 742334 818696 1886941 1982837 1200382 1011017 641838 624403 752854 748704 770497 782073 798809 806524 902708 906683 4477444 4570686 40.05 71.6 2
11:35:08 2024-01-25 667992 658698 187685 185073 306092 309055 329858 327358 204092 204864 252779 257434 290745 292875 3802731 4067553 5800836 5646363 1069549 1103615 268181 238593 258927 260056 295419 287599 280977 281892 194958 194056 687101 618868 1427326 1401723 409079 405759 574747 581201 717081 696800 726568 737764 765180 772993 737898 819106 1892149 2000413 1200382 999561 638423 623739 745425 746763 774916 781007 793125 807175 897130 900230 4423816 4570686 40.05 71.6 2
11:35:09 2024-01-25 667830 658114 186252 185596 303271 310971 329858 325915 204234 203968 252779 258254 289492 292429 3816016 4080186 5828514 5635428 1072793 1106552 268556 237891 258310 257905 295892 286772 281167 282682 193899 194359 676951 616962 1438666 1408943 406183 402097 576412 577877 713462 696763 721495 727511 760244 770451 728567 816266 1891947 1988327 1200382 995188 631557 624623 740865 741965 769370 779058 783905 802361 901429 894701 4408453 4564575 40.05 71.6 2
11:35:10 2024-01-25 673134 662019 190884 184553 303307 309993 329858 329614 202969 204290 252779 256789 290823 293923 3821462 4119326 5819715 5628947 1059227 1106824 267925 236885 257877 262977 296107 286047 281108 281848 193693 196081 678401 622783 1425432 1410943 408498 402061 574478 575282 708396 694513 723108 726186 756753 769905 726801 808060 1889457 1977676 1196544 996680 630655 619926 740144 739522 769370 775337 783808 797496 899868 891785 4371213 4569676 40.05 71.7 2
11:35:11 2024-01-25 673603 663959 190849 184452 303271 309524 328826 327888 202969 203043 252779 257305 290858 298426 3834444 4141098 5838137 5632964 1062279 1109183 268556 235988 257299 259222 296143 284933 280210 281392 192642 195555 676951 624643 1422136 1408943 407338 400545 573052 573990 706391 690976 719412 721901 752225 763939 719605 801252 1885569 1977542 1192706 998138 628857 619824 739619 734595 765696 775208 782098 791907 893658 888517 4361399 4577212 40.05 71.6 2
11:35:12 2024-01-25 671992 667102 190644 183867 302774 310029 327834 325915 202969 201735 252779 255871 289703 291984 3840193 4166207 5828812 5635504 1062443 1109549 268046 235589 256652 258858 296143 284933 279310 281427 192034 195281 672602 626451 1422505 1406946 406183 401433 568113 573548 702294 689907 717190 717960 745686 757427 715389 793024 1876190 1971770 1186948 1000167 627961 618066 739619 732881 762954 771784 777802 788192 892235 886498 4364201 4576716 40.05 71.7 2
11:35:13 2024-01-25 672657 667575 187297 183145 302067 311303 327534 328109 202621 201700 252707 256764 289263 293923 3845676 4159562 5824439 5647678 1062589 1111983 266945 234863 255898 256984 295026 284933 279569 280963 191395 195007 657329 626434 1450215 1405949 403886 400583 569722 572261 700202 686944 715441 713307 743058 756577 710127 790176 1873477 1955910 1186948 998138 625708 617956 736675 731766 758627 768263 769827 783003 885550 881904 4358348 4559969 40.05 71.7 2
11:35:14 2024-01-25 671513 668516 186482 182635 300930 308120 329362 324601 201748 200472 251711 256046 288386 292532 3846458 4163770 5839145 5642336 1062180 1111983 266091 234069 255077 257232 293984 284027 278943 279982 190757 194154 653041 625538 1424617 1405709 403616 396889 567270 570360 697223 682886 712687 709138 739031 750941 708336 783841 1873477 1958685 1185029 995300 621732 614060 730935 726407 755655 764828 768984 779403 882306 879227 4361233 4572950 40.05 71.6 2
11:35:15 2024-01-25 673612 668777 185772 181954 300403 309110 325826 324863 201368 200262 251144 255583 288474 292118 3852305 4165073 5838137 5646363 1058547 1109585 264428 232989 254259 255654 294269 283161 277768 279119 190157 193577 662452 625113 1441510 1401723 400218 396781 563998 570360 695215 680713 708205 706235 733890 746164 702089 781477 1864204 1946729 1172795 992473 619490 611409 728862 723435 751514 761274 764510 774161 876183 875357 4370692 4575143 40.05 71.6 2
11:35:16 2024-01-25 671630 668998 185170 180913 300502 308928 325791 324956 205586 199149 250296 254443 287295 291633 3862776 4192731 5838137 5655742 1053918 1112809 263434 237078 254259 254053 291591 283161 276528 277629 189823 192931 657329 622858 1416101 1401723 396700 394410 559063 565316 691112 676279 704878 700084 726955 741859 700668 774584 1863931 1937548 1183657 992435 617751 609824 726761 720262 742737 754576 756282 769604 874867 872468 4377165 4581299 40.05 71.6 2
11:35:17 2024-01-25 670495 669734 184114 180909 297204 306901 325826 324006 202502 199010 249312 254373 286573 291184 3874890 4211488 5838137 5655742 1056926 1109585 261975 233034 254035 253663 290635 282927 275646 278769 188963 191717 657329 621969 1424773 1401723 397810 391674 559248 561949 689031 670825 698381 699119 724722 738049 697090 773315 1858913 1929079 1174241 991026 615354 607122 724704 717470 738361 752711 753525 764515 871374 866387 4405324 4584726 40.05 71.7 2
11:35:18 2024-01-25 672238 671639 182988 180741 297685 305355 325756 322629 201478 198491 248332 253737 288102 288586 3868289 4230066 5856788 5661080 1061167 1111983 261175 231982 258291 253309 289550 282501 274383 277986 188335 191113 658758 620497 1425048 1401723 396682 392040 556551 562362 684098 670849 697402 696081 720012 734264 692936 769910 1854932 1933844 1183110 988813 613596 604510 720503 713270 737632 748332 751848 760605 866237 863905 4398919 4585351 40.05 71.7 2
11:35:19 2024-01-25 671992 671635 182335 180349 297691 304533 327737 322319 201197 198353 247913 252851 291046 288554 3877269 4220867 5847463 5661080 1063691 1111159 260343 230941 254154 252077 288869 281367 273162 277134 188039 191048 653041 621969 1422291 1401723 395839 391763 555460 559578 683059 667689 693301 690958 717097 730314 689460 764444 1852297 1927480 1194625 986001 610721 601913 718622 713037 735945 743986 746989 756149 863429 856104 4392794 4575878 40.05 71.7 2
11:35:20 2024-01-25 672399 672079 182520 179495 296778 304355 324505 320927 200392 197389 247598 251904 286552 288446 3871852 4230246 5829120 5665120 1057083 1109585 259299 230542 252689 250956 288435 282934 272258 276091 189082 189351 643891 620573 1410851 1399736 393566 390106 550050 556237 681781 664680 689193 689437 714541 725523 685455 760060 1844349 1924637 1185029 984599 608362 599221 715536 710289 732824 743646 744384 753384 857157 854815 4405865 4573947 40.05 71.7 2
11:35:21 2024-01-25 671992 667313 181498 179211 295702 302790 324721 320406 199487 196807 246281 251869 285646 287212 3883191 4228677 5838137 5661187 1065597 1109585 259514 228722 251055 250921 287990 281936 272033 274370 188551 189248 657686 617545 1413605 1397752 391754 386605 547048 553541 674946 659013 685594 687936 710400 726551 685382 756181 1837470 1921909 1173755 985300 602964 596235 712702 703630 726751 737167 740015 748558 853757 847465 4398919 4573524 40.05 71.7 2
11:35:22 2024-01-25 673910 671115 180715 177413 295989 301599 324721 319779 198138 196124 245523 250331 285610 284821 3881025 4217504 5840223 5657043 1063202 1111549 257970 227694 249505 250665 287180 279649 270944 273078 187889 188027 645300 617508 1426126 1396762 390539 384833 544205 551251 673051 654615 682011 683907 703165 721408 682726 752509 1831175 1914072 1173978 983200 598477 592797 708373 701069 722118 734581 737769 746408 851795 848155 4421181 4573947 40.05 71.7 2
11:35:23 2024-01-25 674846 671088 180399 176269 295086 300311 323952 318801 197849 197357 247094 249532 284596 284351 3884890 4236111 5833981 5659833 1058659 1109622 258057 226726 250204 251283 287180 279612 269742 272661 187494 187732 650182 617545 1433576 1397752 389399 382803 541072 550374 669720 652732 678255 680732 702326 716566 676247 746998 1833505 1910080 1153524 978790 601475 594774 706368 698987 722061 730449 732960 744091 845574 838487 4392794 4573947 40.05 71.7 2
11:35:24 2024-01-25 673616 672588 179507 176303 292604 299062 323460 317136 197691 199391 249686 249289 283764 286302 3890444 4245053 5843391 5657043 1056210 1111401 257263 226217 249693 253262 286884 279288 270752 271415 186837 187437 648753 616948 1408089 1395472 387743 381927 541036 548319 668772 649024 677371 676812 698223 712395 673506 745379 1831175 1912190 1164824 976702 599010 585636 703302 698587 719403 730557 728623 739880 840780 839039 4367741 4564575 40.05 71.7 2
11:35:25 2024-01-25 673634 672579 178411 180648 291644 298853 321694 316587 196937 199178 249261 248149 282319 284693 3897713 4248408 5843391 5654246 1059652 1106824 256437 225832 248030 248192 287198 277560 269990 271380 185781 186782 656575 619310 1402146 1399736 387468 381891 541036 545467 667281 653595 676335 674791 698187 710247 665698 741219 1827114 1910648 1168843 969471 595681 587072 697200 692986 719596 725004 728586 739880 838961 829437 4352230 4577212 40.05 71.7 2
11:35:26 2024-01-25 677597 672579 178446 176668 291679 300311 319007 317101 195881 195153 245325 249023 282284 283788 3890832 4212658 5852770 5640988 1061634 1109897 255650 224751 246369 248511 285405 275806 270716 269283 185156 187431 641072 617545 1405961 1405709 386645 381849 539855 541243 663367 650325 670307 670807 700043 706119 663204 737741 1824519 1915517 1166887 961880 593071 584957 691983 691358 713972 721327 725786 736681 834052 829573 4408455 4573524 40.05 71.7 2
11:35:27 2024-01-25 682560 673086 177850 176289 290793 297924 318972 319341 194561 195290 243765 251673 281854 282689 3890916 4197552 5863250 5651768 1060058 1106713 255081 224612 246193 248231 284392 275211 269990 269977 184744 187168 645476 613275 1405282 1406946 385551 378718 536763 538041 660552 645657 664166 669637 697219 703381 663344 738469 1824519 1910648 1168843 963970 593914 584543 691492 691849 711305 716452 720973 733905 828600 827580 4424093 4580051 40.05 71.7 2
11:35:28 2024-01-25 682560 674111 177256 175784 289875 297387 318972 316587 194561 195290 242594 246387 280961 283039 3896385 4199262 5856788 5674581 1064534 1109934 253731 224714 246193 246770 283511 275455 268333 269218 184862 186121 639663 607540 1422291 1401723 380887 377652 536495 536413 661452 640010 660190 665675 691925 697145 658478 736591 1821929 1916433 1162974 961161 593136 581960 689985 690121 709224 712350 718856 728489 825535 820158 4411687 4569332 40.05 71.7 2
11:35:29 2024-01-25 678631 671120 181285 175508 288085 297432 317084 315978 194527 194129 242594 247926 278849 282923 3896394 4155216 5856788 5651708 1069512 1110159 252250 224398 244714 245253 283079 274227 267285 268921 183481 185861 644595 609061 1420585 1397752 380140 376268 532022 534828 658684 643026 660480 665711 685210 694331 653622 732858 1816689 1910611 1161018 960153 592229 576802 687059 689400 708364 712350 719094 727419 818685 820807 4427253 4573524 40.05 71.7 2
11:35:30 2024-01-25 678860 672109 177248 174635 288964 294918 316057 315053 193352 193041 240716 247233 277994 282674 3905863 4173973 5866114 5654553 1070504 1106824 249351 223140 245090 244325 282399 275372 265728 267352 182355 184788 644464 607969 1420940 1395472 377987 374052 530703 533585 655517 638381 656587 663284 684057 689267 651018 726752 1812683 1912973 1173955 958104 587979 574159 681795 683870 701729 708134 715468 723002 811613 811374 4427253 4577399 40.05 71.7 2
11:35:31 2024-01-25 678860 672104 176752 173802 288151 294890 315960 313553 192717 192555 240308 245714 276846 283002 3888711 4167249 5841059 5651720 1072793 1106039 249097 223140 243711 243443 281462 276949 264913 266345 181962 184448 644464 611675 1400796 1391165 378255 375176 527491 529902 655089 634744 651022 663013 680130 689050 653173 722483 1800243 1902939 1167971 959469 584642 567861 680644 680695 694163 703336 714378 720707 811717 811338 4480446 4570686 40.05 71.7 2
11:35:32 2024-01-25 682560 671156 177257 172243 293422 292954 315960 314574 196371 192432 239192 245542 277138 281008 3900184 4170225 5828887 5654401 1071842 1105255 248970 221559 243503 242865 278270 272173 263909 264371 181594 183106 638253 607537 1407591 1388792 375740 374085 526052 531139 652962 629083 655126 659315 673988 684317 648877 714350 1794938 1883798 1177232 962818 581964 567353 679827 674791 691117 708419 709642 714280 808642 811691 4421219 4564172 40.05 71.7 2
11:35:33 2024-01-25 673430 672104 176223 172081 287746 291894 315960 312465 196336 191042 238989 242674 276653 279572 3883140 4207140 5796706 5627363 1061685 1103651 251758 220405 242163 242358 277986 273045 262699 264371 180413 182851 640176 612550 1441757 1388792 375860 369596 523003 528743 644953 630529 653262 653173 676302 685173 640992 715366 1794975 1886220 1163981 950157 580306 567897 673970 673298 694891 695145 701000 714280 808344 802432 4408404 4570686 40.05 71.7 2
11:35:34 2024-01-25 682832 673095 175346 171807 285584 291485 315738 311683 195957 190586 237714 244958 275328 279339 3888786 4196118 5853641 5651708 1063467 1105255 249626 219684 242918 240840 278313 272275 262480 264115 180413 182527 640176 602649 1410172 1391516 371895 369884 522973 528126 648814 632250 649405 655006 674355 676304 643871 714127 1795124 1890490 1161986 954115 579536 568146 676899 674681 687050 694394 703882 710118 801327 802468 4483434 4573524 40.05 71.7 2
11:35:35 2024-01-25 682832 672109 175626 171113 286866 295628 315479 312157 192201 190852 237443 243796 274946 279536 3905750 4182041 5828812 5651708 1069631 1103651 248484 219460 241376 240805 278217 272659 261096 262467 180094 181374 634730 605599 1401912 1383283 369767 369884 520087 522770 643840 623780 649008 654394 667093 676268 640085 705932 1785825 1870783 1152813 958067 574552 563382 673469 668616 686607 698117 700963 707091 804853 804702 4408404 4564575 40.05 71.7 2
11:35:36 2024-01-25 674654 672620 175031 170532 285552 295628 314042 310233 192067 189390 237609 242267 275328 276900 3888977 4225921 5800836 5631393 1061549 1100491 249276 218284 239882 240805 278736 270671 260663 262284 179207 181340 638747 610802 1429363 1381893 369767 366453 517851 524391 639367 625107 645726 646071 667821 676124 634359 708001 1788476 1877373 1156002 946223 573812 565266 668108 665602 687050 691252 695870 708920 802461 793383 4399109 4564172 40.05 71.7 2
11:35:37 2024-01-25 682347 673095 173575 170148 283768 295519 313053 310268 191063 189952 237454 242099 275993 276123 3899922 4209516 5845262 5639630 1059415 1102051 247705 217198 239846 244355 277826 269766 259833 260252 179242 180002 637318 603637 1400963 1392503 370354 365353 518217 519442 637580 623780 640281 645579 667349 671138 633026 706118 1789227 1894682 1153640 948806 573626 560358 668108 667654 680746 690159 698883 700903 795176 793153 4468038 4563615 40.05 71.7 2
11:35:38 2024-01-25 681753 672356 173883 169302 284202 288910 312512 309294 190462 189155 235379 241189 275220 276705 3906475 4163473 5819487 5647678 1066081 1100725 245354 217164 238698 241033 275668 269730 261002 260147 178079 179559 628042 603562 1401138 1381322 369042 365353 515002 520545 638482 619200 642105 643613 658169 670332 634336 698818 1774001 1857746 1160952 955551 570678 562710 668603 661691 678746 691208 693237 698637 799583 793274 4408494 4558454 40.05 71.7 2
11:35:39 2024-01-25 673344 673059 172712 169939 282594 288874 312762 307071 190826 188031 237381 240313 274956 276051 3911327 4267761 5811866 5642283 1048047 1100725 245319 216153 239068 239648 276939 268900 259867 260580 179083 179559 637496 609931 1392731 1383283 369304 364187 514067 519736 634846 620149 637863 638327 658169 667362 627312 700861 1778178 1882464 1163981 942186 572036 559564 664212 667974 683612 685201 693599 701779 788718 790733 4437104 4563464 40.05 71.7 2
11:35:40 2024-01-25 682347 673547 173423 168440 282801 288671 309891 308288 189657 188658 240141 240347 274116 275822 3915116 4169472 5810161 5642336 1075646 1099565 244224 215968 237521 240357 274825 267814 260233 260255 179083 178958 632616 602270 1404844 1381322 367215 363060 510971 513684 634846 614612 636432 642134 658680 667326 629161 695457 1768963 1847012 1142038 951511 568056 559564 664830 657488 675906 688907 686858 695894 793235 792192 4396137 4556278 40.05 71.7 2
11:35:41 2024-01-25 672264 672063 171861 169004 280845 287702 311122 306604 189795 187442 240177 241109 273259 277943 3911327 4250798 5810161 5621914 1053896 1100725 243848 214850 236787 238168 276586 266955 258774 259389 178080 178958 637802 609931 1390071 1383283 368257 363939 512163 514468 628921 615484 631907 635664 656746 661394 623517 695236 1778223 1878603 1162987 939507 566097 553053 658195 658456 674645 680216 690554 695735 784094 788127 4471117 4563388 40.05 71.7 2
11:35:42 2024-01-25 681655 673547 171877 167873 281051 285436 311312 306144 189230 187599 234571 239578 273018 274907 3917493 4182314 5800836 5638313 1066057 1100725 243030 214746 236055 238098 272887 267214 258340 259524 178205 177833 634459 600552 1393905 1374063 364481 363939 510249 516295 632153 612838 634425 636452 649155 664837 626517 692684 1766452 1843082 1140043 946110 564490 556369 660529 654560 672900 681281 678516 689474 786524 784343 4335618 4556932 40.05 71.7 2
11:35:43 2024-01-25 679110 671886 171323 167565 279951 286665 309556 306928 188434 186561 234788 242793 272636 272655 3905563 4212060 5810161 5609815 1057263 1097604 243065 218252 235855 237116 273114 265541 257942 257928 177831 177205 630822 603131 1385646 1391516 365069 360799 509133 509899 626540 612838 626323 634313 652900 657777 619132 690587 1761406 1866747 1110078 941240 564490 548915 655727 654560 667757 676101 682486 689474 779697 784343 4455589 4544490 40.05 71.7 2
11:35:44 2024-01-25 673910 671922 170838 168905 279941 285419 309029 304990 188434 187771 234643 239591 270802 274294 3900184 4193247 5781090 5639857 1059908 1094421 240767 218252 234566 236629 272887 264692 255570 259889 176978 177239 633453 605168 1387596 1368724 360754 360871 505053 513739 627516 606942 631009 632696 647703 663009 621435 685446 1760955 1837862 1142810 941515 561201 553016 656929 652188 671589 680193 677325 686500 781652 775319 4342664 4550527 40.05 71.7 2
11:35:45 2024-01-25 678897 667277 169990 168668 279573 285035 308574 306748 187221 186786 233111 239053 271215 273740 3905442 4196237 5826745 5614220 1053844 1096011 241541 214228 234566 235172 272346 264472 257113 256739 176448 176092 634025 600552 1390461 1387217 360645 358018 504981 504742 625652 608769 623555 632830 650919 654401 617965 688036 1760955 1852222 1136533 938171 561546 550397 655103 653114 663304 672318 679775 682426 774018 779814 4411649 4545831 40.05 71.7 2
11:35:46 2024-01-25 669692 667241 169960 170677 279547 284179 306946 305133 187707 187351 233732 237271 270802 274857 3910393 4215515 5763534 5608848 1056813 1093645 240767 214424 234481 235899 271001 263881 255321 257135 175850 176126 628741 606350 1379108 1374063 360645 356405 503277 507670 619337 605444 624476 625569 647434 655358 611001 680378 1757169 1847049 1136533 930208 557617 550397 647611 648432 666777 671129 672789 682389 775186 773707 4392794 4537337 40.05 71.7 2
11:35:47 2024-01-25 680036 667200 169388 170765 278343 284516 306946 305205 187063 189498 232563 237753 269873 274055 3916632 4159562 5786089 5623592 1067950 1096575 239295 213891 234697 235172 269764 263442 257504 255451 175850 179675 635531 598841 1391854 1374064 360084 357515 501146 504598 621732 601990 622807 627362 640177 652492 616435 679227 1750445 1825950 1136533 939507 556825 549618 652747 646419 662872 672282 671425 679194 776283 773038 4317549 4530781 40.05 71.7 2
11:35:48 2024-01-25 670081 667196 168817 166916 277525 281821 306442 303244 186152 185865 231839 235490 268476 273077 3908537 4211488 5773118 5608680 1050382 1096143 240708 211451 234316 233262 268908 263004 252944 254773 174450 179319 624453 602345 1382949 1370171 360047 357097 501855 506004 613105 603269 621736 621648 640105 649335 607377 679227 1752935 1842857 1136533 928885 556825 546443 645883 645506 662395 666306 668838 679194 763798 764006 4405309 4549075 40.05 71.7 2
11:35:49 2024-01-25 680589 667241 168550 165899 277951 280862 305222 303280 185536 186042 230688 236819 268406 270666 3909260 4179691 5782185 5631393 1064888 1093808 239467 211486 232893 232799 270775 264702 252725 254312 174068 176034 636828 597202 1389048 1366259 357794 354730 498918 505645 616609 599058 619935 620131 636675 649263 608534 673165 1742929 1829971 1126358 932860 552250 540856 644053 640208 658652 665260 666082 679194 770529 766111 4373757 4542590 40.05 71.7 2
11:35:50 2024-01-25 676488 667205 171897 165789 274949 281321 305043 301015 184990 185392 230365 235904 266778 273306 3899885 4173973 5809106 5605840 1061954 1093659 239360 212008 231924 232118 270775 261513 253016 253427 173964 175999 627312 599261 1384419 1372115 357541 354848 496591 501773 615956 596020 617116 621045 636645 650999 603924 670233 1741186 1818198 1125072 931533 550678 540856 644053 638290 658616 663355 664157 675231 768313 761721 4370597 4533224 40.05 71.7 2
11:35:51 2024-01-25 678860 672247 171737 166028 274494 280039 304151 302261 184956 184815 229971 236253 266524 270594 3899885 4192731 5810161 5609966 1054142 1090441 237393 210930 232275 232773 270739 261369 252689 253287 173444 175753 628741 597100 1383789 1372620 355519 355350 498882 500016 616021 597749 612167 622702 631128 640285 608103 670882 1742400 1829971 1122288 936838 550678 539662 643946 637803 652738 663391 664120 671992 767190 767378 4364671 4533224 40.05 71.7 2
11:35:52 2024-01-25 669692 667241 167732 166024 273228 279188 304528 300982 184990 184054 230329 234077 266778 270141 3907998 4258382 5798876 5593939 1045607 1091479 238164 210236 231354 230797 269254 260777 251573 252368 173029 175367 625883 603449 1390897 1377971 356925 351713 496980 498221 612359 596870 613638 617326 636189 640321 606719 674934 1741186 1829971 1098152 932047 552250 538137 643560 639719 652276 662889 667066 670887 757215 763948 4383388 4523996 40.05 71.7 2
11:35:53 2024-01-25 671992 667272 171306 164936 274686 279896 304579 299510 184378 183762 228901 233765 265934 269689 3908537 4272001 5791510 5593826 1039891 1088384 237393 209580 232174 235047 268687 261585 251306 252402 171932 175053 636828 601485 1375601 1370154 355661 351569 496686 499283 608989 595323 609047 613103 634841 637932 599378 669451 1738714 1838968 1140401 926869 549894 538137 639925 638290 651132 658340 663575 665476 756954 757328 4386525 4531063 40.05 71.7 2
11:35:54 2024-01-25 674872 666970 171306 163917 273272 279896 302305 299020 183802 183762 228511 233287 265934 267174 3915116 4235167 5762562 5590091 1045885 1090732 237725 208891 230276 235154 267262 261365 251306 251350 171863 174182 629103 598841 1368493 1364843 354607 350230 495222 500348 608362 594298 610217 609933 631181 638026 597937 665796 1736022 1839165 1108043 922221 547552 531842 637757 635445 646578 655846 661635 665719 756839 757292 4399057 4536459 40.05 71.7 2
11:35:55 2024-01-25 668948 667835 167826 163878 272368 279109 301317 298359 183482 182820 228475 231787 267105 268446 3897144 4211451 5735558 5590091 1047775 1085264 238129 208565 228883 234753 266567 260375 250952 250791 171709 174182 622131 598415 1397859 1364843 351704 348577 492043 495657 606184 590728 610652 611760 632897 640286 596906 666543 1739331 1840389 1122288 919870 549619 535087 633923 634726 645665 653436 664071 663949 754901 755566 4411687 4526764 40.05 71.7 2
11:35:56 2024-01-25 668916 668781 167470 163844 272333 278841 301352 300071 183769 181988 228156 231546 266731 268860 3915116 4211451 5735558 5590091 1049322 1086804 236625 208060 228377 231469 266407 259754 250564 250059 171283 173386 629103 600552 1397865 1363875 351668 347528 487098 496810 605300 591964 609347 607391 629470 635763 595437 665277 1739917 1836354 1138324 918127 545076 534328 632504 632783 645837 654846 657770 664122 751509 753956 4402199 4526764 40.05 71.7 2
11:35:57 2024-01-25 668891 666934 167205 163324 271537 278609 300859 296798 187363 182023 227961 231109 266357 268222 3912770 4211488 5735398 5582121 1043646 1086841 235895 207342 228848 230659 265625 259135 249861 251679 170739 173196 627653 598415 1366986 1362908 350571 347528 491348 495404 603833 591432 607120 606961 625742 631308 592769 662699 1729467 1829700 1080198 922067 544449 532705 632816 632298 644007 655772 657622 660447 749280 755511 4373719 4526368 40.05 71.7 2
11:35:58 2024-01-25 671230 667160 166971 162768 271502 277663 301847 298140 187258 181988 227061 231499 266357 265910 3905488 4225672 5740715 5585948 1042901 1087612 234443 206300 228778 229425 264406 259454 249686 249261 170468 172766 624453 597137 1382306 1360977 351612 347004 491001 493580 601586 585928 601443 604822 624577 629388 592806 660629 1724490 1820777 1086183 921565 544376 532061 633026 631704 644811 656664 658397 661188 754291 748242 4373892 4511298 40.05 71.7 2
11:35:59 2024-01-25 669436 667160 165871 163049 271708 276443 302243 297741 186962 180840 229131 231581 264763 266354 3911439 4267761 5772860 5582121 1034017 1084458 234082 206334 228893 227970 265812 257542 249125 251292 169692 172286 621309 599766 1363721 1362908 350864 345925 486954 489274 599398 587941 599663 607181 622114 631144 595712 660159 1722667 1811584 1084188 925938 541188 530556 633026 626404 640368 652999 652323 654840 756000 751328 4311043 4518548 40.05 71.7 2
11:36:00 2024-01-25 670224 669734 165693 162470 268960 277754 298515 297113 183893 181389 226605 229660 264657 265537 3913111 4229217 5772860 5571333 1037707 1084458 234165 206231 226974 228644 264406 256749 249861 249533 170334 171635 628563 594136 1370197 1372115 349870 346958 487026 489505 602330 583685 597854 605463 618531 626630 585645 653411 1713408 1788121 1082193 922221 539429 532061 631236 626420 644921 649326 649545 660126 751509 746197 4364254 4528513 40.05 71.7 2
11:36:01 2024-01-25 675573 668790 165166 162627 270901 276265 300253 297423 183450 180771 225623 230366 263111 266354 3917909 4164595 5782185 5583518 1053391 1084993 232286 206265 225886 227970 264406 255139 248805 249708 169624 171635 627653 593712 1374969 1360977 348879 344368 483623 486751 601203 582861 603493 605463 619442 631272 588863 652871 1716277 1801788 1082193 911359 536752 530145 625038 623762 642184 645011 648585 657710 739511 739409 4395917 4531044 40.05 71.7 2
11:36:02 2024-01-25 676969 668635 165593 161522 270937 275084 299364 297915 182326 181240 225774 230938 263707 265395 3914839 4177356 5744821 5586160 1049256 1082082 232217 206231 225728 227970 263526 256453 247590 249883 168550 171909 624453 599696 1376529 1352592 349870 344783 483623 489505 596194 583393 599663 599631 622112 625238 586319 650949 1720221 1823361 1087693 913559 538280 525627 623858 625532 634707 646445 650932 652968 747694 745360 4367741 4514494 40.05 71.7 2
11:36:03 2024-01-25 674654 667835 164524 161400 269795 274719 297933 297113 182303 180771 225485 229466 263417 265447 3911064 4214215 5787119 5582121 1041915 1086783 231469 206789 225886 226526 262721 255103 246651 248169 170026 170548 630734 589489 1377933 1360977 345822 343334 485030 486236 596378 577941 594876 599613 613619 622940 588024 649018 1709760 1784002 1102141 915613 534814 528611 625222 619182 640368 643935 641845 651876 742499 737985 4364577 4514494 40.05 71.7 2
11:36:04 2024-01-25 673910 667372 163753 161018 268623 274754 297933 295303 182347 180041 225882 228956 262673 265466 3909536 4162961 5761356 5589828 1050382 1082071 230758 209027 229738 226492 261083 256286 245892 247542 169668 169973 624753 590331 1370027 1350555 345834 344783 481541 486236 591228 577941 595282 594243 613100 623413 583241 650404 1715845 1806420 1082193 908375 536752 522792 620336 621448 633745 640276 644691 648949 734414 739035 4370889 4509567 40.05 71.7 2
11:36:05 2024-01-25 664789 666668 163753 160373 269226 273043 297189 293598 182142 179597 225456 233154 262638 263069 3909536 4225672 5725956 5561579 1037948 1083002 233603 205315 225684 225967 260545 254843 245240 246850 169430 169939 621853 594561 1374771 1352480 345858 342843 483441 484299 590357 578614 590540 595451 613064 618150 583690 649443 1708547 1797252 1093798 918293 535230 522490 623858 618272 632121 640312 640900 647474 740035 736004 4295859 4511673 40.05 71.7 2
11:36:06 2024-01-25 668226 665948 163654 160118 267834 273879 296152 293506 181854 179031 225456 229285 261157 264989 3909536 4217532 5763534 5559424 1037093 1082048 233460 205208 225684 225728 260978 254180 245478 245122 169668 169299 628741 590897 1390082 1364843 342726 342001 482149 482626 592100 574606 589988 598061 610806 618584 583785 640799 1701729 1772001 1080198 912728 532027 522864 622094 612879 631100 639339 640272 650371 736527 734563 4361560 4498521 40.05 71.7 2
11:36:07 2024-01-25 673910 665948 163126 160118 267387 273008 295378 294688 180993 179031 224944 233189 260638 263622 3899885 4157855 5735558 5577972 1053844 1078315 234913 205172 225049 225583 261761 255549 245030 245122 169430 169082 626203 589489 1375525 1357420 342546 341591 477782 485548 585739 572947 590185 590855 608507 618620 578019 641290 1710217 1793196 1078203 906440 533603 522388 617567 618272 632833 636502 641845 648488 733858 735274 4411605 4495316 40.05 71.7 2
11:36:08 2024-01-25 664392 665688 163122 159612 267574 271759 296152 290802 181314 177871 225139 228645 260422 263622 3909536 4211488 5716907 5557988 1040633 1075929 235149 204452 225049 224867 259458 253293 243700 245858 168577 170759 604429 593576 1370505 1354075 345060 340356 481280 482821 588459 574460 589242 592783 611238 613280 579249 646584 1704148 1794817 1064240 912980 533546 521046 620336 616419 628445 640276 641183 641749 738758 734219 4297503 4498708 40.05 71.7 2
11:36:09 2024-01-25 671437 665953 163088 159604 266976 272556 295042 294033 180673 178467 224047 228325 260638 263650 3918888 4211779 5763534 5529952 1035454 1079164 231968 204166 225049 223671 259458 257953 243735 244303 169192 167797 620403 587812 1375779 1364843 342859 340452 479952 481830 590131 572008 587984 592710 607260 618494 581270 640022 1700521 1774808 1086183 910392 530137 522893 617567 613724 631227 636666 634584 643644 729911 726813 4380350 4498446 40.05 71.7 2
11:36:10 2024-01-25 675835 665957 163131 158590 267351 271915 295499 293265 180103 178467 222998 228645 260241 264396 3911439 4161198 5744821 5585948 1049303 1079164 230135 204166 224345 223671 259458 258063 242172 245227 168246 168597 626530 591136 1369325 1346404 341644 340224 476526 477773 586551 571971 591347 590517 608719 617536 577427 643862 1706535 1798291 1076209 903596 530892 518804 613820 614594 626915 631299 639143 640175 729606 731709 4361461 4485569 40.05 71.7 2
11:36:11 2024-01-25 668708 665948 162610 158675 266941 269694 295042 291688 180137 177905 223697 228459 259774 261617 3909536 4256927 5756445 5545974 1029828 1078399 230493 203844 224696 222792 257914 254145 242172 244473 167741 167831 618953 593712 1358530 1351783 341582 338140 476562 478422 586211 572506 583462 589080 609440 613015 579439 641314 1697664 1779556 1060250 910925 525863 516649 616435 608999 622087 634607 632797 641998 732563 727296 4333265 4512093 40.05 71.7 2
11:36:12 2024-01-25 675267 665948 161905 158531 265306 269694 293339 291653 179501 178152 222302 228965 258263 261689 3899922 4201838 5782185 5564814 1040290 1079164 228713 203524 223450 222260 259277 252716 242206 243722 167741 167797 624753 589489 1367749 1352480 341159 339447 474507 478083 587210 568773 585152 585622 603164 612920 577128 635420 1694889 1780720 1064240 904772 525691 517451 611038 608611 626952 631046 633661 642838 725644 727655 4395917 4514494 40.05 71.7 2
11:36:13 2024-01-25 674872 665948 161292 158393 266398 270501 294036 290731 179657 177837 222230 228061 258228 261689 3911327 4175371 5740715 5571333 1044704 1078362 228639 203488 222489 222260 260108 252644 241934 243722 166863 167797 627207 593712 1362429 1340034 341402 337594 473168 479441 582138 567829 585398 588377 604050 613280 571118 640133 1697994 1797649 1069379 903596 526010 512947 611566 613647 623470 631046 637738 639006 729460 729583 4348535 4497057 40.05 71.7 2
11:36:14 2024-01-25 666281 665957 161300 158531 264282 270883 294314 289681 179467 176719 222436 226810 258194 261617 3917909 4280115 5754209 5562067 1026166 1075953 228995 202636 222489 221541 260657 252608 240689 243687 166863 167730 626530 592864 1350186 1352592 341644 335494 474172 476356 585659 575898 584231 585550 604819 609621 574574 634446 1688028 1773551 1093414 909020 522702 513477 612952 603866 625620 634870 631898 641638 731923 727709 4351773 4505893 40.05 71.7 2
11:36:15 2024-01-25 672558 665232 161145 157651 263579 270883 292489 289743 179228 176930 221502 226617 259418 263205 3917909 4173973 5744821 5561954 1047798 1075234 228604 202141 221067 224466 259560 251612 241934 242159 167014 166671 615877 589489 1372692 1350232 339712 334591 473168 479101 583088 565526 584647 583703 599853 609586 568485 632732 1692483 1777327 1083623 896484 526010 516758 609349 610043 624854 628422 633340 637757 723664 727587 4372904 4512797 40.05 71.7 2
11:36:16 2024-01-25 672657 667365 160816 159152 263921 269797 290397 290590 178484 179192 220670 225969 258056 259789 3899848 4208485 5754209 5557578 1035491 1076033 227939 201507 222177 225555 258832 251046 242342 241787 166060 170214 625059 584293 1377066 1351783 337794 335494 469071 473523 580636 562122 580326 586296 598584 609157 567834 630935 1688028 1766914 1077518 898433 521215 512154 606381 604784 621608 625805 627240 636326 719399 721291 4411605 4505128 40.05 71.7 2
11:36:17 2024-01-25 673639 663491 160443 161407 262738 268166 292489 291151 178629 178450 221063 226566 258943 261400 3914875 4203247 5726233 5561954 1039891 1074202 226487 201402 220070 225555 257964 250621 242199 241752 164962 165786 623588 592441 1350929 1336925 339712 333830 468596 476393 579683 567128 581968 580260 602122 604267 565458 630935 1687411 1784002 1077518 901028 523447 512998 608929 608006 618394 628458 630514 633638 721161 721336 4304885 4489599 40.05 71.7 2
11:36:18 2024-01-25 664392 663495 159456 161451 261135 270085 293028 293881 178620 180400 221156 224714 257340 260888 3925812 4229344 5743132 5533818 1031298 1072858 228163 200770 220723 221958 257206 250233 241662 242159 165909 167281 618736 585129 1357027 1355623 336731 333830 471428 472114 579683 562751 575159 581947 594467 604267 570062 626213 1678427 1756421 1084188 899567 520845 512682 606381 602173 618868 625364 622591 632402 712183 718497 4361510 4502182 40.05 71.7 2
11:36:19 2024-01-25 673125 662986 160438 157718 263579 268804 290202 288899 177743 180724 219899 225410 258004 259932 3908537 4187531 5728273 5565528 1044354 1074475 225963 200665 220035 222092 257567 250621 239988 243354 165227 167281 622116 589489 1376812 1339812 336731 335718 467536 472854 576407 558887 578572 576825 598416 606061 568495 631833 1691281 1784002 1083623 894396 522702 510789 603810 604569 615484 622285 626487 629001 716284 717008 4360889 4495763 40.05 71.7 2
11:36:20 2024-01-25 667555 664005 159927 157823 262738 267602 290679 288738 177743 180365 220088 224870 261921 257899 3899848 4254835 5744821 5555555 1024848 1076041 226348 200106 219894 221125 257425 249317 240273 240676 164962 167454 625371 591173 1349690 1344654 336953 333830 470028 468652 578751 563784 575566 581536 598988 603308 568851 627139 1678755 1761595 1064545 899377 516790 508915 605522 599171 613073 623807 623689 634201 722093 716434 4336361 4486398 40.05 71.7 2
11:36:21 2024-01-25 671513 664055 158701 161008 260910 268391 289866 288530 177463 177369 219402 224679 257314 259932 3888711 4179936 5761734 5543197 1044391 1075920 226478 200001 218457 221852 256633 248512 241456 241613 164673 166743 616053 585129 1352070 1344729 333785 333564 467738 474591 578862 560399 576862 578779 593006 603426 558820 625360 1678390 1770631 1056260 893124 521215 510789 602956 603925 613073 621775 625353 629001 715016 719513 4364676 4495763 40.05 71.7 2
11:36:22 2024-01-25 663809 662051 158873 157383 260918 267155 289866 288124 177463 176461 220052 222607 257494 259496 3899922 4217579 5688931 5539243 1029716 1071089 226137 198612 219350 221301 254773 249246 240076 241470 164569 166778 620645 588067 1363499 1340653 335528 332639 470398 470561 573011 558815 572041 577959 598139 599743 564550 627176 1679237 1769712 1088741 902088 517892 504801 604489 598652 612501 622249 619852 626625 716284 712187 4302167 4487722 40.05 71.7 2
11:36:23 2024-01-25 671667 663027 162804 157383 260338 267155 291061 288937 176316 180148 218344 223986 257314 257466 3896793 4215339 5754209 5548616 1033743 1072987 225054 198958 219385 220423 255628 247887 240104 240970 164135 166313 618953 583458 1367428 1348634 333532 333685 466050 469894 576298 559901 576082 580423 592605 604195 564622 624359 1678039 1764364 1069379 890475 515253 509042 598675 594816 614681 617635 623055 630702 712957 712260 4411801 4499069 40.05 71.7 2
11:36:24 2024-01-25 668671 663027 162848 157378 260304 265077 290052 287279 176594 176585 218685 223986 255985 258333 3911439 4187315 5711939 5548616 1036466 1069944 224359 198958 217917 219952 254773 248270 239529 240970 163382 166778 617503 591873 1357206 1341097 335709 329773 466233 472570 575096 562751 575263 575698 595492 600314 561578 625174 1679013 1765615 1082941 897157 518997 508870 603164 601364 612509 622285 622758 626367 718383 712332 4284559 4483424 40.05 71.7 2
11:36:25 2024-01-25 665223 663968 162703 156557 260118 267343 289009 288336 176594 175828 218685 223020 257133 257250 3899922 4220629 5731475 5529871 1028361 1072987 225089 197750 218409 219701 255165 247677 239122 239515 164135 165318 615704 582626 1349573 1351783 331623 330773 466746 467900 572166 555551 570273 576849 590545 601087 564430 620594 1674239 1751805 1076209 896854 515944 504693 598749 596258 612943 616467 620064 626144 709220 710912 4370512 4492803 40.05 71.7 2
11:36:26 2024-01-25 671667 658259 162848 156338 260338 265484 288924 287922 176039 176497 217970 222916 255985 257863 3911439 4173190 5711939 5552576 1041413 1069944 224117 198612 217765 219583 254773 247851 237646 240801 163348 165850 620645 585270 1358429 1335288 331588 331547 464077 468564 569681 555588 573704 572452 592132 599778 559684 621609 1685006 1783254 1067344 890031 515471 505631 596098 599743 608957 618485 621248 623401 711410 712223 4342561 4486398 40.05 71.7 2
11:36:27 2024-01-25 667408 664323 162628 156765 259510 264230 288847 286365 176316 175722 218005 222538 255949 256674 3905600 4262736 5727396 5533818 1022656 1071952 223667 197716 218479 218865 253956 247677 237507 240259 163072 165584 617703 585129 1365174 1336999 332360 329738 464734 466577 570085 558023 569221 575474 590479 595368 558820 623433 1669687 1756421 1061239 894540 513376 504448 601593 594207 608957 618432 615951 626516 715375 708687 4326955 4486398 40.05 71.7 2
11:36:28 2024-01-25 673910 663928 162264 156299 260448 265448 288924 286325 176039 175652 218005 223295 255521 256710 3908537 4202109 5754209 5544743 1034754 1069733 222754 198612 217240 218525 254773 246360 238049 239312 163052 165283 619174 585129 1351622 1341638 331588 330773 460057 465222 571322 556723 572004 575881 586131 598444 561272 617956 1669483 1755176 1065309 885320 511917 504535 593535 595415 611175 613055 620802 626463 711886 711414 4412043 4496468 40.05 71.7 2
11:36:29 2024-01-25 666277 658254 162330 156434 260452 264018 291375 285454 175884 175372 217362 222573 254883 257757 3911439 4187450 5679345 5529871 1035914 1069185 223287 197681 215893 218245 252437 246325 237314 239109 162791 165168 620645 590177 1351922 1337294 331659 326762 463422 467900 569814 556410 567707 567847 586131 594577 555973 617993 1669483 1758913 1082941 894503 514851 504200 598822 596112 604023 616767 617634 620673 713462 709406 4268840 4487042 40.05 71.7 2
11:36:30 2024-01-25 671987 663852 159541 155264 261150 263684 288856 285347 175110 175477 216850 222401 254346 256639 3911486 4192567 5716523 5548616 1037707 1069944 223831 197509 216229 217846 253178 245946 236546 239515 162425 165168 644445 587393 1345812 1327964 331482 329510 458583 465222 565663 553911 568585 567847 586095 594857 554699 619787 1673991 1772294 1057169 887874 511917 500964 592314 592491 604656 613271 616196 620673 709293 709406 4326955 4490017 40.05 71.7 2
11:36:31 2024-01-25 664084 658254 158661 155432 259435 263614 288739 284099 175899 174395 217071 221102 254810 256532 3914875 4267761 5735388 5529871 1018743 1069653 222599 196858 215893 217170 253602 244811 236231 238071 162012 164754 620892 587812 1366290 1340687 332424 325743 459985 463970 569681 554302 564794 571204 586023 591731 556342 612901 1663039 1738033 1049029 894284 509014 501709 596469 588971 604059 613271 613326 622957 708255 703282 4333265 4478084 40.05 71.7 2
11:36:32 2024-01-25 666281 658290 158242 155229 258482 264194 287225 284184 174902 174569 218603 223112 253676 257650 3913106 4160161 5714521 5529871 1043907 1069944 221879 196448 220286 217846 251526 247143 236546 237266 162012 163701 623588 580965 1341389 1336912 329321 325778 458583 465222 566864 548552 566102 567585 582210 592600 553438 613698 1667111 1755176 1073448 885283 513011 503267 592988 592036 605513 609648 612495 616099 702294 707369 4336361 4480004 40.05 71.7 2
11:36:33 2024-01-25 660259 658259 158685 154828 258921 262580 287225 283715 174387 174256 221144 219778 254381 255064 3907172 4211263 5685214 5533274 1021123 1066839 221879 195767 215928 216926 252747 245496 235054 237266 161271 163736 611703 585689 1356465 1335288 330544 325707 459985 459638 565663 549838 562821 568792 583445 589962 554662 614314 1659950 1748466 1055134 893012 508741 495895 592988 588849 601597 612768 609188 616063 703133 701306 4305068 4470652 40.05 71.7 2
11:36:34 2024-01-25 669218 658299 158136 154699 258115 262580 286347 284397 178008 174186 216940 221000 253355 254103 3905750 4193411 5754253 5540237 1032034 1066768 221883 196311 216116 216137 251981 243988 235582 236333 161236 163460 625371 581795 1341472 1337184 329609 326692 458179 461014 565663 549659 566102 570002 583152 595253 553025 612390 1659950 1744752 1057169 881203 507570 500610 590145 586555 605085 607601 612455 617960 701265 701160 4402199 4477032 40.05 71.7 2
11:36:35 2024-01-25 665804 658155 158021 154330 258124 260978 287701 282925 174080 173978 220724 220830 252579 255099 3906751 4206338 5688931 5517635 1031425 1068212 223931 195733 216481 216844 250722 247176 234915 236393 161616 163267 616232 585129 1339614 1333395 329426 326314 459265 462383 562294 550438 562348 564490 583029 586059 550516 613698 1660210 1752375 1057169 891743 510462 495895 593827 585586 601135 612336 608837 612399 704855 699117 4261116 4470652 40.05 71.7 2
11:36:36 2024-01-25 668140 658187 158132 154686 257687 262179 284965 284184 175964 174256 220568 219812 253355 253890 3909536 4209516 5726233 5529871 1026166 1069185 222790 195224 216598 215883 252747 246433 235173 236193 161168 163154 616232 579687 1362007 1340986 327532 325707 458902 459924 563993 546907 562526 568792 580419 589998 549914 611774 1659031 1741012 1055134 883713 506059 498737 589111 587182 603801 605166 609188 617011 694156 700316 4383388 4477941 40.05 71.7 2
11:36:37 2024-01-25 667212 658218 157911 154300 258053 266412 286548 283282 177814 173944 216904 220151 252333 254281 3905750 4175408 5698257 5535294 1035379 1063783 221989 195767 216061 215190 250442 244106 234692 236533 162117 163460 622660 586805 1353664 1326258 328569 327115 456165 461341 562491 550108 565298 565435 583977 589998 550516 614972 1659950 1759398 1056032 883713 507496 495485 588895 585874 595118 607865 611840 613842 703361 700631 4314467 4467667 40.05 71.7 2
11:36:38 2024-01-25 662195 658254 157291 154227 256433 260944 286750 281634 178008 173235 216977 224440 252442 254281 3905750 4269278 5707582 5507198 1020470 1066876 225867 199475 216061 214880 249364 248810 235089 235006 160688 162622 622116 581497 1344913 1344803 328386 324600 459516 460977 564377 545916 559271 565326 579267 585987 552226 606901 1650804 1728839 1046286 888763 506814 499795 591205 586767 603801 607531 606514 613340 694156 694376 4339564 4477032 40.05 71.7 2
11:36:39 2024-01-25 668708 657889 157656 154017 257290 261708 284565 283282 177744 173702 216752 221617 252368 254281 3905750 4139847 5707582 5535294 1034986 1062204 221678 199475 215544 215087 249330 248773 233214 236333 160142 162622 624176 583986 1364792 1324202 327215 324816 454987 458201 559706 547039 562526 565611 581431 589855 548740 612241 1664940 1761374 1051064 881203 506418 492824 587187 588432 597965 605789 608800 614139 700239 700316 4323866 4470855 40.05 71.7 2
11:36:40 2024-01-25 663183 658218 157221 153799 256504 261869 285472 280667 177779 172839 216904 224056 251772 259447 3897144 4259659 5703519 5502996 1019016 1062993 221834 198846 215417 214455 251151 243702 234692 234644 160558 162103 617703 581795 1352507 1342589 327714 323543 457604 458732 562294 544870 556114 562970 575932 584518 549407 606486 1651037 1726248 1057169 888130 505850 495643 588968 583485 599829 604258 605986 614102 696200 697118 4342753 4480634 40.05 71.7 2
11:36:41 2024-01-25 668708 657930 157295 153059 257326 261869 283697 281989 177462 173391 216150 224091 251246 255836 3905750 4170444 5691571 5529871 1032435 1062738 220678 199125 214741 214719 251151 243702 233574 235994 158668 162588 627557 585270 1337080 1323263 326391 324816 453578 459383 558914 547294 561949 564370 577194 586001 546416 610578 1659031 1756150 1058109 883183 506211 496407 589689 588486 598462 609395 606364 610324 701579 698986 4270522 4465278 40.05 71.7 2
11:36:42 2024-01-25 663825 658182 156714 153305 255434 263351 282797 281411 177497 172290 215846 219561 251982 254752 3906751 4199266 5712838 5516563 1025731 1062957 221678 196065 215417 213757 254126 243702 233180 234317 159886 161586 622385 576841 1353521 1337184 324663 324816 454987 457435 558951 540860 557493 562970 573662 586239 550126 605110 1650767 1735571 1051064 881203 503334 494321 583899 584521 598980 605422 608357 614027 697187 694160 4399071 4483424 40.05 71.7 2
11:36:43 2024-01-25 668906 660570 156436 153203 255293 261869 283031 281205 177145 173080 215033 224020 251482 252675 3906751 4203366 5728386 5516563 1026166 1062204 219921 195577 213396 213984 250975 243287 232139 233596 162829 161294 613289 579724 1332583 1332451 324699 322849 450336 458732 558557 540860 558589 558906 574774 586239 543730 603117 1648353 1733114 1049029 875040 503802 494285 585112 585517 595082 603335 605211 611451 693178 694340 4354673 4474737 40.05 71.7 2
11:36:44 2024-01-25 660782 660305 156575 153176 255129 261613 283052 279923 174770 171571 216007 219303 249679 255438 3907172 4199453 5660955 5507198 1024848 1060724 221989 195166 214554 213540 249568 243702 232070 233561 162759 161294 628722 580965 1333175 1327964 324735 322395 453378 455389 556153 540932 555249 559228 574505 582790 545645 606041 1648593 1736802 1042924 887874 501903 492593 585526 576897 595245 604020 604152 611488 694156 690190 4314467 4467667 40.05 71.7 2
11:36:45 2024-01-25 666419 658698 155705 153522 253834 260917 283052 282104 174283 172118 214989 219421 249506 255220 3912077 4173697 5714521 5512354 1036466 1060665 220299 195303 213731 213757 249183 243323 232139 232161 161397 160780 617703 575696 1343743 1327964 322696 322073 451043 455705 555724 541270 556829 557647 573694 582804 539959 602436 1650767 1743593 1059204 875442 503766 493989 581704 581184 592674 598470 603182 604185 692162 692171 4326955 4467667 40.05 71.7 2
11:36:46 2024-01-25 662036 658191 155892 152288 254861 260363 283229 278540 174443 172014 215033 219316 250585 252351 3910313 4250760 5707865 5504213 1019016 1063532 219956 195029 213360 214897 249812 242154 232174 232161 162723 161003 623878 581795 1331085 1337294 324505 320410 453578 454746 558914 540407 553638 559624 572270 577205 540901 602372 1641739 1712278 1030328 883713 501190 492788 583872 576825 594453 598927 598730 608184 689090 693096 4333265 4467667 40.05 71.7 2
11:36:47 2024-01-25 665839 658698 156061 152288 254496 260765 281144 280205 173677 172136 214121 219408 249644 252747 3905442 4160409 5693332 5529321 1032865 1060702 219237 194756 213112 212960 249147 242495 232724 233596 160192 161347 619629 582626 1335929 1320532 322732 322395 450335 456105 553266 540407 555255 558832 573187 582804 540793 604575 1650724 1750173 1062263 876100 501190 490820 583872 582056 592979 603371 603006 604221 693854 691198 4259939 4458301 40.05 71.6 2
11:36:48 2024-01-25 661774 657192 155238 152288 253654 261132 281471 279159 174335 171674 214795 218234 249644 252315 3903968 4222126 5716523 5512021 1021123 1062911 219745 193965 213518 212335 249212 242154 231162 232161 160269 160935 607301 575091 1365037 1329291 320745 321501 452366 450732 555724 538178 552742 558832 568140 582236 540901 604328 1641584 1723946 1042924 876137 498350 491861 579697 576861 592687 597175 603294 609561 690624 690154 4383180 4467667 40.05 71.6 2
11:36:49 2024-01-25 660525 658232 155203 152010 253296 259524 282832 279529 173798 171605 214085 219185 249575 254177 3899264 4187389 5663722 5510658 1026404 1062584 220431 194000 212515 212925 248166 242693 233016 232023 160530 160663 619400 580663 1332930 1327964 325046 320575 452255 450696 552962 540887 552254 557533 573079 577226 540720 603976 1645046 1731293 1040889 885603 500560 486846 581804 577923 592032 600649 595786 606341 694723 685291 4317549 4461483 40.05 71.7 2
11:36:50 2024-01-25 668362 658702 154889 152254 252490 259925 281449 278435 173556 171486 213749 218529 248779 252603 3911439 4189328 5707828 5515061 1032034 1060724 219202 194071 212196 214897 248095 241250 233672 233366 160305 160354 615680 577345 1347742 1330036 323893 320303 448891 455801 553193 538142 553269 554639 567960 579130 538146 596530 1646156 1733077 1051064 876633 501903 490401 578875 579563 589680 594992 599081 602619 685142 690250 4317549 4458301 40.05 71.7 2
11:36:51 2024-01-25 660515 659631 155571 151736 253619 258472 281830 279529 173280 171061 213573 218164 249194 251041 3905750 4247757 5698257 5505682 1008051 1059183 218520 193916 212323 216382 248937 240583 232724 232092 160269 160765 619400 583169 1346540 1335530 324815 318487 451011 450516 555898 542001 551310 558400 571257 577190 541348 598865 1636969 1709240 1038854 882457 498240 492557 580931 577105 592617 595244 594248 606245 686559 685182 4333265 4461300 40.05 71.7 2
11:36:52 2024-01-25 666281 658899 155134 151245 253261 258725 280236 278470 172764 171129 212745 218164 248813 252175 3906093 4157855 5678793 5520499 1030563 1059183 217841 193493 211327 216382 247613 241331 231873 232161 159632 160200 627557 581380 1350962 1318744 324123 320575 449025 454809 552101 540431 554633 554567 572861 582133 539561 600777 1643741 1747227 1058109 875665 500478 486738 580364 576910 589384 602004 599654 603048 693105 689240 4261116 4455288 40.05 71.7 2
11:36:53 2024-01-25 662391 658698 154635 151313 252455 259889 279656 279529 173280 170823 213414 217149 249194 251785 3911327 4221833 5704020 5505682 1019742 1060452 218333 192848 211955 213237 247960 240618 232418 231344 159744 159469 611818 574053 1354953 1328277 321376 319854 449171 449249 550045 534964 551131 557533 569603 577046 542848 600876 1641886 1724457 1062263 875586 496088 486846 577201 577923 589962 598430 599875 606714 688019 689240 4386314 4462202 40.05 71.6 2
11:36:54 2024-01-25 660312 658232 154635 151313 252450 258472 281515 278120 172764 170518 213414 217825 248020 252639 3897069 4196283 5651630 5496303 1025580 1057646 218520 193423 211292 216382 246779 241192 231710 231344 159408 159469 617907 578173 1379494 1323930 322288 317000 449279 452048 550149 538178 546998 549856 568032 573366 538146 600655 1641637 1729999 1036819 881092 499693 487418 579660 573890 588844 599220 595178 603085 685178 681191 4304885 4464482 40.05 71.6 2
11:36:55 2024-01-25 661084 659370 154317 150761 252064 257100 280867 278352 172730 170011 212745 217300 248089 250229 3900184 4253842 5698257 5496303 1009521 1057646 217807 192883 210631 212499 246850 239059 231710 232711 158610 159401 608876 581380 1333112 1331470 322746 316451 448463 452011 550045 538178 546961 554676 564663 572927 538110 595113 1631233 1703672 1034784 881203 496865 489636 577610 573703 588130 594046 593191 600781 682877 684066 4342314 4471386 40.05 71.6 2
11:36:56 2024-01-25 666456 656823 154325 150278 252490 258006 279231 279726 171803 170552 212022 217149 250173 251077 3888832 4167115 5663159 5527071 1026128 1056147 216457 192882 209973 212350 246399 239802 230737 231275 158740 159729 616599 580965 1332007 1315008 321376 317924 445629 451911 548594 536586 550287 549856 568032 577230 536103 596530 1636673 1740500 1051879 871931 496124 484542 578875 577514 587430 595244 595273 598597 685106 684664 4269069 4455579 40.05 71.7 2
11:36:57 2024-01-25 659402 658798 153966 150693 252910 258511 279905 278316 172181 169875 212008 216199 249855 250581 3909536 4228289 5695891 5496303 1016803 1059220 217305 191634 210926 211869 246814 239837 231061 232058 158962 158928 614761 572416 1361054 1327964 319562 318109 447901 448928 550149 530990 547557 549892 565658 575530 538146 595113 1632327 1719646 1056032 871931 494021 485296 573061 574108 585708 593498 593535 602191 683023 683183 4370597 4455818 40.05 71.6 2
11:36:58 2024-01-25 660805 658478 153897 150693 252905 256958 281489 276435 173126 169303 212568 216268 252636 251749 3900184 4200539 5623653 5492383 1022192 1056596 217841 192205 210008 212499 245262 239837 230737 232058 158740 158422 608730 577626 1340404 1322494 321561 316416 448463 449565 547394 531919 546391 550456 565494 570410 536518 595942 1632327 1722086 1032749 881203 494961 484847 576385 567883 586347 595244 593029 598800 687532 683496 4313221 4451948 40.05 71.6 2
11:36:59 2024-01-25 664083 658232 153573 150761 249416 257608 279761 277638 172145 169943 211902 216337 248596 252067 3909282 4173207 5658382 5497832 1035474 1058800 216793 192205 209973 211904 244885 239837 230737 231732 158851 158389 617907 573234 1334891 1318744 319562 316929 445897 449565 547007 531364 548196 549677 564230 575494 531887 595062 1641392 1738033 1053956 866880 493875 484504 574756 574551 585517 595244 594248 595653 684804 683219 4278262 4452111 40.05 71.7 2
11:37:00 2024-01-25 657035 658437 153113 150761 255249 257676 279231 276648 172421 169405 212044 215863 249608 251281 3913205 4232937 5692072 5487075 1013277 1059630 217096 191634 210267 211538 245703 238846 229879 231407 158962 157709 611818 572416 1352138 1330795 319110 316637 445642 446626 548982 532102 546391 549784 563989 572122 536518 595574 1632393 1715459 1034784 871931 492968 483825 571336 571975 587178 592396 595602 602191 681023 681191 4380259 4458301 40.05 71.6 2
11:37:01 2024-01-25 658757 656841 153573 150274 252481 256274 279572 275766 171601 169439 211380 216140 248263 251005 3905750 4197542 5637059 5489833 1014721 1057216 217096 190961 210631 211292 244885 239695 229271 231407 158226 158137 613428 578211 1340647 1321555 320467 315802 445897 445329 545813 531883 545615 548938 564627 570446 538256 594184 1631233 1714778 1049802 875660 491917 483477 575977 571132 586762 594568 593029 599484 684098 681173 4301996 4451948 40.05 71.7 2
11:37:02 2024-01-25 660295 656837 153045 150278 251136 257064 279511 276684 171328 169321 211197 215195 248283 251785 3902966 4155216 5654322 5505608 1025543 1057496 215647 191425 209143 210848 245087 238917 228845 231407 158005 157852 603911 575696 1347294 1315008 318624 315973 442102 449074 545998 531349 547557 547276 565658 572332 531743 595211 1631958 1733077 1026644 866571 493319 482758 573025 572820 583414 593850 594755 595030 685588 684249 4279927 4448936 40.05 71.6 2
11:37:03 2024-01-25 656569 656841 152657 150282 251127 255487 278418 275766 171601 168868 211535 215068 248283 249455 3900184 4235546 5670280 5473639 1012554 1056276 216550 191133 209728 210884 244951 238178 230166 229830 158161 157150 608803 574015 1329665 1331507 318624 315802 445897 446699 546971 530598 543958 548900 561652 568176 531851 589422 1623144 1698848 1032322 871931 491917 484847 570503 569965 584610 586507 592150 597288 676056 680212 4361248 4464482 40.05 71.6 2
11:37:04 2024-01-25 664558 657502 153084 149797 251312 254454 279905 276189 170938 168902 210684 216105 247935 249842 3903297 4182314 5641063 5479102 1018941 1053050 215152 191297 208629 211172 243722 238608 229024 230440 157725 158254 614921 576933 1341442 1321555 319416 315730 445788 448819 544128 532102 543535 547469 563734 568212 532935 593845 1631233 1720189 1030714 876063 494021 482758 572620 568498 580392 590855 586460 593969 684062 676205 4289333 4455288 40.05 71.7 2
11:37:05 2024-01-25 667698 656837 152833 149763 251312 255451 279118 276189 171056 168902 210390 216105 247935 249034 3909536 4192731 5707865 5501755 1024705 1053796 214749 191634 207799 210582 244508 236848 229798 230330 157825 157317 620892 574874 1328822 1324589 318369 315766 441633 449675 547248 530488 547573 547057 558910 568704 531014 587758 1631179 1719477 1018359 866843 494021 484847 569951 571179 577055 586471 590397 593817 678370 680212 4308144 4449776 40.05 71.7 2
11:37:06 2024-01-25 656650 656837 153079 148845 251485 254454 279708 275573 171056 168902 210684 214769 247935 248685 3905750 4256494 5690148 5498875 1007515 1054207 215117 190828 208594 210330 245297 237076 228880 230723 157205 157852 610442 579724 1322102 1323930 318485 315358 442246 446662 547139 533443 544049 550419 562181 568068 533276 589587 1623061 1695668 1043572 874415 491219 484591 574529 568755 583922 586471 584724 596501 676270 675181 4323911 4455123 40.05 71.7 2
11:37:07 2024-01-25 656149 656368 152588 148845 250070 255522 277445 274923 170548 167869 210061 214070 247935 248440 3900184 4219404 5670280 5469736 1010390 1054207 215152 189797 209107 209235 243722 236813 228330 229062 157715 160593 606853 570785 1346271 1326297 315721 315802 442066 444059 544165 527496 541155 547312 557374 567924 534669 587680 1623070 1711402 1049802 869783 489057 482612 568851 568682 582472 590057 590213 596740 678370 676241 4376783 4452111 40.05 71.6 2
11:37:08 2024-01-25 659521 655872 152491 149138 250571 254454 279118 274047 170548 168368 210838 214585 246790 249455 3899264 4191587 5632979 5479102 1018904 1051523 215117 190061 207764 209890 242974 237547 227817 229223 156916 160663 613428 575285 1357948 1318744 317652 314914 442102 444000 540162 530598 539515 540878 562885 564914 530639 589877 1623144 1710452 1047725 875660 491917 477868 572087 565180 581931 589257 587138 595467 681744 674950 4293698 4448936 40.05 71.6 2
11:37:09 2024-01-25 661723 658752 151966 151183 249622 254419 277445 274467 170362 170242 209885 214070 246790 249455 3902966 4164595 5667761 5483642 1027047 1051560 214656 190026 207944 209235 242193 237547 227817 228707 156951 160628 616414 570785 1325681 1315008 315685 315536 439368 441394 541371 527496 542765 540842 559018 568212 530639 589877 1630074 1726390 1030714 862658 489737 477796 568851 569561 578829 586131 588651 591794 680667 680227 4285557 4446160 40.05 71.7 2
11:37:10 2024-01-25 656103 655695 152030 148403 249303 254667 277445 274083 171121 167869 209955 213374 247171 247882 3899922 4208269 5670280 5471294 1011832 1054207 215083 189200 208449 209019 243008 236447 227852 229711 156663 160628 619629 570379 1336984 1322326 315167 315580 439368 441394 541067 525936 541155 547043 558195 568212 532180 585907 1623070 1705574 1045648 863886 487708 481323 567644 568485 581658 585009 588614 595081 674982 678709 4351360 4456219 40.05 71.6 2
11:37:11 2024-01-25 656767 655722 152030 148412 249865 253746 277266 273871 170378 167685 209991 212749 246826 248999 3899922 4207023 5632979 5474156 1006769 1052780 214233 189131 208304 208368 242974 236612 226891 229258 156101 160628 610442 575696 1321531 1318744 315793 313701 439332 440153 540959 530222 541320 546466 559126 565709 532180 587680 1618341 1701258 1063324 870692 486254 477868 570907 567147 580392 585942 584637 593822 676931 671248 4308189 4443256 40.05 71.7 2
11:37:12 2024-01-25 662510 656108 151932 148510 249543 255169 276417 274781 169804 167801 209557 213933 246614 248298 3899997 4151272 5651630 5489871 1021928 1052781 213536 189200 206938 208839 242228 236012 226409 229258 155905 160628 621403 576841 1325675 1309524 315721 314914 439325 444617 539840 528688 542344 540878 559054 568212 527873 588660 1627580 1724752 1058288 863886 489130 477760 570503 568755 578010 586471 586008 589845 675862 674231 4248675 4439571 40.05 71.7 2
11:37:13 2024-01-25 656850 654946 151853 150304 249267 253886 275713 273281 170090 167700 209634 212578 246889 249348 3909282 4219530 5679680 5488467 1013116 1051560 213753 189131 208095 208270 243051 235682 227077 228158 155905 160558 616414 569161 1341633 1318744 314983 314914 438166 440297 540959 522941 540736 544047 555736 568212 530227 583909 1618514 1701258 1045648 860173 485873 477868 567243 567147 577055 582544 586145 593117 671945 674195 4336361 4442596 40.05 71.7 2
11:37:14 2024-01-25 654238 654448 151191 149827 249214 253108 276595 272377 170210 171230 209662 212715 246238 248440 3907172 4199304 5618302 5477546 1013240 1051284 214417 188993 207226 208374 240745 236082 226409 227804 155905 158014 610442 574874 1328272 1315008 315241 312933 440333 442126 538315 527496 538284 540770 558195 562789 529103 586848 1620815 1705574 1041495 872545 486217 476344 568888 562140 578829 586230 584637 593052 677890 670269 4294510 4442596 40.05 71.7 2
11:37:15 2024-01-25 659553 653986 151077 152292 248079 253462 276136 273210 169671 166987 208682 213374 245687 248685 3888711 4150237 5650647 5491645 1028766 1051431 213616 188890 207013 208333 240711 236447 226374 227804 156558 157721 605934 569161 1339080 1313145 315810 313635 439906 440773 538315 522833 539479 541288 554883 566542 525904 585944 1626604 1720215 1025881 861433 488437 476308 565640 567147 576375 584186 585142 588555 677890 673247 4272244 4436406 40.05 71.7 2
11:37:16 2024-01-25 653912 654910 150989 152477 247666 253674 276595 272567 169940 168838 208716 212715 246031 247118 3905863 4221833 5660955 5466093 1013994 1054346 215347 189028 207226 207794 242089 235577 226937 227699 156132 157829 611935 569161 1340035 1318744 315773 313933 439010 438916 539366 522833 541357 544047 555471 566143 529067 584572 1618514 1700892 1024609 859525 484769 477760 565640 566709 576753 580765 583453 590337 667187 672228 4351980 4446097 40.05 71.7 2
11:37:17 2024-01-25 654238 652990 151123 152120 248502 252333 276595 271511 170024 170885 208716 212715 245617 247918 3900184 4197874 5614328 5470350 1008929 1050425 213753 188200 207446 207655 243219 237858 225570 228147 155623 158014 618114 575285 1333107 1316985 316624 311948 439321 440397 538315 528154 538284 540612 556946 563184 529067 587379 1618514 1701258 1035265 866843 484390 474934 568046 563498 578010 586339 582978 590337 674982 673607 4295859 4442596 40.05 71.7 2
11:37:18 2024-01-25 658584 653027 150609 149713 246938 253073 275713 272950 169134 171265 208356 212715 244897 247918 3900184 4155366 5632979 5479102 1024934 1051172 213058 188537 210668 207829 244986 235318 226181 226396 155914 157469 608876 570331 1325545 1315115 314653 311912 438043 442588 537336 524419 537465 539376 554971 564445 522837 585747 1623080 1714778 1034784 859444 487524 474195 563138 563766 573052 582795 585469 586742 675019 673045 4286271 4439571 40.05 71.6 2
11:37:19 2024-01-25 654905 654905 150885 151834 247701 257076 276401 271546 169100 171230 208321 212386 245068 247938 3883140 4262737 5655070 5458501 1006769 1051504 212468 188372 210708 207540 243390 234592 226918 226396 155619 157573 613428 573234 1337851 1324831 315773 310753 440814 442343 541371 524419 536228 542440 553152 559198 527483 580929 1609268 1681678 1034784 867508 485456 477015 562308 558797 576375 580559 579494 589610 667789 667263 4339656 4442596 40.05 71.7 2
11:37:20 2024-01-25 662666 654448 150605 149225 247701 251526 274870 272793 168299 167204 207203 212715 244862 245562 3900184 4187240 5679382 5479102 1013949 1049641 216075 188503 210156 206606 240745 239099 225866 226396 154902 157434 618114 572008 1318070 1315008 312816 311038 435248 440953 540605 521254 537882 541288 553334 562921 523754 581478 1621957 1701697 1022574 858257 486107 477580 563703 563584 574122 579051 581251 586846 667789 672615 4298738 4456717 40.05 71.7 2
11:37:21 2024-01-25 658900 653917 151056 148528 248432 252855 274834 271476 169066 168366 207961 212499 244827 245320 3896385 4235772 5670280 5468167 998768 1051284 214591 188469 207837 206606 241787 234688 224942 227028 155364 157463 605963 575696 1313619 1318744 313733 310420 438043 440397 540222 522869 537520 540734 555720 559198 522729 579320 1609231 1685259 1052722 869364 485400 479768 567320 562371 577082 582124 579887 587877 668552 669614 4307866 4449819 40.05 71.7 2
11:37:22 2024-01-25 663376 652954 151090 148667 248463 252747 274465 272723 168562 171434 207348 212647 244792 246286 3896464 4166333 5651630 5486925 1020395 1049566 216342 188338 207072 206537 242024 239400 225290 227300 154334 157364 619629 575696 1329417 1305814 315325 310966 435538 441021 536722 522797 538284 541018 556542 561533 524125 584120 1618514 1713823 1046362 862045 485400 475449 565640 563462 574928 585426 583206 585528 675075 671368 4237891 4437056 40.05 71.7 2
11:37:23 2024-01-25 662391 654375 150472 151703 246938 252855 274343 272668 168265 171470 206990 212024 244722 244771 3905863 4202222 5679307 5474156 1016840 1051504 213126 188503 206490 206537 240676 234688 225924 226010 154867 157134 611935 570785 1335316 1315178 313761 310060 436190 439534 539458 522564 538025 538160 550041 559852 522236 577643 1613851 1701258 1043572 859525 485493 475566 562235 558761 568041 577293 580317 584540 667753 667191 4306120 4449339 40.05 71.7 2
11:37:24 2024-01-25 656993 653731 150504 148834 247489 252391 275151 271251 168299 170779 207348 212182 243970 244771 3899175 4247719 5660955 5462409 1007931 1049977 212184 187747 210304 206503 242024 236197 225447 224963 154691 156915 614921 571562 1314295 1323263 313984 309086 438043 439879 538315 521938 533534 538958 549581 559198 522325 576308 1608125 1681678 1028679 862658 483676 474598 560911 559191 572979 577289 577671 584973 664853 666144 4345766 4437018 40.05 71.7 2
11:37:25 2024-01-25 658720 655103 150333 148663 246748 252072 275500 270922 168630 168366 209546 212397 244040 246286 3896385 4196306 5615369 5468167 1013277 1049977 212399 187582 206927 206537 241006 234688 223589 225591 154691 156915 608949 571559 1343892 1309524 313539 309086 438043 439879 535230 522934 531951 535738 553261 557554 523012 581076 1611556 1696369 1037341 866843 484500 473320 559072 558005 567969 578252 575593 588063 667115 662727 4284636 4439294 40.05 71.7 2
11:37:26 2024-01-25 659899 649245 151866 151734 246201 252783 274131 273213 168829 168330 209435 211595 244150 247496 3905442 4148602 5631631 5488467 1018215 1044818 212913 187582 206490 206296 241515 234688 223520 226361 154334 156697 613568 574053 1339997 1304889 312651 310060 433052 439462 531910 521456 536757 537327 554507 559852 522349 582802 1617328 1714742 1037341 857036 484020 472949 559072 558833 568041 579314 583206 584540 670961 667263 4235395 4430205 40.05 71.7 2
11:37:27 2024-01-25 654440 652950 149748 148663 245728 251491 273122 269825 168299 170709 207313 210718 244377 247587 3914875 4229915 5665195 5464267 1006769 1051172 214326 186735 206785 205860 241684 234688 224456 225434 154583 156697 608389 567102 1337242 1316874 312208 311593 435575 438672 535892 519542 534365 539758 550041 558996 522325 577643 1609268 1690865 1028170 857351 481275 475369 559720 558725 574268 577293 580765 587645 665866 667155 4361399 4436531 40.05 71.7 2
11:37:28 2024-01-25 653242 649245 150052 148663 246133 252144 274571 269344 168299 167426 209281 211336 243326 246286 3901948 4200459 5609928 5466169 1004521 1048223 213126 187453 207072 205221 241006 235871 225525 225626 154265 156768 605963 574053 1329555 1313145 313539 308186 435922 436307 531982 522934 533534 539376 553261 558769 522325 580215 1609268 1690865 1031111 862658 479910 472550 559072 559587 573826 578252 575964 586660 668735 663265 4292398 4433367 40.05 71.7 2
11:37:29 2024-01-25 658794 654601 149241 148459 245143 252499 273087 269825 167999 170710 211614 211189 243326 246286 3888674 4151124 5639705 5489985 1019083 1049829 213178 187254 206347 206187 241649 234616 225049 225277 154051 156052 608949 569161 1328707 1304001 312208 309546 432639 439485 533714 521456 535198 536116 553261 558248 521497 581076 1613851 1713491 1037082 857036 481737 472282 559036 560778 567969 577334 579421 581118 667042 666180 4235974 4430205 40.05 71.7 2
11:37:30 2024-01-25 654930 652954 151161 148244 245350 252144 271423 270649 168050 167426 211578 210102 243326 246546 3905863 4197552 5670374 5470236 1012742 1051209 211618 187151 205878 205654 241684 233777 223486 224825 154196 156270 608949 571150 1318447 1313248 312208 308151 431315 438631 537515 519909 535161 537743 547964 558982 519732 576529 1604667 1690865 1037341 853386 481959 475369 559684 560778 568005 576422 575964 580146 658137 665914 4289333 4430888 40.05 71.7 2
11:37:31 2024-01-25 655172 652728 149274 147836 246063 251400 272861 269790 167733 167426 211429 210102 243360 245668 3896385 4210419 5623653 5470350 1002359 1046930 212828 186701 205875 205186 241684 233998 225366 225767 153921 156453 610537 575285 1315778 1316050 313317 309397 433052 436003 532054 522194 531538 538160 550041 555628 522605 576939 1604302 1681112 1048482 863886 481275 475369 560514 556319 568005 575598 574956 582356 661665 662082 4301996 4439571 40.05 71.7 2
11:37:32 2024-01-25 655167 652954 151007 147734 245619 252144 271423 269755 167700 167309 211429 214983 243539 244019 3905750 4205685 5660955 5473639 1007515 1045026 212530 190421 206200 204933 240837 233992 223486 224546 153837 155974 616973 566736 1329891 1315008 310446 308186 433016 436153 535230 518526 532032 535593 550144 558661 522632 576865 1609147 1687651 1035265 856229 479910 472986 556269 558253 568005 576774 577474 584088 663696 663301 4351386 4436531 40.05 71.7 2
11:37:33 2024-01-25 654169 649213 150883 148253 245341 251400 273158 270148 167733 166958 211429 210135 242375 245527 3899165 4191587 5611648 5454559 1008929 1047709 216342 190252 206164 205186 240295 234688 223331 224581 153837 155939 615083 571600 1313830 1309524 311767 307220 433314 432849 531826 519946 528356 531792 549581 556181 521943 580198 1609147 1694857 1052722 863774 479763 468638 561272 555460 567933 577027 575365 583673 667643 663955 4289333 4433244 40.05 71.7 2
11:37:34 2024-01-25 660513 649137 153053 148249 244184 251400 272028 269379 167204 167309 211321 215053 241801 244771 3896390 4160874 5630353 5460095 1019742 1045448 211900 185266 205190 205221 239180 233920 223520 223507 154308 155220 607405 566264 1341123 1309524 310446 307185 431776 437528 530698 513891 530374 532121 547982 557554 513860 576566 1609268 1702817 1037341 855007 480749 468602 556415 557822 568486 577037 578649 579999 666626 664894 4259953 4427152 40.05 71.7 2
11:37:35 2024-01-25 651393 654799 152810 148188 243840 251435 272254 270148 167733 166722 211357 214762 242544 246335 3899165 4221017 5642304 5449410 1003898 1046967 212878 190216 205875 204549 240668 233555 223141 223576 153939 155220 616599 566264 1322086 1314076 310446 310443 431690 432683 531535 513891 530374 534982 546316 558375 521497 575300 1604631 1687238 1054843 854600 478514 472282 557312 558502 572077 575198 578649 580970 663330 665834 4335514 4433367 40.05 71.7 2
11:37:36 2024-01-25 653341 649281 150738 147567 245201 250975 272183 268151 167464 166492 207747 210797 242172 244565 3890832 4200859 5605003 5454895 1000964 1044284 211900 190083 205226 203880 240330 233756 222110 224969 153308 155220 604470 573234 1316263 1309524 311106 306222 431654 432633 531161 519946 528802 537432 549194 553857 521460 577947 1602296 1682870 1046362 860173 477800 471579 559720 556704 568005 577217 573695 581118 664235 658033 4295016 4433873 40.05 71.7 2
11:37:37 2024-01-25 662517 653247 149243 146748 244937 250622 270596 269755 166906 167285 207418 214947 242137 245987 3899863 4154608 5632979 5474156 1016728 1045063 211202 190385 204508 204583 239586 233191 222608 223542 152641 155722 602991 573643 1310300 1303964 312208 306789 429729 436335 530698 519946 530374 530189 548350 552656 513824 575300 1604575 1690865 1052722 857015 481275 468818 559720 555460 565594 575143 571994 576757 661933 658056 4220829 4436899 40.05 71.7 2
11:37:38 2024-01-25 662391 653247 153167 147667 243704 250832 272113 270392 167036 167238 206909 210102 241801 245149 3897713 4183352 5683953 5469736 1013912 1045411 211020 185266 203864 204549 240295 232465 222797 223162 153308 155186 613568 568756 1312226 1311438 310446 306008 429089 436652 531571 513891 531717 531382 545881 555062 513752 571930 1604667 1687238 1035265 853386 481275 472282 556255 555889 565631 570553 574548 575868 659324 662082 4292604 4430205 40.05 71.7 2
11:37:39 2024-01-25 654739 649213 152915 147079 245065 249562 273774 270384 167103 166585 207090 211387 241999 243517 3905442 4234938 5651630 5458501 998115 1044671 211717 190047 204508 203914 240330 231777 222144 223507 152675 154841 613568 573234 1321807 1311286 311325 306789 430369 432705 530377 519310 529012 531901 547426 551000 513860 572477 1595411 1668903 1052722 860173 478477 472718 554880 549820 567234 570495 570264 578430 658648 658178 4305238 4433367 40.05 71.7 2
11:37:40 2024-01-25 660525 649137 153088 146329 244561 249637 270561 268969 166642 166958 206801 211725 242302 245660 3902651 4173522 5649057 5471294 1016137 1045248 210543 190012 203900 203914 239206 232828 223786 224199 152781 155186 610537 572791 1323657 1298460 310007 306222 430179 432741 528930 516871 530337 532121 546772 555915 513824 577947 1608125 1703672 1048482 853386 479230 467356 558101 556355 565631 575557 573362 575424 664853 662082 4229878 4414540 40.05 71.7 2
11:37:41 2024-01-25 653316 648948 152627 146916 243770 250658 269703 269958 166642 166341 207016 210222 241129 243770 3894925 4215950 5651783 5461771 1006769 1045026 211202 189976 203581 205382 239445 231741 223158 222784 152815 154686 587960 567468 1327631 1309524 308624 306257 430788 431722 531074 512266 527200 531792 546653 554282 518374 571930 1601158 1681678 1050602 852506 475628 468782 554489 555497 568439 570472 575365 579361 659581 662046 4342561 4423892 40.05 71.7 2
11:37:42 2024-01-25 651409 649137 150268 146852 243434 249076 270561 269199 167170 165924 206982 210174 241060 245495 3890912 4187538 5603334 5463388 997288 1040365 211027 187311 203758 203180 239409 232266 223158 223507 152535 154725 610537 574053 1313352 1307667 309206 306789 432280 433682 530698 516907 529012 531828 545932 550578 517569 571930 1595448 1673677 1022025 857697 477123 468854 556524 549784 568037 570401 568613 576720 657716 656218 4292604 4433367 40.05 71.7 2
11:37:43 2024-01-25 660259 649101 152743 146877 243809 249883 269737 270148 166150 166492 206399 210797 241060 245149 3896385 4142006 5632979 5469736 1017633 1048297 210675 187489 203723 203812 239038 232322 222966 223404 153241 154764 609021 569972 1330248 1300304 306852 308415 430752 432741 526815 513024 528356 530616 548708 554282 513788 575300 1604704 1707068 1048482 848477 478514 465244 556131 554676 565362 573917 575365 575868 662904 662082 4235696 4420840 40.05 71.7 2
11:37:44 2024-01-25 651446 649173 152601 146749 243434 249076 270974 269768 166722 166341 206580 209588 241129 245149 3896385 4194892 5605003 5442831 997479 1044882 210578 189976 203579 207015 239180 232302 222845 223162 152290 154686 609021 572791 1307851 1310506 311276 306753 431093 433067 531450 516690 528525 534388 548589 550185 516839 571487 1595084 1673677 1044241 857697 476375 468854 556378 549748 566832 568731 567698 575424 656750 656752 4298738 4430205 40.05 71.7 2
11:37:45 2024-01-25 658318 648191 152494 146613 243400 249041 269327 269958 166150 165993 205964 210650 240656 243734 3896385 4133460 5634274 5461942 1015448 1042284 209850 189542 202620 207086 238036 231706 223158 222852 151699 154936 605990 572008 1310955 1298460 309351 306789 428818 434606 526969 516689 530142 530094 547353 556222 515303 574706 1604265 1697056 1078847 853386 477086 469511 556524 553039 563093 572954 571958 576869 662636 658214 4223494 4417689 40.05 71.7 2
11:37:46 2024-01-25 655172 649231 152344 146745 242852 249316 270892 269388 166150 165924 206254 210062 241094 243215 3896385 4202997 5652899 5458633 1006081 1043895 209669 189409 203223 207196 239064 231021 223002 222131 152535 154189 605963 567886 1310257 1305814 306744 305926 427716 431952 530698 512266 527237 531111 540847 555610 514353 572665 1599848 1678432 1035265 851355 478330 468602 552899 549784 559063 568203 569860 575687 656677 656218 4283211 4421164 40.05 71.7 2
11:37:47 2024-01-25 653341 649209 149333 146852 243017 247854 270974 268596 166150 165924 206254 210209 240823 243734 3893706 4256494 5651630 5442793 1001038 1043895 210578 189374 202655 207341 238071 231021 223786 222097 152256 154154 607456 569515 1314041 1315008 308624 304708 429089 430132 530053 513040 525531 530616 540610 549410 514316 566758 1591569 1667042 1030714 856229 475800 468882 551687 551200 565013 568095 570926 578551 658182 656290 4354632 4433367 40.05 71.7 2
11:37:48 2024-01-25 656767 649173 149691 146409 242315 248098 270974 268596 166117 165924 205784 210797 240287 243770 3890832 4188266 5626473 5451006 1003898 1044580 211238 189338 203900 207086 237135 231777 222497 222131 152290 154189 600924 569161 1309051 1304889 306852 304636 430483 430401 523112 512302 524414 530241 545881 549350 513860 573630 1595484 1681678 1044241 859525 474721 465026 556048 551871 566065 571934 568430 578589 662390 658113 4281257 4423892 40.05 71.7 2
11:37:49 2024-01-25 655172 652444 149198 146468 241537 249462 269327 268596 165802 165784 204994 210209 241025 245987 3883140 4145225 5623653 5460371 1016901 1042418 209920 186630 202620 207015 236568 232501 222497 226233 152290 153970 605963 564647 1340881 1299382 307374 306357 428694 430127 523004 512314 528260 527514 545074 551809 515487 571967 1601183 1696443 1052722 847801 475291 465162 550023 549856 562262 570517 572031 575008 662280 660447 4256965 4427322 40.05 71.7 2
11:37:50 2024-01-25 652170 652337 149232 146341 242276 248272 270130 269768 166017 165610 205857 210027 240858 243490 3900184 4197874 5662211 5452590 1004650 1042358 209571 186048 202620 206765 238071 230626 222497 226198 152284 153693 604470 567542 1321080 1307667 306744 306523 427414 430619 527669 512314 527510 530991 541135 551000 513788 567671 1593149 1676883 1046362 845963 473187 465935 550023 549784 564795 568203 571994 576533 655786 656254 4309217 4436899 40.05 71.7 2
11:37:51 2024-01-25 650097 651393 150353 146000 242921 247712 270892 267629 166295 165357 205279 209588 240823 242527 3894367 4222670 5628969 5451006 993862 1042358 209850 186179 202584 206620 238071 230302 222185 222097 151767 153906 607506 571192 1329314 1305814 308624 304316 428963 428781 528451 512302 525605 531367 544269 549410 512234 566795 1590775 1663303 1044241 856370 475059 467027 552507 549640 559063 567803 566092 574859 652868 656168 4295859 4421164 40.05 71.7 2
11:37:52 2024-01-25 658437 648988 149373 146100 243565 247224 270892 268453 165526 165784 205137 210510 240150 243517 3893827 4175425 5627438 5453969 1005961 1042284 209885 186617 202266 207270 236533 230661 221874 226198 151767 153658 608949 568718 1327063 1304889 306780 304102 430179 430024 523004 513040 522783 525954 541171 546988 513845 570199 1595484 1681678 1046362 857697 475628 465245 550023 547276 558955 568731 564785 575268 659865 653940 4267473 4423892 40.05 71.7 2
11:37:53 2024-01-25 657078 649173 148952 146401 246356 248272 270130 267807 165983 165379 205498 209748 242279 245040 3900914 4148287 5614328 5442817 1013202 1042382 209196 186320 202266 204232 236603 231381 221563 226198 151767 152994 602977 565455 1334167 1300304 305773 305495 427112 429348 522196 510597 525941 522923 541063 549385 513117 571698 1600021 1694005 1048482 846518 474721 464588 550552 548938 558919 567934 570742 571603 657102 656254 4251711 4414540 40.05 71.7 2
11:37:54 2024-01-25 651361 649173 148327 146295 245903 248063 268917 266914 165593 164862 205784 209372 240287 243490 3896010 4220241 5637059 5434943 1001752 1039037 209704 185398 202976 204232 236934 230267 221874 223145 151696 153773 608949 562962 1350619 1305814 305773 305926 427112 430010 528256 510866 525978 529117 541027 549385 513390 566795 1591983 1676052 1046362 845916 474009 465607 550552 549784 563962 568203 569860 573598 652868 656218 4295669 4414264 40.05 71.7 2
11:37:55 2024-01-25 647529 648218 148847 145605 241537 247506 268917 267771 165560 164862 205315 208214 240086 243734 3887020 4187427 5618041 5474649 994520 1044432 209711 186108 202231 206549 238036 229909 221874 226198 153048 153914 599991 571600 1303697 1307667 306852 303674 427716 431082 527669 512266 523598 530241 541099 547023 513117 565084 1589646 1659735 1044241 855631 474383 465971 550552 547276 558991 566569 566092 573635 649123 653018 4310376 4423892 40.05 71.7 2
11:37:56 2024-01-25 658757 648716 148650 145765 240831 247506 270130 267548 165038 164620 204956 210209 239518 243282 3890832 4173973 5651630 5442868 1016175 1042284 208882 185918 202196 204161 235559 230736 222319 222292 151835 152994 598578 564647 1315778 1304001 306501 304278 427112 431229 521022 509352 524083 522815 538753 550185 510473 566831 1599637 1687958 1046362 846518 474046 463896 550552 550419 558725 568203 568576 571898 658648 653842 4235432 4414540 40.05 71.7 2
11:37:57 2024-01-25 649213 648218 148645 145922 242356 247854 270130 266656 165393 164529 205244 208685 239851 242832 3893687 4219123 5632979 5436151 1001648 1041324 209161 185198 202514 203091 236498 230035 221874 222739 151280 153385 602977 564647 1338380 1307713 306501 304851 423894 428576 526010 509890 524974 530431 539361 550185 513845 565731 1592814 1674864 1044241 844113 472589 467188 549737 550163 558991 566497 567698 570976 649051 653806 4292398 4420840 40.05 71.7 2
11:37:58 2024-01-25 648946 650215 148961 145591 240827 246673 270130 267324 165005 164793 204920 208000 239518 243039 3889793 4191587 5595677 5440031 995940 1038693 208835 185398 201560 202772 236899 229838 220983 223145 152270 153130 605990 570785 1302928 1303964 306456 304373 426858 428503 527131 513003 522483 528451 540883 546737 513661 568411 1588848 1664483 1078847 855817 474346 468457 551724 547203 558955 565664 564264 571861 649015 648970 4286271 4417999 40.05 71.7 2
11:37:59 2024-01-25 657969 649556 149474 144816 242237 246638 269750 267736 168715 165322 203918 209157 239483 242868 3892569 4159562 5623653 5458788 1011022 1037419 208184 185918 201068 203980 235803 229590 221218 222207 150794 152990 602977 572008 1303462 1300304 306672 301268 426510 431229 523035 512314 522376 525890 542060 547317 508742 568411 1594809 1678395 1048482 856999 475736 463859 550516 545585 558092 567767 562664 571824 656445 649164 4247530 4420840 40.05 71.7 2
11:38:00 2024-01-25 660513 650476 148189 145415 242185 246709 269371 266878 168785 164793 204597 209553 238785 242868 3892569 4182626 5654377 5449410 1016175 1042284 208544 185363 201279 204088 235076 229874 221528 221896 152770 152537 608949 563037 1312412 1300304 304306 303142 424075 430010 522295 509047 522783 521971 537360 548601 509680 568262 1601920 1692804 1046362 847687 474046 463118 550126 549883 560468 568059 569324 571553 656714 655791 4244994 4411678 40.05 71.7 2
11:38:01 2024-01-25 651315 651398 148606 145355 240762 248075 269110 266914 165005 164678 204561 208180 239317 242396 3889793 4202260 5632704 5445696 1003182 1042284 208509 185068 201279 202949 237006 228839 221182 221896 150794 152956 602977 565893 1316646 1305814 306357 304494 423966 428080 524446 507843 522783 526660 537738 549797 513481 566028 1590775 1672491 1042121 844113 470432 466381 548776 550199 562821 564690 569324 569712 650777 655681 4304885 4418004 40.05 71.6 2
11:38:02 2024-01-25 647534 651403 148606 144846 243422 245914 269750 266095 164905 164793 204418 208249 239552 242078 3889793 4204152 5623653 5442831 990966 1040807 208509 185068 201244 203091 236533 228804 220564 222519 149708 153096 607506 570785 1310153 1306740 306937 302150 424111 428795 523004 511553 519686 526697 537774 543707 510168 564347 1582653 1655289 1040001 853787 472029 466233 547408 543974 559278 562744 562207 572482 649250 651279 4318890 4424223 40.05 71.7 2
11:38:03 2024-01-25 653080 650444 147986 145643 242176 246293 270130 265369 164678 163740 203918 208621 243448 243210 3889793 4196343 5578010 5440031 997364 1039332 208509 184446 202042 202807 235076 229874 220150 222207 152163 152544 608453 568700 1304431 1300304 304806 302150 424038 426531 522295 510830 519723 525917 539397 546471 512718 565920 1589646 1668903 1078847 853112 470690 465245 551333 545585 558955 567331 564449 571824 649015 649200 4278874 4427440 40.05 71.7 2
11:38:04 2024-01-25 658957 650476 148750 145056 243003 245017 269606 266701 165915 164758 203599 209191 238751 242114 3892569 4159562 5614328 5449410 1006769 1035987 208329 185010 200612 203091 234714 229517 220493 221896 149812 152640 603537 569107 1317390 1300304 306065 301232 426858 430010 521556 508956 518843 523694 537774 542909 504882 567677 1590775 1673677 1007566 855817 472029 459841 548959 540842 558092 566533 565288 571861 655250 649164 4270522 4424533 40.05 71.7 2
11:38:05 2024-01-25 656301 647466 148327 145482 241631 246497 268777 265954 164499 164391 203811 208076 240779 243238 3892569 4144660 5593901 5442402 1011832 1039037 207824 185068 200578 202807 235076 228839 220339 222519 152270 152990 610632 569161 1307754 1291084 305705 303213 422738 428758 521556 510108 522783 522779 540761 548601 507811 566758 1595303 1688380 1080332 847765 473036 463532 550552 548475 558882 567367 562774 566763 649087 649236 4208084 4411678 40.05 71.7 2
11:38:06 2024-01-25 656645 648839 148157 145269 241845 245914 269145 266691 166054 165079 203491 208587 241118 241219 3899863 4188459 5670280 5458501 1010957 1042423 207894 185363 200228 203625 235076 228769 221182 221351 150485 152148 605030 564647 1313613 1300304 304764 302150 424002 430010 521353 504878 521195 523511 537550 545309 504810 562673 1590775 1675659 1046362 846518 473372 463896 545790 547432 556049 561524 566092 565089 649015 649272 4266010 4408395 40.05 71.7 2
11:38:07 2024-01-25 649938 650472 148166 145154 241845 245914 269940 264468 168750 163775 203953 208035 243519 242078 3897713 4245053 5635719 5430652 996652 1038693 208835 184446 201632 202277 235041 228804 219986 221240 152484 152013 601484 562234 1317264 1307667 302458 302610 424075 426197 522665 504805 519517 522851 537550 546111 510871 564785 1585722 1666504 1040001 844113 470023 463859 547408 547239 559674 563968 565148 570167 650426 652750 4298738 4418194 40.05 71.7 2
11:38:08 2024-01-25 658437 649556 147890 144649 242185 244745 268920 265652 168307 164266 203276 208249 243413 242114 3893860 4181766 5623653 5451277 1005961 1041915 207755 184599 200473 202631 234178 228663 219974 221337 151842 152469 601484 568700 1305581 1299382 304617 300177 424038 428758 520083 507539 517968 521956 538310 541171 504774 564051 1586191 1671306 1060094 854600 470690 459539 547408 540734 556515 564833 562774 570776 652868 646775 4269069 4417773 40.05 71.7 2
11:38:09 2024-01-25 653775 649556 147645 144918 240793 245535 267718 265245 168542 163740 203775 207855 243377 242904 3890912 4145837 5595677 5441640 1013202 1039295 207501 184154 200368 201890 234109 229822 219525 221027 149812 152013 610537 563250 1316021 1296596 304332 303511 422333 427137 519735 504769 522706 522583 538310 545344 504846 566028 1595084 1687275 1040001 842914 471756 459049 546598 545622 556515 564869 566092 566726 652832 649272 4229269 4404974 40.05 71.7 2
11:38:10 2024-01-25 649484 649101 147303 144611 241577 245157 266861 266131 168507 163740 203276 206921 243519 240578 3890832 4181356 5647606 5441640 1003935 1039295 206211 184481 199949 201818 235076 227388 219807 220480 151701 152299 600049 566188 1305691 1304001 304764 301091 422830 429317 524148 504661 521049 525181 536718 543743 504738 560969 1589418 1668028 1042121 844408 472700 463023 541081 543974 554407 559843 563776 566032 647634 649128 4275195 4408519 40.05 71.7 2
11:38:11 2024-01-25 647497 649556 147684 145073 241122 244745 269145 264432 168611 163740 203597 206955 243519 241327 3901139 4249003 5622333 5411670 994520 1039295 207859 183861 200018 201818 234679 228095 219807 219829 149708 151356 602991 563037 1326223 1309524 302967 302940 423750 423439 521373 506031 518927 524437 531977 545504 508347 562526 1585759 1659772 1060094 844113 468340 459697 541045 543938 558487 562912 564153 571665 649046 649236 4333142 4411475 40.05 71.7 2
11:38:12 2024-01-25 650552 647721 147684 144419 241131 245157 268920 263588 168577 163592 203311 206921 243072 242150 3890832 4187992 5577026 5439754 996652 1040142 207177 183570 200893 201220 233956 228414 218782 221204 151417 151975 607506 566264 1314991 1300304 302919 301583 422702 423619 519715 504914 517342 525517 539433 544893 509029 565477 1585956 1667079 1072208 852570 468750 462370 548183 540806 558663 563175 562800 568407 649010 645375 4273313 4417773 40.05 71.7 2
11:38:13 2024-01-25 655167 648636 147845 143981 242185 244745 267271 265280 168038 164058 202637 207855 243484 241363 3881480 4159712 5614328 5454895 1009802 1039295 206291 184481 199322 202170 233630 228024 219618 220515 151615 151870 601484 569161 1296666 1296620 303629 301157 422702 428455 520083 507843 519739 521474 538041 541171 503246 562710 1590285 1674600 1057928 853274 472700 459588 546453 542788 554385 565686 559999 566690 649087 644396 4247530 4421362 40.05 71.7 2
11:38:14 2024-01-25 653316 649418 147365 144645 240419 245157 267271 264468 168273 163478 202637 206921 243036 242661 3893824 4149441 5593901 5449410 1008209 1037786 206957 183861 199635 201360 233630 228059 218372 220550 153247 151626 585337 564213 1312158 1291084 302967 301021 420778 423764 517007 503278 518110 521105 537930 543743 504774 565625 1590775 1687275 1037880 841046 470023 460674 547177 546654 556397 563032 564338 567570 653196 648984 4234858 4405250 40.05 71.7 2
11:38:15 2024-01-25 651020 647466 148157 144662 240922 244745 266638 265874 165442 163637 202672 206921 243413 239797 3897405 4199603 5651630 5441640 1003185 1035950 205890 184189 199322 201185 234352 227352 219464 219973 153282 151626 602977 564647 1303498 1300304 303901 301157 418937 427173 521556 504023 519650 522696 532157 542076 502856 559308 1583778 1666504 1048482 844113 470690 459805 541045 544256 550050 559189 562339 565296 647342 650818 4276097 4421286 40.05 71.7 2
11:38:16 2024-01-25 649551 649483 146963 144619 239640 244951 267682 263623 166086 163306 203241 206852 243448 240614 3900503 4224840 5632979 5419438 998115 1041132 207212 183570 199984 201185 233630 227388 219123 220480 153247 151626 599991 561033 1319174 1300304 304060 301268 420778 423619 521187 503278 518110 521971 536375 543743 507775 560969 1581529 1664483 1081060 839220 468119 459877 544178 545200 557697 559843 564412 565995 645661 649272 4281454 4427440 40.05 71.7 2
11:38:17 2024-01-25 652861 649519 147546 144241 241060 244399 267504 266332 165592 163706 202637 206921 243413 239594 3905750 4228677 5616962 5439017 991744 1039405 206602 183861 199635 201185 234714 227282 219266 220515 150993 151975 598498 569161 1305973 1303994 302955 300731 421442 423728 521556 504950 517968 521971 536339 541171 504738 558479 1576396 1648431 1057928 850323 467955 459877 541009 541252 554835 559189 557717 565089 640146 647327 4305068 4414836 40.05 71.7 2
11:38:18 2024-01-25 655172 648836 147368 144511 240908 245568 267433 264327 165592 163602 202496 207862 239361 241184 3896385 4173042 5616995 5444550 1004483 1034447 206533 183570 199149 201501 233201 227352 218747 219829 153104 151593 597005 566264 1322272 1297540 303685 298431 422702 426161 517007 503314 516758 518460 535204 540409 501796 562274 1583505 1667721 1055762 852173 469320 456972 544178 540486 550086 561094 558580 565125 649087 645774 4255035 4411475 40.05 71.7 2
11:38:19 2024-01-25 654133 647721 146416 144319 239998 244368 266825 264027 167887 163499 202426 206645 238682 241684 3896198 4141409 5593977 5444550 1009840 1038522 206389 183570 199322 200870 233398 228059 217728 220136 150993 151140 607506 562234 1325190 1291084 302612 300319 420151 423691 514026 501563 516576 519193 535240 542147 504027 564859 1589646 1682431 1076634 839220 468655 456294 541009 540842 550086 559879 562774 565698 648065 647266 4242305 4402109 40.05 71.7 2
11:38:20 2024-01-25 649437 649556 146718 143681 240868 243208 266861 263588 168004 162921 202036 206243 238428 239090 3881480 4231930 5642424 5411557 994707 1038951 206429 183267 199218 200415 233526 225947 218935 219829 150887 151911 603175 567886 1301216 1305814 303649 300307 422830 425669 520083 503314 515988 521474 532013 539233 503246 556004 1574518 1641436 1040001 846823 466522 459049 541385 539721 553198 558796 556105 565995 640074 644863 4316604 4411475 40.05 71.7 2
11:38:21 2024-01-25 653279 647716 146688 143780 240073 242124 267307 262782 167900 162956 201965 206886 238428 240578 3881480 4178790 5595677 5420663 1004483 1037364 206395 182884 198629 201045 232092 227212 218232 219653 150993 150837 607506 564647 1320376 1296620 303041 300116 422666 423619 514026 501827 514819 518242 532157 539348 504677 561005 1581529 1666845 1076634 850927 466156 455617 541081 540486 554052 561297 557790 565089 650426 645774 4261116 4405188 40.05 71.7 2
11:38:22 2024-01-25 652374 647721 146408 144007 239264 244403 265599 263623 167852 162921 202001 206564 239097 240614 3881480 4135679 5595677 5441364 1007440 1039295 205890 182988 198698 200905 233422 227848 217519 220374 152199 151005 592693 565859 1310163 1291003 302826 301157 421037 423655 513990 501791 518779 519855 538041 542076 501796 562710 1590549 1683505 1091079 844113 467955 458368 545020 540842 553638 561488 559408 564352 650426 647785 4208074 4405496 40.05 71.7 2
11:38:23 2024-01-25 656301 649291 146511 143909 239710 243617 265820 264468 165189 163592 201683 206243 239574 239019 3893612 4188266 5651630 5443019 1005365 1035987 205570 183605 197492 200589 233201 225947 218935 219288 150993 150837 601484 564059 1331617 1302140 303155 300658 421633 423619 519166 504562 518484 520391 531567 541171 503250 556004 1584866 1668866 1044241 841083 470023 459369 541385 542220 550507 559189 561070 564352 647671 645375 4260015 4405188 40.05 71.7 2
11:38:24 2024-01-25 649442 647275 146688 143918 239675 243617 267271 262782 168004 162661 202319 206065 238428 239833 3890832 4248901 5614328 5407773 994532 1040535 206567 182699 199322 200240 233201 226613 218162 218769 153282 150420 598498 559835 1312487 1302118 301111 301230 423093 424462 517519 503099 515073 521364 531458 541135 507547 559933 1582838 1659772 1076634 839220 465422 458941 542921 540734 554871 559189 561940 566763 643803 645111 4292604 4408521 40.05 71.7 2
11:38:25 2024-01-25 645952 647721 146727 143452 240246 243243 266042 262817 167935 162695 202001 206208 243001 239090 3890832 4204152 5616962 5432275 990078 1032947 206211 182699 198698 200205 233630 225912 217728 219486 150149 151140 605990 567886 1327508 1303964 303470 300757 420187 422987 520083 504059 515220 521218 534467 538910 505604 557907 1575327 1645051 1057928 848932 467415 458869 540965 539339 550014 557581 557860 565995 639772 640294 4301611 4414622 40.05 71.7 2
11:38:26 2024-01-25 655206 647721 146416 143613 239264 243734 266451 262747 164786 162661 201367 206742 238226 240066 3881480 4157596 5585986 5419044 999504 1034777 206533 182375 198663 200240 234060 226648 217052 218769 150499 150864 598498 563842 1306396 1294784 302612 298014 420778 421061 513195 504242 512925 518021 532121 538818 503246 562333 1580933 1665195 1098432 846369 465422 458719 544464 540795 553870 562353 558804 568141 647561 643953 4259901 4405188 40.05 71.7 2
11:38:27 2024-01-25 654707 646806 146541 143448 238898 243652 265156 262817 164672 162661 201367 205602 238428 239833 3890832 4130077 5610397 5443238 1007515 1034777 205074 182699 198076 199926 232126 225982 217390 219486 150149 151140 598498 567886 1312703 1285603 302037 298431 419254 422356 516776 502923 518264 518424 535240 541171 503250 559381 1581529 1678579 1076634 844113 467721 458682 545975 542256 551604 559189 556783 561659 645551 640114 4207286 4404912 40.05 71.7 2
11:38:28 2024-01-25 654703 647466 146567 143613 239233 242869 265192 263623 164867 163306 201331 205933 238428 238887 3890916 4186753 5647606 5433886 1006081 1036353 204613 183023 198643 200589 231965 225947 218219 218241 150781 150864 613987 561433 1307693 1296620 301330 298014 419847 426274 513954 501396 515988 513909 528882 540409 501010 558564 1580406 1668939 1028425 838263 467220 456775 539817 541252 549727 559189 559408 562420 647342 646542 4248887 4386795 40.05 71.7 2
11:38:29 2024-01-25 647789 648763 146554 143858 238925 244368 264344 262563 164992 162548 201648 205315 238428 239090 3896385 4196864 5624963 5427220 998189 1036280 205251 182409 198387 199266 232230 225912 217542 218769 150149 150622 597005 563037 1304109 1297540 302257 298919 418626 420434 517043 502460 516795 520001 531192 540261 503282 555183 1577008 1657386 1076634 837219 465422 458045 541385 539973 550086 558137 558580 561843 640038 643455 4284521 4408521 40.05 71.7 2
11:38:30 2024-01-25 652411 648496 146477 143541 239295 243842 266238 262607 164797 162592 201719 205533 238358 239426 3892569 4246639 5631671 5421274 989596 1037683 205644 182340 198042 199266 232092 225178 217728 218359 150696 150622 595512 566264 1293819 1304001 302612 297631 421037 421061 518139 503172 512852 517583 529735 536371 504677 556359 1572246 1640575 1044241 845314 465422 456258 539435 538087 549748 555906 557612 565154 639100 640222 4326814 4411475 40.05 71.7 2
11:38:31 2024-01-25 653336 645820 146376 142980 238195 243513 264089 262747 164214 162907 201719 205968 238111 239655 3896010 4131586 5593901 5439582 1006769 1035473 204579 182340 197423 199718 231735 225877 216680 218394 149939 150830 605990 567468 1297018 1291084 302465 297775 418922 422320 513159 504599 515184 513837 531941 537161 500193 559360 1576359 1662125 1072208 847724 466486 456775 540965 536495 548950 558330 554808 560937 645697 639177 4223231 4402191 40.05 71.7 2
11:38:32 2024-01-25 653336 646769 145807 143583 237958 243208 264344 262891 164214 162367 201296 205533 237692 240578 3893824 4131747 5589753 5434830 1008209 1036280 204863 182375 197457 199613 233730 225685 217436 219075 149483 151073 609094 566264 1298613 1286286 302257 297528 418035 421061 513195 503885 517992 513909 532013 541171 501718 558443 1582653 1673677 1081060 842914 466712 457422 540815 540103 549727 559153 556029 559276 643855 640114 4223231 4405250 40.05 71.7 2
11:38:33 2024-01-25 657035 647456 146247 143414 238124 242124 265240 261179 163904 162333 201296 206208 237290 239019 3889517 4164595 5642533 5423158 1013269 1037697 205541 182490 197388 199405 232746 226865 216983 218206 150149 150420 610916 559835 1309383 1289254 299692 297563 419218 421025 513140 499898 515147 513801 531603 540790 501755 557653 1581529 1678616 1072208 838551 465385 455801 542537 541252 550117 559189 557680 560105 646646 643953 4214088 4402211 40.05 71.7 2
11:38:34 2024-01-25 651357 647721 146139 142879 238160 243806 263535 262747 164214 162240 200980 204895 238191 238580 3887020 4190288 5632704 5426722 1000218 1035817 205991 182131 197354 198954 234418 226951 217216 217879 150149 150488 598498 563037 1296674 1296620 300152 297703 417191 421025 514026 501005 516721 518545 531445 539577 500193 555691 1574518 1655289 1076634 838588 466749 456258 538292 538123 548174 554237 556820 559834 640364 640294 4267209 4402109 40.05 71.6 2
11:38:35 2024-01-25 645952 647716 145673 143418 237183 242834 264344 261109 164214 161590 201331 204895 237340 238649 3887020 4196283 5605003 5412007 996732 1033240 205216 181475 197492 198608 234060 227593 217077 218149 149770 150353 597005 560028 1332925 1298441 301403 301182 418517 420868 513761 498778 513615 519651 532198 539577 502811 556755 1574518 1658004 1074421 834841 463497 455581 539817 540486 549905 555053 556105 559312 640364 640258 4256775 4401833 40.05 71.6 2
11:38:36 2024-01-25 647567 647721 145900 143220 237838 243156 265156 261109 164214 161590 201296 204895 237649 238649 3887020 4243741 5605003 5413544 991686 1029956 205251 181763 197457 199045 231735 225213 216831 216818 150149 149865 608949 561355 1316150 1305853 300188 297775 421000 422025 515326 498560 513015 513729 528674 534794 502921 555138 1571581 1644953 1074421 839146 463441 456775 537766 538160 549518 555870 558618 562641 639028 640294 4326955 4405250 40.05 71.7 2
11:38:37 2024-01-25 647521 645820 146147 142686 238124 242089 264344 261144 164214 162073 201296 204050 237622 239019 3887020 4191587 5578402 5407773 988086 1033078 204863 181602 197388 197987 231931 225527 216309 217715 149523 150139 576904 566264 1297167 1295701 300613 297775 418626 420988 516790 502560 514479 517438 531048 534687 503030 556570 1571951 1646095 1087120 846823 464100 456615 541275 536422 551287 554237 553518 560539 639765 637793 4306997 4424837 40.05 71.7 2
11:38:38 2024-01-25 649623 646810 145673 142538 237756 247622 265156 260312 164214 161556 201121 205281 236958 239797 3887020 4182314 5561879 5403917 988827 1033341 204579 180650 198408 197987 231344 225527 215974 217750 149729 150106 605990 565455 1298670 1292950 300401 297847 418626 419679 513868 501714 512090 516853 530373 537437 504420 558155 1574190 1650772 1087120 846444 462676 458033 542116 536495 549905 557279 553555 560142 641652 638206 4279927 4411475 40.05 71.7 2
11:38:39 2024-01-25 654243 647456 146046 142455 238160 247622 263535 262345 164180 162107 200630 205214 237455 238816 3887020 4133187 5605003 5436151 1007440 1033069 203944 181763 201218 199092 231184 225213 216379 217715 149783 150106 597005 566264 1292910 1290168 301330 295708 418626 421025 512777 501714 510570 512212 529362 533224 498710 556755 1574518 1660409 1072208 847575 466749 455331 539781 531684 549079 555727 552549 559958 645943 637757 4253804 4408519 40.05 71.6 2
11:38:40 2024-01-25 651320 647461 145534 142782 237470 242124 263535 261109 164066 161624 200665 204895 237290 239797 3880621 4135019 5575036 5436151 1003898 1034740 203944 181636 201182 198919 235529 229693 216309 217715 149520 150347 600737 566264 1302570 1287426 301330 297565 415097 420434 513504 501750 513615 513006 530409 534794 495868 556359 1574518 1659735 1072208 844113 465348 455448 539817 536632 546684 558000 555198 559901 644003 639842 4265844 4408395 40.05 71.7 2
11:38:41 2024-01-25 650896 646994 145673 142782 237239 247971 263465 261109 164066 162073 200455 204793 236923 239390 3891723 4132552 5575036 5440031 1004501 1035373 204545 181636 201146 198056 232746 229693 216008 217342 149520 150106 601484 566264 1289619 1287426 301330 296937 415097 420398 513140 501750 512815 512248 528846 534383 495868 555964 1572283 1658523 1072208 845314 466085 454805 538292 531865 546553 555053 551485 557584 640074 639280 4250054 4424837 40.05 71.7 2
11:38:42 2024-01-25 649336 645141 145365 142641 237213 243842 263500 261144 163311 161590 200490 204974 236888 239019 3887020 4132552 5577026 5430652 1003898 1033327 203769 181510 201288 198608 232093 229729 215974 217436 149031 150106 595512 566264 1295585 1289254 301403 296937 415097 422061 513140 501714 512090 514367 528403 533973 495832 555138 1574518 1656140 1069995 844113 465091 454484 538292 534620 545781 555053 550277 557190 640038 636376 4235696 4399061 40.05 71.6 2
11:38:43 2024-01-25 652411 645820 145201 143225 236656 247622 263877 263482 163938 162127 200525 204758 236783 240027 3893226 4146025 5577026 5443019 1006050 1034740 203876 181223 201146 198022 232093 229657 215039 217528 149311 150139 595512 566264 1296371 1287202 300613 297637 415061 422061 512414 501714 514547 512248 528846 534383 495796 555138 1572283 1655289 1072208 843513 463952 454805 539547 531792 544938 554237 550277 555936 640071 634518 4232900 4395836 40.05 71.7 2
11:38:44 2024-01-25 650557 645820 145192 142682 236455 247586 263097 260710 163655 161590 200071 204259 236888 239920 3888253 4136458 5569749 5419438 1005203 1033064 205991 181337 201216 198022 232093 229495 215789 217610 149207 149865 610632 565859 1325347 1281592 299269 297775 415025 421166 512414 501005 512889 512248 528882 537197 495832 556755 1576699 1668939 1069995 839220 464100 454805 540582 536532 545781 555053 551876 559327 638799 636412 4192693 4395836 40.05 71.7 2
11:38:45 2024-01-25 654243 646806 145253 142426 237345 242985 263316 261109 163167 162073 199687 205180 236723 237106 3887020 4181050 5655817 5427183 1008209 1037554 204442 181624 201039 198781 231158 229657 215974 216761 150259 149080 600049 559227 1318393 1291921 297586 297565 415097 421763 510967 495828 510570 512332 528073 534866 495832 554805 1575852 1666845 1072208 834841 462783 450863 536700 537327 547012 554237 556820 558955 640074 639699 4229533 4383283 40.05 71.7 2
11:38:46 2024-01-25 645694 646810 145197 142029 236621 243156 262293 260927 163655 161556 200001 203942 236923 237341 3881480 4180824 5623653 5437902 999487 1032991 203666 181337 198363 197884 232746 225603 215835 216529 149729 149113 597005 561233 1301129 1295604 297550 296937 415025 422061 515289 498249 510534 513058 526140 534419 495375 551812 1572283 1654968 1040001 834841 465422 450863 532067 534946 541072 552188 555240 556009 641271 639663 4232900 4409012 40.05 71.7 2
11:38:47 2024-01-25 646776 646312 145257 141836 237072 243156 261891 261109 163689 161522 200036 203908 237081 237507 3887020 4184046 5623653 5411909 996060 1033157 203277 181520 198607 198642 232675 225530 216171 216262 149800 151037 592693 562846 1294359 1294755 297694 296937 415025 421763 512172 499311 510173 512332 526140 534419 496732 553195 1575638 1664483 1072208 834841 463168 450791 535906 536116 545817 554237 556029 556009 640038 639213 4211151 4386208 40.05 71.7 2
11:38:48 2024-01-25 645657 645820 145197 142624 237346 242814 261857 260710 163167 161298 200001 203874 236888 237376 3878715 4180787 5623653 5422910 998189 1032472 203103 181223 201075 197987 232093 225675 215974 216366 149237 150931 602624 561233 1308863 1294755 297730 297075 414917 422025 514596 495684 513381 513421 526140 533260 495494 552967 1567751 1652944 1035760 836029 465408 454684 531995 531865 541036 549376 555361 556723 639458 639213 4235395 4386484 40.05 71.7 2
11:38:49 2024-01-25 645957 645820 145192 142350 236455 247586 261891 259519 163655 161041 200001 203769 236557 237175 3881480 4187277 5614328 5413544 995314 1033341 203910 180650 198377 197781 232093 225357 215039 216331 148892 149113 594952 561033 1296301 1291084 299704 296686 415412 421644 513794 495684 511944 515975 527146 536192 498327 550030 1572283 1652944 1076634 837219 464667 454361 532031 534910 541036 549376 553444 556723 639458 638314 4248371 4389613 40.05 71.7 2
11:38:50 2024-01-25 644765 645377 145162 142033 236656 243498 262476 260096 163541 161041 200001 202995 236522 237543 3881480 4221005 5610331 5415182 996060 1033078 203910 180616 201146 197678 232093 225675 215005 215995 149311 149113 597005 561433 1297916 1292914 297478 296937 414333 420868 512040 495828 511728 515938 526592 538693 498290 550030 1571951 1655716 1055762 835917 464667 454758 531995 531901 541036 553143 553296 556574 640364 638314 4250604 4386606 40.05 71.7 2
11:38:51 2024-01-25 645685 645820 145378 142024 236455 243156 262257 260096 163541 161041 200127 203276 236723 237376 3881480 4205634 5614328 5400027 995940 1033064 203593 180968 200933 197403 232093 225357 214971 216146 149311 149010 595512 561433 1295824 1291084 297838 295501 414067 420868 513504 495828 511728 512970 526176 534830 495026 549750 1571581 1653255 1072208 837070 464100 453655 535244 535110 544418 550104 552549 556723 635672 637344 4253615 4392744 40.05 71.7 2
11:38:52 2024-01-25 642877 645815 145060 141945 235891 242472 262729 260792 163428 160759 200036 203592 236157 237543 3881480 4224209 5593901 5398761 993810 1030284 203944 180296 201146 196752 232093 225516 214936 215995 149294 149080 595512 559437 1337841 1292914 296569 297068 414989 417794 512052 494325 509056 513006 528178 534419 499451 551812 1567788 1649941 1091645 831843 460040 454805 537147 537777 549274 553179 555055 558271 634630 639842 4269577 4386606 40.05 71.6 2
11:38:53 2024-01-25 645952 647456 144953 142054 235821 242096 262729 260425 163167 160871 200455 203592 235828 237341 3878794 4229457 5593901 5404179 991686 1033064 204293 180046 201146 196752 232093 225357 214971 215995 149068 148536 595512 558244 1319581 1292950 296857 296405 414953 417169 511690 493594 507548 512212 527328 534830 498746 550993 1567788 1648195 1091645 832434 460163 454805 532103 534946 548174 549412 555203 558532 636612 640222 4254170 4386305 40.05 71.7 2
11:38:54 2024-01-25 647401 646805 144594 142825 235024 242365 262554 260390 163483 160793 199896 203242 235429 236809 3888253 4202224 5593977 5404179 994520 1032792 203593 180296 201110 196752 232093 225357 214971 215660 148545 148232 604475 560634 1301670 1291084 297802 297147 412515 414786 510967 494361 509056 512248 526140 534008 495904 550177 1564804 1646310 1067782 830074 460115 454805 532067 534946 547399 550176 553162 556327 631168 635218 4253728 4392744 40.05 71.7 2
11:38:55 2024-01-25 647056 644908 144799 142329 235891 241470 263254 260728 162892 160939 199896 203490 235853 237437 3890444 4235546 5604748 5394813 988086 1032221 203910 180011 200792 196718 231443 225357 214544 215061 148411 148133 595512 556621 1322174 1291084 296044 297009 413714 414786 510967 492864 509121 512212 526919 534008 498710 550177 1564804 1647263 1067782 831843 459384 453523 532067 531901 547399 549341 553591 556723 631132 636148 4261116 4395836 40.05 71.7 2
[truncated: 173,410 more chars]
