# Supplementary material for: Methods for Estimating the Detection and Quantification Limits of Key Substances in Beer Maturation with Electronic Noses
Source: Sensors (Basel). 2024 May 30;24(11):3520. doi: 10.3390/s24113520 (PMC11175341; doi:10.3390/s24113520)
Supplement: Supplementary file 1 [file sensors-24-03520-s001.zip › Data/Acetaldehyde/raw data/Day 3/4000ppm12.txt]

Time Date R01 R02 R03 R04 R05 R06 R07 R08 R09 R10 R11 R12 R13 R14 R15 R16 R17 R18 R19 R20 R21 R22 R23 R24 R25 R26 R27 R28 R29 R30 R31 R32 R33 R34 R35 R36 R37 R38 R39 R40 R41 R42 R43 R44 R45 R46 R47 R48 R49 R50 R51 R52 R53 R54 R55 R56 R57 R58 R59 R60 R61 R62 T01 H01 Phase
12:26:00 2024-01-25 613851 612126 193563 188830 298589 304035 308270 306928 201714 201559 242972 246507 282899 285601 3490728 3781659 5449485 5254333 995351 1023844 271331 241617 247096 250792 279394 270671 269800 270739 193934 196081 638253 606164 1382828 1354662 407917 404545 584984 588748 726784 705753 744551 756799 797794 800058 770396 862561 1845659 1938922 1206257 1001745 643932 632658 754342 755580 792231 793473 818775 834155 930085 919574 4102349 4267950 40.15 71.7 1
12:26:01 2024-01-25 618292 611252 193594 188795 298629 304999 309957 306428 201680 201735 242972 247926 282319 286804 3480769 3739883 5385523 5244824 979464 1023844 271507 240895 248698 249946 279788 272093 269196 269729 193592 194359 638747 613388 1416996 1355623 405714 403337 588918 594673 724727 708540 753692 751389 793413 807108 774925 858346 1833778 1911360 1206139 1009544 641434 631974 756522 749293 787716 797765 822869 829746 928352 930199 4114006 4259892 40.15 71.7 1
12:26:02 2024-01-25 614287 611148 192988 189183 297655 305464 306804 306712 201714 201559 242972 246726 282407 284928 3488696 3722669 5397530 5273310 994407 1025953 270540 241465 248311 250649 279001 270743 268817 269764 193287 196344 667692 611675 1407489 1341296 405750 405615 585554 595515 725754 705254 753692 756762 784324 802266 774981 862211 1835166 1924379 1206139 1008111 643932 628780 755850 755316 784001 797471 825610 831677 920969 927501 4161587 4270994 40.15 71.7 1
12:26:03 2024-01-25 618408 611261 192984 189127 297834 304963 308270 306065 202753 201067 242253 251955 281425 285601 3491068 3793701 5427446 5250392 986988 1028216 271402 240548 249326 250261 279788 272093 269575 271969 194513 198025 635435 602184 1396697 1359478 406183 403337 588501 590439 727815 710270 744845 753604 793486 802531 773789 860039 1843038 1925637 1208058 998828 639367 631080 752207 750590 792793 800291 821110 830514 932134 930199 4070770 4261629 40.15 71.7 1
12:26:04 2024-01-25 622053 611061 192683 189463 296789 306384 308200 306964 201748 201700 241841 252026 282144 284059 3483727 3737034 5390244 5235602 984317 1026231 272959 240405 249009 251002 278412 272743 269196 269624 193722 195794 636844 609931 1392786 1351783 407917 402097 586349 593785 723178 706253 751477 752111 792258 806737 778387 857124 1831175 1912716 1194625 1013898 638460 628299 756522 748461 784306 802484 820748 829155 927695 928515 4136421 4264908 40.15 71.7 1
12:26:05 2024-01-25 617195 610426 192984 189459 297690 304071 309639 305741 201748 201771 242594 247233 282319 283824 3480943 3775268 5438720 5231264 992486 1024098 269855 242154 247895 250542 279788 270383 269883 269589 193546 195829 638253 608584 1401636 1358276 408498 405615 586799 590531 727473 707292 750748 756799 797499 801258 770396 864981 1844386 1937548 1202490 1001745 643015 632907 754342 754245 792231 793509 818775 833562 934152 926155 4095369 4264908 40.15 71.7 1
12:26:06 2024-01-25 610399 610997 193594 189429 297725 306397 307769 306428 201748 202052 242972 248451 282051 287400 3486210 3731928 5373535 5239338 979952 1024098 271128 240930 248698 250088 278215 271985 269007 272655 193687 196932 619703 613426 1369259 1359206 409661 404045 590135 593785 724030 711237 754766 754282 793486 809172 774814 858071 1835166 1913253 1213815 1011017 639367 631080 756967 748576 788604 798888 820748 830337 927695 932981 4125975 4255556 40.15 71.7 1
12:26:07 2024-01-25 613851 611257 193019 189459 297757 306541 309046 306964 201748 201102 243405 247233 282491 284964 3491068 3742552 5380969 5246658 994520 1024098 270714 241474 249206 253796 279001 273045 268440 269729 193969 198131 641606 608193 1405984 1346717 408498 405687 587603 592555 728848 707145 751328 758991 791967 802423 777249 860039 1840164 1930915 1206139 1012456 643932 630861 759185 755715 784270 800291 824363 829908 922346 930199 4173936 4270994 40.15 71.7 1
12:26:08 2024-01-25 616269 611252 193428 189424 300160 305035 308270 306964 201748 200472 243008 251708 281854 286808 3480981 3795009 5419776 5237578 986015 1026231 270679 240930 249469 253618 277564 272275 269232 269318 193899 198269 645894 603678 1390633 1355623 405412 405542 590135 592090 730884 710307 749528 757444 796788 805980 772472 867112 1845659 1931103 1209977 1000950 641893 633559 752207 752001 791108 799016 819904 832859 930049 929469 4089527 4266000 40.15 71.7 1
12:26:09 2024-01-25 618292 611261 192953 189424 297655 306361 307483 306964 201714 201700 242936 247926 281038 286683 3480981 3727964 5362267 5233699 975253 1023844 271282 240895 250207 249946 279414 272238 268817 270294 193828 194359 633145 610802 1389620 1352480 408498 404189 589754 592628 727815 709619 755087 753604 793383 808103 778476 858197 1837545 1914358 1196840 1010943 641188 632422 758673 751426 788832 802342 822280 830337 930255 932835 4120033 4256842 40.15 71.7 1
12:26:10 2024-01-25 615601 612993 193524 189390 297685 305858 307733 306393 201714 201384 243350 247233 282394 284893 3488696 3720994 5392707 5261835 991612 1023844 269890 241809 248417 248940 279001 272659 269575 270518 193081 194967 635888 609931 1380672 1343542 408498 405759 586383 592665 727815 706253 753692 756799 788603 807122 778048 861837 1838963 1932577 1178007 1014673 646230 630861 759752 756388 784233 800291 825067 832632 924905 929505 4172043 4267950 40.15 71.7 1
12:26:11 2024-01-25 613299 612122 193393 189355 297690 304927 309847 306964 201714 201032 243350 247926 281819 286678 3480943 3780067 5411857 5243078 987883 1024194 269855 241608 249223 249946 278069 271912 269196 269283 193863 194056 635435 604812 1391817 1359206 406183 405116 589754 591679 728848 710159 749529 755753 796898 807071 774375 862287 1848054 1938710 1213815 999561 642703 632797 752853 753491 792120 797853 820834 834118 931402 930883 4102349 4266321 40.15 71.7 1
12:26:12 2024-01-25 618255 611257 193389 189424 299550 306829 308164 306393 201680 202017 242936 247926 281819 287558 3480981 3723724 5362542 5243078 976716 1023844 271507 241644 249921 249946 277764 272275 269196 270518 193557 194090 643928 611013 1399650 1352480 408498 404510 589754 591427 725754 710307 754766 752074 792219 809011 776077 860833 1829775 1913179 1208058 1014673 640976 631681 759715 751426 788604 802557 825179 833820 928863 937000 4120033 4267714 40.15 71.7 1
12:26:13 2024-01-25 615764 611252 193289 189459 297978 306865 308235 306964 202621 201348 243143 247233 282350 284964 3491184 3742552 5399844 5247168 994520 1023844 271093 241608 248663 253760 279591 273431 269196 270330 193899 198095 644464 606462 1402447 1344914 408498 405795 587214 594481 728848 707793 751514 756799 788797 802387 778350 863825 1840421 1936789 1206139 1006746 643932 628550 755126 755715 788604 799016 825462 837680 924850 928942 4141259 4270994 40.15 71.7 1
12:26:14 2024-01-25 620186 610960 193423 189390 297793 304855 310144 306496 202485 202194 242181 246571 282473 284964 3491068 3782863 5427131 5229966 981634 1026027 272789 240895 249048 253725 279680 272238 270371 268651 194821 195555 656575 606462 1422779 1364843 407338 403301 588501 590420 726824 709803 747072 753566 799196 809390 772225 862174 1839000 1925637 1209977 1000167 640277 631080 753808 751500 793356 801125 822056 832520 936921 932725 4075231 4273304 40.15 71.7 1
12:26:15 2024-01-25 623113 612550 193238 190021 297757 306757 309848 308701 202307 202158 242796 247358 282213 286271 3491068 3739696 5377848 5244968 979952 1023844 272112 240859 249505 253653 279001 273045 269196 269729 193899 194056 634025 609931 1381737 1352480 408498 402097 588047 591427 722604 706253 753692 754215 792816 809011 777249 855831 1831175 1919150 1190787 1011017 640277 628263 757468 753140 786528 802450 825610 829746 926344 935333 4143670 4262255 40.15 71.7 1
12:26:16 2024-01-25 617358 611115 193729 189355 300294 305463 308993 306820 202868 201384 242936 249214 281933 286240 3495956 3794649 5418495 5243078 986015 1026756 271542 240895 249469 248894 277986 272238 269575 269659 194478 198131 638253 604701 1397732 1356340 406183 405152 588918 591951 728848 709120 747035 756425 797499 809390 774925 862561 1843038 1927148 1209977 998138 640277 631974 752593 751505 793356 799450 822866 832268 932757 932175 4074331 4267714 40.15 71.7 1
12:26:17 2024-01-25 623443 612810 193012 190413 297581 306685 309029 306928 204341 202053 242585 249321 282899 285258 3490955 3739920 5376954 5241076 979427 1023844 272789 240113 249048 248940 278217 273238 269196 269729 193899 194090 635435 612625 1441243 1352742 408498 402698 585554 592209 722641 705753 753804 755753 792256 809390 777249 857698 1836387 1921909 1196544 1011017 641188 627339 758135 754245 787679 802450 826822 828585 924997 935663 4136421 4264670 40.15 71.7 1
12:26:18 2024-01-25 614759 613162 193424 189429 300507 304876 311312 306820 202800 201876 242828 247162 283508 284821 3487919 3761122 5442515 5261948 998189 1026231 271402 241984 247895 249355 279450 270707 270561 269283 193899 194022 630822 608193 1387907 1353964 408498 405795 586799 590420 729606 708295 749196 758443 798064 802423 774653 866399 1845659 1941221 1206257 1003610 643932 634253 756522 755715 793356 798894 820525 836605 934813 927501 4096291 4264908 40.15 71.7 1
12:26:19 2024-01-25 619273 610960 193900 189258 299591 305822 307769 306393 201714 202219 243062 248306 282037 287684 3491068 3731890 5362542 5234939 978145 1023844 271542 241644 248663 250506 279788 272659 269196 270518 193581 194663 632616 611238 1379992 1352480 408045 406008 590591 592263 726784 709120 755303 753678 793450 810223 774981 860833 1835082 1916789 1208058 1011017 640277 632422 759149 749801 788869 800085 823082 832744 930329 935663 4117663 4266152 40.15 71.7 1
12:26:20 2024-01-25 612874 612723 193428 189424 297230 306865 308909 306964 201782 201383 243350 247233 282341 284786 3495956 3746593 5404774 5246509 994298 1023844 271093 241733 249009 248560 279394 273045 268817 269764 194336 198201 635435 605812 1388819 1346404 407917 405795 587214 593960 728639 709107 752583 757906 790506 802423 779527 865130 1840421 1938203 1209977 1006030 645034 627782 755275 756388 788832 799161 828978 834785 926344 928193 4136421 4269378 40.15 71.7 1
12:26:21 2024-01-25 619563 611252 193559 189459 298381 305894 309170 306496 202969 201735 242972 246639 282249 286240 3480981 3799136 5432350 5244824 987958 1026719 272302 240895 250467 253725 279394 271985 269954 269283 195095 198025 646787 602184 1401366 1358900 407049 404545 589841 590846 728848 709120 744551 755353 796898 808819 774925 861948 1841302 1930766 1211896 998045 641188 632907 753244 751314 791669 801423 821110 832305 932097 931581 4081632 4261629 40.15 71.7 1
12:26:22 2024-01-25 623105 611266 192644 189493 297762 306649 308270 305895 201782 201735 242594 247392 282249 285169 3490955 3734449 5386387 5250502 981353 1024584 272839 240716 249888 251355 278733 273045 269196 270295 193899 194528 636844 609308 1391681 1352480 409004 403301 587214 591845 724213 707292 754548 755298 792852 810223 779527 858346 1833778 1921909 1192706 1013177 641644 630861 758673 753140 788604 802450 828036 832857 926344 935233 4148250 4264908 40.15 71.7 1
12:26:23 2024-01-25 613816 612555 194071 189424 299532 304927 309639 306964 202341 202052 243729 247060 283431 284964 3480943 3768045 5442594 5255311 999504 1028068 272232 242253 247789 251534 279522 270491 270716 270739 194336 194359 636844 609061 1386657 1357933 409370 405831 588047 591259 731476 709116 751477 758979 793337 802423 773789 867016 1844349 1940297 1204373 1003610 645116 634253 755985 756388 793356 799161 821110 837200 935512 929505 4096367 4264908 40.15 71.7 1
12:26:24 2024-01-25 617782 612555 193594 189424 297725 306901 308235 306393 201748 202335 243350 246400 282368 287594 3480981 3726630 5362542 5235602 976753 1025500 272161 241733 249745 250506 279788 272936 269575 271050 194307 196794 637318 613426 1383177 1355598 408658 404828 589492 595476 726784 710159 755841 754677 795807 811072 777228 858346 1835082 1912716 1225330 1009544 642101 633804 758525 751389 791108 802378 820748 830337 930122 928552 4123545 4264908 40.15 71.7 1
12:26:25 2024-01-25 614759 611257 192483 190355 297757 305930 309170 306532 202655 201418 243008 247926 282319 287635 3484309 3755722 5423496 5254333 995940 1023844 271542 241644 248663 249148 278393 273439 270263 270739 194644 195656 639663 605724 1406521 1353113 408498 405615 586310 592628 729053 705254 751709 758991 793413 802495 778387 865130 1843038 1943936 1231805 1006030 643473 629224 753808 756388 792231 800291 824363 834748 928698 929505 4117663 4270994 40.15 71.7 1
12:26:26 2024-01-25 619958 611261 193665 189459 299082 304035 308270 305930 201680 202547 243120 251920 282284 285000 3501460 3754368 5418495 5228141 979539 1023844 272407 241644 249258 249148 279591 270671 270371 269694 194230 196166 626333 613313 1403239 1363348 410830 403797 589700 590347 724580 710270 751440 754282 797844 809047 774464 860182 1835166 1919302 1208058 1010339 643015 634703 758612 755715 792793 802450 821110 830337 934188 933610 4117092 4255556 40.15 71.7 1
12:26:27 2024-01-25 612911 611252 193559 189459 300399 306865 307733 306428 202307 201735 243765 247233 283146 285053 3488696 3721269 5392782 5246546 993773 1023573 270679 241644 248627 249148 277530 272275 269725 270588 193899 194663 634025 606462 1403921 1347217 408498 405579 588047 594271 730921 709263 753469 760735 793383 802315 779490 862598 1835166 1935598 1208058 1009544 645770 629224 758636 756388 787679 800291 829844 836605 924997 930199 4161114 4270994 40.15 71.7 1
12:26:28 2024-01-25 619778 611248 193428 189459 298141 305894 309422 306748 202969 201524 242972 246673 282284 285837 3480943 3787484 5427446 5229966 979539 1023844 273206 241305 249505 251942 277564 272275 270371 268686 194821 195281 653756 606262 1387662 1364843 408207 403941 590554 592902 728221 711242 750785 754565 800897 813443 773605 863255 1843038 1931103 1186717 1003847 642101 632658 756522 753566 796669 802306 820525 829834 936875 928552 4082133 4259892 40.15 71.7 1
12:26:29 2024-01-25 619310 611061 193559 189498 297690 305930 308305 306393 201748 203043 242594 251884 283672 284457 3491632 3717383 5409169 5244968 987958 1023118 272824 241644 248698 249390 279001 272659 269990 269694 194449 194359 636034 613962 1381126 1350555 409924 405601 586383 592628 724727 707091 757849 762248 797904 811682 781561 860108 1837545 1926339 1204220 1016065 643473 629224 760796 756167 790850 802450 828036 830337 929667 935196 4167061 4270994 40.15 71.7 1
12:26:30 2024-01-25 614017 611261 194207 189424 300687 304999 309674 305930 202795 201735 243801 247233 282354 287068 3481094 3753194 5427446 5231651 994643 1023844 270490 245975 248698 253689 278374 272777 269990 269729 193969 194663 636844 606462 1394887 1355623 408081 405903 586140 589758 731192 710196 750076 756799 793301 807122 777970 868239 1845585 1932591 1217654 1000987 643932 634629 756298 755316 793356 800291 820886 837474 935476 932175 4094096 4264670 40.15 71.7 1
12:26:31 2024-01-25 618182 611257 193328 189493 297685 306865 308305 306428 201748 202052 243499 247358 282051 286275 3488696 3731928 5362542 5235602 976753 1023844 271542 240930 250278 253796 279394 273045 269196 270553 193934 196344 634025 613879 1384013 1352480 408081 405188 590815 595296 726784 709193 754039 754282 798064 811401 777286 860039 1837507 1919807 1217654 1013823 641607 632797 761259 753527 790288 804830 824949 831677 928042 935370 4123545 4263268 40.15 71.7 1
12:26:32 2024-01-25 615489 611261 193019 189459 296789 306937 310396 306964 202795 201383 243557 248451 283341 285601 3480981 3742552 5405319 5246658 994520 1024221 271542 241644 249258 249355 277660 277232 268931 269729 194513 194528 643891 605045 1430441 1351783 407917 405795 586383 593540 729642 706253 750831 758443 793450 807108 779564 867543 1840421 1946729 1190787 1008157 645578 630861 755949 758539 793356 801386 828190 840060 931576 930199 4127042 4280360 40.15 71.7 1
12:26:33 2024-01-25 614251 611939 193724 189480 300299 306937 308235 306428 203005 201911 243801 251884 283257 285565 3488696 3732077 5388111 5259946 992338 1023844 271093 242154 249048 249355 277564 272852 269007 271380 193969 195136 641606 607760 1392901 1346404 408498 405903 588721 594307 729642 709300 753692 760164 793413 802567 781887 867054 1843038 1943051 1209977 1005179 645310 629224 755925 755715 789987 801241 830174 840011 928900 930053 4141259 4279918 40.15 71.7 1
12:26:34 2024-01-25 620186 612104 193594 189485 298589 306109 310873 306964 202935 202405 243008 246673 283062 286186 3488696 3772860 5427545 5233699 979539 1023844 273241 241644 249469 249355 279522 270743 269296 269283 194513 194663 636844 613426 1398229 1361805 410540 404581 588918 590429 726784 711237 754766 756425 797898 810866 774653 862174 1838675 1921652 1209977 1010299 643015 630920 758673 754245 793386 802293 821110 834120 936958 938099 4102084 4261107 40.15 71.7 1
12:26:35 2024-01-25 619782 614218 193724 189918 301799 306361 309674 307356 201748 202536 243477 247856 284012 284964 3480981 3718691 5401472 5242845 990199 1023844 271577 242325 248663 249390 277656 273045 269990 270329 193934 194967 636844 614037 1379755 1346404 410540 405542 586831 594417 728331 707793 755718 761242 793486 808819 778387 862598 1839115 1927148 1208058 1013177 646691 632422 758599 756799 788869 800049 829253 834748 928352 932175 4174521 4272045 40.15 71.7 1
12:26:36 2024-01-25 606101 612518 194066 189913 299391 306002 309497 308701 202868 201735 243801 251708 282394 287392 3488696 3774677 5420096 5237503 990078 1024134 270679 242154 249505 253582 278479 272405 269990 269729 193969 194697 641953 605599 1402219 1355352 407917 405903 589529 590919 729642 712551 750372 756762 793337 808248 774925 867671 1844348 1927582 1191190 1000285 642101 633804 754849 753566 793356 801249 820785 834785 935549 928552 4073118 4257169 40.15 71.7 1
12:26:37 2024-01-25 624200 611939 193372 190447 297725 306757 309064 306964 202834 202194 243031 249671 282143 285565 3478767 3750725 5371975 5237498 979252 1023844 272754 240930 250242 249182 279001 273431 269232 269764 193969 194663 645300 609931 1392350 1352480 408694 403941 588390 592373 724727 708295 754766 756425 795639 811473 779564 860945 1835082 1916433 1209977 1013898 640976 631080 759185 752993 788869 802558 828036 829871 931834 937952 4139502 4260217 40.15 71.7 1
12:26:38 2024-01-25 614759 611065 192944 190655 299623 306649 311753 306302 202901 202229 243413 248100 282213 285757 3494847 3772183 5424117 5231539 991649 1028947 271542 241984 249048 249321 278217 273431 269990 269506 194958 194090 653756 605993 1386466 1354520 408498 405795 586383 593832 729688 706253 751166 758979 798064 808248 777176 867016 1843038 1946642 1204220 1004599 647153 631527 754738 758370 793356 800049 824363 835973 932757 930199 4123545 4267950 40.15 71.7 1
12:26:39 2024-01-25 620222 611261 194203 189390 301362 305428 309170 307321 204458 202761 243441 248738 282645 285694 3491068 3739621 5396365 5238968 981597 1023844 272372 241644 249433 251355 279028 270671 270371 270553 193934 194967 635888 613426 1388598 1355623 410503 405723 591196 592067 726784 713325 755109 757984 798064 810528 777129 861447 1841729 1918297 1217654 1011017 643015 634703 760758 753140 792521 802414 824326 832268 930085 936334 4117663 4267714 40.15 71.7 1
12:26:40 2024-01-25 614722 611252 192984 190188 297230 306937 309205 306964 202935 201700 243729 248274 282863 286629 3490690 3754565 5414173 5261835 993810 1024004 272126 241903 249398 249321 279001 273624 269575 270603 194821 194090 647238 605674 1398156 1351517 405448 405831 586383 591918 729606 706253 752932 757870 797499 808248 778938 867016 1843038 1948109 1202301 1005314 645770 632658 755413 758943 793356 800049 825573 839662 932097 932835 4126491 4270994 40.15 71.7 1
12:26:41 2024-01-25 619885 611257 194172 189450 302827 304927 310396 308592 201748 202688 242972 246605 282319 285802 3481769 3747707 5421349 5235392 981353 1023844 272789 241814 249433 249355 279788 270527 270752 270259 194513 195271 632616 614477 1401068 1359478 410540 405759 585852 592173 726269 712784 754468 756191 799196 811401 777129 862174 1840421 1916789 1210023 1010262 643932 634703 761375 753878 792793 802486 823119 835311 930085 935196 4126491 4267714 40.15 71.7 1
12:26:42 2024-01-25 614722 610595 192948 190479 297200 306937 311348 306964 202969 201735 243729 246571 283146 285802 3481495 3765462 5433549 5265589 993625 1023734 272197 242047 249326 249321 279001 277232 269990 269729 195573 196104 645300 606462 1390038 1346404 408498 405470 588501 595296 731228 707292 751217 760661 795171 807108 780669 867671 1840421 1948109 1204055 1007463 645310 629224 760661 757332 792231 799450 829844 837834 930085 930199 4127042 4274260 40.15 71.7 1
12:26:43 2024-01-25 619958 611261 193900 189459 298629 304963 310215 306358 202621 203007 242972 246605 282319 286391 3479344 3772178 5418495 5235219 984090 1022971 273065 242217 249362 251355 279788 272704 270752 269248 194513 194663 630822 613426 1418598 1365842 410503 405116 589754 592122 727342 712327 751143 756425 799590 811437 774925 862789 1840421 1910611 1209977 1009507 643932 634526 760173 755715 793356 802522 822866 829871 935549 936555 4114006 4261629 40.15 71.7 1
12:26:44 2024-01-25 606101 611252 193670 189493 300005 306937 308200 307106 202621 202052 243765 247926 282319 284964 3491068 3721269 5377064 5263699 996474 1027694 271296 242109 249326 251355 279788 272936 269575 271274 193758 197451 631600 612988 1376093 1342589 409924 408236 590573 597415 728848 709300 755109 761242 795588 807108 781850 865130 1840421 1934768 1209977 1010299 646691 631080 758612 758710 788869 798888 830435 838430 926381 932835 4161114 4272741 40.15 71.7 1
12:26:45 2024-01-25 614489 611261 193905 189459 298629 306397 309205 306640 202935 201383 243765 246605 282376 287154 3478492 3780067 5409169 5250755 986015 1023374 271542 241984 250344 251283 279752 272790 270716 270448 194816 196380 638253 606362 1404970 1361411 408498 408199 590742 592173 729765 713303 748863 756726 797862 809390 776577 868088 1845659 1927148 1209977 1000248 641893 634703 755850 754245 793356 801813 823266 834785 935549 933841 4061128 4264908 40.15 71.7 1
12:26:46 2024-01-25 621576 610887 193424 190339 299546 306901 309170 306676 202655 202688 242972 249759 283146 284928 3488696 3739696 5392483 5248710 983624 1023844 274043 241644 249505 249424 279001 277232 270371 272847 194846 196897 636844 611750 1387097 1356340 410537 404402 589717 597758 726710 710307 755953 757370 795171 816019 782923 860796 1833778 1922539 1215792 1013898 642558 631080 760261 755316 790837 807099 830435 834120 930329 937952 4148250 4264908 40.15 71.7 1
12:26:47 2024-01-25 615764 611261 194207 189459 299571 305428 309891 305930 203209 202370 243729 247233 284012 285766 3486210 3766682 5448032 5254333 993899 1023844 270903 246184 248698 249182 278540 272275 270752 272579 194786 194697 638253 608986 1389245 1358201 410517 408054 592270 593896 733001 714354 752207 760150 798989 809390 777129 867671 1850822 1937512 1194957 1001745 645770 634335 755413 755715 793386 802342 823156 838430 935549 928588 4085154 4264908 40.15 71.7 1
12:26:48 2024-01-25 620222 612989 193594 190351 297721 306901 309205 306393 202341 202193 242765 247358 283260 284893 3480943 3739920 5399844 5236990 981353 1023844 273277 241644 249258 249390 277799 273624 269990 269764 194549 194663 660274 613501 1417373 1353701 411709 404864 587951 596749 728060 708258 758111 760075 795551 813981 781629 862062 1836387 1927554 1194625 1016476 643932 631080 761375 755715 791035 806831 830435 834120 929011 935893 4139502 4267950 40.15 71.7 1
12:26:49 2024-01-25 614489 611290 194040 189459 299536 305428 309674 306964 202795 202017 243557 247233 283663 284964 3480981 3765054 5438720 5250587 992412 1023844 270490 242809 249433 248974 278688 272275 270561 269729 194585 194663 636844 605339 1389829 1353964 408081 409700 585816 591754 734567 714317 750920 763418 802034 806963 777092 867559 1846870 1945369 1202490 1003884 645770 630920 759052 757872 793349 800049 820785 839513 937933 932835 4095369 4264908 40.15 71.7 1
12:26:50 2024-01-25 618219 611257 193594 190056 299979 306937 308235 306393 202341 202228 243729 247736 282284 287005 3484309 3731928 5371873 5237578 978145 1022393 272372 241644 250630 249148 277336 276840 269196 270518 193934 194663 645894 609931 1404079 1353701 409308 404545 588922 596139 726784 709120 754039 756278 797904 816290 783231 863255 1837545 1918076 1211896 1013786 642978 634462 761375 753711 791108 807113 828167 833488 930085 937952 4139032 4264908 40.15 71.7 1
12:26:51 2024-01-25 620186 611261 194278 189463 300482 305428 309710 307356 202341 203043 243765 246605 283248 286240 3485934 3750447 5410784 5235602 982334 1023844 272789 241984 249469 249355 278479 272238 268886 270553 194513 195305 638747 613426 1396184 1360013 411485 405831 589311 592665 726784 713229 755146 756799 797862 811473 774981 864003 1840421 1919807 1217654 1013225 646504 636506 762921 754528 793356 802342 829570 835086 932794 936591 4129237 4261629 40.15 71.7 1
12:26:52 2024-01-25 614456 611261 194101 190270 299736 306937 308305 305930 202969 201735 243765 246387 283407 286329 3486210 3746581 5404329 5246546 994520 1023844 271542 242154 249505 249355 277793 277072 269196 269764 195130 194697 652347 606462 1397939 1347920 408498 405867 588084 595942 731338 707292 753692 759469 796935 808248 781887 867671 1843038 1948029 1206011 1006746 647153 632658 757393 760661 793356 802557 827888 838281 934299 931396 4127042 4263871 40.15 71.7 1
12:26:53 2024-01-25 623890 611257 194172 190052 300738 305930 311564 306928 202795 202405 243008 247358 282319 286056 3480981 3772860 5427446 5235602 979539 1023313 273241 241984 249505 249355 277599 272275 269519 269729 194513 194697 643035 612988 1418598 1360977 411507 405759 589758 590592 726269 712784 755617 755693 800191 811437 777129 860076 1842765 1916433 1204516 1011017 643932 636429 761375 755715 795538 808257 825731 834847 938505 936446 4124745 4268959 40.15 71.7 1
12:26:54 2024-01-25 614493 611261 194071 190413 301800 306577 308235 307821 202341 202193 243513 247891 283579 285802 3501460 3711944 5406091 5263699 993102 1026212 271317 242325 249083 249390 277986 272852 269990 271190 193899 195305 637318 609856 1381575 1344495 409308 408236 589005 597518 729642 709300 755580 761278 795171 807108 783589 866399 1843038 1933844 1187424 1008111 646691 631080 758673 758539 790547 799486 830435 841789 930329 932615 4169556 4281552 40.15 71.7 1
12:26:55 2024-01-25 616040 612682 193870 189493 300611 306397 309241 306784 203357 201454 243729 247324 282319 286808 3489132 3793408 5427521 5237578 986015 1024098 272407 241644 250842 249321 278636 272659 268477 269764 194929 194663 638253 603993 1391988 1361805 408498 405637 590362 592209 729195 712316 751477 756241 799590 810223 777286 865130 1843038 1927185 1211896 1003884 643015 634253 758673 754245 798037 807099 823453 832305 936477 937952 4107925 4267199 40.15 71.7 1
12:26:56 2024-01-25 615375 613861 194031 190486 299360 306721 309674 307821 201748 202723 243765 247753 283671 287920 3480981 3718620 5401472 5254033 991612 1023844 271542 243223 249083 249424 278215 273045 269990 270966 193899 195339 636352 613426 1395694 1346828 410576 408236 588918 597205 729190 709803 756291 762935 795771 811290 781449 866436 1843038 1932739 1211896 1012456 647706 632907 760836 758979 790547 801249 829968 839662 927649 928552 4155178 4285547 40.15 71.7 1
12:26:57 2024-01-25 626349 612993 194445 189918 300822 306757 310002 306928 203498 202194 243585 247702 282319 286750 3493568 3793663 5427296 5237493 985314 1023844 272407 241644 250842 249355 278448 273045 268664 270588 195130 196620 636844 605599 1407458 1359049 408498 405903 592947 593960 732856 713362 751477 756799 800793 810259 777249 867671 1844349 1934768 1211896 1001745 643015 634703 755449 755580 797435 802558 820785 834785 941017 935233 4085977 4266628 40.15 71.7 1
12:26:58 2024-01-25 620156 613742 193960 190713 300511 306613 309533 308701 202868 202902 242828 248622 283410 284786 3480778 3713224 5399844 5239899 981485 1022393 273277 241474 249505 249390 279001 273045 269990 270553 194857 194697 636844 615197 1445714 1355623 409887 404545 587251 595754 726269 708295 754002 759016 796935 811473 783033 863233 1836054 1920217 1200382 1013898 643272 631080 761375 755799 791108 807099 830538 832268 927351 937952 4167061 4271214 40.15 71.7 1
12:26:59 2024-01-25 612044 611252 194234 189248 299527 305930 309896 308665 202834 202725 243657 248013 283040 286656 3487919 3769490 5433275 5269464 988864 1024134 271296 242289 249505 249321 278488 272275 270371 270364 195165 195001 651114 605599 1399049 1355623 405750 408812 592141 593727 732856 713362 753156 758391 800191 809047 774981 867671 1844349 1937095 1215735 1001033 643015 630920 756522 755177 793386 802522 824986 834822 939536 935333 4070770 4270994 40.15 71.7 1
12:27:00 2024-01-25 623178 612984 193900 190655 299736 306901 309205 306463 202655 202688 243062 249846 283295 285690 3480868 3742552 5408185 5237592 984052 1024770 274043 241644 249469 249424 279716 273818 269990 270553 195165 194967 636844 613426 1411354 1353701 411507 405152 588084 595296 726784 708295 757849 759016 797499 811473 781887 860039 1834894 1924342 1206139 1014399 645832 632907 762454 757870 792793 802522 830435 834474 930329 933877 4173936 4264632 40.15 71.7 1
12:27:01 2024-01-25 611818 611257 194207 189493 300876 305966 309205 306179 202655 201735 243801 251850 282319 287464 3490414 3777448 5429093 5258071 988864 1026027 271093 241698 250451 251176 278409 273045 270752 270518 194846 196932 639663 607026 1405316 1356340 408658 409390 592068 591845 733894 713325 754766 760091 801286 810535 778233 870148 1849630 1947127 1193074 1001708 643932 636055 756074 756388 795034 802450 825573 836568 939536 935196 4066653 4267714 40.15 71.7 1
12:27:02 2024-01-25 620181 612984 193865 190453 300010 306757 309639 306393 204316 203007 242936 246605 283976 284893 3496069 3731890 5396216 5244824 989821 1023697 274616 242325 249433 250502 279788 273624 270680 271204 195059 195271 636844 613426 1402137 1352368 412396 405831 588501 592336 728331 709300 758442 760935 798064 810223 782923 862561 1844348 1935216 1209977 1016789 648627 633804 763536 759400 791108 802414 830435 837163 929355 933841 4173936 4277092 40.15 71.7 1
12:27:03 2024-01-25 615051 611257 194172 189493 300891 306865 310109 305930 203251 201700 243729 247324 281931 287122 3480981 3782712 5429483 5259928 987253 1028179 272578 242181 250875 251709 280959 273045 270752 270742 195095 195237 638253 606353 1388923 1361842 409079 405795 593112 591886 731746 713325 752546 756726 800155 811401 778668 866362 1846570 1935216 1213815 1001745 643473 635153 756522 756388 796834 806795 823119 835936 939128 937952 4084513 4261629 40.15 71.7 1
12:27:04 2024-01-25 616104 612467 194176 190321 300434 306865 309639 308288 201748 202926 243729 247926 283976 285565 3491068 3717578 5380932 5265450 990673 1026231 271816 242972 249326 250016 279788 273515 270716 271239 193758 195882 637318 612550 1404184 1343243 410394 409390 589754 595809 729569 710160 758442 763476 795698 809390 784108 866362 1843038 1933063 1209977 1011017 647615 632870 760836 760055 791108 801213 832805 839662 929667 935663 4167061 4283414 40.15 71.7 1
12:27:05 2024-01-25 619121 611261 194001 190056 300734 306829 309883 306964 203600 202335 243729 247736 282284 286678 3480906 3790176 5435206 5235602 981240 1025500 273952 241733 250732 252063 279788 273030 270716 269624 195571 196380 657984 607466 1405432 1367480 408009 405759 591232 595476 730921 714841 751899 757910 802493 815712 778233 866741 1844348 1931103 1213815 1007463 643932 634703 759212 756388 799735 808810 820748 834711 937103 939279 4119909 4261629 40.15 71.7 1
12:27:07 2024-01-25 612911 612126 194244 190056 300895 306865 308270 307321 202935 201735 243535 248274 283146 285802 3491068 3723794 5380969 5263699 995940 1023844 271507 242325 249469 252418 279788 273406 269883 271999 194988 197174 633030 611675 1395970 1343741 410830 409245 590370 595919 731709 710307 756255 764412 797300 809011 781813 867634 1845659 1938922 1211896 1013898 648627 633804 762454 760624 791108 802414 832805 839662 929011 933610 4164557 4280360 40.15 71.7 1
12:27:08 2024-01-25 621546 611261 194172 190321 299082 306613 310579 306964 203566 202653 243350 247908 283111 286678 3488696 3787484 5437146 5235602 979501 1023844 273241 242154 250031 249390 278374 272275 269485 272270 194846 197209 642481 612273 1397447 1368617 410394 405615 590554 593785 728812 713340 755953 756762 802529 816290 774981 865090 1843038 1924201 1211896 1010980 644850 635458 761375 757332 798000 808239 824441 834044 935512 937952 4129438 4264908 40.15 71.7 1
12:27:09 2024-01-25 614686 612993 193559 191206 297793 306937 309891 305930 203003 202052 243765 247106 283146 286003 3491068 3750332 5411820 5258082 994520 1023844 272147 242325 249469 249390 279001 272173 270371 270553 195714 194967 642481 606462 1398610 1355224 410537 408054 588881 593672 732673 710233 754042 763480 800219 811682 782959 870185 1848054 1953643 1209924 1008037 646691 632760 758673 758943 793349 802414 829253 839662 935476 937037 4129438 4277280 40.15 71.7 1
12:27:10 2024-01-25 620349 612560 193424 190660 297829 306685 310833 306964 202969 202370 243765 246639 283162 284928 3480943 3769298 5446471 5252200 998790 1026027 272372 242325 249469 250502 279394 273045 269484 269729 195130 194663 644464 608193 1391999 1356340 409308 405903 588721 590592 732207 710160 755087 765078 802603 809281 780450 867485 1852141 1951342 1200382 1005755 649467 634703 759631 762211 796797 800013 824949 843636 938204 932835 4108285 4270994 40.15 71.7 1
12:27:11 2024-01-25 619601 610997 194858 189424 299607 306865 309639 308037 202307 203007 243729 246605 283146 287320 3480981 3734581 5377139 5243078 980350 1023844 272754 242154 249505 249390 279292 272659 270371 271155 194585 195271 640176 611525 1407693 1355623 410576 407873 590905 597058 728848 715421 758389 756241 800146 815098 782637 865724 1841618 1918113 1187876 1013225 646230 636506 764050 755715 794483 808257 825425 834674 935549 937253 4132937 4274042 40.15 71.7 1
12:27:12 2024-01-25 611818 612993 193289 190960 297829 306901 310144 306964 203425 202370 243765 246605 283226 286391 3493675 3780217 5446471 5263699 1000218 1024349 272789 242325 249505 250502 279001 273045 270752 269729 195612 194663 643891 605695 1392016 1355623 409272 408236 588171 592628 731228 710307 751106 765645 800191 809390 779155 872751 1854784 1955093 1208058 1007463 649467 634143 758636 762865 797876 802378 828036 839662 935553 933841 4126491 4278253 40.15 71.7 1
12:27:13 2024-01-25 618322 611261 194860 189459 301932 306361 309927 307356 202341 203043 243535 246639 283579 285882 3484309 3750447 5408443 5248795 982334 1024134 273206 242325 250207 249390 279257 272275 268886 270966 194821 197312 641606 613426 1386731 1362908 412396 405831 591813 590592 727815 714915 755109 759469 802493 811545 776663 862561 1844348 1923907 1204516 1013225 647615 638316 764077 759495 796743 809236 826985 837474 937540 939046 4129613 4261629 40.15 71.7 1
12:27:14 2024-01-25 612911 612555 193960 190517 298616 306721 308270 306428 202969 202052 243801 246605 283777 286275 3480943 3733173 5396000 5263699 996128 1025425 271922 246322 250242 249424 278505 271757 270450 271380 195130 195102 642481 606537 1409610 1349594 408658 408812 589492 597942 733894 710307 755953 763476 798064 810535 784145 870689 1845659 1950873 1223826 1007322 646691 633559 760255 760661 796743 804830 832246 841984 935627 935480 4138844 4280360 40.15 71.7 1
12:27:15 2024-01-25 623550 610969 194207 190316 299501 305930 311122 309356 203425 203078 243350 249599 283579 286463 3490955 3775966 5427820 5235602 980935 1024098 274078 242154 250242 250282 278409 273045 269707 269764 195165 195102 633602 611924 1377989 1364843 412396 405867 585816 594380 727815 713325 755580 758406 802529 817058 774944 862561 1844348 1921909 1204373 1011017 645770 636429 762995 756689 797603 809163 825731 837436 938094 939169 4124745 4267714 40.15 71.7 1
12:27:16 2024-01-25 614759 612126 194207 190056 301362 308674 308235 307286 202935 202228 243801 248622 283645 285811 3488696 3734631 5396000 5256197 997552 1024770 271507 242325 249469 249390 278409 273431 269196 272019 194821 195305 645894 606462 1399315 1346404 409040 408812 590591 597942 733894 709120 755655 763476 798064 809390 785816 872161 1845386 1949491 1209977 1008037 647615 632907 756931 758370 793356 801813 832212 841559 933417 935333 4141259 4282458 40.15 71.7 1
12:27:17 2024-01-25 621373 611152 194031 190026 301519 306865 310615 306964 203430 202831 242936 247702 282319 286477 3480792 3780067 5435206 5235602 981634 1023844 274043 241814 250278 249390 278409 273431 270371 269506 195749 194629 648119 609205 1417362 1364843 410213 405795 590815 590592 728538 712784 754766 756365 803702 816136 774981 866399 1844348 1931103 1211896 1009507 644850 636393 761375 756388 798037 809381 824363 834118 939536 939315 4119718 4270512 40.15 71.7 1
12:27:18 2024-01-25 614576 613591 194066 190482 299351 306721 309029 308253 202307 202688 243801 247926 283295 285694 3481495 3712980 5390519 5256197 991686 1023844 271641 246357 249469 249424 278496 273431 270752 271415 194596 195916 634459 611675 1400869 1344495 410540 409122 589754 597942 731746 709120 758479 765645 796935 809390 784145 867671 1846736 1935598 1211896 1013898 649549 634703 764656 760587 792231 802486 830005 839662 929011 935196 4161114 4278177 40.15 71.7 1
12:27:19 2024-01-25 616541 611033 194989 190517 299395 306757 310002 308701 203781 201841 243621 249671 282359 287779 3480981 3789446 5427446 5252456 987182 1025585 273171 241984 251019 249355 278409 273431 270752 270931 195165 195305 638253 605599 1409854 1364843 408081 405867 592560 594453 731709 714409 753692 756799 801926 811473 780338 867671 1845659 1933844 1211896 1003847 643932 635604 759164 755715 800302 809404 823193 834748 939165 939315 4120033 4266152 40.15 71.7 1
12:27:20 2024-01-25 613555 612560 194540 190846 300926 306649 310002 308182 202553 202902 243657 247856 283941 286060 3489284 3709419 5398204 5257914 991612 1023844 271957 242109 249469 250119 278215 273045 270561 271415 193934 196378 637802 612550 1421121 1346404 411813 409969 589225 598790 731746 710159 759632 765645 797794 810535 784145 867671 1844348 1941221 1213815 1011017 648627 633804 761375 761205 792231 802378 832402 842096 930329 928588 4145800 4283612 40.15 71.7 1
12:27:21 2024-01-25 620204 610065 194242 190449 299536 306901 313698 306784 203430 202761 243477 248046 283508 286571 3489857 3783851 5437146 5243078 980307 1024098 274215 242253 250242 249424 278215 273045 269742 269729 195165 195271 636844 612837 1406605 1364843 412396 405867 585816 592665 728331 716436 755580 758443 802566 816172 776663 863589 1843038 1919187 1198969 1011017 646415 635980 763536 756315 795071 807099 828036 836568 934850 937952 4132937 4270994 40.15 71.7 1
12:27:22 2024-01-25 617420 612993 193750 191124 297725 306865 311974 305930 203285 202547 242994 249249 283529 285551 3490841 3773581 5455796 5246584 1000143 1026756 272754 242325 249469 250921 279788 273588 269707 269729 195165 194967 636844 608193 1404850 1355623 410540 408236 589456 591427 731746 709120 755841 765645 804307 809390 778938 870148 1849667 1949529 1209977 1006030 649549 635944 759185 763168 799168 801249 824949 844087 937765 933877 4093635 4270994 40.15 71.7 1
12:27:23 2024-01-25 620186 611257 194071 190690 298589 306937 311092 306428 202969 202830 243765 248149 282319 285927 3490135 3742702 5382132 5248790 981353 1023844 273206 241358 251300 250119 279591 272208 270371 270966 194882 195237 638253 609931 1397796 1355623 410576 405795 586253 598901 727815 710086 756291 758979 798064 816172 784145 864477 1835166 1924342 1206139 1016789 646691 632907 763536 756167 793356 806692 832618 834785 930085 939315 4154595 4264908 40.15 71.7 1
12:27:24 2024-01-25 612209 611261 194242 190426 301362 305841 310180 306428 202969 202723 243765 248068 284083 285802 3481283 3772082 5458577 5263840 996657 1025953 273065 246322 248698 250154 279257 272659 270716 270826 195576 195271 636844 609931 1387554 1358276 410213 409969 591232 592067 735456 712820 755841 764533 804876 809390 777249 871177 1849667 1943874 1217654 1006030 648627 636429 759185 758979 798037 802450 825647 842209 937802 938062 4072817 4264908 40.15 71.7 1
12:27:25 2024-01-25 620294 611261 193865 190660 299550 306649 310144 306784 202969 203007 243557 248149 283146 285837 3488696 3737071 5395819 5256170 981353 1026156 274321 242217 250911 250573 279788 271757 268851 271190 195165 195305 638253 611600 1386116 1352480 411485 405831 590591 595882 728848 709694 759594 760666 799762 817325 784145 862598 1838842 1932473 1208058 1018804 646691 633982 765199 759016 795612 809381 830005 834785 931438 939315 4176466 4270994 40.15 71.7 1
12:27:26 2024-01-25 612459 611261 194858 190184 301788 306937 310868 307356 202969 203007 245217 247714 284047 287594 3481094 3753082 5427446 5267387 991574 1026608 271402 243350 250487 252504 280004 273781 270752 271274 195434 195271 645894 606462 1400776 1358201 409778 410259 593015 597174 735456 717410 755146 762935 802566 811437 778387 870558 1849667 1940297 1198724 1001745 645770 636429 756522 756726 799735 808239 829253 839662 939165 939315 4084777 4264908 40.15 71.7 1
12:27:27 2024-01-25 621778 612989 194247 190660 301159 306937 310144 307821 202550 204004 243801 246639 284083 285663 3488696 3716160 5405252 5248813 988715 1026231 272995 242864 249255 251237 279788 273818 270752 271274 195434 195203 639663 613275 1377041 1349706 413054 409390 590389 597174 731805 709657 760089 765102 800182 811509 783552 867671 1845659 1935524 1213815 1014362 649549 634703 763536 762358 792231 807099 830005 839871 929392 936555 4170959 4278865 40.15 71.7 1
12:27:28 2024-01-25 616274 612555 194282 190522 299536 306937 309674 308358 202341 203043 243801 251955 284083 285900 3488696 3718803 5399844 5254071 991649 1023844 272372 243449 249505 250154 278409 277268 268851 271999 194266 196720 634459 613426 1402770 1348746 411958 410549 590591 599751 732236 711200 760164 765645 797794 811572 788497 869528 1845659 1932208 1148364 1013898 649549 634703 761375 761242 793356 802486 834252 839091 931654 933913 4152215 4283612 40.15 71.7 1
12:27:29 2024-01-25 620932 611257 194273 190651 301467 306937 311203 305930 203459 203043 243765 248149 283146 286781 3488420 3782106 5438720 5237493 982334 1024098 273277 242325 250278 249424 279063 272275 269742 271190 195165 195339 638253 613124 1395045 1365288 412761 408090 591704 595149 730402 719490 759359 761095 804913 817325 778975 866162 1849601 1921909 1221323 1012456 647396 637220 765742 756315 796871 810708 830435 839065 935549 943494 4127042 4270994 40.15 71.7 1
12:27:30 2024-01-25 616541 611958 193921 191261 299082 306937 310731 306393 203634 202723 244659 247358 284047 284964 3480943 3767896 5455796 5256197 998077 1024148 273206 242504 249505 250921 278431 277036 269707 270518 195647 196897 655899 607327 1388799 1355623 410540 409172 591384 596324 735090 711821 755767 765645 802345 813981 783404 871796 1852297 1953104 1208058 1007463 651400 634489 759222 765041 800228 802414 828074 842748 938501 933877 4096329 4266628 40.15 71.7 1
12:27:31 2024-01-25 618403 611261 194858 190355 299607 308674 310432 308323 202969 203043 243801 247358 283813 288513 3480981 3735876 5377363 5244968 978841 1024194 273241 246184 250666 249355 279840 277268 268630 272245 194993 195882 638747 613063 1394742 1357088 412396 408236 594275 597684 733001 717410 763541 760037 802603 818372 783997 868859 1844242 1923604 1198724 1015342 643932 635495 765631 756388 795612 809381 830538 839550 935549 943457 4127042 4270994 40.15 71.7 1
12:27:32 2024-01-25 616541 610860 194242 191280 298624 306937 311849 306964 203318 202865 243801 247690 284012 284964 3488696 3775958 5461231 5263699 1000250 1024240 272789 246011 249505 250956 278531 277072 269742 270364 195612 195001 633602 608404 1390936 1359049 411157 409390 590616 594147 733375 711200 755841 764854 807176 811572 783789 872634 1854874 1949417 1198724 1007463 651326 637816 761375 763439 800302 805971 826785 841514 939201 937360 4098906 4271214 40.15 71.7 1
12:27:33 2024-01-25 620695 611261 194278 190660 298664 306577 309710 307391 202969 203043 243801 248080 283146 287850 3488458 3734581 5377363 5241229 978841 1023313 273206 242845 251870 249424 278544 277697 270371 271986 195165 195339 636844 611314 1402901 1354662 412784 405939 592596 597762 729090 713362 765010 758428 793337 818481 783887 866961 1844104 1924971 1196544 1016789 645770 636273 765162 758539 793356 809038 829968 838468 936958 944831 4145800 4280360 40.15 71.7 1
12:27:34 2024-01-25 617416 609568 194247 190390 299327 305177 311122 306964 203003 202723 243801 247358 284334 284493 3486210 3777408 5455796 5261680 996769 1021291 273015 246393 249048 250154 279389 272852 269742 270966 195475 195271 629432 609061 1388767 1357088 411485 410549 593180 593996 736750 714409 755718 765645 806090 807873 777286 873148 1852297 1947624 1211907 1007352 649467 637707 760833 760483 800192 802306 827850 840880 939201 939315 4072822 4267950 40.15 71.7 1
12:27:35 2024-01-25 620222 613486 194137 190725 300927 306937 309927 307106 203003 203078 243801 247942 284047 284928 3480981 3734523 5396403 5231577 986548 1023844 274954 242325 250278 250921 278394 271792 269296 271415 195238 195305 659394 613426 1417293 1352480 413054 405385 586140 595846 728780 710196 760749 763989 797862 816172 785816 866399 1840421 1934436 1209977 1019528 650860 635493 768417 765041 797876 810453 835184 839439 936958 939096 4185872 4278253 40.15 71.7 1
12:27:36 2024-01-25 614102 612126 195096 190321 302226 306901 311484 309793 203425 203007 245217 246571 283777 287594 3480943 3766481 5427820 5261835 992952 1024933 271472 246357 250594 249390 280210 272718 269707 271345 195576 195305 638253 604908 1411190 1360706 410540 410549 594810 596139 735977 718507 755580 763476 804876 811365 779527 871597 1852297 1940297 1221492 1003171 646691 637329 758673 758354 800149 808257 829944 843223 940833 937770 4083984 4272121 40.15 71.7 1
12:27:37 2024-01-25 621815 613591 194167 190983 299386 308674 309856 309356 203391 203007 244659 249151 283190 286678 3489472 3737257 5372110 5243078 979952 1026027 273206 242154 252189 250468 278180 272173 270752 271345 195165 195848 636844 610802 1386641 1355623 411740 405831 592233 599215 728848 712784 758442 760055 801429 818481 786375 865092 1839078 1921542 1202301 1016789 645116 634253 763536 757872 793356 809038 832365 838671 934852 944501 4155716 4273304 40.15 71.7 1
12:27:38 2024-01-25 617245 613820 193970 191054 299042 306901 311086 308325 204029 202831 243801 247702 283777 284697 3481033 3768045 5455796 5261835 998040 1026330 273206 246322 249433 250921 278444 273045 272247 270518 195165 195271 641072 608627 1387360 1357307 410540 409390 590591 592263 733585 711200 755566 766733 804876 811108 779490 871796 1852297 1943973 1213790 1006746 650474 637329 760758 762862 800302 802450 826785 841514 939201 937915 4089142 4272121 40.15 71.7 1
12:27:39 2024-01-25 620784 612687 194066 191079 300040 309037 310109 307286 202969 203043 243801 250461 283447 287593 3481094 3741326 5371961 5243078 978552 1023844 273206 241984 251834 249390 278180 272589 270371 271380 195095 195271 636844 609931 1408891 1355373 411776 405831 590779 598187 728848 711273 758479 760091 799762 819949 786375 863825 1839041 1931103 1206139 1016789 647153 634253 764050 760055 794774 809038 832365 836568 932757 940764 4148250 4276088 40.15 71.7 1
12:27:40 2024-01-25 618530 613752 194066 190517 299430 306469 311635 308665 205310 202831 243621 247324 283976 284657 3483988 3780217 5458017 5258082 998790 1023844 272981 242666 249469 250886 278374 273045 269742 270518 195612 195271 639663 607028 1394523 1359478 410540 409101 589841 594380 732819 711237 753357 767277 804876 809047 779527 870521 1853614 1949491 1219573 1006030 650936 637366 761375 762862 800302 802450 826785 846132 939165 936591 4080149 4269378 40.15 71.7 1
12:27:41 2024-01-25 619976 610742 194575 191315 301353 309133 310002 309574 203464 202902 243657 250021 283402 287855 3491182 3723724 5377572 5242720 979427 1026756 273206 243016 252189 249390 281104 272398 270752 271794 195165 195882 635435 609846 1388799 1355416 411776 405903 590905 599640 731192 713362 760051 760091 800329 819638 783828 865130 1838675 1927480 1208058 1016789 644850 635604 764619 756726 793356 811126 832402 837200 935512 937529 4151722 4274042 40.15 71.7 1
12:27:42 2024-01-25 618025 612769 195096 190655 300482 306865 311818 309538 204029 203424 243693 249813 284827 284821 3490414 3774326 5442594 5261835 992412 1025686 272091 243521 250242 249424 279783 273431 269672 271380 195650 195305 638253 606537 1396766 1359830 410540 410969 594696 596176 736499 717489 757570 765078 804876 811401 779564 871870 1852297 1941673 1200607 1003884 647153 637816 760836 758370 798037 808810 830435 841459 941196 939315 4073151 4274042 40.15 71.7 1
12:27:43 2024-01-25 617049 612993 194242 190694 300895 306347 310144 308288 202621 204004 243513 249285 284596 286427 3491068 3721269 5404066 5258082 990673 1026027 273206 246357 249433 250921 279788 273818 269261 271380 195612 195712 636844 614911 1390912 1350555 414226 409969 590591 595809 731974 710698 761869 765645 798989 811473 786026 870148 1845659 1937548 1213815 1017576 650936 636506 765176 763439 793356 807076 832365 842059 930049 938615 4164557 4274260 40.15 71.7 1
12:27:44 2024-01-25 618292 611261 194242 190582 301398 306937 311086 306964 203600 202688 243801 248149 283146 286911 3490955 3793384 5435056 5258259 985978 1024112 274008 242599 251510 250748 279028 273624 269261 270553 196060 196380 646709 606537 1392131 1364843 409272 408236 593015 596176 733894 715421 755953 760735 802529 816172 782404 872161 1844349 1937278 1215735 1005314 645310 635458 760261 758539 802006 809038 825573 838430 943397 941977 4098294 4270994 40.15 71.7 1
12:27:45 2024-01-25 617358 612555 194822 190655 299563 306937 311012 308288 202621 203078 243801 246571 284047 285806 3480943 3719834 5402591 5263689 991795 1023734 273065 246705 249433 250502 278505 273624 270716 271759 194786 196188 637802 613426 1387360 1344580 413054 410549 591455 599640 733338 713229 760749 765645 799762 811401 786375 872545 1845659 1940297 1213815 1013898 650200 634703 763536 763439 793356 802486 834572 841514 930049 935893 4155178 4283414 40.15 71.7 1
12:27:46 2024-01-25 620932 612728 193885 190625 299536 306901 311559 306964 203600 203043 243211 248114 283146 286441 3480868 3789132 5427145 5246751 980652 1026719 274741 242972 250663 250573 279788 273431 270531 270329 195165 195271 659394 613237 1384863 1364843 413640 408236 594586 592336 729053 715421 758442 761242 807232 819638 779490 866362 1845659 1916140 1193754 1013177 647615 638340 765742 760898 798037 807864 830435 838430 938204 941977 4119909 4264670 40.15 71.7 1
12:27:47 2024-01-25 620186 611261 194242 190551 301150 306361 311594 308037 202969 204004 243801 247736 284012 286750 3481038 3754368 5427820 5239338 982334 1025077 274215 242864 251419 252774 281371 272936 270839 271274 195399 196086 639839 615259 1392914 1361805 413933 408236 591814 597174 729569 717452 760277 761242 806030 818372 780669 866362 1845659 1921909 1200818 1013898 647615 637366 765742 756130 797398 809381 832805 839662 938204 942905 4126463 4270994 40.15 71.7 1
12:27:48 2024-01-25 615364 611250 194071 191593 298594 306937 311086 306676 203917 202865 243801 247358 284012 286714 3490955 3761459 5427820 5263699 994520 1026231 273171 246357 251019 252882 279788 275336 270716 271774 196228 195237 650938 607461 1402205 1357933 410358 410186 590172 598790 735977 710196 758706 764966 802493 811473 784060 875054 1852024 1953104 1208058 1009544 650474 630654 759723 765065 799168 807099 830435 843298 937802 933877 4102235 4274042 40.15 71.7 1
12:27:49 2024-01-25 615299 611261 195131 190621 301321 308674 309891 308358 203003 203043 243801 249846 284012 288694 3484309 3718469 5371975 5244968 976753 1023844 273241 246357 250630 250247 280144 277268 268886 272796 195328 196324 643035 613426 1389672 1358276 412871 409933 595007 599272 733001 717452 762374 760128 801359 819151 786026 867671 1840421 1922539 1221661 1016789 645310 635604 765742 758539 795401 810214 834845 837834 934813 943476 4142330 4270994 40.15 71.7 1
12:27:50 2024-01-25 618288 612993 194242 190651 301362 306397 311849 306428 203600 203043 243801 247702 284047 284893 3491068 3766579 5455796 5242770 996769 1025500 273171 246393 249258 250712 279257 273045 269742 270966 195922 195305 641072 610079 1385954 1361805 412161 411421 593112 595112 737655 714695 760512 767822 807232 810187 779564 874391 1857260 1946642 1213790 1006746 649549 640983 761375 761205 800302 807099 828036 842474 939201 939315 4070770 4273765 40.15 71.7 1
12:27:51 2024-01-25 631944 612555 194207 191124 301519 306937 311974 307786 202969 203007 243729 248149 284114 284928 3484309 3736826 5399844 5243078 985141 1023844 275340 242325 250242 250886 277986 277268 268886 271380 195612 195305 639663 615146 1406350 1355623 413640 407909 591813 598532 730884 713340 761683 764449 802603 816027 787419 867634 1843038 1935714 1208058 1019691 650474 635604 765742 763439 797876 809381 832402 839662 934152 939315 4179898 4277280 40.15 71.7 1
12:27:52 2024-01-25 613345 612728 195135 190956 300447 306937 310180 307321 203600 202052 243837 247736 283248 288035 3480981 3780067 5418495 5254333 988160 1024098 272372 246357 251621 249390 279292 277232 269484 271380 195650 195305 640191 603936 1393904 1360977 409887 410040 594696 597518 735794 717268 755655 764430 804766 815991 782849 874504 1854874 1938166 1217654 1004599 646691 636429 765020 758906 802576 808432 828036 842022 946456 937529 4101222 4270994 40.15 71.7 1
12:27:53 2024-01-25 617149 611286 195127 190686 299571 306717 310144 309258 202969 203078 243801 246605 284047 286199 3490955 3713409 5401472 5263699 993064 1023844 273206 246848 250242 250677 278479 271757 269672 272210 194821 196530 637802 613313 1408033 1346404 413640 410549 589166 599640 733894 712784 763428 767674 801318 816290 788502 872634 1850917 1942096 1213815 1016789 651326 634526 765199 764523 793356 809404 834697 842711 932097 938615 4164557 4286471 40.15 71.7 1
12:27:54 2024-01-25 617927 611257 194858 190690 301353 306937 312068 306358 203917 203078 243801 248183 283614 287154 3488696 3790176 5437146 5239338 981634 1024116 274078 243319 251019 250712 279292 273045 270979 271415 195612 195916 644464 615183 1408068 1363875 414226 409390 594696 594051 730675 718507 760749 763476 807232 820980 783231 868202 1852141 1932577 1194957 1012345 648540 639550 765705 760698 801438 810214 829844 839662 942158 937565 4127042 4274260 40.15 71.7 1
12:27:55 2024-01-25 614250 611030 194242 191559 299973 309328 310860 307106 203917 203007 245044 247942 284083 286678 3491068 3747898 5404104 5265549 995761 1025590 273206 246393 250806 250886 278453 274909 268886 271415 195785 195339 645300 606462 1408791 1352205 410540 409969 589529 597647 737022 712280 756255 765645 800191 811473 784097 874154 1849667 1959681 1194625 1011781 649467 635567 760833 763292 798985 808665 832768 841477 939536 936591 4126491 4274260 40.15 71.7 1
12:27:56 2024-01-25 619041 612514 195579 190321 300939 306937 309927 308288 202935 203078 245404 247392 284012 288351 3478767 3734709 5382848 5231539 977496 1024098 273241 246357 251055 250119 280179 274000 269296 272245 195130 196358 641606 613426 1416996 1355623 413054 409390 596112 599751 731865 717489 762991 760703 804913 817325 784145 867671 1844348 1916103 1213815 1014399 647153 638279 766720 758677 796743 811673 833994 839513 938057 944648 4138844 4272349 40.15 71.7 1
12:27:57 2024-01-25 616067 612984 194040 191593 300470 308347 311671 306393 204092 203043 243801 247358 284047 286512 3490789 3761122 5439092 5256197 994520 1023844 273206 246357 251019 250502 277991 272624 269519 271190 196406 195271 649528 606462 1388591 1355623 410540 409969 589975 595387 736499 710123 755146 765645 802529 811509 784145 874466 1849630 1953104 1208058 1008074 651326 635604 760297 764780 801289 809404 835230 843862 940833 937806 4121533 4274260 40.15 71.7 1
12:27:58 2024-01-25 619953 611252 195192 191150 303073 305535 311086 308323 202969 203718 243693 247942 284047 286750 3480981 3750447 5420096 5244968 981634 1023844 274078 246357 251055 250712 279805 272852 270342 271829 195475 195882 654658 615259 1396943 1360977 413933 409390 594696 597058 729642 719017 762451 764560 806090 818481 781850 867671 1844386 1918976 1198969 1015342 648627 638340 765742 758406 798037 808468 833844 841835 941748 947100 4131826 4272121 40.15 71.7 1
12:27:59 2024-01-25 616357 612957 194822 191128 299607 308674 309674 309480 203815 203007 245180 247358 284149 286893 3495555 3718691 5399844 5273228 994520 1026231 272407 241981 250842 250921 278479 277304 268886 273689 195612 196393 635611 609496 1396661 1346404 412784 408555 592560 599461 737022 714915 762338 765878 799590 811437 787505 871870 1852297 1943985 1204373 1012456 649549 635420 763536 764523 795707 807099 834882 846225 936875 939430 4149601 4292357 40.15 71.7 1
12:28:00 2024-01-25 621546 612957 195263 191118 304411 308565 311676 306358 203951 203043 243801 251257 283472 287643 3488696 3793701 5443057 5239338 983736 1024134 274463 242325 251834 250502 279257 277145 269331 270588 196406 194967 656575 608332 1399067 1369200 411776 408236 592687 595296 733485 716472 755681 761242 807232 818481 779564 872161 1844386 1932665 1215735 1010262 646691 639244 763536 758979 802576 811392 828036 838468 941899 937529 4126765 4272007 40.15 71.7 1
12:28:01 2024-01-25 621623 612957 194681 191153 301961 309547 309967 310012 203781 202654 245846 247358 284131 286714 3489857 3733173 5406949 5269483 995940 1026027 272699 246393 250666 250154 278444 271792 269990 272245 195749 195882 630822 607760 1393631 1349868 410540 410549 592560 599640 737022 711273 758516 765068 800191 811401 785835 873148 1849667 1953067 1209924 1011017 649549 633804 760297 760587 796834 807099 831811 842748 938204 937952 4123506 4280360 40.15 71.7 1
12:28:02 2024-01-25 621778 612436 194984 191009 301148 306433 310980 308182 203498 204148 243693 248012 283941 287190 3481825 3759946 5433275 5250755 981634 1023844 274043 246357 250666 250502 280179 272852 269484 271829 194993 195916 636844 613313 1402203 1355623 413640 409390 592724 599215 729897 718507 762338 762395 802602 817903 783789 867671 1844348 1916103 1219573 1016123 645770 636466 765742 756726 795670 811527 832402 838468 936875 942942 4145800 4270994 40.15 71.7 1
12:28:03 2024-01-25 625186 610426 194895 190690 300691 306613 311818 309101 203888 202902 245259 248012 284774 285422 3480792 3774326 5442831 5246584 997479 1028216 273241 246603 249505 250921 279327 273431 269742 271190 195785 197487 642481 609061 1420103 1359049 411813 409969 593129 594307 734935 713325 756255 765915 808950 811401 782996 873148 1854932 1955214 1227249 1005179 651863 638377 761375 765336 802006 802522 829253 844058 941935 939315 4084588 4270994 40.15 71.7 1
12:28:04 2024-01-25 621815 611257 194242 191292 300470 308674 310180 307391 204029 203400 243585 249498 283728 286606 3494569 3737216 5373200 5239899 977854 1023844 273241 246393 252617 252418 279696 272208 270371 272055 195475 195916 639663 611750 1387911 1355623 412762 408812 594696 599640 731782 715458 763541 761242 800191 819224 786391 868202 1841729 1931103 1217749 1017283 647615 630920 765199 758943 795670 811428 837535 839065 935512 937601 4146062 4274260 40.15 71.7 1
12:28:05 2024-01-25 621710 611252 194278 191292 299073 308674 310144 309538 203600 203113 243801 248908 283579 286714 3480981 3742456 5385523 5250502 981353 1026231 273206 242845 252261 250537 279788 274593 268851 271984 195785 195339 636844 610956 1384451 1355623 412762 408236 592141 599640 729642 714409 763541 762395 799590 818071 786391 866399 1842765 1932473 1208058 1017283 647669 630690 765742 761205 795707 809073 834845 839662 935549 942826 4183315 4270994 40.15 71.7 1
12:28:06 2024-01-25 612906 611261 194862 190651 302111 306937 310215 307821 203600 202759 245882 249039 284047 288035 3481094 3761122 5427183 5265589 988827 1028216 272197 243693 250911 252400 280144 276876 269707 271415 195820 196324 644772 606187 1417367 1359049 410576 411421 595538 596801 737022 717489 755664 764560 806661 817447 782996 874391 1853614 1940297 1199901 1004599 646691 638304 760297 758406 800149 809381 830435 841514 941935 943494 4069872 4274260 40.15 71.7 1
12:28:07 2024-01-25 620858 611257 194278 191124 301357 306937 311753 307391 204029 204004 243801 247736 284481 285601 3488696 3697291 5405252 5270723 984090 1023771 275144 242801 250911 251167 279788 274593 270752 271380 195612 195339 638253 613501 1412873 1356967 413933 408236 589529 598790 731960 711273 762451 765373 800191 818481 785835 867671 1845659 1934805 1211896 1020290 651400 634562 766083 762865 797435 806728 832402 839128 934188 939315 4173936 4277308 40.15 71.7 1
12:28:08 2024-01-25 615557 610992 194858 190690 301357 308406 310215 306892 203951 202228 243801 248114 283614 287630 3481094 3782787 5427446 5246845 987920 1026571 273030 242900 251726 250782 281262 273818 270752 271879 195917 195814 632212 605975 1385470 1364843 410576 409101 595960 594966 735090 717489 755146 764506 807232 817325 787298 869322 1848354 1934805 1215735 1006717 645770 636429 761375 758465 802576 811527 828036 839065 944717 937601 4120023 4264908 40.15 71.7 1
12:28:09 2024-01-25 614530 611257 194278 190956 299571 308674 309205 308394 203003 203007 245325 246639 284083 286365 3478767 3718803 5392160 5254071 993787 1023606 272372 243621 250591 251272 281371 273672 270716 272711 195399 196754 638253 609496 1420783 1350667 411557 411130 592979 601456 737137 716389 762338 767822 799850 811437 790748 874391 1849630 1949141 1217654 1012456 650474 635604 763536 763403 795634 808239 834845 843946 939628 939279 4127042 4277092 40.15 71.7 1
12:28:10 2024-01-25 620149 612560 195714 190655 301855 306829 312637 308288 202969 203968 243801 248080 284123 286678 3484033 3757368 5420096 5243078 983035 1026027 274463 246669 251019 250886 280118 273045 273054 272796 195775 196358 643715 615183 1408936 1363348 414079 409860 596272 597721 731677 718249 763534 764560 809625 820798 782331 870148 1848280 1926003 1211907 1014619 650474 638304 767919 758370 799168 809002 833312 841459 938204 942869 4135889 4270994 40.15 71.7 1
12:28:11 2024-01-25 617416 612993 194242 191085 299536 306865 311997 308701 203741 203007 243441 247358 284012 285138 3481825 3761525 5458124 5246658 998790 1026027 273206 243187 249732 250921 279332 273045 270531 271345 195749 195882 641072 610517 1393688 1361805 412250 411712 593423 595993 738031 715201 759080 769454 807176 810793 781222 877634 1854932 1949491 1219440 1007463 651326 639696 763536 764496 802576 807062 829216 842748 943233 941707 4069834 4266321 40.15 71.7 1
12:28:12 2024-01-25 623113 612126 194207 191727 299536 309110 310833 308063 203566 203078 243801 248874 283543 287118 3480943 3740181 5387200 5248710 978552 1023910 274008 242325 252225 250677 278518 272398 270450 271794 196060 195882 639663 610212 1383844 1357606 412724 408810 594801 601346 731960 714226 762146 761558 802603 822541 787505 867634 1843038 1933408 1206139 1016789 647615 635604 765742 761022 796797 810784 834808 839662 935476 941977 4185872 4280360 40.15 71.7 1
12:28:13 2024-01-25 612911 611603 195303 190339 302211 306937 311086 308956 203566 203007 245846 249301 283976 288477 3491068 3755722 5419588 5252456 988864 1026027 271507 246705 251019 249424 279913 273431 269672 271380 195749 195305 647766 606031 1404370 1359478 410540 410549 595538 597082 737397 718286 755468 765534 807049 815724 782450 875129 1856195 1941673 1196840 1004599 647615 638122 761338 758943 801438 809002 830174 843411 946019 943476 4066930 4267950 40.15 71.7 1
12:28:14 2024-01-25 622352 612984 194822 191257 301362 306937 311086 308037 203566 204290 243801 248114 284881 284964 3484309 3707841 5407960 5252456 988664 1023844 274690 246567 250242 251481 278444 272173 269672 272402 195475 195746 638253 615183 1395607 1352480 414984 409969 585888 597114 732782 712784 764331 767711 804848 818607 787456 870073 1846870 1936553 1211896 1022604 651400 635383 767919 763952 799021 811099 833548 844020 935476 940801 4189290 4280360 40.15 71.7 1
12:28:15 2024-01-25 614214 611257 195476 190690 300899 306901 311523 307821 203917 202688 249261 247908 283728 288477 3480943 3780067 5427820 5259715 988864 1024221 272337 246603 251408 250502 281264 273818 269742 271415 196233 196188 639663 605599 1396928 1360977 410540 410549 595048 598790 737605 719017 755645 765645 807232 818607 785751 877634 1858856 1944858 1215735 1005681 648540 638122 762457 758280 802576 809038 830435 844465 946019 937565 4095006 4270994 40.15 71.7 1
12:28:16 2024-01-25 617416 611061 195135 191089 301325 308674 311086 309727 202935 203683 245180 246639 284881 286678 3486483 3709507 5380932 5261835 990868 1026027 272959 241981 250630 251305 279257 271792 269707 272210 195833 196530 637802 613962 1386343 1347638 414814 409476 592105 599382 735456 713830 764078 769246 800155 811509 786355 871177 1849174 1942277 1193074 1019691 653257 637863 769558 765534 796743 811026 832328 841514 934115 939315 4176466 4280360 40.15 71.7 1
12:28:17 2024-01-25 622115 611261 195166 191124 302321 308153 311086 306856 204092 202972 243801 248874 283777 287594 3480906 3786743 5427820 5244968 986052 1025695 273241 246322 252189 250502 279332 273431 269707 271415 195785 195339 639663 606592 1401973 1368724 410540 409390 596492 597942 735178 719017 756218 763476 808950 819638 786026 870521 1852297 1938922 1217654 1008797 647615 639678 763000 760698 804858 814011 829030 840710 945836 942869 4119909 4274042 40.15 71.7 1
12:28:18 2024-01-25 614214 611927 195131 191124 301924 308674 309891 309223 203600 203043 245846 247358 284012 286678 3484309 3707495 5380932 5271214 994520 1023844 272372 243427 250806 250921 279257 277660 269484 272852 195165 196530 643035 609931 1394281 1344692 412433 409416 592979 599382 738068 715421 762991 765915 800155 811473 788695 873111 1849667 1945809 1217654 1012456 650936 635604 765176 765041 797876 809272 837783 848241 936692 938433 4143664 4274260 40.15 71.7 1
12:28:19 2024-01-25 621704 612774 194822 191089 299571 306937 312718 306393 204131 203683 243801 248874 283777 286714 3480906 3785265 5435206 5233699 981203 1024098 274690 242666 251055 250712 279257 273672 270566 270553 196406 195916 642481 612550 1403878 1367480 414226 409390 593855 594015 731746 718235 759557 763476 808950 818035 781222 868908 1849630 1929735 1173086 1013898 649549 640222 765742 761205 802006 813899 830538 840598 942875 944648 4131671 4270250 40.15 71.7 1
12:28:20 2024-01-25 613779 612723 195148 191093 299598 308420 311202 309007 203566 203043 245771 247358 285623 287171 3478418 3713150 5399844 5267454 994520 1023844 272337 246639 250630 250886 278566 277697 269296 272852 195165 196530 643035 611750 1404102 1346679 413017 409739 594696 601346 737022 715421 764087 765915 801359 811437 788695 873111 1849667 1945957 1215735 1013898 651400 635153 764594 765336 796834 807099 836665 845860 939628 940801 4141259 4292169 40.15 71.7 1
12:28:21 2024-01-25 624200 612952 195131 191118 300411 306865 312696 307321 203600 204006 243657 248114 284410 286714 3481301 3770560 5437146 5229966 979501 1023844 274463 246567 251444 250921 279266 273045 270790 271415 195785 196223 641606 613426 1414893 1364843 415109 409390 595538 594929 731746 719262 761832 764560 808377 817999 783552 869872 1849630 1926003 1145295 1015342 649276 640186 767168 761205 800302 810784 832402 843411 939536 942905 4131671 4297218 40.15 71.7 1
12:28:22 2024-01-25 612765 612952 194716 191148 300297 310204 309967 308147 203883 202972 244890 247736 284881 287342 3480943 3733173 5399844 5271214 994495 1024217 272980 246603 251245 250956 279384 272173 268851 272661 195922 195882 645894 608268 1391757 1350825 411813 409164 592492 601346 738068 714372 762451 765915 802493 811509 788695 875674 1849667 1957297 1219705 1011017 650936 635604 763536 764496 799168 809381 834215 845259 939165 939046 4131938 4282214 40.15 71.7 1
12:28:23 2024-01-25 623308 612806 195157 190985 301255 305929 311890 310305 203498 204113 243657 248563 284668 287320 3480943 3762379 5437146 5248710 982334 1026312 274463 246393 251055 250921 280999 273431 270342 272626 195612 196495 638747 613426 1387554 1360977 414814 410549 596382 597611 733894 719527 769123 765102 806090 819638 784145 869528 1848317 1924637 1202490 1016065 647172 638340 767919 758406 799168 811428 833623 842209 937802 945645 4151722 4270994 40.15 71.7 1
12:28:24 2024-01-25 622700 612984 194238 191292 299563 308674 310615 310450 204029 203329 243513 249359 284304 285730 3494847 3751931 5399844 5252456 981353 1025500 275762 242864 251546 250921 278409 272208 269484 271415 196095 195882 640367 613237 1444773 1355623 414226 408812 589166 599640 731228 713325 764520 765645 801926 818035 787542 867671 1845386 1937548 1213815 1021742 651400 634295 768290 764523 799168 809038 834845 842711 938204 941977 4182884 4274260 40.15 71.7 1
12:28:25 2024-01-25 614718 611261 195303 191128 301150 306505 311122 308323 204058 202688 245672 250546 283764 288477 3480792 3783051 5421349 5258082 988160 1029678 273171 246705 252225 250665 279810 273672 272247 272019 196095 196223 638253 606462 1422134 1362908 411448 410549 596492 599640 738068 719527 757711 765115 807232 820711 784145 871870 1854932 1940297 1196840 1006030 647669 638340 762454 760630 803937 811428 830435 844690 946727 943759 4102198 4270994 40.15 71.7 1
12:28:26 2024-01-25 617082 612993 195166 191257 301993 306937 310144 309258 202969 203683 245672 247324 284881 286719 3491182 3721269 5396216 5273122 991574 1024770 273206 241981 250732 251552 279257 271792 269742 273078 195165 197247 642152 613090 1411790 1347600 414543 409775 592979 599419 735977 715421 764520 768121 800191 816172 788695 871870 1853340 1945957 1217654 1014362 652328 637366 765742 765608 795670 808239 839163 846225 936875 939315 4136421 4283137 40.15 71.7 1
12:28:27 2024-01-25 622016 611030 195471 191257 302380 306865 312798 307356 203634 204147 243801 248701 284481 287225 3488696 3778650 5443057 5246751 981353 1026719 275391 243359 251798 251787 279718 272173 273054 271274 196060 195882 643891 613148 1391921 1370671 414814 409390 594696 597174 732966 717489 760749 763476 806926 820652 781850 870185 1849667 1925745 1198017 1013898 649549 641129 765742 761242 802431 811464 830435 839662 944680 942905 4132660 4270994 40.15 71.7 1
12:28:28 2024-01-25 615397 612979 194282 191896 299047 307189 311594 308556 204730 203043 245217 247942 284548 286750 3493675 3749245 5412079 5284611 994370 1026719 273676 243350 250875 250782 279788 272624 270752 271450 196233 195916 643891 607461 1404838 1355623 411776 410549 593075 599272 736564 712820 759594 765878 804307 816172 787542 876997 1853614 1957348 1196544 1011017 650474 634562 762420 765078 800302 807864 832402 845558 939201 937915 4108285 4274260 40.15 71.7 1
12:28:29 2024-01-25 618362 611261 195480 190655 301432 306937 310144 308358 203425 203683 245007 248114 284334 288477 3488696 3734581 5386681 5249649 981278 1026608 274777 243350 251477 251167 281491 272936 270804 272485 195607 196530 635435 615183 1393322 1360977 415256 410549 595282 598790 733647 718210 763817 765645 807232 818071 784145 869528 1849667 1924637 1217557 1015067 649088 640186 768465 758979 800302 810214 834845 839091 937802 945681 4145800 4270994 40.15 71.7 1
12:28:30 2024-01-25 617416 612550 195171 190951 300939 306937 312139 307391 203917 203078 243801 248114 285281 285802 3480981 3771644 5452414 5263699 996769 1026226 275022 243657 249992 251868 280047 273588 271063 271914 196091 196256 641072 611238 1416949 1360977 413054 409810 594275 595626 736236 717452 759594 768976 806926 816290 784145 876997 1858913 1950873 1208140 1008074 652328 641129 764619 764523 802576 809381 830435 845521 944717 937529 4081858 4280360 40.15 71.7 1
12:28:31 2024-01-25 623931 612989 194858 191589 301585 309110 311122 308323 203917 204004 243801 248908 284326 285931 3488696 3750706 5399844 5246477 984317 1025585 276185 243187 251834 251515 281899 275177 272247 272641 196264 196427 641072 613426 1447693 1359357 414116 409607 592943 599982 733214 714409 763428 765645 802493 819224 788695 867671 1845659 1932702 1237311 1022922 650936 634598 768327 764523 798037 809038 836703 841514 938204 941977 4185872 4274260 40.15 71.7 1
12:28:32 2024-01-25 614287 612728 195339 190694 300939 306937 311122 307821 203917 202405 245325 248149 284140 288482 3486483 3789446 5429408 5248710 986052 1027075 274215 246357 252403 250712 279913 271792 269742 271999 197106 196051 645300 607532 1406434 1370671 411958 410280 594293 597758 736985 719490 757811 765102 806926 820615 784145 871796 1852141 1938351 1208140 1006030 648166 639280 763536 761168 802502 811428 830435 841514 947398 944977 4110627 4270994 40.15 71.7 1
12:28:33 2024-01-25 616099 611286 194858 191261 300482 306829 310180 309294 203003 204004 245708 247358 284881 287329 3480943 3713409 5401472 5263699 991411 1023337 273277 241981 250278 250956 279292 277304 269742 272661 194993 196871 640702 613388 1392825 1350555 414630 412880 591668 602629 737022 715238 764482 771103 802603 817325 788427 873769 1853462 1943985 1215735 1018804 653257 638158 768327 765608 795707 809381 839163 845860 934850 939315 4158619 4280360 40.15 71.7 1
12:28:34 2024-01-25 617049 611257 194893 191292 302353 308674 312104 308628 204234 203113 243801 248942 283813 287392 3488696 3791865 5438720 5235602 979539 1024116 274883 243355 251444 250921 279327 274036 271014 271450 195820 196223 638747 613426 1406044 1363875 415403 410403 596497 596470 734567 721061 763385 765028 807085 821959 783368 870036 1849667 1924637 1206365 1016065 649549 640186 767919 761242 802576 811392 832402 844087 939201 945681 4145800 4274260 40.15 71.7 1
12:28:35 2024-01-25 617416 612555 195166 191589 300442 306937 312104 307356 203951 203683 243837 248114 284965 285984 3488696 3775780 5466657 5263699 1000129 1025622 273277 246813 250067 251691 279292 273431 270755 271450 196406 195916 632212 608874 1395896 1360013 413640 409775 590942 597942 740130 717268 759789 772201 810672 811365 785392 876847 1860216 1955029 1221323 1008878 652328 641129 765705 765608 804858 809404 830435 846388 944717 937529 4086611 4280360 40.15 71.7 1
12:28:36 2024-01-25 622012 612560 194278 191593 299536 306613 311340 308323 203951 203718 243801 249289 284481 286714 3480981 3745163 5399844 5248710 980935 1024203 274918 242837 252225 250956 278514 272624 269331 271829 196095 195916 647323 610142 1391084 1355623 413640 409390 593129 599461 731746 714915 762991 764929 804885 823050 791423 867559 1845555 1935325 1221661 1018964 649003 634562 765742 761205 798000 816281 837931 842059 938292 942942 4182884 4274260 40.15 71.7 1
12:28:37 2024-01-25 618152 611261 195476 190690 301463 306937 311783 308288 203634 203113 249650 247358 284681 288477 3480703 3759706 5434851 5254333 988864 1023374 272754 246501 251621 250154 280179 277341 269742 271450 195785 195916 638253 604519 1400264 1360977 411776 409164 596419 597187 736564 720483 756291 764760 808377 818481 783850 880300 1856158 1946388 1200607 1006746 650117 639550 762347 761022 802576 811428 829733 842785 949379 942905 4096608 4274260 40.15 71.7 1
12:28:38 2024-01-25 618292 611065 195162 191257 300509 308674 311630 309294 203459 204290 245460 247358 284881 286571 3483727 3716049 5408251 5254071 988789 1024144 273312 241812 250278 250956 279327 272173 269742 271865 195475 196530 640176 614474 1397603 1347920 415403 409775 593956 599973 736092 715421 763774 769864 802529 817903 787542 873111 1849667 1943613 1217654 1021146 653257 637707 769011 768319 797876 811673 838976 844020 935512 937263 4169556 4282214 40.15 71.7 1
12:28:39 2024-01-25 617416 613857 195476 191292 300939 306937 311594 308098 204268 202582 245289 248183 284083 288071 3488696 3782787 5427446 5254333 987457 1026851 273277 246393 252225 250189 279948 277181 272016 271829 195820 195916 641072 605488 1422176 1361805 411776 410549 596382 597611 738068 719527 756291 764026 807232 819638 786375 874429 1853614 1938351 1219573 1007463 649467 641044 765176 761058 806002 811320 830360 843223 946580 946658 4108115 4270512 40.15 71.7 1
12:28:40 2024-01-25 618292 612989 195166 191292 302316 308493 311925 309294 203003 204290 245708 249759 284881 286714 3491541 3697254 5396403 5256197 988752 1024134 274043 246501 250630 251340 279292 272624 269742 272245 195820 196223 647766 615349 1378441 1350555 415403 409164 593015 599147 735977 714915 764352 768158 804949 815435 786391 871870 1844422 1943936 1215735 1020290 653257 637853 767360 767674 799306 811563 837149 847030 935439 940727 4187964 4283612 40.15 71.7 1
12:28:41 2024-01-25 615764 611261 195506 191153 301361 306937 311594 308288 203668 202583 245555 248149 284047 288107 3480981 3786743 5427820 5262060 988160 1026481 273241 246465 252439 250537 280258 277341 269777 272854 196131 196393 638253 606537 1394804 1362908 412903 409775 596419 599215 737642 718210 759239 764760 802351 815700 784145 876372 1853605 1940297 1198724 1006030 647706 640133 761375 761242 802576 811428 832656 846842 947178 947513 4084437 4282925 40.15 71.7 1
12:28:42 2024-01-25 621815 612183 195131 191292 299602 306937 310620 310450 204131 204576 243801 248114 284596 285837 3480981 3713409 5410784 5246477 987958 1023844 274954 246501 250666 251691 279560 272434 269742 272245 196131 196223 638253 615788 1398834 1355623 415403 408555 591691 599640 735456 714409 763780 767578 806090 816848 787866 870558 1844386 1945957 1213815 1022922 653257 637402 769997 766678 798037 809073 839163 845259 935549 943833 4174521 4289323 40.15 71.7 1
12:28:43 2024-01-25 617686 613340 195334 191717 302598 308929 311890 311184 203464 204113 245700 247702 285281 286719 3491068 3706871 5410416 5261835 988715 1023844 274043 241981 250594 251656 279257 272173 269742 272210 195439 196530 645052 614874 1385968 1349594 415403 409775 593015 601161 736748 714915 765167 770336 802566 818481 789587 873111 1852297 1945994 1194957 1019031 653257 638267 767919 767240 797398 810552 839760 847705 936875 941310 4145800 4286471 40.15 71.7 1
12:28:44 2024-01-25 623587 613408 195188 191586 303073 306829 312874 309574 204166 203970 245072 249532 284468 287504 3488696 3793753 5437146 5258297 979501 1023844 274954 241691 251621 250921 279292 277268 271393 271345 195922 196325 639335 613426 1384489 1364843 415403 410549 594696 597942 733894 719527 762991 765645 809523 820415 784108 872161 1849667 1927932 1195570 1015342 649549 642038 769003 763439 802006 811464 832365 843411 941899 945645 4136421 4275500 40.15 71.7 1
12:28:45 2024-01-25 616274 612989 194242 191896 301362 308456 312696 309538 204767 202902 245108 248391 284703 289338 3500603 3769298 5451768 5263699 994520 1026231 273206 246465 251019 250921 277986 272624 269707 271415 196406 195848 650938 605695 1386730 1358513 412396 410549 589130 599215 738068 712784 757811 766999 806661 817903 785243 876959 1853614 1955873 1213815 1008037 653257 636429 762995 767240 802576 808810 832805 846499 941899 939279 4104761 4277092 40.15 71.7 1
12:28:46 2024-01-25 622557 611261 195303 191261 301997 309547 310144 308358 204029 203400 244963 250021 283835 288595 3478267 3734166 5371868 5250502 975947 1023844 273241 243319 252114 252596 279375 272173 268851 272661 195785 196223 638253 612550 1405127 1355623 414226 410549 596497 601165 734935 718507 765167 763439 802566 820451 788658 872199 1845659 1930832 1208058 1018767 647615 634562 767374 761168 798000 811500 838528 841459 938255 944941 4157655 4280360 40.15 71.7 1
12:28:47 2024-01-25 619279 611065 195480 190655 301396 306937 311594 307821 203600 203078 246019 246605 284596 287950 3480792 3760063 5442868 5254558 996474 1025549 273030 242691 250594 250921 280144 273635 272247 271999 196095 196188 659394 609496 1375976 1360706 412360 409775 596382 599751 738188 718957 757904 765645 808950 818481 784145 876997 1854932 1943836 1202490 1006030 648590 640186 762454 761168 802576 810784 830005 842748 948070 942905 4089527 4264908 40.15 71.7 1
12:28:48 2024-01-25 611026 612989 195173 191257 301362 306937 311813 311146 202969 204147 243801 247324 285152 286678 3488458 3721139 5402591 5263689 990786 1025299 273277 242016 250594 251833 279578 272363 270307 272210 195785 197130 639663 616065 1392004 1348316 415403 409775 592747 601346 736000 715421 764316 769828 804001 818481 788695 873111 1849667 1944429 1219573 1017320 652792 638267 767919 767533 796234 809381 839760 846499 935479 939315 4136421 4283414 40.15 71.7 1
12:28:49 2024-01-25 621576 612560 195440 191292 300447 306901 312696 307321 204058 203968 243801 248701 284446 287356 3488420 3772860 5442755 5239260 981353 1026682 274741 243521 251762 250886 279584 273431 271358 271999 195953 196359 640176 615275 1391611 1364843 415993 410549 596497 598790 733894 721388 764078 765645 808066 820378 784145 869012 1852297 1927369 1125744 1016065 651125 641583 768327 762321 802006 811392 834215 841477 939165 947019 4148250 4270994 40.15 71.7 1
12:28:50 2024-01-25 617416 613157 195138 191559 300473 306901 313017 309283 203917 203078 245787 248114 284881 285018 3488696 3777572 5461847 5275088 998752 1026719 274321 243693 250451 252324 281371 274399 271217 271380 196233 197487 646709 608193 1386399 1360215 413603 411130 593015 595809 737958 715421 758479 770410 806926 818481 787493 876997 1854932 1958685 1217654 1008074 653257 638304 763536 766693 804858 809381 832805 848988 944717 940645 4104761 4274260 40.15 71.7 1
12:28:51 2024-01-25 620664 611252 195268 191559 301494 309547 311274 308288 203600 203683 245253 248666 283579 288342 3488696 3737236 5381333 5245066 979914 1026571 274215 243693 252544 251167 279773 274982 270716 272902 195882 196392 639663 609710 1409316 1358513 414226 410403 594330 602200 734004 717194 765167 765078 802566 820451 789850 872859 1845659 1925708 1198463 1018767 649276 634562 767374 763439 798037 811500 839485 842096 938204 945645 4173019 4274042 40.15 71.7 1
12:28:52 2024-01-25 612874 612117 195754 190956 301881 306937 310980 308072 203917 203683 249614 246639 284535 287594 3479344 3768082 5437146 5246658 988864 1024098 272754 243693 252062 251447 281194 274399 270426 272520 196228 196427 639663 607102 1419885 1362379 411776 409810 597081 599640 740130 720316 758893 765842 809303 818481 785558 876997 1853569 1948109 1219573 1006746 649088 641129 762454 762865 802576 811392 833585 843384 947398 944006 4084513 4269378 40.15 71.7 1
12:28:53 2024-01-25 620867 612989 195476 191727 303083 309110 311594 310450 203917 204290 243801 248114 284881 285837 3488696 3717383 5407997 5252456 987958 1026756 275797 246537 251408 251726 278444 274946 272247 272415 196157 196427 639663 615913 1395195 1357933 416289 411421 593622 601346 733894 714372 765475 768803 806053 817999 788695 872821 1850643 1943051 1215735 1022469 653257 638035 770543 765805 799168 810214 837931 845222 935549 944795 4173207 4283414 40.15 71.7 1
12:28:54 2024-01-25 618238 611252 195476 191292 300934 308674 312032 307106 204268 203078 245180 250725 284047 287558 3480906 3790176 5442982 5243078 981634 1026027 275762 246531 252225 251434 279913 272398 270531 271380 196821 197487 657984 609205 1437751 1371645 412542 410549 597761 600590 737508 721024 759434 765645 809281 820451 783887 874429 1854932 1940297 1221492 1009507 649088 639733 765162 761205 807168 816127 830435 839091 947398 945645 4122864 4270994 40.15 71.7 1
12:28:55 2024-01-25 614759 611065 195476 191593 302809 309547 310144 309258 204058 203647 249577 247908 285112 286862 3488696 3723945 5396365 5262060 995940 1026231 273206 241981 251444 251656 279292 272208 269484 273689 195612 196530 659394 609931 1402267 1348336 414322 412880 595465 601867 740167 717415 764444 771652 804885 815955 791007 876997 1854932 1959040 1217654 1013898 652328 636396 765705 765608 799168 808432 838565 848713 939128 940645 4126491 4280083 40.15 71.7 1
12:28:56 2024-01-25 619260 611261 196025 190690 302512 308674 311086 309727 203600 204004 245672 248183 284748 288513 3481679 3726381 5381081 5252456 977533 1023844 274078 246777 251621 252774 280802 277624 269742 273114 195749 196564 638747 616065 1391229 1359049 415403 410549 598850 603020 736661 722562 766804 765571 807085 820859 788613 872596 1850917 1931103 1229168 1018043 649003 638340 770105 760091 797876 811284 834845 842748 939201 947725 4154410 4274260 40.15 71.7 1
12:28:57 2024-01-25 617358 612993 195445 191292 301392 306937 312798 307356 204029 203718 245708 248149 285481 285806 3486210 3773455 5452414 5254221 998076 1023844 274373 246429 250031 251691 279718 274000 271168 271415 196406 195916 644464 608836 1393460 1360977 413933 409739 591777 597942 738068 716686 759789 771927 810525 811365 783997 876847 1860179 1954117 1198969 1007463 653257 641129 765742 767112 804858 809381 832212 847742 947288 937529 4077239 4274042 40.15 71.7 1
12:28:58 2024-01-25 622016 611030 194822 191891 299563 307825 311122 308072 203634 203078 243801 249496 284681 286275 3480943 3737236 5401777 5244968 981353 1026027 275533 242325 251444 251515 279752 272398 269742 272280 196406 196188 631170 613501 1442205 1355623 414814 409969 592979 600919 732964 715421 764087 765645 806030 823669 792789 869923 1845622 1940718 1225573 1024882 653257 638316 770543 765608 800302 811563 839970 845222 940870 937565 4190008 4274260 40.15 71.7 1
12:28:59 2024-01-25 616269 611257 195750 191287 300939 308674 312068 308288 204234 203007 249261 248528 283813 288513 3481094 3777308 5419625 5258082 988160 1027323 273206 243657 252617 250921 280144 272173 270342 272245 196095 196311 639663 606462 1397888 1362908 412396 409739 597688 598459 737642 719299 758516 765645 809523 818035 787493 877634 1860167 1947313 1221492 1007463 649467 640039 763462 761022 806575 811464 832805 843983 950278 947256 4075727 4272121 40.15 71.7 1
12:29:00 2024-01-25 622053 610820 195339 191762 300478 308674 312790 308323 204092 204290 243801 248528 284881 285837 3480906 3726630 5418495 5254333 986912 1023844 276149 246429 251798 252077 278571 274873 269742 272661 196406 196530 638253 616141 1413043 1359741 415403 410549 593015 599936 734935 716472 766824 767541 806090 819837 790446 870940 1849667 1940297 1217654 1025528 655084 638158 771750 767785 801401 813972 837112 849455 938204 937565 4174521 4280360 40.15 71.7 1
12:29:01 2024-01-25 619967 612801 195440 191559 300469 308674 312068 309444 204063 204720 245180 248114 285481 286275 3480981 3697291 5418495 5254333 990868 1024198 275375 241981 250666 252077 279154 272624 270308 272245 196406 196359 639663 616582 1388222 1355623 415403 409164 593015 599640 734935 715421 767350 769283 807232 817999 788695 872446 1849667 1943051 1213815 1021742 654127 638304 769997 765878 799580 815089 839509 848090 939462 944648 4178988 4283414 40.15 71.7 1
12:29:02 2024-01-25 615475 611261 195476 191326 303943 309074 311559 308037 204268 203007 249225 251133 284482 288071 3480943 3791027 5423656 5254333 988160 1024244 273241 246429 252617 250921 280045 271792 270342 272280 196406 196359 639663 606462 1411123 1364843 412396 410549 597338 599973 736564 718247 758516 765645 806890 819571 784133 875674 1854932 1943051 1198724 1007463 648627 639733 763536 761242 805755 811536 830435 841514 948522 948820 4084904 4276618 40.15 71.7 1
12:29:03 2024-01-25 617419 614287 195263 191756 301775 309110 312068 308358 203846 204686 245108 248149 284881 285802 3494847 3718840 5414684 5254333 990975 1023844 275922 246537 250842 251726 279292 272624 269742 272245 196269 196223 638253 615146 1379851 1355623 415403 410549 590905 599640 734935 715421 765438 767888 806661 815700 788695 871177 1852297 1945957 1217654 1022469 653257 638340 770543 765878 799168 811392 839760 845558 936875 937565 4174521 4289323 40.15 71.7 1
12:29:04 2024-01-25 620013 614031 195334 191726 301008 308601 312583 309356 204268 203683 245325 249462 284326 288261 3480906 3787484 5442982 5238968 982334 1024144 275762 246393 252225 250956 279942 272208 270566 270966 196821 195882 643891 610802 1406736 1370171 414814 410549 595960 595809 735706 719017 761869 765645 811645 820451 784145 871870 1852297 1937548 1196840 1015067 649549 642074 765742 763439 804812 816163 829968 841514 944717 945681 4132937 4276088 40.15 71.7 1
12:29:05 2024-01-25 615769 614346 195162 191756 299466 310423 311925 310341 204767 202866 245874 248046 284645 287670 3486483 3743849 5405252 5254071 995940 1024098 273277 241981 251834 251481 279972 273460 269742 272661 196517 196393 648119 606462 1419903 1355504 413054 411674 593015 602740 736273 715421 762991 769934 806053 817903 791007 879537 1853614 1961464 1219705 1012456 651400 636393 765742 767224 802576 810250 834882 846537 943975 939315 4108115 4280360 40.15 71.7 1
12:29:06 2024-01-25 618362 611261 196122 191315 302561 309753 311452 310091 204097 204219 245527 248770 284845 288405 3484309 3733455 5390519 5231539 982960 1025585 274726 246639 251834 250956 281047 277733 269742 273114 195785 196598 641606 613426 1423891 1360013 415403 409128 598112 600858 735977 719844 764895 765645 807232 820415 788502 871833 1849667 1929735 1196840 1018852 648627 639733 769997 761168 800302 817438 839163 839128 938501 948431 4154687 4274260 40.15 71.7 1
12:29:07 2024-01-25 612911 611958 195892 191296 302350 306937 312767 310890 204097 203899 245382 249146 285646 288130 3480755 3767762 5446471 5261835 992449 1025585 272372 243112 251834 250921 281034 277232 270342 272055 196406 196393 639663 606462 1402399 1360977 413640 411035 598112 598496 739840 719807 761906 765915 808674 818481 785259 879537 1858913 1949491 1202490 1006030 649549 641583 762963 763952 802465 811464 832439 844058 948743 942978 4084777 4274260 40.15 71.7 1
12:29:08 2024-01-25 619990 612989 195166 191593 300482 308674 311594 308323 203459 204290 244999 249846 285468 288884 3489857 3718620 5411970 5238998 993587 1025842 274463 241946 250630 251726 279292 273128 269742 272245 196406 196530 638253 615788 1408670 1354520 416584 409775 593015 601456 736092 715421 764905 770410 807232 817459 787542 873111 1850982 1943874 1196840 1020290 653257 638340 769997 765842 798037 809038 841557 847780 937540 937565 4155178 4283612 40.15 71.7 1
12:29:09 2024-01-25 620222 611261 195476 191326 301185 308674 313529 307321 204268 204004 243801 248942 284548 287630 3490955 3790470 5466851 5244824 981634 1025120 275340 243621 251937 251586 279718 271757 271203 271190 196406 196788 646709 613275 1403454 1368230 415403 410549 594440 598790 733894 719527 763428 765645 809281 820487 784145 870558 1850982 1930832 1198724 1015342 650936 642074 769452 763439 802465 811536 832402 841551 942765 945681 4126532 4267950 40.15 71.7 1
12:29:10 2024-01-25 612911 612560 195476 191589 299571 308085 311296 308323 204268 203113 249261 247942 284881 287648 3478767 3731972 5392408 5275008 998579 1028216 273100 241981 251444 251515 279327 272434 270716 273950 196060 196530 620849 609496 1412182 1351517 413640 410999 594696 601744 738722 719527 764622 770410 803738 816172 792203 878597 1853614 1949561 1198724 1013898 652517 635531 765742 765608 800302 809038 839760 848988 941233 937529 4127042 4274260 40.15 71.7 1
12:29:11 2024-01-25 620858 611261 196170 190690 302138 309110 311122 309763 203600 204004 248993 248149 284881 288779 3480943 3742741 5399229 5263878 982334 1026756 274549 243693 251690 251376 281418 272173 270566 273149 196131 197556 643035 613718 1392708 1360977 415403 409451 599502 602872 735456 720389 764980 765645 808103 820415 787542 871833 1849667 1931103 1206257 1020290 649088 640222 770543 763168 800302 816163 839163 840917 939238 948431 4155178 4274260 40.15 71.7 1
12:29:12 2024-01-25 614759 611290 196025 191326 301991 306937 313778 308358 203668 204004 249261 246673 285281 287702 3478767 3750594 5455796 5267387 998387 1028105 273100 243234 251690 251586 281157 273526 271253 272520 196714 196495 639663 609496 1387826 1363074 415403 411938 598112 599640 742120 722562 764482 769283 810499 818481 786375 880169 1861556 1949491 1210023 1007463 652328 642074 763536 765608 804812 811428 833623 847780 946727 944346 4080149 4270994 40.15 71.7 1
12:29:13 2024-01-25 620254 610856 195377 191598 300482 308674 311849 308358 204092 204576 245477 248149 285281 286275 3480981 3717383 5414638 5254333 987958 1028576 275477 243693 250804 252289 279578 274593 270426 272556 196264 198008 634992 615183 1450095 1355623 415403 409969 594801 603020 734385 715421 765167 765951 807176 824873 791044 869940 1849667 1943985 1215735 1023197 653257 637402 770543 765424 801438 811464 838565 845259 939536 942674 4177350 4275801 40.15 71.7 1
12:29:14 2024-01-25 612911 611261 195471 191296 301432 308674 312104 308288 203917 203078 249650 248114 284149 288518 3498953 3770838 5429408 5246658 987457 1025622 274043 246639 252653 251482 282167 274557 272668 272831 196300 196461 639663 606668 1404753 1368724 412834 411712 596199 599640 738068 719299 758706 765461 808030 819837 785799 877634 1857594 1945994 1198724 1007322 649467 640222 764656 762358 806596 811572 830174 841551 946905 947091 4110509 4264908 40.15 71.7 1
12:29:15 2024-01-25 614287 611061 195476 191582 300518 306937 310180 309980 203634 203718 249297 247690 284881 286714 3480943 3711944 5396000 5273064 994520 1023844 273015 242016 251055 250956 279406 272208 269777 273149 195811 197453 634025 612550 1395817 1350232 414153 410892 596492 604501 741219 718433 765167 770446 804307 817756 793115 876997 1852297 1949491 1221492 1015342 653257 636429 765742 764723 799735 809038 839760 848988 939201 943587 4136421 4274260 40.15 71.7 1
12:29:16 2024-01-25 622869 612126 195754 191326 302314 306937 312139 308394 203634 204290 245325 248701 284881 287594 3479344 3750594 5427446 5237498 982334 1027112 274918 246501 251834 250956 280144 276876 271393 272889 196406 196564 639663 615183 1392164 1368009 417274 412880 598075 598348 735382 723113 766710 768914 811823 820487 786375 870558 1856158 1925745 1202667 1016789 651400 643638 772182 763439 802576 811500 837298 846462 941899 948431 4151722 4277092 40.15 71.7 1
12:29:17 2024-01-25 618292 612993 195440 191861 301396 306937 313017 308253 204058 203968 246019 248494 285205 285802 3488696 3774326 5455796 5271242 993862 1025695 273171 242691 251762 251481 280894 271757 270566 272245 196406 196530 639663 610006 1394504 1362908 414814 414639 597707 600734 743873 722599 764633 770008 811823 818335 786264 881308 1858839 1949491 1204373 1007463 651400 642038 765474 765065 806002 811464 833585 845860 946727 944274 4072742 4270994 40.15 71.7 1
12:29:18 2024-01-25 620186 612861 195440 191727 301997 309328 312068 308288 203600 204720 245180 248149 285281 286240 3481113 3707767 5411820 5252456 990937 1026027 275340 241946 250842 252042 279292 272589 270531 272210 196445 196359 639663 616582 1434143 1355373 417177 412806 593855 599382 736801 717410 768881 772757 807085 820798 791423 875129 1853517 1943688 1219573 1021742 654655 639696 773962 768048 798000 810178 839760 848839 939264 937565 4164557 4286471 40.15 71.7 1
12:29:19 2024-01-25 621546 611252 195476 191559 301396 309328 313017 307071 204268 203968 245180 249462 284681 288189 3484309 3791828 5439168 5245107 982334 1026027 275533 246813 251834 251481 279718 272589 271393 271380 196406 196188 648471 613426 1425913 1368724 416289 410549 596382 599215 734935 719527 764622 765461 811749 825458 786587 872634 1854874 1937085 1219573 1016752 651326 643897 769415 764523 802465 818598 834771 844690 943270 947019 4138844 4270994 40.15 71.7 1
12:29:20 2024-01-25 616040 612993 194827 191861 299567 308674 313017 307356 204268 203647 245672 248114 284881 285770 3478381 3768888 5455796 5258082 1000369 1026756 274043 241760 250242 252077 279257 271757 270944 271380 196406 195916 641072 609931 1390174 1360013 414226 410386 594696 597150 740167 717489 760749 771539 809245 816172 786116 879238 1864150 1954955 1200818 1010339 655122 643330 767882 767785 805345 811673 831774 848988 950053 942869 4077239 4280360 40.15 71.7 1
12:29:21 2024-01-25 620050 612984 195471 191559 301361 309110 312578 307321 204870 203683 245672 249670 284645 287594 3480906 3789132 5435206 5235602 982334 1025686 275726 243319 251834 251656 280027 272173 271168 271380 196959 195916 645300 612550 1401914 1370171 415403 410549 596497 595846 735456 719527 763428 765645 811609 820559 785816 871833 1853614 1937278 1221492 1016123 651326 643676 770068 764955 806575 815982 835147 844465 946008 950205 4129438 4284588 40.15 71.7 1
12:29:22 2024-01-25 614213 612560 195480 191292 301392 310423 312810 308323 204234 203078 249614 248114 284881 287360 3480943 3734631 5409169 5273064 996474 1026412 273241 241946 251834 251691 280023 272660 269672 273114 196406 196359 643035 608268 1395041 1353701 413933 410999 595007 601781 740327 718507 764633 770410 806053 818481 793365 881886 1854932 1958685 1217749 1013898 652982 636429 765176 767637 803575 811527 841207 848839 940870 943238 4137684 4280360 40.15 71.7 1
12:29:23 2024-01-25 621576 612560 195776 191717 301361 306937 313529 308253 204058 204650 245438 249254 285076 287594 3486796 3768965 5435206 5243078 982334 1025695 275340 246573 251798 251656 279805 277232 271393 272435 196406 196530 641606 615788 1405415 1363875 416289 409128 601997 599640 735456 721372 765167 765878 810488 820487 787493 871177 1853614 1931103 1206365 1016789 651863 642985 770543 765041 802576 811500 839370 846804 944813 947980 4131826 4272121 40.15 71.7 1
12:29:24 2024-01-25 615014 612550 195440 191727 300899 308120 311274 309325 204234 203043 249614 248149 285281 288189 3488696 3734594 5427898 5273064 997364 1025315 273241 241981 251798 251726 279718 272624 271788 273078 196406 196530 629432 606201 1393237 1351517 413640 410999 593983 601744 740851 716436 763974 770258 806090 818481 792765 880792 1853614 1958742 1209924 1013898 652792 637329 765742 765608 802576 810784 837498 848988 941899 945637 4156062 4284397 40.15 71.7 1
12:29:25 2024-01-25 622700 614026 195568 191721 301668 306937 312982 308956 203917 204290 243801 251185 284783 287963 3479344 3768965 5427820 5243078 980935 1025299 274918 246429 251444 250921 279718 273431 271807 272210 196406 196223 641606 613313 1402736 1362908 416584 409128 596199 599368 734935 720316 764520 765842 806926 820257 786026 870521 1849667 1927554 1197120 1016789 651400 642038 770068 762321 802304 811464 836665 843983 941899 949310 4152007 4276088 40.15 71.7 1
12:29:26 2024-01-25 615541 614292 194716 192228 303083 309510 311890 309574 204833 203471 245563 248149 284681 286750 3490917 3750407 5446471 5258082 999504 1025704 274043 246501 251444 252463 278549 272589 270944 272366 196406 196223 642481 609571 1394612 1360977 415057 409775 593015 599640 737642 715421 765010 772670 808066 818481 786391 876997 1861556 1957297 1215673 1009507 656057 641957 765742 767541 805989 811099 831774 854031 947398 937493 4102198 4274260 40.15 71.7 1
12:29:27 2024-01-25 621630 612815 195157 192053 302138 311484 311416 308182 204131 204113 245664 249601 284156 287558 3481094 3737216 5365557 5257919 981542 1026027 274690 246357 252725 251481 279903 272660 269707 273078 196406 196530 638253 611675 1412044 1359478 415403 410549 595960 602480 735706 719527 764279 767277 806661 825237 793328 870521 1848286 1934768 1206139 1020016 650936 637329 769960 765608 800869 816163 839760 842748 937802 942942 4183315 4283414 40.15 71.7 1
12:29:28 2024-01-25 614759 611065 195750 191652 302021 309365 311854 310890 204733 202902 245874 248805 284579 288405 3480792 3786743 5427446 5262032 989333 1028871 273241 246777 252653 250921 280376 272398 270566 273078 196481 196530 646005 606462 1393464 1363747 413054 412609 598112 601346 738685 720353 760134 767637 808103 820415 786355 876997 1854932 1942677 1200607 1007463 649549 641129 765742 763439 807168 816163 829968 844058 948281 948431 4108115 4264908 40.15 71.7 1
12:29:29 2024-01-25 617149 613427 195476 191727 301396 309570 311086 310891 204029 204077 246323 249671 285410 287450 3490955 3715632 5399844 5261704 994520 1024098 273851 242353 251264 251726 279718 272624 270531 273114 195612 197488 635888 613426 1411276 1349832 415403 412264 592724 603522 736204 717489 765475 772670 806090 818481 794245 876997 1852297 1946642 1221492 1018303 654655 637889 767919 765842 799168 810307 842157 848988 940202 937493 4136421 4280360 40.15 71.7 1
12:29:30 2024-01-25 622016 612555 195303 191244 301819 306865 313053 308323 203917 204290 245217 251221 284596 287986 3480792 3762259 5440106 5239338 979539 1026571 275340 243319 251798 251481 280010 271792 271702 271829 196269 196530 636844 613426 1423331 1364843 416584 409128 595891 598611 735456 720316 764520 765645 809281 820523 786375 871177 1852297 1928097 1195570 1016789 651400 642985 770543 765608 803716 811536 836108 843983 944813 947055 4127042 4270994 40.15 71.7 1
12:29:31 2024-01-25 622800 611286 194822 191965 301362 308674 312578 307356 204268 203718 246092 248149 284881 286929 3491670 3770717 5442868 5263689 995521 1024098 274883 246813 251798 252219 279788 275958 270566 271415 196821 196223 648119 609363 1426396 1360706 413933 409775 592979 598496 738758 716709 760749 770410 809523 818035 788695 878873 1857572 1957297 1194957 1010262 654655 638340 765162 767541 804812 807864 834252 850804 946727 941977 4104761 4274260 40.15 71.7 1
12:29:32 2024-01-25 617997 611261 195152 191727 300934 308120 312195 309258 204092 204004 245424 248149 284012 288617 3484309 3730364 5386387 5250502 978552 1023734 274741 243693 252653 250886 279683 272624 269707 272867 196264 196803 639663 612550 1394125 1358513 415256 409739 598557 601781 736097 718247 765438 765645 807232 825201 792203 871833 1845659 1927111 1208058 1020290 649549 637366 769011 764251 800302 816163 839760 841514 939536 947055 4157655 4274042 40.15 71.7 1
12:29:33 2024-01-25 612911 612728 196025 191261 301495 306937 312512 308037 204234 204147 249443 246639 284952 288238 3479344 3739733 5427220 5267387 994520 1028216 273065 243873 251654 251552 280858 274399 270944 272435 196406 196530 634992 606921 1389321 1362908 414226 411938 598961 601346 741974 722525 762991 768158 809281 818481 786375 879817 1858913 1949529 1204373 1006030 652053 642074 763536 765065 802502 811464 834572 846499 947398 945645 4088895 4264908 40.15 71.7 1
12:29:34 2024-01-25 619483 612993 195471 191727 300518 308674 311559 309258 203600 204864 245844 247942 285281 286678 3484309 3716049 5404254 5249745 989783 1026231 275935 243693 251425 252359 279578 274593 270426 272867 196264 196427 639663 615183 1409145 1355623 416584 411712 593919 599936 736005 716980 769468 770410 807176 819837 791007 871833 1849667 1945350 1219573 1023197 655122 639733 771635 767637 800302 811428 839760 846537 938204 944709 4164557 4280360 40.15 71.7 1
12:29:35 2024-01-25 620050 612560 195476 191292 301150 308674 312104 306856 204762 203683 245325 249289 284047 287630 3489472 3787484 5435206 5233699 982334 1022732 276129 243621 252328 251868 282167 274982 271858 271274 196888 196256 643891 612988 1419458 1374063 415403 410549 596492 597758 735794 719527 764078 765645 811645 825458 785816 872446 1852297 1934768 1221492 1016065 651326 642985 768290 764523 804812 816163 833844 842785 944717 947761 4129422 4270994 40.15 71.7 1
12:29:36 2024-01-25 616450 611963 195166 192257 301357 308120 312068 308072 204268 203078 245846 248620 284881 286750 3479344 3739696 5404066 5254183 994520 1023844 274043 246465 251621 251305 281371 275958 270716 272641 197057 196461 672078 607461 1389832 1358238 413786 412880 593709 601779 740364 715421 762991 771654 808303 819638 791044 881608 1856345 1958854 1209977 1012456 653257 638304 764619 768085 802576 810214 836108 848988 944717 942806 4119909 4274260 40.15 71.7 1
12:29:37 2024-01-25 621468 611257 196300 190690 302350 308674 311122 309727 203634 204147 245672 248528 284047 288035 3481094 3718469 5380969 5244968 977533 1023844 274498 246465 251834 250956 280999 271757 269777 274109 195500 197556 638747 616065 1385415 1360215 419021 412295 599349 601941 738068 723627 767163 764760 808950 820451 790785 875129 1852297 1931103 1206257 1021875 649549 641957 770543 763439 802006 818472 839760 844020 940531 948431 4151722 4273984 40.15 71.7 1
12:29:38 2024-01-25 606101 612989 195892 191292 303004 306937 312104 308288 204092 203683 245672 247358 285365 287594 3479344 3761357 5442594 5259946 992449 1024134 273015 242016 251834 251833 281038 272208 270755 272661 196406 196530 639663 607768 1390065 1363747 415256 414639 597431 599272 741827 723113 763823 770008 811823 819768 784097 878568 1861493 1949491 1206257 1007463 651400 642985 765176 765608 804721 811356 833623 848988 947398 945681 4079872 4270994 40.15 71.7 1
12:29:39 2024-01-25 617760 611257 195476 191292 301181 306937 312032 307141 204336 203078 249225 249496 284596 288035 3475933 3782607 5433275 5236990 983736 1025585 275991 246567 252225 251305 280556 272624 270601 271415 197236 195950 648119 607894 1412351 1370171 415403 409128 597688 597150 737796 721536 763164 767129 813835 825056 786338 875562 1856195 1946240 1200607 1015790 650936 643441 768974 764992 805989 817894 832402 842785 947178 948431 4127042 4271214 40.15 71.7 1
12:29:40 2024-01-25 614759 612857 194862 192537 299571 307870 312068 307356 204302 204004 249650 248149 284952 287594 3480981 3755947 5427820 5269464 994495 1027112 274463 242016 251834 251726 278706 273495 269777 272661 196932 196359 659217 606462 1391362 1353964 413933 412035 593855 600894 740924 716472 762991 772201 809339 820652 793115 882012 1854895 1966317 1221661 1013786 654655 638158 767374 768121 802502 813323 837187 848988 946056 937529 4108115 4274042 40.15 71.7 1
12:29:41 2024-01-25 617867 611257 196029 191296 301432 309110 310144 309294 203917 204290 245708 248183 284881 290060 3475933 3726630 5381193 5244968 977870 1023844 274690 246675 251870 250886 281034 272208 269777 273149 196131 197179 638747 613313 1393688 1360977 415403 410710 598850 603095 737545 720389 765511 764228 802351 820559 788465 876380 1852141 1932850 1210023 1019691 650899 641964 772304 763255 804858 817316 838565 843384 940759 951118 4142330 4272011 40.15 71.7 1
12:29:42 2024-01-25 616541 610856 194858 192537 299607 309547 313017 307821 204302 203683 249297 248562 284752 286750 3478767 3763929 5455796 5263699 998790 1024134 274078 243427 251834 252498 278444 272208 271358 271415 196406 196188 642481 607931 1388923 1360977 414814 409846 590942 598611 738722 717489 761212 772670 808674 818481 787542 876997 1858913 1960802 1184676 1011781 656993 641964 765705 769971 807149 811673 835184 851336 948926 941310 4098633 4274260 40.15 71.7 1
12:29:43 2024-01-25 618288 611261 195369 191589 301432 308120 311805 309294 204092 204290 249261 248183 284012 288550 3479344 3722669 5371868 5244968 978515 1023844 274114 246501 252653 250886 279948 275372 269707 273149 196406 196837 636844 611562 1418044 1358778 415403 409810 597081 601817 737545 720120 765475 765645 807232 825237 792203 873148 1844386 1931103 1204373 1020290 649467 640133 771713 764302 801401 818399 842157 844465 940833 948285 4155178 4278367 40.15 71.7 1
12:29:44 2024-01-25 617084 611322 196051 191593 302098 306937 313081 310450 204268 204004 245497 248149 285824 286240 3483727 3774326 5446471 5263699 989559 1023844 272372 242016 251870 250956 281042 272208 270979 272280 196821 196324 639663 606462 1399016 1360977 414226 411974 599899 599456 740924 720389 762991 768158 811645 818035 784133 881608 1858913 1948109 1204373 1007463 650936 642074 764656 765336 807149 817438 837573 846388 950053 946909 4096480 4280360 40.15 71.7 1
12:29:45 2024-01-25 619310 610860 195750 192222 301392 309110 311813 309727 203634 208241 245874 247942 286016 286781 3480981 3718803 5418495 5231577 991612 1024098 274761 242016 251444 252498 279718 272660 270979 272887 196406 196598 646709 615788 1395165 1362215 417177 411035 594696 602846 737142 717489 767725 772670 808377 819260 790446 876305 1852297 1946642 1221492 1020290 655122 640222 770543 768121 800302 810820 842008 848764 939352 944575 4169912 4289102 40.15 71.7 1
12:29:46 2024-01-25 617877 612952 195750 191612 301326 309110 312104 310231 205120 203043 246056 249416 284481 288613 3488696 3786547 5443057 5231577 986052 1024134 274726 246465 252689 250956 280179 272624 270601 272661 196406 196598 634992 607290 1400985 1370171 413933 409775 598961 599705 735161 720353 760786 767262 810426 820487 788136 876997 1853569 1942491 1200607 1010299 649549 641166 765742 763439 807204 817316 830005 844020 948281 948637 4123506 4270512 40.15 71.7 1
12:29:47 2024-01-25 619778 613857 195918 191756 301246 309547 312068 311771 203600 204290 249261 249846 285646 286768 3486210 3713186 5409169 5246546 990905 1026608 274498 242016 251055 251726 279340 272660 270566 272887 196269 196564 638253 614037 1378084 1351629 417177 411613 594696 603168 734124 717489 770059 772670 807232 820415 791007 876997 1852024 1946642 1198724 1020290 655122 640859 770543 768121 800302 810250 839225 849025 938870 942942 4155178 4282736 40.15 71.7 1
12:29:48 2024-01-25 620438 611152 195608 191721 303146 309292 311890 309574 205086 203471 245983 249635 284446 288112 3487919 3787484 5442944 5243078 982334 1026027 275304 246322 252581 251927 280109 272363 270531 271345 197236 195882 654470 609654 1412493 1370171 415403 411130 597228 598496 737022 719262 762338 765645 811645 826628 786375 876298 1854932 1943051 1201784 1013898 650936 643897 769011 765065 808872 818472 833548 843983 950090 948431 4129438 4270994 40.15 71.7 1
12:29:49 2024-01-25 617077 614150 195157 192660 301569 311082 315046 308147 205374 203506 246222 249116 285138 287855 3490955 3752578 5414684 5274937 994520 1026417 274043 241981 251834 251691 279371 273495 269672 272852 196959 196530 645894 607760 1395130 1355623 414814 410999 596074 602983 740888 717489 764078 771502 808377 817999 793328 879780 1857572 1962856 1200382 1013898 653257 638304 765742 768048 802465 811392 837298 849266 946019 941977 4108115 4280360 40.15 71.7 1
12:29:50 2024-01-25 620050 612984 196300 191226 303855 309839 311747 309949 204063 204183 245664 248770 284654 289005 3475820 3718395 5395541 5248945 977496 1028179 274883 241946 251798 250921 281420 272398 270566 273078 196233 197145 638747 615183 1403438 1360836 416584 409775 599811 602909 738068 721919 767106 767822 811432 820451 790699 874391 1849667 1931103 1208140 1021468 649549 641583 771635 763439 802006 818782 841557 842748 941899 948431 4154687 4277092 40.15 71.7 1
12:29:51 2024-01-25 612906 611922 196025 191128 302350 308674 312762 308288 204664 204042 246112 249635 285561 287891 3493151 3773581 5466548 5265450 998115 1027039 274883 242761 250983 252148 280372 272173 271393 272626 196932 196530 641072 610802 1392464 1361805 415403 414143 597228 599640 743282 719226 764622 773852 811645 818481 784060 879780 1861556 1953067 1217557 1012456 654655 643897 769011 767785 807168 811428 833623 850804 949416 945645 4072817 4277092 40.15 71.7 1
12:29:52 2024-01-25 624475 611286 195268 191931 300899 310045 311778 308358 204200 204290 243801 249254 285232 286427 3490955 3738584 5414173 5258082 985028 1024729 276323 241946 251798 252253 279467 272624 270307 272937 196406 196495 639663 615108 1414409 1359478 416584 410549 592651 601708 736221 717489 768074 768121 807232 820523 793115 871833 1849667 1943051 1215735 1025528 654189 638304 772730 765878 802576 813899 839760 847742 939165 944274 4167061 4286471 40.15 71.7 1
12:29:53 2024-01-25 620050 612560 195476 191727 301396 309110 312068 306856 204904 203294 245217 249462 284681 288035 3481495 3789473 5435056 5254257 987958 1026756 274918 243355 252617 251271 282167 272589 270909 272210 196959 195916 659394 609205 1388966 1372115 414226 411712 598112 597574 738068 720316 761832 767277 811682 820523 786375 876959 1854932 1943051 1223411 1010980 650474 642038 767919 764523 808349 817894 829968 843983 948281 948431 4129438 4277092 40.15 71.7 1
12:29:54 2024-01-25 614681 612984 195476 191292 299607 308120 310833 308037 204200 203078 245846 248114 284748 287982 3480906 3743962 5414684 5275008 998474 1029678 273902 243693 251654 252007 279718 272660 269707 273078 196745 196530 648119 608193 1416509 1354662 414006 411795 595960 601744 742646 717489 764520 771539 807232 819638 793115 882162 1854932 1961464 1209924 1013150 653257 637329 765705 765805 802576 811454 838528 848988 944643 943457 4120033 4274260 40.15 71.7 1
12:29:55 2024-01-25 619866 611261 196336 191124 302770 309110 311122 311330 203600 204290 246019 248874 284681 288207 3470895 3727964 5390519 5255963 986471 1028216 274741 243513 252009 251937 281518 274399 272284 273043 196095 197371 638747 613497 1418044 1360977 416584 409775 598813 601708 736838 722467 767106 765878 808066 820487 788695 873769 1852297 1933572 1213790 1020290 650474 642074 772182 766542 802576 819050 839760 843983 944776 951118 4148250 4277092 40.15 71.7 1
12:29:56 2024-01-25 628684 612394 195746 191727 302058 306829 313494 308037 204268 204147 249614 248874 285481 286012 3478381 3765054 5452414 5261985 1003430 1029567 274635 243693 251300 252359 279869 274957 271667 272069 197165 196734 643891 610006 1398343 1363604 415403 413465 595392 599640 738685 719255 763541 774168 811609 818481 787505 879500 1861556 1958685 1202490 1010980 656057 643441 767374 768085 807168 809002 833585 854031 949416 942905 4102302 4274042 40.15 71.7 1
12:29:57 2024-01-25 614498 612555 195518 191896 301362 308120 311813 309223 204234 204147 245672 249704 284047 287356 3481094 3726336 5365520 5243078 979952 1025549 274655 243621 252436 252044 281769 275958 270752 272937 196264 198602 638253 613426 1400271 1359478 416584 410675 599885 603522 738068 722086 765438 765645 809523 826403 793180 874391 1848286 1927148 1221492 1020290 649549 638340 770543 765336 800302 818472 842157 843347 939165 947725 4182884 4274042 40.15 71.7 1
12:29:58 2024-01-25 617416 612821 195476 191598 301396 309328 312068 310233 203600 204290 245807 247736 284881 286678 3479344 3709419 5404254 5263699 988864 1023844 274043 241981 250983 251726 279327 272589 269742 272626 195820 197556 637802 613200 1429210 1352152 417473 412737 596459 604775 740167 718433 770012 772670 807176 818035 793328 878761 1854932 1948109 1200607 1021146 655122 640222 769960 768729 799735 810784 839188 850804 939536 937335 4136421 4278865 40.15 71.7 1
12:29:59 2024-01-25 621193 612984 195476 191865 301150 309110 313017 307562 204302 203968 243801 249462 284446 287594 3479344 3783599 5437146 5233699 980935 1026027 274918 246848 252225 251726 280126 271792 271964 272210 196406 196530 641072 615183 1403547 1371929 417770 412880 598850 599235 736985 723627 766729 770008 814132 825019 788053 874392 1853614 1927379 1199201 1016789 651326 643897 772849 765608 802502 816163 838770 845259 944680 951118 4135970 4270994 40.15 71.7 1
12:30:00 2024-01-25 615631 611290 194822 192572 299598 308347 312762 307821 204727 203683 246056 248701 284881 286817 3486210 3761422 5446471 5261948 999504 1025585 274498 241946 252403 252463 278444 272624 271168 271794 196959 196223 676045 609061 1388591 1360977 415109 411035 595648 601235 742274 718832 762842 774791 811823 820798 791423 880680 1864204 1964520 1206257 1010980 656993 642038 765742 770336 807168 811527 834845 853384 948743 944274 4098906 4270994 40.15 71.7 1
12:30:01 2024-01-25 618292 611025 195750 191900 301185 309256 311559 311330 204234 204004 245672 248874 284012 288550 3479344 3727964 5371868 5243078 978107 1027112 274690 241981 252689 250921 279718 272695 269707 273078 196406 196564 636844 612437 1394394 1360013 415403 409775 597965 603559 738068 719416 770836 767674 806939 826878 793217 875167 1850880 1936974 1233398 1020253 650936 638304 769997 765350 801327 818472 842157 843983 942875 949774 4157655 4270994 40.15 71.7 1
12:30:02 2024-01-25 614456 612560 196025 191292 302810 308674 312068 308323 204268 204290 249650 249373 285281 288035 3475896 3757182 5437146 5258082 990966 1027075 272372 242388 252403 250921 280999 272173 270566 272626 196406 196530 639663 606462 1398713 1360977 414814 412300 599811 600925 743062 722467 762991 770373 811712 821544 789323 881862 1862866 1951342 1206257 1007463 651826 643823 765162 765608 804812 816163 839370 848950 950090 947219 4085505 4270994 40.15 71.7 1
12:30:03 2024-01-25 619479 612984 195476 191896 301423 309110 312068 311330 203600 204864 245672 248149 285281 286548 3484309 3704150 5409169 5252555 990868 1026348 274954 246884 251055 252287 279700 272624 270566 272661 196406 196564 641072 615750 1389538 1357420 417473 410999 594696 603168 738188 717489 769711 772670 809523 820451 792203 876343 1856108 1947587 1229486 1025347 655122 639733 773789 769971 804286 811500 839760 848383 939165 947256 4173207 4286037 40.15 71.7 1
12:30:04 2024-01-25 620050 611252 195480 191896 301396 309328 312762 307321 204302 204004 245289 249243 284548 288035 3479344 3780910 5437146 5239338 979501 1024198 275726 246777 252225 251481 279823 271757 271428 271415 196406 196564 639663 615259 1410207 1364843 416880 409451 596382 601073 735977 720389 764633 765915 811645 824970 786587 871833 1853614 1929079 1199201 1018127 653192 644774 771753 765571 805729 817171 837573 846917 944643 950021 4128674 4264908 40.15 71.7 1
12:30:05 2024-01-25 616642 612560 194852 192526 301362 307404 312104 307356 204302 203683 246092 248149 284681 287392 3481094 3750407 5431249 5242845 994520 1024098 274043 246639 252189 251691 278374 273460 270566 272854 196821 196223 650938 607760 1414556 1357549 414616 410999 594696 601161 738539 716472 763428 771539 808066 818035 789886 882162 1853569 1958685 1194957 1011017 655122 640858 766813 771615 806002 813397 836554 851374 944533 941867 4105288 4274260 40.15 71.7 1
12:30:06 2024-01-25 620050 612989 196025 191585 301763 308120 311086 309515 203634 204147 245672 248149 284012 288662 3476865 3719391 5371868 5239338 976753 1025585 274918 246537 252581 250921 280455 272624 269707 273114 196406 197008 638253 613426 1393353 1359049 415403 410710 597965 604887 737142 720353 767143 765645 808950 826403 792203 875711 1849667 1927185 1200607 1020290 649549 638340 770543 764523 802431 818290 841970 846917 943545 951009 4155433 4280360 40.15 71.7 1
12:30:07 2024-01-25 616854 611286 195476 191935 302538 308420 313494 307857 204268 204004 249225 250021 284881 285601 3481288 3750370 5442982 5246658 995865 1024098 274338 246777 251834 252287 278414 272624 271203 271794 196959 195916 648119 608627 1395360 1360977 414814 410999 593015 598957 738758 717489 765010 774593 809245 816848 788695 879500 1861556 1957297 1234925 1010262 656057 642038 765742 769423 807168 809038 833585 851224 948522 944538 4102349 4276618 40.15 71.7 1
12:30:08 2024-01-25 617049 612486 195954 191697 301037 308085 311086 309258 204063 204183 245217 248494 283657 288550 3478494 3707804 5364042 5239338 975290 1023844 274498 241981 252617 250712 280528 272398 269707 273114 196406 196564 635435 612988 1405737 1355891 415403 410963 600253 604308 738722 720353 765511 764723 808377 826403 792493 875088 1848286 1931103 1229486 1022195 649549 639280 770543 764523 801438 818204 842157 842785 939201 948431 4171008 4279676 40.15 71.7 1
12:30:09 2024-01-25 612801 612358 196193 191419 304034 308565 312619 308323 203951 203780 245672 247392 285468 287545 3479344 3763473 5446471 5257806 991003 1024112 272980 242557 251585 250921 280802 277341 270944 272245 196121 196530 639663 608193 1399477 1360977 415403 414639 598961 599936 743172 720389 765167 770410 811645 817423 786391 880443 1861556 1952257 1206257 1007463 652328 643441 765176 765608 805419 811500 834882 848383 948743 947019 4079496 4272007 40.15 71.7 1
12:30:10 2024-01-25 625094 613852 195334 192232 300797 309547 311925 309082 204131 204113 243657 248874 284752 288081 3481495 3731928 5411970 5244972 985066 1023844 276414 246429 251834 251726 278444 273199 269742 272245 196406 196530 642129 615183 1401605 1357088 416584 409451 594696 602200 735977 717217 765438 770373 807232 820523 793365 871833 1844386 1938662 1215735 1023197 655122 639280 772730 768085 802576 811500 839760 848988 937802 942905 4155178 4286659 40.15 71.7 1
12:30:11 2024-01-25 620932 612372 195639 192222 301175 309220 313350 309574 204801 204148 245144 249567 284268 287855 3475933 3780910 5435206 5238968 981634 1024098 275797 243355 252225 251481 280144 272660 271428 271415 196959 196223 641072 612550 1401003 1370171 416584 409451 597688 598034 735977 719262 764622 765878 814018 826403 786375 874429 1853614 1937278 1223411 1016789 651400 643897 769997 765608 807204 818472 834215 843983 945568 948431 4129438 4270994 40.15 71.7 1
12:30:12 2024-01-25 616104 611927 195166 192841 299602 310131 313207 310231 205160 203862 245874 249185 284854 287855 3487919 3758570 5424117 5258082 996652 1026231 274250 242016 251870 251691 278444 273495 270566 272245 196959 196223 650938 608193 1391912 1359012 414814 411035 594275 600858 742646 717489 764078 772670 808674 820415 790785 879780 1853605 1964434 1217654 1013177 655122 640186 765742 769791 804849 811428 838565 851561 947398 937529 4098906 4277280 40.15 71.7 1
12:30:13 2024-01-25 618094 611257 195887 191589 301432 308120 311122 310197 204234 204077 245765 250904 284162 288685 3480451 3725188 5371868 5236132 980387 1026027 274918 243585 251834 251868 281645 271792 270531 273078 196095 197336 629797 613426 1384899 1360977 417177 410999 599171 602669 737545 723564 767762 765915 809013 820523 789886 874429 1850982 1927651 1221492 1020290 650474 642985 772182 763439 802576 818472 839760 843384 942095 951118 4145288 4270994 40.15 71.7 1
12:30:14 2024-01-25 617416 612989 195476 191762 301427 306937 312660 308072 204268 204004 249261 248183 285824 285989 3480703 3761159 5468242 5267454 998189 1026027 274442 242622 250630 252077 280240 271792 271203 272605 197057 196530 641072 611314 1394022 1363875 415403 413171 596382 599640 743062 719380 764633 773766 814018 818481 785799 883062 1861556 1953141 1213790 1011017 656525 643897 766120 765878 807168 811428 834609 850842 946905 945718 4066967 4274260 40.15 71.7 1
12:30:15 2024-01-25 622089 612993 195476 192363 302362 309328 311849 308323 204268 204004 244963 249670 285081 286275 3481094 3746404 5402699 5254257 981278 1026027 276185 246220 252387 252112 281371 272589 270531 272626 196406 196564 639663 613350 1438780 1358513 416584 409164 595648 602983 735977 717489 765438 769246 808325 825237 793365 871870 1849667 1940297 1217654 1023925 653257 638340 772730 767637 802576 811572 839760 847742 941233 945413 4164557 4272741 40.15 71.7 1
12:30:16 2024-01-25 616040 612126 195887 191593 301432 309110 311849 308358 204234 203007 249297 248735 284083 288626 3496448 3782976 5435206 5259928 987253 1026719 273100 243693 252472 251656 280179 271792 270721 272245 196121 196905 658337 605301 1397462 1364843 414226 410892 598961 602312 737350 721919 761794 768121 810462 820487 788136 880186 1853605 1943874 1202490 1008074 649467 642074 765742 763439 807204 816163 833249 845897 948317 948431 4103315 4264908 40.15 71.7 1
12:30:17 2024-01-25 621783 611257 196300 191124 302845 306505 311630 309727 203600 204290 245672 248528 284681 287594 3475933 3741187 5410784 5237493 981278 1027847 274670 243657 252081 251586 281003 273818 271288 272937 196228 197350 639663 616065 1396184 1362908 417497 410710 601163 600821 737022 723527 768333 771141 810462 825237 787542 873769 1853340 1928368 1210023 1017320 651400 639970 772182 763439 802006 816839 842157 843384 941233 951265 4155178 4274260 40.15 71.7 1
12:30:18 2024-01-25 614725 612993 196029 191598 302385 308674 312833 308394 204302 204147 249261 249635 284965 287603 3481057 3762379 5442594 5256197 991744 1025622 273206 243693 251937 251868 281216 274751 271063 272937 196888 196905 641072 606127 1386768 1363348 415403 413498 598850 601475 740632 725172 764487 770410 811718 819571 788502 881143 1858913 1949491 1210023 1005179 652792 643897 765742 765608 806326 816163 836108 848988 948743 947256 4079496 4270994 40.15 71.7 1
12:30:19 2024-01-25 621783 611317 195480 191965 300518 309328 312104 308394 203951 204864 245362 248183 285281 286275 3475933 3709567 5410784 5248710 987958 1024770 275375 241981 251090 252533 279397 274946 273054 272902 196780 197247 638640 617024 1411471 1355623 418388 411470 595465 603057 738068 718507 770642 772670 809376 820451 792166 876372 1854658 1948109 1221492 1022469 655122 642074 771635 769246 800302 811500 841648 850566 936441 942942 4139889 4283612 40.15 71.7 1
12:30:20 2024-01-25 622085 612117 195754 191896 301326 308674 314042 307821 204268 204290 245325 251398 284681 288130 3480943 3774512 5435206 5235602 979539 1023844 275762 246501 252261 251855 279753 277145 271843 272245 196406 197247 635435 616506 1399879 1368724 417770 412295 598075 601050 736985 723627 767313 768121 811682 827571 785835 877007 1853614 1928368 1190123 1017576 653257 643897 771635 765608 804849 817316 837373 845897 944717 951265 4136421 4270994 40.15 71.7 1
12:30:21 2024-01-25 617522 612569 195476 191931 301185 308674 313053 307857 204686 203718 249297 248735 284331 285601 3475933 3758627 5457345 5246845 996652 1023844 274533 242016 250278 252112 280144 277268 271428 272854 196406 196257 641072 609931 1394833 1364105 417354 415228 596235 598847 742274 721573 768301 773656 811499 819565 787493 881106 1858913 1955029 1217557 1011017 655122 643220 769521 768121 807204 811428 833660 850797 946905 945681 4078942 4271214 40.15 71.7 1
12:30:22 2024-01-25 622089 609532 195476 191965 301139 309547 311493 308394 204268 204290 243837 249496 284881 286128 3496448 3740041 5399844 5252743 981353 1023844 276220 246429 251870 252112 278479 272695 269777 272661 196406 196564 646709 613350 1432179 1359049 416584 409164 595355 604887 735913 718323 768446 770263 809486 820378 793217 875129 1852297 1941073 1219573 1025384 656993 640675 772730 768121 802576 816281 842157 848988 939201 945681 4164280 4280360 40.15 71.7 1
12:30:23 2024-01-25 620046 611261 195750 191633 301432 307154 313017 307356 204664 204004 249297 249704 284681 288071 3475933 3778224 5433629 5235602 981634 1023844 276841 246465 252653 251726 279840 272624 271428 271829 196959 196530 645300 613063 1394796 1372115 416584 409810 598112 599640 737545 721536 766824 769734 816449 826294 788613 876847 1858856 1942096 1223411 1016789 652792 639934 772730 767637 806523 818472 838528 846767 945873 951118 4129438 4277092 40.15 71.7 1
12:30:24 2024-01-25 618292 612993 195440 191896 301361 308674 313750 307786 204268 204147 246440 248874 286481 285766 3479344 3783353 5458124 5256480 997364 1023844 274427 241946 250630 252077 280109 271757 271393 272210 196959 196530 642481 609308 1388923 1362908 415403 412228 595282 599640 742229 719527 764520 774865 815869 819999 788465 883790 1862866 1957771 1202667 1013225 656525 645231 769011 768012 807168 811356 837573 852663 952300 946350 4079872 4272311 40.15 71.7 1
12:30:25 2024-01-25 621815 612290 195476 192363 300447 308120 311559 309223 204234 204290 249614 249739 284012 287594 3482666 3727964 5383362 5243078 978552 1023844 274655 246705 252725 251656 279498 272660 269742 273043 196757 196530 638253 611088 1418044 1356856 415403 410700 595282 603486 735977 719527 765438 768729 807232 827571 793365 873767 1850784 1937330 1200382 1022604 651326 638158 771753 765461 802502 819629 840977 843983 940927 948249 4185872 4279676 40.15 71.7 1
12:30:26 2024-01-25 613294 611252 196025 191257 302314 308674 312104 308323 204058 204004 249650 247324 284047 288248 3470933 3760006 5429408 5252456 988589 1024212 272754 241981 252581 251271 280877 272363 270566 272626 196406 196530 639663 606537 1421796 1362908 414226 411938 598521 600360 742499 723490 763541 770373 811609 820451 788427 878494 1857520 1949566 1225330 1010245 651326 643823 765705 765534 808297 816061 837573 848160 950332 948431 4091367 4264670 40.15 71.7 1
12:30:27 2024-01-25 616246 612984 195639 192222 301392 309547 312104 310197 203566 204290 246019 247736 285081 286678 3481094 3710874 5380932 5261835 988715 1023844 273277 243693 251019 251691 279683 272624 270566 273043 195785 197371 640702 614000 1401342 1348597 416880 412844 595960 604738 738685 719017 767725 774865 807232 819188 793365 878873 1854932 1943666 1223411 1017283 655122 641957 771164 771615 802539 813972 844563 852589 942232 945987 4144950 4280360 40.15 71.7 1
12:30:28 2024-01-25 614738 613080 196029 191830 301396 306937 313750 308182 204058 204720 245180 248908 284681 287657 3477423 3756246 5435206 5233699 980307 1023844 275726 246603 252403 251691 279718 274909 272223 271415 196821 196564 645300 615183 1387469 1370930 417473 409810 598112 601942 737137 723220 765438 768121 813406 826987 786318 874391 1853614 1927148 1204373 1017283 653257 643554 772730 765065 806538 818598 839970 847593 943828 951045 4159074 4277092 40.15 71.7 1
12:30:29 2024-01-25 618283 612993 196317 191652 302172 306469 313494 308288 204268 204004 246112 250725 285481 285766 3475896 3761126 5455796 5258082 995277 1024098 274463 243693 250983 251691 280767 271792 271393 272245 196821 196926 641072 611238 1389119 1361942 415403 413498 598961 599345 743062 720353 765167 774315 814018 817963 787505 882397 1864204 1953371 1195272 1010262 654655 643897 765742 767240 807168 811428 834845 851187 951483 948637 4078565 4279676 40.15 71.7 1
12:30:30 2024-01-25 626111 611115 195409 192467 301997 308120 311711 309914 204131 204254 245910 249670 284047 287594 3480665 3727964 5371868 5243078 977854 1023844 274690 246531 252725 251691 279349 273460 269742 273078 196821 196530 638253 612550 1388966 1360977 415403 409739 597867 604414 735977 720950 765475 767541 808377 827571 795056 874391 1845659 1934768 1208058 1020290 653257 638340 770543 767785 802576 818472 841338 845860 939201 945645 4192705 4279918 40.15 71.7 1
12:30:31 2024-01-25 614576 612209 196193 191721 301951 309474 312032 308288 204904 202972 246018 249463 283870 288532 3479344 3782898 5423572 5231539 986015 1026027 274463 241981 252653 251305 280144 272589 270566 272661 196821 196564 641072 606592 1403902 1368724 414226 409810 599737 603168 737314 722467 762954 767541 811676 820523 788695 879500 1853569 1946642 1202490 1010980 650936 642074 765742 765041 809496 818472 833585 846462 951041 950849 4117092 4272121 40.15 71.7 1
12:30:32 2024-01-25 619671 613423 195918 192193 303146 309985 312839 311207 203781 204434 246230 248080 285281 286777 3487365 3709419 5405252 5242770 990980 1023573 274726 242016 251019 252287 279718 272624 272786 272852 196406 197145 660639 614874 1396697 1350555 417473 413462 596382 603559 736200 719527 768271 773885 807232 819801 793365 878873 1853614 1945257 1200607 1019565 656057 641129 770543 769791 800869 811428 842845 853459 939128 942869 4127042 4280360 40.15 71.7 1
12:30:33 2024-01-25 620222 612815 195811 192580 302950 306685 313350 309586 204131 204828 245837 249312 284703 287414 3479344 3755781 5427820 5242720 979501 1023844 275340 246573 252189 251726 280122 277232 272223 272852 196406 196837 644464 615624 1390482 1364843 417770 410999 597928 599668 737545 723527 765475 769460 812830 826403 787542 874391 1854932 1925791 1174450 1017283 653257 644811 773278 765608 804206 818472 839760 846499 946056 952722 4145288 4274042 40.15 71.7 1
12:30:34 2024-01-25 617358 611927 195750 191727 301432 306325 313720 310671 204699 203862 245700 248805 285374 286096 3487919 3761159 5458425 5261835 997364 1026534 274635 241778 251055 252498 279718 272624 271428 272210 197098 196495 633602 609931 1396596 1360977 415403 411938 596382 599382 740888 719527 764891 774865 812830 820218 788658 882200 1862880 1958685 1208140 1011017 656525 644354 767919 769246 808922 811392 834882 852007 949659 945681 4089527 4274042 40.15 71.7 1
12:30:35 2024-01-25 624467 612555 195303 191931 301206 308156 312104 308358 204268 204042 245765 250611 284632 287527 3485428 3731055 5387219 5245052 981542 1023844 275340 246393 252725 252219 279808 273495 270566 273078 196406 196564 641072 613426 1425341 1359478 416584 409739 597264 604450 737137 718210 767143 768121 808950 827801 795621 873769 1848317 1935487 1213815 1023197 652792 638340 772730 767785 802431 818472 841014 845860 939201 948431 4185594 4277242 40.15 71.7 1
12:30:36 2024-01-25 617406 612993 195480 191931 301396 309329 311559 310233 203600 204290 249650 247942 285281 287329 3474944 3709120 5402605 5273122 990508 1023734 274463 242016 251055 252077 280561 274982 270944 273078 196269 197179 650068 613426 1395130 1349832 417473 413498 595318 605307 737835 719527 768854 774865 807232 820415 795378 879500 1854932 1949491 1223411 1019031 656525 641129 770543 770373 801438 812675 842882 854031 939201 942942 4127042 4280360 40.15 71.7 1
12:30:37 2024-01-25 623143 612560 195887 191593 302810 306937 312104 309258 203917 204720 245672 248874 284481 287594 3481566 3739570 5419362 5237332 981353 1023734 274777 243283 252436 251691 280074 271757 272033 272852 196121 197247 633602 615146 1401678 1364843 417770 411470 599863 599419 737022 724076 767143 769246 811645 826403 786948 874429 1854932 1929735 1225090 1017320 653257 643897 772730 765065 804206 817894 839760 847742 947398 951118 4145288 4270994 40.15 71.7 1
12:30:38 2024-01-25 617854 610376 196029 191896 301855 308674 313053 308288 204268 204290 249614 248701 284965 288044 3484309 3767896 5455796 5267387 1000181 1026756 274549 242622 250875 252324 280858 274205 271667 272626 196959 196530 641072 609743 1396932 1363875 416289 413498 596199 601346 745063 720353 764520 773766 813442 817423 786079 881143 1861556 1953067 1197120 1011017 654655 644811 767374 765842 808349 811464 834882 850842 947611 948431 4070770 4274042 40.15 71.7 1
12:30:39 2024-01-25 620218 612989 195476 191931 300903 308347 312068 308323 204268 204576 243801 248874 284881 286275 3480906 3728149 5409169 5254333 989112 1026231 276129 243405 251513 252394 279292 272554 271063 272937 196888 197097 641072 617119 1393368 1355623 417770 410999 596382 601708 738068 718507 769437 773900 809281 820523 793365 876335 1852297 1943666 1221492 1024654 656993 641583 773826 770373 802576 811536 841611 850804 940685 947019 4170506 4283612 40.15 71.7 1
12:30:40 2024-01-25 619563 611257 196025 191896 301850 309110 312943 307391 204938 203861 245882 249670 284681 288279 3481094 3774686 5435206 5250755 986281 1027075 274954 246393 252400 252254 282566 275141 271063 272139 197514 196427 657984 608768 1421634 1374574 415366 409739 597965 599382 735716 724631 764558 767505 815244 826987 788502 878999 1853569 1945957 1202490 1013898 652053 643897 769415 765608 809496 819050 834845 846499 948317 950446 4126013 4264908 40.15 71.7 1
12:30:41 2024-01-25 612911 612723 196046 191900 301423 308191 312199 309294 204268 203683 246228 248149 284881 287225 3479344 3715820 5390519 5246546 995940 1024098 273277 242016 252261 252112 280144 272660 270716 273894 196745 197282 638253 609496 1412058 1352592 415366 412701 599774 606612 740522 719017 763232 772670 811063 819188 795621 881106 1853569 1965054 1209924 1015342 653257 638340 767374 768976 804206 811500 840958 851561 946056 937601 4114153 4270994 40.15 71.7 1
12:30:42 2024-01-25 619958 611257 196576 191292 302454 308674 311818 311367 203600 204290 249261 248701 284752 287999 3474944 3722669 5377139 5244968 981634 1023844 274918 246639 252189 251691 281034 277268 270566 273114 196269 197179 641606 615032 1402379 1365288 417770 411795 601517 603376 738091 725577 770642 767541 809281 825237 791044 877634 1852297 1931103 1206257 1021109 652446 642074 772182 763989 802576 817414 838953 843384 941935 950446 4151722 4269378 40.15 71.7 1
12:30:43 2024-01-25 616978 612126 195883 191598 301890 306937 313017 308323 204268 204004 245309 247942 285281 285837 3479344 3762534 5451913 5246658 993899 1023844 273277 242726 251533 251691 280689 271757 271393 272435 196821 196530 648753 609931 1416249 1361805 416547 413246 600768 601773 742952 723627 765129 772486 813910 820761 786355 881106 1858913 1955469 1204516 1007285 653257 643897 765742 768867 807204 816127 837335 848988 948743 948162 4066930 4263268 40.15 71.7 1
12:30:44 2024-01-25 621783 612984 195476 191926 300939 307654 312104 311110 203951 204004 243837 248942 284881 285837 3470933 3716063 5409169 5244968 985103 1024189 276414 246777 251834 252287 279172 272660 270566 272887 196821 196530 639663 615259 1406350 1355623 417770 409775 595960 604775 737921 718832 771593 771939 810672 820415 793217 876418 1850917 1943936 1217654 1024654 656993 640713 773826 769791 802576 816163 841333 848988 938501 944274 4151722 4283612 40.15 71.7 1
12:30:45 2024-01-25 622975 611257 195750 191896 301326 309328 313529 307356 204268 204290 243837 249243 284481 287684 3479344 3772860 5433275 5243078 981634 1023844 274954 246501 252439 251726 280802 277268 271428 273114 196406 197008 643035 615108 1408446 1362908 417770 410999 599774 601475 738068 724076 771117 772201 813517 826610 791657 875525 1856195 1932850 1213790 1020253 652328 643897 773061 763145 806302 819629 839760 846537 945521 955753 4127042 4274042 40.15 71.7 1
12:30:46 2024-01-25 618020 611286 194858 192841 300442 309328 313529 307821 204302 204004 249297 248528 284881 286714 3481825 3766762 5455796 5263699 1000407 1026231 274690 241981 251480 252533 279393 272208 271428 272245 196959 196564 642481 609931 1397031 1362908 416584 411938 596497 599936 740924 718247 764352 774865 813442 820688 791986 881862 1865246 1960589 1197120 1013225 656993 645454 768974 770336 809496 811428 836937 853256 948281 945645 4084475 4270994 40.15 71.7 1
12:30:47 2024-01-25 622929 612993 195476 192363 302362 308085 311849 309258 204092 204290 245882 250611 284481 286974 3479344 3718432 5383469 5241229 979389 1023844 276185 246393 252689 252241 279098 272695 270342 273078 196821 196871 638253 611675 1396120 1360013 416584 409775 595960 605637 736499 719527 765475 769283 802351 827303 795056 873769 1850822 1938351 1206139 1021875 652792 638195 771750 767785 804585 819556 840977 846499 941233 947433 4176466 4270994 40.15 71.7 1
12:30:48 2024-01-25 615051 611252 196029 191559 301990 308456 312139 308358 204446 204004 244631 248149 284681 288550 3478607 3739584 5425787 5250587 987457 1023844 273015 242016 252617 251305 281034 272208 270979 272661 196683 196564 639663 606462 1426039 1362908 414814 412916 599848 601161 743062 724589 764078 770446 811718 820451 788100 881106 1861556 1946729 1208140 1010302 652725 643713 765705 765571 807149 817171 837149 850964 952791 948431 4084862 4270994 40.15 71.7 1
12:30:49 2024-01-25 618292 611958 195750 191691 301606 307359 311849 310233 203600 204290 249614 248149 285281 286817 3479344 3706788 5399569 5246546 988864 1023844 274533 242388 251408 252077 281968 272208 270566 273078 196269 197454 631600 614911 1397541 1350862 417473 413534 596382 605748 741746 718210 769437 774865 807232 820451 793249 879817 1854932 1949589 1223411 1014399 655122 640133 771164 771066 802465 811090 843359 853234 945558 946658 4127042 4274260 40.15 71.7 1
12:30:50 2024-01-25 622980 613154 196025 191727 302810 306937 312139 310420 204097 204290 249261 248942 284681 287594 3476051 3741372 5423956 5235602 979501 1023844 274954 241946 252617 252112 280389 277268 271843 272696 196481 197145 638253 615108 1392914 1364719 417770 414442 599312 600858 737798 724589 767725 771066 811718 826403 788695 875711 1854932 1929735 1206365 1017320 653257 643897 773399 765608 806575 818217 839537 849304 946346 953816 4141259 4277308 40.15 71.7 1
12:30:51 2024-01-25 617798 611722 195750 191965 303892 309256 313750 310158 204268 204290 249650 249463 285539 286240 3481094 3750407 5455796 5242770 993862 1024098 274498 242557 251019 252112 280179 277304 271203 272661 196959 196598 642481 609818 1396697 1362908 416584 414189 598961 599973 741644 722503 764316 774315 815244 818071 787867 883062 1862880 1953141 1195272 1011022 655122 639970 765742 765264 807168 817438 839163 849974 952680 950021 4084664 4272121 40.15 71.7 1
12:30:52 2024-01-25 623587 614731 195776 191931 301427 308085 312798 309294 204699 204864 245217 249254 284965 286678 3491670 3725190 5410784 5248720 987253 1023844 276414 243427 251870 252533 279753 272660 270566 273149 196821 196598 645300 615788 1419219 1357125 418365 409846 595538 603057 737545 718507 771155 772670 808710 825237 793365 875711 1852297 1943711 1215735 1024654 656525 641129 773826 770373 802465 816163 841648 850842 940685 947055 4174521 4286037 40.15 71.7 1
12:30:53 2024-01-25 610724 612550 195914 191791 301290 309547 311961 307356 204904 204004 249297 249704 284197 288499 3475933 3782863 5433275 5228141 984438 1023465 275797 246465 252653 252112 280275 273270 271393 271415 197236 196257 646709 611314 1404013 1371142 417177 410999 598961 599493 737084 721956 764671 768158 815822 827571 785835 876997 1853614 1944577 1225330 1016789 653257 643627 772730 765842 807204 818598 839163 847780 947398 946579 4127042 4276088 40.15 71.7 1
12:30:54 2024-01-25 617648 614736 195371 192701 302289 310204 312910 308182 205086 203827 246301 248874 284881 287284 3481495 3761126 5435282 5231539 991649 1023844 274078 246436 252261 252077 278444 273495 270531 272245 196959 196358 650938 605872 1389377 1359049 415403 412264 596148 599973 738430 718507 763974 774315 811718 820487 792802 879817 1857594 1961464 1211896 1011017 656915 643897 767919 771231 809496 811392 836108 852044 950278 942942 4098906 4274260 40.15 71.7 1
12:30:55 2024-01-25 614283 611257 195731 191762 302102 308602 312548 309046 204699 203400 246678 248805 284774 288405 3468304 3774677 5411970 5258082 986052 1024276 273100 246711 252689 251550 280938 272398 271203 273114 196406 196530 638253 606537 1402127 1364843 414814 412336 599774 601781 743062 724076 764633 770446 811786 820559 789886 879854 1858913 1949491 1204373 1008074 651400 643441 765742 764844 809496 817894 836108 848988 951114 952379 4096291 4263268 40.15 71.7 1
12:30:56 2024-01-25 624331 611358 195887 191965 300788 307905 312104 309936 203668 205333 246149 250021 285303 286902 3470820 3704024 5431776 5244968 990078 1023573 274954 242016 251055 252498 280126 272660 272786 273078 196959 196564 641072 614911 1408269 1352480 417770 413534 596492 603559 740364 719527 771155 773509 806963 820523 793365 879537 1853614 1946729 1202490 1023197 656525 642038 772730 770373 802006 811464 844118 854031 939165 945645 4135889 4280360 40.15 71.7 1
12:30:57 2024-01-25 621540 613591 196029 192183 302270 306937 313750 309223 204268 204864 245846 249450 284881 288288 3486483 3761427 5442369 5241175 979501 1026756 275762 243657 252436 252042 280144 272173 272033 272626 197375 196974 643891 615183 1392188 1368724 417770 411613 599386 602466 738188 723527 765475 769275 814631 827571 787505 875674 1854932 1927148 1197385 1019491 654655 643554 774375 765608 804812 819629 841557 848383 946727 951970 4148250 4277092 40.15 71.7 1
12:30:58 2024-01-25 618020 611286 196025 191900 302774 306541 313017 308323 204268 204290 249686 248908 286463 286714 3475858 3765323 5468242 5263689 997364 1026119 274043 243099 251055 252077 280767 274484 271857 272626 196959 196564 641072 610802 1387595 1362908 416289 414081 599386 601161 744116 722978 765475 774315 814018 820378 788100 883690 1863931 1952257 1217557 1011017 655122 643323 765742 767240 808349 818472 839163 848988 952388 950446 4085977 4270994 40.15 71.7 1
12:30:59 2024-01-25 621299 612993 196025 192337 301396 308085 312104 310197 203917 204864 246092 250461 285352 286714 3479344 3709419 5424117 5263689 990786 1023734 274706 243693 251264 252463 280109 272624 270531 273078 197196 197042 639663 616027 1393062 1353701 418662 415228 596382 605307 741071 719017 771706 774865 808066 824970 793365 879500 1854932 1949491 1200607 1023197 656993 642074 772730 770336 802304 811500 844081 853993 939165 946310 4151722 4280360 40.15 71.7 1
12:31:00 2024-01-25 622934 611261 196025 191593 301427 309328 313714 308037 204268 204290 245289 249635 284881 287594 3496448 3774326 5437146 5252200 980786 1027485 275198 242452 252259 252148 281286 273781 271253 273043 196371 197145 643035 616065 1410921 1365692 417770 411649 599774 602499 738068 724589 770022 770373 811645 827571 790970 875674 1854932 1931103 1217557 1019491 653257 644539 773826 765608 804776 818472 841557 848988 946727 946579 4151722 4274042 40.15 71.7 1
12:31:01 2024-01-25 617416 612984 196025 191891 302350 308674 313494 308323 204302 204290 249650 251133 285365 286678 3479344 3765054 5455796 5261835 996474 1026231 273831 245072 251264 251972 280893 274593 271288 272902 197165 197042 641072 609706 1388923 1362908 416584 414484 599128 601475 745171 722467 764905 774791 815244 820149 788658 883690 1861556 1955177 1217557 1011017 656057 643590 767919 765805 807168 818472 839760 850804 951041 950021 4072779 4270994 40.15 71.7 1
12:31:02 2024-01-25 621468 613848 195892 192502 301855 307619 312104 310197 203634 205151 249614 248149 285281 286750 3479344 3704238 5396328 5252461 989371 1023844 274918 243693 251510 253029 282167 275763 271253 274387 197165 197350 643010 616948 1413446 1355299 419880 413462 596382 603804 740327 721573 771630 774865 809245 820487 793217 880164 1853569 1948029 1200607 1023197 656993 642871 772730 771502 802006 811464 845356 853256 939201 944310 4136421 4280360 40.15 71.7 1
12:31:03 2024-01-25 620222 612993 196025 191931 302314 306937 314007 309223 204234 204864 249614 249670 284733 287567 3479344 3761275 5437146 5248450 981597 1023844 275762 242016 252617 252077 281034 273672 272012 273667 196745 197591 643035 615032 1418960 1366259 418960 412085 599590 603915 737858 724589 768817 772201 813260 827571 791007 876959 1857433 1933844 1201016 1018493 654189 643590 773826 765608 804812 819629 842157 848988 946727 946579 4151722 4277092 40.15 71.7 1
12:31:04 2024-01-25 618292 612861 196025 191931 302765 308674 313971 309223 204268 204290 249650 248908 285860 286240 3478626 3755759 5455796 5238998 995277 1024098 274954 242761 251408 252463 281651 272208 271428 272852 197106 197247 642481 612273 1426748 1365692 417473 416751 599774 603057 742622 723627 767350 776614 815822 819224 790785 884986 1864204 1955910 1215673 1012345 655122 643554 767919 767240 807204 817894 839163 850198 949659 948431 4082411 4270994 40.15 71.7 1
12:31:05 2024-01-25 619743 611286 196020 192333 301396 310045 312068 309692 204234 208387 249614 248183 285481 286714 3470933 3708137 5409169 5252456 989371 1023844 274918 242691 251621 252533 281968 272624 271168 273078 196959 197145 641072 615586 1386363 1364594 419557 415228 596052 606985 740873 719490 770932 774754 811823 820342 795378 879500 1854932 1949417 1223411 1025528 657382 642074 771753 771502 802576 815052 844118 852007 941233 945645 4135889 4280360 40.15 71.7 1
12:31:06 2024-01-25 623069 612659 196025 191931 302774 308674 313494 311330 204234 204686 249577 249289 284881 287720 3479344 3750431 5427820 5243078 979464 1023844 275533 242097 252617 251901 280144 277109 271843 272245 196406 196871 638253 615146 1394039 1364843 417770 411035 601480 604027 738087 726722 770729 770226 811536 827462 790860 877785 1857572 1927148 1145295 1019031 655122 645726 774375 764723 805989 819593 839760 848988 948743 946579 4148250 4274260 40.15 71.7 1
12:31:07 2024-01-25 618292 611286 196025 191931 302274 308674 313750 308358 204302 204290 249261 248908 285481 286450 3479344 3769485 5465122 5254333 997914 1027213 274918 243099 251055 252287 280886 272173 271807 272696 196959 196837 641072 611750 1396739 1363875 416584 414153 598112 599973 745171 723590 769023 774681 817484 822541 792978 884837 1865521 1960589 1198969 1012428 656993 643627 767263 769971 809496 818017 838565 853422 949979 950446 4088399 4270994 40.15 71.7 1
12:31:08 2024-01-25 620254 613427 196025 192502 301326 308120 312104 309727 204302 205151 245846 248908 285481 286338 3479344 3718566 5408443 5231539 987958 1023844 276220 243711 251834 252533 279913 272660 270566 272852 196959 197008 641072 615788 1386161 1357549 417110 412264 596382 603915 735680 719527 770022 774315 811712 826628 797838 878761 1856195 1946256 1223411 1026077 658872 641928 774375 771502 802576 816163 845770 852663 940685 947725 4164086 4283612 40.15 71.7 1
12:31:09 2024-01-25 620784 611261 196025 191931 302098 309547 313455 308037 204904 204147 245882 249670 284748 288035 3476865 3774326 5427820 5229966 983315 1023844 275762 241981 252617 251691 280144 272624 272223 271794 196959 196564 642481 613313 1399690 1370171 417770 411035 597965 601346 738068 724589 767238 772569 815822 827571 788100 877356 1856158 1936553 1225330 1019691 654846 647103 774925 769424 808202 820209 839760 848988 948926 946579 4132937 4281514 40.15 71.7 1
12:31:10 2024-01-25 614722 611065 195740 191931 300478 309055 312068 308358 204904 203718 246228 248908 284881 287594 3479344 3743999 5427898 5265549 994520 1023844 274463 242016 252403 252077 280144 273495 269707 273114 196959 196837 642481 606164 1396462 1355373 415403 412880 597081 604450 743062 718507 764316 773766 808729 819801 795056 882397 1854932 1966169 1198463 1016849 656057 640039 767882 771429 807149 815946 839648 851336 948743 942638 4104984 4266591 40.15 71.7 1
12:31:11 2024-01-25 619990 612555 196576 191585 303023 308674 312068 310913 204092 204576 249650 248942 284881 287630 3479344 3731928 5401472 5244968 983736 1023573 274954 241981 252225 252077 281427 277232 273365 273149 196821 197488 639663 615624 1389407 1361805 417770 412228 601053 603095 738068 724589 770022 769896 811035 826403 792203 876997 1854932 1931103 1202490 1020290 652725 645121 775605 766565 806575 820789 842120 846313 945873 953816 4146062 4272741 40.15 71.7 1
12:31:12 2024-01-25 617305 613857 195476 192828 300930 309547 314900 310159 204336 204147 249370 249450 284881 285837 3479344 3766481 5455796 5254333 998040 1024249 274498 241981 251090 252498 280040 272208 271428 272245 197236 196564 638253 610006 1430441 1362908 416584 412264 596382 600589 740924 719299 764633 774644 815208 819224 789886 883025 1864204 1958742 1198969 1012456 656915 643627 767397 767637 810601 818253 839970 851374 952115 951045 4086907 4277092 40.15 71.7 1
12:31:13 2024-01-25 620186 612825 195887 192526 301104 308085 312762 309688 204268 208716 245874 248908 285365 286477 3486796 3713409 5418495 5248720 990937 1023844 274954 242016 251621 252498 279980 272660 270566 273114 196959 196564 645300 615788 1404812 1355623 417110 412880 596382 603559 741071 717703 772565 774865 810462 820559 793365 880164 1854932 1964231 1200607 1023197 657886 642074 772987 771502 802576 811536 845694 853731 944813 948637 4141259 4293827 40.15 71.7 1
12:31:14 2024-01-25 624200 613820 196025 191931 302314 308085 313971 310012 205223 204290 246056 249704 284881 288035 3484309 3772860 5437146 5243078 979539 1023844 275762 242016 252653 252276 280571 271757 272258 273078 196821 197214 639663 615788 1399221 1364843 418662 411938 600323 603020 738068 725653 769437 771539 814055 827023 789850 876997 1853605 1931103 1200818 1019528 654655 639970 773826 765608 804542 819215 839225 846537 946056 954278 4155678 4279918 40.15 71.7 1
12:31:15 2024-01-25 623743 614466 195643 192701 301044 310423 312619 310020 204166 204505 246019 249773 289858 286750 3478305 3718432 5390519 5238968 982260 1026756 276608 246429 252653 252287 279292 273495 270566 273114 196959 197179 639663 611449 1397702 1360977 417177 409775 595318 604878 737796 718754 767725 771539 806926 824627 795621 875088 1852297 1945957 1219573 1025839 655122 641129 774962 769209 804206 818472 841648 848988 944680 948431 4170506 4280360 40.15 71.7 1
12:31:16 2024-01-25 618929 612847 196122 192262 303681 308965 312910 308217 205297 203827 246222 249567 284703 288369 3476319 3784331 5427446 5246658 986052 1024134 275215 241981 252725 251726 280192 272624 270979 273114 196959 196564 639663 608193 1423352 1373089 415403 411649 599863 602052 740924 724589 765167 770139 815822 825237 791080 878531 1861556 1946729 1227249 1011017 652792 643897 769452 765050 811220 818026 834882 847742 952461 946543 4108229 4264908 40.15 71.7 1
12:31:17 2024-01-25 615163 612560 196029 191965 302061 310387 311783 310926 204801 204005 246716 248080 285325 287536 3480451 3713186 5398738 5265450 994495 1026231 273241 242726 252225 252112 280774 272624 269742 273985 196406 197488 638253 609931 1394924 1352592 416289 414153 598112 606612 742572 720389 767725 774865 806926 820415 795533 883727 1858913 1962272 1217749 1016065 655122 640186 767919 770373 806596 816163 840958 850760 948743 942942 4114153 4278642 40.15 71.7 1
12:31:18 2024-01-25 620259 612504 196576 191593 303307 308674 312578 310197 204097 205105 246149 249463 285713 287459 3475484 3739920 5412387 5246473 982334 1023378 275568 242016 252364 252254 281034 271792 272033 273915 196793 197179 644464 615788 1398082 1364843 417110 414934 601670 601781 740546 726682 770059 772201 814055 827571 792203 876997 1853605 1931103 1219440 1020290 653257 643627 774501 765608 802502 820406 842882 847139 945785 946615 4151722 4274260 40.15 71.7 1
12:31:19 2024-01-25 613135 612993 196438 191766 303271 308493 313786 309223 204336 204290 249686 248114 285503 288031 3476324 3757379 5458577 5263699 996494 1027013 274812 243304 251585 252287 281034 272208 271977 272867 196959 197145 641072 611675 1394213 1364843 417177 414845 599439 602140 745171 724589 765475 774865 816400 820415 788465 886322 1864204 1955910 1197120 1011017 656057 643627 767374 765878 808922 818598 839760 852851 951751 951118 4088895 4267950 40.15 71.7 1
12:31:20 2024-01-25 621815 611286 195750 191965 301427 308120 313017 310233 204092 208533 249614 248528 285365 286714 3481495 3713186 5411970 5259928 990786 1023844 274954 245072 251834 253064 280074 272624 270979 273149 196959 197406 642481 617832 1387907 1355623 417735 413534 597264 603559 740364 718210 772290 774865 809281 820595 793365 880942 1854932 1949253 1219573 1023197 657886 641620 771635 772086 802576 811536 845393 852007 943434 945681 4136421 4280560 40.15 71.7 1
12:31:21 2024-01-25 633639 609532 196029 191931 301881 308674 314042 309258 204302 204864 249297 249670 284881 287850 3470966 3753269 5444625 5241076 982419 1025953 276007 243693 252653 252077 280284 274946 272293 272867 197200 197145 647766 615700 1415409 1369899 418960 411649 595154 600858 737642 725382 767143 770410 816400 825824 788695 876997 1853569 1936848 1206365 1019565 655122 644572 774962 764723 807204 819629 841557 848988 947398 952006 4151722 4274260 40.15 71.7 1
12:31:22 2024-01-25 617849 611322 196180 191935 302810 307154 314007 308394 204302 204147 249370 248942 285927 285837 3479344 3766630 5442868 5269311 997326 1026756 274777 243477 250875 253099 280039 274593 271428 272626 196959 197302 642481 610956 1401208 1364843 416880 414117 597840 602592 745282 720389 763196 774410 816129 818647 788731 883727 1864204 1955910 1198969 1013177 656952 643627 767374 765842 807204 818472 839760 850842 952680 950446 4072817 4264908 40.15 71.7 1
12:31:23 2024-01-25 612162 612555 195887 191931 302102 308085 312139 310704 203634 204864 249614 248149 285281 286911 3478607 3698979 5396365 5248441 992589 1026231 274670 242656 251513 252429 280074 275189 271288 272972 196264 197660 640176 615349 1402537 1352205 419259 414300 598112 605637 740924 720084 771592 774865 806963 820559 793213 879817 1853605 1949566 1204373 1018804 656448 640222 768327 769246 806025 816163 841051 852044 947398 945014 4117663 4264908 40.15 71.7 1
12:31:24 2024-01-25 624331 611261 196162 191900 302841 308191 311849 310268 204302 204290 249686 249289 284881 288865 3470895 3719752 5350278 5248710 978145 1023844 274706 244623 252364 252254 281445 272554 270461 274036 196749 197660 636844 615183 1426045 1362908 417770 412916 601591 606068 740741 724589 771703 768158 811072 829914 795056 879649 1849667 1936465 1223411 1023197 652328 641620 772730 765608 802502 819251 844118 846537 944813 946615 4151722 4274260 40.15 71.7 1
12:31:25 2024-01-25 621462 612430 196300 191931 303307 307154 313089 309258 204336 204290 249686 247770 285281 287823 3469441 3750407 5440283 5246546 992449 1023428 273241 242761 252689 251726 281680 275883 271977 272902 197375 197385 642481 608193 1419219 1365288 416880 414628 602372 604456 742805 725653 764324 774828 816400 820523 789886 883765 1866833 1949529 1211907 1009581 653257 643627 768327 765842 811795 821144 838565 851561 955237 946615 4096405 4264908 40.15 71.7 1
12:31:26 2024-01-25 618025 610856 196300 192537 302350 308120 313053 311211 204092 204290 249759 248149 285860 287392 3479344 3704150 5396000 5263699 988789 1023844 274498 243693 252189 252498 280144 272695 271358 273114 196157 198542 640702 614994 1387794 1354075 418960 414592 596015 606915 742274 722599 772215 774958 806854 820523 797848 883460 1858913 1951986 1227249 1020290 656993 642985 772730 772596 802576 811536 845995 853219 943397 945681 4136421 4280360 40.15 71.7 1
12:31:27 2024-01-25 627004 612560 196300 191900 301886 308674 314126 309258 204336 204864 246019 249289 284645 287594 3470618 3761275 5443057 5235602 979464 1023844 276379 241946 252617 252077 280253 272660 272258 272210 197236 197008 642481 613426 1395202 1375552 418960 414052 599885 603057 739642 723441 768994 772201 816216 828741 788100 878873 1860130 1934732 1227249 1018767 656057 647525 774375 767505 809496 817990 839485 848346 948743 946579 4129438 4267714 40.15 71.7 1
12:31:28 2024-01-25 617416 612394 195746 192502 301388 309110 313971 308288 204904 204290 246751 248908 285281 285882 3476865 3761422 5442982 5238998 996576 1023844 274690 242016 252617 252498 278444 272624 271428 272245 197375 196564 648119 609061 1396028 1362908 416584 415228 599014 604027 744505 719527 765092 778173 815104 823123 792581 884535 1862880 1962856 1227249 1015398 658872 643897 769415 773815 810644 816281 837335 853256 951041 947019 4098906 4275653 40.15 71.7 1
12:31:29 2024-01-25 618567 612122 196025 191931 302350 308156 311813 310233 204268 204576 249686 248908 284047 288694 3479344 3725315 5371868 5245052 978145 1023844 274918 242016 252725 251481 280999 273460 270721 273950 196959 197488 639663 613426 1414146 1364843 417770 412880 600323 606705 741294 725688 773332 771652 811823 829914 795547 880111 1854547 1935598 1206257 1023197 651326 643897 775605 767240 804858 820442 844451 848383 945909 946615 4152007 4277092 40.15 71.7 1
12:31:30 2024-01-25 617416 611286 196025 192214 302336 309110 313750 309727 204904 204576 249686 249242 285824 286736 3479344 3761422 5455796 5261948 996769 1024098 274918 243099 251621 252112 281462 272208 271807 273078 197514 197145 641767 611675 1401208 1364843 417177 414772 599737 601512 745171 724589 765475 774804 818192 823050 792550 885505 1865521 1960688 1219440 1013225 656993 644536 767919 765842 808922 818253 839760 851411 952461 946579 4072817 4264908 40.15 71.7 1
12:31:31 2024-01-25 619953 611322 195750 192498 301855 308120 313053 311330 204058 208533 249650 248149 285481 286714 3475896 3700147 5399844 5254333 989371 1024770 275340 242726 251798 252498 280036 272624 271203 273114 196959 197145 639663 616582 1393353 1353701 418031 414117 597264 605344 740181 719262 774492 774410 809281 820559 795378 881196 1859854 1951342 1204373 1024617 658872 644960 774925 772412 802576 811536 845995 853256 943471 947688 4145800 4283612 40.15 71.7 1
12:31:32 2024-01-25 623512 612993 196025 191931 302510 309328 314042 308037 204762 204576 245672 249670 284881 287630 3478607 3766795 5427446 5235602 979539 1023844 276185 246573 252653 252042 280135 272624 271998 271829 197514 196564 643891 613501 1403425 1372115 417770 410999 598521 600307 738359 722503 765438 770373 816400 828741 788100 876997 1854932 1943874 1204373 1019616 655122 647562 772693 769424 809299 820789 838976 848988 946905 953999 4129142 4270994 40.15 71.7 1
12:31:33 2024-01-25 621472 611261 196571 191593 303200 309547 311961 311175 204268 204720 249650 249254 284881 287995 3469992 3728112 5396627 5243078 983736 1023844 274954 242016 252617 252287 281462 272398 270979 273149 196683 197488 641606 615183 1408540 1362908 418365 412264 601633 604878 735716 725616 771703 770410 811718 826987 793365 876997 1852297 1927148 1233006 1022469 652328 644811 774375 765608 807149 823041 844451 846351 945946 953816 4150691 4270994 40.15 71.7 1
12:31:34 2024-01-25 615163 610860 196300 192088 302092 309110 313494 309258 204302 204290 245874 247942 285824 287599 3469441 3755508 5442594 5254333 991003 1023479 273241 243251 252403 251726 281541 272589 271393 273078 196959 197145 641072 608193 1395454 1364843 416584 414809 602023 601781 745171 725616 765511 774865 816400 820523 790446 885023 1864204 1955177 1211907 1010262 654655 643590 767845 765842 810644 820209 839970 851224 957544 953669 4102349 4276618 40.15 71.7 1
12:31:35 2024-01-25 623143 614466 196025 192537 302301 308120 313053 310420 204522 208716 244049 248908 285860 287306 3479344 3691975 5404104 5248710 990868 1023844 275762 242353 251870 252533 280144 273617 270979 273149 196959 197145 646709 617545 1407312 1358007 418362 413534 597688 604775 740364 719262 773390 774865 811645 825237 795056 879537 1854932 1953849 1202490 1025384 658822 643897 772730 772633 802576 815629 846597 853293 943306 948674 4140128 4289323 40.15 71.7 1
12:31:36 2024-01-25 622828 614296 196545 192327 302632 309547 314928 308358 204904 204864 249225 249532 285272 287999 3470933 3766288 5427446 5239338 979539 1024098 275991 243427 252617 252498 280179 272173 272258 273078 196959 197179 638253 615183 1416999 1367753 417110 412264 599737 602200 737642 726682 769543 772122 815822 826405 790446 876997 1856238 1933572 1228856 1020253 655122 644536 774962 765608 805989 819215 839225 848988 946905 952006 4153201 4285281 40.15 71.7 1
12:31:37 2024-01-25 618605 614722 195338 193005 301250 310423 314554 308217 205086 204148 246440 248874 285281 286275 3480962 3755759 5465122 5259946 1000052 1024098 274954 242016 251870 253309 279735 274520 272033 272661 197236 196871 643891 609781 1396028 1364571 417177 413171 597688 601161 742536 722467 764316 775031 815822 820415 791044 882123 1864204 1961464 1215673 1013898 658822 644572 767919 768121 809496 817894 839163 850760 951041 952612 4080149 4264908 40.15 71.7 1
12:31:38 2024-01-25 623587 614658 196175 192561 301960 310423 312874 309621 204801 205440 245700 249359 285610 286441 3481057 3717341 5409169 5254333 989371 1023844 275991 243621 251834 252533 279718 272660 271358 273078 196959 197302 639663 616948 1387852 1359049 418067 412264 595928 603559 738722 718247 772839 774865 811413 825237 796937 879500 1854932 1949417 1203903 1025384 657886 643897 772730 772633 802576 816163 845995 852650 940722 947055 4136421 4274260 40.15 71.7 1
12:31:39 2024-01-25 622048 612989 196025 191931 303429 309875 314926 311110 204835 204828 245874 249635 284774 287891 3478494 3761459 5435093 5235602 981240 1026231 276644 246537 252653 252287 280179 275372 272033 271829 196959 196564 648753 612988 1403192 1371844 418365 412264 598557 600697 738163 724319 765511 770410 816400 827023 788100 876997 1853569 1934805 1204373 1017320 654189 645028 774962 765915 807204 818026 843546 848988 947398 951970 4136421 4270994 40.15 71.7 1
12:31:40 2024-01-25 619563 611322 195970 191931 301077 308674 314007 309480 205051 204363 246149 249463 285646 286333 3480451 3761309 5455796 5246728 996732 1024244 274918 242761 250911 252498 280912 272208 271463 273078 196959 197302 641072 611314 1388923 1364843 417177 414809 598290 600858 745171 723015 765475 774865 817866 820487 789886 886322 1862789 1958685 1200818 1013177 656915 644572 769011 765842 810644 819629 838565 851561 955466 946543 4098294 4270994 40.15 71.7 1
12:31:41 2024-01-25 615299 612993 196025 191931 301886 307619 312767 311140 203917 204290 249723 250021 285592 287783 3484599 3707897 5410308 5265549 988752 1026231 274918 243099 251975 252498 280144 272624 271323 274334 196131 197488 634459 613426 1424239 1351783 417110 414772 598112 607135 743172 722562 771740 774994 808103 820523 796697 884711 1858913 1958685 1202490 1017320 657613 641129 768908 770373 807168 817316 841014 852044 948281 945645 4114006 4270994 40.15 71.7 1
12:31:42 2024-01-25 619748 610175 197057 191593 303982 310423 311747 311648 204302 204864 246264 249496 285824 288513 3481505 3733173 5402704 5254257 981743 1024134 275797 242726 252689 252289 281698 272173 271168 273950 196406 197660 640176 615788 1407758 1361880 417110 412300 603410 605637 740364 726682 772290 770446 815244 827571 793365 878910 1854932 1934768 1211907 1022469 652328 644811 774962 765573 804849 820442 843518 848988 947398 952006 4155178 4280360 40.15 71.7 1
12:31:43 2024-01-25 614786 610856 196438 191931 301994 308674 313684 309294 204762 204290 249406 248114 285940 287594 3475933 3754678 5458577 5265589 997364 1025953 274777 243164 251408 252498 281034 272398 272033 272867 197514 197008 634992 611675 1423935 1368085 417770 414809 599439 602089 745700 725688 765475 773863 816400 820487 789886 886322 1864204 1955910 1219440 1011017 656679 643627 767747 765264 811795 817414 837335 851523 953848 946615 4084551 4264908 40.15 71.7 1
12:31:44 2024-01-25 617358 610856 196118 191965 302102 307870 311716 311211 204092 204290 246788 248149 285481 286750 3474944 3704224 5397320 5259091 987883 1023771 276272 242622 252206 253134 280004 275177 270909 273078 196959 196598 642481 616279 1420611 1359478 418362 412300 596235 605674 738758 718247 772290 773766 810451 825237 795621 878873 1852297 1948109 1223411 1024654 658354 643441 773278 773264 802576 816163 845995 853293 941935 946823 4127042 4266628 40.15 71.7 1
12:31:45 2024-01-25 620259 610170 195750 191965 302098 306721 314742 308323 204302 204290 246092 249704 284681 287630 3481094 3761384 5431324 5235219 981278 1026231 276129 243873 252508 252183 280083 275177 272690 272104 197200 197042 642481 613426 1405898 1373089 419557 412264 599848 601161 738163 723564 769543 770446 816400 828741 788695 877634 1854932 1934805 1204373 1019528 654127 645028 774962 765264 807204 816839 841333 848988 947398 953388 4146062 4270994 40.15 71.7 1
12:31:46 2024-01-25 617406 611322 195750 192611 301185 308565 313786 308358 204904 204290 249686 248942 284965 285837 3478456 3766762 5457345 5259946 998152 1024134 275091 243693 251369 253241 280039 274593 272117 272972 197514 197042 661908 609668 1423275 1364843 417473 414772 597044 602666 744570 722430 765438 775031 816400 823123 791044 885691 1862752 1958742 1200818 1013898 657886 645064 766120 767541 808922 818472 839760 848311 953848 946615 4084777 4274260 40.15 71.7 1
12:31:47 2024-01-25 620227 611322 196025 192229 301467 308120 313565 311065 203951 208423 249650 248149 285860 286817 3478767 3704150 5405319 5231577 988715 1022613 274954 242761 251621 252498 280591 275372 273054 273703 196923 197522 641072 615713 1420149 1355953 419856 414628 598924 606826 738430 720353 773666 778173 809245 825237 794934 882397 1862866 1951783 1229168 1020290 657886 642074 770543 770410 805989 816163 844118 853293 948743 948431 4117602 4274260 40.15 71.7 1
12:31:48 2024-01-25 620259 610924 200139 191612 303795 308529 313089 311771 204268 208423 249370 249554 285281 288035 3470933 3735876 5403088 5244968 981634 1023479 275568 242050 252689 252463 281769 272208 271463 273149 196780 197625 641606 617908 1395765 1364843 419557 413390 603229 604462 740693 726609 771743 772670 814667 826758 792618 878873 1858913 1933881 1217557 1021742 653257 643627 774962 765264 804849 820478 844192 848988 946056 953706 4155178 4274260 40.15 71.7 1
12:31:49 2024-01-25 614287 611101 200139 191931 303311 308347 313529 309949 204938 204290 249759 248149 289826 288071 3479344 3757036 5448032 5259946 989559 1027075 273277 242761 252653 251726 281069 272434 271428 273114 196959 197179 641072 607615 1402152 1367032 417770 414664 601406 602949 746758 726572 768629 774791 816290 820559 791044 885691 1865483 1952257 1210023 1011017 654655 645726 767747 768121 809496 819629 839760 848311 953848 946543 4080149 4264908 40.15 71.7 1
12:31:50 2024-01-25 619515 611322 196025 191965 301467 308085 313089 310233 204302 208423 249686 250021 290086 287154 3470933 3709567 5405319 5256197 988752 1024194 274954 242761 251090 253440 280245 272695 271203 273114 196406 196871 639663 615508 1412745 1353701 418067 414484 599459 607252 742274 721573 772178 777068 811823 826878 795547 882012 1853605 1949491 1225330 1024654 658354 641583 770543 772086 805729 816163 845393 853293 944680 944501 4127042 4271214 40.15 71.7 1
12:31:51 2024-01-25 622869 611261 200134 191593 303302 309110 312175 310704 204085 204720 249334 249289 284965 287630 3474388 3715836 5393789 5239338 981634 1023844 275340 242016 252617 252077 281659 272138 271393 273790 196406 197591 634730 615788 1387360 1364843 418960 412880 602095 604414 736236 726425 773399 773852 811499 828668 793180 876810 1860167 1937090 1215673 1022469 653257 643603 776712 767187 805952 820369 841611 852049 948632 951970 4148250 4274042 40.15 71.7 1
12:31:52 2024-01-25 614722 612984 196442 191896 302977 309110 312696 309294 204870 204290 249650 248149 285682 287594 3470975 3747707 5442594 5261835 991003 1024098 273241 242761 252617 252077 281427 272398 271393 273114 196959 197317 639663 610006 1405460 1364843 417473 414772 601633 602909 746229 726682 767180 774865 817300 825458 793115 886135 1866783 1959830 1211907 1011781 655589 644500 769011 765805 811178 820643 839760 851411 955914 951934 4098629 4270994 40.15 71.7 1
12:31:53 2024-01-25 623074 612560 196296 191965 303307 308674 313750 310233 204268 205151 249334 249670 285468 288274 3470895 3751989 5427820 5227503 980935 1023844 275762 242016 252653 252498 281729 271792 272258 273114 196959 197488 638253 616506 1397323 1364843 418031 412880 602446 602632 740581 726682 770022 773218 815822 827023 791044 878873 1853569 1935952 1145295 1022328 656004 647103 776577 768877 808872 820752 843322 851411 948743 954061 4157655 4274260 40.15 71.7 1
12:31:54 2024-01-25 618292 615254 196433 191935 302345 309110 314042 309258 204904 204290 249759 249254 285824 285891 3478494 3766795 5455796 5261948 996769 1024098 274883 242761 251408 252498 281026 272589 272033 273078 197558 197145 633776 611238 1401208 1363747 417770 417033 598521 601708 746229 723527 765511 776921 816400 820451 791007 885654 1862789 1957297 1213790 1013898 658402 647525 773409 770190 811183 816018 838976 855063 954551 951009 4080149 4278253 40.15 71.7 1
12:31:55 2024-01-25 624595 612989 195887 192537 301150 311595 312910 309945 204302 204290 249614 249773 284952 288009 3475896 3738733 5390519 5248710 979114 1023844 276185 246465 252689 252463 279292 273878 270566 273149 196959 197179 639663 613426 1408355 1360977 417770 411035 598112 605344 738068 720353 769437 772670 809281 826405 795964 876997 1849667 1943051 1221492 1026261 655122 642074 774962 772164 808297 820739 845770 851374 944570 950336 4181502 4283414 40.15 71.7 1
12:31:56 2024-01-25 618679 611252 196122 191826 302310 309547 313053 308323 205257 204042 246323 249704 284681 288274 3468417 3777951 5435206 5235602 982334 1023337 276185 241725 252689 252322 280179 272695 271393 272019 197514 196359 648119 608762 1406065 1373089 417770 411649 598557 601161 739804 723527 765475 770410 818717 827023 788731 878494 1857557 1943973 1204373 1017320 654189 645520 774501 769246 809496 819215 841333 853758 949942 955845 4131826 4279676 40.15 71.6 1
12:31:57 2024-01-25 615447 613866 196025 192489 301388 309559 311783 309838 205365 203968 244837 249289 285281 288189 3479344 3723794 5405319 5254033 997364 1026027 274498 242726 252653 252463 280179 274072 269777 273915 197375 197179 646709 608627 1412498 1358388 416584 414444 598112 606612 742769 718247 767126 774865 810462 820523 795497 885023 1862880 1962309 1227249 1015342 658822 643590 770543 772086 811795 816281 839163 854544 952461 952870 4081519 4279918 40.15 71.7 1
12:31:58 2024-01-25 624920 614305 195918 192796 303073 308156 313089 309945 204762 204290 245938 250785 285281 287558 3484309 3726062 5380932 5250587 981353 1024116 276644 243427 252689 253239 279292 273460 270979 273149 196959 197179 639663 613426 1418125 1360977 417770 411649 598112 606500 737569 720316 769985 773766 809281 826405 795497 878247 1854932 1948029 1223411 1026114 658354 643897 772472 773730 802576 816163 846634 853293 944680 948395 4146062 4293635 40.15 71.7 1
12:31:59 2024-01-25 623830 613857 196402 192384 305239 310423 313350 308182 205725 204290 249650 249739 284748 288513 3479344 3783599 5442594 5235602 982334 1023844 276185 242353 252689 252287 280267 272435 272258 272661 197236 197145 639663 615259 1410070 1372115 418326 412880 598521 601708 738758 726168 768854 772122 817557 827059 790446 879500 1858913 1934805 1229168 1020290 655122 645520 774962 765878 807204 819759 841014 851448 948743 954061 4148250 4276088 40.15 71.7 1
12:32:00 2024-01-25 616173 614617 196122 192701 303380 309985 314377 308217 205405 204793 246570 249532 285281 285869 3484309 3766337 5455796 5261685 999654 1024098 275340 244804 251621 253309 280179 272660 272258 272852 197236 196598 645300 611238 1390916 1364843 417770 414117 598112 602629 744753 721956 765475 776713 816400 820487 791044 885654 1862789 1958413 1223207 1013898 658354 644536 768455 768121 809496 818472 839760 849516 953848 951118 4061166 4270994 40.15 71.7 1
12:32:01 2024-01-25 619748 611322 196122 192865 303887 310387 313243 310526 204166 205440 246222 248805 285575 289376 3481094 3710874 5404066 5242920 990786 1023844 275340 242761 251657 252568 280144 272695 270979 273114 197236 197179 639839 616666 1417300 1355623 418362 414444 600253 605637 740924 719299 773390 774958 811682 825237 795621 879155 1854932 1949491 1227249 1024654 658822 642985 772730 772633 802502 816244 846634 854582 944680 948431 4136421 4274260 40.15 71.7 1
12:32:02 2024-01-25 622048 611322 196300 191952 303307 309328 313720 310891 205017 205368 246533 249567 285410 288148 3480451 3757141 5427446 5241175 980935 1023844 275533 244587 252472 252498 280606 271792 272258 273078 196821 197179 638253 616065 1407284 1367753 418362 413207 601480 603095 738722 726682 771117 772670 816400 827023 792203 876997 1857557 1933572 1188307 1020290 656057 645520 774962 765842 807204 820442 843518 848988 949602 954061 4145800 4280360 40.15 71.7 1
12:32:03 2024-01-25 618679 611322 196020 192229 302350 309328 314734 308358 204904 204290 246533 249498 286141 286463 3480830 3758364 5470312 5263699 1000052 1026756 275304 242557 251870 253274 280570 275116 272619 272661 197514 197008 646709 609753 1392797 1364571 417473 413534 598112 602517 743062 723257 765438 777263 816400 820451 792203 884986 1864204 1958685 1198969 1013177 658822 645520 768364 769246 810644 819629 839760 850797 951077 951118 4080149 4270994 40.15 71.6 1
12:32:04 2024-01-25 621137 612183 199564 192841 301890 308120 313089 309980 204302 208605 249650 248942 285860 286714 3480981 3710688 5411970 5259928 989371 1023844 276220 243693 252150 253029 280144 272660 271393 273114 196959 199458 647590 616065 1409242 1360977 418031 411613 597840 605344 740546 720353 772290 774865 811413 828156 795533 878531 1853605 1949491 1204373 1025384 658822 643897 773826 773181 804286 816127 847274 853293 944142 948431 4136421 4280360 40.15 71.6 1
12:32:05 2024-01-25 620254 612984 196300 191965 302102 308674 314770 308358 204904 204864 246092 249704 285081 288035 3476122 3761122 5427296 5237332 982419 1026719 276042 241946 252725 252463 280183 275336 272809 272415 197236 196837 630822 613426 1394597 1376256 417735 412264 599439 601198 738722 725616 767762 772122 817557 827059 788731 879373 1858913 1937548 1204373 1019528 655122 646469 774962 765878 808349 818062 841611 852813 948743 954061 4145288 4274042 40.15 71.7 1
12:32:06 2024-01-25 628059 611322 196206 192537 302385 309547 314042 308358 204904 204290 244544 248942 290086 285802 3469992 3759857 5471279 5273122 1000218 1028216 274777 242622 251690 253169 280144 272589 272258 272626 197236 197213 643891 611032 1399410 1364843 417473 413498 599590 602554 743062 720389 764895 775031 815991 820451 792765 885023 1862825 1962272 1219440 1013898 658822 645556 768290 770102 810644 815655 839760 852044 949868 953324 4084777 4274260 40.15 71.7 1
12:32:07 2024-01-25 620222 611286 195887 192537 301423 307870 312731 309294 204302 208423 249650 248942 285860 286562 3476589 3708248 5409169 5257914 989112 1023771 276042 242656 252295 253134 280004 275556 271253 272937 196959 197145 641072 615788 1394039 1364217 420155 413498 597688 606612 737872 720839 773390 774865 811682 825237 795621 879817 1854932 1949491 1225330 1026114 660229 643897 773826 773730 802502 816163 847603 854544 941935 947055 4132937 4280360 40.15 71.7 1
12:32:08 2024-01-25 622053 611065 195771 192368 303298 308674 314520 309727 204302 208387 246264 249670 285481 287630 3470895 3753113 5431324 5237493 981634 1026571 276359 243693 252436 252394 280175 274788 272153 272972 197375 197350 648119 617024 1390105 1370171 418031 412300 601621 602835 738722 726682 769437 772670 818155 828261 791044 879537 1858913 1938426 1197385 1020290 655122 646469 774962 767637 807204 819828 842882 848311 946905 954097 4145800 4266628 40.15 71.7 1
12:32:09 2024-01-25 618025 612219 195750 192537 302138 309328 314007 308358 204336 204290 249795 249323 290086 286360 3476009 3762683 5455796 5256197 998076 1026348 275340 242557 251973 253772 280788 275177 272845 272937 197514 197350 642481 611675 1397366 1367753 417770 414408 598075 601744 745282 723573 769099 776677 816400 820451 791080 886098 1864204 1958685 1221323 1013898 659814 645520 769997 770410 811795 818472 839760 853293 952461 946543 4079496 4266628 40.15 71.7 1
12:32:10 2024-01-25 623475 611322 196029 192841 301181 308191 313053 310197 204302 204290 249297 250504 285281 287635 3479344 3734581 5390519 5244968 979427 1024098 276608 246465 252170 252533 279327 273495 273054 273703 197093 197591 641072 612248 1430800 1363348 417770 412085 597817 606055 740167 720316 770022 773218 810562 829914 795533 878873 1854932 1953172 1221492 1026566 658822 643897 774962 774366 802502 817316 847877 853293 942639 948431 4145800 4276088 40.15 71.6 1
12:32:11 2024-01-25 620222 612989 196300 192524 302837 308120 314520 308323 205434 204720 249686 249773 285094 288152 3476009 3780272 5459031 5235602 985366 1026348 275797 246501 252725 252463 280606 272695 271428 272245 197514 196530 655166 610956 1417599 1378491 417770 412121 600942 604027 742394 724479 767350 771355 818717 827023 788731 881196 1860216 1946642 1208140 1016789 655065 647562 772182 765878 811795 820442 839370 848988 952461 946579 4117602 4264908 40.15 71.7 1
12:32:12 2024-01-25 621262 612989 200139 191326 303302 309329 312104 310891 204268 208095 249686 249289 284881 288482 3479344 3725315 5388323 5244968 979539 1024896 274954 242050 252689 252112 281497 272173 271393 273950 196406 197797 640176 614706 1403217 1363875 418031 413534 602335 605945 742274 726499 773956 772486 813835 829877 794908 879350 1860167 1936589 1213790 1023197 653257 646643 774962 767785 806560 820406 844563 848988 947398 954025 4145800 4267714 40.15 71.7 1
12:32:13 2024-01-25 616067 611891 196576 191896 303226 309328 314007 310382 204904 204290 244084 250461 285824 287558 3474944 3750445 5442982 5261835 996694 1026756 275304 242726 251585 252498 281044 272589 271998 272852 197236 197145 641072 611675 1396028 1365767 417770 414809 599811 603530 746229 723527 768881 779206 817300 825150 790263 886135 1869478 1960589 1223207 1014508 658785 645483 769415 765842 811146 820789 842157 854068 953811 955845 4094285 4267714 40.15 71.7 1
12:32:14 2024-01-25 619917 611286 196025 192506 302314 308120 313017 310886 204234 208569 244425 248701 285682 286866 3470933 3700147 5399844 5252456 990975 1024733 275533 243099 252011 253062 280144 272660 271393 274073 197236 197145 639663 616948 1401882 1355623 419351 414772 597044 606068 743062 720316 773952 776640 811645 829711 797133 883122 1862866 1954117 1206257 1026114 660286 646546 777129 774279 804858 817894 847840 855338 943938 948431 4149630 4283137 40.15 71.7 1
12:32:15 2024-01-25 621593 612989 196438 192368 302648 308085 314007 308288 205365 204576 249614 249739 285419 288243 3468380 3771644 5427409 5233699 979501 1023844 276379 241981 252689 252463 280188 272660 272449 272245 197236 197145 642481 615146 1397844 1372115 417994 412264 599863 602052 738758 724589 768817 772670 818717 828772 789850 879537 1864150 1943874 1208140 1021875 656525 648483 774925 771066 811722 823114 840958 850804 950368 952246 4131580 4270994 40.15 71.6 1
12:32:16 2024-01-25 616040 612821 195750 192945 301150 309524 313017 308323 205223 204290 244425 248908 285481 287652 3479500 3733173 5407543 5246509 994520 1026027 274599 242557 252653 252463 279948 273878 270531 273114 197249 197145 645300 608193 1397795 1357858 416584 414543 598112 606612 744349 719262 765475 774994 811645 820523 795497 884986 1861456 1962235 1225330 1016123 660758 644627 771476 774754 811759 815946 842082 857509 952078 946313 4096405 4277092 40.15 71.7 1
12:32:17 2024-01-25 617762 612984 196304 192526 302065 309055 312032 310233 204268 204290 249686 249254 284645 288586 3470895 3718691 5362267 5244968 978145 1023844 275340 242353 252725 251656 281413 273460 270531 273950 196959 197488 638253 613350 1413079 1362908 418365 414117 601480 607997 742274 724589 772847 770410 810462 829392 796697 876959 1852297 1941268 1233398 1025384 654189 641957 774501 772164 807149 824010 846411 848876 945873 950972 4185872 4274260 40.15 71.7 1
12:32:18 2024-01-25 615741 612821 196576 192298 303023 308085 313494 310526 205262 204004 244837 249462 284881 288617 3477010 3772216 5423647 5252555 987457 1024098 273241 242557 252689 251691 281034 272660 271358 273114 197106 197111 642481 606164 1429451 1364843 416289 414448 602095 603522 743822 726682 768036 774403 816400 826987 792765 884986 1862880 1949491 1208140 1011017 653257 643590 769521 765842 812914 823041 839970 853796 956174 955168 4105826 4272121 40.15 71.7 1
12:32:19 2024-01-25 619610 611290 196025 191931 302061 310423 312982 310886 203917 204864 249686 250021 285601 287446 3474944 3700147 5392558 5252456 991649 1023118 274918 242761 251798 252498 280144 272660 271358 273114 196959 197111 636729 615788 1391798 1354662 418362 414772 598112 606668 743025 720316 773390 774994 811035 825237 795378 881069 1854932 1949529 1206257 1024654 658822 642074 773278 773181 803601 816207 846634 856210 946194 950021 4131826 4284397 40.15 71.7 1
12:32:20 2024-01-25 621505 613825 196731 192467 302279 308085 313017 308288 205799 204148 246396 249704 284947 288477 3470857 3779697 5427820 5233699 982334 1025810 276149 243657 252689 252253 280802 272660 271358 272210 197514 196892 650938 609631 1404834 1374063 418365 412264 599737 605259 740888 724039 765438 770410 820100 828189 788695 878531 1857557 1946368 1206257 1017283 654655 645483 774925 768085 809496 819792 841557 848988 948317 951970 4131633 4276618 40.15 71.7 1
12:32:21 2024-01-25 615965 613857 196580 192631 301286 311634 312800 309692 204870 203683 244460 248908 285468 287896 3470895 3716539 5398204 5263699 993587 1023844 274078 242353 252439 252498 280262 273460 269707 273149 197236 197145 641072 609061 1401530 1355623 416584 414736 599889 607135 745171 722467 767725 776517 810426 820487 796697 886010 1858913 1966484 1213815 1016789 656993 642074 769415 774279 809496 818472 839188 852007 948281 944310 4102349 4272007 40.15 71.7 1
12:32:22 2024-01-25 621741 613445 196874 191588 303124 310204 313303 310998 204166 204793 246009 249254 284881 287558 3470020 3715716 5405252 5243078 982334 1023844 274918 242016 252653 252253 281462 277624 271203 273915 196406 197454 638747 615183 1401673 1363875 417994 413171 603838 605637 738758 726682 773390 772122 815208 828741 793328 878873 1854932 1933844 1213790 1023197 653257 645268 774962 764995 805989 820406 841648 848988 947398 951970 4145288 4264908 40.15 71.7 1
12:32:23 2024-01-25 615397 613710 196438 192088 303021 308928 314046 309117 205086 204183 245874 250200 285695 287176 3474944 3753113 5437146 5255963 992914 1023844 273206 242726 251834 251691 281034 272173 271393 273043 196959 196974 639663 609383 1386130 1364843 417770 414845 601480 601744 746229 727198 767688 774865 816400 820487 790446 886047 1862880 1955177 1213790 1009544 655780 644536 767919 765842 809496 816803 839760 852776 953848 953287 4072779 4261629 40.15 71.7 1
12:32:24 2024-01-25 618071 612989 195807 192502 301850 310241 313975 310891 204063 204973 246082 248012 285174 286535 3471558 3700147 5380932 5267665 988011 1022356 274635 243693 251055 252287 279713 272589 271133 273043 196406 197145 645894 615788 1392464 1352480 418031 414736 599811 606500 741412 719807 771703 774958 811035 820523 796752 879780 1854932 1949491 1225330 1022469 658822 641583 771635 772362 804858 816127 844155 853293 944680 947725 4117663 4264908 40.15 71.7 1
12:32:25 2024-01-25 619711 611261 196580 191292 303271 308674 313265 310197 204234 204686 245765 249463 285032 287342 3471046 3730818 5399844 5239338 983548 1023844 275497 241981 252617 252077 282566 273672 272258 272852 196959 196564 630822 615183 1414010 1368724 418326 412264 600323 601744 738722 727758 769400 772670 816400 826987 791007 878873 1854932 1931589 1210062 1020253 656248 644536 774962 765608 805989 820406 842572 848988 947398 952006 4148250 4270994 40.15 71.7 1
12:32:26 2024-01-25 614722 611252 196398 191593 302562 308674 312624 308358 204234 204290 245807 247736 285281 287306 3481500 3747623 5442906 5252456 992449 1023844 274883 243693 250768 252042 280732 271757 271393 272245 197200 196564 632212 611238 1432029 1362908 417770 414809 600323 602052 745171 723564 765475 774865 818717 820415 788731 885023 1861556 1953067 1219440 1011017 656057 644500 767919 767815 808349 818472 839760 851411 952425 951118 4067042 4261629 40.15 71.7 1
12:32:27 2024-01-25 619939 612993 196029 192337 301850 309547 312723 309945 203917 204864 249225 248114 284947 286678 3469992 3699755 5402591 5244824 987370 1023313 274463 241981 251055 252287 279292 274946 271063 273043 196406 197179 636844 614874 1396325 1353701 418031 414772 598112 605344 742646 721409 772290 774865 808103 820523 795621 880795 1854932 1949491 1202490 1022469 658548 641129 771635 771502 804858 816127 844155 853256 944680 947019 4117663 4270994 40.15 71.7 1
12:32:28 2024-01-25 612130 611257 196798 191279 303088 309110 311630 309980 203917 204290 245672 248908 284481 286714 3471158 3707767 5408635 5237332 981353 1023697 274741 243693 252436 252042 281427 277232 270566 273114 196121 199585 639161 615183 1413362 1364843 417735 414934 603516 601708 737642 726682 768817 771502 816400 828741 789850 876997 1854932 1931103 1188307 1020253 655122 643627 774375 764455 804812 820406 841611 847742 946727 946579 4145288 4264908 40.15 71.7 1
12:32:29 2024-01-25 613852 611252 196029 191593 302810 308674 313742 308288 204234 204147 245846 247358 284952 286678 3455951 3734383 5433275 5257914 992665 1023771 272874 242656 251690 251552 280893 273913 271253 272626 196959 196564 639663 606239 1390577 1364571 417177 414772 601480 601744 744276 728230 765438 773766 815822 820451 788695 883453 1858913 1949491 1211907 1009507 653257 643590 767919 765608 810644 819629 837969 848988 953136 953324 4078641 4255556 40.15 71.7 1
12:32:30 2024-01-25 617358 612555 196099 191965 301396 309547 311594 310233 203566 204004 243826 247358 284047 286240 3469992 3694891 5365557 5252456 991394 1024770 273030 243693 251300 251972 279188 274982 271028 273773 195917 198383 642152 613449 1392544 1350555 418365 414809 599539 606500 743062 720353 771117 778173 810462 820451 795533 883690 1854932 1958685 1225330 1016789 656057 640133 770543 770102 804206 816163 842845 852613 946157 947055 4117092 4277092 40.15 71.7 1
12:32:31 2024-01-25 614791 611257 196175 191628 302350 308674 313017 308323 204234 204004 249418 247392 284881 286240 3460960 3746509 5442982 5252456 992375 1023844 274078 241981 250842 252077 280253 274096 273440 272415 197057 198008 643891 609281 1390584 1363348 417770 413354 599052 603057 740888 720316 766937 774994 816226 819801 789850 883690 1861556 1958685 1198969 1011017 657886 643627 767374 769791 808922 818472 839760 848311 950332 950446 4073118 4260043 40.15 71.7 1
12:32:32 2024-01-25 623106 612550 195887 192537 302749 307870 312104 308358 203951 204290 243801 248908 284273 285565 3458492 3692178 5377064 5235602 984401 1022393 275797 246777 251834 252287 278479 272624 270566 272661 196406 196939 641072 616948 1384596 1362158 419856 412121 597228 604589 740167 721573 771517 774865 810426 825237 795621 880774 1852297 1945957 1223411 1025528 658364 642074 774962 771502 802502 817316 844451 848274 939201 945681 4148602 4270994 40.15 71.7 1
12:32:33 2024-01-25 618292 610997 195887 191969 301290 308347 312068 307356 204336 203683 245882 249289 284012 287670 3461035 3777572 5423647 5235602 983736 1023844 274690 246357 252653 251515 279292 272173 270153 271829 197375 195916 659394 608156 1400210 1373085 417177 414052 601480 602784 738284 723380 765167 771654 816253 828668 788100 880164 1853614 1938055 1225330 1015342 653257 644811 770543 767785 810644 819215 836703 848383 951041 952796 4117663 4259892 40.15 71.7 1
12:32:34 2024-01-25 614893 611261 195750 191931 301185 308156 310180 308358 204234 203078 249261 248149 284114 286678 3469992 3715783 5381193 5252466 991686 1020944 272980 246465 251834 251515 279292 272624 269296 273689 196406 196564 652147 606313 1393318 1353701 417645 413534 598112 606500 745980 719416 768359 774828 810672 823123 796715 884572 1856195 1958685 1219705 1015342 656993 641919 767919 770336 807168 816163 842157 852650 948743 942905 4104761 4264908 40.15 71.7 1
12:32:35 2024-01-25 615736 611257 196025 191257 302376 309110 311122 309763 203600 204147 245325 248528 284618 287594 3465579 3716049 5373535 5229495 976753 1023118 274463 246429 251870 250921 280214 276913 269742 273114 196406 197145 641606 613350 1393688 1360977 417770 413207 601053 605344 738489 724589 772778 772201 814095 828668 793254 878798 1853554 1932850 1227249 1023197 652328 642985 773826 765387 803638 820369 844118 846499 944680 953140 4142330 4264908 40.15 71.7 1
12:32:36 2024-01-25 611143 611065 196025 191762 302801 308674 312104 308288 204234 204004 246092 246673 284481 287154 3471177 3737034 5427446 5244968 991003 1023118 272789 242050 251444 251305 280179 277660 270601 271829 197106 196564 646709 609496 1381022 1360977 417177 414520 600323 602052 745171 724589 765475 774403 816400 824253 791986 887067 1861540 1953662 1211907 1010339 656525 645726 769552 768048 809496 817894 839970 850760 950062 948431 4065799 4264670 40.15 71.7 1
12:32:37 2024-01-25 621343 612984 195480 191965 301150 309328 312068 308323 203951 204864 245007 248183 284881 286391 3469992 3698891 5399844 5235602 986548 1022393 274989 241981 251090 252077 279257 272400 269777 272661 196821 196871 639663 615788 1395045 1358388 418067 413207 596382 604887 736236 718247 771117 774865 811072 825237 793365 879500 1854784 1938092 1219573 1026114 656993 641928 774925 770190 807149 817748 843359 848311 940567 949347 4152215 4278329 40.15 71.7 1
12:32:38 2024-01-25 608675 611257 195828 191762 301605 309110 312068 307141 204302 203078 245325 248908 283182 287446 3467519 3774326 5418495 5224320 978767 1022393 274954 246148 252617 251340 279292 272398 270531 270966 196959 196105 643891 609931 1393176 1372115 417770 411613 599595 599936 738977 722503 764895 770410 811063 825824 788731 879500 1852297 1940297 1227249 1018852 655084 647525 772109 768604 810608 820789 836517 848197 951632 951792 4108285 4258335 40.15 71.7 1
12:32:39 2024-01-25 613848 612122 195887 191791 303219 309328 310802 309727 203600 204147 249650 247358 284481 286329 3460684 3688037 5381193 5231539 988789 1022393 272824 241981 251090 251726 279292 272173 270342 273149 195785 197214 646502 613879 1391393 1352592 417473 414809 598112 606612 740595 721536 770022 773827 806890 820451 794934 885023 1854932 1958685 1204373 1016065 656642 641957 769521 773264 808872 816018 841844 852626 948669 945987 4098294 4261629 40.15 71.7 1
12:32:40 2024-01-25 620373 611257 195736 191257 301890 309110 310868 309621 203956 204004 245077 248149 284047 288477 3460960 3710772 5368272 5235602 973942 1020907 274078 246429 252225 250921 280315 277341 269742 273114 196131 196598 641606 613299 1403526 1360977 417770 413534 602335 605380 737314 724626 771192 768158 811676 827571 793365 876997 1844349 1931103 1221492 1022469 651400 642074 773863 764807 802465 822459 845732 848697 943160 953545 4149745 4266321 40.15 71.7 1
12:32:41 2024-01-25 616978 611030 195750 191931 303063 306649 312762 308028 204268 203718 245918 248770 284881 284693 3460960 3739659 5446471 5244968 995314 1022847 274078 246573 250278 251726 280153 271757 272415 271450 196406 196393 647590 609931 1394479 1361805 417177 414772 597118 601198 744643 721956 764316 774994 815244 819837 788695 884422 1858913 1953104 1197120 1012456 656412 643590 765742 765608 807204 818472 839970 850580 954109 950899 4074500 4256728 40.15 71.7 1
12:32:42 2024-01-25 621815 612984 195745 191896 301185 309110 311122 308288 204097 204576 243801 250021 284552 285133 3460998 3700332 5396000 5235602 985141 1022393 274954 246465 251055 252241 279292 272398 269777 272661 196406 196530 642834 615700 1408512 1355623 418362 413498 597264 605344 738722 718210 772290 774865 809281 824970 793365 878873 1849667 1946754 1223411 1023197 656952 642074 771996 772086 802304 811536 845393 852007 941935 944465 4139127 4276862 40.15 71.7 1
12:32:43 2024-01-25 622720 611216 195954 191756 301250 306829 313350 309429 203951 204290 243801 248735 283764 287720 3460960 3756007 5423647 5220594 978552 1023313 275340 246429 252225 251305 279402 272208 271393 271380 196406 196223 641072 613501 1400916 1370171 417770 411649 595154 599973 738068 722467 768891 769828 816400 826441 787579 876997 1853340 1931103 1204373 1017320 653257 645252 774412 765301 806025 815691 842157 848988 946727 958092 4139032 4269683 40.15 71.7 1
12:32:44 2024-01-25 617358 612989 195369 192701 302316 309110 312874 307681 204166 203506 245491 250021 284047 285026 3462116 3754510 5443057 5243078 991499 1022393 273277 246465 251870 252276 278021 272208 270979 271415 196959 196223 649704 607760 1393464 1360977 416584 413534 598553 603095 740035 719527 765167 775031 813479 820329 793365 881106 1858913 1957297 1223411 1011017 657886 643627 769452 768158 809496 811536 837335 850797 950368 950021 4070770 4260005 40.15 71.7 1
12:32:45 2024-01-25 622700 611944 195192 192288 300656 311375 311452 308253 204131 203862 245108 249567 283600 286571 3455988 3718691 5377363 5231651 975762 1021784 274918 246011 252439 251515 278444 272660 269742 272280 196406 196564 638253 609781 1406219 1360013 414461 411071 596405 605380 738068 719299 769505 770446 808103 825824 793213 876372 1844114 1940297 1215735 1025384 656915 643170 773826 771539 802576 816163 844118 848348 939238 944310 4127042 4270994 40.15 71.7 1
12:32:46 2024-01-25 629370 611257 195750 191619 300974 306685 313499 310012 204097 204042 245144 251254 283945 286795 3468568 3761312 5418495 5220594 975947 1020944 274549 246047 251834 251469 279098 277109 271014 271190 196406 196223 648295 612988 1395810 1370171 417770 411649 595154 602089 736564 721445 765475 769319 816400 826758 787542 876997 1852297 1935709 1225330 1017320 653257 644572 774490 764723 806934 818472 839760 848988 946727 955619 4127042 4255556 40.15 71.7 1
12:32:47 2024-01-25 616269 612560 195750 191900 301396 306937 312798 309793 203951 203400 245345 250549 284197 284821 3471046 3751882 5442982 5238968 994520 1023844 273277 246429 250666 252289 279788 277145 270790 271190 196406 196223 641072 609061 1394691 1360977 416584 413207 596419 599456 740924 719262 764352 774994 814055 819224 788731 881143 1858913 1953141 1223207 1011017 656915 639970 766813 765915 808349 817894 838565 848311 949659 948431 4070770 4259892 40.15 71.7 1
12:32:48 2024-01-25 620186 613591 195272 191900 300438 309328 311086 308253 203917 204111 243801 250461 284069 288044 3477010 3734631 5399229 5233699 981353 1020870 275726 243242 251654 252007 278374 272173 269742 272591 196264 196530 641072 615183 1400252 1359478 418662 411902 596382 605344 738068 719527 771117 773766 809209 827303 795621 876959 1844349 1949902 1217654 1025384 656993 641583 774925 770336 805112 817316 843359 851411 939165 948331 4157655 4259892 40.15 71.7 1
12:32:49 2024-01-25 622174 610825 195887 191589 301011 308674 311813 308253 203812 202653 249577 248114 283226 288238 3465579 3761244 5413433 5235392 985141 1023313 272944 246567 252581 250921 280330 274205 270531 272210 196959 196939 634992 604743 1406827 1364843 415403 413498 600286 602946 743062 724589 764622 771502 813981 825201 791044 880443 1858876 1943985 1204373 1009619 652328 643897 767919 765608 810644 818472 834882 849304 952388 951118 4091816 4250751 40.15 71.7 1
12:32:50 2024-01-25 619778 610997 195440 191559 300903 308674 312068 306393 203917 203968 243801 249254 283212 286441 3458064 3757036 5409169 5230303 984165 1021858 273866 242630 252436 250748 281371 273781 270752 272069 196860 196188 642481 606592 1391790 1371550 415403 411964 599811 602312 737314 722321 764622 769934 816363 826987 788731 879500 1852297 1936826 1225330 1012456 652792 643441 770543 765608 811220 817990 834845 847742 950332 951118 4105174 4248956 40.15 71.7 1
12:32:51 2024-01-25 613816 611603 195268 191861 302749 309074 309856 310853 202969 203469 245217 246639 283976 286302 3460640 3690539 5371868 5243078 985866 1020295 272542 243621 250768 251552 279788 273818 270752 272937 195399 197008 637318 612550 1397088 1346404 417177 414736 597817 606537 738393 719527 768854 774865 808876 819188 795399 880792 1849630 1941036 1202490 1018303 656057 639696 769415 769209 802576 813863 841648 850723 941899 942905 4107693 4255556 40.15 71.7 1
12:32:52 2024-01-25 619707 611261 195476 191563 301396 306865 311559 308288 202969 203968 243801 248114 283632 286204 3460640 3731655 5396365 5220594 976605 1019388 274078 243148 251546 251833 281371 273212 273054 271689 196264 196427 642834 613237 1390288 1366259 418960 412228 599811 601165 738068 725688 768947 770373 813406 827571 788695 875525 1852297 1927208 1206365 1017283 653257 639934 772730 764523 804858 817990 842157 845860 946727 953324 4132937 4259967 40.15 71.7 1
12:32:53 2024-01-25 617358 611257 195476 191559 301114 306937 312754 307786 203600 203007 243801 247736 284012 284457 3450989 3747883 5437146 5239338 993102 1020907 273206 246777 250242 251481 279718 271533 272861 272415 196157 196631 639663 609931 1424286 1362158 417770 414592 599774 601867 742695 721883 763742 774315 815869 820415 787505 883690 1858876 1952729 1217557 1010262 655122 644811 765742 765805 808922 811500 837298 851411 948281 948431 4069598 4252264 40.15 71.8 1
12:32:54 2024-01-25 620222 611261 195303 191935 301357 309110 310615 308037 203600 203647 243765 248908 283146 284964 3466205 3721455 5371975 5229966 978552 1020907 274918 242621 251834 251656 278374 272589 269707 272245 196233 196311 631691 613350 1425788 1360177 418365 412880 596382 604589 738068 719490 770088 773301 810672 826987 795621 875054 1848286 1940026 1194957 1025384 656057 641129 774375 769209 802502 817316 839188 848988 943434 947725 4167061 4261629 40.15 71.8 1
12:32:55 2024-01-25 613774 610393 195476 191261 300447 308674 311551 307356 203917 202335 243801 248114 282319 287423 3451208 3757403 5427898 5233699 984165 1022356 273171 243223 252225 250537 279292 273635 269742 271829 196406 196530 639663 603507 1399616 1364571 415256 414639 601480 604887 742394 724209 763966 771652 815289 825019 792550 880792 1854932 1935191 1202490 1009470 651400 642985 767374 765387 810644 819629 834845 847780 951041 951118 4091816 4245926 40.15 71.8 1
12:32:56 2024-01-25 613555 610825 195303 191261 302303 308674 310615 308323 202935 203647 244890 246605 283800 285013 3460640 3692276 5371868 5239338 983736 1017944 272980 246393 250754 250956 278444 277232 269672 271794 195749 196974 639252 613426 1381684 1349274 418365 414117 597347 606500 741331 719416 771743 774828 808789 823123 795510 880680 1853554 1948029 1223411 1019565 656993 641781 772182 770992 802576 811464 846298 852007 939165 944709 4108285 4258591 40.15 71.8 1
12:32:57 2024-01-25 620050 610992 195440 191257 300438 306901 312068 307062 203425 203683 243765 248114 282403 286495 3458679 3735876 5409169 5211222 975066 1020636 274078 242325 251621 250921 278444 273045 272786 270518 196821 196188 650761 612988 1415291 1369179 417770 411613 598112 600919 738068 721919 764905 769379 816449 827353 789735 874280 1850917 1931589 1225330 1018964 653257 645268 772182 765608 809448 818941 837298 846499 946056 952393 4105174 4247709 40.15 71.8 1
12:32:58 2024-01-25 613816 610825 195476 191559 299536 308085 309891 306748 203600 202405 243801 248952 283226 285802 3460640 3715783 5381193 5243078 988864 1017944 272372 246322 251019 250921 278021 272173 270752 271415 196371 195916 638253 605599 1399281 1354662 415403 412880 595960 604501 743172 717489 765167 772164 809245 820451 794797 884459 1857433 1957771 1221492 1015267 655122 638122 768974 768048 804286 811464 839760 851831 946231 944928 4114011 4259892 40.15 71.8 1
12:32:59 2024-01-25 620932 610992 195166 191292 300930 306937 312032 306144 203600 203007 243765 248701 283146 286240 3450989 3753113 5409169 5211222 976642 1018771 274463 242325 251834 250886 279349 273431 269742 270743 196406 195305 643891 609239 1400508 1369200 417497 410999 598961 599461 738068 720316 764905 768121 815822 827571 785762 876997 1846833 1943874 1202490 1014673 651362 643787 769558 765498 809385 819520 835184 846462 947574 948431 4110627 4247823 40.15 71.8 1
12:33:00 2024-01-25 614725 611143 195308 191292 301042 306937 311092 308323 202969 203007 245217 246605 283826 285000 3460640 3691999 5371868 5252456 988048 1019424 271957 246393 251019 250886 278409 277232 269296 273078 195612 196564 641606 609818 1402929 1348634 416584 414736 596162 605734 743062 719262 767143 774865 808377 819224 793213 881069 1852297 1955177 1209924 1015398 655122 640133 767845 769971 804858 811320 839648 851299 944497 943942 4096050 4263268 40.15 71.8 1
12:33:01 2024-01-25 620050 610992 195476 190677 301392 306721 311086 308288 202655 203647 243801 247702 282319 285802 3453533 3722669 5399844 5214942 975762 1020147 273206 243187 251055 250921 279345 272275 270342 271380 195685 196223 632616 613501 1398685 1359867 417770 414772 602816 600821 737022 724589 767688 772201 811072 825237 788695 874429 1844349 1921909 1210023 1017320 651400 643897 773826 764302 805965 818253 839648 845711 943160 951009 4131747 4255298 40.15 71.8 1
12:33:02 2024-01-25 612778 610829 194540 192197 298629 306505 311122 306144 203600 202547 243801 247324 283146 285337 3450989 3739920 5418495 5226237 989093 1017944 272789 246148 250630 250921 279001 271757 269742 270553 196406 195305 654470 606592 1387682 1359478 416289 412264 596070 599973 740888 717998 764078 774865 810426 820451 790186 879155 1854932 1953104 1200607 1011017 656057 641583 765742 770336 807204 811392 838770 853693 949232 944648 4072667 4257780 40.15 71.8 1
12:33:03 2024-01-25 622115 609463 195440 190660 301357 306541 311312 308288 202901 202795 243801 246639 282284 287486 3441130 3700147 5343892 5216872 973169 1017187 273206 242074 251055 249424 279367 273431 270752 272661 195785 196685 634025 611750 1398843 1355623 417177 412228 599171 604414 736527 720389 767725 765842 808406 827571 793365 876372 1843038 1925564 1211896 1020290 650474 638340 770543 764523 802006 819629 839188 844020 940296 952722 4131709 4260086 40.15 71.8 1
12:33:04 2024-01-25 614566 611152 195095 191588 302002 306901 311783 306964 203600 202865 243549 249321 283508 283987 3456213 3740069 5419752 5226237 990786 1019424 272789 242325 250630 251691 279591 277195 269742 270518 196406 195305 633602 605695 1423957 1360013 415993 412228 592687 599640 738758 718247 763428 774865 811682 818035 788695 881923 1854932 1952257 1211907 1009507 656717 643441 767374 769209 808349 810784 834845 850760 946905 944274 4083289 4257169 40.15 71.8 1
12:33:05 2024-01-25 617320 609349 194944 191454 299426 309510 309967 309574 203464 202972 243247 247702 281429 286683 3460640 3708235 5343892 5216872 970176 1016430 273206 243016 252617 249424 278215 277268 270371 271415 195785 195916 641606 609743 1406835 1355623 417177 410999 598850 604414 737022 719262 767688 765915 808900 827571 793365 873111 1841729 1931103 1204220 1019528 651400 638340 770543 765350 802006 818472 839188 845259 939128 945413 4155178 4256704 40.15 71.8 1
12:33:07 2024-01-25 611854 610737 195223 191310 300788 306793 310473 309356 202901 202547 243693 248622 282143 286678 3441130 3726268 5401472 5229966 983177 1019154 271093 246184 251019 249424 279367 273045 270308 271190 196269 195882 638253 602649 1399090 1360836 415109 413534 600005 599973 742536 721883 762991 770373 811645 820451 786391 882901 1852297 1940297 1204373 1006030 651400 642985 765742 764523 807131 816163 837535 848383 948317 948431 4065150 4236852 40.15 71.8 1
12:33:08 2024-01-25 618099 609003 194853 190970 299360 308420 310366 308302 203464 203827 243585 249230 283005 284750 3461720 3689645 5383834 5220594 979389 1017325 273277 242325 249469 250921 277669 273045 269296 271415 195785 195882 638253 613501 1378188 1351783 418365 412264 595538 603252 738068 718507 769400 772670 806926 820221 792203 876997 1844348 1936288 1196840 1021742 656057 640222 771635 769246 801166 811428 841648 850198 938870 945637 4145800 4247823 40.15 71.8 1
12:33:09 2024-01-25 612506 609069 195476 190725 303111 306901 310144 306428 203256 201912 243549 249285 282108 286571 3457171 3745133 5390519 5225959 979539 1017944 271542 242325 251546 252063 278444 272852 269074 271986 195612 195882 631691 602147 1422796 1360977 415131 411649 597965 599936 738758 720389 762338 768121 811645 820487 788695 879537 1852297 1934768 1202961 1007322 649549 641253 765742 764523 808922 816163 832402 848988 948244 948431 4076585 4236852 40.15 71.8 1
12:33:10 2024-01-25 617854 609272 194853 191261 299607 306937 310615 306964 203459 202370 243765 248114 281854 285802 3444777 3761308 5402591 5212799 978552 1016430 272959 241984 251055 249424 279788 272899 270752 269764 196695 194967 650938 607537 1410052 1366256 415403 410771 597504 599640 738068 720353 763974 769283 815244 825237 784133 876997 1850882 1938472 1200607 1008074 650474 641129 767919 764523 808349 818472 832402 844058 948281 948431 4089527 4235498 40.15 71.8 1
12:33:11 2024-01-25 612947 609957 194862 190990 299327 306829 308341 308323 201748 202865 243801 251708 283208 285574 3446110 3678986 5373112 5235392 986191 1018956 272006 243179 250064 250677 277599 273045 268886 271829 194846 196530 640702 611675 1400122 1346404 417770 413390 595960 604450 740661 719527 767762 773766 807232 818035 795378 876997 1845659 1938922 1221492 1016123 655122 638340 768327 767505 800302 811490 841014 852813 939165 937601 4098906 4247709 40.15 71.8 1
12:33:12 2024-01-25 615299 609536 194853 190990 301357 306901 310868 306964 202969 203007 243557 247770 282363 284964 3471535 3741187 5405319 5215286 980652 1020406 273100 241877 251441 250364 279788 272936 270752 270553 196406 197084 636844 603993 1399861 1364109 415109 411035 599502 601161 741219 720389 762448 767578 811376 820523 788100 879537 1849667 1937548 1200607 1007463 649549 641129 765742 763168 808349 817316 832402 844058 948926 947055 4060797 4236852 40.15 71.8 1
12:33:13 2024-01-25 617849 610398 194278 190995 299082 306469 311974 306428 202969 203683 243765 246605 282319 284023 3440817 3677786 5371868 5216872 982419 1017362 273030 242145 249362 250852 279591 272972 270716 271239 195470 195780 636844 613426 1390482 1353701 417770 412264 596492 600821 737545 717921 768854 774150 806926 820451 791642 876997 1843038 1934805 1219573 1020290 656525 640222 770543 768121 800302 811392 842609 848988 938204 937601 4139032 4252264 40.15 71.8 1
12:33:14 2024-01-25 618591 608639 194893 190694 301357 306937 309674 305503 203003 201700 243441 247736 281390 285837 3441092 3750594 5392160 5209437 978145 1017224 272372 241984 251846 252418 279788 272598 270752 270861 195643 195814 638253 603993 1387955 1368724 415366 410675 598961 599090 738163 723627 763541 765878 811645 820523 790860 878873 1849667 1937548 1198724 1008074 650474 641583 765742 763952 809496 818472 832402 844058 947611 948162 4081594 4236554 40.15 71.8 1
12:33:15 2024-01-25 614021 609003 194853 191119 299082 306937 309241 310012 201714 202723 243801 251708 282319 284059 3438643 3671153 5362542 5226237 981560 1016467 271577 246011 249505 250502 279001 273045 270716 271549 194917 196358 634903 612988 1390325 1346404 417770 413354 596492 603376 738068 719017 768618 773766 806975 821959 793365 878873 1845659 1940297 1221492 1016598 655122 640222 768327 768085 800302 811392 841648 851448 936477 937529 4099262 4255556 40.15 71.9 1
12:33:16 2024-01-25 619903 608598 194686 190690 301362 305966 310868 306964 202655 202865 243350 249408 282051 284964 3451288 3729137 5380969 5194435 972289 1014956 273277 242154 250666 249390 277986 272659 269742 269729 195647 195305 635435 612718 1405074 1368009 417770 412880 598075 599036 736985 722599 766673 768121 813406 826719 784133 877007 1845659 1922876 1223411 1015342 652328 643441 770543 765608 805755 817316 836108 844058 944717 948637 4107312 4236852 40.15 71.9 1
12:33:17 2024-01-25 611106 609272 194858 190725 300497 309110 308270 306179 202969 201735 243801 251955 282284 284893 3456405 3693023 5362542 5229966 987958 1016905 271577 242325 250278 250154 277599 277624 269800 271415 195785 195882 638253 605599 1415545 1347415 415057 414934 597154 604159 740741 715311 766710 771355 807085 820761 793365 882237 1844114 1949417 1215792 1013177 652328 638377 765199 768877 802465 811428 837373 848713 944680 939315 4084777 4245928 40.15 71.9 1
12:33:18 2024-01-25 618020 607740 195166 190342 300678 305930 308305 307106 201748 202723 243386 251850 281854 284928 3448829 3704243 5350278 5198141 974371 1014956 272407 241984 250278 252331 278444 270671 268886 271380 195165 195916 637318 613148 1423352 1357088 417770 411035 595154 603168 736875 724657 769505 770008 811823 825348 790297 875167 1845555 1916327 1172666 1016065 651400 643860 770543 765065 802428 816163 838379 845897 941899 948431 4107835 4236852 40.15 71.9 1
12:33:19 2024-01-25 610170 609268 194207 191292 297725 308674 310432 305468 202969 201629 243765 251955 282284 284951 3448591 3715820 5368044 5218789 987253 1014993 271957 242154 250242 249459 279001 277036 269990 270553 195858 195305 633602 604738 1393130 1352480 414226 413269 594805 600894 740924 715458 762693 771941 809339 820652 790897 881383 1848286 1954117 1204220 1012503 653257 637366 765742 767541 805965 811392 837298 848988 944717 941940 4061128 4239874 40.15 71.9 1
12:33:20 2024-01-25 616434 607744 195476 189498 300939 305535 308305 307321 201748 202723 243386 251709 282051 285538 3442034 3698891 5356593 5201850 974790 1014238 272372 241984 250242 249424 278549 270671 270371 271190 194857 195916 635888 612729 1383844 1355623 417177 410999 599811 601708 735977 721409 768446 765915 808066 823050 790451 875054 1846870 1918150 1204516 1016752 651326 643787 772299 763255 802576 816127 837298 846842 943545 946982 4096405 4229410 40.15 71.9 1
12:33:21 2024-01-25 609272 608594 194879 190621 298376 306937 308235 306964 202935 201524 243693 247926 282332 284657 3451288 3682385 5353217 5224320 987958 1014625 271093 242325 249469 249390 279394 272659 269800 271450 195130 196105 634025 607327 1384173 1348746 415403 412880 596112 604887 737835 719017 765167 772670 806962 819638 793365 879500 1845419 1942491 1221492 1019031 655122 637671 767882 769150 800155 811636 842082 850198 936884 941310 4108115 4252264 40.15 71.9 1
12:33:22 2024-01-25 616233 602246 194651 190655 299291 306829 311312 306748 202969 201735 243314 247358 281390 284964 3446670 3746509 5390519 5201850 973867 1014956 272754 241439 251019 249355 279394 272659 270752 269729 196095 194663 653756 603993 1397923 1368724 415109 409775 598190 599640 738068 720950 762954 767822 814018 820595 786933 876997 1845659 1933844 1221492 1012465 651326 641781 768974 763255 808297 817785 836100 846275 948632 950205 4084551 4235574 40.15 71.9 1
12:33:23 2024-01-25 610134 609028 194242 190651 299038 306721 307949 307321 201748 202052 243405 247233 282249 284059 3438605 3681602 5353217 5233699 985141 1014625 271282 242325 250115 249424 279394 272275 270371 271794 194821 196223 645052 610006 1398247 1345449 415403 413498 594591 603559 738758 718507 765475 773766 806661 819638 793365 879500 1845659 1940297 1221492 1015342 653257 637366 767919 769379 802431 813287 844563 850730 938057 944611 4125822 4247709 40.15 71.9 1
12:33:24 2024-01-25 613155 607672 194680 190690 299501 306793 309205 306964 202935 201243 243557 246639 281241 284964 3441092 3749255 5386681 5207506 977411 1016905 271542 241984 251019 249355 279394 272275 270561 270553 195475 195305 636903 603993 1409791 1363875 414520 409810 598112 599090 738068 720316 762991 765878 810426 820451 787505 876997 1845386 1933035 1198724 1006746 649088 640859 764619 762321 807168 816163 832618 846200 949232 949494 4075231 4223146 40.15 71.9 1
12:33:25 2024-01-25 612728 608571 194172 190488 298629 306865 311312 309501 201647 202017 243350 246916 282126 286227 3446848 3680321 5353217 5211222 979389 1014625 271282 242325 249223 252508 279001 272275 270371 270931 194513 195916 636352 611398 1385407 1344495 417177 412880 594696 604308 738068 717489 764905 772670 806053 819456 793328 876997 1844348 1936774 1199901 1016789 653257 638304 767919 765842 800149 810214 842157 848988 936875 943128 4143465 4242296 40.15 71.9 1
12:33:26 2024-01-25 611159 604037 194677 190521 301216 306685 308235 306964 203887 201067 243729 248480 281847 284928 3444251 3742552 5371975 5207506 978145 1014625 270968 241644 251019 249321 279788 270707 270371 270518 195201 195271 635435 603804 1396697 1359012 414226 411035 598112 599419 738685 720353 760749 767852 809245 820378 786355 876997 1844349 1933844 1198724 1006030 649088 641129 763536 761706 807168 816163 829968 844058 948743 947055 4066505 4238250 40.15 71.9 1
12:33:27 2024-01-25 612686 608887 194101 190556 300325 306577 309029 308701 201613 202972 242936 247233 282061 284023 3451769 3667113 5362267 5211222 979389 1014625 271507 241984 249048 249424 279450 272275 270371 270329 194857 195305 636844 611675 1393003 1344766 417177 412880 594696 602052 737642 716472 767725 772670 806661 819188 792493 876997 1841382 1933844 1194957 1021742 654189 638340 770543 765842 800302 811198 842157 848383 935512 937565 4133471 4246204 40.15 71.9 1
12:33:28 2024-01-25 614288 609531 194827 190522 301357 306577 311336 309538 203745 202547 243377 247127 282143 284320 3447752 3669720 5376642 5201850 979389 1014551 272789 242154 249223 250502 279394 272852 270371 270553 195165 195271 636844 612912 1384943 1351783 417770 412228 592687 599973 737022 717489 767725 771539 808377 819224 791007 876721 1843038 1935216 1219573 1020290 654846 639733 770543 768085 799735 810250 842157 848988 937540 944831 4138470 4235498 40.15 71.9 1
12:33:29 2024-01-25 612413 604240 194822 190325 299082 305930 308270 306964 202800 201103 242994 248480 281629 286096 3449770 3735700 5371882 5200290 979543 1014625 269855 242154 249979 251852 278409 270671 270371 270329 195130 195305 636844 603841 1409732 1355623 414814 412264 598426 600919 737314 720353 762991 768158 810488 817999 787493 882200 1848317 1935450 1223411 1004599 649549 641583 763536 763952 802576 811464 834882 846499 948743 945377 4044789 4227500 40.15 71.9 1
12:33:30 2024-01-25 615299 607703 194207 190655 299546 306397 308270 306099 201748 203007 242181 248625 282422 285380 3443251 3688037 5363348 5205563 978552 1014353 272995 241903 249223 250468 279001 272275 270378 272655 194988 195305 642305 612550 1393577 1356826 417473 410675 593855 602312 735566 715421 765511 770411 807232 819224 789850 873148 1840421 1927185 1217654 1018804 653257 638267 769997 765842 799168 810214 841557 848383 935549 937565 4127042 4242898 40.15 71.9 1
12:33:31 2024-01-25 612543 608213 194242 190316 301009 306649 308235 305706 202969 201102 242972 251000 280569 285009 3441936 3753188 5383834 5216527 977854 1015675 271472 240930 251019 249355 279680 272093 270181 270518 195165 195136 636844 605724 1400869 1364843 414226 409775 598112 599368 738188 719299 760172 766169 811645 820487 785835 876997 1844348 1927148 1219573 1007463 649088 639696 765162 762321 807168 816163 829968 842149 948070 947292 4082411 4224168 40.15 71.9 1
12:33:32 2024-01-25 612232 607708 194071 190488 300507 305930 307769 306748 201680 201770 243521 247233 282249 284125 3446848 3669720 5364759 5209075 981353 1013828 272197 241841 248905 250468 279001 272275 269990 270553 194846 195237 644243 612550 1414203 1346809 417497 412121 594696 601285 737022 716472 768333 772670 807232 819224 790410 876372 1842765 1936737 1196840 1018804 654189 641129 769452 765878 799168 809038 839188 850566 938204 944162 4117092 4245649 40.15 71.9 1
12:33:33 2024-01-25 623813 604244 194207 190052 299347 306865 308270 306964 202655 200506 243179 251991 280569 284937 3442020 3742265 5371868 5214281 981353 1017510 270540 242253 250699 251355 279788 270527 270716 270413 195130 195271 635435 603993 1391132 1359478 414226 411613 597541 599053 741219 722599 761212 768158 810462 820451 786391 878873 1848354 1933362 1202490 1006030 649549 641129 763536 763439 805989 811536 832402 845860 946905 947055 4063322 4227500 40.15 71.9 1
12:33:34 2024-01-25 614392 608598 194242 190655 298620 306865 308270 306358 201680 202865 242972 247233 282253 283157 3439118 3667113 5353217 5198141 979252 1016905 274415 242109 249219 250399 279394 272130 270335 270413 194988 195237 636844 611449 1379458 1348634 417177 412264 595737 601013 737022 715421 768446 772399 807122 819224 789850 876997 1843038 1934768 1219573 1017320 653257 638340 769415 767776 799168 809073 839188 848988 937540 937493 4111793 4235687 40.15 71.9 1
12:33:35 2024-01-25 614686 608806 194242 190527 298629 306239 308305 306496 202969 201700 242801 246639 281390 284893 3441936 3743847 5386681 5190733 973867 1014625 272372 240895 250768 251709 279716 271985 270716 269624 196091 194899 663622 605362 1401680 1368724 415366 409451 596327 598790 736230 719380 762187 765645 812867 820559 783850 874902 1843038 1927222 1196840 1010227 649549 641583 765742 762898 807168 816281 829968 842748 947398 947055 4088895 4227500 40.15 71.9 1
12:33:36 2024-01-25 609415 607731 194587 190355 300511 306613 307303 307356 201714 201559 243729 247233 281854 284059 3441936 3665317 5345599 5220594 984438 1014625 270714 242154 249469 249424 279001 272275 269196 271774 194573 197742 637802 609743 1386312 1344803 417177 412701 596075 603915 738091 717489 765475 772670 807232 820798 792765 876997 1843038 1936589 1219573 1015342 653257 637853 767919 765609 799168 809038 842157 848988 938204 941310 4098906 4242898 40.15 71.9 1
12:33:37 2024-01-25 614686 607445 194242 190360 299082 306613 310432 306101 202969 201418 243008 246639 280961 284982 3441660 3740232 5386681 5200085 976716 1016467 272337 240930 250666 249355 277564 270707 270371 269764 195785 194967 656575 605724 1416701 1368320 414630 412295 597965 599751 738179 721511 760564 765608 811645 820523 784060 876997 1844349 1927111 1219573 1009544 651326 641019 765742 763439 807204 816163 832129 844020 947398 947761 4091816 4227500 40.15 71.9 1
12:33:38 2024-01-25 610842 608594 194242 190488 301009 306865 307733 307106 201714 202052 243233 247233 281425 284139 3441936 3682977 5353217 5224508 982260 1014625 271093 242154 250438 249424 279394 272275 268664 271415 194549 196223 633030 609931 1384384 1345449 416547 413246 597309 605637 740287 718470 768994 772560 805808 820761 793254 879500 1845659 1938277 1196840 1016123 653257 637366 767374 765424 800228 810250 839188 849025 937802 937263 4089527 4236852 40.15 71.9 1
12:33:39 2024-01-25 618292 604285 194242 190647 299082 306397 312488 306699 202341 202370 242972 246639 281425 284773 3441936 3734709 5390519 5188776 971596 1014723 273206 240966 250242 249390 277564 272275 270450 269506 195820 194967 643891 609931 1386527 1366259 416880 409775 595777 599751 735876 719453 764398 768357 811536 825092 786338 875129 1845555 1935216 1198724 1011017 649549 642074 767882 763439 807168 817316 832402 846313 947398 947055 4084664 4227500 40.15 71.9 1
12:33:40 2024-01-25 611174 607780 194242 190527 300475 305571 307769 306891 201748 201770 243765 247679 281854 284698 3441941 3670880 5353217 5218789 985141 1014956 270679 242504 249505 250282 279394 272275 269990 271415 194549 195916 629797 609061 1385057 1343736 415403 413207 595428 604775 739840 718507 764895 773863 807176 820688 793107 879425 1845622 1936516 1219573 1013823 653257 636393 765742 765842 800869 812821 839760 848988 938501 937565 4084777 4236852 40.15 71.9 1
12:33:41 2024-01-25 613054 604253 194071 190056 300470 304999 310144 306964 202550 202370 242765 246434 281193 284493 3441936 3707841 5378692 5188776 970213 1014956 272981 241644 250242 249390 279394 270707 269296 269541 194993 195136 635435 611675 1424213 1363875 417177 409810 596382 597647 733894 720353 765167 765646 811645 825237 786153 875091 1846870 1927369 1219573 1013823 650860 642875 768974 763803 805382 816163 832402 842785 944570 945645 4081632 4236852 40.15 71.9 1
12:33:42 2024-01-25 609263 604289 194247 190690 299047 306937 307733 305965 201748 201418 243557 247233 281537 284094 3431271 3676901 5343617 5216872 985141 1014238 270679 241984 250031 249424 279486 272659 269196 270966 195165 195305 636844 604738 1395505 1346717 414814 412300 596492 601781 740108 716980 765167 771539 807232 816848 793093 878531 1844349 1953172 1206011 1015120 653257 638316 765705 767785 802576 813703 839013 848988 942639 941310 4072704 4236852 40.15 71.9 1
12:33:43 2024-01-25 617358 609003 194685 190690 299567 304999 308305 306393 201714 202688 243008 251991 281425 284498 3437117 3708137 5373535 5181381 972289 1014625 272789 241644 250242 249424 278069 270671 269296 269764 195203 195339 636844 613063 1401068 1360013 417177 413465 598112 599640 735977 721445 767350 767711 809318 820595 786391 873148 1843038 1910721 1198969 1015342 651326 641818 772304 762751 802576 811356 837224 848848 944887 947579 4098906 4234849 40.15 71.9 1
12:33:44 2024-01-25 611070 607708 194242 190316 299664 306685 308164 305468 202655 201418 243557 251743 281854 286264 3441936 3690389 5353217 5216872 985141 1012088 271128 242154 250067 249424 279001 276608 269611 270553 195475 195001 641072 602612 1400377 1351783 414814 411938 592651 601744 738612 715458 763428 770446 808377 818035 791642 878531 1845659 1949491 1204220 1011017 652792 637366 764077 769934 805965 815089 838770 848839 943865 939206 4065799 4233533 40.15 71.9 1
12:33:45 2024-01-25 616040 604280 195152 190113 302394 306613 309447 306498 201748 202263 243414 248622 281854 284928 3441936 3696312 5345599 5198141 972521 1013484 272182 241984 250242 249424 278479 270743 269990 271190 194857 195916 637318 611525 1397862 1356340 417177 411577 599737 602909 737022 720353 769543 765842 809853 820487 789850 874391 1840421 1921909 1217654 1017283 649549 640222 770543 764251 801438 818472 842377 846162 940685 951009 4121795 4235310 40.15 71.9 1
12:33:46 2024-01-25 617686 607495 195227 190549 301435 306649 308235 307321 201748 202370 243350 248480 282470 284498 3441936 3699755 5354911 5201850 972982 1014625 272754 242154 250242 249424 278444 270635 270752 271155 195130 195882 629269 611050 1381734 1355623 417177 411613 599811 601246 736092 720389 767711 767541 809245 820523 788695 874354 1843038 1921440 1206257 1017320 649549 641129 770543 762862 802006 818472 839760 843983 939201 949984 4117092 4244322 40.15 71.9 1
12:33:47 2024-01-25 614888 609090 194031 191122 298906 306433 310437 306208 202834 202159 243693 246571 281783 283121 3452235 3729231 5409169 5211222 987920 1016905 271542 241984 250207 250886 278609 272659 268851 269764 195749 194967 645300 605724 1387263 1356967 415403 411613 592687 599751 736200 716980 764622 774865 809245 817423 788100 879500 1852024 1949417 1208140 1008037 655122 642714 765705 768085 807168 809038 833585 852663 948743 943311 4069410 4236554 40.15 71.9 1
12:33:48 2024-01-25 615769 608929 194812 190846 301435 306793 308129 309137 202553 202512 243513 248622 280982 286611 3446848 3682739 5343892 5208530 975066 1016430 272754 241984 250242 250468 278527 270635 269261 271155 195095 195882 638747 613350 1420736 1357088 417770 410999 599889 599382 735977 722430 767143 769246 809245 820559 788658 873111 1845659 1919187 1211907 1016789 650474 642074 770543 762862 802576 817316 839760 844020 940531 948431 4113726 4239578 40.15 71.9 1
12:33:49 2024-01-25 611106 609231 194036 191261 297690 306577 310331 306784 203256 202194 243549 248622 281875 285766 3444777 3733286 5395819 5224320 987178 1016905 272317 242154 250418 250886 278217 273045 268886 269729 195823 195102 657280 605724 1382571 1355373 415403 414662 594696 601346 740291 716980 764087 774403 809245 819837 790446 881533 1852297 1949491 1225330 1009507 655122 641129 767919 769209 807168 809038 834808 853384 947398 941977 4055263 4236852 40.15 71.9 1
12:33:50 2024-01-25 616711 607667 194278 190321 299536 306685 308235 307071 202621 202407 243477 249249 281967 289227 3442829 3689220 5336635 5201850 970139 1017510 272754 242325 250594 249355 279788 273045 269990 271380 195130 195916 641606 611675 1390582 1355623 416584 411613 599464 603522 738068 720316 767688 765645 809523 826403 792166 875674 1835129 1921909 1215735 1019528 649549 638340 769960 763403 801438 819050 842157 843347 938465 947019 4114063 4236554 40.15 71.9 1
12:33:51 2024-01-25 614288 609495 194242 190621 299501 305643 310615 306964 202935 202370 243729 246605 282284 286024 3451061 3729114 5419701 5224320 988048 1016394 272337 242369 249184 250886 279788 272238 269707 270329 195607 195936 639663 608702 1391437 1358513 415403 413462 595538 599640 740888 719527 764087 773766 813406 819638 785799 881106 1853614 1943666 1217557 1009470 654655 642985 767919 765805 807168 810784 834215 851448 948926 937565 4061391 4244785 40.15 71.9 1
12:33:52 2024-01-25 614718 607672 194242 190660 298594 306937 309413 307106 202307 202335 243765 246605 281193 285802 3441941 3688538 5336940 5207915 970382 1017436 272337 242325 250630 249355 278444 272790 270525 271380 194958 195916 634202 611675 1393688 1355623 416880 411613 599811 603559 738068 722488 767725 766733 806890 826403 791007 876997 1840421 1922423 1215735 1019528 651125 638340 770543 763439 801438 819050 841338 843347 937802 947725 4116994 4223334 40.15 71.9 1
12:33:53 2024-01-25 613779 608603 194242 190655 299536 306361 310180 306964 202935 202193 243477 246605 282403 283121 3446848 3725285 5424117 5225959 990786 1018919 272613 242217 249800 251517 279591 272275 269707 270329 195785 197209 645300 605724 1387263 1355623 415403 414052 592911 599640 736757 717489 762991 774865 809245 818035 788731 882162 1849667 1952257 1223411 1008037 656057 641129 765742 769312 807204 810178 834845 850723 947398 937263 4067193 4236554 40.15 71.9 1
12:33:54 2024-01-25 614493 607663 194999 190660 299082 306937 308270 309538 202307 202335 243729 246605 281390 286759 3441204 3688252 5330769 5204801 972908 1018281 272648 242217 250699 249321 281371 272057 270716 271654 194922 196188 638747 611525 1380690 1356251 417140 411577 595154 602978 737685 723627 770022 765842 806890 825201 791007 874429 1842765 1921909 1217654 1020290 649549 641804 771635 763439 802006 819629 842157 842748 939165 948431 4117663 4239578 40.15 71.9 1
12:33:55 2024-01-25 610088 609028 194822 190655 301667 306146 310180 306144 202655 202370 243765 248271 283075 284099 3449307 3730594 5412045 5220594 988827 1018808 272924 242657 249219 252544 279788 272093 270752 271015 196193 195780 641072 609205 1413446 1360013 416584 413498 596235 601013 738357 719226 764622 774865 813872 818035 786355 881069 1854932 1946642 1217557 1010980 655122 643897 767919 765878 809496 811392 834845 851448 948743 942905 4046235 4239578 40.15 71.9 1
12:33:56 2024-01-25 619558 609077 194207 191253 298594 306937 309639 306428 202935 202370 243729 248114 281783 285031 3451288 3697517 5334566 5205563 970064 1017150 272754 241644 252225 252774 279716 273672 270716 272713 195607 196120 638253 611238 1406088 1360327 417381 412880 598112 605317 736092 718247 768909 768914 808950 827571 795056 874392 1843038 1924379 1206139 1018804 651400 639187 770543 765608 802006 818472 839188 847742 939165 944274 4145288 4235498 40.15 71.9 1
12:33:57 2024-01-25 611599 608589 195131 190492 300620 306865 311055 306393 202935 202370 243801 247926 282130 286240 3441936 3718769 5381193 5214942 981743 1016430 270679 243187 250983 249424 278444 272659 269261 271169 195811 197487 639663 610079 1390798 1361411 416880 413937 599774 602200 740449 721883 764520 772670 813406 820798 787505 881069 1854932 1938166 1211907 1006746 653257 643897 765162 765608 805989 811464 834882 848988 947398 945681 4042357 4223372 40.15 71.9 1
12:33:58 2024-01-25 620050 610992 194238 191222 299038 306937 309205 306393 202655 202370 242972 247358 282284 284090 3442170 3705412 5353217 5205563 975725 1016787 274078 241644 250666 250886 279001 273045 270561 270966 195512 195305 638253 614706 1409967 1358407 418365 412463 593946 604456 736033 717378 769543 772015 808950 820559 793365 873111 1844348 1927148 1215735 1023197 654655 640133 773826 768085 802576 811536 839760 848988 939536 942942 4138844 4242898 40.15 71.9 1
12:33:59 2024-01-25 612274 608645 194822 190655 301435 306505 309674 306676 202795 201735 243801 246605 281425 286320 3444391 3723794 5381268 5207506 979539 1016430 271093 241984 251019 249355 278374 272275 270561 270966 195475 195305 638253 603841 1425367 1360977 414630 414052 599774 603020 741340 722284 762805 770008 813554 824873 791657 879500 1849667 1932665 1225330 1008157 649549 642038 765742 763981 809385 818598 833623 846537 948281 948431 4070098 4227182 40.15 71.8 1
12:34:00 2024-01-25 616104 609454 194242 190655 299283 306865 309639 307786 201748 203043 243765 247926 282319 284107 3441936 3666840 5353217 5222579 982260 1016430 272372 242769 249505 250921 279591 273045 268851 270966 195201 195882 638253 613426 1405100 1350667 418365 413498 595960 604456 740213 719343 771743 774828 809486 820306 792618 879388 1846870 1940026 1200607 1022469 655122 640186 772693 769173 802576 811500 841611 851374 939628 942905 4139032 4242898 40.15 71.8 1
12:34:01 2024-01-25 612139 607699 195131 190488 301112 306937 310504 305965 203566 201700 243765 247358 281819 285802 3439483 3743999 5365646 5207506 978477 1017187 272372 242154 251798 249424 278431 272659 269261 271380 195785 195339 636844 603993 1391790 1364843 414814 410999 599848 600697 738722 724039 762991 770518 815869 825458 792550 880479 1853554 1938351 1200607 1010339 651047 642038 765742 764523 809496 820209 834808 845823 948281 948431 4084777 4233533 40.15 71.8 1
12:34:02 2024-01-25 612911 609499 194273 190655 300895 306937 309241 307821 201714 202865 243477 247926 282500 284457 3441936 3680358 5353217 5216872 983699 1017150 271957 242980 250366 250886 278185 273045 268886 271415 195130 196530 637802 612550 1383583 1344729 417770 414153 596199 605206 740327 719017 768854 774865 808325 819801 795399 880568 1852141 1942096 1221492 1022604 656525 640946 772299 771066 801438 811428 842246 852168 940833 945340 4117663 4252264 40.15 71.8 1
12:34:03 2024-01-25 614447 608598 194822 190655 299536 306217 309639 306712 203600 202193 243386 248080 281854 285802 3436158 3751989 5392160 5200085 978841 1020907 273171 241984 251657 250154 278466 273045 269261 270553 196406 194967 659394 605724 1414118 1369200 415403 409810 599464 599640 735753 720389 765167 766999 815244 825237 790225 876997 1844386 1938351 1202490 1013225 651362 643096 768974 765534 809385 819556 835184 845823 948281 948431 4089142 4227500 40.15 71.8 1
12:34:04 2024-01-25 616402 609208 194848 190694 301357 306937 308235 307391 202621 202688 243801 248409 282284 284893 3442034 3672026 5353217 5226237 985141 1014625 271317 246322 250242 250700 278065 272852 268886 272245 195029 196530 636844 610006 1386142 1346404 416289 414117 596382 606705 740888 718210 767143 773766 807232 820149 795621 878531 1844386 1938351 1198724 1015342 656057 640133 770068 769971 804014 813972 844563 852589 943545 944648 4102235 4254136 40.15 71.8 1
12:34:05 2024-01-25 612033 610393 195161 190985 301674 306901 308235 307391 202621 202405 243693 251920 282094 284897 3441936 3674791 5353217 5223761 987958 1014993 271317 243223 250278 250537 278215 273045 270371 272245 195130 196223 641606 607103 1400974 1346717 415403 413498 596199 604775 740399 719527 768446 774315 807232 819224 795621 878531 1844386 1945957 1219573 1015342 654189 637402 768290 768085 802576 811428 843172 852439 944813 945987 4094096 4235385 40.15 71.8 1
12:34:06 2024-01-25 620013 611631 194822 190951 299536 306901 311086 306604 203498 202795 243693 247736 282376 285543 3443657 3731928 5390519 5196184 974371 1017944 272995 241984 251019 250677 278409 272852 269707 269729 196557 195271 634992 609931 1399690 1368230 417473 410771 598112 599640 737545 720316 765167 769283 815244 826987 786355 876997 1848054 1932702 1223411 1012456 650936 642074 769997 764523 809496 819050 834845 845860 948281 950021 4098628 4232890 40.15 71.8 1
12:34:07 2024-01-25 610979 609354 194958 191419 302070 306275 308235 308323 202795 202865 243801 248516 282927 284977 3441936 3682977 5358725 5229966 986548 1017187 271317 242325 250278 250502 277986 273045 268921 272245 195165 196495 640176 609496 1398560 1346404 415403 413534 597264 605344 738430 718210 767725 774865 808377 819224 795362 878531 1849667 1941036 1200607 1015398 654655 638304 768492 766999 802006 813863 841051 848311 941935 942942 4098294 4245006 40.15 71.8 1
12:34:08 2024-01-25 620858 610887 194994 190985 299466 306217 310980 308701 202901 203471 243693 247942 282284 285004 3447752 3729402 5411547 5198141 974371 1016787 274078 242109 251055 250537 278409 273045 270342 269729 196095 196277 632212 612550 1395001 1364843 417770 411035 597118 601456 737142 721956 764831 769246 814974 827571 786391 874429 1844386 1921381 1202490 1016065 652328 643897 770543 765608 806025 817316 838528 846499 944850 948431 4084692 4227500 40.15 71.8 1
12:34:09 2024-01-25 610656 609172 194848 191014 301143 309074 311018 307251 203323 202229 243693 248622 282143 284821 3439483 3661268 5353217 5222014 985141 1014956 271542 245975 250242 250712 278104 273045 269261 272626 195130 196530 635888 609931 1386236 1346404 416584 414444 597343 605344 742010 719343 767762 774865 807232 819224 795621 879817 1844386 1940297 1221492 1015342 656057 637366 768327 767541 801438 811428 842609 848311 941233 942942 4096291 4235574 40.15 71.8 1
12:34:10 2024-01-25 618292 610129 194822 190690 299527 306541 311310 308628 203430 202937 243089 249849 282143 284857 3450216 3731928 5389824 5198141 974371 1018808 274215 242154 251245 250154 278315 273045 270531 269729 195785 195305 639663 612244 1403192 1364843 417770 410999 597228 599640 737022 720389 763774 769246 814055 826987 786355 874429 1844349 1925601 1221492 1016789 652328 643897 770543 765350 806025 818472 838565 846499 944717 950849 4084588 4233533 40.15 71.8 1
12:34:11 2024-01-25 610842 609536 194858 191261 298664 308674 309205 306633 202969 202124 243549 248900 282037 284821 3447308 3689798 5353217 5222014 988827 1019117 271542 243187 250630 252774 279788 273045 270299 272280 195612 195916 638253 605301 1392924 1348634 415403 413534 596199 604775 740595 717197 765203 774315 802351 819224 795621 881106 1849667 1955214 1223411 1013898 654189 638304 765176 767541 802502 811500 839760 848311 944717 937565 4089527 4242898 40.15 71.8 1
12:34:12 2024-01-25 618292 609069 194282 190725 300939 305930 310650 307356 202969 203683 243801 249759 282284 285587 3443251 3715973 5393212 5201850 974371 1016467 273241 242864 251300 250886 278409 270707 270566 271380 195815 196359 639663 612912 1397923 1360977 417770 411649 599312 601475 737545 724589 768854 770410 811682 827303 788731 875711 1848354 1921909 1197120 1014362 652328 643441 772730 764523 804542 818472 839760 848383 943975 950021 4117663 4242898 40.15 71.8 1
12:34:13 2024-01-25 613754 609536 194278 191128 299536 305571 311122 306393 203003 202865 243801 247358 283146 283192 3442034 3732825 5421349 5225959 990748 1019808 272980 246011 250666 251726 277677 273249 270426 270518 196233 195305 641072 606462 1385765 1357125 416312 412264 596074 599640 737314 719527 763780 774865 814055 818071 788768 881106 1853333 1950340 1217557 1010299 656057 643627 766120 766999 808349 811500 836108 848348 948281 947761 4042634 4236852 40.15 71.8 1
12:34:14 2024-01-25 619903 610393 194242 191287 300429 308674 309674 307356 202969 203043 243801 248735 282284 284897 3436382 3679105 5339375 5211043 970176 1018956 273065 242594 251654 250364 278427 273431 270371 272019 195201 196358 635435 610956 1392708 1355623 417177 414934 599774 604450 738199 720389 768854 765951 806926 824663 793365 875749 1843038 1925637 1229486 1020290 650474 638340 770543 765608 801438 815691 841648 845296 939201 947055 4145523 4242898 40.15 71.8 1
12:34:15 2024-01-25 609072 609060 195206 190484 300518 306901 310180 306428 202800 203043 243837 247233 282319 285802 3443657 3716049 5396552 5225752 987958 1020406 272177 243350 250947 250748 279670 272707 270752 271274 195749 195916 638253 606462 1384477 1362379 416584 414736 599885 600858 743859 725688 763232 773495 814091 820451 787579 881143 1854784 1946729 1206257 1009581 653257 639898 765470 765608 807204 816163 838565 848988 948281 948431 4049216 4236852 40.15 71.8 1
12:34:16 2024-01-25 619903 610393 194313 191119 299113 306672 310144 306463 202969 203113 243386 247358 282319 284023 3441092 3679183 5371593 5209437 981522 1018845 274442 242864 250768 251586 279608 273818 270752 271879 195953 196392 638253 615259 1389376 1355623 417146 412264 594330 604382 737921 719017 770604 773766 811712 820595 795621 876997 1845659 1940297 1221492 1024654 656057 640222 772730 770373 802576 815896 842845 851561 937838 942942 4117663 4246204 40.15 71.8 1
12:34:17 2024-01-25 616541 610615 194822 190725 301357 306901 311122 306964 203634 203457 243801 248149 282288 285837 3449408 3739808 5380969 5199809 978841 1020184 273277 242154 251973 251482 279788 273249 270716 270861 196950 195203 653756 608332 1402551 1372605 417177 413758 599386 599419 738722 723627 766900 768729 816400 827571 787542 879275 1852297 1938922 1200607 1015342 651400 644354 770068 765608 809496 818026 834920 847780 951077 949774 4102349 4236852 40.15 71.8 1
12:34:18 2024-01-25 612641 610393 195166 191119 301362 306937 308305 310742 203003 203007 245044 246639 283111 287449 3456213 3674642 5364671 5233699 991649 1017908 272112 246429 251019 251271 278409 271498 270716 272867 195775 197247 634025 610802 1424342 1348448 417177 414556 598924 606350 742879 720243 768225 774865 809523 823123 796752 881106 1852297 1950358 1223411 1016789 655122 638304 769415 768048 802576 811500 841611 850760 944607 944274 4098294 4248956 40.15 71.8 1
12:34:19 2024-01-25 611696 609490 194895 190921 301353 306865 311997 307286 203566 203683 243729 248080 282284 285565 3446848 3713076 5380895 5201850 975066 1017908 274043 242325 251055 250886 278401 273045 270979 271345 196233 197904 633602 610956 1403837 1373085 418960 411759 601163 602200 739642 723627 768408 771652 818717 828741 786355 876997 1853554 1934768 1225330 1016789 654596 644536 773826 767235 806560 819629 839760 848950 946056 951792 4108229 4242898 40.15 71.8 1
12:34:20 2024-01-25 611106 610389 194242 191292 300438 309110 311274 306393 203600 202370 243801 247324 282284 284928 3449312 3703581 5371961 5224320 987958 1017908 272754 246322 251019 250852 277564 272138 270752 271415 196406 195882 639663 604950 1387391 1356340 416474 415228 596199 604010 742915 719969 767885 773619 811823 824289 793180 883653 1849630 1958685 1209977 1015342 656717 640186 767919 772164 809448 811500 839485 852663 947398 937565 4079496 4248956 40.15 71.8 1
12:34:21 2024-01-25 615299 609033 196025 190355 300791 306577 310144 308358 202969 203078 243405 247908 282319 286204 3444391 3697517 5362542 5211222 978552 1019388 273206 242666 251299 250921 280131 272659 269707 272210 195439 196530 638747 613426 1388613 1360977 418365 412228 601554 604271 740093 726722 772847 770008 814132 826258 792019 876773 1846870 1927369 1223207 1018767 653257 645121 773826 765050 804776 818472 841557 849304 944643 946277 4114006 4242898 40.15 71.8 1
12:34:22 2024-01-25 613541 610384 194212 191896 298629 308674 310833 306712 203634 203007 243801 247358 282284 284964 3441055 3722538 5380895 5224320 987958 1018771 272944 246357 251055 250886 279394 271757 269672 271001 196406 195271 648119 606537 1385374 1355623 416289 412844 595538 601708 743062 718507 766804 774644 814673 825458 792618 884535 1855920 1954992 1221492 1013225 657932 641767 767919 772049 808872 811320 839125 852650 949416 943091 4061128 4245926 40.15 71.8 1
12:34:23 2024-01-25 616040 612295 195476 191598 300447 306865 312104 307106 203982 203007 243801 248080 284012 284023 3438605 3734552 5418495 5224320 993773 1020147 273206 246322 250630 251691 278514 273431 270531 271704 196406 195916 645300 609571 1387222 1360977 417696 413462 596382 601346 741974 719807 766275 776517 815822 819224 789850 881106 1858876 1960566 1197120 1013225 657932 645625 770105 772164 810534 815703 838770 854815 948281 945645 4058195 4245926 40.15 71.8 1
12:34:24 2024-01-25 619802 610679 195131 191559 299536 309547 310109 308288 203425 203043 243801 248114 281742 286477 3446951 3690874 5334566 5208530 970213 1017944 273206 242666 251834 250468 279885 273431 270752 272661 195785 196530 634025 611525 1392016 1358513 417770 412880 599737 606239 740618 722467 769985 769246 809245 826987 795621 876997 1844348 1928368 1231442 1022328 653192 641957 773950 765571 802576 820789 845770 849530 943545 951045 4129438 4235385 40.15 71.8 1
12:34:25 2024-01-25 613779 612026 195303 191115 301357 306757 311559 307321 203566 203007 243801 246639 283543 284893 3436158 3738770 5420096 5226237 991686 1017944 273206 246705 250207 251656 279281 272852 270566 271380 195858 195916 639839 607931 1395630 1359830 417177 414615 596199 601198 742243 720353 766862 774681 816400 819224 788658 883690 1854932 1949491 1219440 1012456 656057 639934 767919 768766 809448 818598 838379 851336 949342 948249 4054870 4242898 40.15 71.8 1
12:34:26 2024-01-25 620489 611257 194852 191563 299536 306505 310615 307786 203566 203471 243765 248149 283146 284701 3436195 3704150 5374016 5214942 979674 1017908 274918 243187 251055 251481 278043 271757 269519 271415 196095 196188 638253 615183 1396652 1355623 418960 411613 596987 603559 738068 719527 771117 773766 809281 826403 795378 876997 1845659 1940297 1194957 1024027 656525 641583 774375 770373 802502 816244 843209 851187 940722 946873 4141259 4254439 40.15 71.8 1
12:34:27 2024-01-25 624954 609463 195166 190660 301997 306937 311274 307821 203566 202158 243801 247908 282848 287010 3442034 3742552 5381193 5224320 979539 1017908 272754 242450 252225 250537 278531 273045 269707 271415 195785 196378 638253 606105 1391248 1364843 415403 412264 600055 601744 741974 724589 764633 770410 813748 826403 791044 878531 1853614 1940297 1227249 1010262 651400 643897 767919 765608 811220 817990 834845 848988 951967 955619 4081853 4235461 40.15 71.8 1
12:34:28 2024-01-25 615957 611106 195263 191415 300305 306937 311194 308358 202655 203078 244963 248622 283111 284893 3436158 3680321 5362542 5226237 984052 1017908 272980 246357 250594 251481 278523 273624 269707 272175 195165 196837 636352 613090 1402473 1347920 418662 414736 598190 606239 740181 720389 771155 774865 806926 820487 796752 879544 1849667 1943051 1223411 1018804 656605 638340 769997 769209 804858 811536 842882 853256 944680 945681 4098633 4257169 40.15 71.8 1
12:34:29 2024-01-25 622223 610216 195492 191419 302393 306649 313530 309574 203498 204111 244695 248114 282284 285802 3456213 3718432 5380969 5205563 975066 1020870 274043 246322 251834 250921 278444 273045 270979 271794 196406 196223 638253 613313 1403711 1364843 417735 412264 599863 601161 738068 724589 768258 770410 816400 828741 788695 876997 1849667 1925637 1195570 1017320 653257 645268 773826 767815 807168 816803 839760 848988 946056 946579 4117092 4245926 40.15 71.8 1
12:34:30 2024-01-25 614288 610742 194852 191686 300325 309183 313081 309574 204131 202831 245108 249321 282969 285802 3456049 3711526 5371980 5235602 988789 1020147 272980 246322 251408 250921 277991 272434 269484 271415 196406 195305 645300 605380 1402892 1358007 415403 413498 595428 603878 743062 718286 765167 774315 811645 820487 793365 883727 1852297 1958685 1215735 1013898 657613 643441 767919 772633 809496 811464 838253 853256 948281 944274 4073005 4242898 40.15 71.8 1
12:34:31 2024-01-25 617149 609463 195131 191257 300656 309401 310584 310450 203498 202902 244932 249321 282108 287504 3452684 3694891 5346319 5206499 972521 1020406 273206 246357 252351 250712 280144 273431 269484 272661 195785 196530 640176 613426 1389174 1359478 418365 413207 602335 606068 738758 724589 771155 769283 811712 828741 793365 878873 1845659 1929735 1213815 1023197 651400 642074 773826 766678 804286 820406 844081 847742 943306 946313 4123545 4240918 40.15 71.8 1
12:34:32 2024-01-25 613381 611257 195476 191257 301033 306901 311813 307356 204029 203365 244999 249285 283870 285525 3452235 3731777 5427521 5227913 991686 1020907 273241 246393 250380 251762 279262 272852 271134 271380 196406 196223 641072 609931 1414967 1362908 417177 414772 598112 599936 742170 722430 764895 773863 816400 820415 788695 886395 1858913 1955168 1197120 1011017 656993 643590 767919 765842 808922 817894 839970 853459 948244 948431 4047505 4232434 40.15 71.8 1
12:34:33 2024-01-25 619305 610820 194853 191723 299571 308674 311086 308556 203285 203043 243801 250461 283362 287189 3457171 3710330 5372740 5216872 979952 1019570 274777 242325 251019 251656 277986 277109 270716 272520 196233 196188 642481 615183 1420396 1355623 417699 411613 596382 605110 738068 719527 772252 773766 810462 827303 795621 876997 1849630 1941221 1217654 1024654 656993 641583 774967 771465 804542 817316 841648 848311 939238 945840 4126491 4252264 40.15 71.8 1
12:34:34 2024-01-25 617045 609069 195476 191124 300482 306937 310615 305930 203951 203007 243801 248874 282284 286678 3453117 3751771 5402591 5218494 981353 1023118 273241 242325 252225 252919 279188 273818 269707 271740 196959 195339 657984 607537 1428178 1370171 416474 411613 599737 599973 737835 724076 766900 770373 817557 828741 788731 882200 1852297 1940297 1225330 1013898 652328 641744 770543 765264 810644 819215 837335 849266 951041 946543 4098906 4247823 40.15 71.8 1
12:34:35 2024-01-25 613816 610997 195476 191292 300482 306937 309674 310450 203425 203078 246056 247358 283431 285837 3451288 3674642 5369273 5240508 987178 1020406 273030 243693 250875 251691 279460 277268 269742 272245 195643 197042 637802 614000 1407748 1350555 419557 414809 598112 606500 742792 720316 772290 774994 808066 820523 795497 882434 1853614 1949491 1225330 1016561 656993 641129 770543 770373 802465 816163 844118 853293 946056 947761 4098294 4247709 40.15 71.8 1
12:34:36 2024-01-25 619958 610992 195476 191292 300482 306901 312104 307356 203600 204147 243801 248149 282319 286240 3444047 3722669 5396000 5200328 975687 1020406 274584 242801 252222 251552 279788 273745 272284 270518 196793 195746 643891 609931 1401961 1372115 417770 414345 595154 601161 740167 722467 765475 771103 818137 827023 788695 879500 1852297 1935487 1202490 1017283 653257 643590 774501 765878 807204 817990 840958 848988 948471 951970 4108285 4247823 40.15 71.7 1
12:34:37 2024-01-25 612441 611257 195166 191593 299563 308856 312231 307391 203917 202688 245044 247736 283146 286450 3451288 3705037 5371868 5233699 990394 1021821 272995 243413 251513 251552 279788 274788 270716 272069 196264 196427 654470 605264 1396656 1355623 415403 414156 594641 604414 743062 719017 765475 774828 811645 820523 795378 883690 1852297 1958685 1211896 1015342 656057 641129 767919 772049 807204 811536 839760 852007 948743 942942 4076585 4252264 40.15 71.8 1
12:34:38 2024-01-25 618292 609536 196025 190625 301396 308674 310144 308358 203003 203078 243801 248114 283155 286714 3446853 3701575 5353217 5214942 973175 1017944 273241 242990 251546 251482 280788 273635 270752 272972 195953 197233 631207 613200 1402660 1362379 418365 413462 601207 605380 740656 724479 771666 769828 811413 828741 793217 876997 1844349 1928368 1225330 1022469 651400 642985 773826 765608 804286 820406 844118 846537 943434 946615 4123545 4250864 40.15 71.7 1
12:34:39 2024-01-25 612686 611257 195440 191292 301993 306937 311783 307356 203917 203043 245217 247770 283579 284023 3451012 3731928 5427820 5229966 993064 1020147 273277 246393 250842 252042 278409 273672 273054 271774 196745 196358 641072 607857 1429210 1363348 417770 413354 596052 602629 741937 721462 764895 775031 816290 820378 791044 886322 1860167 1953141 1226973 1011017 658822 643627 767919 768085 808922 818472 839485 853459 951041 950446 4052017 4235536 40.15 71.7 1
12:34:40 2024-01-25 619273 611857 195166 191762 301353 308674 311051 308037 203634 203968 243247 248149 284047 284928 3451288 3688477 5357901 5216872 981522 1017908 274954 246184 251090 251726 278440 271792 269742 272435 196269 196802 639663 615032 1386123 1360215 419856 412737 598625 604589 740167 719490 773241 774865 811712 826987 793213 882012 1852297 1946642 1202490 1024654 657886 641620 772182 773730 802576 816163 845356 853293 943306 947019 4105355 4253795 40.15 71.7 1
12:34:41 2024-01-25 612008 611261 195476 191395 299607 308819 310180 307857 204092 202865 245217 247736 283235 286240 3450791 3695658 5371868 5239338 990942 1021668 272789 246393 251444 251515 279076 272208 269296 272245 196406 196223 650761 606462 1392576 1355623 416584 414772 598887 605674 746511 719416 768994 775028 811823 824873 797848 883541 1854932 1958817 1200382 1014619 656993 641583 767919 772633 807204 818598 839188 850797 948743 944465 4066967 4235626 40.15 71.7 1
12:34:42 2024-01-25 618025 610398 196025 190488 301432 306937 310180 308323 203003 204004 243801 248114 283252 286244 3448829 3705598 5362542 5207506 976059 1019533 273241 246011 251090 250956 280144 273045 269742 272661 195785 196564 638747 613426 1393987 1359049 416879 413207 601208 605380 740546 724589 772621 771652 814132 828705 793254 878798 1849290 1929079 1225330 1022469 651400 643897 773826 765424 804175 820369 843518 848109 943471 951970 4117663 4235296 40.15 71.7 1
12:34:43 2024-01-25 616040 611257 195303 191283 301068 306937 312068 307321 203634 203078 243837 247942 284291 284462 3451288 3727964 5423956 5229966 990905 1020147 273206 246357 249891 251726 278409 273045 270601 271415 196269 195916 626333 609205 1395694 1360977 417177 414736 598112 601198 741718 720389 764316 774994 816400 823087 792550 887067 1860216 1955098 1200818 1013225 657932 645726 771750 769754 810644 816163 839970 853330 948317 948431 4056088 4235574 40.15 71.7 1
12:34:44 2024-01-25 621373 610992 194818 191931 299527 309547 310650 308288 203600 203683 243801 249462 282390 285806 3441279 3696127 5343892 5207506 974333 1017981 274498 242154 252225 250956 278215 272173 269707 272245 196307 196393 641072 611675 1412600 1358513 417770 414052 597688 605344 738068 719299 768891 773301 810462 827023 795497 876997 1852141 1935265 1219573 1026114 655589 641019 776674 771066 807149 818977 842845 852776 944446 950021 4142330 4253908 40.15 71.7 1
12:34:45 2024-01-25 616237 610398 195476 191124 300939 308674 311594 307821 204268 202688 245708 248701 282948 287306 3448829 3751931 5399844 5226237 983140 1020944 273241 246184 252689 250956 279292 272364 269742 272019 196269 196223 638253 605264 1398486 1370171 415403 412300 601480 603057 742536 725897 764520 770446 816400 827571 792240 879817 1853614 1942491 1206257 1013225 653192 644663 770105 767785 811795 821950 836517 848839 953811 946543 4095369 4244747 40.15 71.7 1
12:34:46 2024-01-25 605246 610825 195483 191647 302211 308674 310868 309763 203003 203113 245672 246639 283614 285802 3451288 3677555 5368044 5235602 988086 1019424 272372 246813 251055 251481 278444 277697 269742 273149 195785 197371 638747 611675 1390828 1349868 417770 414809 599003 607135 744116 720389 770059 775031 810230 820487 796697 885023 1854932 1964397 1215792 1016065 656057 639930 770068 772164 809448 817207 843961 855101 948815 946873 4101222 4260005 40.15 71.7 1
12:34:47 2024-01-25 619903 611179 195476 191563 300168 306937 313463 309975 203849 204147 243801 248183 283579 286275 3438754 3728075 5396552 5205563 975762 1020944 274726 246393 251870 251726 279063 274036 271238 271380 196406 196393 636844 613449 1398834 1369200 418031 412300 599312 600858 737605 726682 768854 772122 816400 827023 789850 879261 1852297 1928368 1195570 1019565 654846 643627 774962 765608 807149 823041 843848 849974 946617 953816 4131747 4252264 40.15 71.7 1
12:34:48 2024-01-25 615163 611257 193960 191931 300226 308456 312032 307321 204092 203078 245287 250021 284039 284498 3441130 3730594 5411970 5226237 990786 1020944 273206 246429 251834 251726 279394 277109 269777 271380 196683 195916 643891 608268 1389255 1360977 417177 414153 597191 600858 743062 718247 764316 775031 815289 820523 793365 882434 1858913 1957297 1210023 1011017 657886 643627 767747 770410 809496 817316 839760 853731 952717 952870 4056366 4249670 40.15 71.7 1
12:34:49 2024-01-25 621815 612222 194958 191865 301430 309110 311122 307857 204063 203862 243801 249254 283146 284791 3459169 3688407 5371868 5218789 978552 1019424 274954 242504 251657 251726 277986 272173 270084 272055 196406 196257 634644 613426 1404686 1360977 418067 412264 596419 604487 735161 719299 771703 774315 811072 827571 794372 881561 1849667 1943051 1225330 1023197 657932 642074 773863 772633 802576 816163 846941 852044 939238 945681 4132869 4253719 40.15 71.7 1
12:34:50 2024-01-25 616086 609386 195298 192048 301008 308565 311890 306428 204268 203078 245325 249242 282961 287517 3451288 3745133 5405904 5214942 981634 1022356 274043 242837 252581 250921 279257 274000 270307 271380 196959 195746 660098 609024 1403502 1372115 417177 412228 599826 601439 740851 724589 765401 770410 818717 826722 789813 882200 1854932 1943985 1202490 1016065 653257 644500 773826 767468 810644 820369 839760 848988 950090 954077 4107693 4250405 40.15 71.7 1
12:34:51 2024-01-25 622679 611001 195781 191721 301956 310204 310944 309793 204131 202831 245837 248080 283508 286208 3453117 3696821 5374455 5239338 991649 1020257 272944 246741 251585 251691 279028 272589 270752 272626 196406 196495 641072 605695 1430096 1355623 416584 414736 597081 606239 745171 719527 769947 774865 811609 820487 795497 883690 1854932 1958685 1202490 1013177 658822 645726 769997 772633 811795 811536 839163 854507 951041 947055 4072892 4235498 40.15 71.7 1
12:34:52 2024-01-25 617416 609801 195196 191617 302028 310350 310944 309082 203815 203791 245108 250230 282969 287635 3451769 3690874 5349792 5210549 972447 1020870 273241 246531 251798 252508 279810 271722 269484 273078 196060 196530 644464 613148 1405039 1359478 418365 413534 601595 607797 740851 724589 771668 770373 811035 829464 794897 876997 1845659 1936774 1209977 1021742 653257 641129 772730 768085 805952 819215 844118 848988 943938 948431 4154687 4249232 40.15 71.7 1
12:34:53 2024-01-25 613540 610393 195887 191124 301396 308892 311783 310450 204063 203222 245874 248012 282969 287513 3459642 3737216 5381007 5224320 983140 1021631 272197 246603 252403 250886 279683 273624 269707 272818 196406 196530 641072 606462 1435781 1363875 416201 414444 601172 604887 741644 725616 764520 773766 815785 827571 792765 881106 1857557 1943874 1225330 1010262 652328 643676 769011 767785 811795 819179 837335 850723 953848 946543 4078829 4236852 40.15 71.7 1
12:34:54 2024-01-25 617854 611257 195440 191554 302334 308674 311559 309223 203285 204290 245728 249671 284050 286092 3452235 3674642 5377848 5218017 985461 1017871 274883 246393 251019 252077 281501 274399 270307 272626 196406 196495 638253 616065 1396290 1356340 418954 413825 596272 604701 741412 719262 773390 774865 811645 826403 796479 882162 1852297 1945994 1225330 1025109 658354 643441 773278 772633 802576 816127 846597 853256 941899 946313 4098906 4253870 40.15 71.7 1
12:34:55 2024-01-25 620050 610988 195476 191593 300939 308674 312104 307071 204234 203968 243801 249254 283146 286786 3454685 3756059 5414173 5214942 978070 1020110 274407 242864 252472 251621 279648 271757 269742 271380 197419 195814 649528 609931 1398443 1373089 417770 412000 599403 602312 737314 724589 765475 773766 818717 828189 789850 882162 1852141 1942491 1204373 1013898 653257 643897 772730 765842 811795 820406 837298 848988 953136 946579 4095369 4242898 40.15 71.7 1
12:34:56 2024-01-25 612874 611261 195303 191559 302211 308624 310180 310197 203600 203683 246092 247358 283777 285802 3456326 3669673 5374455 5225959 984991 1020406 273100 241610 250842 251656 279345 271792 272632 272867 195576 197111 639252 614000 1411764 1351517 418031 414809 597549 607099 743062 720316 772290 774994 809281 820523 796530 881069 1853614 1946729 1227249 1019579 657886 640222 770543 770373 804776 818017 844118 853293 947398 948431 4096698 4252264 40.15 71.7 1
12:34:57 2024-01-25 620145 611252 195476 191593 301361 306901 312542 308253 203634 204290 243801 248701 283543 286432 3451288 3715479 5410815 5212799 977779 1022585 274706 243175 252222 252113 281371 273431 271428 272210 196371 196530 644464 615032 1406044 1364843 418362 413498 601517 602517 738722 726682 769985 772670 816400 827023 791007 876997 1852297 1928097 1188307 1020253 655122 645447 774962 765608 805989 820442 843481 848988 948743 951970 4129438 4247709 40.15 71.7 1
12:34:58 2024-01-25 616283 611261 195476 191598 300903 306937 312790 307821 203951 203683 245217 248149 284114 284893 3451288 3737236 5427446 5236990 996914 1024770 273136 243521 250699 252359 281371 273526 271253 272069 196852 196495 641072 608874 1386399 1365014 418662 414736 599386 601744 746339 725414 767688 777263 818717 820487 791044 886322 1861556 1955177 1206596 1013898 658822 644991 769011 765842 810070 817990 842157 850723 953811 951118 4066025 4255214 40.15 71.7 1
12:34:59 2024-01-25 630930 611252 195478 191896 302896 309110 312032 308323 204092 204720 243801 248149 284047 284928 3441092 3693685 5379527 5224320 983661 1022548 274670 243621 251157 252394 279788 274593 270839 272902 196678 198602 648119 614956 1415779 1360215 418326 412880 598850 606500 740291 720243 772252 774865 814058 827023 795533 880792 1852297 1943936 1223411 1025384 658822 643897 774375 773458 803601 817316 847877 855115 940685 947725 4117663 4255298 40.15 71.7 1
12:35:00 2024-01-25 619606 611261 195476 191598 302754 309110 313171 307106 204302 203683 245217 249289 283579 286678 3449317 3747847 5396328 5211222 979539 1020870 274918 246184 252653 252219 281968 274059 273054 271999 197514 195814 653756 609419 1428090 1376531 418365 412701 600250 602480 741974 725688 769468 773181 818717 828225 789850 881825 1854932 1943051 1204373 1016065 654846 644536 773826 768085 810070 820406 840682 850198 947574 946579 4098906 4242898 40.15 71.7 1
12:35:01 2024-01-25 621373 610708 194858 191896 299563 309547 311086 308323 203634 204004 245217 249462 283323 285837 3441092 3700147 5343892 5214942 975066 1020147 274463 242325 252653 251726 278280 272589 269707 272245 196406 196359 631170 612713 1394356 1363311 418960 412085 599459 605197 738068 722599 769836 773582 811572 828225 795533 882200 1853614 1945809 1221492 1026114 659814 643367 776614 772787 806596 817414 847840 852007 941899 948431 4135889 4253795 40.15 71.7 1
12:35:02 2024-01-25 617817 610820 195750 191727 301150 308674 312068 306428 204302 203078 245672 249670 283182 286804 3441204 3758739 5399844 5216872 982334 1023844 274690 246357 252351 251481 279257 271792 270566 272245 196959 195916 660803 608193 1393062 1372115 417770 415228 603343 604887 740412 725506 767350 771939 819867 831088 791982 880405 1854932 1943874 1206257 1015230 654189 645268 771635 767637 813526 820442 839163 848988 953811 951703 4101222 4242898 40.15 71.7 1
12:35:03 2024-01-25 610520 611257 195476 191723 300647 308674 310615 309971 203741 203683 249650 247908 284012 285869 3451288 3674642 5362542 5235602 988827 1022847 272337 246603 251444 251691 279257 272398 271980 273879 196371 197145 633254 609931 1392240 1351517 417770 414881 599811 607997 744129 725172 772847 778277 811823 820378 800158 886470 1856195 1953588 1204373 1016789 656993 641957 772730 770336 805952 817316 844413 857660 947398 948431 4096367 4252264 40.15 71.7 1
12:35:04 2024-01-25 620218 611243 195476 191554 301396 306937 312798 309647 203917 204576 243801 250952 283579 286548 3446372 3729397 5399844 5211222 975762 1020907 274498 246393 252225 251726 279292 273238 271428 271794 196406 196530 639663 615183 1399254 1367753 418362 413498 600286 605474 736200 726682 770022 774403 817300 831922 792019 879425 1856195 1924195 1191938 1019691 656525 644991 774962 765608 807149 824280 842845 848988 948743 953632 4127042 4246204 40.15 71.7 1
12:35:05 2024-01-25 617522 611289 195471 191727 301150 306937 312798 307857 204092 203683 245882 248149 284681 284893 3451288 3733269 5433275 5229966 991686 1022511 273277 242016 250630 252077 279805 273431 271203 272592 196406 196223 639663 611750 1401208 1362908 417763 414881 598557 603057 746758 724589 769468 776128 818717 820523 793115 889646 1865446 1954981 1221323 1015305 657932 647303 772299 772164 811795 818472 839760 855524 954146 951118 4052106 4251987 40.15 71.7 1
12:35:06 2024-01-25 620186 611261 195166 192368 300355 308085 311813 308358 203917 204004 243837 249704 283579 285802 3441092 3709642 5353217 5216872 977156 1020907 274918 242325 252617 251691 278289 272398 269742 272661 196406 196530 638253 613594 1404762 1360977 418365 412264 599039 606239 738685 720353 770022 774865 811609 828225 796697 879537 1849667 1949603 1223411 1027729 658872 642875 776577 773619 806575 819556 848189 851970 941935 947725 4143675 4252264 40.15 71.7 1
12:35:07 2024-01-25 614214 611179 195954 191559 301396 308674 312068 308288 204268 203043 249297 248874 283146 287594 3453533 3749344 5380969 5226237 983140 1022393 273918 246813 252689 251305 279913 277341 270566 272280 196406 196530 639663 607327 1423231 1370171 416584 413534 602095 604738 744116 726682 765475 774044 816400 828741 795056 883062 1861556 1943900 1229168 1013177 655122 645616 771164 768872 814104 823114 838416 851224 953701 953816 4091816 4242296 40.15 71.7 1
12:35:08 2024-01-25 613555 612560 195476 191861 300580 309766 311925 310197 203003 204147 249686 247736 284251 285802 3456326 3676372 5367862 5235602 987958 1020907 273241 241981 251798 251726 281104 272208 270531 273114 196095 197214 642152 614037 1390068 1350555 418362 414881 599386 608231 745171 722430 773390 777263 809318 825201 797592 884357 1854932 1955873 1225330 1017047 656915 642074 769997 774366 810601 819447 844563 855711 950090 947329 4084664 4247709 40.15 71.7 1
12:35:09 2024-01-25 618362 610737 196398 191153 302305 306469 312068 309727 203600 204388 245874 248701 283274 286477 3451288 3709419 5382848 5210946 978070 1022393 274043 246393 252225 251691 280179 273045 270601 273078 196269 197145 645179 615183 1398129 1362908 418990 414444 605393 605344 738758 726682 773390 772670 815244 827023 793365 881571 1854932 1932961 1215673 1023197 653257 639970 773605 765805 804812 820478 849403 851775 948926 955845 4122394 4247520 40.15 71.7 1
12:35:10 2024-01-25 617038 612117 195405 192368 300482 308674 313243 307681 204234 203612 249261 248183 283680 286616 3451288 3730594 5427820 5233699 994445 1022393 274078 246639 252225 252429 277986 272400 270979 272019 196959 196223 646709 608193 1417344 1361942 417770 414772 598112 603057 745282 720084 765475 777263 816400 825237 795056 883727 1861556 1961464 1208140 1013898 658822 645483 769997 770373 811795 818598 839760 853256 952425 952283 4060682 4248361 40.15 71.7 1
12:35:11 2024-01-25 622700 612947 194989 192327 300753 309256 312032 308358 204058 204004 243801 249601 284012 284964 3452055 3706783 5362542 5216872 978552 1020907 275762 243206 252439 251726 278285 272624 269742 272696 196406 196960 647323 613426 1436268 1360977 418326 412300 599039 606705 738722 720316 771703 774865 811645 828225 796697 878531 1852297 1943702 1223411 1025384 658822 643897 774962 773730 802465 816163 847877 853330 944680 947725 4120099 4266628 40.15 71.7 1
12:35:12 2024-01-25 620013 612728 195334 191756 301290 309510 312839 309356 204767 204111 245180 249289 283146 287306 3461148 3756064 5409169 5209437 982334 1022393 274690 246184 252653 251515 279327 271948 270531 271415 197236 195916 655166 609931 1397228 1372115 417770 413171 600359 603168 738430 724589 764905 772670 815991 828844 788731 879817 1854932 1943874 1229168 1016789 654655 645520 774962 769209 810644 820570 841557 850842 948281 952006 4108285 4235574 40.15 71.7 1
12:35:13 2024-01-25 615769 612368 196175 191652 301044 310423 310980 308182 204166 202902 245874 248563 283914 286441 3451288 3692967 5371886 5245066 990942 1020907 272789 246609 251834 251691 279292 271792 269707 273950 196406 197336 639663 609061 1395520 1353701 417770 414881 600055 607797 744914 722503 770022 775031 811413 825201 797899 886322 1853605 1965091 1223617 1014362 656993 642074 770543 774279 809496 816839 841648 853293 949868 947055 4080149 4248078 40.15 71.7 1
12:35:14 2024-01-25 618399 611248 196304 191261 303021 308892 311854 310420 204166 204649 245700 248805 284401 286571 3456893 3708137 5387200 5216872 979539 1023008 274690 246639 252653 252112 281034 273431 271168 273078 196406 197179 634378 616065 1400869 1364843 419323 414772 602763 605380 740888 727758 773941 774315 815822 827023 793365 879854 1853569 1932961 1202667 1022469 655084 643663 774962 765842 804812 820514 848481 848988 944717 952006 4127042 4252264 40.15 71.7 1
12:35:15 2024-01-25 613848 611257 196025 191589 302350 308674 312104 308394 204699 204042 245995 249846 284774 286571 3462305 3733173 5427446 5239260 994520 1023118 274043 242050 250892 252254 280231 274000 271393 272245 196406 196495 639663 611750 1394613 1364843 418662 417300 599774 606985 747288 724589 767762 776713 815991 820523 792765 887586 1864204 1955910 1227249 1013898 656952 645520 768327 768220 811795 819828 839760 850797 956592 951739 4073005 4235574 40.15 71.7 1
12:35:16 2024-01-25 619499 612560 195476 191931 302717 309110 312104 309683 203634 204864 245708 248114 284845 286512 3452684 3676107 5374455 5222511 986548 1022121 274250 243693 251019 252498 279292 271827 272786 272746 196821 196564 634992 615146 1413796 1352480 419323 414881 598961 606705 740035 720353 773941 776847 811682 826987 795497 883690 1854932 1949603 1202490 1020290 657886 641583 771635 771502 807168 818472 844488 855761 948743 948431 4093437 4253908 40.15 71.7 1
12:35:17 2024-01-25 619273 611248 195480 191896 302314 306937 313053 308358 203917 204576 245325 249209 283579 286714 3443251 3731890 5408110 5212799 979252 1023118 275340 246465 252261 251726 281769 272827 271807 272817 196406 196564 640896 614994 1401588 1366293 419323 414444 601480 604645 738722 727714 771155 773766 817557 829198 792203 880905 1854932 1931103 1191938 1020290 655122 645520 774962 765842 807204 820478 844118 848988 947398 955058 4126491 4246204 40.15 71.7 1
12:35:18 2024-01-25 618025 611257 195476 191762 301361 306937 313089 308072 204268 204004 249261 248701 284047 284693 3441204 3726447 5434980 5237332 994407 1022721 274321 243693 250875 252463 279257 271757 271428 271829 197093 196358 641072 609931 1400198 1363875 419581 414556 599386 602992 745171 723564 769468 778437 815955 820523 792765 886322 1862606 1958685 1223207 1013898 658822 647151 769452 768121 810644 818638 839188 850797 953811 946543 4058494 4235574 40.15 71.7 1
12:35:19 2024-01-25 620222 612285 195887 191896 301423 306937 314007 308323 204302 204290 245325 249289 283614 286714 3443251 3734581 5427898 5211222 980539 1025500 275513 243873 252508 251937 279931 274593 272117 272069 197276 196871 647590 613426 1396012 1371592 418990 414290 601674 601744 740364 724589 770022 774366 815991 829464 791080 878494 1854932 1933399 1206257 1020290 656057 647420 777505 768121 809496 820406 842882 850797 948743 954808 4117663 4246204 40.15 71.7 1
12:35:20 2024-01-25 616541 612550 195476 192403 300939 306829 313089 308072 204302 204004 249261 248562 284047 285650 3441204 3729397 5427820 5229966 996337 1022393 273277 243693 252150 253064 279788 274593 271323 272139 197236 196427 648119 609931 1389919 1366259 418365 414809 598112 604456 742549 722503 765511 778989 816400 825237 795191 886322 1862880 1958072 1211907 1013898 659759 646505 770543 770410 811795 821108 839760 853330 953172 946543 4052012 4246204 40.15 71.7 1
12:35:21 2024-01-25 623587 612117 195476 192537 300478 307189 312068 308394 204268 204004 243837 249704 283817 285000 3441465 3708137 5371868 5218789 979952 1023118 275762 243242 252617 252112 278444 275372 272861 272867 196780 197131 639663 613200 1437138 1363348 419557 413318 597817 607135 738722 720389 772290 774681 814018 829392 797863 878531 1856195 1947838 1202490 1026114 658822 644811 774962 773730 804243 817316 847877 855798 944717 948431 4111793 4255556 40.15 71.7 1
12:35:22 2024-01-25 621576 611261 195750 191935 302350 306937 313089 308358 203917 204290 245745 248528 283266 287127 3441465 3717383 5399844 5201850 976367 1020944 274954 246465 252225 251691 279292 273045 271428 272245 196121 196973 639663 616948 1394078 1368724 420155 414009 603229 603376 741219 728710 772290 774865 816400 829428 796427 879155 1854932 1931103 1145295 1021951 656057 645556 774962 765878 807204 823078 845393 848988 947398 954735 4127042 4252264 40.15 71.7 1
12:35:23 2024-01-25 617406 611261 195480 191931 302350 306937 313786 308323 204268 204147 249297 248908 284881 284964 3441092 3734323 5427446 5235602 994520 1022393 274114 243355 251055 252533 279410 271792 271428 272280 196959 196564 641072 609931 1427627 1366259 419557 414556 599885 603734 746229 723417 769543 780389 818680 820487 793365 886322 1864204 1958413 1221323 1013177 658822 646012 769515 768121 810644 818062 839225 852044 956592 946651 4052012 4246204 40.15 71.7 1
12:35:24 2024-01-25 621815 611266 195480 191965 300974 307189 312825 309294 204092 204720 245325 248735 284083 285035 3446848 3685632 5387200 5224320 984052 1020870 274918 241946 251798 252463 279257 275104 270531 273043 196959 197145 641072 616027 1401678 1359206 419656 414736 599737 608343 743442 723074 774417 778173 813835 829218 799021 881975 1854932 1949417 1206257 1028464 660758 644811 777166 774828 805382 820172 849086 855761 943270 948431 4117663 4256842 40.15 71.7 1
12:35:25 2024-01-25 620932 611257 196135 191891 302058 309547 313714 307786 204870 204290 249382 249704 283870 287118 3451288 3753113 5409169 5214942 982334 1023844 275304 246393 252617 251691 279683 272398 270944 271984 197514 197765 641072 608193 1399908 1373089 417473 413498 603838 603522 740559 727493 768881 774403 821043 829914 793217 884535 1861493 1946493 1208140 1015342 654655 645726 772730 771341 814104 820514 839760 852776 957544 954025 4094740 4239578 40.15 71.7 1
12:35:26 2024-01-25 616274 612550 196029 191861 301396 309328 311493 311140 203917 204290 244084 248114 284881 286512 3449031 3672329 5374016 5248854 990942 1022356 273241 241981 251621 252077 279648 272173 270944 273915 196371 197763 634459 613090 1402420 1355486 417735 417264 599403 609646 743785 724620 773390 778364 814058 827801 802440 887067 1860216 1949342 1206257 1021875 660758 642838 774375 773730 806560 818472 849946 856980 947398 948431 4108285 4255298 40.15 71.7 1
12:35:27 2024-01-25 620186 611257 196025 191891 302058 308674 313971 308253 204268 204576 244890 249462 284012 286759 3451288 3737236 5404329 5207506 978552 1022393 275762 246741 252459 252042 280109 272173 271962 271794 196959 196530 654470 612988 1402551 1374063 418990 413534 602446 603059 738357 725616 769985 774315 820637 829428 792129 881862 1861493 1940813 1229168 1021146 656993 648944 774925 771616 811759 820369 842157 851448 950368 956252 4101222 4244322 40.15 71.7 1
12:35:28 2024-01-25 614456 612550 196025 191896 301150 308120 311086 311330 204302 203968 249686 248666 284012 286745 3448567 3686280 5371868 5243078 991686 1023844 273241 241981 252225 252253 279487 272589 269672 273114 196959 196837 641072 608193 1405552 1355486 417770 414809 599863 608343 744914 720353 771429 776091 811609 825201 797863 886322 1857572 1969097 1211896 1019616 660286 643823 771202 774791 811759 819556 844563 857547 949623 947725 4087903 4247709 40.15 71.7 1
12:35:29 2024-01-25 619389 611257 197013 191617 303226 309110 311086 310197 204092 204290 249614 250990 284118 287563 3451288 3700147 5362542 5224320 979539 1021631 274463 246501 252581 251691 280999 271757 270566 273114 196406 197145 640176 615183 1411694 1362908 418362 414772 603410 608860 743213 727714 774492 772670 815822 829198 798108 879780 1853614 1933844 1208140 1024654 653257 645652 777092 769896 809114 820333 846448 850730 947214 955397 4127042 4254103 40.15 71.7 2
12:35:30 2024-01-25 620050 614031 196300 191865 302314 308674 313017 308217 204983 204290 249614 248149 284881 285989 3451288 3738584 5443499 5233699 995940 1021747 274690 241981 251019 252463 279913 273624 271393 272854 196959 196495 642481 609743 1393797 1364843 418094 417264 599737 606985 747288 724589 769468 778401 817721 825201 793365 888852 1864204 1958685 1221323 1013898 658822 647420 769415 768085 811756 823041 843209 853843 955053 953816 4064343 4239578 40.15 71.7 2
12:35:31 2024-01-25 619917 611252 195476 192222 302607 309547 311778 308323 204234 204864 245728 250549 284282 284928 3446848 3684933 5371975 5220594 985141 1020870 274918 246777 251055 252959 279257 272398 270566 272852 196821 196564 639663 617269 1394342 1358276 419656 414809 598961 606068 741974 720353 774492 776677 814018 827801 794897 883025 1854932 1946642 1207434 1020290 658822 642074 772730 773730 807111 818472 846634 858736 950278 950021 4111898 4263871 40.15 71.7 2
12:35:32 2024-01-25 618806 611111 195714 191826 300858 309547 313529 308628 204767 204576 245180 249496 283543 286741 3473608 3741187 5408251 5207506 977854 1023844 275637 246357 252617 251691 279292 271792 271168 271380 196959 196495 645300 612112 1393986 1372115 418031 412880 603674 601744 738357 724589 768854 774593 817144 829392 792203 879780 1857433 1948109 1229168 1016789 655122 645483 774690 770336 811795 820514 839188 853384 951077 954735 4108115 4257780 40.15 71.7 2
12:35:33 2024-01-25 614576 614292 196545 192627 302632 312739 313017 311140 205223 204290 245593 250227 285410 288175 3460640 3699106 5390519 5250288 1001439 1033064 276680 244294 254081 256442 284956 277827 275224 278965 197513 199422 661684 614874 1405391 1374063 422185 418652 605550 613569 756508 732787 779294 789864 826805 838406 810536 898974 1898593 1995460 1165532 1031761 671908 660373 786412 787482 829646 838203 860861 871801 976363 975053 4120033 4320106 40.15 71.7 2
12:35:34 2024-01-25 634681 627296 198923 195204 311751 320444 324721 324547 210043 207573 254245 256617 292599 295154 3508410 3742552 5493098 5365001 1030563 1062957 283427 255735 263416 265687 295448 288626 287122 287334 204339 203585 694351 628688 1432954 1401723 431353 429692 619378 623679 775149 754264 797802 810897 846838 854842 821025 919302 1944890 2038537 1213760 1044877 681233 672431 808931 804010 843802 855821 878938 888543 984745 994011 4239587 4386138 40.15 71.7 2
12:35:35 2024-01-25 646776 640735 201367 196602 318941 324712 336827 332814 212258 211574 259856 263487 297471 302944 3556695 3875677 5593977 5421274 1043646 1089632 286572 253529 270572 269859 303182 293810 294318 295169 206332 206382 703939 641723 1447822 1416140 436315 431229 626635 632326 779327 762340 808260 805865 845100 865154 827782 911587 1958117 2058357 1243923 1063416 689576 672718 811805 813438 848675 854581 878938 889044 990519 987686 4230208 4408330 40.15 71.7 2
12:35:36 2024-01-25 658636 647461 200140 196530 319770 328154 338319 337625 212655 212975 263128 267096 300365 303978 3582216 3830297 5622333 5472807 1075165 1106824 291741 253599 270644 272984 306829 296796 295834 296237 206187 206169 705973 639892 1448907 1423190 433843 432998 624770 627300 779364 759034 796595 804046 843306 856051 817481 904562 1969867 2062827 1242040 1053941 681233 672754 811842 802488 838265 853979 877062 878840 978466 986987 4323995 4418184 40.15 71.7 2
12:35:37 2024-01-25 653341 649177 198716 196598 320490 326513 342086 337285 213588 211680 261540 266735 299174 304235 3601028 3870817 5629873 5466321 1059841 1109549 285485 256565 273247 270719 305751 297568 293386 297514 203922 204679 703030 641723 1505924 1420163 435732 428781 615589 622760 766070 745833 796392 796710 827426 843366 807030 895647 1966116 2070257 1210062 1047288 679296 663224 798046 802488 835891 838469 858835 874396 975592 972916 4202233 4405188 40.15 71.7 2
12:35:38 2024-01-25 660557 652990 200559 194018 315148 324291 339457 338756 213179 210807 261540 266051 298018 301978 3603754 3872170 5679606 5486925 1072793 1114425 280558 250582 270270 268594 305035 294708 292253 293089 201970 204144 711964 632291 1473769 1429383 429683 423858 612464 612664 759709 740458 779257 784085 824511 836071 790446 879817 1952154 2038537 1226973 1043278 669997 660410 795658 786062 820433 836652 850894 855798 958629 963826 4295466 4402109 40.15 71.6 2
12:35:39 2024-01-25 655172 649286 195476 191257 313644 319599 338737 333463 211953 208804 259348 265320 297509 300226 3602723 3877854 5634275 5458350 1062556 1112809 278501 246634 268586 268867 301343 294445 288921 292551 199692 202330 697146 635921 1450458 1414955 428057 421191 602131 610592 750030 729469 775596 776677 807232 820451 786026 866399 1932587 2038193 1217557 1041324 667145 650284 783033 784048 811795 822422 841611 850760 948244 948431 4242305 4398971 40.15 71.6 2
12:35:40 2024-01-25 664392 654096 192984 190017 311166 318856 334605 333969 210218 208221 257966 264578 296184 297239 3612129 3850171 5638125 5482735 1082043 1115970 278024 245804 265923 268525 300429 294529 288861 290635 199783 201344 697251 630036 1450677 1418149 424623 420895 598521 603986 750030 728747 764633 774689 806053 809082 774925 863825 1951338 2047718 1188307 1029562 664474 653091 777432 774958 811795 820406 831811 844277 951751 948431 4235432 4402109 40.15 71.6 2
12:35:41 2024-01-25 671992 658263 194036 189459 315040 318339 338699 334728 209597 208396 259198 264825 297928 301660 3650251 3905485 5665195 5519902 1092777 1127884 277427 246669 267152 270575 304355 295359 290648 292812 199692 203537 713644 638067 1461174 1419891 424322 420563 599122 606500 750030 725346 760786 767541 798064 808819 774375 862827 1957935 2062740 1219440 1031028 665897 653091 777432 778364 809496 816244 829253 841514 947398 942942 4251711 4442739 40.15 71.6 2
12:35:42 2024-01-25 668671 665957 194172 190052 314159 322328 338771 335702 210806 207896 260876 266161 297992 303054 3666384 3964729 5740225 5552125 1093761 1136791 281921 246598 269323 268781 304748 297041 292648 292055 201301 202968 704501 643562 1448621 1437583 426436 419606 603410 604450 745364 729592 764622 765373 797499 807873 767528 850152 1956929 2041429 1236844 1044021 658822 647456 783589 776640 802576 818472 832402 838634 939536 937601 4373983 4477032 40.15 71.6 2
12:35:43 2024-01-25 677826 667160 194827 190655 315712 320829 342929 338515 210658 209082 261684 265222 301405 302435 3685088 3944952 5735497 5584393 1103976 1144198 279991 248752 269108 270804 306829 297171 292458 296942 201055 204108 705973 638067 1465401 1427356 423800 420859 598112 606225 748933 724076 758479 765645 793377 802266 769232 855831 1966201 2065712 1240683 1033966 666372 653091 778607 777263 808349 811464 825573 839662 946056 942942 4272130 4477032 40.15 71.6 2
12:35:44 2024-01-25 676602 674083 195303 191257 314928 324893 342651 339849 214991 208396 263310 265810 301209 302718 3715792 4020560 5783709 5585571 1105534 1152677 281020 248019 270428 270544 308565 299668 293997 295432 202146 204573 714950 649297 1459711 1442421 426436 419937 605022 606500 745171 730268 762991 763476 792852 807108 765705 848416 1960749 2053533 1233006 1046544 660699 648868 784182 778364 802576 816244 830435 834748 938204 937493 4402199 4531421 40.15 71.6 2
12:35:45 2024-01-25 685260 676977 195754 191559 318048 322853 343453 342983 214585 209890 263682 266908 302656 306223 3722496 3987593 5791510 5642092 1124780 1157846 281247 248823 270536 271371 306829 300737 295003 296524 202642 204430 687580 642811 1480263 1445734 424623 421191 599811 602517 750479 726682 755109 765337 795171 800300 761265 851397 1981927 2074667 1226973 1033966 662583 650985 777166 774828 807204 816163 823453 834785 946727 937565 4361461 4504590 40.15 71.7 2
12:35:46 2024-01-25 682832 680193 195887 191598 318569 324821 345489 342464 214691 209117 264761 268412 304540 307504 3731848 4065262 5792581 5636836 1113501 1162759 282740 249208 272484 272271 307654 301440 295454 296991 202501 203727 700151 651156 1449727 1438603 427043 421676 599737 607135 746758 724589 761643 765645 788631 800094 765162 844053 1975474 2076731 1238763 1046582 665897 647456 777469 779541 802006 810214 825647 837238 937802 935893 4370889 4526764 40.15 71.7 2
12:35:47 2024-01-25 695505 683182 195750 192368 318088 326803 345454 343436 214806 209737 263468 266908 302970 306144 3761380 4052500 5836936 5646363 1116560 1166957 282598 249451 272139 272011 309263 302557 297547 296201 203424 205870 714950 651156 1466983 1450909 424623 418687 601986 605307 741374 728747 756328 760075 788338 800058 757970 839695 1972668 2056968 1229168 1044726 658822 647456 779710 774828 798037 811464 825573 829746 932097 938651 4455499 4537337 40.15 71.7 2
12:35:48 2024-01-25 694858 686123 196580 191931 320045 324893 346531 343506 209895 209737 263100 268502 302759 309329 3769256 3992292 5828551 5667686 1138635 1171091 280741 250648 271957 272131 310499 300765 297599 297780 203139 205581 697351 645408 1505492 1456009 422222 419665 599863 602760 744459 726682 750906 755925 786629 793337 756485 843745 1979356 2072285 1236844 1038060 658872 649364 777166 772633 802576 810250 817556 825513 936477 937988 4402199 4537413 40.15 71.7 2
12:35:49 2024-01-25 692052 685007 200108 191757 320085 324965 346567 344960 210110 209082 266601 268502 304968 309329 3784001 4080466 5819505 5675774 1131892 1171363 279810 250334 272378 272547 311524 303268 295039 297563 203271 205293 690399 647446 1489902 1454004 421666 420584 592724 600858 745171 721499 745805 758943 782010 790513 761259 840949 1979356 2090621 1231087 1038835 664000 650284 774690 774828 800302 802486 813947 830337 936875 930199 4339656 4550413 40.15 71.7 2
12:35:50 2024-01-25 698982 690218 196025 191965 319051 327727 345525 343506 210726 209082 263723 268502 304122 306577 3787960 4098818 5867078 5675774 1125019 1176331 281214 249736 273054 271546 310864 302472 295590 299887 203139 205870 699607 653021 1493931 1456072 422674 417119 596382 602052 738322 718247 751858 753604 778589 793554 755813 832889 1975474 2067700 1251004 1052590 659759 645028 776882 774828 791108 802486 817536 824889 923688 931516 4445919 4570686 40.15 71.7 2
12:35:51 2024-01-25 702467 691239 196300 191931 319122 326696 346531 344469 214691 209082 268675 270212 303885 306577 3806388 4067042 5908531 5695442 1131691 1180583 282116 248965 273054 272377 310171 302478 297439 297180 203709 205834 703051 656824 1478972 1465345 423911 418999 598924 599272 737361 724076 751477 751463 780614 792221 748618 830370 1979113 2062740 1240683 1049599 656448 645483 774962 768121 791108 806728 817536 819843 925689 928515 4489838 4583319 40.15 71.7 2
12:35:52 2024-01-25 702766 695000 196029 191965 320050 324965 349751 345578 211918 209918 263908 269168 304839 310314 3818738 4055638 5884764 5717312 1143282 1179180 279349 249772 273054 271511 312075 300816 297236 297707 203033 205690 704501 649120 1493402 1472760 419547 414736 596345 598052 738179 719771 744393 746554 779729 791025 744780 829867 1983336 2077638 1252961 1038835 655122 645520 772730 765878 795707 802522 806936 817439 930085 928885 4414701 4570686 40.15 71.7 2
12:35:53 2024-01-25 698753 694088 195887 192303 320050 326803 349751 344505 215027 209737 265161 268094 306079 310314 3826918 4120818 5884764 5733150 1143763 1182964 279810 249350 272284 272151 310171 301979 293962 297780 202677 205257 693218 650988 1488754 1465345 420155 417454 591430 595993 738068 715275 739867 751389 774633 782118 743725 830258 1984746 2093476 1254917 1039877 660229 646505 769452 765878 793356 798034 804701 821012 928081 921083 4370889 4586145 40.15 71.8 2
12:35:54 2024-01-25 702189 694309 196025 191926 319830 328546 347089 344540 215062 208721 263943 269355 304839 309110 3834720 4180086 5917850 5720023 1136785 1182964 281126 248197 270644 272760 309665 303232 294896 297570 202642 203727 703051 660588 1482092 1455059 420155 418076 592270 600646 738068 715275 744263 746873 768345 779583 741804 823537 1981102 2078204 1223411 1042041 656952 640039 765742 765842 784270 793437 810629 817439 917213 917035 4433485 4596119 40.15 71.8 2
12:35:55 2024-01-25 709018 698309 195202 191931 318569 328191 347683 346878 214436 209590 263100 268571 304874 306577 3841333 4131586 5922951 5722601 1137106 1188116 279810 248197 270716 271321 311840 302300 295633 297354 202288 203761 717936 656824 1480663 1465071 420155 413246 593196 597795 731960 714498 741025 742195 764837 783189 738045 818361 1972668 2071542 1190577 1048219 651400 640222 768974 761744 783024 799161 805882 809341 915842 921083 4445919 4598782 40.15 71.8 2
12:35:56 2024-01-25 704766 700325 195476 191292 319082 327265 350315 343541 210658 209492 268784 269355 304839 309329 3850679 4096475 5931391 5744858 1155898 1186065 277621 248197 270680 270684 311149 302603 295218 296726 202465 204717 713328 650690 1494051 1475483 417140 414052 592233 593326 731178 713757 734423 740084 769287 775238 733578 820970 1984746 2078204 1245136 1035440 649549 642038 762454 758979 788043 793401 800177 811574 919817 913904 4380268 4601580 40.15 71.8 2
12:35:57 2024-01-25 707940 702417 195471 191326 318803 325747 347089 343506 214471 208396 263504 268536 304379 306649 3858923 4205259 5933124 5751854 1148673 1192413 278536 248161 270342 271132 309197 300570 294318 296942 201371 203727 733721 655420 1498517 1457043 415403 412300 586767 595476 734567 708111 732821 741663 764638 772411 737912 816361 1981102 2092772 1241223 1040313 653659 636432 761375 763439 780807 788969 804712 811686 909333 911931 4465008 4611435 40.15 71.8 2
12:35:58 2024-01-25 712244 704403 194787 191257 318052 328191 349451 344988 210806 209082 264984 268536 304839 306108 3873812 4174161 5940717 5748012 1141319 1189471 278632 246669 270608 270649 311550 300838 294318 296942 201301 205005 719429 658662 1501807 1466263 416584 409775 588918 590592 727631 712216 736405 736053 759021 775218 731937 811795 1977425 2058893 1225330 1044490 647615 638304 766813 756388 778488 791201 796585 804426 914473 914551 4456148 4614727 40.15 71.8 2
12:35:59 2024-01-25 709447 702998 195440 190621 320014 324893 349188 344505 210658 207677 263908 268467 304557 310973 3877654 4173042 5949187 5782916 1161603 1198751 278143 246563 270536 271062 308226 301800 294668 295169 202253 203965 705951 655888 1495160 1473710 415403 411613 586383 588849 729569 708797 731431 739425 762252 768272 728715 810992 1986751 2080576 1260785 1035402 652328 639696 759752 758943 781804 783175 791967 805949 909333 907977 4458633 4620807 40.15 71.8 2
12:36:00 2024-01-25 717599 703246 194247 190339 318052 326803 348662 346584 210218 207677 263468 266908 304804 308819 3887020 4199304 5950042 5769458 1137260 1196360 277586 245884 270644 269790 308226 302729 292904 296071 200985 203822 711857 660588 1533084 1469388 415403 410259 581284 589597 720489 702121 731817 734483 757524 772638 730157 802282 1971833 2064955 1245769 1044690 647153 632870 760261 755316 772720 789896 795210 797658 904051 901511 4474427 4620807 40.15 71.8 2
12:36:01 2024-01-25 706327 703291 194207 190312 318083 324893 348883 344960 210658 207353 264091 268536 303851 309292 3887020 4173042 5959367 5782916 1169167 1199023 276913 245804 268011 269790 309630 300376 295158 295169 200985 203537 711857 651156 1492005 1475483 410540 409390 584177 586556 723664 706253 722594 728765 752538 766360 721467 809253 1981064 2080788 1237311 1029043 645770 636469 753701 752001 774916 781558 783868 802179 904655 897618 4468038 4624105 40.15 71.8 2
12:36:02 2024-01-25 717631 709411 193870 190021 317163 324857 346531 344988 210267 206455 264948 266873 304344 308311 3896385 4239624 5968693 5786013 1143763 1196161 278139 244294 268873 269414 307295 301763 293089 294718 200494 202968 710386 660588 1484020 1466263 413933 409390 579724 585385 719907 700093 730129 730547 751008 763939 723495 797103 1968904 2068166 1229486 1047747 646691 630861 759715 754062 771703 782037 790432 793035 897532 903700 4530941 4634540 40.15 71.8 2
12:36:03 2024-01-25 715408 709411 193870 190127 317128 324556 349715 344469 208909 207677 264091 267651 303885 308347 3900184 4145225 5968693 5792288 1156721 1199880 277884 244670 270119 268151 308261 301275 292423 294269 200390 202295 700264 654894 1498111 1484702 411448 405542 580547 581201 717590 701087 719412 725154 752225 763400 717530 797691 1971758 2077012 1227530 1031983 641607 632312 750321 748724 774879 779723 783659 797190 903718 894701 4417854 4626878 40.15 71.8 2
12:36:04 2024-01-25 718103 712540 193524 189394 317092 324893 346252 343471 210183 206386 264054 266873 304557 309061 3911439 4264717 5959092 5792288 1160570 1199880 277494 245047 267223 270536 308191 301166 291978 295133 199379 202968 716443 656548 1505409 1466263 408045 405831 576412 583548 719399 696592 716718 724607 744983 754585 719605 796521 1969867 2077012 1225573 1037896 643732 629070 750344 750892 767328 775208 788291 791721 894770 894701 4534733 4645609 40.15 71.8 2
12:36:05 2024-01-25 722636 711533 193890 188688 317128 324821 346010 344469 208874 206421 263682 268246 302970 306216 3917909 4192731 5994931 5796423 1156432 1209883 278080 243543 268011 268116 308226 300243 292458 292445 199692 202932 730643 660588 1487725 1475483 409308 405723 580547 582615 715559 700030 721495 718192 739292 756253 710385 789303 1968395 2047681 1240683 1037896 641615 631681 754738 747132 767328 775265 779298 788192 899868 893589 4449227 4636243 40.15 71.8 2
12:36:06 2024-01-25 713362 714564 192609 188799 317684 323164 349188 345691 208694 206352 262983 265775 304804 306469 3918888 4231930 5967864 5815180 1166663 1203488 276185 243339 267188 267336 306654 301166 290206 292480 200132 201660 707401 653089 1492038 1475483 408207 404886 573935 577877 715559 693005 714387 726186 743510 752720 713293 793068 1964291 2082630 1227815 1032495 640277 626694 748122 749145 765129 772365 781393 788237 889336 888682 4499230 4645609 40.15 71.8 2
12:36:07 2024-01-25 723395 714564 192574 188761 315148 324460 346010 345899 208258 206352 261792 266908 302901 306275 3924481 4211488 6003866 5801661 1156432 1203413 276608 243099 267188 269288 307295 299577 291534 292445 198720 202295 730643 660310 1509242 1475483 408207 403017 577229 580942 710834 696592 718028 715403 738753 753182 706221 783743 1964802 2045777 1226529 1035440 637326 627375 749427 742116 763390 773931 773943 781258 894770 891534 4471684 4636243 40.15 71.8 2
12:36:08 2024-01-25 716546 712269 192364 188396 316061 321803 347612 344960 208416 206179 261612 266348 303851 306505 3933853 4237949 5977757 5825620 1170003 1206572 274918 242016 266332 268525 306829 300740 289946 290635 199344 200398 704501 654953 1490418 1475483 406183 402097 568113 574396 711337 690629 709148 719545 741029 746164 707798 785793 1960599 2078204 1241779 1026529 638236 623739 741988 746109 762445 770442 777135 785163 882931 883848 4506743 4650602 40.15 71.8 2
12:36:09 2024-01-25 721749 715572 191363 187963 315969 324003 347843 345447 207540 205105 261720 267838 304361 306433 3922361 4233088 6012447 5806889 1157258 1203413 275340 243621 265550 268336 307009 297532 290339 290590 198133 201625 730643 660588 1488499 1475483 406183 400862 574304 578733 709401 691464 713335 710679 735451 746690 701166 779146 1960621 2044326 1211896 1033966 634606 625509 745148 737517 756314 766432 767679 778146 891863 886906 4474747 4650602 40.15 71.8 2
12:36:10 2024-01-25 719527 718622 191665 187860 316001 320794 347053 344778 207540 205071 261684 265975 302970 306216 3943212 4247222 5977794 5833937 1171842 1207349 274043 246465 265479 267771 306397 299360 288921 289413 198581 200398 711857 656824 1484721 1475483 404746 400862 570530 573200 710409 689907 707198 715440 735483 741896 701024 782590 1964804 2075073 1233800 1024654 636418 622819 738082 738202 756885 761841 769975 779113 876055 880363 4490260 4650055 40.15 71.8 2
12:36:11 2024-01-25 724842 717594 190918 188061 315008 322292 345489 343019 207332 205893 260697 265188 302901 304568 3933551 4235734 6003524 5806889 1154963 1207971 273241 246357 265108 266504 306366 297532 287613 290564 197170 200363 731583 658703 1486879 1475483 403886 399171 569722 574396 702257 687514 708205 708313 728570 745758 700668 776170 1952761 2044326 1239784 1033966 628857 619159 738371 732627 749998 762985 765428 773283 879049 874181 4506744 4646734 40.15 71.8 2
12:36:12 2024-01-25 719601 718622 191357 186675 315960 320687 347879 342983 206716 203867 261684 264860 305398 308236 3937592 4247222 5994894 5833937 1171006 1206493 273241 242325 263890 267548 305966 297532 287975 288461 198629 199110 713328 654953 1508968 1475483 402634 399763 565667 570360 705355 683925 701009 711182 732070 738086 699142 774621 1954976 2070206 1233800 1023197 633703 618249 733871 737948 754333 757490 765428 773965 873229 875503 4492812 4663927 40.15 71.7 2
12:36:13 2024-01-25 718619 721421 189092 186927 312986 320201 347633 341214 206722 205440 259856 265833 303507 303606 3950776 4302856 5990065 5816254 1168332 1208243 270679 242154 263012 265874 305966 296551 287751 289752 197792 199387 730643 655888 1514260 1469482 396736 396853 562335 570360 702294 680231 699889 705735 724722 730025 696597 771629 1949375 2056448 1233800 1024654 629176 614571 733352 731554 746307 752914 765157 768164 870721 871690 4549438 4634775 40.15 71.7 2
12:36:14 2024-01-25 728664 719638 190522 187422 315236 320165 345637 342911 205793 205873 259820 265550 302903 307933 3950662 4201314 6029401 5834125 1163337 1210819 272337 240859 263820 264468 305966 295954 288048 287020 197170 198542 719429 659645 1489290 1484702 400820 395279 563527 565316 697223 682886 698839 701074 725113 734480 689949 765364 1951375 2049170 1229810 1023197 624836 615465 731760 728457 748901 757346 755780 765369 872156 865420 4424390 4648340 40.15 71.7 2
12:36:15 2024-01-25 719711 719558 189183 187554 312623 320580 345992 341659 206080 204828 259892 264648 302265 304389 3962037 4314654 6003524 5815674 1160238 1206848 272372 240486 263964 265280 304770 295395 287526 287055 197514 197866 735259 662415 1490692 1464184 396700 396466 559027 568746 698931 678270 698381 703133 717364 727352 690965 762263 1938161 2044326 1229810 1030754 626996 613701 733871 729414 739626 754840 759612 761725 864654 870461 4563473 4648153 40.15 71.7 2
12:36:16 2024-01-25 725694 719294 189196 189972 313169 316934 346860 340591 205336 205333 258293 264683 302231 305640 3961960 4225921 6023487 5833937 1167709 1213091 268999 239741 267789 263185 305536 294672 287666 288766 196959 197660 722680 651156 1497555 1484702 396963 392020 559063 561986 696236 678787 691715 697141 720594 728188 683857 767960 1951375 2050623 1209924 1015342 621732 614136 725731 723472 743030 748440 751467 766743 868186 856514 4486849 4634738 40.15 71.7 2
12:36:17 2024-01-25 726830 720654 188471 187159 312211 319430 342965 342742 204699 204542 259530 263294 302301 302576 3967682 4296922 6012133 5829637 1152313 1208243 269855 238621 264711 263623 303146 295646 285441 288359 196959 197214 721165 658703 1502504 1474436 398658 390815 558128 563648 691969 672320 695348 698129 712178 727936 687922 757830 1935297 2034847 1211857 1026114 619967 607404 728345 722412 737545 752711 755832 759488 863145 866387 4508622 4657692 40.15 71.7 2
12:36:18 2024-01-25 720670 720103 188602 186104 312184 316934 344942 340638 204302 203078 258435 263733 300961 306728 3967682 4271467 6020721 5844286 1182815 1208243 268999 238963 261630 263220 304667 294470 287149 287144 196959 197043 724196 655833 1495250 1475483 396401 393195 559748 561963 696236 676279 689682 698624 717364 721336 682726 763842 1944890 2050623 1231805 1013898 623503 611029 723678 726664 741942 743951 751467 759944 857157 859846 4502444 4644692 40.15 71.7 2
12:36:19 2024-01-25 729502 722426 187711 189374 310255 316934 343001 340363 204268 204004 256776 264384 300998 301728 3982848 4269107 6029251 5824559 1157258 1208243 270833 238593 261702 262162 305070 292880 286298 287918 195785 197008 721412 660588 1492593 1475483 396401 390779 559748 561949 690988 674882 693557 690958 713531 725603 678755 753580 1935061 2021608 1227530 1021742 618172 610760 726797 719244 738036 747678 745444 754384 864654 856442 4477444 4657416 40.15 71.7 2
12:36:20 2024-01-25 722636 722180 187425 185592 311202 315951 343001 338824 204092 203540 257533 263720 301667 301795 3961846 4305431 6002830 5844323 1170003 1208243 267366 238419 261342 261874 302437 294466 283901 287144 196131 196392 730643 652160 1512937 1471303 394160 392040 553306 561166 690588 668635 686607 692497 710364 718156 682726 758036 1938384 2047229 1219836 1016789 619527 604975 721176 719244 732268 742938 750326 755846 854025 857271 4537347 4654712 40.15 71.7 2
12:36:21 2024-01-25 728927 720649 187749 185333 310295 318187 341340 340363 203003 203078 256776 262368 299875 305317 3975000 4244369 6046584 5839588 1163896 1210371 268181 236719 261630 260382 301802 294973 284282 284885 196233 195271 703051 653919 1491587 1484813 394718 387912 554908 555378 684098 669619 685594 688948 713531 721472 674814 752509 1932550 2035119 1217841 1011017 617574 606262 719132 715440 736990 744519 744384 754658 857193 847501 4427514 4645609 40.15 71.7 2
12:36:22 2024-01-25 724662 722426 191429 185069 309781 318637 340860 338860 203003 202087 256776 261315 298580 300847 3975000 4345992 6019996 5831809 1166398 1209016 269051 237312 259910 260745 300850 292611 284276 285142 194573 195882 727566 658703 1503935 1464184 391019 390657 550086 559578 689519 667689 686644 691395 705387 712431 674741 747244 1927365 2032235 1228813 1020290 617639 604546 719642 718998 727783 737203 744384 746929 848114 856060 4577634 4657692 40.15 71.7 2
12:36:23 2024-01-25 731000 720654 186867 183552 310259 315879 340824 338860 202341 203043 255200 262110 298932 302724 3980673 4233880 6029138 5849567 1165831 1208095 269276 236439 260607 260208 300920 292201 282766 283617 195236 198166 732182 651156 1497168 1484702 391164 386605 553711 549775 681023 667652 679524 683870 707288 717980 672074 746592 1932883 2032235 1215846 1007463 612024 603691 713512 710679 732787 738242 737806 746671 855460 847556 4439580 4648340 40.15 71.7 2
12:36:24 2024-01-25 724699 722180 190857 184323 308099 315951 339724 337259 202341 201102 255200 259939 298444 302296 3975000 4349235 5977869 5841060 1167234 1207571 267436 236048 258239 259992 299342 293708 281773 284565 193251 195305 698433 656749 1480093 1462109 387650 387804 550580 556237 685927 661797 680525 687973 701297 710247 672551 745472 1929111 2028973 1234211 1016065 615079 601406 717058 715403 724694 734581 737875 745980 846266 847429 4577634 4648078 40.15 71.7 2
12:36:25 2024-01-25 732039 720635 191094 183280 309285 315843 339485 338551 204172 202228 255130 260734 298027 301728 3975000 4248901 6042339 5839950 1163063 1212464 268485 234793 259620 259019 299377 293306 282994 281865 194336 195794 697351 651156 1508213 1493649 391621 386470 550580 551973 679850 663236 679227 682666 703129 712431 669587 746441 1921500 2026483 1211857 1006030 610175 601332 711937 709785 729304 734291 736132 746362 851795 843303 4442748 4648340 40.15 71.7 2
12:36:26 2024-01-25 724662 723202 190657 183882 307413 316208 338735 336715 201714 200472 255130 259870 298027 300906 3984352 4349219 5977794 5833937 1166663 1207522 265843 235743 258061 259019 300699 292877 281116 283873 192841 196380 728912 658703 1485253 1462109 387722 386641 547217 554130 680815 661857 680006 683943 701332 710247 669660 737144 1919839 2017008 1226072 1017320 612459 598666 715536 712766 724694 734581 737806 737783 843274 848155 4537271 4654674 40.15 71.7 2
12:36:27 2024-01-25 728110 722691 187006 183285 306489 313890 341856 334693 205761 201418 259185 260517 297091 301582 3984352 4225921 6012096 5829777 1165216 1208243 265869 234654 258894 259444 299236 291977 280963 282611 192976 195519 726028 649120 1501026 1478818 387468 383143 548986 551973 679667 663705 673312 678805 698223 707396 664286 743789 1926371 2026446 1211857 1001745 608952 599516 708373 708276 724694 729277 730768 744286 846266 838379 4499230 4657692 40.15 71.7 2
12:36:28 2024-01-25 731004 720994 186608 183122 306415 313926 338462 336751 205621 200927 254347 258323 297928 301344 3990038 4318018 6012133 5834985 1153958 1208243 266945 233743 256723 260027 300082 291867 282670 281680 192537 195245 721412 657717 1525284 1472523 389953 384287 541072 551581 673956 656650 677801 680180 696725 708179 665698 735020 1917112 2010533 1213862 1013898 605655 595392 710422 706235 719596 734581 736132 737709 841448 838487 4502191 4654974 40.15 71.7 2
12:36:29 2024-01-25 722270 722180 186482 182508 306170 313193 338735 334423 205726 199496 253601 259411 296158 302088 3981513 4275039 6003561 5826670 1176069 1208243 264093 234139 256292 258858 298541 290477 282144 281377 192262 194700 713587 652393 1481760 1474617 387743 384078 547057 547749 678888 660451 672835 680249 700378 702814 661429 739444 1923636 2034558 1217841 1003171 608952 600069 706368 710017 723669 725004 728659 737842 834089 837585 4496255 4654974 40.15 71.7 2
12:36:30 2024-01-25 733085 722691 186082 182543 306982 312937 338224 334154 205586 200123 254245 258358 296193 297635 3984076 4296703 6003524 5816254 1150671 1206456 264208 231984 257877 258460 299656 291637 278422 281716 192058 194830 719873 656774 1484590 1472523 387468 383201 547205 550190 676256 657360 673312 671791 692683 703345 662335 732923 1917075 1999710 1203877 1015142 603187 596235 710422 699975 717558 729519 727856 734950 843871 837716 4502684 4652241 40.15 71.7 2
12:36:31 2024-01-25 728931 723738 186613 181482 306992 311697 338426 335895 205263 199936 255290 257221 296193 299663 3992886 4306039 6008930 5848521 1174391 1206848 263584 232631 255898 258858 296726 290742 279236 279850 192034 193883 729105 650520 1486824 1473710 386227 383201 542143 546645 675444 654486 670157 677551 693173 699216 663815 736067 1921473 2028789 1195547 1006030 605894 591901 702308 702102 717558 725517 730731 738337 833449 835381 4511307 4658033 40.15 71.7 2
12:36:32 2024-01-25 732043 723207 186055 181770 306730 312901 336627 334622 205193 199774 254820 258254 295194 301874 3993704 4286518 6029401 5824559 1156684 1207349 263619 237149 255112 257664 297117 288040 278527 280109 190757 194154 700020 656824 1490439 1478818 386498 381937 546048 546645 670596 656468 673830 673446 694277 706423 654048 728484 1914390 2013200 1201883 1003847 602404 592797 702271 699817 719596 723700 725786 734987 837703 829365 4433485 4645618 40.15 71.7 2
12:36:33 2024-01-25 724731 724227 185339 181726 305160 312901 336355 333740 205193 198941 254245 257434 295229 297239 3996553 4358619 5994931 5829777 1166386 1206848 261975 231984 254863 257268 296726 288554 279569 280109 189990 194154 709041 656356 1481655 1457043 383265 382821 541302 548982 675407 654022 670405 675361 687977 698187 659508 726606 1909209 2007499 1193903 1016123 604496 590107 706368 702066 712926 725630 727856 727935 828564 836598 4556828 4634738 40.15 71.7 2
12:36:34 2024-01-25 727824 723449 184876 180909 305868 310029 338189 333499 201478 199149 252743 258254 294989 299319 3990038 4244414 6012133 5833937 1166046 1208243 262009 233541 255112 255725 297606 288752 279372 281335 190192 192966 700020 646797 1518871 1480496 382853 378790 541412 543750 669500 654877 666377 668433 690983 698223 654027 731953 1921473 2013847 1219967 995300 599234 593349 699179 697031 713467 719226 719366 734013 834703 828750 4496255 4658295 40.15 71.7 2
12:36:35 2024-01-25 731064 724740 184281 180749 304302 310029 336351 335895 200916 198768 252815 255871 297351 297527 3993704 4361548 6012133 5834985 1157220 1206493 262778 232706 255976 256442 296143 287635 278159 278492 190157 192796 697034 656824 1506616 1466263 384424 378790 536763 543549 664853 649447 668282 669914 685291 701297 657863 725019 1905280 1995232 1207757 1009619 597305 585852 702697 696781 709872 721260 719366 727240 834703 833307 4508880 4644692 40.15 71.7 2
12:36:36 2024-01-25 724433 723715 184836 180019 306092 309055 335614 333681 200916 198491 252815 257124 295939 297599 3999404 4306002 6012719 5834985 1179435 1208243 261175 232706 258291 256513 296143 287369 278979 279555 189990 191752 729105 648371 1510520 1469388 380924 378862 537522 541206 669246 649369 662101 672307 689368 696122 653879 727198 1909427 2019532 1215897 998138 603300 588959 697200 700075 713430 720403 723613 728415 824331 825137 4511570 4654974 40.15 71.7 2
12:36:37 2024-01-25 729502 724227 183930 180333 303054 310064 334605 333499 200916 197905 252188 257468 296721 297131 3999404 4312240 6012133 5825343 1156432 1204710 261837 232053 253444 254088 297396 287396 277378 278462 188894 192358 686584 655888 1480983 1466263 380924 377652 539845 543549 664347 651283 666092 665406 684130 697109 649489 722499 1909427 2003407 1189914 1003847 598226 590407 701896 692950 711342 719226 715978 726424 829809 825101 4439822 4655086 40.15 71.7 2
12:36:38 2024-01-25 723883 721287 183093 180295 302810 310789 335614 331986 200287 197871 252279 261249 293416 295413 4003056 4324522 5977794 5833937 1166663 1206493 259584 231819 258218 254645 295655 287666 276069 279358 188963 191752 700954 650269 1505257 1464184 379600 376519 532058 542508 665830 644852 660190 667634 676196 690217 649833 721946 1908253 2006819 1205722 1004524 600293 586560 698610 696354 706176 712386 718530 722451 820729 827398 4574090 4663927 40.15 71.7 2
12:36:39 2024-01-25 749113 724227 184254 179099 305151 308156 333987 333139 199626 197836 251711 257124 292600 297599 4008769 4264717 6046660 5834985 1161071 1206493 261175 231098 258036 254088 294854 286167 278159 277986 188929 191113 708978 649297 1476474 1479176 378673 374230 532094 535998 660552 646241 659764 662344 684167 692270 646442 719066 1905535 2002515 1207757 995226 594760 586228 693950 691284 710376 716343 713919 725651 827879 820807 4439822 4648340 40.15 71.7 2
12:36:40 2024-01-25 725837 724594 183428 179382 301006 309090 333987 331951 199660 196637 251888 256046 294345 296093 4003056 4361159 5977832 5829777 1163337 1203488 259514 231296 252725 253663 294063 285806 276528 278181 187415 191415 694048 654953 1480377 1457043 378673 376183 533755 539602 662427 643938 660190 663455 676160 690217 649337 714313 1894948 1989085 1203687 1008157 594731 583668 696820 691849 704150 717392 718456 721511 824354 820315 4508721 4648004 40.15 71.7 2
12:36:41 2024-01-25 732142 724740 182440 178603 302325 310386 333843 331951 199140 197218 250896 257305 293768 296546 4008769 4318094 6038022 5825620 1153210 1204747 259334 230345 252725 252498 295240 283908 275260 278181 188949 190512 698341 654953 1481461 1466263 378524 373074 532058 535584 658182 645694 657816 659498 676196 687688 643560 717320 1901294 1995460 1184493 992473 591342 582783 689875 688474 707664 714928 712244 723761 822982 818763 4456382 4658408 40.15 71.7 2
12:36:42 2024-01-25 728927 727792 182181 178929 301361 308420 333409 332454 199175 196637 251108 255225 294181 295154 4014493 4380305 6012171 5833937 1159741 1201263 259118 229826 251870 252533 292480 284587 274839 277364 187580 189879 700954 654894 1490050 1465223 378524 371959 529203 531747 655713 638345 654909 658492 674978 689267 645846 711669 1892022 1982689 1195547 1001745 589237 576874 691983 683870 698986 714422 711117 716092 820583 820697 4519049 4664339 40.15 71.7 2
12:36:43 2024-01-25 723088 721359 182190 178007 303361 306829 333627 329983 198379 196568 251144 254338 292875 295579 4008769 4309065 6020759 5839149 1177713 1205129 257935 229148 251055 252498 291971 283161 275682 275633 187449 189248 712072 646523 1506563 1466263 376917 373074 530703 533207 660282 641170 651022 662344 677922 682765 644659 715403 1895898 2007499 1199329 995300 591808 577900 687059 687900 699170 708619 714790 719820 816416 817420 4538185 4660035 40.15 71.7 2
12:36:44 2024-01-25 734376 721314 181706 177973 299607 308674 331341 330804 198345 196227 249522 255261 293052 296748 4014680 4305275 6025097 5816254 1153135 1206493 257935 228722 251834 251726 292272 282694 274976 275633 188418 189317 689570 653089 1475664 1471551 377451 372502 530703 532829 654160 642116 651711 654098 676963 685318 638349 712211 1895625 1990496 1201652 988109 587979 579943 684075 681831 701156 708387 706183 716850 819699 811472 4458774 4655862 40.15 71.7 2
12:36:45 2024-01-25 728821 725768 181724 177905 299571 306937 331897 329911 198207 197496 250153 253490 293880 293770 4013700 4370927 6007845 5829777 1153883 1201663 258004 228367 250666 251691 290740 283196 273091 274825 188286 188821 689570 652554 1516770 1464184 376383 369884 526624 533585 652770 634603 651022 654077 670762 684317 640231 708130 1892022 1972069 1207757 997428 589237 576946 689496 682518 697191 706074 703067 710086 815923 811446 4500463 4652675 40.15 71.7 2
12:36:46 2024-01-25 727832 726282 181563 177709 300336 306217 333735 328880 198345 195378 249137 254088 294706 293219 4012132 4327233 6003487 5844350 1169300 1203856 258708 228207 250842 250502 290198 283629 273091 274370 188551 188096 691063 644682 1480670 1464184 373884 371977 523081 530460 656714 634744 649554 654633 666135 676376 639724 706081 1886652 1986266 1195547 998026 590513 577900 688032 685881 693146 705268 707188 707927 809491 811374 4576574 4670609 40.15 71.7 2
12:36:47 2024-01-25 732816 726282 180646 177345 299430 304819 333771 328738 197553 197635 247949 255047 292646 293556 4018134 4265952 6012171 5825620 1164387 1204747 257876 227500 251090 249390 290740 281689 272900 274542 187889 188061 688077 643562 1490297 1473391 373528 369848 528456 530497 654160 637407 647599 652678 671029 675792 634823 709140 1892246 2001276 1201652 987406 590513 578719 683250 684875 698675 702310 705179 712179 807200 808184 4496255 4654468 40.15 71.7 2
12:36:48 2024-01-25 734726 725906 180474 177066 298488 306685 332490 328241 197553 195241 248609 255050 292241 293734 4018134 4326091 6029288 5820405 1153135 1201263 258708 227271 250242 249424 291344 282934 272293 274370 187494 188488 686584 653089 1484610 1466263 374222 369812 528456 531015 650462 637407 649554 650804 671065 680775 635723 707421 1892022 1986266 1190714 984599 584642 577491 680828 679731 695879 701250 698867 713229 814023 802396 4483834 4648340 40.15 71.7 2
12:36:49 2024-01-25 730022 726724 180547 177002 301140 306109 331740 329235 197622 194971 248959 252712 290709 295070 4021760 4380127 6012133 5833937 1156394 1201263 258128 226919 248734 249390 290719 281438 271393 273149 187362 187437 686584 651156 1459476 1462109 374222 369256 523818 528925 649083 632500 647636 649387 665898 680202 636175 700861 1881265 1962309 1211827 992473 585474 577491 685602 679731 693109 703336 698883 707091 811650 809400 4483846 4648923 40.15 71.7 2
12:36:50 2024-01-25 728936 721404 180110 178517 301009 304676 331610 328683 197450 196527 247842 253621 290921 292873 4016567 4333782 5993451 5829777 1163224 1204747 256903 227155 249258 249355 289752 282346 269742 273114 187231 187437 700954 646062 1486916 1457043 369659 369256 523077 528925 652770 630675 645763 653150 663946 673819 634823 698270 1880075 1977072 1213866 995959 587143 572870 684112 681873 691446 701250 703067 704507 804275 809400 4524754 4657692 40.15 71.7 2
12:36:51 2024-01-25 727856 721341 179576 180526 298050 304999 332675 328683 197313 196527 247736 253772 290655 293457 4022310 4308642 6012133 5834647 1168626 1201263 255187 226919 248698 253689 290466 282534 271393 272661 186837 186884 691809 647260 1485327 1464184 370354 368700 523081 525727 651384 633735 643787 651302 668767 670367 632989 702965 1882749 1995460 1189442 985727 585474 567933 677904 680695 691080 699042 701000 710342 800159 799995 4512291 4654974 40.15 71.7 2
12:36:52 2024-01-25 731004 721102 179258 180617 298045 304999 329359 325915 196459 199213 247700 252572 289897 296325 4023099 4300156 6038281 5826296 1157258 1204142 257263 225640 248627 250613 288628 282135 273827 271345 186338 186782 698527 649297 1469871 1473395 369731 366310 523077 525135 645869 632015 641547 645506 665355 672086 627312 698765 1886652 1989085 1205722 984599 584642 576229 678865 678732 691044 694286 695833 708098 802461 802575 4496255 4654974 40.15 71.7 2
12:36:53 2024-01-25 734502 725772 179473 180451 296750 303111 329787 325844 195812 194701 246387 252116 289624 292690 4032217 4345954 6012021 5824559 1147033 1203227 256261 224751 248663 249946 287726 282934 272247 271794 186338 186980 683598 648371 1503662 1460149 371408 364698 520087 522698 644496 628748 644700 645786 666193 673273 625434 699316 1880075 1977072 1189442 987406 581134 572797 678865 675176 691936 698117 696897 704971 806592 802502 4430416 4648923 40.15 71.7 2
12:36:54 2024-01-25 724360 721548 178377 180743 297104 303111 329858 326830 196459 195427 246422 251272 289228 293471 4026446 4380303 6001184 5836214 1160292 1199023 255650 225448 247403 249839 288802 281936 269672 271155 185781 186713 686584 651156 1459065 1452915 369623 366417 520087 525881 645411 621983 641363 643957 657561 669355 627406 694705 1877406 1958685 1187407 988813 580358 572834 678865 672741 689976 698323 691471 700792 802461 802008 4455589 4645609 40.15 71.6 2
12:36:55 2024-01-25 724392 724749 178925 180219 296327 302119 329822 326830 196254 195427 246888 251622 289263 293471 4023871 4367809 5993451 5823652 1160533 1202285 254824 225448 246369 249245 288802 281013 270716 271759 185085 186850 685091 651156 1483478 1447823 368780 366124 520087 522734 647104 626901 643750 647174 658096 670332 629197 694742 1870816 1961464 1218105 991693 577831 568732 678790 671501 682991 698323 695833 699762 806021 802575 4505660 4652241 40.15 71.7 2
12:36:56 2024-01-25 722784 721021 178941 176536 297396 302491 328791 324863 195643 194880 246352 249670 289228 293397 4018134 4321401 6018362 5848502 1169890 1204924 254724 224960 246228 249946 288802 279649 269261 269694 185758 186129 695541 643562 1468818 1461186 369304 364734 517048 521764 644953 625107 639752 644559 658680 667639 625506 691678 1873477 1972069 1201406 992473 581256 568732 678865 674681 683993 694394 697889 698786 798032 802008 4515066 4652241 40.15 71.7 2
12:36:57 2024-01-25 726719 724474 178377 176536 297554 302083 329787 324956 195778 195153 245593 251272 287513 293042 4021002 4303079 6008930 5840258 1173355 1199768 254511 225309 245950 248299 288802 279360 270608 269659 185121 185614 686584 645408 1488124 1461186 368257 365282 520087 522687 645205 628304 639516 644559 658169 667290 626390 697824 1873203 1982837 1203263 982464 578654 567657 671635 672931 682991 689687 695870 700594 795139 793347 4515066 4662125 40.15 71.6 2
12:36:58 2024-01-25 731821 722691 177816 176289 295946 302578 326776 324863 195168 194880 244837 249773 288316 291984 4021002 4302033 6029401 5830470 1156014 1202396 254724 223953 246228 248263 288730 279360 270716 270739 184826 187168 686584 648190 1480700 1469519 369304 364711 519084 519773 640364 627328 635530 640245 659320 663328 621948 693682 1877369 1985304 1185372 979487 581134 568732 671635 673692 687013 691216 691780 699762 792188 792122 4502444 4654974 40.15 71.6 2
12:36:59 2024-01-25 731064 724740 177260 176281 295745 302578 327269 324639 195134 194880 244872 250853 287208 292830 4030374 4336549 6012133 5815180 1149907 1199620 254193 225666 246193 247568 288915 279360 269954 272270 184064 187467 667722 651156 1498119 1461186 368257 364453 519832 522870 640327 625538 637218 638363 658533 664801 621911 695457 1877406 1977072 1165976 976702 578654 568732 671598 671501 683993 689258 689297 698786 797431 792680 4496255 4634738 40.15 71.6 2
12:37:00 2024-01-25 734641 721287 179677 176289 295494 302803 327269 324828 194224 195153 244579 249704 288351 290254 4027500 4339958 6003487 5815180 1142947 1199023 253435 225348 246883 247392 286929 279468 269160 270739 184557 186810 669194 647725 1466501 1459182 367215 362912 517048 522907 640277 626883 639298 641336 659613 667290 622719 691678 1873477 1966447 1205559 975314 574961 567927 669498 667089 682716 690232 687612 700929 800144 795853 4496255 4652340 40.15 71.6 2
12:37:01 2024-01-25 733514 721314 181752 175793 295329 302124 325862 324992 193386 194335 244460 249496 287225 290348 4027500 4339946 5994655 5816254 1144579 1196606 253270 227324 245540 247356 286454 279288 268792 270739 184123 186418 677626 648190 1482954 1458144 367068 360726 516465 520508 634739 623780 637900 640193 656636 665269 618731 689046 1873511 1964249 1201406 975040 573737 565449 667294 664625 682716 688991 686560 697792 798032 790030 4436540 4639551 40.15 71.6 2
12:37:02 2024-01-25 728414 721016 181641 175481 294109 303128 324974 324992 194258 193076 249723 248149 287826 290327 4021760 4386540 5995319 5820405 1151138 1199023 253305 227592 243997 246947 286557 277791 268981 270249 183702 186382 672136 650520 1483700 1456072 367996 362840 513872 518820 636649 619638 636124 635664 652863 663328 619504 686458 1868160 1958685 1177232 979487 573737 565953 669223 664625 681990 688682 686634 696353 795739 790588 4424093 4645613 40.15 71.6 2
12:37:03 2024-01-25 723564 721134 181240 175788 293841 300288 325826 323023 194561 193481 244084 248908 287208 291184 4030374 4398597 5969250 5815180 1160570 1195547 250917 227823 244032 246151 286830 278218 268063 268873 182784 188928 674186 648655 1463628 1450922 364041 363682 515184 520399 640181 619492 635797 639738 649047 663400 621911 686458 1864204 1946764 1199329 985300 572585 564431 671122 661706 676899 685381 682560 689539 797467 793459 4496255 4645693 40.15 71.6 2
12:37:04 2024-01-25 728143 724740 181592 175079 295177 300275 325791 324138 193386 193481 249261 248908 286825 288513 4021760 4339946 5977841 5829777 1166663 1199023 251511 227556 243997 245737 284956 279311 267687 269218 183621 185082 698154 640807 1471105 1459182 365242 360582 512998 517762 639367 618108 634611 640193 653229 662936 620044 684126 1858913 1955955 1188945 983163 571801 558811 668749 666078 674877 689258 689788 689576 790474 792338 4505660 4652241 40.15 71.6 2
12:37:05 2024-01-25 723113 723715 178715 175079 295544 299307 326522 324006 193921 192701 246054 248114 286139 291633 4021002 4330674 5994894 5832790 1174353 1199023 252250 224262 243711 246531 286266 276904 268817 268840 182819 185341 685091 641723 1498712 1457043 364481 362695 515331 516587 640277 619425 630375 636271 649428 657597 619944 685059 1864204 1958685 1193098 986001 576598 558847 671122 667597 676899 687932 688591 689474 786560 790030 4502444 4648923 40.15 71.6 2
12:37:06 2024-01-25 724694 723715 181245 174643 293945 298853 327274 321070 194224 193005 245217 248701 290745 291052 4027500 4321401 5994931 5815674 1171767 1199023 250917 223768 243711 245359 286266 276091 268440 268462 182784 184823 683598 640656 1461488 1457043 363380 360871 511694 515197 636612 617997 628811 636456 647557 656209 619671 684082 1860216 1957771 1188945 988813 574144 558775 670966 667025 674877 687932 686597 688493 786414 784405 4502444 4645609 40.15 71.6 2
12:37:07 2024-01-25 723076 723715 181209 174209 293177 299047 324974 322760 193318 191791 245672 247358 291251 290327 4027500 4330674 5994894 5825620 1170003 1195553 250498 223140 243711 245324 284521 275633 267687 268049 182170 184694 685091 640807 1475119 1457043 360717 359676 510249 515291 634846 614612 627249 634763 645765 656636 617690 680940 1857433 1951342 1205383 982283 570140 559454 666175 662160 672542 685309 684052 688493 788196 784333 4496255 4652340 40.15 71.6 2
12:37:08 2024-01-25 721997 723715 180885 173529 293462 297671 324974 322009 194361 192397 243801 246673 285879 288441 4033250 4330490 5994894 5833937 1164998 1198938 249420 222827 243711 243853 282788 276940 266283 267638 182459 184143 676133 638067 1464295 1455059 360645 358629 508773 513739 634396 613706 628834 634763 645765 655819 616435 679227 1857156 1946754 1192661 982283 568114 558333 665702 659278 672505 685986 680442 688459 788864 784333 4496255 4645609 40.15 71.6 2
12:37:09 2024-01-25 726411 724223 180920 173525 293362 297924 324974 321070 192717 191826 243765 251920 291248 287594 4030374 4330387 5977794 5829777 1163337 1195553 249386 222479 243711 243818 282801 276127 266011 266594 182170 183980 670665 638067 1461591 1454977 360355 358341 509779 512213 633049 612838 626768 633864 643835 653445 615562 678224 1849667 1945257 1188421 983647 569329 557295 664286 659782 671589 685501 684636 686277 786361 786009 4496255 4652241 40.15 71.6 2
12:37:10 2024-01-25 725010 724227 177496 173628 292758 297924 324974 321070 192684 191791 243765 247233 291051 288477 4021760 4324190 5986355 5825620 1162737 1196657 249351 222444 243711 243853 281927 275806 265754 265998 181594 183723 672136 638979 1461542 1454705 359523 357515 505089 510693 631259 613436 623519 631587 640141 650554 612842 678097 1849667 1948109 1184791 983163 570502 556077 666175 661075 671076 683565 683173 682315 784131 784233 4496255 4642190 40.15 71.6 2
12:37:11 2024-01-25 722784 723715 177248 173023 292329 297924 324757 320524 196543 191826 243386 247714 290637 287666 4027500 4339946 5978513 5825620 1162507 1194661 249317 221431 243639 243443 281594 275633 265161 265962 181594 183150 682105 638067 1467478 1451940 360851 357515 504787 511851 632153 611106 627286 632518 645864 656353 614654 679227 1844386 1934538 1182060 979487 565293 556369 662441 657728 669488 681972 678511 685176 786414 784306 4487921 4642863 40.15 71.6 2
12:37:12 2024-01-25 726563 724232 176541 173076 291538 297396 324974 319992 196680 191512 243377 251920 290157 286750 4031112 4361560 5969213 5816254 1159407 1195553 253613 221785 243467 243034 282788 275806 263909 266816 181020 183141 673147 639435 1473038 1450637 360084 356440 504981 511851 631259 612838 626323 631103 643835 653445 612842 677613 1849630 1934768 1155717 979487 565293 554689 661466 654596 667757 682299 678994 684500 786361 783679 4484206 4647279 40.15 71.6 2
12:37:13 2024-01-25 727421 724740 176757 172118 291741 298032 324649 321254 196575 191454 242936 248480 290086 285913 4021760 4355442 5968693 5811033 1155606 1192096 249977 221050 242711 242289 281927 274754 262699 266781 180448 183570 671654 640807 1480232 1447823 359573 356119 504981 512975 631259 611971 625436 630174 643924 654401 612336 676742 1848317 1931103 1184791 978790 564490 556369 661466 654969 665834 676367 673303 678383 786324 783855 4455828 4643959 40.15 71.6 2
12:37:14 2024-01-25 725579 725768 176382 173045 290723 297432 324974 318706 196336 191210 242792 247233 285682 286795 4031729 4380078 5968693 5797524 1156052 1192096 249801 221058 242127 242289 281927 277123 262734 266816 180413 183141 672670 643306 1471090 1445498 359064 356155 505053 512975 631259 612568 626323 629284 640069 652492 611939 677613 1845659 1931103 1180638 978093 563206 554726 660529 654505 665798 676367 673303 681280 784265 780988 4459209 4643959 40.15 71.6 2
12:37:15 2024-01-25 723812 725772 175731 173074 289699 297252 324757 320472 196540 190586 242972 246986 285503 286795 4036865 4405411 5961513 5815180 1153920 1192096 249977 221085 241546 242289 281892 274106 263909 265519 180094 183441 673147 646523 1455871 1442698 361108 355869 503933 509899 625638 607445 621206 624683 639651 649335 607241 672247 1852297 1942491 1184791 971053 564490 556369 658661 652641 671589 676367 673303 681422 780839 774156 4445919 4645008 40.15 71.7 2
12:37:16 2024-01-25 730027 726797 176021 172260 290378 297478 321741 320370 193277 191315 242414 246644 285936 285802 4041894 4355254 5994931 5811033 1141705 1195806 249351 219648 242163 242085 280999 274333 263285 265183 180253 183071 664780 641419 1467103 1450909 360084 353701 504741 509935 623881 608851 622600 623798 640105 653009 606381 673238 1849667 1943051 1182715 967403 562853 554689 655763 654041 670637 676367 672312 681905 779701 775227 4474055 4638988 40.15 71.6 2
12:37:17 2024-01-25 729579 724557 175916 172152 291833 297252 320838 320892 193007 191652 241456 246775 285575 284897 4036865 4348811 5994931 5816254 1138070 1189508 249626 219956 242918 240840 281130 274333 262699 265147 180094 182570 671654 641723 1461493 1447823 359064 354598 504027 509142 623439 609236 621719 624683 643961 649335 607241 676224 1849667 1943874 1182715 963248 562018 554689 654174 652651 665834 672282 669312 681385 780802 777230 4486849 4639016 40.15 71.6 2
12:37:18 2024-01-25 733578 724227 175626 172085 291421 297108 322683 320362 193007 191014 241287 248448 284738 286307 4037497 4349219 6007770 5801661 1145325 1193823 249626 219991 241376 240402 282788 275299 262262 265555 179276 182654 672670 645601 1453385 1451885 358809 353171 505017 509179 623881 613229 621736 623357 639582 648806 605744 675744 1849667 1949491 1173162 966715 564490 554298 654801 652678 667757 668406 670947 680758 775186 773038 4486849 4639551 40.15 71.6 2
12:37:19 2024-01-25 729012 722695 175040 172085 288085 295713 321016 318812 192598 190741 241554 246496 283543 287450 4034612 4339378 6007845 5805801 1144579 1194957 249727 219543 240627 240569 281659 277268 262664 264300 179276 182281 677217 644484 1467245 1454977 359064 354598 503969 504634 622557 603992 618030 621521 639687 643102 603700 671258 1849667 1955955 1159870 964655 564490 549761 652747 654098 665834 669888 673303 681317 770529 773038 4520949 4638988 40.15 71.6 2
12:37:20 2024-01-25 731412 722686 175311 171228 288799 296071 320720 318777 192375 190384 240681 246570 284197 286432 4035378 4281682 6012096 5815180 1151557 1194034 248471 218930 241546 240034 280893 272208 262297 263895 179650 181788 671654 635466 1478516 1462109 357035 351857 504741 506004 623439 610582 619041 625126 638197 644531 606793 672724 1845659 1957297 1154496 967403 562417 550397 652784 653114 662395 671129 673340 681280 772343 774679 4563435 4645707 40.15 71.6 2
12:37:21 2024-01-25 731380 723719 175320 171118 289435 293571 320981 318543 192201 190551 240512 246880 284118 285837 4039605 4293325 6011404 5815180 1155075 1194669 248188 219850 241340 240368 281051 272173 261896 263649 179706 181957 670161 636249 1488528 1456009 355990 351857 503453 504634 625208 609236 619041 625569 640140 643554 607241 671258 1844348 1943051 1184180 968299 562890 548987 655103 648970 660520 667353 669312 675194 770529 774387 4543606 4642568 40.15 71.6 2
12:37:22 2024-01-25 728659 722682 174756 171228 288321 294883 322934 318592 192201 189390 241055 246507 283614 286714 4031112 4332892 5977683 5811891 1164407 1194034 247741 219991 239439 242356 280928 273526 262227 263088 179242 181315 668668 639892 1458341 1452644 356782 353171 503670 505645 625652 603920 614388 621998 631200 641191 604882 667216 1835166 1932702 1179940 976702 562018 550007 654837 652651 661456 670866 670810 672692 772863 773038 4493045 4639086 40.15 71.6 2
12:37:23 2024-01-25 721998 722686 174761 170999 294053 293778 320981 317101 192067 189355 240308 244206 284136 284493 4031112 4333508 5999648 5822404 1160570 1195013 247911 218790 239811 240368 278409 277109 261861 262405 179276 180560 666251 634439 1455019 1448859 355844 351857 501232 504571 622117 603269 615410 622916 632897 643589 604592 666018 1833778 1921478 1165098 972507 558014 548840 654174 646912 658652 670323 669040 673206 775186 774132 4483646 4639551 40.15 71.6 2
12:37:24 2024-01-25 726634 724227 174474 170922 287988 293302 321016 316145 192067 189321 240681 245336 283146 283192 4036865 4361560 5971200 5825472 1156525 1193113 246801 218755 239668 241711 279788 272363 261738 262615 179173 180767 661838 636870 1464993 1447823 354589 351857 500520 507441 623881 604258 618066 622842 631091 645438 604882 666928 1836387 1918150 1160952 969471 559605 549761 654638 648818 662395 672077 663068 671152 772234 766342 4417913 4633207 40.15 71.6 2
12:37:25 2024-01-25 723664 722691 174447 170922 288698 296000 318972 316075 192201 189286 240405 244171 283111 284023 4036865 4395954 5973465 5806187 1138736 1192351 248294 217432 239668 241711 279788 273745 261738 262475 180348 180663 668668 639892 1459293 1446796 355519 350652 501232 507081 619337 607163 617845 618235 638062 643030 599617 671360 1845659 1941221 1159870 960837 559605 551568 649519 647406 663063 665260 664046 673169 771150 766233 4486572 4642863 40.15 71.6 2
12:37:26 2024-01-25 734128 722695 173727 170922 288548 293714 319455 316075 191631 189252 239864 245265 282016 285107 4039746 4349272 5994894 5796423 1141224 1194088 247387 218309 239562 241711 280004 271767 261738 262510 179841 180629 682665 644023 1474194 1451940 355953 351821 502921 504425 616573 606528 614209 617250 634731 640069 597753 666965 1844348 1946693 1159870 960837 561201 549618 647648 651265 662395 667281 669040 673243 764878 765119 4511941 4645693 40.15 71.6 2
12:37:27 2024-01-25 731004 722691 174126 169939 288960 293984 318677 318294 191329 189286 239157 244678 282100 283987 4036865 4293011 6012719 5815180 1147396 1189803 248053 217292 239934 240890 281371 273406 261702 260874 180602 180168 688077 637290 1464218 1461186 354657 350652 501232 501577 616573 605308 614134 618272 636571 640321 600999 670271 1838675 1934575 1155717 967403 560003 547217 650440 648818 655645 663355 666045 673392 765997 766378 4559198 4642863 40.15 71.6 2
12:37:28 2024-01-25 721246 723454 173857 169943 288964 292268 318972 315690 191028 189252 239121 243652 282319 283431 4036865 4339946 5981464 5815180 1156432 1189803 246147 217292 238293 240695 279001 272852 259979 260217 179588 180042 674640 635921 1470464 1450922 351596 351074 498392 501040 619967 600946 615484 618272 632339 640321 600077 664291 1829855 1912115 1153640 970162 555133 547253 651361 643920 656718 667245 661635 668906 771621 768464 4411605 4626878 40.15 71.6 2
12:37:29 2024-01-25 721914 723710 173300 170109 287189 294198 318454 315762 191329 188100 239121 243182 281819 283431 4036865 4408493 5969213 5801661 1143644 1186102 246907 217350 237556 240864 279001 270346 261370 261013 179335 179559 665682 641723 1477094 1445734 354585 349907 498001 502889 615548 606149 617313 616265 634391 640177 597753 664018 1836387 1927185 1179940 956742 556034 548028 645883 647511 659906 660920 662128 670881 761535 763912 4489838 4642021 40.15 71.6 2
12:37:30 2024-01-25 729502 722691 173028 170114 287445 293714 317048 315978 190727 188658 238381 243966 281390 284506 4036865 4317738 6007808 5803828 1145688 1189803 246872 216640 237626 239648 279591 270671 261370 260182 179588 178958 673607 634556 1458993 1457043 351668 348332 499417 502487 620849 602940 611661 619884 633007 638477 597716 662438 1832282 1927369 1169338 970162 556825 545855 650440 644941 656181 666270 664120 667770 763222 767884 4492987 4639551 40.15 71.6 2
12:37:31 2024-01-25 720156 721669 173140 169537 288237 291886 318713 315978 190428 188100 238381 242267 282016 283121 4042817 4346136 5969213 5815180 1157258 1188664 245354 216826 237556 240189 278217 270671 261370 259458 179335 178958 664780 634439 1449779 1447823 351632 349384 495573 499274 613141 597896 613487 619407 630998 639997 601025 663457 1829677 1910534 1175699 970125 553596 546139 649519 642097 657853 666758 660187 667681 769402 765622 4424352 4633484 40.15 71.6 2
12:37:32 2024-01-25 721753 722695 173020 169780 286190 293160 317937 315978 190993 188066 238751 242640 281692 282887 4036865 4399033 5977757 5796423 1141705 1189877 246526 216791 236787 239684 278609 270635 260635 260217 178581 179285 664189 641723 1477815 1443721 353766 348577 496554 500832 612975 598209 613772 613724 632148 639961 599007 665277 1836350 1931478 1179940 956953 556787 547034 645846 645433 660520 662064 662106 670589 762875 761648 4489561 4639551 40.15 71.6 2
12:37:33 2024-01-25 729746 722691 172238 169545 285552 292374 317013 315978 190560 188658 237644 242640 280961 284023 4036865 4314654 6003800 5797524 1144579 1189803 246076 216119 237556 239242 278805 270563 261370 259389 178581 179241 670161 638067 1450146 1457043 351704 347563 495582 495657 612975 599668 607048 613724 631254 632764 592478 662027 1836054 1943874 1133293 960837 555133 543264 644930 645712 652202 661955 660107 666659 761361 766111 4496255 4636243 40.15 71.6 2
12:37:34 2024-01-25 724758 720649 172238 169394 286683 290423 318454 314096 190693 187476 238381 242674 281130 283802 4030374 4339946 5969213 5801661 1162432 1189803 244942 216826 235832 238872 279001 269504 260818 259389 178581 178429 667175 636249 1450162 1445770 350571 349384 495427 495657 615585 596277 607821 614631 622150 635763 597200 656735 1824519 1911429 1134949 969095 553038 543884 645846 639536 654622 664875 656651 667371 764569 757328 4398957 4630179 40.15 71.6 2
12:37:35 2024-01-25 722540 722937 172238 169371 286244 292374 317748 315497 189829 187476 237609 241155 280499 283403 4032217 4389684 5960685 5796423 1138409 1188922 245869 215783 236090 239277 277400 270146 259684 259389 178330 178800 666242 639892 1493528 1441669 351101 346204 493786 499310 611170 594942 610356 612386 629470 637891 593645 661053 1833778 1927485 1145333 955383 553633 546631 643413 643699 656919 658232 660619 667770 756771 759594 4496255 4636243 40.15 71.6 2
12:37:36 2024-01-25 727944 720467 172131 168698 285601 291774 317748 315690 189623 187476 237407 242436 279681 282887 4039746 4305275 5994931 5805801 1142947 1185224 245148 214850 236125 238133 278217 269730 260635 260255 178330 178394 663309 635466 1457034 1452915 350535 345925 495573 498074 614278 598172 607479 614631 629434 634879 595071 658715 1825816 1921909 1145333 967129 555244 539950 645883 642097 650904 665743 660471 666269 765691 763227 4487921 4631737 40.15 71.6 2
12:37:37 2024-01-25 724278 722710 172195 167966 286669 292019 316978 314981 189462 187641 237407 242397 280253 282131 4039746 4355394 5950470 5788158 1149776 1188079 243065 216119 235855 238098 278021 269694 258774 261725 177955 178463 666419 639129 1457746 1434527 350827 347563 494522 498569 612975 592514 607910 609811 622078 634134 590570 654799 1827114 1916213 1145333 956742 550678 540784 641165 638290 653201 658268 654900 667918 765581 761256 4490630 4637853 40.15 71.6 2
12:37:38 2024-01-25 732527 723339 172031 168853 285445 290564 316022 315017 189554 187832 236874 243761 279416 283002 4044037 4358624 5969213 5777728 1136339 1188079 243848 214850 236020 237765 279001 268639 259320 259354 177831 178429 668124 640807 1463073 1443721 350864 345441 494872 496458 612272 595983 604327 612386 628508 631308 592482 660629 1827114 1921909 1145333 964655 553670 539950 644967 642097 650891 662064 661360 660048 758598 757328 4497237 4643959 40.15 71.7 2
12:37:39 2024-01-25 721726 720503 172364 168363 285374 292191 317924 314760 189462 186888 239324 240716 279909 283384 4036865 4346024 5960685 5811033 1153920 1188959 243535 214815 235855 238168 276091 269468 259320 259524 178318 177799 680238 632291 1446853 1443721 350366 346184 492043 497515 613336 595928 608883 612349 622078 634652 592806 654799 1824519 1903522 1176484 960837 550678 540820 644053 638058 653201 662064 656333 663986 762441 756908 4436540 4642229 40.15 71.7 2
12:37:40 2024-01-25 730022 722435 171988 168664 284898 292191 315924 315870 188993 187963 236533 242094 279812 282131 4041856 4352310 5985784 5788158 1131967 1184642 243100 214597 236456 237196 276301 269504 257977 260255 177581 177833 665682 638067 1463363 1438603 349870 344368 493786 495693 610214 597545 609347 603974 626626 631308 589694 656462 1825946 1927185 1145333 952560 553361 541229 638532 640172 647602 654428 659964 663949 756917 756118 4551751 4629636 40.15 71.7 2
12:37:41 2024-01-25 730481 721176 171954 169788 285267 290928 317748 314910 188765 187702 236038 242748 279360 282856 4039746 4284460 5968693 5797524 1147396 1189098 242861 216652 235656 236264 276550 268073 258774 259889 177297 177862 661203 631388 1479213 1451940 348879 344851 494522 496458 612975 592874 602684 608285 620026 629388 590153 653336 1816550 1903522 1128719 963211 547552 538137 641285 636078 650160 658304 651013 660596 761864 758785 4411327 4620807 40.15 71.7 2
12:37:42 2024-01-25 721698 720649 171069 167932 283129 290564 317566 312857 189654 186459 237397 240948 279277 282420 4037497 4417820 5981508 5796423 1147033 1188144 242960 214781 239482 236664 276321 268038 258375 259524 176483 177799 671155 640807 1444568 1434527 350864 344332 489890 496810 604055 595433 608479 603974 622150 634879 590711 657742 1826841 1916103 1155717 952560 551856 542233 638495 639267 651352 654428 656873 662219 752193 755330 4502285 4630179 40.15 71.7 2
12:37:43 2024-01-25 728931 720385 171554 167372 284007 295660 315960 314132 188537 186595 238163 240982 281484 282710 4041148 4287828 5977720 5777656 1147321 1186285 242081 214414 235327 235655 276443 267250 257977 259524 177014 177273 671155 630486 1466422 1447823 347893 344368 494135 496539 611170 592382 601073 603974 620354 628467 589284 652258 1816550 1900789 1134949 962975 546774 538137 640378 634726 649051 658038 651859 660596 758061 754858 4411801 4620284 40.15 71.6 2
12:37:44 2024-01-25 723761 721172 171069 167334 283835 289488 315221 313619 188606 188550 235908 240180 278797 282131 4049065 4386654 5984072 5796423 1135163 1182928 243848 214013 234566 236594 274825 268038 257545 259411 176872 177239 669639 638030 1479302 1438603 349723 344783 492739 497515 607264 594554 603192 607181 620220 627512 588024 654297 1824519 1924342 1132872 954704 549112 536545 636663 635930 644921 652483 653898 658720 748202 756154 4512103 4636243 40.15 71.6 2
12:37:45 2024-01-25 723298 720608 171039 167633 283741 290545 316240 311211 188640 185977 236143 241120 277916 283002 4036865 4339099 5984072 5808733 1161071 1187310 242081 218631 234697 236264 275704 266965 258453 258725 176448 176715 665682 632291 1479680 1441669 348633 343334 487098 492498 611170 585712 602932 608253 622112 631308 589284 653336 1816689 1898097 1184791 958104 547552 541229 640378 634726 650430 656344 651702 660048 758598 748314 4464848 4620284 40.15 71.7 2
12:37:46 2024-01-25 724699 721669 171035 166839 283304 288910 314999 314096 187980 186595 235379 240347 278568 279644 4036865 4336530 5980632 5793053 1132273 1183829 242687 215133 236693 235560 274405 268038 256753 258760 176470 178554 673617 635921 1441349 1436563 348139 342627 492703 495404 605545 589026 598943 604653 619483 623887 587246 652833 1817842 1929735 1124812 953989 548331 534959 635760 635443 643551 652483 652971 656236 751129 756460 4490486 4626878 40.15 71.7 2
12:37:47 2024-01-25 726793 720108 170497 171180 282090 290567 314999 312157 187850 185720 240323 240180 277073 282131 4036865 4306997 5986317 5789262 1140505 1184762 242821 215025 236453 235490 275333 266884 257006 257029 176837 177555 664780 631850 1486216 1450909 347893 342843 491348 494520 609336 589279 597523 605463 616677 627585 589244 648022 1810614 1897016 1132872 961124 544450 535752 637593 632481 645173 655663 648548 657673 753003 748314 4411801 4620284 40.15 71.7 2
12:37:48 2024-01-25 724768 721669 170501 171091 282969 290545 314007 312157 188014 190047 240153 239245 277916 279608 4040464 4361384 5956446 5788158 1131854 1182928 242861 217803 234697 235172 273703 267000 256290 258226 175990 176614 669639 635496 1463023 1439573 348025 342699 491166 495404 604905 591055 599663 604673 621672 623815 585417 650875 1817323 1921344 1133293 952597 547163 531842 633026 635176 642184 652999 651013 654729 750516 754858 4483646 4629636 40.15 71.6 2
12:37:49 2024-01-25 721753 720649 170291 171096 282841 288910 315406 309980 188606 189834 235778 239646 276653 282602 4030837 4339946 5960685 5788158 1157258 1179144 240836 218252 234001 235137 275442 265950 256968 257206 176166 178179 671155 634556 1456096 1442694 346764 344783 487749 493397 607868 590448 604910 607181 618494 630347 586283 648796 1815260 1906223 1137026 951643 545728 536545 633026 631997 644717 649326 649462 657710 752193 747623 4474247 4620284 40.15 71.7 2
12:37:50 2024-01-25 726908 720613 169678 167162 281117 289018 314742 311211 187425 190207 239911 239646 276696 283002 4036865 4333359 5977794 5786193 1140468 1180887 241576 217839 234697 234448 274405 265506 257580 257170 176131 175970 662696 635011 1455324 1451954 348413 342555 489745 491931 608989 590910 598980 607145 619889 625778 586698 645616 1809248 1896492 1120412 958104 542760 531842 636663 631782 643133 650581 645717 654766 753260 747715 4401922 4620284 40.15 71.6 2
12:37:51 2024-01-25 723701 720649 169956 170787 282231 288910 313529 311175 187914 190172 240044 238879 277073 279572 4036865 4364721 5968693 5790313 1127430 1182657 240767 214077 239036 234378 273149 266394 255346 257567 175324 179585 656724 635011 1444658 1438603 346347 342325 490215 493674 603114 590411 598745 600867 618349 622186 582610 651218 1817014 1921909 1132872 949859 545610 534671 633923 634276 641276 652999 649099 655019 751129 748350 4477444 4620284 40.15 71.7 2
12:37:52 2024-01-25 718686 718510 169952 170712 282015 289009 314742 310233 187227 189905 239838 238115 277143 279572 4031112 4324228 5968693 5797524 1149813 1182928 240634 217767 234697 234775 272696 265541 255606 256345 175850 179640 664189 630036 1441922 1438603 345822 342843 486405 492169 606630 587109 605022 603962 617291 628843 581377 644973 1815717 1907820 1158737 948731 543672 534923 631236 631103 643735 649199 647093 656702 747251 747350 4486849 4626337 40.15 71.7 2
12:37:53 2024-01-25 724699 719563 169422 170751 280297 288910 313089 310268 187227 189568 239838 238879 276619 282131 4036865 4324054 5977794 5778793 1138447 1183100 240801 214228 234367 233656 273149 264692 256753 256851 175166 179515 662696 634481 1438940 1447823 346056 341807 486990 490998 606834 586001 597394 605206 613208 622294 586284 647544 1809531 1899401 1093798 956594 542898 534328 634823 629988 641276 652999 645185 652338 750145 749728 4395917 4619120 40.15 71.7 2
12:37:54 2024-01-25 725874 720649 169653 170716 281638 288467 312104 311211 187063 189905 239802 238149 277039 278874 4046231 4358437 5956446 5792288 1128395 1183940 240767 213627 234697 233691 272696 266136 255143 256955 175289 179675 666608 634439 1441585 1435545 345822 341290 487062 492498 602054 585928 596089 599539 616714 622294 580219 651330 1812683 1923907 1154496 951437 546749 534328 634823 633753 642111 652927 652286 655991 753724 748350 4465811 4630179 40.15 71.7 2
12:37:55 2024-01-25 722516 720649 169286 167970 281550 287207 314999 309294 187227 189533 239838 238879 276299 279536 4037585 4370819 5940717 5788158 1147852 1183100 239828 217767 234001 233691 273149 265950 254005 257170 175166 177519 670638 632147 1454464 1433511 342762 342843 487749 491729 601167 585449 597854 598689 613064 623887 576955 647562 1815260 1907371 1137026 945438 545998 537754 632842 632709 645737 648160 652286 654656 747655 749998 4552688 4629636 40.15 71.7 2
12:37:56 2024-01-25 730022 720243 169657 170373 282015 286705 314042 310926 186989 189905 234788 239578 275397 279572 4035919 4287485 5960723 5788158 1145763 1182781 244386 213627 234697 232972 273149 264692 255392 256380 175009 179319 668124 628240 1456866 1445770 342654 342325 487026 486679 602795 583877 592432 601936 610336 622294 583808 643676 1804095 1887809 1132872 955383 541352 531878 635760 629211 644354 649110 648535 656890 753114 746749 4478321 4627923 40.15 71.7 2
12:37:57 2024-01-25 730022 720649 169115 170531 280875 288056 313053 310668 186186 190003 234788 239446 276018 277823 4031112 4349219 5943841 5761205 1133582 1183100 239662 213627 233636 232256 273184 263917 254005 257135 174208 179389 662062 637157 1440221 1436563 344774 340811 486405 487616 602758 585820 595630 602247 616714 622294 584589 647488 1808569 1903522 1130796 958104 544450 530913 634823 629211 638413 649290 648511 651297 751900 747623 4398882 4622305 40.15 71.7 2
12:37:58 2024-01-25 719260 719340 168779 168180 279445 288431 313017 308288 187193 186126 236079 239936 275328 279464 4038810 4408299 5950042 5794375 1141705 1183100 241064 213927 232837 233297 272245 265063 253969 256274 173894 179605 668124 637612 1451285 1424201 342690 341929 484308 486679 597923 586780 596640 598326 617281 625815 576946 649405 1815260 1916789 1143256 945364 544376 532061 628454 628693 636538 644450 645643 651297 744079 749613 4478340 4632503 40.15 71.7 2
12:37:59 2024-01-25 718544 720170 169311 167344 281365 287019 312839 309515 186893 186433 234788 237422 276264 277751 4042629 4336596 5958525 5794495 1147852 1184033 241064 213627 233200 232256 271415 265285 253156 255522 174538 176563 666608 630036 1448881 1434527 342136 340739 485717 489505 598480 582824 594074 596075 612970 622294 579660 643639 1811086 1903522 1132872 942186 542760 535050 630753 631030 642184 645465 648548 653764 739224 746822 4524246 4633484 40.15 71.7 2
12:38:00 2024-01-25 729997 721176 169790 166822 281799 286562 311925 310055 186050 186957 234607 240433 277548 279464 4036865 4282783 5959367 5777728 1152313 1183940 240388 213927 233000 232221 272696 263407 253934 255308 174138 176563 659337 632291 1453811 1436563 342618 341735 483281 487395 602330 583387 596015 601039 612970 622294 581572 644048 1805381 1888893 1130796 951511 540582 532061 628898 626420 639842 644663 643011 652225 743025 739337 4477444 4624105 40.15 71.7 2
12:38:01 2024-01-25 724657 718506 168639 167492 281498 287958 311818 311110 186955 186267 234643 239759 277548 279464 4044037 4333052 5977794 5777728 1139260 1180583 240311 212738 233200 232256 271415 263846 253969 253956 174173 176034 658895 630486 1457605 1446796 342690 338650 486405 486571 603187 583758 593919 598191 612104 618549 576883 642031 1799297 1890490 1135414 955383 539429 530556 631236 626593 637511 648761 642553 651761 747801 742847 4436540 4617512 40.15 71.7 2
12:38:02 2024-01-25 724392 719544 168550 167024 279871 286835 310615 309914 186152 186292 234499 239282 278062 277927 4041148 4367826 5959367 5778343 1126058 1180583 241064 212738 234208 234561 270588 266771 252381 255522 173947 176105 663577 634102 1473361 1434256 342654 338650 486405 486607 596121 584540 593460 596295 613839 616740 579660 643639 1806001 1907576 1128719 948806 542898 531791 630789 628249 636575 647812 645680 651373 747838 747293 4455589 4614727 40.15 71.7 2
12:38:03 2024-01-25 724657 717962 168283 167033 279310 284938 313017 308956 185827 185204 234586 238115 276380 278642 4030374 4323433 5965315 5773043 1156090 1183188 240388 213257 231516 231830 272034 264702 253121 253676 173704 175911 666608 631397 1474630 1436563 342615 340739 482258 485892 598516 576951 595299 599613 611238 622222 576883 642031 1800318 1883527 1159870 950157 538280 532061 627443 624818 636538 643935 641183 649410 740632 741197 4478726 4626878 40.15 71.7 2
12:38:04 2024-01-25 726526 717921 172347 166799 278462 286669 310180 308288 185827 185522 234019 237388 276380 278606 4036865 4302033 5999497 5793053 1138132 1184949 241742 212079 232096 232049 270966 263004 253934 253497 173826 175894 662696 631839 1431025 1445770 342341 339538 485571 486925 601167 583530 592196 597840 610266 614974 579660 639990 1789765 1885134 1112105 951847 537515 528237 627530 623283 634813 644486 639289 648638 744914 737985 4417783 4611435 40.15 71.7 2
12:38:05 2024-01-25 721758 719299 167979 166567 278492 286633 309639 308288 185570 185522 234019 238420 275328 276900 4036865 4370908 5950042 5778931 1127671 1183077 240246 211451 233021 231726 269659 266388 252241 254527 173686 175227 673715 632291 1449018 1434364 341582 337287 484811 488654 596378 583710 591864 592601 611238 614938 576275 644048 1803400 1908930 1123787 947457 541352 529021 627530 625484 631064 644975 643704 648414 744529 743592 4465008 4617512 40.15 71.7 2
12:38:06 2024-01-25 721758 719839 167747 166067 279775 284849 311559 307356 185570 185522 234019 238420 276911 276016 4036865 4355329 5934737 5794809 1141894 1180583 239396 212639 231501 233757 270448 265452 254118 255167 173289 175999 662945 632291 1466852 1424201 341402 338686 481881 485598 594435 576843 593585 590746 611202 622002 577689 641290 1808569 1903522 1134949 943314 541352 531684 627171 626404 636538 640312 643741 648949 741145 743592 4524754 4620807 40.15 71.7 2
12:38:07 2024-01-25 724278 718469 172271 166567 278462 284450 312104 306428 185570 185392 233690 242723 275606 278642 4031112 4321401 5959367 5777728 1153883 1180583 240016 212589 230276 231508 273077 264556 253300 253676 173340 175473 650068 630486 1443195 1436506 342615 339460 477868 484788 599733 580215 594783 595892 609295 620364 579660 639187 1800243 1888930 1124565 947457 537515 529021 626109 621925 635714 640276 639961 647493 737642 737391 4475015 4620807 40.15 71.7 2
12:38:08 2024-01-25 725299 717455 171964 166567 279556 286293 310144 307356 185536 185262 233290 238420 275799 278606 4036865 4327143 5969250 5777841 1135200 1180671 240726 211592 231715 231083 269764 267780 252346 252368 173549 174983 660367 629491 1447136 1446800 342615 336436 483587 485365 603669 581228 589312 596295 608937 613280 577982 638189 1792312 1878937 1135414 951511 537751 530145 627443 623762 635640 643509 641183 649447 743822 736004 4464571 4617512 40.15 71.7 2
12:38:09 2024-01-25 727907 720348 172089 166059 278263 284450 310144 308288 184922 185912 232527 239265 275993 276051 4039746 4368267 5959367 5760062 1122190 1178873 239609 211556 232474 235154 269318 262234 251188 253532 172446 175298 656724 632291 1466096 1434364 342615 339538 483404 486126 592500 581228 588060 592145 610120 613136 576055 642031 1797532 1897016 1157677 947457 539813 528488 626572 626420 634813 641703 641317 645052 742732 739301 4449227 4610932 40.15 71.7 2
12:38:10 2024-01-25 720156 719558 172084 166028 278457 283511 310615 306393 184990 184933 233290 238253 275799 276051 4031112 4387031 5931391 5764172 1140431 1179709 238199 211592 230635 230728 269318 263954 250769 254312 172721 175420 654485 631839 1449501 1425334 340676 338104 478121 485218 594207 579434 591901 591727 608362 618405 576092 641747 1799982 1901262 1134949 943041 539813 530556 625518 621929 635714 641184 643011 643607 740315 739301 4477444 4617512 40.15 71.7 2
12:38:11 2024-01-25 721490 717962 171959 165998 278592 284179 311086 306964 185570 184183 234019 238420 274763 278410 4036865 4339673 5950042 5777665 1152238 1178873 239273 211627 229525 230762 269798 263210 252170 254500 172686 175018 665093 629586 1448263 1434527 341123 338104 477976 483382 598070 576991 593919 600166 608985 621562 577689 637604 1800243 1890181 1122489 947574 536223 528019 623858 620739 634813 639303 639143 647474 735971 736423 4478621 4620807 40.15 71.7 2
12:38:12 2024-01-25 725722 716407 171964 165934 279556 284867 308235 307562 184956 184968 232926 238086 275606 276669 4036865 4290118 5969176 5773695 1138070 1180583 239238 210895 230994 235189 269729 263954 251363 252402 172962 174495 662062 625986 1444434 1438603 339712 336542 482258 483345 595534 579171 587031 592756 604892 613280 578019 638128 1796029 1878781 1122489 951511 536678 528912 627406 621705 636617 643826 638270 649447 742499 735238 4465008 4617512 40.15 71.7 2
12:38:13 2024-01-25 727944 717957 171657 165993 277817 283582 309170 305930 184990 184639 232563 242687 274763 276087 4036865 4355408 5959367 5744707 1130656 1178873 239238 210895 230276 234895 270364 263210 251154 253178 171863 175298 660547 635466 1434146 1434527 341644 336036 478084 481568 594399 577055 589496 596295 609440 613015 577573 638128 1792917 1887809 1118335 954152 536600 525867 624743 619438 631044 640168 636151 643792 740705 735794 4389646 4614727 40.15 71.7 2
12:38:14 2024-01-25 721758 720617 171893 165998 279677 284849 307984 306393 184956 184381 232890 237019 275799 275593 4038810 4370908 5950042 5768286 1125019 1178873 240016 210236 230276 235154 270013 263954 250769 252402 171898 174495 660547 631388 1455862 1429383 340435 334521 481541 485548 590030 579582 586432 589298 604159 612345 571118 639534 1796029 1899710 1143516 943351 537897 522900 627042 624389 632312 640096 641985 645667 741864 740856 4462211 4617512 40.15 71.7 2
12:38:15 2024-01-25 721698 718506 169238 165173 279753 282740 309630 306964 184922 184206 232527 237552 274992 274329 4036865 4355329 5931391 5757512 1139260 1178965 237761 211225 229561 234753 268686 263210 250037 253178 171829 174774 659868 632291 1437634 1420163 339231 336578 477604 483345 592650 576307 589643 585947 604123 614974 572879 639224 1798286 1899894 1132872 940845 538006 527491 622094 623762 632121 636502 643690 645095 735789 738252 4493847 4619002 40.15 71.7 2
12:38:16 2024-01-25 721759 717419 171546 165780 278967 283312 310838 305957 184761 184019 232527 237718 274343 277305 4031112 4330674 5950042 5769458 1152275 1178873 238199 210860 228813 235118 268873 261729 251573 251595 171932 174460 658777 628688 1433288 1429383 340193 335530 475113 483418 595534 577123 590443 594261 604087 614938 567906 632885 1795465 1889666 1118335 939507 532020 522864 620300 618235 633017 634643 635521 643607 733858 734563 4506273 4625121 40.15 71.7 2
12:38:17 2024-01-25 726870 717850 168882 165288 279046 284001 307949 306964 184378 184381 231839 237437 274622 275980 4036865 4305965 5960723 5773544 1134391 1177165 239273 210054 229918 234718 268464 261729 250386 250791 172411 173352 662062 625538 1453871 1441669 339712 334486 479915 480476 595643 576270 584297 589007 601784 611447 574131 633671 1797853 1870722 1114182 948806 533603 527737 623858 619146 633914 640312 636460 644594 740924 734563 4458633 4623243 40.15 71.7 2
12:38:18 2024-01-25 727944 718868 168769 165207 278226 283400 308993 308701 183735 185051 231625 238086 274025 275171 4039605 4351664 5959367 5760062 1122227 1177165 238164 210271 230276 231145 268125 263210 251306 252368 171622 174304 659599 632291 1443033 1429383 339712 334556 478048 482172 585775 577941 586312 590130 604159 613244 574610 638279 1789802 1887809 1118335 950157 536752 522756 624779 620095 627521 641638 633611 641542 736527 729998 4389658 4602063 40.15 71.7 2
12:38:19 2024-01-25 718619 716407 168855 165214 278092 284600 308129 306928 184855 183751 232631 236079 275007 275873 4046310 4386540 5967212 5744278 1125784 1178873 238919 209398 229525 231469 269254 263210 251836 251560 171590 174182 662062 630486 1431894 1428369 339471 334226 478084 483004 586136 577123 586312 585622 604087 609657 567834 636359 1794190 1894328 1116258 940639 535230 522792 623858 623382 629370 640276 639326 642036 737496 734201 4455589 4608147 40.15 71.7 2
12:38:20 2024-01-25 722784 716112 167943 164936 277951 281321 308305 306496 183836 183762 231605 237437 273259 275802 4041148 4324033 5964444 5769428 1148260 1178836 236225 210236 228813 230821 270285 261333 251659 250826 171556 173749 660547 628688 1458244 1429383 337555 335530 477231 481146 592100 572911 584701 588971 603401 613280 573689 632472 1789103 1869396 1134949 944456 532056 525859 622975 612915 632568 637457 632797 643062 732819 730287 4474247 4608147 40.15 71.7 2
12:38:21 2024-01-25 722784 712336 167826 164962 276595 282757 307018 306532 183802 184054 231443 236619 273541 276935 4035919 4332448 5989176 5777841 1131929 1176418 238164 209545 229635 231074 269633 261621 250386 249990 171590 173471 664189 627755 1434562 1438603 339231 333830 477976 477665 591918 574642 584647 590356 602122 608729 567906 630935 1778178 1872050 1126933 946110 530892 522756 622534 616152 630780 638403 632229 641258 734124 730323 4455450 4608147 40.15 71.7 2
12:38:22 2024-01-25 725800 718469 167939 164927 277525 281821 307053 306964 183482 184381 230365 236819 273506 273874 4031112 4349123 5966933 5755377 1127153 1178038 237786 210061 228813 230104 269633 261693 250600 254141 171164 173905 664483 632291 1428162 1428218 339288 335718 475818 477593 590611 576853 584647 585622 604050 611412 572879 637181 1789066 1885134 1114182 948806 534814 522893 623397 612915 622087 636466 632641 639901 736527 730323 4386352 4601580 40.15 71.7 2
12:38:23 2024-01-25 718424 717455 167948 164637 277067 283202 308683 305169 183836 183180 231641 235361 273541 274329 4040464 4386503 5950042 5765140 1122840 1176364 238726 208786 228707 231200 268319 261513 251270 250756 171164 173352 657516 629173 1462365 1427356 338751 333830 478519 480476 589712 576270 584647 587132 601758 608465 569658 632650 1784611 1894328 1113403 941515 533640 521178 620336 619182 626563 637918 636460 640175 729922 734600 4458633 4601580 40.15 71.7 2
12:38:24 2024-01-25 719707 717489 167943 163951 277951 280893 307733 305599 183802 183483 231443 236088 273506 273491 4031112 4358462 5914605 5744745 1142043 1177926 236415 210026 228317 230715 269218 261477 250917 254105 171027 173731 666977 632759 1429771 1418149 336678 334486 476434 477701 587210 572911 585152 588377 604684 613280 570466 633547 1796741 1892715 1122489 936838 534814 522756 616623 619146 626563 631299 632641 636400 729642 730143 4468038 4614810 40.15 71.7 2
12:38:25 2024-01-25 713435 712345 167943 163878 277295 281423 307053 306065 183482 183180 231605 234799 273470 275135 4037585 4336596 5950042 5769572 1143486 1174694 236625 208891 228103 230179 267388 261369 251198 251646 171452 172148 655231 624073 1436692 1428255 337612 335682 476562 480476 590321 572066 587872 587705 600314 609657 567170 632089 1791104 1879725 1116258 932860 530514 521214 616472 612915 629370 632755 632229 641724 729642 727801 4537913 4610932 40.15 71.7 2
12:38:26 2024-01-25 725800 712305 167943 163581 278142 280928 306946 306532 187267 183634 230329 236288 273053 274329 4036865 4278226 5940717 5761205 1138070 1177446 235203 208891 228458 229390 269254 260777 250564 252533 171111 172954 659599 625538 1447738 1433447 335600 335718 477731 479101 590550 572008 583779 585874 599765 609393 572013 632732 1778178 1864102 1117556 944875 531270 522388 620336 615902 629407 634607 632797 642493 733949 729187 4455450 4608147 40.15 71.7 2
12:38:27 2024-01-25 727631 717192 167478 163917 276216 281321 306946 305169 187433 183018 230329 236784 272255 274749 4028064 4346252 5950042 5745428 1125822 1177165 236660 208891 227909 229461 269254 259973 251129 250373 170197 173162 653738 632291 1446697 1436408 338568 333577 476863 478054 592701 575346 583668 590559 604611 609404 571681 630585 1781555 1877373 1129053 945401 529007 519941 618186 613395 624733 632826 630066 636363 730174 728616 4408528 4601580 40.15 71.7 2
12:38:28 2024-01-25 721758 712341 167483 163874 276640 281038 306681 306101 187337 183180 230365 235162 273506 273455 4036865 4348973 5950042 5744745 1118623 1173902 236495 208745 228848 229390 268612 261181 249861 250407 170586 173076 657516 630486 1430666 1425334 337794 333830 478555 478991 587979 575268 581076 587054 604041 608544 572087 634536 1791011 1882427 1133293 943388 533332 521195 620300 617651 623849 634643 634452 638133 729886 730287 4408494 4598782 40.15 71.7 2
12:38:29 2024-01-25 715495 718283 166673 164667 274949 281577 307268 304205 183802 182404 231083 235516 272671 274329 4040464 4408566 5945806 5754800 1128235 1171363 236695 208682 227167 230175 268309 260813 249861 249261 170468 173096 657516 632291 1435929 1425334 338751 332855 475282 477701 587329 574642 584387 585174 603182 608399 565385 630823 1789987 1899911 1116331 938727 532027 519098 616472 612879 624733 635622 634510 637565 734740 727810 4455450 4601580 40.15 71.7 2
12:38:30 2024-01-25 719711 716180 167474 163350 276666 280039 306802 304704 183229 182600 230329 235162 272636 272620 4030146 4352300 5917850 5744707 1135200 1173797 235168 208891 227361 229425 267709 260375 249510 250756 170197 172731 663853 629586 1453455 1418149 333785 333830 474172 479101 585549 567865 584647 583703 601470 609657 568082 633861 1792616 1891989 1116258 935523 533546 522857 617728 618089 627397 631227 632797 635351 726338 733716 4458633 4609576 40.15 71.7 2
12:38:31 2024-01-25 715954 712305 167474 163809 276176 280662 306974 303031 183769 181666 230885 234730 271805 275135 4031112 4330674 5953428 5761205 1141705 1174694 235895 208205 227326 230104 267410 259973 250740 250939 170705 172148 657097 624643 1436343 1427356 336220 333830 472834 477593 590513 567937 585895 587214 595145 608729 565421 627139 1784907 1877445 1110028 934744 528585 521305 613747 612637 627397 630122 634268 639460 728812 729647 4504763 4614727 40.15 71.6 2
12:38:32 2024-01-25 725731 712269 167708 163141 277168 280004 306946 306065 186997 182855 229578 235268 271805 274066 4031112 4290456 5938969 5758908 1138070 1173833 234408 208390 227361 228644 268498 259901 249861 251292 170163 172251 657516 624224 1456044 1429383 333676 333830 475888 477068 588042 569984 580326 587127 601524 606097 570062 628550 1780752 1860147 1114182 942186 529007 523524 619455 613395 630250 631191 627130 637572 731106 727441 4465287 4601580 40.15 71.7 2
12:38:33 2024-01-25 722784 717530 166441 163839 274879 280893 306946 304668 183488 182566 230132 234730 271770 275206 4040544 4342852 5960199 5750697 1128670 1174694 236660 207880 227326 228999 267673 259937 251129 250586 170163 172182 652245 627792 1438233 1438603 336768 331812 475852 477068 586064 572066 580952 587219 598548 604267 567973 626176 1779487 1868070 1118451 942186 527131 519905 617347 610979 625176 634689 630387 639995 734370 727446 4455828 4612873 40.15 71.7 2
12:38:34 2024-01-25 724662 717156 166936 163577 274941 282806 306874 305133 186893 183145 228901 235525 271805 275051 4036865 4336656 5940717 5744858 1125822 1174694 235860 208060 226974 227935 268498 259901 249510 249295 169658 172251 661406 632291 1430131 1425334 336220 332819 473837 474681 585964 572470 580774 586712 601512 604267 570062 630935 1780859 1875940 1129053 946110 530137 518401 616623 612746 622085 632477 626758 632581 729642 728890 4392714 4599706 40.15 71.7 2
12:38:35 2024-01-25 717832 717599 166265 163187 274768 281480 306874 302816 185076 182068 229900 234368 271805 272690 4041148 4392458 5912741 5736388 1135783 1174694 234443 208205 225990 228644 266852 259386 249125 251292 169086 172251 656000 631839 1442286 1410671 333713 333830 471761 477068 582997 570241 582950 583667 601043 607838 565421 630935 1779514 1890600 1114182 931515 531270 520371 612952 614594 622085 627574 630514 632402 721197 728616 4458633 4591961 40.15 71.6 2
12:38:36 2024-01-25 713303 717530 166920 163306 275508 281769 306838 303137 184653 181850 229437 233671 272630 275051 4042817 4342701 5938969 5777665 1141281 1171363 234443 207590 226587 228964 265590 259536 249125 249883 170197 171328 659031 622858 1435320 1425334 333713 332315 471833 476955 587210 568773 582950 582494 594582 603906 562090 623445 1779809 1870594 1107951 929934 526010 519905 611220 612819 625620 631263 631000 636326 725313 728616 4524208 4608147 40.15 71.6 2
12:38:37 2024-01-25 723335 712237 166638 162655 275757 279896 306658 303919 183928 182739 228690 234988 271215 275246 4041148 4284311 5942902 5744707 1144579 1175437 234339 208205 225886 227935 267638 258301 249510 249883 169624 171635 666798 626897 1430041 1425334 333676 333830 469071 474302 586794 568773 581224 585552 597495 606061 568010 625289 1779579 1863831 1112113 938171 527131 519905 613820 609343 622966 627539 625353 633964 724177 726560 4471054 4611435 40.15 71.6 2
12:38:38 2024-01-25 722784 715577 166361 162754 274074 280662 306011 304404 186737 181988 228901 234487 271524 275368 4050567 4301761 5977203 5761271 1132273 1174694 235133 207377 226657 227935 267084 258953 249125 249708 170197 170938 656000 622858 1456602 1436563 333676 331776 474507 475719 586493 571455 577717 583703 594467 604231 566331 623409 1775698 1857553 1103798 942186 528256 519905 616472 610979 625620 631299 627240 638247 727437 721467 4455589 4605498 40.15 71.6 2
12:38:39 2024-01-25 724662 712345 165902 163172 275302 279578 306478 302819 186962 181954 228901 234765 270976 273491 4045392 4361649 5965315 5736237 1128235 1174694 235168 207377 229076 227655 267191 257903 249861 250410 169086 171771 666022 631388 1428329 1433447 335745 330773 473168 476393 587462 567937 578572 586712 595109 604001 565022 623445 1775698 1866747 1099644 939507 525600 513851 614690 607391 620254 631263 624910 633964 729642 721485 4449227 4612114 40.15 71.6 2
12:38:40 2024-01-25 722784 717455 166254 162802 274069 279896 306047 304205 186632 182531 228156 233682 271580 273499 4030146 4358656 5953251 5754178 1119345 1176135 234993 207706 226587 226526 266816 259135 248356 250796 170625 171601 661406 629586 1440184 1425052 333532 331776 474507 474302 581366 568773 574346 576969 595145 602459 565058 629270 1779862 1875940 1105875 939507 529007 516794 615851 612819 620254 631299 626277 632700 729053 725585 4386525 4592228 40.15 71.6 2
12:38:41 2024-01-25 715482 712233 165902 162794 272975 280039 306681 301405 186962 180840 228901 232605 270942 273886 4033987 4414699 5923825 5758093 1129287 1172095 234666 207417 227442 227760 265821 258775 248321 249848 169052 171125 665851 631850 1408924 1423190 335436 329738 469071 477068 584642 567865 579467 576933 595145 603344 558820 625289 1780752 1889149 1120572 932860 527983 513743 610284 611015 617485 628936 630201 634690 727473 727587 4455589 4602063 40.15 71.6 2
12:38:42 2024-01-25 719444 712305 166401 162271 274949 279896 306478 302323 186667 181378 228831 233544 270942 272884 4031112 4358550 5912741 5754800 1137144 1175437 233967 209994 225816 227442 265892 258194 247449 251080 170625 171825 665415 628688 1453024 1414955 331623 331256 472071 476393 580473 567128 579467 576870 598139 604267 562126 627139 1779588 1879936 1116258 931750 529007 518767 611184 612783 622696 625669 627277 632250 722641 727141 4458633 4602063 40.15 71.6 2
12:38:43 2024-01-25 715495 715066 165867 162470 273272 279896 306478 302261 184770 180771 228901 233287 270151 272690 4036865 4339946 5940717 5761205 1141705 1171091 234408 207198 227763 228203 265342 258123 249313 249355 169404 170954 662062 622858 1427996 1428255 334318 330737 468230 475719 585549 567968 580693 583218 593554 604267 558820 623433 1780859 1869396 1105875 930208 524410 516794 608453 607354 622085 623878 627552 633515 723394 721381 4511843 4601580 40.15 71.6 2
12:38:44 2024-01-25 721992 715582 166655 161727 274949 279631 304829 303244 183660 181827 228121 233647 270117 273886 4036865 4278226 5938969 5750697 1137260 1174694 233327 206300 225921 226972 266407 258120 248147 249423 170625 171395 666022 622858 1461193 1428255 333369 331095 472986 474554 583640 566290 574273 582078 593846 603805 567283 622967 1775698 1856236 1105875 942186 526010 518401 614690 607391 623407 629243 622554 634728 724177 720186 4445919 4602063 40.15 71.6 2
12:38:45 2024-01-25 721684 715577 165331 162500 272776 279896 305115 302359 186667 181378 228584 233322 269705 273491 4031112 4342940 5950042 5744858 1127430 1171363 234443 206300 225728 227195 265183 257506 249161 249112 170840 171056 657516 628688 1439246 1436408 335987 331741 471616 474156 586305 570388 578659 583485 594472 600515 562054 622990 1770728 1862756 1114211 939507 522889 513779 612952 608870 620327 629415 624467 632097 727473 720186 4442878 4598782 40.15 71.6 2
12:38:46 2024-01-25 725837 712305 165832 162210 273237 279896 305079 303031 182974 181954 227449 233647 270752 273113 4046231 4349219 5940717 5736539 1123415 1171363 234047 206265 225257 226141 266629 257903 246863 249883 172349 171091 658329 630486 1422562 1425334 333171 329773 472071 473916 583812 570277 578659 582660 594965 602315 565275 627928 1780324 1872050 1124812 940845 526010 516610 615391 603866 613109 627097 623498 630717 725313 719240 4389646 4601580 40.15 71.6 2
12:38:47 2024-01-25 721758 712341 165832 162240 273237 279631 303226 302392 186467 181631 228156 232605 270752 273113 4036865 4355408 5940717 5746597 1112954 1171363 233721 206300 226429 226334 265183 258301 246792 249883 172349 171056 662945 628688 1437307 1420163 332360 329809 471797 472570 577050 567968 575152 581247 598029 604720 564208 629012 1779057 1873444 1101721 942186 527395 513706 613744 608249 616578 631135 623023 629448 724690 720186 4383388 4602063 40.15 71.6 2
12:38:48 2024-01-25 717369 712269 165678 162098 273011 279896 303866 301405 186337 180805 228394 232178 270752 273499 4036865 4389684 5940717 5744429 1118548 1171363 234002 205876 225257 226526 264150 258337 246828 249112 168835 170819 662945 626897 1439293 1420163 332126 328480 469107 475010 577050 567968 576193 578779 592751 599248 560220 625099 1779862 1881270 1124812 934190 525899 516281 612473 611755 619495 627539 626795 629932 725349 726678 4421295 4583076 40.15 71.6 2
12:38:49 2024-01-25 716566 712269 164771 162244 271502 279896 304972 299615 186632 180520 228511 232570 269705 273693 4040464 4405411 5941575 5750697 1122038 1171363 234443 206231 229702 227036 264150 257506 246828 248727 172108 170548 654485 627744 1453112 1420163 332594 327750 471119 474338 577086 568371 575374 577959 592715 598900 559684 625435 1775518 1884251 1083030 932786 526818 514598 611169 609036 618177 630871 626130 630232 728812 721309 4424352 4605348 40.15 71.6 2
12:38:50 2024-01-25 714988 712084 165151 162268 272644 279631 305796 299580 183660 180771 228156 232570 269928 273693 4036865 4395766 5912741 5745428 1133545 1170533 232286 206300 229666 226526 264335 257506 246828 249708 169668 171125 662945 630486 1439020 1410943 331122 330505 466186 473268 579272 565526 577753 576978 594163 604267 558784 624950 1779846 1879762 1114182 929934 526010 515878 608966 610601 618140 625971 625276 627033 719835 723596 4462093 4598782 40.15 71.6 2
12:38:51 2024-01-25 724241 712233 165301 161748 272784 277754 304686 302083 182974 180805 227061 232605 269260 273777 4040549 4296745 5940717 5742502 1140772 1171363 231860 206265 229504 225791 265590 256499 246863 248343 169907 170007 652245 625113 1424061 1420163 331157 329738 467407 468760 581690 565257 576046 577077 593006 603805 558820 622218 1770626 1861463 1099644 929988 522330 512983 608140 604859 616578 623904 621727 630629 716248 718242 4484367 4609112 40.15 71.6 2
12:38:52 2024-01-25 724573 715572 165388 161556 272227 279896 302729 301405 182974 180805 227379 232432 269566 273077 4033987 4296047 5959367 5744745 1128745 1171363 233292 205590 225222 225407 264371 256714 246792 247960 172384 169704 662945 620497 1444737 1429383 331482 328512 470732 468688 577050 562122 573704 577050 585807 598672 558820 618030 1766452 1847049 1098865 936838 522482 513779 610284 606285 619779 625265 621694 630902 721582 718497 4439822 4597711 40.15 71.6 2
12:38:53 2024-01-25 721195 717608 164598 162069 271362 279716 303687 300735 183090 180599 227379 232144 268441 272620 4036331 4330210 5950042 5740150 1125822 1170280 233292 205841 229792 225722 263895 256463 247555 246779 169668 169973 657516 625090 1416396 1429383 331623 327185 468230 468688 582101 565490 573667 580423 591260 596204 561272 617919 1768963 1853610 1107850 936838 521215 513362 608893 604784 616578 626690 623055 630865 724690 719513 4446170 4595969 40.15 71.6 2
12:38:54 2024-01-25 723298 716723 164710 161941 272503 278750 304349 303045 182257 181493 226956 233115 269496 270486 4042352 4336558 5931391 5740150 1122840 1171363 232251 205876 225684 224867 265736 256248 245790 248308 169430 169973 652969 629586 1426857 1420163 332424 327715 466150 467884 578678 566326 575374 576955 594687 598864 558856 623433 1771480 1864066 1097567 939507 524138 512998 609349 605846 614681 625805 619399 625256 723664 718497 4386352 4602722 40.15 71.6 2
12:38:55 2024-01-25 719711 715572 164732 161484 271494 278805 303777 303888 182858 181067 227716 234343 269754 270522 4046929 4377331 5931391 5744594 1118539 1171363 232182 205590 225684 224867 264371 256679 245790 248308 169549 170782 662945 628688 1420564 1420163 332424 327715 469362 468580 578042 565490 573704 576919 595529 600877 558856 625360 1770626 1866747 1098865 938839 524001 512998 611147 606285 614681 622285 619852 625256 722604 718497 4383388 4589416 40.15 71.6 2
12:38:56 2024-01-25 717599 712269 164732 161508 271533 279466 301596 300456 182847 180200 227379 231431 269873 272364 4046025 4367826 5940507 5736351 1116560 1171983 232217 205555 229666 224867 263526 256572 245240 248098 169311 169973 652969 627792 1421974 1418149 332424 327679 468596 468580 577633 564618 571967 577959 592788 596694 558784 623433 1771480 1865424 1114211 936838 524410 513362 611566 607145 614681 623842 620770 625256 721546 719513 4373983 4595969 40.15 71.6 2
12:38:57 2024-01-25 714951 715568 164592 161147 271278 279699 302799 300344 182974 180166 227379 231041 269225 270630 4035640 4402314 5937178 5736237 1118000 1171363 233455 204882 225684 225862 264734 256643 245927 247924 169252 169787 651454 626928 1439473 1418149 332424 327931 466186 472781 578042 565490 573704 574624 590062 595253 556378 622273 1771480 1878603 1099369 930208 523820 511910 607278 607145 614681 625805 622591 626662 724177 719065 4439822 4595692 40.15 71.6 2
12:38:58 2024-01-25 716501 715568 164741 161113 272107 277257 303866 299265 182465 180166 227026 231903 268815 270594 4033250 4358491 5895514 5761394 1132198 1173764 232113 205915 225330 225059 263307 255854 245997 247259 169192 170138 649819 629586 1424749 1410943 333843 327608 465209 468724 578862 565490 576603 577142 594687 599479 557166 621625 1775698 1878603 1090558 924859 522330 510789 605855 606285 612943 622213 623174 623450 719944 722244 4455589 4598782 40.15 71.6 2
12:38:59 2024-01-25 714354 712233 164737 160629 271917 277293 303155 300872 182465 180132 226709 231465 269225 270522 4029330 4339946 5895816 5749268 1133341 1171907 231722 205486 225576 225425 262948 256107 245030 248063 169192 169670 652175 626451 1437680 1411446 330544 327715 466746 468652 577009 561990 575374 574145 591260 599743 558028 621662 1775661 1870722 1110028 927565 523593 512190 605781 608006 615989 620391 622612 624334 715522 718053 4455589 4602063 40.15 71.6 2
12:39:00 2024-01-25 714266 713544 164241 160667 271278 277293 302607 297664 182974 179280 227414 231075 268185 273499 4036589 4324228 5922066 5750697 1138372 1172058 234118 207054 225078 225617 264839 255033 246408 246223 169668 169533 649259 620497 1445295 1420163 331247 326727 466746 471267 579683 558815 575374 574624 585286 599839 554699 616297 1771480 1860189 1120572 923535 520326 513725 603164 605426 617301 622249 623498 628517 716248 719513 4521522 4601787 40.15 71.6 2
12:39:01 2024-01-25 723289 714560 164443 160629 272333 276443 302694 299545 182142 180451 226008 231903 268406 272655 4031112 4281267 5922066 5740150 1138070 1170496 230724 204916 225366 224816 264089 255677 245751 246532 169430 169700 661406 622858 1455542 1422013 329170 328298 467813 469228 578042 560399 571524 577739 590348 599890 560477 617919 1770496 1843091 1124812 932196 521215 512983 609003 603177 617591 622213 617107 625256 717045 712332 4455589 4595969 40.15 71.6 2
12:39:02 2024-01-25 719201 715376 163684 161143 269855 278217 302234 299510 182430 180006 226675 231431 268185 273693 4035919 4324033 5950042 5744858 1125822 1171363 232251 209098 225366 225024 262721 255103 246377 245777 169478 169499 660547 623625 1423692 1430287 332424 328041 468033 470561 580917 563988 571082 576660 585699 595253 558028 617644 1762207 1848359 1105730 934744 519735 511910 607131 601826 616426 622285 619852 627143 720526 716398 4439923 4595969 40.15 71.6 2
12:39:03 2024-01-25 722784 715577 163710 160993 270631 277719 302834 299545 181314 180451 225781 232178 268220 270594 4036589 4352310 5934737 5726684 1119636 1170496 231469 209062 225049 223671 263829 255068 244486 247542 168718 169635 665415 628688 1422057 1423025 332188 328505 467665 468527 578005 562807 571856 577813 591950 597955 560330 623132 1768963 1858861 1091337 936801 522255 510789 607278 601022 610992 621775 615250 625365 718347 712260 4380268 4589140 40.15 71.6 2
12:39:05 2024-01-25 718619 714560 163680 160591 269846 277293 300824 301334 181854 179597 225973 230881 268406 270558 4042629 4374209 5922066 5741332 1112917 1167107 231986 209062 225684 223706 261883 255139 244281 246779 168718 169197 656000 625986 1439662 1418149 330544 325672 467997 471565 576188 562751 571773 572711 589338 594199 556196 619565 1772267 1862830 1094712 929546 522702 510789 608103 606285 612943 622285 621727 624861 721910 718497 4386352 4589416 40.15 71.6 2
12:39:06 2024-01-25 712796 712264 163388 161400 269370 277293 302694 297664 182430 179280 226675 230400 267998 270630 4033031 4402220 5922951 5744938 1122840 1167935 231860 208991 224309 224867 261483 255103 244828 246364 168718 168864 659868 628688 1456044 1416140 331953 324727 466086 471528 576407 563386 571967 575286 590637 594929 556801 618263 1771218 1877373 1099369 928817 521958 509092 605781 605426 612076 622285 622389 623377 720453 718497 4437180 4595969 40.15 71.6 2
12:39:07 2024-01-25 714180 715066 163684 160629 270640 276408 304315 297699 182142 179563 226008 230755 267998 270630 4036865 4386309 5895740 5736539 1129041 1167935 231308 209062 224115 223740 262427 255068 244863 246364 168600 169249 659868 628688 1416567 1410943 331953 325707 464405 468616 575707 562158 574149 573298 592783 595253 553062 618819 1776059 1878781 1107850 926171 522055 508733 602774 603495 611557 618432 621689 625365 716248 718497 4455589 4598782 40.15 71.6 2
12:39:08 2024-01-25 715557 714805 163684 160600 270535 276479 303155 296763 182142 179280 226043 231075 266778 272655 4038190 4339946 5931391 5749529 1140852 1171363 231469 208955 223415 224676 261883 254285 245275 245262 168955 168830 656000 621081 1426005 1419156 330076 325444 464077 468616 578042 560399 573704 573739 583301 595253 549878 612467 1766452 1856236 1095491 923535 518260 510789 603319 603066 615406 620236 619741 628942 716463 716253 4522286 4608147 40.15 71.6 2
12:39:09 2024-01-25 722784 713549 164459 159473 271463 275984 301914 300872 181279 180028 230876 231075 266778 270630 4036589 4278226 5922066 5740150 1134797 1171363 235114 208955 224819 223602 263245 254285 244451 245812 168718 168830 656379 621081 1434371 1420163 328446 325778 465391 467238 576407 558023 568549 574624 583856 594893 558028 615387 1761332 1843082 1101721 930870 519586 512998 606418 600091 614681 618575 617228 625029 714216 714368 4449829 4603162 40.15 71.6 2
12:39:10 2024-01-25 720595 713444 163615 160484 269366 277329 301816 300484 181716 179529 225623 230366 266847 270630 4036865 4305275 5950042 5745428 1125822 1167935 231469 208555 224855 223602 261848 254320 243700 244815 169074 168427 649938 619607 1424432 1428369 329609 324692 467298 467900 577224 558814 566904 573739 582410 593471 556342 614134 1760955 1839165 1088482 932860 518997 511910 605781 600939 614681 621301 615250 625256 712183 712223 4449702 4596864 40.15 71.6 2
12:39:11 2024-01-25 721557 715311 163246 160523 270937 276301 301139 297664 181314 179280 230514 230366 269366 272786 4030146 4339771 5941575 5731966 1125019 1169666 231503 208626 223958 223637 261083 254072 244828 245192 168482 168597 661406 624643 1437037 1427356 330544 324816 465428 468564 578042 558887 567306 575881 585126 592600 554699 613751 1758621 1847049 1101489 931533 516790 507802 607325 594888 612943 620864 616196 624334 717839 711185 4439822 4597711 40.15 71.6 2
12:39:12 2024-01-25 726876 715426 163512 160527 270937 276265 301371 299383 181142 179460 228161 231649 266744 270558 4030146 4349123 5954345 5720808 1118038 1166243 230792 208626 223958 223637 262686 253470 244486 245777 167776 168830 659868 627792 1417395 1420163 331013 324816 464734 467900 576968 558887 568585 576325 586131 594577 556305 615886 1760955 1850982 1087184 932860 517987 507765 603810 598615 609340 620391 614888 622935 717296 710112 4439822 4592228 40.15 71.6 2
12:39:13 2024-01-25 719678 714560 163353 160430 270901 276158 301524 301407 181142 179744 227730 232160 268268 269546 4046231 4349219 5922066 5727219 1111336 1166280 235221 208626 224696 222913 261118 254320 243326 246364 168246 168661 656790 626451 1421900 1416140 329609 326654 465172 466211 572202 558815 566467 573298 586131 595253 556415 617956 1761369 1857553 1092635 931382 520474 507765 606418 601281 608408 619482 613436 621630 712147 711686 4361248 4592228 40.15 71.6 2
12:39:14 2024-01-25 715481 714656 163384 159646 269593 277293 299457 297664 181577 179788 228015 231870 268081 270414 4044784 4367478 5930727 5736351 1111336 1166280 230758 205893 224661 222913 261083 254641 242917 246082 167776 168713 658329 624529 1419401 1415136 328386 324816 465391 466577 571322 557993 565193 573653 586095 593471 556378 617481 1761369 1857281 1098087 932860 520845 508915 605559 601630 608874 620391 615694 621630 712111 712296 4361210 4586145 40.15 71.6 2
12:39:15 2024-01-25 713398 714299 163388 159637 268990 277098 301444 297213 181314 178873 230912 229307 266813 270306 4049065 4386314 5936267 5741332 1116166 1169590 231469 205027 223922 223292 260252 254285 243391 245227 168246 168296 658329 623177 1418237 1416140 329143 324816 465391 467680 571322 559335 565193 567811 584051 589962 549806 615736 1761406 1857553 1093414 927565 519735 508519 603201 601863 609340 620427 618020 622683 716284 712260 4399057 4582876 40.15 71.6 2
12:39:16 2024-01-25 712512 713549 162567 160480 268734 276020 301317 296521 181314 178433 230876 229660 266778 270332 4036865 4417950 5932944 5744745 1121406 1166276 231469 208227 224080 223292 261761 254285 243630 245192 167776 167797 656790 623625 1431383 1412095 328678 324816 465391 468896 571322 559606 565193 567811 582410 592628 549770 614278 1761406 1866747 1091337 924859 518997 507802 602735 601899 609340 619518 618057 621630 716248 712260 4411801 4583319 40.15 71.6 2
12:39:17 2024-01-25 712512 714299 162944 159641 268168 274754 301317 297951 181279 178856 230514 229626 266778 270332 4031112 4399222 5927584 5740640 1119800 1165374 233603 204920 223429 223499 260217 254250 242987 244982 167776 168393 656790 623177 1416916 1414955 327850 324600 465391 467900 568108 558814 565157 570664 584339 591078 549806 614278 1762207 1857281 1098087 924896 518997 507729 603383 601630 608874 619518 618020 620710 716284 712368 4386314 4580051 40.15 71.6 2
12:39:18 2024-01-25 712512 714560 162567 159646 270175 274754 302384 297951 181314 178467 230587 229660 266778 270141 4031112 4399109 5913638 5741039 1125961 1169440 231756 205315 222802 223533 261761 254180 243356 245052 167952 167764 652969 624643 1462832 1416140 329536 324816 464734 467239 571322 558549 568523 570002 584303 589998 549770 613874 1761406 1866747 1105573 924859 518997 504837 601452 601437 609340 618575 618020 622241 712219 712260 4405297 4582876 40.15 71.6 2
12:39:19 2024-01-25 713525 714054 162836 159612 269594 274754 301210 296521 181119 178467 230478 229626 266558 269725 4036865 4386691 5903415 5731966 1125784 1164592 232044 205821 222396 223430 261761 254180 243561 244916 167600 168194 658329 627678 1412029 1410943 330076 324816 460021 467900 574144 558386 570236 567883 584910 594078 552825 616072 1766452 1869396 1088482 920909 516790 504729 598822 603083 606225 614031 615727 620335 714004 712223 4446170 4589416 40.15 71.6 2
12:39:20 2024-01-25 710307 714564 163353 159100 269401 274719 299527 296728 180993 178467 230117 229660 266813 268446 4030146 4343041 5891527 5731966 1129041 1167774 231176 208626 222909 222913 261013 256310 243711 245738 167458 168661 659165 624643 1447051 1405709 327033 327115 459913 467092 570489 556410 567707 568792 587095 596414 549770 614753 1767973 1862830 1101721 922221 519365 509311 601452 601281 609340 613271 614378 619315 708219 712223 4442878 4582876 40.15 71.6 2
12:39:21 2024-01-25 713350 711528 162610 159358 268960 274754 302114 297322 181279 177871 230550 229626 265934 270594 4027500 4330674 5917850 5730294 1138409 1164592 235078 208263 221866 222947 260217 258172 243700 243722 167776 167498 654485 620497 1420395 1417757 327568 324780 459877 467864 575370 556264 569245 571621 583890 592600 551296 610578 1762170 1848359 1114211 918293 515383 507657 598084 597380 610706 613271 616717 623438 711410 710112 4508622 4592228 40.15 71.6 2
12:39:22 2024-01-25 721485 711533 163096 158971 269628 274299 299492 297664 180137 179031 225918 232076 266339 269725 4031112 4281309 5908531 5731966 1130658 1164592 230852 205137 223258 221883 261083 258318 242882 243757 167741 168080 658329 619235 1435757 1416140 326391 326581 463823 464529 572057 554621 566870 572027 583733 592751 556987 613836 1759704 1836560 1095491 929312 516790 509994 602104 595965 613541 618485 612455 621630 709293 709406 4446051 4582876 40.15 71.6 2
12:39:23 2024-01-25 716582 713044 162420 159578 269415 275562 300393 298023 180749 178433 230081 229273 270957 270666 4031112 4327233 5940717 5711789 1122615 1164358 230598 204596 222909 222260 260252 258062 244193 243482 167588 167614 654485 621081 1417278 1425052 328678 324359 463422 465222 574742 557767 568137 571990 583332 589230 553647 608662 1757891 1841696 1099369 930208 513320 504765 601642 595855 610689 616731 612062 622514 711917 711414 4437218 4589416 40.15 71.6 2
12:39:24 2024-01-25 721758 713549 162420 159100 269980 274299 301176 297951 180547 178501 225882 230400 271337 268860 4039746 4336521 5932263 5723798 1116443 1164629 231500 204739 222560 222226 261118 258318 242579 244473 167189 167831 662290 626897 1434402 1416140 328446 323471 460093 463970 572238 559209 565193 571204 583786 589998 553025 614172 1758621 1853306 1101489 930808 514475 505990 601489 596148 607895 618485 611400 621593 715016 707406 4430383 4589416 40.15 71.6 2
12:39:25 2024-01-25 720670 712788 162472 159070 269795 274299 300936 297213 180113 179031 225774 229660 266373 268671 4040464 4336558 5927169 5728461 1116443 1166873 232166 204739 222369 221541 261118 258063 243445 244438 166582 167764 650636 625113 1417333 1413726 328446 324816 460093 462420 568036 558023 566722 567919 582410 589998 553025 616109 1759704 1853794 1097567 931533 517789 506671 602779 597804 606598 618048 611840 617776 714345 708724 4380350 4589416 40.15 71.6 2
12:39:26 2024-01-25 717489 713544 162575 159104 269790 274684 297789 297951 180388 178433 225954 228922 266744 268896 4037585 4361660 5922066 5723367 1110094 1164556 231500 204739 223607 221883 259493 253505 241968 243757 167201 167498 665415 622858 1429556 1410943 327482 324587 463750 463400 568036 556410 564495 568792 581519 587823 549842 614097 1759704 1850982 1087184 927565 517892 504765 602068 594924 607589 618412 613553 618900 712811 709297 4376954 4587445 40.15 71.6 2
12:39:27 2024-01-25 712333 711533 162311 159157 268971 275455 299386 297113 180707 177905 230081 230402 268717 268896 4037585 4411522 5914526 5731966 1119636 1165448 234913 204730 221484 222758 259062 258318 242172 243687 167050 167233 652969 625930 1411984 1410943 328678 322884 460021 466577 568000 558814 566102 567987 583150 591332 549700 612390 1760955 1866747 1093008 922878 515984 504558 598933 594852 607232 616741 613870 618380 713170 712779 4436909 4596864 40.15 71.6 2
12:39:28 2024-01-25 715390 713398 162438 159223 269985 272972 301316 297322 180649 178262 225738 228888 265900 268860 4030146 4373926 5894090 5728461 1127430 1164322 230296 204739 221484 221883 259458 254864 243409 244438 166629 167730 651353 623298 1417252 1403391 324735 324816 459265 463764 568471 553093 566868 567183 583890 592897 550516 613563 1761369 1857553 1091337 920909 517892 504837 599011 598290 607232 613199 613763 616063 703169 711560 4446514 4603032 40.15 71.6 2
12:39:29 2024-01-25 712207 712394 162472 158527 269913 273703 300891 297843 180216 178117 225774 233224 266744 268348 4042629 4337048 5906701 5746935 1130656 1165448 230852 204452 221986 221541 258667 258354 241934 243313 167166 169135 656790 619399 1447807 1410943 324771 324587 459589 466541 569410 549910 566102 567183 580455 591078 546970 611657 1759704 1850982 1089260 915613 516021 504837 598933 597730 608874 613271 615452 619278 703169 709113 4504195 4589416 40.15 71.6 2
12:39:30 2024-01-25 717596 713967 162361 160726 269579 272867 301243 298023 180216 178331 225666 231465 267820 269510 4036865 4324033 5905177 5736426 1140075 1165448 230852 204166 220105 222191 259458 254145 242917 243278 167166 168904 652969 620637 1417910 1412095 324807 323902 459000 465186 571359 553911 565230 570002 580455 592587 548461 607836 1757206 1848359 1107850 918293 513011 504729 596355 595415 608883 611438 611612 619792 703169 709406 4502684 4582612 40.15 71.6 2
12:39:31 2024-01-25 719711 714350 162056 160188 270175 274735 300599 297807 179863 179139 225666 229557 267856 268716 4032575 4318331 5921284 5728198 1138447 1168765 230675 204166 220105 222071 259423 254145 242172 243186 167014 166705 651454 619310 1419898 1413951 324483 323866 458106 465186 571322 553911 566467 567811 580455 591078 548461 609272 1757206 1846778 1109970 918293 513376 504018 595932 592665 604096 611438 614200 619792 703133 710141 4505660 4591923 40.15 71.6 2
12:39:32 2024-01-25 719711 713288 162273 158523 270170 272139 298968 296870 179944 178117 225456 231383 267713 269438 4037497 4293325 5922066 5730771 1135200 1165448 229421 204739 221795 225943 261761 252716 241765 242939 166898 166671 652969 620637 1418460 1414097 324434 324816 459265 459674 570489 549838 564495 570002 580491 589998 549770 611337 1752186 1829971 1101721 924165 513376 504801 599783 594536 604059 613162 608837 617651 706354 703282 4439822 4580051 40.15 71.6 2
12:39:33 2024-01-25 715495 711528 161505 158565 267829 273879 297576 297113 179785 177871 225456 233423 266918 270522 4035919 4330059 5937178 5728160 1119345 1165448 231500 203668 221688 226224 261025 252716 242172 242124 166885 166604 652969 619310 1416416 1420163 326681 322359 461475 462383 568108 554730 562784 568792 577118 585974 550516 606336 1747960 1835170 1094333 926869 511917 501751 599857 591545 607232 613271 610643 619755 711373 703354 4424390 4580051 40.15 71.6 2
12:39:34 2024-01-25 721698 713958 161530 158527 268619 273844 298062 296372 179785 177853 225456 229273 266731 268446 4031112 4332728 5941357 5725880 1118999 1161996 231719 203597 221484 225626 259028 252716 242206 243553 166349 166604 654485 618728 1416703 1423025 326901 321870 460021 462347 568108 553875 562784 567694 577221 586239 550516 605110 1747960 1832297 1103874 926211 511917 502847 598822 594303 604023 613271 611548 617960 711410 709406 4430416 4580051 40.15 71.6 2
12:39:35 2024-01-25 720670 711528 161539 158422 268587 273008 297611 297741 178970 178152 224434 229115 267105 267210 4036865 4330359 5912741 5722093 1116319 1165374 230675 203632 221342 223207 261761 252463 243711 242904 166095 166705 652175 625538 1413024 1417144 327142 322849 458619 462653 571704 556928 564057 567775 583890 586239 551687 608613 1750445 1841775 1103609 927565 511917 503131 598158 592291 603374 613235 607002 617011 709830 703210 4395917 4580051 40.15 71.6 2
12:39:36 2024-01-25 718619 711533 161526 158275 268639 273043 296711 297951 179501 178152 224908 233586 271075 266951 4027500 4346070 5903415 5722601 1112612 1166112 230927 203882 221919 222582 261761 252608 243026 243548 166303 167132 648520 625949 1407566 1410943 324771 322622 460821 461341 568874 555515 564057 569598 583182 585915 549734 611774 1752935 1847049 1105730 930208 513684 503844 595127 592491 603374 613006 607039 615853 708792 703246 4370889 4580051 40.15 71.6 2
12:39:37 2024-01-25 715445 711538 161535 158241 269001 273043 297933 295883 179785 178701 225103 229446 271195 267210 4031112 4364694 5903415 5711864 1108477 1162143 230655 202884 222177 223136 260112 254287 242990 245076 166454 166902 653713 622282 1417988 1412721 326436 322705 459985 459746 567266 553093 563211 566782 582133 584159 550516 611483 1756678 1848088 1085107 922236 515216 504558 595127 595695 604228 613271 612020 613303 710834 709406 4373983 4573947 40.15 71.6 2
12:39:38 2024-01-25 710220 711524 161359 159070 267762 273652 298479 294118 180103 176998 225615 229285 266918 267997 4027500 4386540 5913638 5717312 1116406 1162143 231338 203488 220723 225978 259925 252716 240689 242159 166349 168656 656790 625986 1422610 1409710 326536 320753 460205 463618 567959 555101 564458 563839 580455 586239 547529 609917 1752935 1861509 1088767 921409 513684 501673 594485 596332 602059 613235 613326 615791 709329 708405 4421010 4573947 40.15 71.6 2
12:39:39 2024-01-25 709988 710381 162013 161887 269001 272175 297576 296242 179501 177421 225139 229782 267658 267138 4027500 4324228 5878912 5707678 1125019 1162143 229386 203809 220758 225519 260108 252716 242002 244903 166060 170403 660728 620524 1420991 1401723 325046 322884 458106 463970 566097 552710 564162 565939 577068 590806 547116 608625 1757929 1851988 1089260 917640 514486 505558 594266 596112 605513 609612 612455 614939 704211 710141 4449227 4579156 40.15 71.6 2
12:39:40 2024-01-25 710492 711269 161501 161887 268659 272782 297576 293669 179944 176231 225456 228965 266357 269274 4031112 4337314 5903415 5731966 1130378 1162143 230064 203524 220758 225943 258832 252716 240724 240745 166629 170060 651454 617024 1424386 1410943 324170 321906 457604 463073 567964 549838 566102 566854 579641 585771 547529 608838 1752861 1844315 1105730 918127 511299 503237 594248 595415 606802 611438 613688 617651 706354 707406 4503125 4582876 40.15 71.6 2
12:39:41 2024-01-25 719711 711497 161501 161949 269415 271310 298271 295883 178970 177345 224750 228255 266357 268033 4031112 4290644 5912741 5723798 1131967 1162143 228675 203844 220105 225484 259028 252644 240689 241955 166095 167714 666802 620637 1408434 1410943 322696 323375 459516 459278 568874 550438 562821 567987 577118 588236 550516 609160 1753616 1832287 1082251 923535 511917 504164 594979 590855 605403 609148 606476 614282 702294 701160 4452270 4583319 40.15 71.6 2
12:39:42 2024-01-25 718470 711273 161243 161843 267794 273043 297933 297113 178970 177277 224434 233154 266357 267997 4030146 4295820 5940717 5736652 1119419 1165448 230422 202884 221138 222603 260291 252680 240655 240745 166629 169634 655252 616027 1414100 1420163 323678 320896 459301 460867 568471 548992 559454 565508 575418 585827 548922 604650 1744888 1826098 1085107 926096 513376 506312 598597 592601 606598 611295 608469 617611 705208 703174 4424352 4583133 40.15 71.6 2
12:39:43 2024-01-25 717447 710994 161239 161914 267508 272902 297716 296457 178970 177277 224398 229782 266357 267245 4027224 4289772 5931391 5711826 1119419 1162143 230135 202849 221103 225204 260040 252716 240655 240745 166629 169788 655252 615788 1418602 1420163 323678 320540 458619 459602 567266 550438 559418 565544 575350 586239 549737 604411 1746719 1823361 1107850 922163 511441 503237 598011 593794 607158 612851 606364 615853 704211 704288 4440337 4582876 40.15 71.6 2
12:39:44 2024-01-25 716501 709452 161334 157889 267143 272972 297680 295998 178970 177209 224255 229285 266985 268896 4031112 4308503 5931391 5711826 1119419 1162143 230493 202672 220903 221958 260108 252680 240689 240642 165944 169788 655978 617471 1416416 1420163 324170 320375 457938 459278 568874 549415 559418 565471 574874 585618 547262 604873 1743662 1826135 1095128 924859 511552 501787 597660 592965 605513 613006 606476 618934 706171 705213 4424233 4584575 40.15 71.6 2
12:39:45 2024-01-25 717438 710273 160990 161965 266976 272782 297933 295217 178833 176719 224363 228965 265984 268635 4027500 4304999 5931391 5722601 1118585 1162143 230064 202530 220105 222412 259560 252644 242342 240676 166095 169753 652245 617545 1414932 1420163 324170 319925 459516 458919 568874 548219 559022 566014 575278 585522 547299 604873 1742966 1827379 1093008 922199 509737 503131 596391 592587 605085 612804 607849 615190 703169 703607 4427514 4587445 40.15 71.6 2
12:39:46 2024-01-25 721549 710314 161141 159527 266763 272034 297536 296603 178936 176753 224398 233189 265701 267926 4031112 4330210 5912741 5679158 1114851 1162143 229386 202849 220070 221958 260291 251081 242342 241787 165262 170095 642361 622858 1410821 1414134 324699 320635 458253 458273 568069 553680 560681 567183 577154 584554 548886 604650 1743003 1833923 1099369 926211 509737 500964 595089 585910 599737 611403 606306 614753 703205 699117 4402145 4569332 40.15 71.6 2
12:39:47 2024-01-25 721573 713460 161077 157375 267432 272450 297572 296591 178799 177277 223868 230250 266073 266728 4027500 4338879 5916865 5687293 1113225 1162143 229421 202849 220070 221958 260291 251471 240655 241752 165213 169976 655252 622858 1407299 1412132 324699 319570 457495 459408 568069 549982 560681 567183 577154 585935 548461 604681 1746719 1839165 1101489 926633 509737 500610 595511 585910 600250 612851 604247 612435 703205 699082 4411605 4573524 40.15 71.6 2
12:39:48 2024-01-25 718424 711533 160502 159152 267066 273959 297428 296616 178270 177277 223554 229215 266250 266212 4035378 4336344 5912741 5695442 1109229 1162143 229030 202530 220758 221337 259560 252644 240984 241787 165412 170060 660728 621835 1411699 1408943 323678 320635 457187 459383 563957 549838 557763 566014 577172 586239 548886 608736 1750445 1845741 1103609 924859 513376 501673 597237 593389 599700 610578 606737 611922 705355 702116 4352225 4570686 40.15 71.6 2
12:39:49 2024-01-25 710220 711030 160986 161660 266157 272591 297585 294118 179262 178450 224463 228045 265887 267067 4035378 4379973 5904326 5717701 1110536 1160496 229030 202176 220652 221803 258796 252644 241662 241416 165296 169823 652175 620052 1443004 1408943 322732 319630 457294 461341 563957 548992 558589 558942 577131 582358 540901 606041 1750172 1845704 1105730 918293 512646 501418 592696 592601 602409 611474 608874 613643 703205 703318 4386503 4573947 40.15 71.6 2
12:39:50 2024-01-25 710487 711533 160506 161922 266157 273690 297933 294161 178970 180739 224398 228645 266357 267519 4028064 4395758 5878762 5707781 1119636 1160496 229084 202849 219315 222177 258832 252680 241894 243012 165262 169669 652175 624364 1398286 1406946 324699 319630 456311 459674 565227 549946 562821 562104 577154 584554 543730 604612 1750445 1854921 1097249 916128 510462 498773 592260 590673 595082 607829 608874 613665 703097 703246 4424352 4570686 40.15 71.6 2
12:39:51 2024-01-25 712512 711273 160845 161512 267382 270448 297933 293669 178936 180612 223375 228805 265576 265537 4027500 4383896 5874565 5716448 1123015 1161143 229386 202849 219161 225168 258832 252319 241966 240711 165283 169788 652175 623177 1410840 1404953 324206 320294 456275 461231 563921 549838 561875 558906 576937 584447 540793 605073 1747960 1856163 1072646 916914 511189 499405 589202 592710 599848 607829 608800 613530 706354 703210 4430219 4563464 40.15 71.6 2
12:39:52 2024-01-25 710811 711237 160434 161742 266936 271050 297933 293883 178902 180795 224363 228610 265948 266915 4033250 4386616 5900953 5725880 1118160 1161969 229923 202602 219859 221852 258582 252144 241456 240676 165227 167281 656790 620497 1434831 1408943 323115 318852 458865 463570 563486 549802 559111 558833 576125 582323 540793 605073 1751689 1852295 1092579 918256 511917 500220 594248 594645 601480 609648 610057 612357 702903 703210 4405368 4563464 40.15 71.6 2
12:39:53 2024-01-25 709447 711237 160217 159594 266113 273923 297933 293151 178902 177915 224363 228290 265913 267510 4030374 4408289 5884764 5711321 1122977 1164415 229139 202672 219209 221999 258653 252391 241966 243354 165318 167480 656790 625258 1420467 1405709 325972 318746 456275 459602 563921 549874 561042 562807 577009 583252 540635 604180 1750445 1854885 1090888 918052 510462 498701 591169 592291 595046 608720 610057 612357 706354 703174 4424390 4577212 40.15 71.6 2
12:39:54 2024-01-25 709293 709411 160699 161451 266901 270861 297825 294367 178941 176130 223661 227549 266357 266318 4027500 4336857 5878875 5721393 1124142 1161871 227931 202813 219350 221301 258796 252394 240933 243698 165039 167444 650636 618719 1419012 1403100 323204 320718 455843 461014 562890 548845 562408 558833 575422 585951 545975 605968 1752935 1848359 1091337 913559 511917 501673 588872 592747 601554 604258 605174 609921 699974 702148 4430416 4573947 40.15 71.6 2
[truncated: 174,448 more chars]
