# Supplementary material for: Methods for Estimating the Detection and Quantification Limits of Key Substances in Beer Maturation with Electronic Noses
Source: Sensors (Basel). 2024 May 30;24(11):3520. doi: 10.3390/s24113520 (PMC11175341; doi:10.3390/s24113520)
Supplement: Supplementary file 1 [file sensors-24-03520-s001.zip › Data/Acetaldehyde/raw data/Day 3/4000ppm13.txt]

Time Date R01 R02 R03 R04 R05 R06 R07 R08 R09 R10 R11 R12 R13 R14 R15 R16 R17 R18 R19 R20 R21 R22 R23 R24 R25 R26 R27 R28 R29 R30 R31 R32 R33 R34 R35 R36 R37 R38 R39 R40 R41 R42 R43 R44 R45 R46 R47 R48 R49 R50 R51 R52 R53 R54 R55 R56 R57 R58 R59 R60 R61 R62 T01 H01 Phase
12:46:00 2024-01-25 631195 622130 200422 193792 306550 310029 317566 313143 205291 208822 245972 251589 289095 291863 3460571 3749432 5446445 5237493 999613 1044989 278239 244259 255019 254123 283764 274982 275169 275298 197931 197866 651611 624643 1413042 1383283 416584 408590 598190 599640 737022 723627 765167 765842 809318 820559 784145 871870 1870816 1948109 1217458 1026114 655122 643627 772730 765065 802576 816163 838291 844058 944011 949774 4135889 4255556 40.15 71.7 1
12:46:01 2024-01-25 627512 620928 197505 193827 306559 310064 315960 312887 205611 208605 246676 250922 287478 290327 3471549 3754565 5466397 5263689 1016766 1041989 277884 244294 252725 255050 284056 275175 274768 274825 198070 197866 652523 619310 1407500 1378387 414226 410710 596199 599640 740888 718247 762448 772670 811712 816172 786375 879537 1877406 1975671 1215673 1018841 655122 643627 765742 765915 804812 811536 834882 847780 947574 947761 4049447 4247709 40.15 71.7 1
12:46:02 2024-01-25 631855 621220 200175 194134 305196 311443 315960 313840 205434 208787 245215 251692 287103 290327 3460960 3726268 5424117 5252416 1005961 1040365 279453 244530 254154 254513 282033 276091 273197 276230 198350 197866 653041 624643 1416914 1372620 416584 410259 594696 601744 737022 717489 767350 769283 807232 820451 789886 871824 1862825 1964397 1219573 1031028 656993 641620 773826 769791 801438 811500 839970 846537 936441 942942 4136575 4264908 40.15 71.7 1
12:46:03 2024-01-25 627150 621690 200496 193793 304766 312628 315960 311648 206217 204864 245628 252043 286104 292532 3471158 3771990 5433658 5257914 1003898 1045211 277777 243404 255414 253913 283476 275877 273127 275633 198629 197832 685833 617832 1407362 1383283 413017 410549 598536 598852 738685 721919 760712 765078 810426 820451 786375 874429 1872146 1958742 1225330 1020290 651863 643897 769011 765608 807204 818472 832805 841514 946905 949984 4108229 4246204 40.15 71.7 1
12:46:04 2024-01-25 625463 622130 200492 193752 305626 311443 315924 313845 204904 208644 246352 249739 286973 291633 3469992 3701538 5380932 5261680 1009575 1044457 276359 244942 254046 254338 283476 275877 273751 277186 197478 198971 650852 621081 1399845 1364843 414814 413758 596382 604701 738612 719527 767201 771355 802566 817903 792166 876335 1870542 1965054 1223411 1024654 656057 640859 768327 768121 800302 810214 839760 848988 939201 937565 4108285 4264670 40.15 71.7 1
12:46:05 2024-01-25 632848 622167 200527 193757 306451 310029 317748 313583 205257 203799 245593 252116 286338 292196 3469992 3754659 5443057 5239338 1000407 1042284 278275 244596 254691 254720 283405 275490 274697 275491 198350 198314 663902 624073 1434383 1381893 415403 410549 598112 599936 737503 723627 764520 765878 809281 825187 786375 870521 1870816 1946642 1188307 1026114 653257 639934 772730 764523 802304 817316 838528 842149 943270 949273 4132937 4260005 40.15 71.7 1
12:46:06 2024-01-25 627240 620278 200451 193788 305877 310064 317748 312851 205611 208680 246352 251237 287443 288622 3469992 3755895 5455796 5263699 1015356 1044882 277884 245012 252689 254869 283931 275577 274555 275806 198629 198314 655899 619310 1411597 1377971 415035 413465 598185 599640 743062 720316 765167 774403 811609 817325 785816 882162 1881216 1971440 1208140 1016789 655122 639668 765742 765608 804776 816163 834882 845860 948281 948431 4061128 4255298 40.15 71.7 1
12:46:07 2024-01-25 630707 622130 200456 194098 305160 311697 315960 313107 205257 203867 245593 251520 287042 291042 3469992 3704150 5404141 5248809 1006769 1042284 278847 244294 252725 255002 282753 275633 273127 276056 198629 198798 663902 626434 1420409 1372620 416584 411712 593910 605748 738179 719490 767688 770373 807232 820149 793115 874354 1868123 1961464 1221492 1031650 656993 642038 772730 769791 801166 811428 840958 847139 938870 945563 4157655 4261629 40.15 71.7 1
12:46:08 2024-01-25 627150 622117 200559 193455 305012 310971 315960 312157 206365 204576 246387 251622 285706 292623 3469992 3776225 5418050 5245066 1003147 1044506 277263 243578 253302 253875 283419 275633 273928 275633 198070 197832 655899 615183 1416214 1386816 412761 411676 599164 602629 741340 722321 760564 768914 811823 820415 786948 876997 1872045 1966323 1225330 1016789 652328 643897 769041 765608 808922 817894 830005 844315 950368 948431 4101222 4247709 40.15 71.7 1
12:46:09 2024-01-25 627512 620959 200351 194234 306128 311443 315960 314796 204904 208640 246352 249773 289059 291047 3465579 3690874 5399844 5252176 1007366 1042284 277494 244670 254154 254088 284100 275862 273127 276056 197514 198729 653041 622858 1406433 1364843 416289 410999 596235 606612 742112 719380 769543 772523 805906 820798 793301 877785 1872146 1962272 1223411 1027790 658402 642038 772182 770373 800302 813972 839188 850198 939536 937601 4132937 4263268 40.15 71.7 1
12:46:10 2024-01-25 631092 621865 200527 194063 305626 311443 315960 311683 206217 208680 246179 252077 286538 292209 3467537 3768965 5437146 5241325 998189 1042382 278880 244294 258218 254088 283653 275211 274803 275597 198350 197866 648753 622416 1428430 1382302 416584 409416 596199 600919 737545 725172 766559 769697 814095 820378 786338 873880 1874827 1951342 1215673 1026114 653257 643590 773555 764854 804286 816127 839163 846499 944533 946435 4138844 4255556 40.15 71.7 1
12:46:11 2024-01-25 627150 622135 200563 194098 306088 310029 315960 312193 205576 208680 246179 251237 288915 288694 3460960 3755781 5460956 5255963 1015356 1042284 277494 244876 252725 254123 285165 275175 274803 275633 198350 197866 654470 619310 1434868 1374063 414814 411902 598112 600919 745010 720353 764078 772670 814095 817649 786748 882012 1878814 1973432 1221323 1021598 656993 645726 768290 768085 807204 811464 836937 850804 948244 947055 4061391 4247709 40.15 71.7 1
12:46:12 2024-01-25 632052 622563 200175 194405 304686 313072 315960 314096 205542 205538 245628 252851 286677 291875 3469992 3713298 5371868 5242801 997364 1040512 278275 243508 253090 254088 281927 276091 273127 276285 198070 198418 657150 621081 1443061 1373089 415109 410549 595960 603559 737022 718210 764895 766999 807232 825237 793365 872521 1865483 1960678 1237311 1031983 655122 640529 774925 769971 802539 816163 842157 846499 943975 949347 4151722 4257780 40.15 71.7 1
12:46:13 2024-01-25 623656 621251 195903 193451 306092 310971 315960 312193 206217 204720 246387 251867 286538 293104 3455988 3765312 5420096 5248710 1006081 1041213 277494 244259 253514 253309 283790 275793 273162 275668 198070 197866 653041 616141 1409826 1383283 413640 409164 595154 600858 740888 723015 762451 765915 810426 820487 787542 876997 1873477 1962471 1229168 1019616 654127 643860 768428 765571 809422 818363 834589 846880 951041 949774 4089142 4242898 40.15 71.7 1
12:46:14 2024-01-25 627512 622130 197689 194229 305187 313145 315960 315053 204904 208751 246352 249739 287242 291669 3458454 3688252 5399844 5258082 1007366 1038932 277494 245558 252725 254088 282881 276056 273963 276285 197514 199305 651540 623298 1403050 1364843 416584 411649 596497 604414 738758 719527 767725 772670 806090 818035 792203 876997 1868160 1962001 1225330 1026529 656915 641957 771713 772164 801969 813972 842157 850730 945558 945987 4108115 4261629 40.15 71.7 1
12:46:15 2024-01-25 625365 621690 197384 194703 304659 312646 315960 312193 206074 204864 246676 250924 286573 291760 3460640 3723794 5404329 5242770 1010390 1042284 277494 244294 255019 254088 282086 276091 273091 276056 198070 198521 661617 615207 1408066 1373089 413640 409810 596148 601781 739475 717489 762338 769828 806890 819638 790446 879500 1873477 1979878 1225330 1018767 657886 643590 769452 768665 807204 811428 833623 851187 951483 947256 4082411 4260005 40.15 71.7 1
12:46:16 2024-01-25 629260 620227 200487 193757 305160 311988 315370 313773 206011 209045 245972 251272 285740 292982 3467519 3709419 5373535 5244968 995048 1042382 277884 244294 253868 253309 283185 276127 272674 276515 197931 198763 676226 620497 1433849 1374063 415403 409164 598850 604450 736564 722503 765475 765842 807232 826403 793365 871597 1864204 1953067 1235355 1029562 652982 641129 770543 765608 802006 819050 839188 844020 939201 947761 4171008 4261107 40.15 71.7 1
12:46:17 2024-01-25 621902 622117 198408 193450 306883 312075 315600 313107 205611 208423 247687 250611 287338 292946 3455988 3742702 5429408 5254333 1004650 1044580 276185 244329 258291 253698 284521 275633 273928 276091 198070 198798 663902 615183 1435238 1377971 413054 411035 600515 601161 743062 724589 761869 769283 811682 820415 786355 880905 1872008 1965091 1204373 1015342 652792 644354 767374 765573 807204 816163 834882 847780 951077 950446 4076585 4257169 40.15 71.7 1
12:46:18 2024-01-25 631642 623012 197406 194093 304689 311555 315600 313660 205473 204683 246352 251237 287242 291225 3462116 3696353 5392534 5244968 1006769 1042284 278455 244670 252725 254905 282806 276056 273162 276056 198070 197866 643891 622821 1408813 1370171 416880 410999 596382 602052 738163 719380 769437 772670 806890 819260 791044 876997 1868160 1962309 1223411 1029562 658548 642074 771635 770410 801438 811428 841412 852851 939201 942942 4117663 4256842 40.15 71.7 1
12:46:19 2024-01-25 630266 622600 197429 193821 305840 309923 318196 312708 205473 205873 248402 251904 287478 291936 3465049 3739659 5435206 5240915 1001038 1040512 276586 243578 253220 254123 283653 275633 273963 274825 197170 197866 655899 622413 1450574 1383283 416289 409128 598887 599053 738068 722467 767575 765951 814132 825237 786375 873148 1870816 1952257 1227249 1025384 653257 645028 773826 765878 804776 817316 839760 846499 946056 946579 4127042 4258591 40.15 71.7 1
12:46:20 2024-01-25 626618 622130 200210 193792 305877 312185 317312 311907 205976 205440 246281 251168 287338 290146 3465552 3747894 5442793 5263699 1016175 1044138 277777 244329 252725 255297 283185 275211 274803 274825 198350 197866 655899 618427 1409908 1374063 414814 409810 596382 599465 740924 719343 762991 774315 811645 818481 786391 879817 1877406 1974272 1200818 1020290 657613 643627 765742 765608 807168 816163 834882 846537 951041 950446 4076585 4246204 40.15 71.7 1
12:46:21 2024-01-25 631051 619406 197017 193827 305196 311006 315960 313619 205336 206453 248218 251064 287125 290797 3471046 3701389 5408110 5239899 1003084 1042284 276848 244089 258059 255015 283199 276091 273127 276091 198070 197866 653041 622858 1432826 1373089 416584 410549 595648 601781 737054 719017 765548 770410 807176 820523 792802 871870 1866796 1962272 1223411 1032495 656915 642074 774412 772164 801438 811500 841014 848988 938501 944042 4127042 4260217 40.15 71.7 1
12:46:22 2024-01-25 629297 620377 200532 193788 306119 311479 315960 312193 206074 208423 245628 252429 288819 292726 3474521 3769162 5440106 5244968 1002467 1040475 278096 244189 253444 254088 283777 276056 274314 275491 197479 197832 657329 621081 1414738 1386591 417177 409775 598158 599973 738188 725172 765475 768194 811682 825237 784133 874429 1870816 1949491 1213760 1025801 656057 643627 774962 765608 803638 818472 841557 845296 944717 946579 4136421 4260005 40.15 71.7 1
12:46:23 2024-01-25 625734 621690 200527 194094 305661 310064 315545 312157 205611 208423 248080 251272 287443 290327 3462116 3766786 5464342 5269354 1018355 1041989 277884 245083 252459 254905 284139 275949 275224 275633 198070 197866 655899 619310 1412901 1374063 415403 412264 600290 599936 743062 720353 764078 773766 811749 818481 784097 880480 1877406 1971476 1233006 1014362 655122 643627 767374 767541 806025 816163 837335 847780 951077 948431 4067193 4247709 40.15 71.7 1
12:46:24 2024-01-25 630966 622130 200527 194405 305661 311479 315960 313619 205611 204468 245628 251272 286929 290873 3460960 3704150 5416368 5248666 1006731 1042211 279060 244701 254046 254869 282788 275633 274122 276091 198489 198625 663902 624196 1408739 1372115 417770 409810 595960 604456 735161 717703 770022 772670 806926 820487 792203 875717 1868160 1967361 1223411 1031028 657932 642074 774962 772086 802576 811572 841295 848988 939201 944274 4127088 4255556 40.15 71.7 1
12:46:25 2024-01-25 627512 620373 200494 194088 306119 311479 315960 312157 206286 208458 245663 252594 286677 292748 3460640 3766288 5437146 5248441 997364 1039627 278667 244224 254873 254551 283595 275490 275417 275211 198070 198452 663358 622821 1431213 1383283 416880 409775 598112 599456 738068 724589 766804 768158 811718 825237 784133 873148 1870816 1949566 1201016 1026114 654655 645520 774375 765608 802502 817894 839760 847780 946056 952006 4127042 4247709 40.15 71.7 1
12:46:26 2024-01-25 625734 620054 200351 194405 305115 311042 315960 312557 205611 208605 246007 251272 286607 290409 3460116 3749245 5455796 5242920 1017633 1045100 277634 244736 252653 255548 283511 275949 274991 275455 198629 198314 646709 618427 1411336 1376992 415403 413465 597264 601346 742120 719299 764347 774828 811682 818481 787579 878531 1877406 1974272 1223207 1020290 656952 643627 767919 764723 808349 817894 837535 848383 952498 948431 4058307 4246204 40.15 71.7 1
12:46:27 2024-01-25 629302 622130 200527 194405 305841 313072 315960 313107 205542 204434 245937 251765 287208 290955 3456504 3698965 5400411 5248710 1006769 1042284 278916 244802 254296 255183 283135 275949 273787 276143 198350 198314 654470 625538 1395378 1372620 417473 409775 596382 604775 740130 719527 768780 772633 809523 824253 793365 874429 1868123 1962272 1223411 1032495 658822 643897 773826 772049 802304 811428 841648 852813 939165 945489 4127042 4255556 40.15 71.7 1
12:46:28 2024-01-25 632886 620373 195895 194370 306092 309993 316022 313547 205677 203833 245628 251272 286338 292118 3465579 3739920 5427820 5229966 998115 1040438 276922 244259 258181 254088 283653 275806 275362 275717 198629 198314 648753 623625 1413729 1383859 417585 412587 597781 601773 738068 724039 764831 769971 814055 825201 784097 873769 1874846 1949491 1224853 1025384 655122 645579 773826 766962 805952 818472 838528 846729 947398 946543 4114153 4252264 40.15 71.7 1
12:46:29 2024-01-25 622053 621870 200458 194370 304695 312901 315960 312887 206217 204864 246387 251272 287038 292118 3460998 3725151 5399844 5261680 1011832 1042284 277299 244670 254693 254656 283653 276940 272865 276515 198629 198694 657329 616796 1425119 1372620 414153 411470 596052 604231 744790 719490 766635 772670 809523 819224 794812 881143 1873477 1980607 1219573 1021146 658822 643590 770543 770373 808835 811464 834882 850156 950368 948431 4061114 4246204 40.15 71.7 1
12:46:30 2024-01-25 630635 620373 200351 194370 304695 311952 315960 314096 205622 208751 245972 252043 286338 292209 3455951 3709419 5362542 5239338 995940 1042284 277796 243543 254259 254088 283185 276479 273127 276479 198070 198452 653041 621081 1430971 1376531 416510 411676 597707 605160 738179 723113 769543 769734 808230 827426 793365 871833 1864204 1969102 1229486 1028794 653257 641583 773789 768257 802576 816839 841648 846462 943306 948431 4161114 4250751 40.15 71.7 1
12:46:31 2024-01-25 621704 620373 196210 193792 306088 310971 315960 314060 205542 204290 246422 251272 288915 293397 3460640 3751931 5414638 5244614 1004613 1042382 276680 244670 253479 254053 285165 275862 273963 276479 198350 198452 654470 614743 1420362 1379364 413933 410999 599816 604775 746236 726722 762150 770008 814280 824289 790860 881975 1877369 1965091 1229168 1016514 654114 644811 767919 767240 809496 819556 836108 848988 952425 951118 4070770 4235607 40.15 71.7 1
12:46:32 2024-01-25 627453 622563 200523 194239 305877 313072 315960 313547 205434 206769 246352 251272 287025 291184 3460640 3689645 5399844 5244692 1006050 1039037 276729 244294 252725 254869 283419 276056 273963 276479 198453 198452 643891 624196 1426260 1370171 417473 412880 595282 603059 738722 719343 772223 774403 811137 820342 793180 876810 1872178 1966169 1223411 1031761 657886 643441 773950 773815 802576 811428 842882 848311 944577 945681 4126491 4261629 40.15 71.7 1
12:46:33 2024-01-25 630929 620373 195759 194063 306919 309993 315960 314060 205257 203833 245972 251272 286573 292772 3448567 3748069 5427521 5226237 1000167 1042284 276779 244294 258291 254478 283653 274789 275224 275633 198070 198452 663902 622858 1422814 1381322 417177 409775 599386 600821 738188 724589 765511 769246 814095 827801 788159 876343 1873511 1945108 1213760 1028310 656057 647562 774925 765878 805989 818472 839970 848950 947398 946579 4112961 4246204 40.15 71.7 1
12:46:34 2024-01-25 631158 620377 200532 193963 305697 309993 317566 314096 205257 208894 245628 251272 286373 292118 3461260 3723724 5411895 5233699 998189 1042284 276359 244259 258254 254123 284077 274754 274839 276479 198070 198763 642481 622707 1406053 1379364 417473 409810 600286 601198 738068 726722 767143 769828 811645 825237 788100 875711 1870816 1949491 1145295 1028464 657655 647525 774925 767785 807149 818399 841806 847593 948743 946543 4127042 4255298 40.15 71.7 1
12:46:35 2024-01-25 625365 621690 200532 194300 306088 311006 316022 312193 206217 208458 248623 251272 286764 288712 3469992 3750706 5442982 5248813 1016137 1042284 277884 244670 258291 255261 281927 276091 274383 275633 198629 197866 672602 616666 1407270 1374063 415403 411613 596199 602312 740522 718754 764078 774865 811712 819837 790446 879817 1877406 1978474 1225090 1018767 658822 648446 772262 774366 811756 811356 835922 853843 952791 949628 4060699 4250595 40.15 71.7 1
12:46:36 2024-01-25 632848 621542 200460 194405 304682 311952 315960 313773 205793 208751 246007 252851 286169 291669 3458529 3718840 5381193 5235602 996652 1041545 276913 243508 253479 254478 281927 276091 273127 276056 198070 198452 657280 619607 1408751 1374063 415403 409128 596199 605344 738068 719226 765475 770373 806321 826403 793365 875016 1864204 1958685 1221492 1032495 656057 642074 774962 769209 804747 818253 844717 849304 943123 948285 4150830 4253908 40.15 71.7 1
12:46:37 2024-01-25 621751 620373 200525 193742 306775 311194 315960 313547 205576 208751 246422 250774 286868 292982 3460640 3727964 5418495 5252456 1006798 1042284 276220 245047 258218 254088 284956 275246 274347 276056 198350 197901 653041 615183 1420632 1374063 415109 412300 601053 601512 745171 724589 766900 771568 814018 819224 787542 881106 1872045 1964698 1223411 1016065 654655 643627 766083 765608 809496 818472 834882 849304 955503 953669 4065799 4242296 40.15 71.7 1
12:46:38 2024-01-25 633300 622057 197684 194059 305590 312185 315960 313773 205336 206598 246352 250853 287443 291221 3461739 3685632 5399844 5239338 1006050 1038964 278080 245047 252725 254905 283529 276091 273963 276515 198350 198452 651611 622858 1410910 1366256 417770 411938 597264 604450 739804 719299 772015 774865 808674 820487 793365 876997 1870816 1966484 1227249 1031028 658822 642985 772262 772633 802576 811500 843518 850797 943306 947055 4124134 4267199 40.15 71.7 1
12:46:39 2024-01-25 631088 621870 195869 194229 305831 309887 318421 313071 205576 203833 245628 252280 289095 292500 3460640 3746581 5431400 5226237 997404 1038301 276813 244329 258071 254656 283653 275633 275224 275440 198350 197901 654470 622282 1433513 1383283 417473 409775 595154 601512 735161 724589 765511 769283 814091 827303 786391 875711 1870816 1953812 1206257 1026114 655122 645556 774962 765842 806596 815691 839760 848988 947398 952957 4127042 4260005 40.15 71.7 1
12:46:40 2024-01-25 626724 621948 197411 194300 305052 310864 317748 312673 206080 205440 246316 251237 286973 288622 3462576 3739920 5442831 5252456 1014724 1039111 277884 244294 257890 255689 282788 276056 274575 276216 198489 197866 668252 616948 1403988 1374063 416312 411071 595282 600858 743062 719299 764709 773863 811682 818035 788768 878531 1878740 1975671 1225090 1019528 658354 647420 767919 765842 807168 817894 839163 848988 953136 951118 4061391 4243178 40.15 71.7 1
12:46:41 2024-01-25 631014 621948 197684 194123 305548 311667 315491 313917 205793 204683 245866 251168 287338 290883 3463108 3698891 5409169 5250502 1003898 1039332 276848 244670 254514 255261 283220 276056 273963 276515 198350 198763 665352 624643 1412886 1372115 417770 410999 596419 604887 736236 718247 770059 772670 809245 820523 793365 876335 1868160 1962272 1225330 1031761 658822 643897 773863 772633 802576 811500 844155 852007 941233 945681 4108008 4253795 40.15 71.8 1
12:46:42 2024-01-25 629297 621865 200559 194098 305877 311703 317603 311872 206619 205982 245902 252501 287077 291977 3461861 3758514 5423956 5233699 998189 1042284 279060 244189 253302 254088 283653 275211 273963 274825 199485 197832 656575 617508 1422286 1383283 415403 412259 598135 599936 741071 723564 764622 768803 815244 826987 786391 876997 1868160 1961464 1221492 1023197 653257 645028 774501 765878 807168 816839 838565 846537 946636 946543 4108285 4247823 40.15 71.8 1
12:46:43 2024-01-25 622705 620373 200241 193831 304695 312023 315479 313107 205931 204721 246211 251029 289059 292201 3468568 3718176 5420166 5254333 1011782 1035987 276644 244294 254514 254478 283511 276515 272900 276479 198350 197901 655899 615183 1425119 1370171 414226 411649 595777 604915 744643 719527 765167 773766 806926 819260 793365 881143 1870816 1981430 1225330 1019616 658822 639970 770543 770410 809496 815703 836108 850797 950405 948431 4055601 4242898 40.15 71.7 1
12:46:44 2024-01-25 630740 620373 200175 194239 304941 311952 315960 313619 205257 208680 245972 252077 285706 291927 3462576 3708844 5365076 5243078 994520 1040807 278275 246155 254153 254656 282753 276745 273127 276515 198629 198798 643891 619310 1405722 1373089 416289 409451 598112 606612 738188 720389 767762 769283 806890 827571 795056 873148 1862789 1957297 1215735 1031028 655122 642074 774962 769246 803638 815691 842283 848383 946056 948431 4145800 4247709 40.15 71.7 1
12:46:45 2024-01-25 621576 619670 195899 194068 306119 311479 315960 313143 206251 204720 246387 251832 285493 298154 3453749 3755863 5422984 5250502 1003622 1042174 277884 244294 254081 254123 284086 275842 274434 276443 198350 198763 678039 615183 1423660 1383283 414520 409810 601053 606121 743062 725653 764520 769828 814018 825237 790822 877870 1876073 1962309 1229168 1017576 653257 639970 772182 765878 811220 820643 836071 847780 953848 946579 4096291 4242898 40.15 71.7 1
12:46:46 2024-01-25 622966 620373 200559 194098 306092 312923 315479 315053 205434 208458 246422 249773 286607 291888 3451026 3683692 5389824 5265589 1009651 1038817 276501 245915 254837 255085 283728 276056 273162 277790 197931 199492 640720 619310 1403235 1362908 415403 413390 599464 606500 745171 721409 767762 774865 808377 819224 793249 881143 1873477 1979169 1215735 1022469 658822 643897 770068 773730 809496 811464 837335 852650 952461 945718 4082599 4235574 40.15 71.7 1
12:46:47 2024-01-25 627291 619934 200630 193796 306092 311988 315694 314132 205257 208640 246179 251272 286477 293997 3471535 3705561 5362542 5240933 997106 1042174 278008 244771 255595 253735 283944 278665 273021 277559 198070 198937 643891 620497 1421368 1373791 416584 410999 601208 606239 742941 725382 770022 767035 806963 827571 793365 875749 1864204 1949566 1213815 1029562 653257 642074 773826 765842 802576 818062 842283 846537 943306 951118 4154687 4246204 40.15 71.7 1
12:46:48 2024-01-25 612997 620373 197981 193779 305759 310535 315960 313619 205931 208605 246422 249739 286894 292118 3450791 3734581 5420096 5248710 1011757 1044138 276430 245593 254477 254551 284649 275490 274241 275913 198629 199096 668406 618724 1427279 1374063 415403 413534 601876 602872 746229 725616 765438 774403 815983 819224 787542 882434 1877406 1970007 1233006 1016065 653257 643627 768327 765842 810644 817414 834920 847780 954109 946579 4085977 4242898 40.15 71.7 1
12:46:49 2024-01-25 626618 620373 200422 194098 305877 312628 315514 315053 204938 208787 246387 249773 286607 291015 3441787 3680399 5373238 5244968 1004483 1040807 277494 244876 253937 255015 283414 275842 274241 276372 197792 199283 643602 622858 1408953 1365288 417770 413171 598112 606068 742536 722174 769836 774403 808377 820415 794834 881107 1870816 1965091 1227249 1026603 658548 641620 771635 771539 802465 811572 842283 850797 946056 947761 4098906 4246204 40.15 71.7 1
12:46:50 2024-01-25 629075 620368 197648 194405 306088 310029 315960 312228 205611 208858 248373 251341 286607 292209 3450791 3740032 5423572 5218789 995940 1041545 276813 244294 258291 254123 283688 275668 275397 275420 198629 198867 658337 622858 1403306 1383283 418365 412880 599663 604059 736200 724626 765511 770446 816226 825824 788100 876372 1870816 1953588 1206257 1025801 656057 646469 774962 767674 806025 815691 839225 848988 947398 951970 4117602 4247362 40.15 71.7 1
12:46:51 2024-01-25 623927 620018 200179 194405 304691 311952 315960 312193 206251 208423 246387 251062 286677 291912 3460640 3731890 5427820 5246845 1009633 1038766 277884 244876 258254 254691 281962 276975 274577 276091 196861 197866 672602 616720 1408617 1380456 416289 412085 596015 603057 742879 721536 764407 777068 811645 819801 791007 882483 1880038 1977072 1246440 1019616 660286 645976 769415 770373 810644 817316 839970 854031 951041 951118 4053312 4245926 40.15 71.7 1
12:46:52 2024-01-25 630885 620373 200487 194412 305160 313072 315960 313583 205611 208751 245593 252640 286973 291184 3451611 3707767 5373200 5235602 998790 1040770 277621 243543 253090 254869 283149 276674 274347 276479 198489 198729 654470 622858 1441091 1373894 417770 412806 597965 605644 740167 721061 770642 771978 810598 826221 795621 876335 1864204 1960566 1221492 1033966 658354 643897 774962 773582 802576 817316 844081 853384 941899 948431 4117663 4253795 40.15 71.7 1
12:46:53 2024-01-25 622934 620373 196571 194405 304223 311697 315960 311292 206217 208533 246352 252138 286399 291669 3450951 3730594 5430088 5244968 1010390 1035913 278080 244635 254873 254869 282019 276904 273928 275633 197410 197866 661617 617105 1407606 1374063 415403 412228 597688 601779 744116 719226 769403 777645 815289 822541 790860 882012 1880197 1977244 1210023 1020216 658822 645483 769997 772164 810601 816127 838528 854068 952680 946579 4054194 4247672 40.15 71.7 1
12:46:54 2024-01-25 630925 620373 200420 194405 305160 311952 315960 313804 205542 208569 245593 252429 286677 290979 3460640 3709419 5379541 5233699 997364 1038839 277621 243543 252702 254869 281927 276091 273127 276479 198070 198937 643891 621969 1439710 1373089 416904 409739 597688 605307 738068 719262 769430 772086 809523 828975 795399 877596 1869241 1961982 1202490 1034628 658402 644774 777129 771428 804812 818472 843209 852312 944643 948431 4141259 4253908 40.15 71.7 1
12:46:55 2024-01-25 624882 620373 195895 194098 306437 311006 315960 312121 206217 208680 246179 252429 285706 292118 3441130 3757300 5418495 5235602 1001038 1037419 279203 244054 253514 254478 284392 276020 273928 275633 197444 197866 658758 620497 1422498 1383283 417177 409775 599811 601124 738722 724076 765438 769246 816400 828741 787505 876997 1876190 1962471 1229168 1026114 656057 648483 773753 769971 810534 819179 838528 848383 948281 953669 4107949 4244322 40.15 71.7 1
12:46:56 2024-01-25 621540 620108 200527 194234 305836 312646 314999 314096 205576 204864 246387 251237 286573 292082 3453533 3686280 5365557 5254333 1010353 1040880 277263 244705 254514 254443 283843 276091 272639 276939 198363 198763 666620 618732 1418327 1365692 415109 414956 599386 606500 744987 719807 765475 774403 808066 819801 795621 882397 1873477 1981283 1208058 1025528 659814 643860 771052 774131 808202 815982 841445 853806 948012 945645 4087903 4248956 40.15 71.7 1
12:46:57 2024-01-25 628757 619460 196542 193922 306092 313072 315702 314096 205542 209045 246352 251272 286677 292284 3451288 3701538 5362542 5235602 992139 1042284 278275 244841 253444 254088 285392 276020 273162 277790 198070 199387 650182 622413 1409231 1374063 416584 411902 601633 607135 743172 726682 771117 769283 810462 828741 793115 876997 1864204 1952257 1227249 1029665 653257 643713 777092 768766 805965 823258 845770 846953 944460 953816 4129438 4248050 40.15 71.7 1
12:46:58 2024-01-25 624326 622130 196337 193792 306739 310971 315960 313881 205576 208716 246422 249739 287007 292739 3441092 3727690 5423956 5248710 1008014 1038927 277263 246056 254693 254656 285067 275791 274803 276479 198629 198763 654470 618275 1406097 1374063 415403 413498 602095 604308 746229 726682 765167 772670 814631 820523 791007 883062 1872045 1967607 1210023 1016789 655122 645483 770543 765878 813493 820643 838770 850692 956445 953816 4077448 4248956 40.15 71.7 1
12:46:59 2024-01-25 627512 620373 200527 194088 305652 311916 315960 314096 205399 204434 248006 251133 287443 291268 3456213 3692276 5399844 5243078 1006769 1039258 278811 245047 254154 255654 283383 275864 273963 276479 198350 198729 665352 623298 1406959 1364843 418365 412264 598112 605748 738393 719807 772290 774865 809245 820559 793365 879500 1868160 1964249 1204373 1029562 658822 643897 773826 773871 804286 816207 846597 856210 946231 950021 4119448 4260824 40.15 71.7 1
12:47:00 2024-01-25 626879 619752 196294 194357 306092 310971 316022 312841 206297 209045 245972 252077 286677 292118 3448567 3750447 5418495 5224320 998189 1040807 276779 245910 253479 254088 283653 276020 274803 275404 197444 198819 655899 621388 1427071 1383283 417770 410675 599700 601282 738722 724589 767688 770410 816400 828741 787542 876997 1870816 1951986 1229168 1026114 656057 647420 774962 767541 807168 818026 840977 848988 948317 954735 4119756 4251701 40.15 71.7 1
12:47:01 2024-01-25 624363 621178 197406 194264 304726 312758 316205 312157 206217 205151 246387 251029 287234 292082 3448530 3723605 5399844 5252456 1010297 1038927 277884 245047 258254 255261 283295 277560 273127 276515 198629 198452 653041 615788 1414257 1373089 415403 412300 598190 604915 745171 720353 764905 774865 810426 820415 795056 883453 1873477 1980644 1227249 1020290 660229 644991 772730 772633 811220 816163 838565 852613 952461 951118 4061391 4247445 40.15 71.7 1
12:47:02 2024-01-25 622651 619351 197276 194269 304190 312539 315816 313881 205902 205873 246352 252782 286677 292118 3461640 3706783 5365076 5229966 995940 1040807 278275 244259 254259 254834 283419 276904 273162 277134 198350 199201 659217 620637 1402982 1374063 416880 409775 598290 607135 738685 722503 769985 770373 809013 827023 793213 875674 1868160 1964397 1226769 1033966 657849 643897 777166 774828 804206 817894 844081 854068 943397 948431 4145800 4255556 40.15 71.7 1
12:47:03 2024-01-25 627150 620081 197689 194088 305625 311774 317480 312014 206435 205440 246246 252255 286434 292800 3456213 3754458 5411895 5235602 1000638 1042358 278275 244294 253514 254656 284086 276459 274575 276285 197444 197832 663046 618389 1413729 1383011 417177 409775 599403 603168 738393 726411 765475 770410 816400 825824 787542 879500 1873477 1959458 1229168 1026114 655122 646926 774962 770336 809496 819215 839760 848988 948281 953351 4108285 4235546 40.15 71.7 1
12:47:04 2024-01-25 623587 620373 197976 194239 304873 313127 315672 313297 206297 205295 247163 251133 287077 291899 3461640 3711677 5395819 5261835 1010390 1042174 277263 244670 258327 254869 283653 276709 273091 277134 198629 198832 663902 615207 1430184 1364843 415109 412264 598253 605344 746339 719262 765475 774865 811035 820451 796752 883025 1872146 1980571 1219573 1020290 658822 643627 771635 772633 811795 816163 839163 853293 954035 950446 4079328 4246204 40.15 71.7 1
12:47:05 2024-01-25 627365 619496 200462 194405 305187 312426 315694 314096 205976 205368 248857 252361 288102 292873 3459169 3706227 5362542 5231473 990673 1041545 278275 244329 254259 254516 283653 276904 273091 276550 198070 198763 650182 620194 1423885 1374063 416584 409810 600323 606500 738758 725616 770022 769828 808637 826987 797504 876060 1864204 1955214 1231442 1029562 654846 642074 773826 768085 804286 819215 844118 848988 944680 951118 4155178 4246204 40.15 71.7 1
12:47:06 2024-01-25 620177 619496 198237 193411 306775 310971 315600 313143 205611 208751 247403 249773 289059 292822 3462576 3723794 5421349 5245066 1006081 1040807 276323 245558 255633 254621 285428 275633 274383 276143 198350 198452 665352 614911 1411153 1374063 415403 413534 602131 604887 744914 726682 765438 773766 817557 820523 789850 883690 1876036 1970671 1211907 1016789 655122 645520 770543 767815 811795 818026 838565 851448 956592 951970 4073005 4235498 40.15 71.7 1
12:47:07 2024-01-25 627254 620373 200572 194405 304793 311443 315744 314060 205399 204468 246352 250888 287478 291189 3453117 3694482 5402835 5244824 1005938 1039258 278275 245083 254154 255654 283405 276424 274575 276515 197135 199700 646502 624073 1427138 1364843 417770 414117 598850 607997 744116 724589 773390 775067 808674 825237 794934 882160 1873477 1970671 1206257 1026114 658822 642074 771635 772633 807168 817894 842882 853293 948244 947761 4098906 4252264 40.15 71.7 1
12:47:08 2024-01-25 628376 620373 197972 194405 306992 310029 316022 313583 205576 204434 246197 252077 286807 292118 3461260 3718487 5429775 5231651 997364 1041361 279453 244907 255595 254869 283706 275597 275682 276056 198629 199248 678039 622858 1402878 1381322 418960 411506 601670 602480 740851 726682 769430 772670 815991 828741 788731 876997 1870816 1952257 1228551 1026529 656525 647420 777166 767852 807204 819828 841014 851561 948743 954735 4123545 4247709 40.15 71.7 1
12:47:09 2024-01-25 625730 620373 196205 194098 306992 310971 316753 313107 206074 208751 246422 251272 287443 288622 3456213 3729072 5442982 5261680 1016117 1041435 278204 244942 254046 255513 283909 275913 276033 276020 197135 198763 655899 619607 1409231 1377698 417177 414772 599885 603094 745971 726682 765475 774994 816400 820451 788695 884749 1880075 1971440 1217557 1016789 656525 646432 769452 767505 811220 818026 839163 852813 956592 951970 4063600 4242898 40.15 71.7 1
12:47:10 2024-01-25 629596 620377 197702 194269 304801 311479 315960 313583 205611 204468 246179 251307 287443 291056 3453749 3685632 5399844 5235602 1004483 1041873 278952 244942 254441 255334 283546 275984 274206 276336 198629 199409 658337 624643 1406563 1370171 417110 414639 598505 606394 738393 720353 772290 774828 811413 825237 795621 878873 1868160 1966484 1227249 1032495 658822 644811 774962 774828 804286 816163 846634 853293 944142 948431 4117663 4253951 40.15 71.7 1
12:47:11 2024-01-25 627512 619496 195899 194103 306119 310064 317494 312157 206074 209116 246007 252043 285338 292118 3451012 3743847 5420096 5218789 996732 1040807 277312 244837 255558 255015 284236 275949 275311 275491 198629 197763 660187 620052 1412081 1389189 417177 411035 599774 601282 742274 725502 765475 770410 816400 825824 789735 881571 1870816 1955910 1229168 1026114 656915 646962 777166 766962 807204 819792 841375 850804 948743 954735 4126491 4246204 40.15 71.7 1
12:47:12 2024-01-25 629037 620373 200391 194405 305196 311988 315672 313583 205931 208858 245972 252043 287007 290291 3440854 3709604 5390519 5228141 1000218 1035950 277656 244294 257962 255475 283304 276709 274383 276515 198629 198867 655899 625538 1418201 1375552 418960 412880 599034 605160 741219 721314 772252 774865 810462 827571 797170 879425 1868160 1962272 1221492 1035440 660699 644811 776614 774279 804286 817316 847603 852650 943270 948431 4117663 4252264 40.15 71.7 1
12:47:13 2024-01-25 628942 619483 196205 194410 306088 310029 317530 312851 205931 209152 248234 251867 286677 292118 3451288 3735876 5420096 5226237 994520 1040807 276848 244329 253479 254905 283688 276091 275682 275633 197170 198832 651611 622729 1439474 1381856 419557 414639 603192 603803 741746 728710 771630 773619 818063 829327 791007 876997 1870845 1949491 1210062 1028063 656878 645652 777129 767852 807204 820442 843518 848988 948743 954061 4123545 4246204 40.15 71.7 1
12:47:14 2024-01-25 624811 620373 196210 193796 306987 310064 316275 313583 205611 208640 246387 249773 287242 291307 3436549 3729406 5437146 5244968 1009651 1040807 276680 245118 254693 254478 284992 275771 274803 276479 198489 198763 655899 615788 1407758 1375153 416584 414520 602615 605637 747214 728710 767577 774865 816290 824289 791986 885860 1877406 1970671 1210023 1018964 657849 645483 770543 768085 811685 820478 837335 848988 955914 952006 4072817 4236852 40.15 71.7 1
12:47:15 2024-01-25 636852 619934 197994 194366 304516 311443 315960 315053 204938 208858 246387 249773 286642 290979 3441092 3676372 5381193 5244968 1003898 1032947 277884 245047 254154 255297 283759 276091 274383 276550 197931 199144 645894 622401 1411744 1362908 418365 413534 598253 607135 744388 723590 771992 778062 811823 820415 797318 882012 1872178 1969835 1229168 1028063 658822 642074 774501 773311 804858 816163 845393 854988 946194 947761 4102235 4252264 40.15 71.7 1
12:47:16 2024-01-25 627254 619496 200534 193792 306088 310971 315744 311902 205931 208458 245972 252077 286139 292118 3430996 3745122 5418495 5220594 996732 1035950 276848 244329 253479 254478 284419 275826 274383 274825 197479 198487 657329 621189 1418862 1383283 417770 411035 600323 602052 740364 725688 767725 772201 816180 829804 790822 880717 1872178 1954117 1229168 1027577 658124 647420 776614 768121 807204 821877 843684 850804 947611 954735 4117663 4235536 40.15 71.7 1
12:47:17 2024-01-25 623890 620377 197022 194405 305147 311006 315801 312193 206217 208458 246711 251272 286677 288658 3451288 3730706 5427446 5235602 1013458 1039295 277884 244705 258327 255475 282788 276127 274611 275668 197307 198763 649528 616948 1421981 1374063 416584 412264 599737 601781 744116 723015 764895 776713 818901 820451 793115 885762 1882881 1977676 1223442 1020418 660758 648944 772656 774519 811795 816163 838565 854582 953738 951118 4059173 4249232 40.15 71.7 1
12:47:18 2024-01-25 627821 619496 200413 194401 304945 312023 315449 313840 205611 208640 246387 252043 285528 292739 3440929 3697517 5362542 5226237 991686 1036023 278847 244329 254259 254691 283688 276940 273162 276550 198489 198937 651611 619607 1431501 1374063 417177 410999 599774 607566 740924 725172 772290 770446 809281 828225 795533 876997 1862825 1962471 1223411 1034934 658872 643860 778233 772486 807149 820789 845535 852776 947398 952612 4149597 4243178 40.15 71.7 1
12:47:19 2024-01-25 619866 620268 196482 194098 306555 311006 315960 313178 205645 208241 247318 251341 285498 293715 3456326 3739883 5396403 5235602 1001722 1041545 277299 244705 253999 254088 284996 276056 274383 276550 198350 198798 654470 614037 1421819 1377411 415403 413498 603192 604738 746229 727714 764352 773766 815252 826403 792802 882434 1872045 1966484 1231087 1017283 656993 647525 772262 769201 811795 820789 839648 852626 956482 956252 4073118 4244326 40.15 71.7 1
12:47:20 2024-01-25 627512 621870 200529 194405 305648 312431 315888 314310 205434 204928 246387 251062 287042 291221 3451288 3669963 5380969 5235602 1003898 1036445 276779 245083 254154 255475 283653 276056 274294 277169 198629 198487 643891 623336 1400148 1367232 417110 412880 598112 605637 743062 720426 773390 777020 811682 825237 795056 879780 1868160 1962857 1227249 1031761 660229 639970 772730 773472 807149 817062 846790 857698 948669 948249 4102410 4247709 40.15 71.7 1
12:47:21 2024-01-25 629074 619496 198106 194405 306092 310029 316022 312193 205576 206162 245866 251730 285879 291669 3451288 3725282 5418495 5218789 994520 1035987 276848 244329 253444 255394 283688 275668 275682 275668 198629 198452 665352 620497 1421542 1382302 417770 411035 600323 604345 741595 726168 768854 772670 816400 828844 788768 876997 1872146 1950303 1208140 1026114 656057 647493 776882 768158 809224 818062 844451 851224 949942 955434 4122394 4247823 40.15 71.7 1
12:47:22 2024-01-25 619177 620373 200210 194410 304227 311952 317748 311801 206399 208423 246422 251097 286503 291972 3453749 3723982 5395970 5244968 1009670 1040807 276281 244705 258363 254905 281997 276940 273963 276285 196861 197901 663046 613426 1405586 1374063 416289 412300 598291 602669 745171 720353 765438 777263 815244 820559 793365 882434 1880075 1977072 1223207 1020290 659759 647525 770543 771539 811795 817894 839760 853942 953848 952283 4056366 4242296 40.15 71.7 1
12:47:23 2024-01-25 631051 619962 197545 194809 304582 311881 315960 313804 205576 209045 246901 252782 287186 291221 3456213 3710837 5362542 5227503 994520 1039221 276779 244054 253514 255226 282753 276904 273127 276515 198489 198729 654470 619607 1417557 1372115 417177 409810 599386 607476 736972 721919 769985 772633 810426 826987 797318 876959 1864204 1958685 1221492 1033966 656993 643897 777166 773730 807131 818026 844118 853384 947398 951118 4152007 4256842 40.15 71.7 1
12:47:24 2024-01-25 621546 619524 196474 194194 306847 311774 315852 313845 206045 205151 246422 251272 286677 293361 3453728 3743999 5411970 5243078 1001648 1040032 277529 245012 254046 254656 284485 275597 274575 276479 198629 198763 663902 614000 1421175 1377971 415403 413498 603410 605307 746869 728230 766804 774044 816400 827571 792203 882397 1877369 1965091 1233006 1016789 655122 645483 772730 769173 814104 820406 838491 849304 955914 954735 4091816 4240918 40.15 71.7 1
12:47:25 2024-01-25 622339 619643 197962 194123 305903 311809 315852 315575 205371 206018 247007 250680 288842 291596 3441055 3681602 5380918 5252677 1004464 1039295 277884 245632 254873 255440 284036 276056 274347 277098 197792 199387 653011 622282 1406235 1361805 418960 414444 598813 608428 747288 722430 773390 777263 809245 820523 796991 882397 1873477 1973469 1229168 1025839 658822 643897 772730 772633 808349 818472 842882 853293 948317 947725 4096566 4235602 40.15 71.7 1
12:47:26 2024-01-25 629297 619780 195895 193440 306811 311667 315672 314730 205473 204749 246281 251869 286833 291963 3452684 3704155 5381007 5229690 997903 1040807 278275 244635 253090 254869 285392 275175 274768 277329 198629 199526 645894 622858 1406959 1374063 418960 414934 603838 606612 738357 728747 773390 774403 815208 826987 793115 878873 1870816 1948029 1219440 1028757 656057 646432 777055 768048 805989 820514 846597 848988 948471 954735 4123545 4248956 40.15 71.7 1
12:47:27 2024-01-25 623620 620373 196205 194063 306992 312149 315960 313517 205976 205982 247283 250714 287303 292981 3452684 3734443 5435206 5250567 1009928 1035950 277458 245558 254441 254869 284618 275175 274803 276285 198629 198729 654470 618795 1427661 1374063 417177 414809 601633 603522 747288 726682 767688 774994 816400 820451 791348 886322 1880075 1973469 1200818 1019031 658354 646432 770543 768085 811795 820570 838565 852776 956592 951970 4073005 4233533 40.15 71.7 1
12:47:28 2024-01-25 627291 620373 200527 194370 305088 311443 315960 314538 205080 204434 246352 250995 289095 290948 3452235 3683692 5399229 5233699 1003861 1041132 278275 245509 254154 255654 283617 275842 273822 276479 198629 198902 655899 623177 1423829 1364843 417735 413789 598961 606202 740559 721919 774492 776677 811645 826987 795621 879780 1870816 1966447 1229168 1032495 660699 644811 774501 774828 804776 817894 846634 854507 947398 948431 4098906 4247709 40.15 71.7 1
12:47:29 2024-01-25 629297 619539 195903 194234 305836 309993 317748 313071 205611 204434 245972 252008 286538 291485 3458064 3738584 5421349 5216527 996652 1035987 277304 244670 255883 254980 284051 276020 275646 275597 197135 199422 650182 622858 1434094 1377971 418662 412264 602673 604842 740888 728747 772252 773766 816400 826987 791912 878873 1873477 1949491 1165532 1026529 656915 645028 777166 768085 805952 821877 846597 848988 946727 951970 4135343 4235498 40.15 71.7 1
12:47:30 2024-01-25 620222 620113 196508 193761 306992 310971 315960 313583 205896 205297 247149 249739 286573 292946 3451288 3716259 5430727 5244824 1007440 1041925 276501 246056 253444 254869 285392 275633 274940 276515 198629 199040 653041 615624 1419277 1377971 417177 414772 602763 604775 747288 727714 768854 774865 818137 824619 792203 886322 1881411 1973197 1236844 1016789 656993 647420 770543 769209 811795 819215 839760 854031 959310 954735 4060797 4239578 40.15 71.7 1
12:47:31 2024-01-25 627254 619460 195938 193451 306987 310971 315960 314574 205257 208822 246179 251272 286538 292082 3446848 3706510 5382848 5229495 997903 1041132 278631 245263 255414 255121 285249 275419 274626 277150 198629 199492 645894 622729 1396476 1374063 419557 413135 603192 606668 741974 727493 773915 773766 814055 828741 793365 879500 1870816 1949491 1217557 1028026 655122 645520 774777 767505 805952 820478 846597 848988 948743 954061 4119909 4245926 40.15 71.7 1
12:47:32 2024-01-25 624811 620113 195869 193932 306992 310029 315960 313547 205576 208751 246387 250504 287007 291000 3456335 3718432 5435206 5239338 1010994 1042106 278024 245558 253901 255407 284144 275490 275504 275913 198629 198902 659041 618275 1408392 1374063 417177 414736 599403 604010 745860 725616 767143 776677 818924 820523 789850 886322 1877406 1971440 1215673 1017576 657886 646432 771635 768085 811795 823004 838528 851411 957270 953351 4066930 4235687 40.15 71.7 1
12:47:33 2024-01-25 625730 620368 200599 194234 304945 311443 315960 314760 204904 204434 246387 250504 287242 290943 3441936 3676099 5365595 5239338 1003898 1039295 278080 245712 254154 255407 283405 275842 274520 276372 198350 198971 654470 623177 1410245 1365288 418960 414556 597928 607997 745171 722430 774231 777227 810389 825237 797318 883828 1870816 1967878 1229168 1029562 660229 643897 774501 774828 805989 818472 848481 855761 948743 948431 4096291 4248956 40.15 71.7 1
12:47:34 2024-01-25 629840 619496 196201 194370 306739 310717 316240 313583 205611 204434 246179 251657 286573 291875 3451288 3718469 5411857 5214942 995761 1041619 276831 245047 253479 255261 284286 275806 275682 275771 198629 199179 654470 623177 1424944 1383585 419259 412085 602372 603692 742274 728475 769985 772670 818137 830979 790970 879500 1873477 1957045 1211907 1026529 656915 647420 777166 768085 808349 820550 845356 848988 947574 954735 4126491 4242898 40.15 71.7 1
12:47:35 2024-01-25 623927 620373 196302 193792 306775 310717 315960 313107 206074 208787 246387 249739 287208 291633 3446946 3727964 5433275 5244968 1007515 1042358 276644 246092 253090 255261 285196 275211 274803 276479 198489 198763 663902 616948 1419536 1378491 417770 414664 601986 604589 747288 728710 768669 777031 818137 825201 792203 886322 1881411 1970400 1211907 1016524 658872 647238 770543 769209 811795 820406 842157 850760 957950 953351 4060699 4242898 40.15 71.7 1
12:47:36 2024-01-25 627508 620373 200568 194401 305877 311916 315960 313840 205611 205071 246179 251272 287007 290857 3449307 3680399 5400476 5235602 1005332 1039295 276813 245047 254514 255689 283419 276640 274347 276515 198489 198902 655899 622858 1413079 1370171 420155 415228 599774 606374 739889 721773 774417 777068 812648 827462 797848 881421 1870816 1964397 1206257 1033966 660699 643627 774962 774607 806596 818598 847840 855761 947398 948431 4098906 4247875 40.15 71.7 1
12:47:37 2024-01-25 643359 618621 197972 194366 306092 310499 317748 312157 205896 208822 246127 252043 286573 291875 3446848 3741187 5418495 5216872 992375 1039295 276917 244259 253479 254869 283688 276056 274803 275597 197135 199144 651611 622282 1413585 1381322 417699 412264 602601 605637 743330 728599 772847 773619 819879 831088 790823 879388 1874846 1949417 1215609 1026529 656993 650792 778824 772362 809496 820406 844563 852776 948317 956158 4108115 4236852 40.15 71.7 1
12:47:38 2024-01-25 620222 619496 200603 194361 305151 313377 315960 312887 206217 208387 246387 251237 286538 291633 3440817 3695658 5381193 5243078 1007477 1035180 277884 245047 253090 254905 283768 276709 273091 276550 198629 198763 655899 615259 1407334 1370171 415403 413534 599349 607135 747288 721462 770164 778062 814673 825458 797885 888106 1874846 1984714 1225573 1024580 659814 643897 770543 774514 811178 820789 842845 853293 950368 948285 4072779 4236852 40.15 71.7 1
12:47:39 2024-01-25 627508 618585 196512 193635 306739 311697 315479 315017 205399 208676 246179 251272 286104 292946 3441945 3689645 5364316 5229966 992486 1040807 276551 244876 255216 254478 285432 276020 274803 277790 198070 199526 645894 622413 1400148 1374063 417074 412880 603229 608231 743062 728747 773941 772670 814018 827353 795399 880568 1873511 1957045 1206257 1031983 656525 647562 778787 769312 807204 820514 846597 850580 950274 955853 4126180 4242898 40.15 71.7 1
12:47:40 2024-01-25 624480 620373 200568 194405 305827 310971 316022 312879 206074 208680 246387 251307 286573 288626 3451288 3718358 5439092 5250755 1011645 1042086 278275 245047 253267 255689 282753 276056 274871 275633 197444 198902 658758 617545 1406788 1375552 417473 413534 599811 604887 743822 724589 765511 778437 818137 820523 793365 885654 1882881 1981271 1225090 1021146 661640 648227 772299 772449 811795 821950 842377 852007 953848 952006 4043798 4235574 40.15 71.7 1
12:47:41 2024-01-25 630639 618781 200532 194053 305652 311952 315960 312749 205896 208787 245593 252594 286425 290737 3448829 3710874 5371868 5226237 1000218 1037749 278139 244294 258363 255475 283185 276127 274347 276550 198629 198763 657280 622282 1462374 1373089 417699 411649 597965 610179 740924 722467 773390 774865 811682 826758 796697 879155 1870816 1968254 1229168 1034934 662651 647066 779378 777031 807149 820789 847654 856285 944497 950021 4125975 4252264 40.15 71.7 1
12:47:42 2024-01-25 624469 618621 195925 194401 306667 313255 315960 311902 206251 208605 246179 252429 285428 292118 3446848 3739845 5407997 5226237 998189 1041836 276813 244294 253514 254869 284086 276056 274575 276091 197479 198418 661617 619310 1413582 1383283 417770 411649 600323 602632 738430 725653 769468 772670 815955 829428 790446 882162 1873203 1953141 1231087 1026114 656915 649094 779340 771066 811178 823114 845770 852626 950053 957365 4126491 4242898 40.15 71.8 1
12:47:43 2024-01-25 625468 620117 196273 193711 306955 310064 315960 311801 206080 208787 246352 251227 287007 290327 3446848 3718432 5435206 5239338 1010390 1039295 278080 244841 254154 255725 283688 275211 275453 276056 198629 198763 657329 617545 1406339 1374063 417177 414444 599811 603567 746758 724589 765475 777110 811329 820451 792203 886322 1878740 1971733 1228856 1020290 659759 647456 770543 769791 810644 820679 841970 853731 956445 958028 4049069 4223188 40.15 71.8 1
12:47:44 2024-01-25 627150 619496 200563 194410 305804 312888 315960 313261 205576 204468 245421 251799 287277 288622 3446848 3680399 5390519 5226237 1000964 1037786 276813 244329 254154 255654 282986 276091 273963 276515 198629 198937 657329 622858 1405797 1370171 417735 412880 598961 605380 743062 721919 774217 774958 811718 826987 793213 881143 1870816 1965091 1231087 1028063 660229 642985 773362 774828 805989 817894 845995 855599 951141 950021 4103529 4254439 40.15 71.7 1
12:47:45 2024-01-25 627365 619962 197689 194028 306092 311006 315960 311648 206475 205946 245593 252538 285532 292323 3442390 3741187 5409169 5216872 998152 1039295 276917 244259 253514 255037 283688 275633 274383 275440 197444 198763 651611 620669 1414463 1382302 418662 411938 601208 604180 740924 726682 770022 772670 815991 829162 791007 879537 1872146 1949491 1231087 1026529 656993 648868 777909 769246 810373 820442 843481 850760 948354 957807 4121181 4248361 40.15 71.7 1
12:47:46 2024-01-25 623164 619351 195293 194845 304909 311555 318196 312121 206217 208569 246352 251272 289059 290118 3451288 3727485 5435400 5235602 1010924 1035987 278080 244670 253479 255654 281927 276091 274383 276287 197444 198763 657329 617545 1409633 1374063 417497 413498 599386 603057 746832 724076 768333 778401 817557 820487 793365 886285 1880075 1975671 1225090 1020290 658822 649094 770543 769791 811795 820406 840958 850760 957950 954735 4057801 4235574 40.15 71.7 1
12:47:47 2024-01-25 628942 620117 195827 194300 305898 311809 315888 313404 205902 204968 246246 250853 287007 290327 3443657 3687566 5394977 5228141 1003861 1036280 276779 245047 254154 255689 283251 276056 273963 276515 198629 199110 654470 624150 1400128 1368230 418694 414153 595154 606500 743062 722503 774492 776677 814055 827571 795533 883062 1872146 1966484 1229168 1028831 660699 643897 774962 774828 807111 818472 847840 855798 948743 950446 4095369 4235536 40.15 71.7 1
12:47:48 2024-01-25 629297 618941 198241 194123 306307 312185 318196 312050 206080 206018 246074 251904 287077 291936 3443657 3726630 5418495 5218494 993787 1039295 278880 244294 253444 254691 283688 276091 275682 275633 197259 199110 651611 622282 1410660 1377411 417735 412300 602335 604878 741974 728747 772290 774593 816400 827023 792765 880905 1873515 1949491 1146171 1026566 657886 645556 777166 767600 806596 820550 847877 848988 947398 954772 4117602 4242898 40.15 71.7 1
12:47:49 2024-01-25 623885 619934 195933 194098 306992 310758 315780 313553 206297 205982 246281 249635 288915 291148 3450216 3729397 5429408 5237142 1006081 1039295 277156 245083 258254 254691 285200 275246 274803 276479 198629 198763 655899 615788 1400880 1374063 417473 414881 602335 604450 747569 727714 768891 774865 817557 825237 792203 886322 1877406 1967878 1236844 1014362 656952 646469 772182 770373 813954 820478 839163 852168 957950 954772 4072464 4233533 40.15 71.7 1
12:47:50 2024-01-25 624554 618585 195895 194234 306092 311443 315479 315053 205336 205873 247318 250995 289059 291075 3449364 3675778 5371975 5240933 1007477 1039405 276394 245083 258254 255229 283511 275826 273162 277790 197792 199145 648753 618427 1409796 1362908 416880 414809 599439 608860 747288 724076 772290 778167 809281 820523 797899 886322 1873477 1979878 1241223 1023197 659759 644572 772730 774828 811795 817316 839760 857472 955237 951118 4049522 4239874 40.15 71.7 1
12:47:51 2024-01-25 618362 620113 196551 194098 306987 311479 315960 313143 205611 204864 246457 251272 286139 293179 3442643 3727485 5412561 5244975 1003182 1042284 277299 245047 253514 254123 284934 276056 274768 276515 198363 199075 655899 615183 1420531 1375208 415403 414615 603838 605380 746611 728747 765511 774644 817557 827571 793365 885691 1872045 1965091 1233006 1018767 656057 646962 774962 770336 813991 820550 839760 848311 957950 956871 4084664 4232472 40.15 71.7 1
12:47:52 2024-01-25 621995 619487 196210 194405 306092 313072 315479 315053 205611 208751 246457 250888 286607 292713 3446848 3674642 5391964 5259928 1009373 1038951 277120 245320 255595 255261 283617 276091 273197 277986 198629 199735 647323 618719 1421745 1362908 418365 414700 599774 608860 745654 724589 773390 777300 811645 825237 798909 885023 1873477 1973654 1233006 1023619 659759 643897 772730 774279 809496 819178 844155 855835 951077 948431 4084588 4242898 40.15 71.7 1
12:47:53 2024-01-25 627328 618626 198237 194098 306987 310064 315672 313840 205611 203867 248549 251307 285740 292118 3442034 3717383 5405319 5222014 996652 1039057 279060 244942 255595 255085 283609 275069 275504 276479 198070 198798 651611 623224 1421302 1379364 418326 413207 604693 604915 741827 727337 772839 774865 817144 828844 793365 877870 1870816 1948109 1188307 1026566 657886 646962 776882 770102 807204 825228 848481 850842 947577 956871 4117663 4249144 40.15 71.7 1
12:47:54 2024-01-25 623448 619501 200498 194405 305437 310535 317639 312193 205645 208605 246387 251272 287007 288667 3446848 3727964 5443123 5235602 1013994 1040392 277865 244872 254873 255584 283511 275949 275468 275913 198629 198936 649704 617545 1428845 1374063 417473 414192 599811 603522 744423 726682 767762 778842 815991 820523 793365 886047 1880075 1974272 1211911 1020290 660229 647456 771635 769828 811795 820442 839188 852687 956008 954772 4063698 4233533 40.15 71.8 1
12:47:55 2024-01-25 627508 619501 197981 194405 305877 311952 315960 313143 205611 204468 246162 251272 287007 290363 3436158 3677786 5377102 5228141 1000964 1032217 276779 245215 254691 255443 283480 276761 274206 276372 198629 199283 654470 624643 1406563 1371645 418917 414081 601270 607099 744388 723490 774492 777227 816400 828741 799021 879780 1870816 1966484 1229168 1032495 661640 644991 774962 774556 807131 818472 848481 857055 948889 951118 4105288 4252264 40.15 71.7 1
12:47:56 2024-01-25 628045 618549 196201 194199 304801 310717 318015 312121 205576 203799 245972 252394 286538 292164 3446848 3740032 5411970 5214942 994520 1038522 277625 244294 253444 254834 283617 276424 275362 275348 198629 198902 658758 620076 1431285 1385829 419557 412085 603229 605748 739962 727758 769947 774403 817721 829392 791007 881069 1874846 1955214 1231087 1026529 658548 648373 778270 768048 809496 820478 844118 851411 948317 956834 4120033 4239578 40.15 71.7 1
12:47:57 2024-01-25 622016 620377 196950 194951 305124 311443 315960 312086 206217 209009 249152 251272 286494 290291 3451288 3733323 5427446 5239338 1009651 1039258 278275 245047 253479 255654 282718 276709 274768 276249 197479 198832 660187 619294 1407943 1377971 417770 414592 602372 605637 747251 724406 768780 778916 817721 820523 793070 887067 1880038 1979878 1225090 1022604 660699 648373 771635 770336 811795 820406 839225 851970 958225 954735 4054194 4235461 40.15 71.8 1
12:47:58 2024-01-25 627508 620373 195895 194234 305841 311881 317480 314760 205223 204434 246352 250853 288362 291184 3446848 3672329 5381193 5233699 1004483 1035473 278080 245047 254693 255654 283617 275806 274347 276515 198070 199075 643891 622282 1411926 1366957 420155 414520 599617 608750 745134 724442 774343 780389 814132 828156 797224 884319 1873515 1973469 1210023 1026114 660699 643897 774375 774828 809496 819629 845356 855798 951041 948431 4091816 4239578 40.15 71.7 1
12:47:59 2024-01-25 628112 618549 197976 194370 306992 310064 315960 313583 205223 204434 246162 251588 286104 291633 3446848 3697217 5396328 5211222 992338 1038522 276779 244635 253267 255440 283640 274947 275682 276479 198350 198798 650182 622858 1422118 1379364 418326 413171 605809 605339 744388 728710 773241 774791 821043 832265 793144 880680 1873477 1948029 1211911 1028464 658822 646432 777718 770029 807168 825047 847840 851411 947503 956834 4120033 4239874 40.15 71.7 1
12:48:00 2024-01-25 622016 619934 200460 194405 305621 311443 315636 312121 206183 208680 246387 251272 286573 288662 3446572 3727963 5427820 5233699 1011819 1038522 278275 245047 253267 255654 281927 276868 274768 275633 197444 198763 653228 617545 1442705 1374063 417770 414117 598557 603522 746229 725465 770604 781500 819842 820342 793217 888069 1882830 1979044 1223207 1020216 662583 649327 772262 773730 811795 819179 841881 853084 956592 951970 4044789 4233533 40.15 71.7 1
12:48:01 2024-01-25 627512 620108 195895 194401 306083 311697 315527 313327 205611 204468 248799 251272 287242 288622 3441936 3673761 5373363 5229966 1002392 1036715 276813 245047 254514 255654 283185 276056 274347 276515 198489 199075 653041 622858 1411368 1368193 418954 414117 600323 606500 744116 723527 772389 776677 817611 828523 797737 882012 1872178 1968436 1231087 1033457 661602 644500 774925 774556 807131 818253 847654 857017 948252 948431 4101222 4246204 40.15 71.8 1
12:48:02 2024-01-25 627240 616732 200563 194063 305841 311006 317530 311612 206074 208680 246144 252429 285671 291944 3441660 3735876 5408185 5205563 994520 1036280 276779 244294 253479 254834 283617 275826 274312 275211 197444 198729 643891 621835 1416905 1381322 418326 412264 601208 603522 743172 727972 771666 774315 817144 829428 792166 881862 1874852 1951342 1226702 1029043 659536 648685 779340 771615 810644 820406 845045 848311 949942 957511 4120033 4247823 40.15 71.7 1
12:48:03 2024-01-25 618806 619496 200315 194951 304223 311697 315960 312121 206217 208680 247970 251237 286573 290327 3451288 3726575 5418495 5239338 1008929 1039258 278275 245047 255180 255261 281927 276904 274347 276056 197444 198763 655899 616666 1411205 1374063 417473 414117 603282 603522 746229 724039 767143 779541 818886 820523 793365 884986 1877406 1986905 1202667 1022604 662583 648685 772849 774791 813526 821950 843322 855115 955914 953315 4048408 4240728 40.15 71.7 1
12:48:04 2024-01-25 628850 619379 197684 194410 305877 311916 315960 314060 205611 208751 245972 252429 286573 290395 3449307 3700147 5371868 5220594 997288 1036243 277656 244294 253479 255619 282788 276091 274542 276550 198629 199075 663902 622858 1432826 1374063 418290 412228 599811 608343 738393 722467 773941 774865 811645 827023 797261 882863 1868123 1964249 1206257 1032495 662651 647525 779340 778136 807149 820789 849327 857547 944460 951009 4114006 4250652 40.15 71.7 1
12:48:05 2024-01-25 625090 618512 196346 194407 306775 312850 318196 311902 206217 208716 245628 252429 285463 292082 3441941 3741187 5409169 5211222 995940 1039258 276913 244259 253514 254869 283653 275633 273963 274825 197479 198729 674526 621911 1410459 1381322 418326 412264 601670 603522 740071 728747 771117 774315 817144 829392 793328 882200 1872146 1955168 1233006 1026529 656915 647456 778824 771029 810601 827205 846448 851374 950053 957328 4119909 4239578 40.15 71.7 1
12:48:06 2024-01-25 623998 620373 197962 194300 305697 311479 317748 312521 205896 205982 246316 251237 286573 288662 3446848 3726724 5439168 5235602 1011819 1040770 278275 245047 253267 255689 281927 276056 274803 275633 197307 198763 648119 617545 1412901 1374063 417770 414772 599826 603522 747399 725616 769711 778401 817144 820559 793365 888852 1877406 1975671 1223207 1019528 658822 647420 772730 770336 813342 820478 839744 854950 959125 954626 4067988 4232547 40.15 71.7 1
12:48:07 2024-01-25 625587 620377 200317 194370 306550 311916 317603 315053 205508 205105 246422 251508 286903 290797 3441936 3676372 5373200 5229966 1003861 1037749 278275 245047 254514 255654 283653 276091 274575 276550 198629 199075 654470 622858 1425675 1364843 419323 414809 599700 607955 745171 724039 774492 778401 814018 829059 795497 883690 1872146 1966484 1208140 1028026 660699 643897 774925 774828 808349 817414 847840 857055 948485 956472 4093248 4248361 40.15 71.7 1
12:48:08 2024-01-25 629923 618403 196410 194229 306379 309993 317748 312637 205896 204752 248644 252151 286677 292082 3446848 3726630 5418495 5214942 993810 1037327 277234 244841 253514 255261 284379 276091 276069 276056 197135 199075 648753 622282 1402397 1374063 418362 413498 604050 606202 743062 728365 774492 774865 820063 829428 795621 882200 1870816 1949491 1221323 1028026 657886 646926 778363 770373 808349 826394 849086 852776 948743 954772 4120023 4244322 40.15 71.7 1
12:48:09 2024-01-25 625321 619351 196448 194058 306919 310793 315888 312928 206080 209009 246352 249739 287007 291499 3446848 3719277 5420096 5248854 1007515 1036280 277884 245839 254154 255372 284521 275211 274803 276479 198629 198902 655899 619033 1408893 1374063 417770 414881 605398 606222 747141 728230 771117 777850 817721 825421 793328 888852 1881411 1973469 1242602 1018804 658822 647456 772730 770373 815150 820478 840958 852007 957397 956834 4073005 4228790 40.15 71.7 1
12:48:10 2024-01-25 627512 619237 196201 193817 306883 312352 315708 314874 205473 206018 246281 251904 286434 291757 3442390 3694891 5380993 5220594 995940 1037786 279043 245047 253444 255475 285142 275211 274803 277364 198350 199700 645894 624534 1412046 1374063 418362 414444 604693 607997 744388 728365 774492 774865 816400 829428 795497 880443 1864204 1949491 1227249 1032495 655122 644536 777166 771502 807168 824961 849086 851448 947398 952006 4145288 4239578 40.15 71.7 1
12:48:11 2024-01-25 618288 619232 196504 194098 306739 311443 315744 313553 206297 205333 247491 251693 286434 292873 3444777 3716986 5392520 5233699 1000225 1039295 276359 245558 255595 254123 284547 275597 274575 276550 197224 198937 655899 613426 1427740 1383283 416584 412300 603410 605344 743859 728747 767143 774593 817144 827023 793365 882397 1874852 1964434 1231087 1020290 656057 646432 774690 770373 813342 820550 839760 853422 955914 956122 4088895 4217269 40.15 71.7 1
12:48:12 2024-01-25 620821 617712 200559 194234 305877 311952 314999 314060 205576 208569 247665 251029 288593 291341 3442829 3671287 5376300 5239338 1004521 1034520 277458 245047 254693 255226 283334 276654 274241 277790 198070 199735 651254 619310 1399192 1360977 417770 414845 600286 608860 746511 724589 773941 778401 811609 825237 801261 885023 1873477 1967878 1211907 1026995 660229 643897 772764 774279 809496 822060 844155 855798 951077 948431 4091816 4235498 40.15 71.7 1
12:48:13 2024-01-25 627512 618322 195899 193185 306987 310717 315960 314574 205434 206333 246352 251307 286438 292532 3443657 3699982 5374455 5225959 992412 1036243 278419 244841 255485 254869 285156 275140 274383 277400 198350 199909 650003 620497 1403690 1372115 418031 414117 604517 606841 744116 727301 774492 773766 816400 829428 795497 879817 1864204 1952257 1215735 1031028 656057 643590 777820 773730 808349 820514 849086 850760 948012 952006 4145800 4242898 40.15 71.7 1
12:48:14 2024-01-25 618358 618112 196512 194063 306092 313923 315960 313107 206251 204864 246422 252043 286677 293689 3441936 3742298 5408110 5235392 1000688 1039215 278168 244841 254224 254834 284521 275633 274555 276955 198629 199075 654470 613426 1415855 1372645 416584 414117 603838 607135 745502 727391 767725 774315 818137 827606 797838 883727 1872008 1962235 1233006 1019579 656525 646926 774962 771502 813954 826619 841557 850760 957950 957547 4089527 4226615 40.15 71.8 1
12:48:15 2024-01-25 621262 618585 196201 194405 306092 312937 315443 313583 206217 204938 246457 251272 286573 291875 3442020 3676624 5382538 5256170 1009651 1039043 277315 247661 255595 255478 283613 276904 273127 277364 198629 199075 657329 616065 1428475 1364843 417177 414845 602446 607629 747838 724076 772290 777263 814018 826987 797899 886322 1873477 1979878 1234925 1020290 662583 648868 774501 774828 811581 818026 839188 857055 957678 954025 4042634 4235687 40.15 71.7 1
12:48:16 2024-01-25 629297 618585 200492 194814 305156 311952 315960 313107 206217 208787 245972 252851 285706 291109 3444391 3700147 5362542 5230418 990710 1038951 279060 244942 254758 254729 283277 277384 272986 276372 198629 199387 649528 619310 1408555 1372583 418031 412228 601480 608860 742499 726609 774492 773766 812830 829500 799031 878531 1868160 1961464 1225330 1034195 659759 643627 777432 774374 805989 821108 849086 857055 946727 953324 4108229 4245926 40.15 71.8 1
12:48:17 2024-01-25 625661 619237 200599 194405 306079 311006 315960 311648 206716 208751 246352 252429 285740 292118 3441936 3734174 5396365 5216872 997442 1040406 278916 247239 256319 254764 284379 275949 274661 275949 198629 198349 681301 616948 1421586 1383283 417770 412264 602800 604478 745171 728230 767725 773766 821043 829464 791605 881143 1870816 1964434 1233006 1024654 656525 648868 774777 772633 811795 820550 841014 850119 953884 956122 4095369 4233533 40.15 71.7 1
12:48:18 2024-01-25 619953 618549 200639 194375 305088 312937 315035 313143 205931 208387 246422 251272 286338 290894 3449307 3686280 5381268 5237578 1009633 1036280 277494 245047 258291 255407 283802 277702 272915 276408 198629 198971 657329 615183 1420403 1369697 417770 414628 600286 608860 747141 723564 773332 777263 814018 826987 799067 891034 1873477 1979878 1217557 1020290 662583 649364 773826 774279 813378 819411 839188 857092 956592 954061 4048408 4236852 40.15 71.7 1
12:48:19 2024-01-25 629112 618585 200355 194405 305151 311952 315960 313840 205611 208751 245972 252851 286139 290983 3441936 3698692 5362542 5220594 994482 1036317 277427 244544 253479 255261 282788 276904 274100 276884 198629 199179 643891 621969 1441185 1372620 418960 412085 599811 608231 742353 724039 773941 776517 813442 833408 797826 880443 1870816 1964249 1229168 1033230 661640 645520 776712 774828 807168 817414 849086 858313 948317 946543 4091816 4247823 40.15 71.7 1
12:48:20 2024-01-25 627512 617680 195929 194405 306992 310029 315960 313583 205611 204468 246387 252043 286573 292676 3439567 3710772 5399844 5207506 994243 1032947 276813 244876 253479 255475 283790 275175 275682 276515 196861 199422 653752 622858 1413625 1376531 420155 414300 605772 608231 744533 731339 776665 774828 816400 829428 794233 881862 1870816 1949491 1217557 1028931 656993 647456 777469 770373 808349 826619 849086 851561 946941 956158 4114006 4233833 40.15 71.8 1
12:48:21 2024-01-25 622971 619496 196171 194094 306992 310535 315960 313107 205611 208716 246179 249773 287277 291633 3439740 3718418 5420096 5233699 1009670 1038522 277884 246127 254154 255297 284321 275211 274839 276515 197307 199110 642481 613426 1412717 1375552 418662 416974 604836 606988 750479 730819 769873 778726 821043 827462 795621 888852 1877406 1972027 1217557 1016789 657886 647456 774501 771902 815758 825228 840958 850760 957470 957547 4084777 4229523 40.15 71.8 1
12:48:22 2024-01-25 623624 619496 200422 194405 306092 311479 315738 314832 205257 208822 246387 249773 286573 290374 3441936 3663057 5365557 5237498 1003898 1036463 277494 245667 258291 255511 283653 277101 274803 278181 197792 199735 649402 620637 1419369 1362908 418031 414917 600359 611238 747214 727240 775426 779431 811536 826878 801189 886173 1874846 1978474 1223617 1024065 660758 645726 773278 774958 811795 821108 844007 855835 953848 948431 4070770 4229410 40.15 71.7 1
12:48:23 2024-01-25 627067 617676 196508 193792 306771 311479 315702 314132 205611 208822 246352 251272 286295 293471 3439483 3688252 5347294 5220594 988160 1033057 278419 244837 253090 254088 284556 275633 273162 277790 198350 199792 648753 620497 1419145 1373089 417699 414444 604947 608860 744643 727851 776590 774058 816143 829392 797885 883272 1869515 1951070 1225330 1033457 655589 645064 777166 771615 809448 825192 849086 850156 948354 958065 4142330 4229448 40.15 71.8 1
12:48:24 2024-01-25 618399 619237 196542 194098 306487 311479 315960 312887 206074 208387 247184 251272 285740 292908 3439483 3711944 5404329 5233699 1001722 1035987 276680 245083 253514 254834 284556 275633 274611 276550 197170 199075 657280 613426 1408567 1381322 416584 413534 604265 606705 747399 727460 767725 774865 815991 832192 796364 887067 1877478 1964212 1233006 1021146 656993 647238 777166 772049 813954 825448 841970 852476 957950 957547 4084664 4232660 40.15 71.8 1
12:48:25 2024-01-25 620218 618585 196197 194410 304945 312937 315443 313143 206108 208387 246457 250853 286573 291915 3442015 3684656 5364237 5237493 1006723 1032947 277494 245712 253090 255261 283786 276709 273127 277790 197135 198798 661617 614911 1435781 1370171 417473 414772 598557 605835 747178 723052 770022 777263 816400 827571 797298 886322 1880197 1985453 1215673 1021146 662583 649218 775568 774754 815261 819179 841611 858313 956008 954626 4042634 4241108 40.15 71.7 1
12:48:26 2024-01-25 630888 618621 200527 194405 305196 312682 315960 313619 205645 208787 246042 252851 286139 290652 3441936 3694891 5362542 5216872 995940 1034740 277716 244259 253903 255475 283058 278185 273963 277169 197170 199145 653041 622858 1413535 1372115 419286 413498 599889 608428 740632 724076 773957 777263 815244 828261 797936 883727 1870816 1966169 1233006 1034934 663601 647562 779378 778136 807058 820789 851434 858127 947398 946579 4114120 4248956 40.15 71.7 1
12:48:27 2024-01-25 623817 618148 198241 194264 306559 311479 315960 311683 206573 208423 246215 252043 291154 292118 3437033 3734411 5396365 5213153 996769 1037997 276779 244837 254081 254869 283653 275862 274418 276091 197479 198452 660187 619310 1437044 1383283 418031 412300 602131 604929 740595 727714 771703 774315 818372 829500 792765 881106 1870816 1951451 1208140 1026529 657886 650792 779340 774366 811795 820333 843969 853843 955652 957438 4107693 4235498 40.15 71.8 1
12:48:28 2024-01-25 621815 621430 200496 194955 304727 312023 315960 312014 206217 208423 246422 251272 286677 291826 3441936 3702618 5399844 5235602 1008359 1034777 277884 245083 258291 254905 281962 277332 273963 276091 197479 198452 661617 615624 1403735 1373089 417770 414772 599312 605206 747288 723527 768854 779614 815991 825237 795378 886322 1877406 1977072 1226973 1021071 661640 649364 772182 772633 814030 825014 845732 856436 959273 954626 4046934 4233533 40.15 71.7 1
12:48:29 2024-01-25 628942 617458 196205 194199 306739 309993 315694 313738 205902 204399 246144 251237 286104 292229 3437483 3700147 5412434 5205563 990710 1032180 279203 244635 253055 254834 284157 276742 274803 276479 198350 199040 647323 622282 1421364 1376720 418954 414117 604596 605307 743025 729432 774492 774865 818137 829428 795621 879507 1873477 1949491 1221323 1028026 656993 647456 779378 770336 809496 826978 849086 852776 950090 959240 4125937 4241973 40.15 71.8 1
12:48:30 2024-01-25 623229 618367 198152 194194 305912 310793 317748 312121 205896 209045 246162 251765 287269 288513 3441936 3718395 5427371 5233699 1010278 1039405 278275 244841 258218 255689 283617 276020 275417 276020 198629 199422 667870 616948 1409170 1374063 418662 414772 600903 604738 747288 725616 769400 780719 819529 825201 795056 888852 1880075 1979878 1226973 1021742 660699 649327 772730 770373 814682 820478 841014 853256 961070 957511 4054194 4241070 40.25 71.7 1
12:48:31 2024-01-25 626841 619752 196141 194229 305948 311774 315622 315317 205405 206018 246387 250469 287007 291425 3442015 3663057 5371868 5235602 1005961 1029956 277884 245804 254514 255619 283706 277043 274347 277754 198070 199700 646502 621081 1399757 1362637 418326 414881 600286 608860 744914 726411 774492 779541 811682 827571 801373 888852 1873477 1977072 1219705 1026114 660699 645483 773826 774958 813954 818598 840977 858313 957950 952466 4070098 4236554 40.15 71.8 1
12:48:32 2024-01-25 626874 619546 198241 194123 305948 312758 315780 313881 205759 205440 246281 251483 286125 294322 3437483 3673808 5354911 5224320 986679 1036243 278275 244841 253444 254621 285454 275211 273963 277754 198070 199653 647323 621081 1396959 1372115 417994 414117 605279 608860 746339 727942 776149 773766 817866 829464 796660 879780 1864204 1955177 1237311 1031761 656993 643554 778534 774279 809496 820478 849086 852007 950278 954735 4138844 4235744 40.15 71.8 1
12:48:33 2024-01-25 618292 616768 196508 194063 305943 311667 315455 314658 206114 205151 247424 251133 285602 292800 3443251 3711767 5401389 5224320 998189 1038951 276644 245047 253479 254088 284109 275597 274768 276479 198629 198902 663902 613426 1413837 1377971 417177 414809 604693 606500 747801 728526 767688 777068 818717 826987 795621 888852 1873477 1964397 1233006 1016789 657109 646469 774962 772049 813991 825192 842157 850760 956592 957511 4091816 4211216 40.15 71.8 1
12:48:34 2024-01-25 619237 619232 197644 194375 306088 312646 314963 314060 206584 205368 249071 251029 287077 291039 3442829 3663396 5362542 5248450 1003861 1035267 277494 245083 255253 255299 283617 276020 274155 277790 197931 200014 646502 620194 1407407 1362908 417110 414881 602335 610158 746537 726131 774492 779541 811676 826987 801373 888218 1872146 1979878 1219705 1024654 659759 644991 773826 776920 814104 818472 842157 858313 956592 952466 4063609 4233533 40.15 71.8 1
12:48:35 2024-01-25 623849 617676 195895 194405 305160 311988 315600 313107 205576 208716 246352 252538 287899 291441 3442551 3684452 5344564 5211222 987420 1038662 278880 244635 254793 254869 283653 276091 273681 277221 198350 199110 651611 619310 1409633 1372115 418960 413498 603838 609533 744116 726388 774492 773766 814018 829536 798994 879780 1862789 1958685 1221492 1033966 659955 643627 779158 774958 807168 819179 849086 857017 947398 946543 4107693 4242898 40.15 71.7 1
12:48:36 2024-01-25 622995 616768 197644 194063 306092 311443 315960 312157 206538 205151 248513 252394 285528 292118 3443657 3744978 5427912 5240052 1001001 1039221 277458 245047 254568 254980 284947 276020 274732 276515 198629 199075 655899 613388 1426466 1376992 416584 414736 604947 607135 748461 727410 767725 774865 818775 828808 795621 886285 1872008 1965091 1211907 1018767 656993 647383 774962 772164 815107 825228 841557 850723 957950 957278 4082411 4223616 40.25 71.8 1
12:48:37 2024-01-25 620186 618326 195733 194405 306088 312901 314999 313107 206039 204864 246422 250853 286338 291184 3437483 3652605 5373112 5244824 1003748 1038677 277315 245456 254873 255226 283617 276020 273803 277894 198489 199526 639839 617832 1412475 1361805 418662 414881 601480 608860 747801 726131 773390 779132 811645 826987 800238 888218 1873477 1977430 1219705 1024654 658822 643590 773826 774958 813917 818472 841933 858313 956592 951118 4057005 4233533 40.15 71.8 1
12:48:38 2024-01-25 623407 616732 195899 194405 303874 311952 315443 313107 205576 209045 246179 252315 291069 292082 3437483 3681602 5339224 5227503 990937 1037475 278204 244907 254901 254470 283944 276725 273091 277329 198350 199075 651611 620497 1407810 1372115 417110 413534 603838 612330 741644 727714 774492 774315 813406 834034 799597 880792 1864204 1958685 1221492 1033966 658354 643627 779158 774958 807168 819215 850902 855798 947398 951970 4108115 4257335 40.15 71.8 1
12:48:39 2024-01-25 622668 613226 195895 194357 306092 311443 315960 311029 206217 208787 245937 252043 285671 291669 3432584 3718469 5380969 5204801 997288 1041244 278452 244530 256502 254729 284055 275877 274398 276301 198629 198314 678401 613737 1408594 1383283 417140 415228 603838 604842 745171 728747 771174 774865 819529 829428 793365 883025 1872146 1958685 1233006 1023197 656993 648103 777166 772633 813342 825192 839188 850760 953884 956834 4080149 4227182 40.15 71.8 1
12:48:40 2024-01-25 618362 618549 200599 194098 306092 312901 314742 313107 205576 204864 246422 250995 285671 291398 3437483 3663396 5362542 5233699 1005332 1029956 276359 245593 255088 255969 283489 275913 273021 277647 198489 199596 645894 618427 1401275 1363348 417770 414881 602446 610407 750442 727677 773941 779541 811645 827317 802585 888889 1873477 1979878 1245136 1023197 661640 646432 774962 774921 813917 819629 842157 858313 956592 954077 4046240 4232670 40.15 71.8 1
12:48:41 2024-01-25 626685 616723 200527 194370 305160 311988 315702 313583 205576 208751 246179 252043 291046 291669 3439935 3678986 5334566 5214942 987958 1035556 278275 244259 254294 254869 282937 276689 273681 277043 198629 198971 643891 618719 1404599 1372620 418960 412701 602224 608860 742536 726682 777509 774644 815171 829536 800238 882162 1869515 1961464 1202490 1034703 660699 645028 777644 774958 807168 817414 849086 858313 948743 946507 4091816 4236852 40.15 71.8 1
12:48:42 2024-01-25 627517 616732 195903 194405 306092 310064 315987 311801 205576 204258 245628 252629 285879 291875 3439483 3717383 5399844 5205563 992394 1036280 277621 244635 253479 254869 283653 276056 275682 275211 198629 199144 663445 622282 1412905 1381893 420155 413973 601949 606214 742915 730263 773390 774865 819565 829307 795060 880405 1870816 1949720 1223207 1028026 658822 648868 779710 770336 809496 826978 848481 851448 948281 957547 4108115 4227500 40.15 71.8 1
12:48:43 2024-01-25 621137 618112 200568 194397 305872 311266 315960 311872 205896 208716 246352 251237 286573 288550 3442020 3721289 5423956 5229966 1007328 1032947 278275 245047 254154 255689 283317 275597 274839 276056 197170 198902 654470 617545 1404911 1376531 418960 416974 601949 605488 750479 728156 771792 780944 821043 825165 793365 890158 1880197 1973617 1225090 1020290 660699 649405 773607 773181 811795 820478 842845 855152 957950 956122 4039016 4227500 40.15 71.8 1
12:48:44 2024-01-25 627512 619679 200527 194405 305088 311697 315960 312851 205576 204434 245593 251859 286538 288703 3437483 3677786 5371886 5216872 999504 1033240 277621 244670 255055 255654 282788 276056 273963 276515 198629 198902 654470 622858 1415177 1369200 419656 414484 601480 608676 745570 723893 777811 779280 815025 831407 800158 884535 1870816 1964434 1231087 1034195 662111 645447 774962 774828 808872 818026 849086 858313 948281 952759 4083697 4235687 40.15 71.8 1
12:48:45 2024-01-25 627056 613267 195903 194405 306992 309993 315960 313107 205399 203867 246179 251272 285706 291221 3430138 3700147 5390519 5201850 992394 1029919 276586 244670 253267 254905 284370 274754 274839 277721 198350 199110 647323 621969 1414788 1374063 421396 414117 604591 606668 744388 731265 776056 776957 818644 832265 796112 882012 1874846 1949957 1202667 1028794 656915 648907 780450 770336 809496 826394 849086 852162 948281 956871 4108253 4233257 40.15 71.8 1
12:48:46 2024-01-25 618806 618585 200418 194405 304725 310535 315960 312121 206074 208680 246352 250888 287221 288550 3432584 3722688 5419701 5227503 1010278 1037933 278080 244670 254154 255725 283220 275211 275224 275668 198629 198487 655899 616506 1420342 1374063 417770 414772 599863 604775 747016 726131 769437 780719 820896 827214 793107 888740 1878814 1978401 1204516 1021875 662583 649291 772182 772633 811795 824827 844563 854507 957950 954735 4042357 4211254 40.15 71.8 1
12:48:47 2024-01-25 627512 619237 200568 194405 305187 311916 315960 313107 205611 204468 245628 251237 286677 288622 3432101 3671153 5370188 5216872 999500 1033078 277039 245047 255055 255689 283433 276056 273963 276515 198363 198937 643891 622858 1400506 1367641 419656 414615 599439 607997 745282 724589 774658 780352 816400 827023 797261 887067 1876112 1969835 1234925 1032421 662583 647562 780487 778136 808312 820789 850902 858313 949905 951934 4084664 4247823 40.15 71.8 1
12:48:48 2024-01-25 618806 618228 197545 194405 303834 311006 315960 311867 206217 208569 246179 251272 285706 288622 3437483 3710413 5411857 5226237 1009651 1037933 278275 245299 258363 255725 281927 276091 275453 275668 197479 198763 657329 617545 1432034 1374063 417110 414881 601208 606180 747141 726682 770022 780719 818408 825237 793365 890905 1877406 1975671 1244521 1018804 660758 651256 773962 774828 815841 823114 844563 856906 959236 957880 4033255 4228790 40.15 71.8 1
12:48:49 2024-01-25 628850 619200 200527 194951 305187 311703 315816 313107 205611 208751 245593 252464 285879 290615 3439935 3688252 5362542 5211222 996652 1033078 276813 244259 253479 255654 282753 276676 274191 276515 198350 198937 648753 622358 1433678 1370171 418990 412880 598557 608428 744226 724589 774492 776677 815244 829428 799634 883727 1868160 1965091 1208140 1031983 662111 645520 774962 776884 810601 822599 849011 858201 952115 953779 4084664 4236554 40.15 71.8 1
12:48:50 2024-01-25 627285 613262 197684 194234 306056 312185 315960 312157 205611 206307 245902 251867 285740 291875 3432144 3707569 5396365 5207506 991686 1033240 276848 244614 253125 254656 283419 275633 275682 275633 196861 199075 647323 622413 1404915 1374063 419323 414444 604693 607135 741644 729469 774492 774994 815991 829500 795621 881106 1870816 1946642 1226973 1026566 657886 646469 778787 770410 808922 826394 848862 852439 949707 955301 4134205 4235687 40.15 71.8 1
12:48:51 2024-01-25 622995 616732 195929 193779 306992 311670 315708 311907 205576 208751 246422 249704 285706 293297 3432219 3709419 5409356 5226237 1005806 1032947 276680 245460 258254 254905 284636 275175 274803 276550 198629 198763 643891 615788 1395222 1374063 417110 417300 605022 606668 748933 728329 772290 777263 818335 827571 794245 891616 1876036 1967878 1219440 1016561 658822 647456 773826 770410 815144 825448 839760 850797 959590 959240 4075231 4211104 40.15 71.8 1
12:48:52 2024-01-25 622700 617494 197684 194225 305944 311408 315960 314574 204904 208822 246936 249773 286304 290814 3432584 3657581 5362542 5235602 1003182 1033276 277299 245677 254514 255475 283653 276056 274383 277595 197792 199735 652302 619310 1406150 1360977 418031 417300 601670 608639 746574 726682 772974 779577 812867 826987 801410 890943 1873477 1979878 1227530 1023197 659759 645520 774501 775031 815144 817414 841014 860150 955739 946579 4060682 4238250 40.15 71.8 1
12:48:53 2024-01-25 623743 617717 196448 194880 304757 313924 315780 313404 206039 209045 246387 252851 291118 291644 3439935 3681602 5353217 5209437 991336 1034630 276779 244294 254294 254905 282788 276940 273963 277169 198629 199110 654470 618868 1410820 1370171 418031 412916 603674 608860 740595 726682 774492 774865 815244 829572 801261 879817 1864204 1958685 1221492 1033457 658822 645028 779710 774958 807204 820643 850296 857055 947398 946579 4108285 4238250 40.15 71.8 1
12:48:54 2024-01-25 623243 618228 198102 194093 305984 311809 315816 311979 206401 205151 246281 252290 285528 292118 3432584 3737216 5396000 5220594 996769 1033057 278275 244837 254259 254513 283653 276056 274418 276550 197170 197832 664476 616582 1410580 1383283 417699 413498 602131 604775 744643 728230 771155 774865 820798 829572 793365 883062 1870816 1961340 1210023 1025384 657886 650284 779340 770410 811220 820514 846634 853293 953848 957547 4108285 4236852 40.15 71.8 1
12:48:55 2024-01-25 621741 618585 197370 195184 304761 311703 317335 311979 206114 205440 246316 251168 286190 288599 3441936 3711944 5412045 5226237 1006535 1035510 277884 245047 253479 255261 281892 276618 274383 275668 197479 198763 657329 615273 1425971 1373791 418365 414809 598593 605344 747399 726411 769468 781864 818335 826403 793213 889076 1878740 1971476 1219440 1017320 659759 648373 773826 771502 816372 824827 839188 853293 957433 957547 4070098 4224168 40.15 71.8 1
12:48:56 2024-01-25 623963 617676 200603 194392 305084 311479 315708 313845 205371 206307 248894 250749 286903 290687 3443440 3673346 5368048 5239338 1002467 1033276 277884 247305 254154 255475 283419 276091 274383 276550 198070 199687 651611 621969 1411767 1360977 419656 414917 601207 608860 744914 724589 774658 780683 814974 827023 800201 886322 1870816 1970400 1211907 1026114 660699 644811 774412 774828 810644 819215 847877 858313 954072 946543 4080149 4235687 40.15 71.8 1
12:48:57 2024-01-25 627503 616804 195929 193181 306992 310971 315960 313619 205257 208858 248681 251414 288512 291624 3433423 3688037 5376158 5207506 994768 1036085 278275 244670 258400 254869 285107 276938 273963 276550 198070 199561 650182 621969 1397668 1373791 419027 414772 605026 608860 744643 731339 774145 774865 815379 829464 796697 883062 1866796 1949491 1204373 1031028 656057 643627 777166 772633 808922 825228 849086 852044 947574 954061 4136421 4229410 40.15 71.8 1
12:48:58 2024-01-25 618099 616773 196917 193827 306092 310971 315960 313107 205611 204720 246422 251272 285671 292532 3433819 3716986 5393212 5224320 998189 1033057 276680 244872 256319 254764 284286 275597 274611 276550 196827 198625 653041 613426 1410460 1383283 417177 413534 604596 605637 747288 728365 769985 774865 819565 829500 793176 883727 1872146 1959495 1210023 1024654 657886 650320 779340 771502 811795 820550 846634 853330 953848 957547 4108285 4223334 40.15 71.8 1
12:48:59 2024-01-25 621815 618135 200210 194951 304695 311733 315694 312157 206251 208716 246387 251272 286477 291221 3432584 3708844 5382132 5235392 1007259 1038951 277458 244977 253267 255226 283185 277309 273681 276479 198629 198729 649528 613426 1432344 1373661 417770 414809 603674 608860 749265 725616 771666 778364 816400 828741 799597 888576 1876143 1977072 1195272 1019491 662583 650247 772730 774279 814104 820406 841611 857017 957950 956122 4041901 4230199 40.15 71.8 1
12:49:00 2024-01-25 627512 618549 195957 194410 305590 310971 315960 313547 205576 204752 245972 251237 286573 288671 3437483 3671153 5386387 5227913 1000218 1033166 279453 247509 254801 255478 282718 276020 274347 276249 198629 199513 656575 622858 1404665 1367753 420250 414484 599677 608343 742695 724589 774694 779541 816400 828189 797826 886285 1872146 1969747 1233006 1028794 662111 645268 774962 777031 809496 817990 850296 858313 952388 953926 4085977 4236554 40.15 71.8 1
12:49:01 2024-01-25 627503 613226 195929 194063 306955 309958 315960 313107 205257 204434 246316 251272 285567 290857 3432584 3710837 5390519 5214281 992589 1037475 279453 244495 255595 254694 283476 278516 275855 275878 198629 198867 654470 620497 1422261 1385555 419250 414081 602763 605307 744388 731585 773390 774865 819529 829536 793365 881106 1870816 1949491 1211907 1026114 658822 649327 779710 770336 809496 826978 849086 850723 950332 957547 4114153 4233533 40.15 71.8 1
12:49:02 2024-01-25 615643 618549 197702 194370 304230 310717 315960 311612 206183 208716 246352 251272 286104 288550 3439935 3721418 5411820 5224320 1008811 1038802 278060 245180 255305 255548 282620 275949 274661 275455 198629 199283 660187 616506 1402628 1373089 418365 414772 602918 605488 747288 724589 769400 781500 821043 826987 796752 886322 1877406 1977072 1204516 1021742 662111 650284 772730 772596 813526 820478 844081 855152 960274 955410 4044789 4235687 40.15 71.8 1
12:49:03 2024-01-25 627067 616768 200527 194405 305156 311443 315600 313071 205576 204434 245972 251272 286573 288586 3434756 3673761 5371868 5214942 1000445 1033064 276917 244841 254691 255443 283374 276424 274206 276336 198629 198936 654470 623625 1434509 1371645 421354 414700 599737 607997 745171 724912 776934 778916 816400 827606 797863 886173 1872146 1965054 1231087 1029525 662307 645726 776614 777031 809496 819179 850627 858313 950332 946543 4084777 4254287 40.15 71.8 1
12:49:04 2024-01-25 627512 618768 200563 194405 305841 309993 315960 312121 205576 203833 247736 251622 286104 292082 3432584 3707804 5380969 5202398 993810 1029919 276831 244294 254390 254869 283759 276020 274520 275384 199753 198487 664476 618352 1416202 1383246 419856 413318 604910 604659 745171 728747 771117 774865 823378 835480 793365 883690 1873477 1962782 1233006 1026114 658354 650744 779710 773264 811795 820514 847200 854507 952425 960260 4107693 4221945 40.15 71.8 1
12:49:05 2024-01-25 620831 618549 200175 194951 304232 311916 315960 311902 206538 209045 246387 251237 285706 291065 3437483 3710540 5408185 5226237 1003898 1034740 277884 245012 253479 255226 281892 276904 274542 276056 197444 198452 661617 616948 1411205 1377511 418662 414628 601517 605160 749524 724406 771192 781827 817721 826987 794897 892514 1877406 1971440 1219440 1016789 662111 649291 773826 772049 815684 825192 840704 853256 957433 957547 4063600 4227182 40.15 71.8 1
12:49:06 2024-01-25 624882 616768 195895 194361 305626 311443 313791 314060 205542 208716 247022 249704 286677 290943 3432584 3655991 5362542 5233699 1003898 1035267 276680 245047 254873 255475 283617 276056 273162 277790 197931 199249 645894 617832 1395938 1361805 419856 416974 604947 611460 750590 727640 777585 781500 815025 827462 802511 890158 1873477 1984677 1233800 1024654 660229 643590 774501 777777 815107 819629 841611 860763 957544 946543 4063600 4223334 40.15 71.8 1
12:49:07 2024-01-25 619610 613226 195895 194098 305160 310935 315088 310922 206538 204864 248087 252008 285170 291875 3432584 3737236 5399844 5207506 995351 1032911 278275 244294 253514 254869 283741 275597 274347 275668 197444 198452 650938 618389 1419274 1382302 418954 413498 604693 605637 744116 728599 773952 776332 824548 829356 793180 884572 1873511 1954992 1234925 1026114 658354 650284 779710 772141 811795 825192 847840 852650 951595 959581 4101222 4227500 40.15 71.8 1
12:49:08 2024-01-25 619953 616732 200456 194405 304660 311988 315600 311648 206217 204864 246387 251062 285671 291262 3432308 3696972 5371868 5233699 1005969 1036243 277884 245012 253267 255226 282753 277365 273162 276515 198629 198729 663046 614037 1407270 1372115 417770 414845 599774 608860 748770 723590 771155 778952 816106 829695 802440 892552 1877441 1982689 1229168 1022604 665422 649604 774962 774828 815144 818026 844211 860763 959310 954735 4046934 4233533 40.15 71.8 1
12:49:09 2024-01-25 632395 616768 200451 194405 305160 311988 315960 313107 205576 208751 248857 252816 285498 290979 3437483 3685632 5343892 5214942 988715 1029956 277414 244054 254390 255261 282050 276674 273928 277134 198489 198902 653041 618795 1409989 1372115 418326 413498 601907 610158 743062 726682 774492 777068 815252 834265 801373 884459 1870845 1966172 1206257 1035402 662583 648483 781042 778795 809448 819756 851509 858313 948252 958436 4127042 4236691 40.15 71.8 1
12:49:10 2024-01-25 621815 616510 196210 194410 306092 311408 315960 311175 206217 208716 245972 252043 285879 291221 3439935 3729100 5409169 5205563 993810 1034740 276813 244259 253514 254869 283653 276056 274577 275211 197513 199075 657280 620497 1427406 1383283 419619 414117 603192 605344 744116 728747 773941 776517 820761 834302 795056 883122 1873477 1957497 1234925 1028968 660728 651095 781598 772486 814104 825047 849214 857547 953811 960260 4104629 4233533 40.15 71.8 1
12:49:11 2024-01-25 620046 618581 197129 194922 304196 314035 315960 312121 206217 208680 246387 250888 285671 291184 3432584 3699755 5383362 5229966 1004501 1029919 277884 245012 258217 254905 282019 276904 273928 276285 197479 198452 673508 614874 1400856 1374063 418365 414809 599439 606068 747288 724589 769985 782973 815955 827571 795497 888852 1877406 1975985 1228856 1020290 663601 651256 776712 778578 816421 820789 844563 859425 959236 956523 4049122 4225376 40.15 71.8 1
12:49:12 2024-01-25 626691 616695 195318 194405 304910 311952 315636 312889 205576 208751 245386 252429 285879 290291 3432584 3681602 5343892 5207506 990786 1035510 277586 244259 253267 255261 281927 276056 273928 276479 198629 199040 656793 620052 1430717 1370171 418031 413462 599826 608860 743062 724589 774217 774994 815822 829536 800238 881106 1868160 1964249 1227249 1033966 661640 646469 776614 778025 810601 820643 851609 860075 950090 953816 4096514 4239578 40.15 71.8 1
12:49:13 2024-01-25 627512 613262 195895 193877 306523 309993 315960 311729 205399 204434 246246 252110 285671 291239 3428117 3714884 5390519 5198141 990980 1034740 276779 244259 253267 254869 283653 274789 275417 275633 198489 198902 654470 621911 1422916 1377971 419619 414772 603192 606336 741644 728880 774492 774958 818950 829307 795056 881069 1870816 1946642 1199201 1026529 658822 648409 779710 770336 809496 827562 850641 853693 952004 961584 4112961 4232547 40.15 71.8 1
12:49:14 2024-01-25 623317 618549 195861 194063 306523 310029 315708 311729 205576 208826 246007 249739 287626 290001 3432584 3709419 5414638 5226237 1007515 1032180 278080 245012 254154 255297 283768 275175 274803 276056 198629 198763 663902 617024 1397031 1374063 418031 417890 602131 605380 751086 728230 773390 779577 819565 827571 795621 889076 1880075 1970671 1206365 1020290 660699 649327 772812 772086 815107 820550 841611 855798 957433 959240 4051195 4232547 40.15 71.8 1
12:49:15 2024-01-25 627166 617930 196273 194229 305912 311916 315702 314132 205223 208751 248821 250611 287077 290291 3432584 3659312 5368048 5220594 1000213 1033064 276586 245083 254154 255407 283617 276056 274347 276515 198629 199110 645300 624186 1418969 1364843 420882 414881 600323 608860 744914 725616 774731 780719 816400 829731 797863 888218 1873477 1967878 1211200 1028026 662111 643590 773826 774921 814073 820406 846597 858313 955237 953999 4070169 4237882 40.15 71.8 1
12:49:16 2024-01-25 631042 613118 196884 193616 306874 311774 314820 313917 205199 208751 246352 251272 285706 292743 3434169 3681602 5349406 5211222 988864 1033276 278024 244670 253090 254478 285419 275175 273928 277790 198070 199700 647323 621081 1399439 1373089 418990 414772 605550 609968 745171 729432 774694 774593 818717 829536 797863 881143 1868123 1955130 1215735 1031028 656993 643627 779122 774828 809496 825228 849086 853656 948281 954735 4138844 4237882 40.15 71.8 1
12:49:17 2024-01-25 618986 617221 198241 194123 306663 310864 315816 312708 206045 205440 247389 251099 286074 292946 3432584 3713336 5391885 5226237 995899 1036280 276644 245083 253479 254869 284671 275633 274575 276479 198629 199075 657280 612988 1429530 1374063 417770 417264 605809 607997 751546 728880 768854 777263 818335 828189 795497 886322 1872008 1964249 1211907 1020290 656993 647456 776614 772633 816336 826126 841014 852007 956008 957547 4084777 4224168 40.15 71.8 1
12:49:18 2024-01-25 619610 619496 200599 194123 305553 311703 314712 314287 205473 205440 246316 250749 286434 290592 3438333 3655991 5376954 5235602 1005961 1036463 276680 245047 258218 255261 283653 275633 273127 277790 198363 199387 638253 617105 1422005 1360977 418365 416938 602131 610592 748933 726682 774492 780907 814018 827571 802585 890158 1873477 1979878 1198724 1022469 662111 647420 776614 774958 815144 817954 841611 859537 959457 952006 4046329 4227500 40.15 71.8 1
12:49:19 2024-01-25 626961 613262 200523 194405 304695 312863 315702 313333 205976 205368 248116 252290 287436 291075 3442829 3682504 5334566 5216527 987958 1033157 277884 243918 254579 254088 282863 276056 273091 276515 198350 198798 642481 618851 1411404 1370171 418031 412300 601670 608860 740595 726682 774492 774865 815208 834302 802440 879780 1864204 1957297 1221492 1033457 658822 643627 779340 774994 808349 822422 850902 857702 947398 946579 4102427 4236554 40.15 71.8 1
12:49:20 2024-01-25 621815 613190 200498 194230 305764 311443 315960 310855 206251 205009 246387 252186 287899 291908 3438333 3732753 5408823 5216872 996769 1038101 278275 244754 254259 254869 283653 275806 274434 276515 197307 197866 675502 615676 1416905 1383283 418031 415228 603838 605344 746339 728747 771155 774865 820798 834265 793365 885023 1873477 1964397 1234925 1026114 658354 651242 781005 772086 811795 820550 846597 854544 953614 960260 4108115 4239728 40.15 71.8 1
12:49:21 2024-01-25 618799 619232 200451 194955 304232 313072 315960 311648 206251 208569 246352 251237 286139 291849 3443657 3716986 5403257 5235392 1005773 1032911 278080 245012 255522 255407 281997 276091 274383 275862 197444 198659 658758 615183 1404912 1374063 417110 414845 600323 606068 746708 726168 770059 781864 818372 827571 795399 886322 1880075 1977072 1206365 1021071 661640 650284 772262 772633 813305 826619 844155 855798 958788 957547 4044789 4223597 40.15 71.8 1
12:49:22 2024-01-25 625895 616804 200422 194401 305196 311006 315960 313107 205576 204434 245628 250922 286573 288622 3432584 3672883 5383834 5231700 1000218 1035193 279060 245299 254514 255725 283185 275633 274520 276550 198489 199040 643891 621835 1404155 1368724 420620 414845 601053 608860 746229 724589 774731 780719 817557 828844 797863 886322 1872146 1967878 1210023 1026566 662111 639970 774501 774828 811795 820442 847877 858313 955643 946507 4073005 4226390 40.15 71.8 1
12:49:23 2024-01-25 626328 613226 196235 193451 306992 312628 315035 314096 205399 209080 246007 251272 285879 293127 3423232 3681602 5369273 5209075 991411 1037734 278168 244907 255414 254729 284379 274947 273162 277364 198070 199561 642305 620497 1403902 1372115 418362 414772 605550 608860 744496 729022 774694 774865 816400 829536 797700 882397 1862789 1949529 1231087 1031761 656057 646012 777432 772633 809496 826619 849086 852007 947611 954772 4138844 4233533 40.15 71.8 1
12:49:24 2024-01-25 618292 613226 196517 193792 306128 310064 315924 312157 205611 204720 246387 251272 290709 292118 3432584 3710203 5373238 5229495 1000218 1038955 276501 245571 255595 254551 284144 275684 274626 276336 198629 199075 643891 612550 1409127 1378491 417473 414845 604947 607797 747838 731339 769400 775031 817721 829428 794335 886322 1873477 1960074 1211907 1020290 656952 650744 779340 774279 811618 825228 844118 853293 954966 959581 4088895 4223334 40.15 71.8 1
12:49:25 2024-01-25 618292 618358 200700 194098 304267 311988 315479 312157 205611 204864 246387 251062 285463 291607 3432584 3676901 5368044 5228141 1008081 1035817 277634 245558 255485 255121 282682 276797 272986 276372 198629 198763 658758 613275 1417737 1370171 417770 414845 599479 610010 747801 724589 772290 778989 817447 825824 800084 887777 1873477 1982837 1236844 1019616 662583 649824 774501 774828 815144 820606 841648 858313 956008 956122 4033255 4227500 40.15 71.8 1
12:49:26 2024-01-25 627245 613226 200210 194405 304124 311697 314999 312193 205434 208751 245628 252464 291118 290418 3430138 3678712 5343892 5207506 991574 1035267 277234 244544 255522 255407 282541 276689 273716 276408 198629 198971 654470 620052 1425926 1372620 420155 414117 601172 607666 740559 726168 774305 776640 816400 829572 802585 884535 1868160 1962272 1229168 1033966 662583 646469 777092 776677 809496 819792 848408 860800 948317 952006 4081594 4236852 40.15 71.8 1
12:49:27 2024-01-25 620259 616759 200563 194405 305877 310064 315960 311902 205611 208680 246007 250888 286677 288550 3432584 3715776 5418495 5224320 1007403 1036280 278080 245299 258036 255760 282788 275633 275224 275668 197307 198798 655899 616758 1406933 1376531 419557 417745 602689 606521 751546 728710 772104 782973 820761 826987 795621 892589 1882749 1974272 1217557 1017320 659814 650284 773950 772633 815144 820550 842919 855835 960219 957547 4042634 4224488 40.15 71.8 1
12:49:28 2024-01-25 625730 617680 200532 194410 305196 311479 315960 312851 205576 204752 246007 250888 286139 288333 3435032 3661907 5371975 5216872 1001001 1033064 276551 245083 254154 255511 282788 275864 273963 276515 196861 199735 645052 620194 1417361 1362271 421354 418226 603229 612330 746993 726609 777811 781680 813835 829291 802403 886322 1872146 1968984 1231087 1028063 662111 639970 774412 777031 811795 820679 847877 858313 955237 946507 4070098 4227500 40.15 71.8 1
12:49:29 2024-01-25 627159 613262 198679 193796 306199 310029 315960 313619 205291 203867 245628 251272 285537 290773 3430138 3696312 5377363 5201850 991686 1030029 278275 244705 253090 255297 284086 274369 274803 276550 198350 199827 645894 621835 1404783 1374063 420584 414809 606604 608118 746511 732862 778366 778173 820771 829392 797885 884535 1873511 1949491 1223207 1028794 658872 649071 779710 771502 809496 827562 851434 852007 949905 957547 4096329 4224168 40.15 71.8 1
12:49:30 2024-01-25 620222 616773 200532 194405 305872 309812 315960 311683 205611 208423 246179 251272 286573 288586 3432308 3720135 5420096 5220594 1007366 1029919 277884 244329 254154 255689 282081 275211 274839 275440 198629 198798 665352 615788 1405249 1374063 417110 414809 601646 605380 747288 725688 772847 783729 822756 827498 797318 891391 1881490 1973469 1217557 1021875 663601 650284 774962 774828 816421 820406 844155 858313 954658 956012 4033255 4211291 40.15 71.8 1
12:49:31 2024-01-25 627508 613262 200250 194405 304910 311952 315738 313107 205611 208751 245593 252464 285706 290327 3427695 3685632 5353217 5200085 993064 1036463 277656 243578 256013 255297 281962 275862 273772 276515 198629 199075 651611 621081 1461815 1370171 419619 413861 601208 608860 744643 726682 773522 777300 816400 834625 802440 884497 1869515 1964249 1229168 1035440 662583 648483 781598 777951 809496 820478 848445 858736 948743 951739 4112961 4236852 40.15 71.8 1
12:49:32 2024-01-25 619829 613226 200529 194098 305872 310971 315960 311930 206251 204864 246007 252077 291154 292209 3432584 3723794 5396627 5209437 996769 1036009 278275 244670 254685 254905 284086 276091 274329 276550 197307 197866 665905 616141 1411950 1384844 417735 414153 603838 605380 746339 727469 772290 774865 820798 834302 793365 886322 1874809 1966172 1213790 1026114 658872 651132 780487 774754 815841 826176 844338 853293 953848 961285 4090062 4225376 40.15 71.8 1
12:49:33 2024-01-25 620050 617407 195903 195281 304655 311952 315960 312086 206217 208680 246387 251576 285706 291148 3433012 3710480 5377027 5229966 1003898 1029919 277884 245047 253479 255226 281984 276056 273928 276479 198629 198729 676226 613962 1405992 1372115 417770 414845 601591 608588 749426 724589 771666 780683 819298 827923 797826 888852 1880075 1980361 1240683 1022604 665422 650949 774925 776443 816421 824280 846374 858127 959310 957547 4035383 4220244 40.15 71.8 1
12:49:34 2024-01-25 629024 616768 200487 194845 305626 311916 315960 313071 205542 208787 245558 252782 286278 290291 3437483 3681602 5353217 5214942 993027 1037772 277621 244259 253479 255619 281927 276674 273893 276515 198629 199075 647414 621524 1443975 1372115 418990 414081 600323 608860 744116 726646 774694 777227 816400 829536 802548 883690 1870816 1965054 1233006 1034703 662583 649368 781561 779169 810601 823114 853333 860688 950016 953779 4096216 4260385 40.15 71.8 1
12:49:35 2024-01-25 625794 616732 195895 194190 306092 310064 317748 311505 206217 208787 245593 252327 285671 291403 3430563 3715753 5380932 5205563 988827 1036021 276779 244259 253479 255002 283185 275597 275189 275404 197307 199075 643891 621969 1437345 1377971 420882 414736 604265 606556 742170 729469 774492 777068 819529 834034 795621 881106 1870816 1948029 1221155 1027259 659759 649327 779710 771465 811756 827307 850641 853843 952115 960187 4115286 4236241 40.15 71.8 1
12:49:36 2024-01-25 620222 618112 195903 194370 306955 312075 315960 312521 205576 209045 245972 250331 286104 290254 3432584 3709419 5418495 5224320 1007515 1032911 278080 245047 254154 255261 283764 274947 274803 276479 197444 199075 663902 615788 1398447 1374063 418031 418185 607985 606500 750479 729432 773666 778989 820725 829327 796752 889104 1877406 1967878 1217557 1017283 659759 649327 774962 773730 818109 826394 842377 856210 961890 961285 4067988 4226240 40.25 71.8 1
12:49:37 2024-01-25 621815 618108 195895 193982 305196 311443 314485 315329 205976 205440 246352 250739 285493 290943 3437483 3654468 5362542 5233699 1004501 1035267 277263 245083 254873 255226 283617 275597 273056 278181 198489 199526 650182 616506 1418750 1366029 418662 418185 603192 610555 749993 728230 774492 781864 815208 826722 802585 889039 1873477 1981283 1225330 1023197 662583 649327 777166 776091 816336 819792 843444 862141 957397 957807 4060682 4223184 40.15 71.8 1
12:49:38 2024-01-25 626874 616514 197684 194225 304945 312723 315407 313035 205576 208751 246352 252572 287485 291184 3432584 3681602 5345980 5207506 987958 1035556 278275 244259 254650 254834 282788 276479 273127 276515 198629 199075 642481 619239 1402166 1372115 419351 413789 603410 609027 745282 728747 776478 774994 816400 836071 802511 881106 1867850 1961464 1239267 1035440 661640 647151 779710 777153 809496 819179 848408 860150 949416 951934 4089527 4244322 40.15 71.8 1
12:49:39 2024-01-25 631966 613082 197684 194264 306581 311774 315852 311470 206722 205440 246316 252570 285438 291427 3436656 3728764 5402685 5205563 995277 1034703 276813 244635 253868 254869 283671 275633 274347 275668 197513 198902 658758 621081 1407857 1381322 419656 414444 603838 605344 742769 728747 774492 776517 821959 834589 795621 883025 1872146 1953210 1213790 1027577 658822 651205 780816 772049 811756 827562 849086 852613 952425 960260 4114153 4235687 40.15 71.8 1
12:49:40 2024-01-25 623143 617960 197648 194739 304837 310829 317711 311505 206080 205440 246246 251099 288457 288608 3429644 3708566 5409169 5224320 1008209 1036002 277136 244841 253090 255654 281892 276056 274768 275597 197293 199075 655899 615788 1436639 1374063 418326 414845 602446 606668 747801 728230 771703 783257 820761 827571 796752 889708 1880160 1974235 1225090 1020290 660699 650284 774925 772596 816299 825228 841648 854913 958752 957547 4054194 4211179 40.15 71.8 1
12:49:41 2024-01-25 625291 618285 200559 194098 304909 312316 315672 313738 205439 204683 246246 250924 287077 288441 3438333 3657854 5376676 5214942 998040 1035193 278275 245083 254693 255440 283100 275826 274347 276479 198629 199075 654470 621969 1420879 1364843 420882 417264 600323 608860 747104 726168 776934 781864 816400 828225 801373 888218 1873477 1966484 1210023 1029525 662583 643590 774375 776754 811795 820442 847877 858313 956592 946543 4073118 4227500 40.15 71.8 1
12:49:42 2024-01-25 626623 617376 196508 193582 306992 311408 314999 313261 205799 205982 248006 251765 285567 292045 3430309 3674642 5349406 5207800 990942 1033083 278275 244670 255522 255334 284508 274947 274803 277134 198363 199526 647323 622413 1410609 1375552 420547 417622 608419 608231 745171 731572 774694 779169 818299 829536 795497 883690 1866811 1949417 1231087 1031028 656915 645483 779440 774828 810644 825228 850902 854507 948281 954772 4138844 4230515 40.15 71.8 1
12:49:43 2024-01-25 620055 613262 196201 193792 306092 310971 315960 312157 206183 204864 246387 251799 287489 291826 3435877 3720945 5392936 5214942 997479 1037318 278275 244259 254046 254691 283405 275597 274241 276479 198629 198937 643891 613426 1415656 1379364 417770 414809 605121 607797 747178 728880 769985 774865 820761 829464 797863 886285 1873477 1961464 1211907 1026114 658354 651242 779710 772127 814104 825228 848481 855152 953811 960260 4098294 4224168 40.15 71.8 1
12:49:44 2024-01-25 615299 619232 200456 194951 304686 312682 315960 312121 206538 208423 246352 250888 285493 291184 3430907 3671768 5365076 5235114 1006050 1036002 277263 245047 258327 255372 284260 276020 273091 277790 198629 199387 654470 615788 1425437 1362908 417110 416974 603192 610592 749302 727714 774492 780870 816400 828741 802585 889039 1873477 1981283 1227249 1022469 662583 649327 777718 774958 816336 820406 842845 860763 957397 954772 4042634 4217269 40.15 71.8 1
12:49:45 2024-01-25 625587 616510 200527 194405 304686 312827 315479 312851 205576 208751 246179 252429 291046 291221 3432584 3669673 5348657 5216527 987958 1036053 278168 245456 254259 254088 283728 276091 273091 277078 198350 199040 642481 619310 1438322 1370154 420155 414809 605022 610592 744459 728747 774658 774865 816400 835480 802440 881106 1864204 1955029 1235355 1031945 657849 643627 781005 774958 811795 824827 849086 858313 948281 954735 4117663 4223334 40.15 71.8 1
12:49:46 2024-01-25 621542 613231 195903 194234 305626 310717 315960 311175 206217 208716 245628 252043 291118 291633 3430138 3727690 5397530 5212799 993625 1035965 278631 246192 255956 254729 283476 275984 273928 275211 197479 198452 655899 620497 1422296 1381322 419619 414117 604161 605197 745171 728747 774492 777068 820798 834302 795621 883062 1872146 1949491 1234925 1026529 658822 650744 781005 771502 811795 827562 849086 852007 953811 959581 4104761 4236064 40.15 71.8 1
12:49:47 2024-01-25 623890 616768 200422 194405 305151 310971 315960 314096 205223 203833 246179 250504 286338 290291 3432584 3657854 5362542 5214942 998077 1034819 278096 247860 254691 255407 283476 275984 274434 276372 198629 199896 654470 622858 1408751 1363875 420918 417890 601480 611238 747104 726682 776934 781864 816449 832265 800201 888852 1870816 1967607 1210023 1026566 662583 643590 773913 777190 814104 820478 847840 858313 956592 952466 4061391 4227500 40.15 71.8 1
12:49:48 2024-01-25 625734 616505 196512 193761 306550 311697 314999 313583 205257 208787 246352 251272 285706 293249 3430138 3680358 5345599 5207506 986679 1035373 278811 245047 253479 254588 285231 275806 274520 277078 198629 199596 647323 621911 1427661 1372620 420754 414700 605550 610592 746758 729469 778846 776517 818717 834302 798872 886433 1868160 1949491 1233006 1032495 656993 646505 779158 774279 810644 827791 848408 852613 948317 956158 4138844 4227500 40.15 71.8 1
12:49:49 2024-01-25 618025 613226 196201 194098 306092 310971 315960 312851 206039 208387 246457 250888 285879 292955 3432584 3702343 5390519 5220594 998189 1029992 276644 245787 254046 254478 284521 275597 274383 276230 198629 199144 645300 617408 1417350 1374063 418365 417083 606838 608787 751658 729551 770059 777263 819529 832192 795460 886322 1873477 1964249 1233006 1020253 656915 650284 779340 774279 815144 826978 844118 853293 956999 958903 4085977 4218148 40.15 71.8 1
12:49:50 2024-01-25 618108 613262 200668 194063 305160 311988 314042 312193 205576 204864 246352 250888 291046 291813 3432584 3667522 5362542 5229966 1006492 1033064 277494 244841 258473 255261 283419 276056 273091 276586 198629 198937 643891 613200 1421786 1368009 418960 417119 602022 611713 755250 726021 774380 779394 817557 828741 802440 889160 1876036 1982689 1223411 1024796 663601 647383 774962 778364 816372 820606 844081 860006 956008 951970 4060699 4220281 40.15 71.8 1
12:49:51 2024-01-25 623890 613226 195933 194243 305187 311988 314963 313107 205576 205261 245972 251657 291082 292118 3432584 3676099 5334566 5207506 988109 1033240 278275 245334 254294 254869 283220 276056 273127 277134 198350 199110 650182 618275 1397187 1370171 420155 414484 604836 612255 746192 728710 777811 777068 816216 836516 802400 881069 1862789 1958685 1225330 1035440 659759 645483 781561 779206 809496 820478 850857 858313 947306 946579 4098906 4254287 40.15 71.8 1
12:49:52 2024-01-25 621815 613154 195899 194234 305196 312185 315960 310922 205896 208569 245593 252043 291091 291849 3430138 3725315 5392160 5198141 992825 1033240 276813 244259 253479 254869 283220 275633 274383 275247 197479 198763 665352 620052 1428316 1381322 419656 414809 603192 608231 746511 730708 774268 777621 821813 834157 796439 885837 1873511 1952257 1211907 1027729 658822 650949 779710 772012 811795 827791 848974 853293 953172 960260 4114120 4227182 40.15 71.8 1
12:49:53 2024-01-25 621746 618590 200355 194401 305124 310971 315960 311211 206251 208569 246352 250888 285671 288550 3428117 3711944 5407960 5224320 1008209 1033064 278080 245386 253090 255654 281892 276056 274347 275633 197479 198763 648119 615788 1425675 1374063 418067 414881 601208 606612 747104 727714 773952 783271 823963 827353 797885 891391 1881490 1978808 1225090 1022604 662583 651205 773826 774828 817583 820514 845319 858313 957397 959240 4035383 4224488 40.15 71.8 1
12:49:54 2024-01-25 625404 616763 195903 194405 305621 311697 315694 312632 205576 204786 245628 250853 286338 288622 3430138 3661907 5377363 5220594 999335 1033170 276831 245047 258254 255725 282881 275806 273963 276515 198629 198937 643891 622358 1407971 1368929 420918 414917 601208 608860 746229 727714 776971 781273 815955 833444 802440 886826 1872178 1964249 1231087 1032384 662583 647238 778233 776604 810644 820442 851509 861804 952388 953351 4086214 4227500 40.15 71.8 1
12:49:55 2024-01-25 625365 613262 197981 194234 305008 310029 315960 311902 205611 208858 245972 251657 291154 291294 3428117 3718840 5404329 5198141 991686 1033276 276813 244294 253444 254656 283185 275633 275260 275404 197444 199513 642481 624534 1402019 1377411 420918 414809 605279 607135 745282 730647 774658 777263 820565 834302 794934 883690 1874852 1953172 1221323 1031983 657932 649181 781598 772449 810534 828659 851509 852650 949905 959240 4102198 4217269 40.15 71.8 1
12:49:56 2024-01-25 623129 616768 195903 193788 306775 310064 315694 312157 205645 208787 246387 249739 286338 288622 3428117 3708235 5408035 5220594 1005961 1033276 278080 245047 254154 255261 283693 277049 274839 276091 197170 199075 655899 614911 1409567 1373791 418399 418480 605550 607135 750442 730822 773390 779614 820798 827023 793213 887777 1876073 1965091 1215673 1019616 659814 651256 774925 773619 816421 825047 845770 856259 960183 957547 4044789 4211179 40.15 71.8 1
12:49:57 2024-01-25 626627 616809 197424 194159 305338 311479 315960 312193 205576 204752 246127 251062 286477 288586 3430138 3659307 5371868 5216872 998077 1033064 276813 244841 254693 255689 282753 275246 273963 276515 198629 198867 645300 622282 1405164 1364843 420918 414881 601863 608860 746229 725653 776971 781864 817758 829464 800201 888218 1870816 1967878 1210023 1029562 662583 645689 778233 778615 811756 823114 852724 860726 953669 955168 4091816 4236852 40.15 71.8 1
12:49:58 2024-01-25 626703 616768 195903 194234 305661 309993 315672 311907 205976 208822 245386 251657 291118 291242 3432308 3713409 5405319 5198141 988827 1033170 276831 244294 258327 254869 283326 275211 274839 274825 197135 198763 647323 620497 1409892 1378387 420882 414845 604693 606500 745171 732304 774071 776677 820761 834302 794372 885379 1868160 1946642 1217557 1029562 658080 646469 778607 773730 811756 827344 851929 858311 950090 956688 4134205 4223334 40.15 71.8 1
12:49:59 2024-01-25 617490 616541 198516 193796 306523 310357 315636 312193 205611 208640 247736 249635 286894 290218 3428117 3706783 5410784 5222511 1006081 1033167 277884 245460 254154 255297 284286 275211 274839 276091 197479 198832 654470 615259 1392880 1374063 418990 418480 607306 607566 751165 729505 773941 779577 823196 827059 796752 890415 1877406 1970671 1229168 1017320 660229 649364 774962 774455 818689 827562 841611 857509 960809 962800 4065799 4226141 40.25 71.8 1
12:50:00 2024-01-25 623403 617494 195899 194375 306092 311479 314890 314287 205976 208716 246387 249773 286278 290327 3432584 3655991 5353217 5229966 1000143 1033240 277299 245083 258327 255475 283220 275633 273197 277790 198070 199596 647323 617545 1411870 1362908 418362 418480 602984 609961 750590 727446 773522 781864 816400 826987 802585 890105 1873477 1980607 1231442 1023925 662111 647456 774962 777227 816372 819215 842845 859359 957397 953706 4067255 4232890 40.15 71.8 1
12:50:01 2024-01-25 617120 616467 198228 194234 305017 311845 315443 313107 205576 208751 246042 251799 287888 292205 3428117 3671135 5336287 5200085 986052 1033276 278419 245047 253479 254053 284547 275597 273127 277400 198070 199144 648753 620194 1422146 1372115 419656 414881 607306 610481 746758 729751 774731 774865 817144 836661 801373 882434 1862825 1955992 1229486 1029562 658354 645028 781923 776091 811795 820550 849086 858313 948522 954772 4121158 4244322 40.15 71.8 1
12:50:02 2024-01-25 626111 613082 196137 194273 305365 311774 315600 310998 206401 205440 245593 252043 290745 291225 3433423 3718432 5396403 5198141 992449 1034777 276813 244294 253514 254869 283675 275633 273999 275440 197479 198763 649528 619310 1408528 1383283 419692 414809 603838 605380 742695 729432 773941 774994 823196 834302 795621 883453 1870816 1949491 1234925 1026529 658548 650781 779710 771502 811795 827562 849086 853293 952461 959581 4098906 4223597 40.15 71.8 1
12:50:03 2024-01-25 621778 618228 197760 194734 304650 310864 315924 311505 205936 205295 246021 250924 287804 288369 3423232 3704405 5409169 5222511 1005257 1032509 277884 244329 258327 255475 281427 275633 274839 275633 197135 198832 652347 615183 1409826 1372115 418362 414917 603034 605380 747801 727714 772290 781864 823196 827571 793213 890475 1877406 1971476 1219440 1017320 658822 648868 774962 772633 817530 827562 839188 853330 959125 957547 4070098 4220582 40.15 71.8 1
12:50:04 2024-01-25 619748 618358 200277 194098 305374 312628 315406 313809 205120 205440 246316 249635 285567 288477 3433423 3649869 5363686 5213224 999335 1033028 277884 244876 254154 255297 281997 275633 273963 276091 198350 199075 645300 621969 1402166 1363875 420918 417300 601208 608860 746758 727714 776934 781864 816400 829464 800805 889994 1872146 1967878 1233006 1025838 662111 643590 774962 777227 811618 820514 848481 858313 955237 946543 4067305 4227500 40.15 71.8 1
12:50:05 2024-01-25 627185 613226 197049 193792 306559 311006 314778 313333 205371 205837 248006 251064 285602 292509 3430972 3682654 5343892 5200328 991686 1035729 276394 244670 255522 255407 284556 274333 274383 277169 198350 199548 644464 621969 1439451 1374063 420918 414881 607034 608860 745171 731609 774731 776164 818104 829572 796697 885023 1862825 1946642 1231087 1031761 656915 645064 779710 774828 811220 825228 851509 855798 949979 956195 4130523 4233533 40.15 71.8 1
12:50:06 2024-01-25 617453 616768 200215 194392 304258 311988 315960 311683 206251 208423 246387 250504 285528 291221 3433819 3684376 5363348 5248630 1006769 1029992 277689 245047 253444 255372 283990 276020 273021 277754 198629 199201 659041 615146 1420853 1364843 418662 418185 604423 611460 751658 726682 774492 781827 818446 826987 803725 890341 1873477 1982689 1215673 1021742 662583 650744 777166 777031 816299 820369 844081 860763 960146 956798 4033255 4227182 40.15 71.8 1
12:50:07 2024-01-25 627471 613154 200425 194401 304089 311916 314999 312121 205542 208680 245593 252043 285636 290615 3428117 3673770 5341554 5207094 988403 1033014 278791 244907 253409 254053 284605 277911 273893 277468 198629 199353 648753 620194 1405885 1373788 421354 414881 606751 610356 747288 731572 776897 774865 820645 836661 800201 882397 1864204 1955029 1215015 1031028 656993 644991 781369 774828 811795 826394 850902 855798 950332 956085 4132937 4223296 40.15 71.8 1
12:50:08 2024-01-25 618108 613190 198097 193761 306092 310717 314604 312157 205542 204864 249152 250853 291069 292118 3428117 3699755 5397244 5226543 1006769 1035193 277741 245285 254532 255085 283873 275033 274540 276056 198629 198902 655899 616948 1403115 1374063 418954 418480 604947 607332 755245 728880 773390 780683 820859 828741 796752 890475 1877369 1970671 1225090 1018767 660699 649327 774375 774366 816336 826978 842845 856407 960146 960260 4051300 4224742 40.15 71.8 1
12:50:09 2024-01-25 623890 616505 200563 194199 305626 310971 315924 313071 204904 203833 245972 249704 286677 288586 3430563 3653784 5360849 5200252 999297 1035281 279345 244872 254837 255513 282576 275913 275206 276301 198629 198902 663902 622282 1409003 1369179 422558 414700 600286 608860 742732 725616 778921 779577 818137 829464 800201 887067 1870816 1962235 1211907 1029562 662651 647347 777166 777190 810644 820406 852537 860800 951004 954025 4081853 4235687 40.15 71.8 1
12:50:10 2024-01-25 627245 613226 195895 193793 306523 310314 315960 313107 205399 204258 245593 251237 285636 290943 3428117 3700147 5381193 5196184 988664 1033170 278684 244802 255485 254980 283158 275033 275504 276336 198629 199387 643891 622413 1405164 1377971 420882 414809 605883 610179 746511 731536 776702 778277 820761 835335 795497 884986 1870816 1948029 1219440 1031028 657886 646469 779122 774279 810644 827562 848408 853293 948281 957547 4119909 4211216 40.15 71.8 1
12:50:11 2024-01-25 619462 613226 196512 193792 306955 310717 315960 313796 205576 208716 246387 249739 286104 292082 3428117 3700147 5396000 5216872 999515 1030261 276608 245632 253479 254869 284916 275806 276751 276230 198629 198971 654470 613313 1400602 1374492 419856 418927 606672 608428 751546 729469 772418 781500 821923 829428 795533 891616 1880075 1965054 1215673 1018767 658354 648868 778270 773730 818109 827562 844793 853293 957397 960260 4078716 4220820 40.15 71.8 1
12:50:12 2024-01-25 618292 613226 195903 194013 305160 311988 314706 311327 205576 204864 246352 251507 285879 290291 3423232 3660770 5343892 5229966 1003182 1034740 276644 244841 257962 255226 283220 276056 273091 277790 198629 199735 651611 616948 1412182 1364217 419557 418371 603154 612927 750219 728710 776149 781864 816400 827923 804037 889671 1873477 1977430 1243774 1024654 660699 646432 774962 778364 816336 819215 844081 862756 956684 954735 4051300 4224168 40.15 71.8 1
12:50:13 2024-01-25 622934 616469 195899 194410 304651 311988 315443 312997 205576 209080 246144 252043 291082 291875 3428117 3672329 5325241 5205563 986548 1033784 278275 244259 254259 254834 282788 276091 273091 276515 198350 198902 648753 618427 1436152 1373085 421054 414592 603728 611713 745098 728710 778645 777068 816216 836661 802585 881106 1869475 1958685 1204373 1035440 660699 647562 781923 776640 810644 820514 851509 858313 949416 953315 4108285 4223296 40.15 71.8 1
12:50:14 2024-01-25 619778 613159 195903 194063 305590 312190 315960 310233 206217 205151 245593 252327 291046 291188 3423232 3725285 5390519 5201850 994520 1037660 278275 244259 254046 255002 283220 275175 273928 275668 197479 197866 648119 617024 1439012 1382302 419619 414520 605809 608170 746511 730300 774380 778173 822977 836284 796678 884800 1873477 1955910 1234925 1028931 658822 651205 780450 772049 814988 827562 849086 855190 953811 961285 4101222 4220820 40.15 71.8 1
12:50:15 2024-01-25 621026 613226 200139 194405 303200 310971 315960 311175 206462 205151 246179 250853 285671 288716 3430563 3693293 5404329 5216872 1003786 1033064 277884 244841 253444 255261 281856 276056 274347 275735 197444 198763 655899 615183 1421440 1374063 420155 414881 601208 607099 750590 727493 773952 783827 820615 829877 799021 891316 1884171 1977072 1206365 1022469 662583 652183 776712 774828 815684 820514 845356 861954 956684 957547 4041379 4224168 40.15 71.8 1
12:50:16 2024-01-25 627512 613231 200355 194405 304757 311006 315088 312193 205611 209009 245215 252043 285671 288838 3423232 3678986 5353217 5211222 990786 1033157 277621 244259 253479 255654 281993 276056 273928 276479 198629 199075 653041 621835 1447711 1370171 420547 414736 602450 608860 745171 726682 776383 781500 818496 836994 804730 885950 1869515 1964772 1217557 1036916 664000 647383 779710 778364 809496 824827 852104 862029 948244 953351 4084485 4233533 40.15 71.8 1
12:50:17 2024-01-25 623885 613226 195899 194370 306092 310499 315636 311140 206263 208751 245593 252043 285879 291184 3428117 3716049 5386387 5195321 994569 1033240 279043 244259 254081 254834 283220 275175 274347 275668 197479 198452 652523 618389 1442717 1383283 419656 414736 604693 607135 743859 728747 774492 776407 824399 836071 796567 887067 1878858 1959197 1211907 1029043 660758 652055 781598 776443 813881 827562 848444 856172 955053 963130 4089527 4229523 40.15 71.8 1
12:50:18 2024-01-25 618071 613226 200391 194405 304232 311952 315702 311648 205931 204864 246387 250853 288508 290943 3432584 3676901 5362542 5233187 1003898 1033341 276680 244705 253090 255226 283541 275597 273091 277364 198489 199075 643891 614911 1424082 1361805 417110 418480 603838 609027 753799 726682 774492 781864 816400 827023 804594 890582 1873477 1984677 1231442 1027451 661602 647274 777129 780352 818747 823114 846978 863410 957433 952006 4063600 4227500 40.15 71.8 1
12:50:19 2024-01-25 622971 618144 195903 194405 304941 311952 315479 312157 205576 208751 246352 252043 290637 291289 3429644 3672329 5334566 5201850 987253 1033064 277884 244259 254294 254869 282753 276091 273127 277364 198363 199110 653041 619310 1409989 1370844 418990 414615 603838 609027 742695 728747 774694 776332 816400 836661 802585 881106 1862784 1958685 1208140 1037896 660758 647525 783827 777031 811795 825047 851434 856868 952791 956798 4129422 4234849 40.15 71.8 1
12:50:20 2024-01-25 618292 613190 196201 194063 305553 313183 315924 312157 205576 204576 246007 250888 291046 292676 3428117 3711767 5365595 5214942 997204 1033064 276644 244670 253514 254123 283653 274982 273963 276249 198629 199075 653041 611600 1413286 1374063 417770 414917 605809 608860 747838 729473 769985 776677 819565 829500 797700 888889 1873477 1964397 1236844 1019031 657886 648373 779340 774021 818165 828782 845770 857660 959273 957365 4083984 4220820 40.15 71.8 1
12:50:21 2024-01-25 619462 618228 197962 194199 305160 311916 314485 313363 205942 205333 246387 250469 285671 290737 3428117 3656798 5353217 5229966 1003182 1033069 276680 245299 258291 255261 282753 275211 273091 277364 198350 199075 651611 615183 1416420 1362908 417110 418185 603838 609924 751092 727714 772389 781864 816400 826987 802585 889076 1873477 1979878 1229168 1023197 662583 650284 777092 776640 816372 824244 846978 861842 961765 955976 4046934 4232547 40.15 71.8 1
12:50:22 2024-01-25 625587 613226 200496 194401 304691 313961 315960 313071 205542 208751 246007 252429 287400 293170 3430138 3676372 5334566 5205563 988552 1033170 278080 244259 254294 254869 282072 276674 273162 276515 198629 199110 649881 617908 1405268 1370171 419619 414736 603192 609027 745171 728747 774658 774994 816400 836661 802440 882397 1864204 1953172 1223411 1031172 659759 645483 781923 777263 811220 825448 851509 858313 949905 955772 4112961 4238942 40.15 71.8 1
12:50:23 2024-01-25 621336 616467 197684 193883 305518 310971 315960 311902 206217 204686 246387 251237 291046 292182 3424018 3714139 5381268 5207506 994606 1035267 277494 244789 253514 254834 283617 275211 273963 276285 198629 199075 651611 612988 1425971 1380343 418365 414845 605550 608428 747141 729469 771155 775031 820761 829500 797863 886322 1873477 1962272 1234925 1024654 658822 651242 781561 774828 814104 826394 849086 855835 956321 955593 4098728 4232890 40.15 71.8 1
12:50:24 2024-01-25 619782 613082 197406 194264 304053 312503 315780 311505 206039 204864 246007 250469 291118 290639 3428117 3683650 5362542 5216872 1003898 1033170 277494 244670 258291 254869 282046 277296 273127 276091 197444 198452 655166 613426 1409231 1373089 418031 414881 601208 607797 749463 726131 771668 782973 819529 828225 797863 889039 1880075 1975671 1228856 1022567 662583 651242 774412 773730 815107 826619 845393 857702 960183 957547 4039016 4225376 40.15 71.8 1
12:50:25 2024-01-25 626623 616476 197962 194123 306307 312185 315888 312050 205439 206018 246074 251659 288124 291375 3428117 3697517 5390519 5185275 991686 1033064 276779 244294 253267 254834 283185 275793 274803 274790 197444 199075 659217 621081 1420858 1377411 421551 414845 605121 606500 745171 729615 773522 776713 820798 834302 796514 883690 1870816 1949529 1201016 1028026 660699 649364 780816 772633 810644 827892 848445 853256 951077 961804 4102198 4224168 40.15 71.8 1
12:50:26 2024-01-25 620218 617712 200532 194397 305160 311867 317566 311399 206011 205404 246281 251133 286434 288405 3433819 3711944 5414638 5226237 1007489 1033170 277829 247159 258327 255725 282041 275633 274839 275633 197479 199075 654470 617105 1410527 1374063 419286 418480 602984 606500 751129 727301 773390 784085 823160 826987 795497 892317 1880075 1973469 1204516 1018804 661640 650284 774501 772633 818109 827562 842882 857055 963016 961767 4048408 4220820 40.15 71.8 1
12:50:28 2024-01-25 625379 616768 200568 194410 305626 311443 315960 313583 205399 206598 248431 250995 288819 290241 3434007 3654895 5362542 5211222 1001265 1035267 278275 245083 254693 255689 283786 278516 273963 276515 198629 199075 643891 621835 1420968 1364571 421886 417890 602335 608860 747288 727958 778076 782973 815991 829536 801373 890905 1873477 1966484 1234925 1029562 662583 645028 774962 776091 813342 820514 849086 862794 956592 951970 4070770 4227500 40.15 71.8 1
12:50:29 2024-01-25 626623 613226 196264 193181 306987 310029 314999 313583 205257 208787 245593 251237 290425 291790 3424386 3680860 5391524 5196184 988827 1033064 278275 244802 253479 254834 283582 274298 274839 276056 198489 199652 650182 621969 1407451 1374063 421551 414881 606604 607997 742769 731609 774694 778401 820529 834302 795533 885023 1868160 1949491 1217557 1031761 657886 646012 778607 774828 810644 827562 848408 854544 949905 956158 4131900 4211254 40.15 71.8 1
12:50:30 2024-01-25 618292 617417 195933 193796 306559 310029 315960 312157 205576 208716 246387 249739 285472 291878 3423232 3696460 5394996 5216527 1003160 1035858 276149 245083 258291 254691 284286 276593 274241 276020 198629 198937 648119 613600 1409169 1373308 418067 418480 606445 608231 751165 731376 773390 779577 820798 829428 795497 888889 1872045 1962272 1211907 1017320 657886 647493 777469 773730 817530 827562 842882 853293 956008 957547 4080149 4217570 40.25 71.8 1
12:50:31 2024-01-25 617449 613262 200563 194269 305196 311916 313786 313619 205576 208423 246422 249773 285706 290291 3428117 3646778 5359854 5235392 1003032 1033207 276501 247655 255234 255226 282753 275597 273091 277364 198629 199896 646886 616948 1406193 1360977 418031 418408 602781 609961 750030 728230 774658 781864 816400 827023 802585 889081 1870816 1979606 1223411 1023197 662583 647456 776712 776640 816336 819828 842882 857531 957433 953388 4042634 4211216 40.15 71.8 1
12:50:32 2024-01-25 650048 613159 200315 194405 304232 311697 315214 312157 205576 208423 245593 251272 290242 291221 3423232 3667113 5315915 5200252 985499 1032954 278204 244224 255595 253948 283476 277529 272950 276515 198350 199075 643891 619310 1425948 1371844 419619 414845 605587 609027 745787 731609 776934 774865 817557 836661 801979 881143 1862880 1953104 1217654 1031028 658822 645483 781369 777227 811795 820514 851509 858313 947611 954061 4108115 4224168 40.15 71.8 1
12:50:33 2024-01-25 618292 613226 196302 193827 305196 310753 315738 310233 206286 208387 245628 251657 291046 291221 3423232 3732077 5366306 5198141 996614 1035556 278096 246424 255595 254729 283083 275913 274434 276301 198629 198681 685651 613426 1403483 1383283 417110 414520 606672 606500 746708 729469 772290 778173 824399 834302 793249 886322 1873477 1957026 1234925 1026114 658822 651242 781005 772633 811618 826978 849086 857055 956592 955593 4098906 4211254 40.15 71.8 1
12:50:34 2024-01-25 618362 618322 200134 194410 303307 311006 315960 310704 205931 208387 245628 250504 291082 290037 3430138 3694482 5388865 5209437 1003898 1033078 277884 244872 255485 254623 281645 276850 273822 275526 198629 197797 664476 613237 1403643 1372620 417994 417300 600626 607997 751546 727677 772252 782973 819529 829464 801869 890378 1877406 1977072 1238763 1020290 663527 651242 774962 774828 816336 824244 845393 858313 957397 957547 4030378 4218148 40.15 71.8 1
12:50:35 2024-01-25 626962 613262 200487 194405 304160 311479 315479 312193 205434 208716 244872 252077 291154 288698 3433199 3686753 5353217 5205563 990786 1033064 276813 244373 258363 255261 281927 275842 274327 276265 198629 199283 645300 621969 1457582 1372620 421054 414592 602800 608565 742732 726682 774731 779243 818717 834265 802585 885023 1869515 1962272 1231087 1032495 662583 647456 778233 777227 810644 820442 850253 862216 952425 952006 4072779 4227500 40.15 71.8 1
12:50:36 2024-01-25 627150 613226 200527 193792 305196 309776 315694 310957 205576 208494 245250 251307 291118 290773 3423232 3708137 5390519 5188776 989112 1033170 276826 244123 253302 254869 283309 275384 274839 274825 197135 199318 643891 622783 1415464 1379657 421106 414700 605513 607760 746192 732229 774658 776677 820798 835480 797170 885023 1870816 1943973 1195570 1029043 660229 650284 779710 772633 810644 825815 848445 853293 951077 955520 4104761 4211254 40.15 71.8 1
12:50:37 2024-01-25 620222 613262 195992 193827 306119 309559 315960 311683 205576 208387 245628 249739 286139 288658 3423232 3709567 5410784 5220594 1004650 1036432 277884 245351 252725 255297 283220 274369 274611 275668 198489 198889 663902 616065 1405544 1374574 420155 418262 603192 606988 750982 728747 773241 782863 822395 828741 793249 890378 1874852 1970400 1219440 1017320 660699 650284 776046 773181 818689 827562 841685 855798 961616 960260 4057801 4214802 40.15 71.8 1
12:50:38 2024-01-25 620259 617889 200563 194234 305196 310535 315738 314060 204336 208787 245628 249739 285706 288297 3423232 3643414 5353217 5207506 998115 1031600 276715 245083 254154 254869 281962 275406 273928 276515 198070 199700 643602 620194 1405126 1360977 420918 418480 603229 612700 746883 727677 778921 782863 815675 831676 802400 890718 1872146 1972069 1234925 1029300 662583 645447 774962 778401 813954 822895 847877 859537 956592 946615 4052111 4218148 40.15 71.8 1
12:50:39 2024-01-25 624577 613186 196542 193827 305661 311479 314999 313583 205257 208458 245628 250888 290673 292118 3423232 3666840 5334566 5200085 983214 1031600 278275 244921 258436 254088 284321 275211 273162 276586 198070 199110 647323 619310 1427023 1370171 419656 414917 605587 609063 747288 731821 778884 776921 818680 836589 800658 883903 1865521 1953550 1215735 1031028 658354 644572 783394 777263 811795 820550 849086 858736 949707 954808 4117092 4227500 40.15 71.8 1
12:50:40 2024-01-25 619121 613226 200670 193827 305877 310100 315738 312157 205611 204290 246215 250888 290673 293237 3423232 3709120 5397015 5207506 995785 1033240 277494 244329 253514 254123 283220 274789 273963 275668 198489 198971 643891 612112 1418638 1374063 417770 414917 605809 608860 750030 729505 772922 777300 822719 834589 799857 890045 1874846 1964772 1213790 1018956 658872 649291 777166 773730 818689 828745 844081 855078 959467 960260 4061091 4211441 40.15 71.8 1
12:50:41 2024-01-25 620050 613231 200673 194068 305151 310971 314928 314060 205223 208680 246352 249670 285671 290458 3423232 3649424 5353217 5224320 999500 1033152 277263 245677 254873 255619 282877 275597 273928 277329 198070 199700 643571 619607 1400542 1360977 419619 418480 603307 610333 747838 728230 776934 783529 816400 828189 804296 891241 1876190 1979081 1234925 1026114 662583 647103 774464 779243 815261 820478 849086 860763 960274 951898 4063600 4233533 40.15 71.8 1
12:50:42 2024-01-25 626160 613190 196337 193146 305804 310717 314963 313583 205508 203833 245937 251028 291230 291511 3428711 3672329 5353217 5196184 988856 1033064 277884 244294 253055 254656 284556 274949 273928 276550 198070 199700 642305 621081 1410460 1372115 420584 414809 606875 610592 745553 731146 776934 774994 818299 833677 797826 886285 1864204 1953172 1231087 1033590 657932 648483 781042 773582 811685 829481 853295 853219 951004 957547 4108153 4224168 40.15 71.8 1
12:50:43 2024-01-25 621741 618219 198156 194063 306052 309741 315636 311648 205576 208716 248055 250853 286125 288477 3423232 3706661 5409169 5220594 1009802 1033064 277884 244259 254693 255689 282753 275175 274803 275404 198629 198763 657329 615108 1401965 1373089 418990 417228 603192 607135 747801 728747 772252 784085 823160 828741 796697 892989 1880075 1974235 1246440 1018804 662651 650949 775605 774718 816421 825047 846485 858089 960883 957328 4035383 4228402 40.15 71.8 1
12:50:44 2024-01-25 625698 613154 195895 194370 305160 310829 315694 313547 204904 204468 245628 249739 285879 288586 3428117 3655163 5362542 5211222 994092 1032590 276779 244259 254154 255440 281927 275597 273928 276479 198629 199040 665352 622413 1420920 1370171 422185 414809 601633 608860 743822 728747 778076 779541 815955 829464 801373 888576 1868160 1964434 1234925 1031761 662583 645483 777166 779169 813378 824827 851472 861954 953664 956523 4089332 4227500 40.15 71.8 1
12:50:45 2024-01-25 625693 613159 198044 193782 305805 309020 315960 312121 205542 206018 246092 251237 290745 288622 3428117 3701519 5373238 5192478 987958 1033157 278275 244294 253055 254869 282855 274333 275417 275633 198629 198798 642481 621081 1397481 1379364 420918 414809 605888 607135 745171 731018 776149 777227 824363 835480 793213 883727 1870816 1948109 1236844 1028757 658822 647420 779710 773730 810644 826396 853829 856210 951483 960187 4103529 4226141 40.15 71.8 1
12:50:46 2024-01-25 626475 613082 197684 194264 304726 310935 315924 312121 205542 203833 247619 251028 285671 288513 3423232 3671153 5362542 5211222 994520 1031687 277427 244294 255036 255654 282019 276020 273928 276479 198629 198763 642481 622358 1422766 1370171 421850 414809 602095 608860 745171 725616 778076 780683 818717 829500 802548 888218 1870816 1966484 1233006 1032495 664000 646432 777166 779132 811795 820442 850253 863410 953811 953315 4085505 4238870 40.15 71.8 1
12:50:47 2024-01-25 626507 617342 196133 193922 306883 309852 315744 313366 205405 204399 245593 251237 290709 290291 3433012 3690874 5386681 5188776 988789 1033240 278275 244294 253055 254656 283383 274106 275417 276285 198489 199075 649881 621388 1414962 1374063 420918 414845 605809 607997 745171 731572 776662 778401 820761 834302 796660 884357 1862789 1949491 1215673 1031761 657886 646432 779122 774828 811220 827562 851836 855761 950332 957547 4119909 4225376 40.15 71.8 1
12:50:48 2024-01-25 619671 617780 198241 193922 305840 309887 315816 312014 205902 205440 246211 249567 286104 290327 3428117 3705534 5411857 5226237 1006769 1033064 277884 244294 254154 255372 282775 275175 274839 275668 198629 198902 663902 617545 1408034 1373089 418954 417264 602059 606500 748881 728230 773390 784085 820761 827801 796060 890415 1880075 1973469 1228856 1023197 662583 651242 774375 773730 816384 826394 844155 858313 960183 959581 4041901 4223597 40.15 71.8 1
12:50:49 2024-01-25 625365 613226 197967 194123 304864 311667 315636 312708 205508 204683 245866 251099 286833 288441 3430309 3661907 5377848 5214942 996474 1033064 278916 244294 258254 255689 281927 275597 273928 276515 198629 198763 643891 622282 1396184 1368724 422185 414917 601480 608860 746758 726682 778113 782702 815991 829500 802548 888218 1870816 1965091 1234925 1032495 664000 645483 777166 776640 811795 820478 851509 863856 955200 952006 4082411 4229523 40.15 71.8 1
12:50:50 2024-01-25 625734 615658 200563 193792 306056 309732 315744 311872 205622 206272 247794 251133 285567 290683 3428914 3709301 5390244 5203607 987958 1033064 278667 244701 253444 255226 283108 274982 275646 275668 198629 198763 653041 621524 1439777 1379473 421551 414845 604693 607909 746008 731055 774108 777263 823160 836071 796390 884986 1870816 1949529 1206365 1029252 659759 649364 779710 773730 811220 829318 850894 853293 951004 957547 4102198 4227182 40.15 71.8 1
12:50:51 2024-01-25 620218 616469 195903 193923 306523 310029 315960 311648 205576 208716 248894 250227 288915 290652 3430309 3705037 5403992 5220594 1008126 1035928 278579 245083 254154 255475 284260 274926 274839 276056 197444 198902 654470 614911 1396943 1374063 419619 419072 606875 609211 751546 731292 774492 781592 823160 828808 795497 890378 1877406 1965091 1215673 1017283 658822 649364 778270 774828 818689 826978 844081 857472 960183 961767 4066930 4227037 40.15 71.8 1
12:50:52 2024-01-25 619009 613262 195895 194405 305877 311952 314042 313107 205576 204864 246387 250469 286751 290327 3434198 3648765 5355697 5219410 997364 1032332 278275 244635 254475 255372 283122 275562 273928 276285 198629 199283 643891 622282 1420973 1364843 422185 418480 602335 610592 747532 726682 779220 782973 815955 829500 800805 890158 1870816 1964434 1211907 1028063 662583 644536 774962 777190 813342 820514 849086 860763 956592 946579 4060694 4224168 40.15 71.8 1
12:50:53 2024-01-25 625734 612893 196201 193451 306088 310064 314742 313583 205223 208458 245628 250853 290659 291633 3420171 3671659 5351878 5196597 989295 1032917 277953 244224 253090 254656 283635 276154 274555 276479 197018 199110 644464 620194 1415439 1372115 419656 414845 606445 610592 747399 730629 776971 774762 817144 829572 799031 885691 1868160 1955467 1239267 1031761 656915 644572 781923 774958 811795 825228 850902 857472 951077 955446 4153458 4211254 40.25 71.8 1
12:50:54 2024-01-25 616541 612933 195903 194098 305191 310029 315443 312121 205576 204290 245972 249773 290366 291742 3423232 3710442 5386109 5212799 995940 1032917 277049 244495 255956 253948 283505 274754 273928 275668 198629 198798 655899 612550 1408341 1374527 418365 414628 607306 608860 750442 729469 771703 777227 820145 829500 797629 886322 1872146 1958685 1215673 1022922 658822 651242 779710 774828 815107 827562 847840 855798 955914 962448 4072817 4218148 40.15 71.8 1
12:50:55 2024-01-25 618283 612969 200527 193792 304196 311952 314742 311648 205576 204576 245628 250469 290637 290291 3424738 3658143 5349406 5230418 1002397 1032184 276537 245320 254621 255085 283247 275455 274206 277380 198363 199700 645000 619310 1426763 1363131 419656 419396 602984 610392 750516 728599 776383 783729 816400 828225 804867 889708 1870808 1977072 1249759 1026114 661169 647420 776341 778952 818109 820406 845356 861266 957397 953351 4054194 4211291 40.15 71.8 1
12:50:56 2024-01-25 623550 613118 195895 194405 304267 311443 314742 312157 205576 208533 245593 251237 290659 291184 3418752 3666100 5324966 5198141 985028 1034819 278060 244837 255522 253913 284094 275490 273021 277186 198629 199561 643891 619607 1411078 1370171 419656 417264 607195 611238 747067 729469 776971 774681 821043 836661 802440 886322 1864204 1949417 1227249 1033457 658354 646432 781923 774958 811795 827562 848408 858313 951041 956158 4126491 4224168 40.15 71.8 1
12:50:57 2024-01-25 618292 614612 195903 194103 305621 312185 315371 311175 206251 205034 245972 251657 291046 291221 3418752 3709120 5357892 5199809 993810 1033069 278080 243543 256319 254588 283171 275384 274206 276372 198449 198625 643891 613426 1437931 1381893 418960 414412 604947 608231 747236 732862 773390 774994 822541 829572 798909 888218 1873477 1958685 1236844 1021742 657886 651205 781005 774828 816336 827562 846597 855190 956321 960260 4076585 4205175 40.15 71.8 1
12:50:58 2024-01-25 617416 613190 195895 194405 303982 311703 315702 311175 205611 204864 245972 250853 290745 290916 3423232 3682153 5360849 5216872 1000763 1033064 277494 244294 253267 254869 281892 276091 273681 276036 198629 198867 655166 613275 1402127 1370671 419259 417119 601369 610592 749993 725653 773390 781864 820896 829428 802403 890378 1873477 1979169 1213790 1021951 663527 651205 775199 774958 817530 820550 844155 862179 957470 957511 4030378 4218148 40.15 71.8 1
12:50:59 2024-01-25 627240 615594 200351 194405 304124 311479 314963 311292 205576 205333 245421 252043 290974 290399 3423232 3668411 5321450 5196184 984438 1031600 278080 244579 254294 254123 281962 275633 272865 276550 198350 199110 642481 619607 1399793 1373510 420155 414700 605513 611713 746721 728747 778921 777068 816400 836661 802585 884459 1864204 1957297 1221492 1034934 660699 646432 781561 778952 810644 820514 850857 859537 948317 953351 4098906 4229636 40.15 71.8 1
12:51:00 2024-01-25 616173 613159 200635 194098 305868 310064 315479 311429 205896 204290 245628 251237 290565 291242 3423232 3711767 5373535 5201850 993862 1033304 277494 244259 253514 254088 282788 274789 273928 276285 198489 198763 643891 611600 1417204 1380456 418960 414592 606635 608860 750479 732379 772771 778173 823378 829356 797663 886322 1872146 1964735 1224854 1020216 657849 650284 779340 774828 815721 827791 844155 855152 956592 959581 4081858 4199182 40.15 71.8 1
12:51:01 2024-01-25 617416 612965 200527 194098 304686 311988 314007 312121 205576 204864 246352 249773 291118 290513 3418752 3657867 5349406 5224320 1001038 1031687 276644 245558 258036 254869 282059 275597 273127 277364 198070 199827 636844 617024 1413253 1360977 418990 418480 603229 613201 752616 728599 778366 783418 816290 829914 804756 892664 1873477 1981011 1239267 1024654 663601 647347 774501 778952 816372 823078 847877 861266 957433 951970 4052012 4217269 40.15 71.8 1
12:51:02 2024-01-25 623183 613145 196517 194405 304695 311697 314520 313107 205611 208716 245628 250853 290565 292213 3418752 3663057 5325241 5198141 986754 1032553 278275 244670 254259 254123 283220 276020 273127 277400 198489 199110 642481 618275 1403840 1370171 419692 414917 605809 610392 745654 728636 779997 778062 818533 837808 802474 885950 1865521 1956896 1217654 1030399 659759 645520 781923 781463 811795 825448 850894 860187 950090 954772 4104761 4224168 40.15 71.8 1
12:51:03 2024-01-25 619563 613154 195929 194094 305196 310499 314999 310268 206217 204615 245593 251657 291082 291221 3420793 3720994 5381193 5198141 993102 1033064 278275 244824 253514 254478 282824 275211 273963 276321 197307 197832 658758 616506 1416491 1382302 419656 414809 604947 606500 746758 728917 774492 775031 825721 836407 796567 887104 1872178 1960589 1211907 1026077 659814 651095 780450 774828 815144 826978 849403 855761 957950 955556 4078678 4217810 40.15 71.8 1
12:51:04 2024-01-25 618292 613190 200462 194098 304227 311952 314963 311648 205611 204290 245628 250469 290709 290410 3420793 3662293 5358725 5218789 1003898 1033157 277494 244670 258254 254691 282068 276446 272865 276285 197135 197901 652347 615638 1403643 1370171 418031 417300 601480 608860 750030 726168 772290 782973 819565 829464 799634 891241 1882881 1979081 1219440 1021951 664474 651095 774925 777031 817583 824827 845393 860150 959125 959581 4035609 4219331 40.15 71.8 1
12:51:05 2024-01-25 626356 613226 195827 194234 305661 310064 315960 310268 205611 208716 244872 251272 290433 290894 3423232 3708248 5382848 5188776 990980 1033064 276551 243578 253479 254691 282753 275370 274383 274562 197444 198763 648471 621081 1424862 1379364 421551 414845 603838 607135 744643 729587 773522 776713 820834 835480 798108 883690 1868160 1948141 1219306 1026566 660758 650985 782711 774366 814104 827095 848974 855612 953664 961584 4096405 4219331 40.15 71.8 1
12:51:06 2024-01-25 618071 613159 200103 194405 303302 310971 315816 311175 205645 204864 245593 250504 291046 288590 3420793 3697275 5353217 5220594 1001038 1032332 277494 244329 258254 254869 281892 276091 272674 276056 197135 198577 652347 612837 1403643 1372115 418399 417300 601207 610456 749450 726168 772290 782973 820529 829500 797899 889076 1877406 1976801 1225090 1022469 662583 651242 774962 774607 817583 827791 849403 858201 962151 959471 4039610 4211254 40.15 71.8 1
12:51:07 2024-01-25 625734 613226 197689 194264 305160 310717 315738 311902 205291 206018 247655 250713 286278 288297 3420793 3661907 5368044 5207506 997364 1031862 276779 244294 254154 255654 281927 275828 273162 276285 196861 199075 642481 620497 1419101 1362908 422222 418480 601480 609924 747801 726682 778703 784085 817557 829536 801832 888889 1870816 1962309 1234925 1032495 662583 645556 776882 776640 811795 823041 851360 861842 956863 954626 4087064 4235574 40.15 71.8 1
12:51:08 2024-01-25 626507 613186 200635 194098 306092 309524 315744 311907 205365 209080 245421 250888 290745 290696 3420793 3688218 5365595 5188776 987253 1033064 276779 244579 253090 254905 282788 275018 275260 275247 196827 199110 647323 621081 1423248 1374063 421551 417300 606875 606768 743859 731645 776971 778437 819565 835480 796697 885654 1862862 1948109 1234925 1032495 657886 645520 779340 774828 811220 827562 848445 855190 952461 959240 4128631 4232890 40.15 71.8 1
12:51:09 2024-01-25 618025 613046 196440 193883 305948 310029 315960 311902 205576 208605 246246 249739 291046 291305 3418752 3685632 5361741 5207506 995899 1033064 276220 245047 258327 254123 283653 274949 273963 275668 198489 199075 653041 612255 1409779 1372115 418399 418480 606445 608860 751697 731609 772847 779541 820798 829464 795533 887110 1872008 1961464 1213790 1018804 657886 648409 777469 774279 817530 830291 843518 855798 956008 959581 4070169 4219331 40.15 71.8 1
12:51:10 2024-01-25 617798 613087 195835 193958 304512 311809 314341 311505 205759 204576 245628 249773 290673 288658 3428117 3662017 5353217 5216872 1002467 1031692 276680 244579 258218 254123 282055 276056 272674 276091 198489 198452 655899 613600 1412273 1364843 417110 417300 602450 608597 754171 725616 774492 781864 815955 828225 802585 889169 1872146 1977072 1215673 1020290 664000 651242 776712 774374 816372 820514 844155 859574 957164 957547 4023876 4219331 40.15 71.8 1
12:51:11 2024-01-25 627150 617351 197406 194300 304089 312555 314820 312014 205439 205440 245487 252290 285438 290675 3423232 3678986 5334566 5200085 987681 1031600 276913 243543 253090 254869 281892 275633 273127 275668 198350 199075 642481 618719 1443287 1370171 419656 414772 601480 607309 744643 726682 774108 777300 817557 834302 802440 882434 1861556 1957297 1233486 1035440 660699 647456 779710 778401 809496 821804 852784 859396 947574 953388 4085003 4236064 40.15 71.8 1
12:51:12 2024-01-25 621373 613154 200599 193952 304909 311194 315672 310126 206114 204864 245523 251728 286888 290797 3425673 3721418 5373238 5190733 993810 1033064 277884 244084 253514 254123 282824 274982 273162 275668 197341 197866 660187 617508 1420106 1382302 419656 414809 604693 606654 742805 727373 773941 774994 823196 835480 795621 886322 1868160 1952870 1211907 1025801 658822 651242 781005 772633 811618 827562 849086 857055 955914 955593 4095369 4218148 40.15 71.8 1
12:51:13 2024-01-25 619903 613262 199827 194405 303342 310753 314712 310926 205976 205153 247970 250714 287292 288405 3428914 3688538 5390519 5214942 1002207 1031600 277458 244802 255197 255226 281427 276424 273127 275633 197444 198902 655899 615259 1403902 1372817 418658 417264 601172 607099 747801 728475 772252 784085 820761 829914 796623 891743 1877406 1972069 1204516 1022469 662583 651205 774925 774828 816299 826978 846597 858276 961543 959581 4035383 4211179 40.15 71.8 1
12:51:14 2024-01-25 625365 613190 195647 194054 304655 310682 315443 313107 204727 209080 248006 250227 287899 288338 3428914 3651809 5367179 5205563 995685 1033701 278275 244224 254154 255619 281892 275490 273127 276249 198629 199166 643891 621969 1405797 1367753 422148 417228 603141 608860 747399 726682 778076 782973 819224 829500 801373 888852 1870816 1962272 1231087 1029562 662583 644536 776614 777031 811795 820442 850296 860763 955429 946543 4070098 4227182 40.15 71.8 1
12:51:15 2024-01-25 625254 612897 200527 193757 306092 309524 315694 312121 204904 208716 245386 250818 291046 288622 3424738 3702618 5383834 5188230 986243 1033157 276779 244259 255485 254588 282801 274298 274803 274754 198629 198936 654470 619310 1411199 1379364 421216 414809 604166 607099 746229 731572 774492 776677 823160 836071 796752 885379 1868160 1943900 1211907 1028310 660424 651205 780816 772633 811795 828732 850902 854544 953099 960260 4098906 4224168 40.15 71.8 1
12:51:16 2024-01-25 619447 613190 197294 194370 304196 310029 315083 310233 205576 205295 247736 250435 290974 288121 3423232 3695023 5372740 5228764 1003084 1032612 276466 244259 252832 254088 282846 276020 272809 276056 198629 198418 655899 613501 1409907 1367232 418960 417300 602763 610592 751092 725616 774492 781827 818775 826987 802585 889773 1873477 1977072 1215673 1020290 662583 651205 774375 774652 816299 820478 844118 858313 959494 956798 4029624 4224168 40.15 71.8 1
12:51:17 2024-01-25 627150 613154 200279 194063 303302 310971 313756 311867 205257 208533 244837 251832 291010 288482 3418476 3672329 5353536 5200328 984438 1032917 277741 244530 256319 253913 282611 275562 272674 276479 198350 199075 658337 618719 1402892 1372115 419656 414881 606838 610824 744914 728602 776934 777068 818137 836661 802585 884986 1864204 1955214 1241223 1032495 660758 645447 781923 774958 811795 825192 850216 858313 951041 956158 4123545 4220281 40.15 71.8 1
12:51:18 2024-01-25 618292 612897 200603 193792 305151 310935 315443 311648 205576 204290 247794 251062 290565 291221 3423232 3714416 5371868 5230802 998076 1035556 276236 244907 255866 253948 283476 275033 274170 275878 198629 198729 652347 611600 1433335 1374574 420155 419072 606672 608860 752230 733905 772290 779541 820761 829500 795533 890158 1873477 1962856 1213790 1020253 658354 649327 778570 775470 817530 827562 844118 855761 957950 959581 4082411 4212458 40.15 71.8 1
12:51:19 2024-01-25 618025 613190 200527 194234 305124 311916 313971 312157 205542 204720 246352 249739 291082 288703 3421191 3642311 5343892 5224320 998115 1033808 276359 245558 254908 255372 282611 275490 274116 276991 198070 199561 628042 619310 1410576 1361805 419619 418480 603410 613464 749956 728747 774731 783729 818886 828189 804867 889708 1872146 1975985 1234925 1026114 662111 646432 774962 779504 816336 820406 848152 860006 959310 951970 4049602 4224168 40.15 71.8 1
12:51:20 2024-01-25 623512 614186 196210 194049 304905 311916 314007 312193 205223 208680 245593 251016 290361 292118 3423232 3663057 5325241 5188776 981669 1031687 277458 244635 254046 253807 283056 275806 272845 276230 198629 198971 626333 618795 1397031 1372620 421054 417083 605550 610555 747288 728917 779997 776884 818717 837844 802585 883541 1864204 1953135 1217654 1032495 659759 646432 781923 778364 811795 825192 850857 860150 948244 956122 4104761 4217269 40.15 71.8 1
12:51:21 2024-01-25 619610 613118 200559 193796 305160 311670 315443 311765 205576 204290 245628 251028 290659 291194 3423232 3705037 5371868 5205563 992412 1033064 276644 244259 253868 254088 283220 274333 273162 276194 198629 199144 659041 613426 1415052 1377971 418960 417083 607269 608787 751658 731114 773115 777263 820145 834625 797826 888218 1870816 1962471 1234925 1023197 658822 651242 780816 774828 813954 827562 846903 856407 955914 962485 4072859 4214802 40.15 71.8 1
12:51:22 2024-01-25 617854 613190 200496 194098 304196 311916 314963 311175 205542 204864 245593 250739 290637 288586 3416315 3658143 5343892 5220594 1001038 1030184 276608 244635 254514 255394 282868 275175 272674 277329 198350 198763 641072 615183 1441411 1365692 420155 418371 605022 613637 751546 727603 776665 782789 817557 829162 802585 890443 1873477 1979878 1229168 1023197 664474 650284 777166 776640 817530 820406 843481 862794 957397 957547 4033255 4220582 40.15 71.8 1
12:51:23 2024-01-25 626512 613118 200456 194370 304232 313072 314706 311872 205257 208533 245593 251832 290494 290291 3423232 3663057 5315915 5196184 983699 1033064 277884 243508 253868 254443 281892 275633 272865 276479 198350 198902 650182 616948 1398099 1368724 421354 414520 604368 613025 745098 728710 778645 778173 817447 837143 802437 882360 1864204 1954868 1231087 1035440 661640 646926 779710 779243 810644 820478 852104 862141 948244 952006 4108618 4227182 40.15 71.8 1
12:51:24 2024-01-25 618292 613006 196576 194414 303937 312149 315960 310891 205576 205151 245628 250469 291046 288550 3423232 3691850 5390519 5207506 1000218 1033157 276680 244294 253090 254869 281130 275597 273127 275211 197444 198763 657329 613426 1402720 1373089 419286 417300 601633 606500 747838 727714 773405 783864 824548 829914 799589 891391 1878814 1973432 1223207 1021875 664000 651242 774962 774607 818747 825192 846597 859537 957397 960151 4025977 4205137 40.15 71.8 1
12:51:25 2024-01-25 625262 613150 200456 194234 304196 310499 314963 312121 205399 208680 244802 251554 290816 288513 3416315 3672329 5345980 5198141 990786 1031600 276779 243508 254693 255429 281892 275211 273127 275668 198070 198452 654470 621081 1420920 1369200 421514 414772 601208 609973 746339 726168 776971 779577 818717 836994 804157 886395 1865521 1978320 1229168 1035365 664000 647238 779378 777227 810948 820442 853183 861266 948244 955619 4075326 4224168 40.15 71.8 1
12:51:26 2024-01-25 625365 613118 200527 193792 303870 310029 315960 311330 205723 205151 244802 251237 290565 288586 3416315 3709419 5376954 5183106 987253 1031687 278275 243474 254873 254053 282015 274333 274347 274562 197307 198452 651611 620080 1428494 1376992 421551 414845 606692 606500 745171 731055 775596 777263 820798 835480 798108 883690 1873515 1947587 1199201 1029043 660758 651132 781598 772449 815261 829245 849086 856172 953884 961438 4095369 4209871 40.15 71.8 1
12:51:27 2024-01-25 619273 613154 200108 194405 302662 310717 315960 310233 205576 204864 245593 250469 285450 288572 3420793 3698756 5380969 5204801 998152 1030101 277494 244294 258291 254869 281471 276056 273056 275668 198629 197866 660187 612988 1400794 1368692 417735 418185 601244 610158 751427 726168 773941 779614 818335 829392 801979 889039 1872045 1971476 1204516 1022604 665422 650985 774925 777031 815817 825010 846411 859388 957397 957547 4023600 4220820 40.15 71.8 1
12:51:28 2024-01-25 625730 613150 200139 194300 304232 310935 315479 311902 205302 208387 244837 251272 290637 288513 3420171 3672329 5343892 5192478 989371 1030225 279473 243543 258656 255261 281537 275140 273091 275862 198350 198763 642481 620573 1427426 1370171 421551 414809 601944 610592 745171 726682 776934 780449 818137 834302 802585 886322 1868160 1961464 1210023 1033966 662583 649405 781005 780352 811756 823114 855162 863048 950090 955845 4080149 4223485 40.15 71.8 1
12:51:29 2024-01-25 625346 613154 200456 193722 305196 311707 315960 310562 206114 208387 245421 251307 287185 290381 3416315 3713409 5381268 5202550 993102 1033064 277494 243578 254259 254478 283108 275175 273928 276056 198629 198452 651611 612550 1418216 1380456 417735 414845 605550 608231 751129 729505 772252 774994 823123 834265 797629 886322 1870816 1958685 1211907 1025109 658822 652166 781369 774279 815804 828966 849403 857516 953701 962302 4105363 4217570 40.15 71.8 1
12:51:30 2024-01-25 618292 613001 200139 194405 303696 311809 314928 310886 205611 204864 245593 250714 291046 288658 3418752 3676901 5362542 5207506 1001038 1033064 277494 244294 258291 254869 281695 275633 273127 275668 199485 197866 658513 612950 1403793 1367641 418031 418804 601053 608860 751129 726168 773390 782613 818372 829428 800238 889076 1876190 1975671 1145295 1020290 662583 651242 774690 774366 816336 825228 846597 861348 959088 959240 4018636 4220189 40.15 71.8 1
12:51:31 2024-01-25 626507 613046 200492 194059 304232 312628 315443 312877 205799 203799 244802 250853 291055 288527 3423232 3671153 5353217 5190733 992750 1030101 276779 244259 254154 255475 281892 275175 273091 276056 198350 198452 647943 621081 1410682 1368724 421850 414809 601208 608860 742805 726682 778113 781273 815991 829572 801224 885654 1862825 1958685 1206257 1033966 662583 647456 777469 777227 810644 822422 852141 860006 951077 953388 4091595 4232890 40.15 71.8 1
12:51:32 2024-01-25 627112 616039 197832 193616 304158 310357 315960 310162 205576 208423 244872 251589 287054 290254 3420793 3713186 5386681 5181381 987253 1031687 276839 243508 258327 254478 282055 274369 274347 274597 198629 198577 655899 617908 1411380 1381322 420882 414809 604851 606500 745171 728365 774492 774994 824713 836661 796752 885654 1868123 1950303 1210023 1026114 658822 651242 781369 772633 811618 825779 849086 855835 954072 955593 4095369 4228790 40.15 71.8 1
12:51:33 2024-01-25 619939 613082 197129 194295 304080 310829 315419 310998 205902 204828 245593 249773 290637 288577 3423740 3693293 5376954 5200085 1000218 1031600 276680 244089 255452 254905 280999 275175 273127 274825 197135 197901 654470 613426 1404045 1374063 418990 417300 602131 607135 749524 727493 772290 784085 822578 826405 797261 892752 1877406 1969274 1226973 1021742 662307 651205 773826 773730 816336 826394 846634 858313 960183 957547 4035383 4205212 40.15 71.8 1
12:51:34 2024-01-25 625365 617956 197397 194088 304828 310864 314275 312014 205297 206018 247626 250714 288282 288333 3423232 3663814 5353217 5211733 990786 1028711 276779 243543 258291 255297 281774 275175 273127 275668 198070 199075 642481 621081 1431563 1370171 421850 414809 606293 609725 745171 726682 778113 780719 818496 834302 802585 886322 1866796 1962309 1231087 1032495 662583 646962 777432 778094 811220 820442 850253 859396 952425 953351 4070770 4211254 40.15 71.8 1
12:51:35 2024-01-25 626356 613190 200563 193827 304873 311303 315455 311399 205656 205873 245487 251133 286570 288441 3423740 3698891 5386387 5186805 986643 1032954 278275 243578 258181 254691 281962 273914 274611 274825 198489 198452 645300 619310 1430279 1379364 421551 414845 604947 607135 745171 731784 774108 777300 823160 835480 794934 886322 1869487 1943936 1217557 1028831 659955 648868 779710 773730 811220 827014 850894 855152 950368 957547 4108229 4218148 40.15 71.8 1
12:51:36 2024-01-25 618108 613154 197469 193796 305872 310789 315960 311648 205799 205368 247904 249532 287899 288405 3424018 3706377 5407997 5215286 1006050 1033157 277494 244089 258059 255548 281568 274369 274347 274825 198489 198452 654470 615259 1424308 1373089 419619 417890 602335 607997 747838 727714 773390 784085 820932 827023 797261 892414 1877406 1971440 1231087 1017320 660699 650284 774962 774828 818689 827562 842882 856445 960183 960260 4054194 4212648 40.15 71.8 1
12:51:37 2024-01-25 620259 613226 200382 194098 304945 310064 314999 313583 204762 208640 245628 249704 287697 288333 3434712 3654655 5355697 5205563 995940 1030101 277013 244907 254514 254905 281962 274982 273162 276336 198070 199110 644509 620052 1411883 1360977 421551 418480 602335 609493 747273 727714 776971 783529 816400 829428 802585 890378 1870816 1967878 1234925 1026114 663601 644572 774962 774958 812767 820514 848408 863447 956592 946615 4070770 4211254 40.15 71.8 1
12:51:38 2024-01-25 624844 613159 200563 193792 306092 310314 315479 312157 204938 208787 245386 250853 290637 290291 3420171 3705187 5379994 5197662 987920 1032332 278080 244089 255180 254478 282955 273878 274803 275668 198070 198763 648753 621835 1402019 1374063 421886 414917 606672 607797 744496 731609 774731 778401 820896 836071 796660 886322 1862862 1949491 1238763 1031028 657886 646469 779710 774958 811220 827562 850253 855152 948354 957547 4123545 4218148 40.25 71.8 1
12:51:39 2024-01-25 617858 613118 195929 193621 305196 310029 314676 311211 205434 204147 246352 249773 290157 291221 3418476 3694482 5378692 5201638 994520 1031687 276430 244154 253444 254053 283194 274333 273127 275384 198629 198729 651611 611675 1438829 1374063 418960 417300 606445 608860 749499 732341 772290 778437 820761 829536 797863 890270 1872146 1958685 1211907 1020290 659485 651242 780816 774828 815144 827562 847840 855835 955237 955556 4082599 4211554 40.15 71.8 1
12:51:40 2024-01-25 615299 613154 200246 193796 303333 311733 314042 310957 205434 204290 247619 249773 290601 288622 3413489 3667522 5350436 5229495 999463 1029991 276501 244154 255143 254516 281821 275913 272258 276056 198629 198452 654470 613162 1429575 1364843 418067 417300 602372 611750 751165 725653 773941 781310 818775 828844 802585 890378 1873477 1975671 1219440 1020290 664000 651242 774412 774958 816336 820550 845995 858313 956684 957547 4023876 4199182 40.15 71.8 1
12:51:41 2024-01-25 625734 615623 200179 194405 304223 311006 314742 311683 205257 205151 249832 251062 290655 288513 3420793 3672948 5325241 5191602 984870 1032337 277208 244154 254224 253983 281786 275455 273526 276107 198489 198936 641072 617545 1414733 1370154 421054 414664 604693 609027 745171 727337 777699 778401 817557 836661 802585 883122 1864204 1958685 1231087 1034703 660758 646469 781923 777263 811795 820550 851322 858313 946905 953388 4098628 4211216 40.15 71.8 1
12:51:42 2024-01-25 618020 612650 200387 193817 305160 310064 314999 311211 205576 204147 245628 251051 290251 290773 3413880 3714416 5373535 5198141 990980 1032332 277013 244084 256319 254623 282739 275069 273822 275526 198629 198798 645300 613426 1413986 1382302 418960 414881 606445 608588 751658 731691 772252 776957 823196 834157 797298 886322 1868160 1961721 1234925 1024654 658822 652166 781369 773730 813378 826978 849086 857702 955914 961071 4108618 4208796 40.15 71.8 1
12:51:43 2024-01-25 625291 615048 200355 193436 304267 310717 314078 310855 205257 208787 244837 251051 290709 288323 3413880 3651523 5354911 5194435 994520 1030225 278080 243578 254154 255297 281787 274789 273091 275668 198629 198867 653041 622821 1407920 1368724 422038 417155 602874 610319 747288 726572 778666 782613 817180 829536 801263 888218 1868160 1962471 1211907 1029562 662583 643663 774962 774994 811795 820514 849086 860913 953884 952006 4058307 4211216 40.15 71.8 1
12:51:44 2024-01-25 625463 613154 200568 193486 305877 308156 315515 311434 204336 208605 244872 249773 290664 288658 3413880 3680399 5371868 5183106 985941 1031106 277884 243918 254514 254123 283062 273495 274418 275668 198070 198798 651611 620194 1404535 1375552 422558 416974 606838 608823 744386 731554 780591 780389 821043 835480 797261 886322 1865521 1946642 1211907 1031028 656952 646323 778750 774828 811220 827562 850894 855798 951077 956871 4120023 4218148 40.15 71.8 1
12:51:45 2024-01-25 617582 613159 200494 193181 306294 309559 314999 310957 204972 204720 246007 249289 290637 290291 3413880 3690856 5399844 5205563 1003898 1032419 277494 245012 252725 254553 282859 274106 274347 275597 198629 198729 654470 620998 1415263 1374063 419619 419446 604947 608081 753687 730819 774417 784011 823014 830079 797848 895218 1877332 1970671 1226973 1025528 662583 651205 774925 774279 817546 827791 845356 858313 961579 959581 4035383 4217810 40.15 71.8 1
12:51:46 2024-01-25 624811 612929 200496 194405 305120 310499 314963 311867 205223 203833 244837 249739 285636 288577 3423127 3653784 5353217 5196184 995940 1030064 277757 244294 254154 255261 281900 275175 273091 276056 196881 199526 651540 620194 1399380 1360977 421813 419072 603410 610787 749778 728563 780554 785857 817447 832854 804756 891354 1874846 1972635 1233006 1026114 662583 644991 777266 779504 815070 820514 849086 864199 957950 951934 4054194 4211287 40.15 71.8 1
12:51:47 2024-01-25 622971 612929 196201 193757 305160 311435 314007 312157 204904 208680 245593 250469 290565 292155 3418752 3657854 5324966 5186805 983140 1031563 277494 244089 254873 253840 283405 274947 273091 276515 198210 199040 642481 620955 1402032 1370171 420547 417264 606409 610356 747104 729469 776934 776921 820896 837626 802290 887217 1865521 1954117 1215735 1034195 659814 645483 781923 774958 811795 827039 852724 858276 952425 957511 4126491 4218148 40.15 71.8 1
12:51:48 2024-01-25 617845 612965 200568 193792 305626 312259 315924 312121 205399 204290 245972 249773 290565 291633 3415587 3695808 5362542 5201850 992412 1032419 276185 244259 253444 254053 283278 274333 273928 276056 198363 198729 641072 611675 1406595 1375600 418960 419100 606747 608860 754171 731572 772252 780352 820761 829536 800084 891204 1876190 1963376 1236844 1019691 658872 649604 778787 774131 819851 829318 843481 855115 961927 960260 4063609 4220820 40.15 71.8 1
12:51:49 2024-01-25 617559 613154 200460 193779 304905 312579 314042 313107 204870 204864 245593 249670 291046 288554 3418752 3639335 5343892 5214942 997364 1030092 276414 244259 254154 254834 282112 274754 273091 276515 197514 199110 646502 618719 1404557 1359478 420584 419072 603410 610356 749413 728230 776934 784085 816400 829392 805304 890158 1870816 1966169 1211907 1028351 663527 647562 778233 778689 814104 825601 851434 861991 955237 954025 4079655 4211216 40.25 71.8 1
12:51:50 2024-01-25 625254 616205 197684 193761 305048 309020 315960 310922 204904 208751 244837 250853 290974 288689 3418752 3694618 5381268 5186805 987253 1031604 278275 244710 253267 254834 283185 274141 274803 275404 198350 198729 643891 620637 1403640 1378387 422185 414881 604693 607997 742732 731572 774658 778401 824363 836661 795497 884986 1868160 1943973 1223207 1028794 660758 652183 783394 773582 815261 828659 850184 856831 956408 962947 4101222 4219331 40.15 71.8 1
12:51:51 2024-01-25 620659 613154 196580 194405 303271 311667 315816 311367 205576 204864 245421 250469 290659 288261 3420793 3683967 5388865 5205563 1003273 1032332 277263 244294 254873 254869 281262 275793 273127 275211 197444 198418 654470 614668 1401965 1373089 419619 417890 602335 607997 747801 728230 773390 784085 821959 828225 799031 891682 1872008 1973617 1226973 1022529 662583 651205 774375 774607 817583 829872 847691 858201 963405 959435 4039610 4218148 40.15 71.8 1
12:51:52 2024-01-25 625365 613190 197509 194053 304619 310935 314963 311648 205257 206018 244837 249773 291046 288581 3418752 3659034 5353217 5198141 994520 1030239 278275 244508 254514 255654 281892 275211 273127 276056 198629 198729 654470 622413 1401280 1367753 422185 417264 604537 610592 744914 726682 779220 782973 817758 829536 802548 888852 1868160 1964397 1210023 1029562 662583 645520 777820 774958 811795 824207 851322 861804 957951 955845 4075326 4229523 40.15 71.8 1
12:51:53 2024-01-25 625365 613118 200487 193796 306092 309055 315672 311363 204870 208751 245215 250853 291297 291218 3418752 3688252 5377363 5179410 987681 1031687 277884 244259 258656 254834 282028 274070 274768 275404 198070 198902 647414 620573 1423839 1376992 422148 414881 605550 608428 746229 732645 774658 777263 822578 836661 796530 884986 1868160 1943936 1213760 1028464 660699 649364 780816 773730 811220 830143 850857 853293 952680 963484 4102890 4223121 40.15 71.8 1
12:51:54 2024-01-25 620932 616467 197406 193887 304837 309488 315924 310922 205399 205151 247831 250960 291046 287652 3413880 3707771 5412045 5207506 1003861 1031600 277263 244544 252725 255261 281892 274333 274575 275211 198489 197866 648119 617403 1409989 1373089 419619 417300 602131 607997 747141 728747 773390 784085 823160 828189 797826 892994 1876036 1970671 1206365 1023197 662583 651205 775605 774279 816336 826978 846597 858313 962027 960260 4032222 4223121 40.15 71.8 1
12:51:55 2024-01-25 625328 613046 197129 193616 304731 310793 314748 311470 205188 203799 244837 249739 290842 288031 3418752 3652660 5362542 5196184 994243 1028706 278275 244224 254154 254869 281984 275175 273127 276056 198210 198452 642481 621835 1442613 1364843 422185 417264 602874 608860 750427 726682 779257 782973 817758 829536 801794 886322 1864204 1961464 1231087 1033966 662583 647420 778270 776640 811220 821768 850894 863410 951041 953351 4070770 4219331 40.15 71.8 1
12:51:56 2024-01-25 626703 616435 197684 193616 304981 309852 315816 310779 205405 205440 246570 250924 290530 288662 3413880 3703877 5371868 5186805 985141 1031563 278080 243791 258291 254123 281927 274333 274575 274334 197135 198729 652505 621081 1419647 1374063 421850 414881 605550 607364 745700 731718 774694 778401 820798 836071 796697 885654 1864204 1943936 1219440 1029562 656915 645976 778787 774828 811220 828732 850857 854544 951077 956871 4120023 4236064 40.15 71.8 1
12:51:57 2024-01-25 616541 613118 197962 193471 305804 311744 315636 311033 205439 205295 245866 249532 285567 290506 3418752 3696127 5380932 5207506 1003861 1031563 276680 244841 252725 254834 283185 274072 273928 275404 198489 198729 643891 615788 1406243 1372115 419619 419368 605121 608231 751546 729432 774492 782418 823160 828189 795497 891682 1872045 1962272 1217557 1018303 658822 649327 774962 773730 818689 830254 842845 855798 960183 960260 4060699 4211441 40.15 71.8 1
12:51:58 2024-01-25 618099 613190 196260 193792 304910 311408 313720 312565 205336 204686 248116 249601 287292 288441 3421939 3645593 5349406 5230043 997364 1030101 276414 246460 254154 254869 281927 275175 273127 276515 197514 199653 647952 618719 1402066 1360977 420584 419368 602918 610824 749463 728230 776971 784085 817286 829428 804867 890378 1870816 1976801 1223617 1024654 661640 647383 774962 779504 818109 820406 845356 861266 960183 953351 4042634 4205175 40.15 71.8 1
12:51:59 2024-01-25 621667 613118 200532 193757 304901 311443 313786 312193 205257 208533 247444 250995 286879 292259 3424575 3674038 5346319 5196184 987958 1032972 277458 244224 258327 254088 284086 277182 273127 276515 198070 199075 644464 620637 1407837 1372115 421551 417300 608167 609924 746008 732682 779203 777263 818372 834302 800238 886322 1864204 1949491 1227249 1031761 657886 645520 781923 774958 811795 827205 851509 858313 951077 956834 4131900 4224168 40.15 71.8 1
12:52:00 2024-01-25 616541 612897 195895 193586 305626 309993 314742 311140 204938 204290 245593 249739 290290 291184 3427190 3695050 5382132 5211222 992449 1031600 275762 244544 255485 254018 282753 274333 273127 275440 198629 198625 657280 611238 1442904 1374063 418662 417300 607306 608860 750030 731645 772290 778952 820761 829536 796660 888852 1870816 1961464 1211907 1021742 658822 651205 780450 774828 815721 828732 846634 855798 957678 960260 4069872 4217570 40.15 71.8 1
12:52:01 2024-01-25 616531 613109 200315 193792 303342 311479 313494 310922 205542 204290 245593 249704 290974 289697 3418752 3657040 5355697 5216527 1003084 1029917 276185 244600 254154 254478 281892 275314 272619 276515 198070 199040 642658 615349 1405616 1364293 418362 418776 603838 610392 751129 728747 774658 782973 816400 827023 804296 890383 1868160 1977072 1200607 1022604 662583 649327 776158 777190 817530 822422 844118 860006 957397 954772 4036870 4208796 40.15 71.8 1
12:52:02 2024-01-25 618292 613118 200532 193788 305191 310029 314963 311211 205399 204290 245593 249773 290330 290857 3418752 3705037 5368044 5210549 999504 1032954 275426 244907 254873 253948 283277 278292 273787 275455 198489 198452 642481 611675 1438615 1376531 418326 419072 606875 608860 752727 732899 772257 780719 823160 829500 795533 891616 1872146 1961464 1211907 1018804 658354 650284 779158 774828 818689 827791 844155 855798 956008 959581 4073005 4208438 40.15 71.8 1
12:52:03 2024-01-25 617411 613154 200563 193788 304695 311443 313053 311902 205223 204290 245593 249704 291046 288622 3413880 3645123 5343892 5211222 997367 1034083 276359 246388 254332 254729 281887 274840 273021 276336 198070 199722 641606 618868 1398495 1360013 419656 419072 604747 610897 749426 728747 776971 783529 818409 828225 804867 890420 1870816 1975400 1221661 1023197 661169 647420 774962 777813 816372 819792 844118 861266 960183 954772 4048408 4220582 40.15 71.8 1
12:52:04 2024-01-25 621788 611358 200422 193757 304232 310971 313529 311648 204938 205151 245593 249773 290086 290857 3413880 3661773 5325241 5188776 983140 1029334 277299 243543 255522 253842 282541 275579 272809 276372 198070 198798 639663 618681 1410820 1370671 421354 414881 605809 609899 746229 730473 778396 777068 817557 836661 803584 886433 1862880 1949417 1217654 1029562 657886 645064 781923 774994 811795 820586 849086 858313 948354 954772 4120023 4217810 40.15 71.8 1
12:52:05 2024-01-25 616541 612219 200559 193181 304695 309776 314742 311175 204938 204290 246007 249704 290086 290327 3411447 3691850 5368151 5198141 991003 1031600 275762 244596 258363 253698 282793 274333 272915 275384 198629 199062 653041 612112 1412586 1374574 418960 418371 607269 609533 751546 731536 772290 779577 820969 834120 797224 888218 1870816 1963089 1211907 1020290 657886 651205 779340 774828 816336 827562 846597 855798 956008 960260 4070770 4199182 40.15 71.8 1
12:52:06 2024-01-25 616541 612929 200418 193796 304267 311479 313529 311211 205223 204290 245628 249704 290565 288297 3413489 3648765 5343892 5214942 998152 1030138 275797 244500 254154 254478 281927 275370 272900 276550 197514 199110 645894 617832 1433675 1361805 419177 419629 603728 612330 752727 728710 776094 783974 816400 828225 804867 892552 1870816 1971440 1213815 1023197 662583 647456 774962 778364 817530 820606 844118 860006 957397 953351 4048408 4217810 40.15 71.8 1
12:52:07 2024-01-25 620367 612147 200311 193626 303271 312190 314042 311902 204904 204864 245215 249739 290086 291303 3418752 3652629 5326975 5188776 982478 1031089 277494 244425 254514 253309 283653 274333 272674 276515 198070 199479 647323 619310 1429205 1369594 421956 416974 607195 612592 747288 732379 777965 778173 821043 836552 802548 883690 1862880 1948955 1237311 1031761 658822 645520 781561 778136 811795 824610 850296 858313 951077 956158 4111793 4224168 40.15 71.8 1
12:52:08 2024-01-25 619563 613118 200387 193447 304945 310029 314734 310268 205576 204147 245593 250853 290121 290327 3413880 3709120 5373535 5198141 990786 1030225 276680 243543 253479 253875 282683 276546 273127 275633 198070 198452 641072 611562 1409633 1379093 417735 414881 606315 608639 750479 734465 774597 778726 823014 834120 800158 889806 1874846 1958685 1210023 1020290 658354 650949 779674 774828 817530 825815 846448 856445 956592 959581 4070770 4208796 40.15 71.8 1
12:52:09 2024-01-25 608675 613118 197420 193621 302977 311733 313786 311175 205399 204290 246007 249704 290229 288671 3423232 3642349 5343892 5209437 998189 1030101 275797 244294 254154 254123 281856 274333 273127 276550 197514 199457 645894 616948 1408601 1359942 419656 419072 604423 610392 750561 728747 778846 783864 818533 831567 804793 893302 1872178 1979081 1211907 1026114 660699 645520 774962 779504 817583 820406 847877 860006 958225 953816 4042634 4236064 40.15 71.8 1
12:52:10 2024-01-25 620222 611322 200277 193185 305160 310717 314477 312157 204904 208352 244872 249739 290157 291669 3413880 3661732 5354911 5188776 986988 1030101 277494 243543 258218 254656 283617 272695 273127 276056 197792 199075 643035 621081 1397543 1374063 421551 414917 607306 610158 746869 733876 778113 777300 818372 836401 801869 886788 1869515 1945772 1217557 1031247 658595 649181 781598 772633 811795 826396 850857 856247 951041 959581 4098628 4217570 40.15 71.8 1
12:52:11 2024-01-25 616173 613190 200563 193792 304937 309090 315960 310268 205399 208387 246882 249739 290709 287630 3413489 3701345 5405319 5200085 1003898 1030868 277299 243578 254532 255475 281694 274106 273963 274790 198350 197832 655899 613388 1400743 1372115 419323 417300 601480 607135 747838 727714 773390 784085 820932 826405 797298 891720 1878858 1975404 1200818 1022604 662583 651132 774925 774791 816421 826249 846560 858313 960219 959240 4025977 4206429 40.15 71.8 1
12:52:12 2024-01-25 624475 612893 200134 193626 303982 310029 314485 311175 204938 208787 244837 249739 290601 287693 3418752 3650067 5353217 5198141 993064 1027112 277884 243543 254154 255261 281694 274754 273703 275668 198350 198487 653041 621524 1397702 1366293 422222 417300 601208 608860 744914 726682 778150 781864 817144 829536 801410 890958 1868160 1964397 1211907 1031983 664552 649405 779378 779243 810608 823114 855504 862606 950053 953315 4087941 4220281 40.15 71.8 1
12:52:13 2024-01-25 621751 612224 200492 193511 304552 309993 314999 309294 205611 204720 244837 251051 290251 288622 3413880 3713409 5381193 5188776 988864 1032332 277884 243508 258509 254123 281927 274333 273127 274790 197170 197866 648119 616948 1408938 1379364 420918 414845 604231 606864 745171 727601 774492 774644 823196 836071 793249 883727 1868160 1943874 1197385 1028026 660229 649364 781561 774366 811648 829905 853333 854396 952791 961547 4096367 4215142 40.15 71.8 1
12:52:14 2024-01-25 619939 616472 200456 193757 304588 309559 315960 310664 205439 204864 245593 249773 291046 287464 3418752 3698905 5404329 5207506 1003898 1033064 276715 243578 254154 255511 281856 274333 274383 274825 198350 197901 653041 613388 1405586 1372115 419656 417300 602095 607135 747178 727714 774217 784085 822578 827023 797899 893026 1877406 1971440 1223207 1018804 660699 650284 774962 773181 818689 828550 845966 858736 962721 960187 4037501 4210685 40.15 71.8 1
12:52:15 2024-01-25 620222 613226 200250 193827 303972 312185 314706 312157 204302 208751 244872 249312 288041 288513 3413880 3643414 5353217 5200085 994520 1029371 277299 244259 252725 254691 281694 274789 273091 275668 197931 198487 651611 621081 1402555 1362908 422222 418480 601480 610123 746708 726682 778703 782973 811365 829270 802548 890270 1868160 1962856 1225330 1026566 662111 643590 774962 776640 811618 820514 847877 858774 957544 953928 4056366 4223121 40.15 71.8 1
12:52:16 2024-01-25 624394 615773 196137 192810 305187 310029 313529 311907 205336 205368 244837 249704 290361 290979 3414954 3663205 5328697 5190733 983251 1029567 276680 243543 254514 253344 283552 273530 272674 276515 197514 198937 644464 619310 1430617 1369200 420882 417300 606838 609493 746758 730574 779257 774410 817758 835480 800238 883765 1861556 1948109 1233398 1031028 657886 645520 781561 774958 811795 825228 848408 858313 951077 956158 4121181 4211104 40.15 71.8 1
12:52:17 2024-01-25 615644 614296 195835 193616 304516 309887 314562 311175 205188 204004 245593 250995 286606 290888 3413880 3692288 5373535 5198141 992486 1030358 274918 244294 254514 254432 283185 274106 273091 274825 198070 197866 647943 611312 1419573 1370171 417146 418776 605587 608602 751129 731187 772290 779541 820798 829572 796133 890308 1869487 1958685 1211907 1018841 657886 649364 777607 774828 817259 827562 844155 855190 956592 959240 4073118 4212886 40.15 71.8 1
12:52:18 2024-01-25 618216 615966 197406 193581 304516 311738 312839 311470 205792 204434 247941 249635 290903 288513 3415587 3639386 5333981 5196184 994520 1028568 276644 244259 254154 254088 281624 274333 273056 275597 197514 198867 642152 619607 1424470 1359478 420918 419072 602335 611460 748881 727714 776934 783529 816400 829392 802585 890158 1868123 1967842 1210023 1025384 661640 645726 774925 777031 811795 820442 849086 862430 955200 953999 4060699 4217810 40.15 71.8 1
12:52:19 2024-01-25 622934 615263 197684 193305 305190 310936 314562 311943 204767 205440 247415 250297 287028 288369 3414254 3681602 5374016 5182322 985141 1029422 278275 243508 254514 254053 282002 274298 274347 274527 198070 197832 647323 619310 1408528 1377971 421514 414809 604596 607099 745957 729432 774492 777227 822578 836071 795497 884986 1868186 1945809 1221323 1027577 658822 648373 779710 773730 810601 829318 850894 854507 950332 957547 4110350 4205137 40.15 71.8 1
12:52:20 2024-01-25 618283 613118 200501 193181 305124 309020 316209 311363 206056 205153 245487 249601 287377 288333 3421939 3702618 5409748 5210232 1003861 1031563 276908 243404 254154 255226 281427 274298 273928 274334 198489 197832 648119 613426 1410527 1372115 418990 417264 601517 606612 747141 727714 773390 783813 821923 829914 796660 892317 1877369 1970671 1226973 1021742 662583 651205 774375 774828 816299 826978 846597 858736 960183 959581 4029624 4208438 40.15 71.8 1
12:52:21 2024-01-25 623412 612857 200460 193713 304651 308120 315924 310233 204727 205295 244802 249739 290494 288631 3422621 3694718 5376577 5184822 984438 1030064 277458 245072 254475 254018 281831 272660 273928 274754 198188 198314 646709 619607 1405032 1375750 421514 417622 605550 607566 742695 731055 774658 778578 820725 834302 795497 883653 1864112 1949902 1221323 1029525 656993 648373 781369 772049 810644 828732 851509 853219 948281 957547 4097667 4217570 40.15 71.8 1
12:52:22 2024-01-25 618292 613082 200416 193150 304196 309438 314928 310162 204904 204576 244837 249670 290565 288212 3409386 3689647 5402591 5200328 1000105 1031144 276430 243508 254154 254443 280571 274947 272845 274051 198489 197763 657329 611675 1403565 1371130 418326 417264 599863 607476 747141 725616 772252 783529 819529 827023 797826 889671 1873477 1970671 1219440 1019031 662583 651205 773826 774828 814530 825412 846597 858313 959310 957511 4020232 4205437 40.15 71.8 1
12:52:23 2024-01-25 624438 613118 200279 193792 303267 309524 313971 310233 204870 205295 249650 249773 290565 287563 3413880 3661634 5348657 5199656 993625 1029678 278168 245981 254009 254694 281602 274298 272865 275211 198070 197901 648119 620826 1425028 1365692 421850 414845 602372 608134 745700 726682 778076 781273 818717 829500 801373 888852 1866857 1961464 1231087 1028794 662583 644536 776158 777031 811795 820442 849086 860763 955200 954036 4063600 4199145 40.15 71.8 1
12:52:24 2024-01-25 623853 612147 200271 193146 305151 308085 314928 311175 204302 208533 244802 249739 290651 288067 3411447 3681602 5371868 5177808 988403 1031877 277351 243404 254621 253948 281715 274543 274170 274193 198489 197797 653041 620194 1414463 1383670 422148 414772 603838 607135 742732 732379 774492 776677 823160 836071 797318 883690 1868123 1943874 1208279 1026114 659759 649327 779710 772596 810644 830291 851509 853256 951041 960260 4098294 4220582 40.15 71.8 1
12:52:25 2024-01-25 618292 612147 200139 193757 303946 308156 315666 310197 204938 204576 244837 249704 290974 286911 3413880 3701263 5399844 5205563 1002392 1032575 276359 246119 252472 255121 281518 274192 273021 274385 198629 198314 655899 613200 1397031 1372115 418990 417228 601480 606318 749413 728230 772252 784085 823014 828741 795497 891687 1874809 1966484 1223207 1018804 661640 650284 774464 772633 817530 826978 842845 857665 961543 958903 4035383 4205437 40.15 71.8 1
12:52:26 2024-01-25 621778 613118 200279 193582 303307 309488 313742 311612 204268 208680 244837 248908 290565 288116 3413880 3643189 5343892 5196184 995723 1027112 276608 244089 252689 254623 281645 276754 272845 274684 197792 198936 638747 620052 1405923 1361994 421368 418335 602372 609457 747067 728475 779997 782973 816400 828772 802585 890083 1868123 1970020 1233006 1025384 660699 643590 773826 778364 813917 820442 847840 860763 956592 951118 4044789 4208438 40.15 71.8 1
12:52:27 2024-01-25 620186 612989 195903 193146 304191 310499 312762 311175 204234 204720 244837 249704 285481 291147 3409386 3653511 5315915 5183106 979539 1027080 276644 244132 253090 253274 281892 274333 272202 276194 198035 198798 641072 618275 1407203 1370671 421054 414700 605772 611713 747251 728747 776383 774865 817557 836552 802511 881106 1858913 1949230 1221492 1032495 658822 645028 781005 777190 809496 820406 850820 858313 947574 946579 4102737 4211798 40.15 71.8 1
12:52:28 2024-01-25 617798 612857 200134 193150 304196 309055 313971 308394 205399 204290 244425 249739 285824 289697 3409386 3705037 5371868 5186805 991686 1028825 277494 243099 252702 253274 281659 273460 272674 274177 198629 197626 660803 612173 1410389 1383410 419557 414628 604910 605197 747288 730782 772029 777584 823123 835480 795378 887067 1868123 1957297 1210023 1023197 659343 651205 778570 774828 815107 827791 845319 854507 955914 959581 4061091 4205325 40.15 71.8 1
12:52:29 2024-01-25 617149 612183 200268 193757 302809 310971 312762 310233 205223 204290 244872 249670 290157 288550 3413880 3647567 5334566 5205563 998115 1027112 275340 243543 254154 254053 281659 274106 272223 276515 197514 198888 647323 613426 1436604 1359478 420155 418226 604524 612587 751546 728710 776702 782789 817719 829914 802437 893528 1868160 1975131 1223617 1024654 660699 646432 774925 779206 818109 819215 844118 861229 959467 951970 4041901 4230013 40.15 71.8 1
12:52:30 2024-01-25 619273 612984 200315 193582 303298 310499 313017 311175 204904 204864 244837 249704 285824 290579 3411819 3649698 5315915 5194402 982404 1027112 276644 243543 253479 253274 281896 275335 272223 276285 198070 198729 650182 618427 1433088 1367753 419656 414881 605121 613577 744693 730190 778282 778173 818027 838400 802363 884535 1864193 1953700 1219573 1032495 659759 648446 781923 774921 811795 824791 850184 858313 948281 954735 4108285 4214802 40.15 71.8 1
12:52:31 2024-01-25 616104 612389 200382 193185 304232 309524 314007 310704 204762 204147 245593 249739 285726 290737 3409386 3662287 5368044 5201850 995351 1027112 274883 243543 254514 253274 282753 273878 273091 275176 198070 198577 642481 611675 1421764 1372115 417699 418480 607034 608860 751658 731205 777171 781500 825448 833998 799021 892664 1874846 1963376 1213790 1018964 657812 648832 777166 773730 819913 828732 842845 855152 961107 960151 4057899 4205437 40.15 71.8 1
12:52:32 2024-01-25 618025 612686 200175 193181 304196 309993 312790 312157 204302 204720 245593 248908 290086 288477 3411819 3636297 5334566 5214942 999335 1030188 274918 244089 252725 254088 281559 274298 272258 276515 197514 198729 645894 615349 1399685 1359478 418362 418480 603307 609924 750030 728747 773522 781864 816400 829145 802290 892275 1872178 1977676 1223617 1023085 660758 645689 774925 776567 814104 820478 847877 860688 956592 946579 4051195 4217810 40.15 71.8 1
12:52:33 2024-01-25 620222 612984 200527 192537 305151 308156 313750 311175 204268 208387 246497 249670 290086 288513 3411819 3663057 5343892 5179410 985978 1027075 276644 243508 254783 254053 283185 272660 272639 275633 197514 198902 643035 619310 1397437 1370171 420882 414917 605851 610592 746229 729469 776971 774994 817721 829500 797863 885654 1864150 1943613 1225330 1031983 656993 645726 780487 773703 811109 828659 853333 853293 948317 957278 4084513 4199257 40.15 71.8 1
12:52:34 2024-01-25 617873 613154 200311 193150 304588 308156 314963 310384 204870 204720 244837 248908 290565 288107 3418752 3690874 5381482 5205563 1001038 1031600 276644 244224 252653 254443 281892 272624 273162 274790 198070 197797 654470 615183 1411978 1370171 418990 418480 602984 607135 750405 728747 774492 782973 820798 828741 796752 890346 1873203 1966484 1223207 1021875 662651 650678 773826 774754 816421 825083 848189 858127 959273 957474 4020232 4199107 40.15 71.8 1
12:52:35 2024-01-25 624475 613118 200103 193181 303053 310322 313750 310704 204904 208716 249686 249498 290455 287567 3413880 3652660 5343892 5196184 991612 1027075 277689 243474 252725 255216 280999 274333 272710 274790 198070 197866 648471 620194 1403884 1364843 421886 417264 600323 609027 746229 726168 778113 781864 815955 829270 800238 888852 1862825 1960074 1223411 1028063 662583 643590 777092 776884 814030 820333 848974 860688 953664 954718 4063600 4214802 40.15 71.8 1
12:52:36 2024-01-25 623583 625209 197406 193133 305115 308120 314485 310926 204767 208423 244802 249739 285682 288550 3411447 3678986 5362542 5177427 985141 1029567 277263 243508 254154 254088 282718 272695 273127 275633 197792 198729 644464 621081 1418503 1372115 421551 414917 606445 608860 745171 731609 778113 779025 820145 835480 797826 885654 1861556 1943874 1208140 1031028 656915 645483 779303 774828 810644 827307 852575 858122 952791 955976 4122826 4223121 40.15 71.8 1
12:52:37 2024-01-25 614718 612179 200563 192841 304489 311744 314928 310668 204904 204864 245421 250957 286284 288586 3413880 3681602 5357966 5198141 996769 1030101 274954 244294 254154 253698 283185 273878 273091 274790 197931 197866 642481 612550 1399715 1370171 418990 419072 605809 608860 751697 729469 773390 779614 822578 829234 795497 887777 1870816 1958685 1213790 1016561 657886 647456 777432 773730 818109 827562 844118 855599 959125 963019 4065799 4207276 40.15 71.8 1
12:52:38 2024-01-25 618403 614727 197406 193582 305017 310971 312798 311648 205302 204507 245558 249635 290361 288626 3415279 3618878 5340088 5207506 995940 1027112 275762 243578 252725 254088 281471 274106 273091 276230 197514 199075 647952 617986 1403553 1359478 420754 418480 602984 610392 747874 727714 774731 783529 816400 826987 804867 889076 1870816 1971440 1225573 1023197 660699 648446 774962 778952 815721 820406 846597 862528 957950 946615 4051195 4214079 40.15 71.8 1
12:52:39 2024-01-25 621815 613423 197406 192970 304516 309887 314007 311140 204586 204864 244837 249739 286092 290894 3411447 3658293 5345324 5186805 986548 1027383 276680 243474 254154 254123 284059 272660 272674 275633 197514 198937 643035 620194 1393202 1370171 420918 414917 606445 610592 747016 730675 777523 774994 818372 829572 799031 886322 1861556 1946729 1221492 1029562 656915 645028 780816 774410 811795 825228 851509 857055 950368 954772 4107949 4219331 40.15 71.8 1
12:52:40 2024-01-25 616425 614621 197545 193001 304981 311303 313899 310998 205262 205116 246038 249254 290494 288622 3410698 3674642 5376954 5198141 994606 1030101 275022 243578 254693 253698 282788 273914 273127 274790 198070 197866 642481 611600 1449244 1372115 417735 418480 606445 608231 751546 729505 772290 779307 820761 829464 795533 888852 1872146 1958685 1211907 1018804 657886 649327 777432 774828 817530 828732 845356 856210 956592 957547 4067193 4205437 40.15 71.8 1
12:52:41 2024-01-25 621576 611958 195925 193181 304232 310064 313499 311836 205017 205009 245316 249601 285878 290834 3413702 3665317 5336287 5196184 985351 1029449 276323 243949 254154 253698 283529 273495 272865 276285 198084 198902 641606 620194 1401210 1370171 420918 417622 605403 609063 747288 731572 778113 777263 818372 836071 800238 886322 1861493 1946729 1215735 1031028 657886 643627 781369 774607 811795 825228 852949 857702 950368 954772 4126327 4205175 40.15 71.8 1
12:52:42 2024-01-25 615601 612394 200527 193146 304472 311694 314520 310704 204904 204290 248116 249532 286016 290652 3414612 3673927 5389366 5198141 997364 1032235 274918 244294 254154 253875 282788 274192 273127 274825 198070 197832 643891 613600 1419835 1370171 419027 419072 605550 607960 750975 729469 773390 779614 823160 829428 796567 890378 1872146 1964249 1217557 1017576 658822 648868 775047 772633 818109 828228 841648 854507 957433 959581 4057801 4196072 40.15 71.8 1
12:52:43 2024-01-25 617587 611322 200304 193181 303021 309307 312798 312157 204268 204576 244872 248908 290157 288477 3415279 3631943 5344564 5196597 991537 1027112 277494 243543 252436 254656 280999 274333 272674 274825 197931 198659 643891 620052 1410921 1363875 422185 417890 603141 608860 744386 726682 778113 781864 818986 829500 800842 888889 1864204 1964397 1213790 1028063 662583 643590 774962 777031 811795 820514 849086 860187 955466 946579 4052106 4214802 40.15 71.8 1
12:52:44 2024-01-25 622053 611322 200532 192837 305652 308120 313207 311175 204268 208387 249759 249739 289953 288550 3404252 3671659 5366792 5178986 985066 1031144 277741 243099 254154 253698 281462 272660 274100 274542 197931 197832 650182 619607 1424601 1377971 421850 414881 603229 610021 745171 731747 774071 777300 820798 834302 794897 886322 1864204 1943051 1219440 1029562 658354 645520 778570 773730 810644 827562 849981 853293 948317 956158 4108285 4214802 40.15 71.8 1
12:52:45 2024-01-25 615663 612224 200355 192568 304945 308156 314999 309980 204938 204576 246999 248701 290565 288590 3413880 3684117 5389824 5206132 1003032 1029678 276466 243949 252315 254729 281751 273460 273963 274370 198070 197832 654470 615146 1413189 1370171 419323 418480 603043 606313 750030 728230 773390 783529 820969 828741 795497 891682 1873477 1965091 1213790 1016598 660229 649364 774962 774828 818109 827562 842845 855835 959540 958903 4041901 4200412 40.15 71.8 1
12:52:46 2024-01-25 620259 612655 200175 193194 303271 309776 314007 312121 204126 204864 244837 248942 290565 288274 3411172 3635239 5334566 5185427 993549 1029641 277387 243474 252617 254764 281751 274612 272950 275262 198070 197866 641072 620637 1412507 1366259 421928 417890 601208 608860 747399 725910 779109 782418 815991 829536 800238 889039 1868160 1964434 1233006 1028063 663601 646469 777166 774994 811795 820478 850894 859396 953811 954772 4058195 4211254 40.15 71.8 1
12:52:47 2024-01-25 623927 612219 200460 193792 303969 308120 315479 310739 204938 208423 244460 249773 290086 288513 3413880 3694891 5371868 5172029 983736 1029604 277829 243879 254961 254623 281883 273772 274241 274648 198350 198280 641072 621081 1407864 1376992 422185 414881 605022 607739 746229 731032 774658 777300 823378 835962 795533 884986 1862825 1943936 1221323 1028831 658354 647456 779710 774366 811220 825815 850894 854544 948317 957547 4110627 4200412 40.15 71.8 1
12:52:48 2024-01-25 616541 613118 200351 193141 305160 308191 314999 310664 204938 204720 250112 248908 290469 288477 3413880 3690874 5392160 5201850 1000973 1031600 276680 243543 252725 254623 281715 275372 274135 274648 198350 198349 649352 616065 1419099 1372620 419474 419629 604693 607997 751546 727437 775134 783529 823160 827023 795533 895369 1873477 1961464 1217557 1014399 658822 649364 774962 772633 818689 824618 842882 855190 958825 960260 4060699 4199444 40.15 71.8 1
12:52:49 2024-01-25 617662 612691 200175 193216 304431 309559 313089 312157 204268 204720 245215 248908 290157 288513 3411447 3636790 5343892 5188776 993810 1027199 276450 243543 252725 253842 281546 273914 272674 275384 198035 198832 642481 622358 1398345 1359478 421740 418371 603229 611276 752028 726682 778076 783529 816400 832439 802585 890158 1868160 1960617 1213790 1025384 661640 644572 774962 777227 814030 820550 848481 859537 956592 946579 4042634 4199145 40.15 71.9 1
12:52:50 2024-01-25 620222 611097 195929 193172 303070 310029 312798 311683 204302 208095 244837 249704 289882 290979 3405819 3648594 5317663 5179410 977496 1027149 276908 243339 254873 252533 281927 273914 272033 276515 197514 197901 645894 617680 1401499 1371130 419547 414736 606203 611894 747288 730819 778921 777900 815955 836661 802585 882434 1864150 1949491 1237311 1029562 659814 645483 781369 774958 811795 825228 850902 858736 951114 954772 4108285 4202303 40.15 71.9 1
12:52:51 2024-01-25 614759 612861 200351 193146 304686 309803 314007 310704 204938 204290 245250 249289 290086 288658 3413880 3676372 5364316 5198141 991744 1030142 274954 243508 254514 253309 282541 273495 272674 274790 198070 197901 644067 611238 1430887 1372115 419557 419186 607232 609931 750864 732379 772141 780944 820615 833444 799932 889773 1870816 1961076 1236844 1019031 657382 648868 777166 774791 818109 827050 844155 855190 957433 957547 4061391 4196170 40.15 71.9 1
12:52:52 2024-01-25 617144 612260 200175 193181 303342 309776 312139 311938 204302 204290 244837 248942 290251 288513 3409386 3632056 5334566 5196184 993102 1027112 275797 246294 252725 254088 281694 274333 272674 276056 197236 199235 642152 618427 1432771 1357088 421588 419072 601863 612700 746919 727530 780071 784011 816056 831676 804756 891391 1869515 1971798 1211907 1024654 661640 647525 774962 777190 813342 820514 848825 860800 956863 946579 4052012 4214802 40.15 71.9 1
12:52:53 2024-01-25 619246 611326 200527 192537 305652 308120 313243 311683 204302 208387 244802 249739 289750 288513 3408742 3667113 5356593 5172029 985141 1027149 277299 243543 254154 253875 282788 272660 273127 275440 197792 198452 643035 620056 1405258 1373089 421886 417300 606875 608860 745700 732862 778846 781500 823378 838366 798884 885898 1865521 1950581 1208140 1031983 658080 645028 779710 774828 811685 827562 850216 857702 951077 957880 4124099 4205212 40.15 71.9 1
12:52:54 2024-01-25 614759 611322 197415 193141 304937 309090 314042 310233 204762 204290 245955 249704 290247 290291 3404528 3682791 5368044 5198141 991744 1030868 274954 243339 254693 253274 281962 273460 273127 274825 198070 198521 647414 611238 1420531 1372115 418960 418480 607034 608860 751123 731173 772290 778952 824363 833998 799478 891241 1874846 1960589 1193423 1018964 658872 649108 776577 774007 818689 827562 842845 858122 960274 960260 4053312 4202072 40.15 71.9 1
12:52:55 2024-01-25 618292 612650 200130 193150 302879 309055 313207 312121 204234 204576 244837 248874 290494 288035 3404528 3632656 5334566 5207511 995940 1027075 274954 243508 252725 254053 281034 273878 272639 276056 197514 199040 640176 616957 1397863 1359478 419619 419072 602335 609924 748896 726388 774658 782418 816400 827606 802585 890109 1873515 1979660 1211907 1026114 662307 645726 774925 780352 815261 820333 847803 860150 955914 946579 4050572 4208796 40.15 71.8 1
12:52:56 2024-01-25 622957 612984 197608 192502 305156 309055 313494 311648 204302 204864 246999 249704 290157 288513 3414254 3660454 5340088 5185617 984438 1027218 277494 243134 257986 254053 281989 272624 273928 274790 197792 197866 645894 620573 1401262 1373089 422148 414881 606240 608428 747768 731018 774694 777300 819658 834302 796660 884986 1861556 1945994 1211907 1031983 657932 649405 781598 773115 811759 829905 852687 855674 952791 959991 4095369 4208292 40.15 71.9 1
12:52:57 2024-01-25 618292 612897 200103 193181 304191 308156 314999 309466 204938 204576 244802 249670 290565 286750 3409386 3683967 5380932 5198141 1002392 1028339 276185 243474 252725 254869 280580 273460 274031 273915 198350 197797 646709 613426 1405268 1371130 419619 417300 601633 606500 747801 727714 773390 783729 820798 826987 796660 891682 1877664 1968217 1225090 1020290 661640 650744 776158 774366 818165 826249 846790 857516 963405 957401 4024770 4211554 40.15 71.9 1
12:52:58 2024-01-25 622156 615520 196567 193420 303271 309524 314007 309985 204767 208751 244460 251254 290565 287594 3413880 3648594 5343892 5196184 993773 1027328 276680 243508 252689 255394 281034 274333 272639 274790 197931 197832 651611 620052 1397313 1361805 422185 418185 601480 610555 746758 725616 778113 782973 815955 829536 800201 888852 1862789 1958685 1210023 1023582 662111 643590 774501 776640 813072 825448 849403 860539 956482 954040 4046934 4220750 40.15 71.9 1
12:52:59 2024-01-25 615920 614727 197689 193146 304797 308156 313720 309980 205336 204686 244802 248666 290361 288035 3412175 3681602 5390519 5201850 1001038 1030101 276450 244259 252653 254088 281927 272660 273091 274597 198070 197866 657280 616065 1428543 1370171 419619 419072 604947 607135 751129 728917 774492 781864 823160 827023 794934 890341 1872146 1961464 1236844 1016561 658822 649327 774962 772633 818747 828732 842845 855761 957433 959581 4066225 4210685 40.15 71.9 1
12:53:00 2024-01-25 616426 614731 197129 192970 303804 309887 313970 311867 203995 204720 244872 248908 286781 288320 3410698 3629197 5334566 5192478 993102 1027075 276359 243508 252725 254123 281467 273495 272674 274790 197514 198452 648753 619310 1398035 1359478 422185 418480 602095 610592 747288 726682 776971 783813 816400 829464 802585 890120 1868160 1968621 1233006 1025384 662111 643590 774962 778364 813917 820514 847877 858736 956592 946579 4041901 4215902 40.15 71.9 1
12:53:01 2024-01-25 623113 614617 196303 192836 304089 309923 312803 311760 204591 204793 247415 249670 285205 290327 3405521 3653784 5323762 5180070 984650 1027112 276608 243508 254154 254053 284059 272695 272674 275633 197514 198452 643035 618719 1387009 1370171 420918 417264 606875 610592 747016 729469 776971 775031 818372 834302 800201 886322 1860234 1944429 1223411 1031028 656915 644536 780816 776480 811795 826394 848408 858313 951077 956158 4113876 4208796 40.15 71.9 1
12:53:02 2024-01-25 614722 614346 197684 192900 304864 311303 313899 310126 204801 204864 245523 249532 285610 288545 3406100 3676372 5362542 5192870 998189 1027108 275797 244089 252725 253698 282143 272695 273127 274562 198363 197832 657280 615183 1428146 1370154 419323 417766 605550 607797 752230 729469 774492 782613 822578 828189 795497 889708 1869478 1958685 1213790 1017283 657886 648868 777997 772633 818109 828732 842845 855152 957433 959581 4060703 4199444 40.15 71.9 1
12:53:03 2024-01-25 616035 612219 200425 193176 303057 311929 312767 311872 204983 204686 245523 249185 286485 288103 3417052 3635239 5334566 5211222 997877 1028605 275233 244089 252725 254088 281462 273878 272674 276285 197514 198798 644464 616065 1407501 1359049 418990 419072 603192 610392 750030 728747 774731 783529 816400 828844 804730 887782 1868160 1967878 1210023 1025528 660699 643627 774962 778952 813954 823041 848481 862141 956592 946615 4042634 4226992 40.15 71.9 1
12:53:04 2024-01-25 621778 611286 195929 193181 303911 310064 313017 311211 204302 204545 246570 249532 285267 290920 3412175 3652515 5334566 5188776 985141 1027075 276680 243791 254154 253663 283079 273495 272258 275862 197514 198625 643035 619607 1419546 1369200 420955 417300 607306 609863 746758 731091 776971 774994 818372 836071 800201 885023 1861556 1946642 1237311 1029562 657886 643627 781561 774828 811795 825192 849086 858313 952461 954772 4120221 4217570 40.15 71.9 1
12:53:05 2024-01-25 614722 611322 200460 192963 304686 308156 313750 310233 204904 204290 245593 249670 285281 290841 3414954 3681024 5374455 5196184 991744 1028839 274635 244084 254693 253274 281962 273495 272674 274963 198070 197832 641072 609781 1421175 1372115 417110 418480 605809 608860 750030 730551 771703 778989 820798 829536 796530 887777 1870816 1958685 1237084 1017283 656915 647493 777469 773730 817530 828966 844118 855798 956008 958903 4063604 4202063 40.15 71.9 1
12:53:06 2024-01-25 615631 611322 200139 193181 303982 310064 312104 311211 204302 204147 245215 249289 290290 288481 3411447 3643180 5342506 5207094 996664 1027181 275762 244596 252725 254088 281527 276154 272639 276056 197514 199479 638747 618795 1416075 1355623 419692 419072 602131 609924 747874 727714 776383 782973 815822 828225 804296 889164 1862825 1971798 1231087 1024654 660699 644536 774501 778364 815144 819828 846634 859969 957950 946579 4039016 4199145 40.15 71.9 1
12:53:07 2024-01-25 621741 610842 200387 192841 304232 309559 313742 311612 204302 204576 249759 249670 285468 290291 3404528 3651188 5341630 5182827 986105 1029678 276430 243164 254046 253840 282753 274909 272674 275440 197859 198832 658337 619310 1397543 1369899 420918 417119 606445 608860 742805 732682 776971 775031 817758 834302 797899 886322 1861556 1945994 1206257 1031028 656993 644572 777469 773730 810644 827562 848408 853293 948281 956158 4120033 4211554 40.15 71.9 1
12:53:08 2024-01-25 614759 611326 197693 192572 304686 308156 314007 309980 204302 204290 245334 248149 290290 288035 3406956 3681602 5377363 5215401 1002367 1029678 276272 243404 252508 254338 281751 273354 273021 274754 198070 197591 645300 613426 1419101 1371130 419583 419072 604693 607135 751514 727432 773941 783529 824983 826405 794934 891720 1873477 1965091 1217557 1014399 660229 649364 774962 772633 818109 827562 841611 855798 959125 957547 4048408 4199444 40.15 71.9 1
12:53:09 2024-01-25 618292 612686 200143 193486 303307 309524 313455 311648 203951 204576 244837 248701 290157 287630 3409386 3635388 5343436 5190733 995048 1028105 276394 243334 252581 254551 281038 274263 272760 275034 198070 197729 642481 620573 1391437 1363875 422222 418480 603229 608860 750960 728230 778113 784048 815955 829500 801410 891302 1862825 1958685 1233006 1025801 662583 643590 774962 776640 813342 820514 849086 862141 955914 946543 4048408 4199145 40.15 71.9 1
12:53:10 2024-01-25 622700 612989 197958 192572 305227 308156 312696 311648 204268 204864 246999 249704 290247 288550 3404528 3661907 5353217 5185617 984438 1028605 277494 243134 254332 253842 281680 275372 274241 274648 198350 198314 650182 621081 1412860 1376531 421703 417264 606240 607997 742769 732899 774658 777263 820969 835480 799021 883727 1862825 1943874 1226973 1026566 659759 649327 779710 774279 810644 827014 850894 853293 949696 957547 4089527 4212648 40.15 71.9 1
12:53:11 2024-01-25 618292 612861 200175 193181 304232 308120 314485 309727 204302 204576 244837 249531 290565 287154 3413880 3692090 5392160 5198141 1001038 1027112 276644 243508 252725 254691 281462 275372 274258 274542 198629 198210 654470 615032 1428543 1372620 420754 418963 603154 610456 751049 728747 773390 783529 825135 826987 795497 893189 1873515 1966484 1217557 1017320 660758 650284 773826 773730 815144 825228 848114 857702 957433 957547 4019004 4205437 40.15 71.9 1
12:53:12 2024-01-25 622053 612219 200166 193256 303271 310314 314007 310233 204302 208569 249650 249496 286025 286750 3409386 3642303 5343892 5185077 990868 1024121 277299 243508 252725 254088 280802 273914 272258 274562 197792 197625 661908 620497 1407711 1364807 422038 417745 602372 609968 747288 726021 780034 781864 815991 829500 800238 891672 1864204 1956104 1210023 1029006 662583 643627 774962 774958 811795 820514 848481 859537 955237 946615 4048408 4208796 40.15 71.9 1
12:53:13 2024-01-25 623143 612993 200527 192841 305196 308120 313786 311573 204268 204864 249723 249670 285824 288477 3404528 3657854 5347294 5173734 983736 1027149 276680 243134 254154 253344 281962 272624 272900 274825 197514 197901 643035 618719 1398254 1371130 422558 414628 606635 608860 746192 731858 779867 778173 821043 829392 797863 886322 1858913 1945257 1219573 1031028 656915 644081 781923 773827 811795 825228 848408 856445 948354 954772 4108285 4208796 40.15 71.9 1
12:53:14 2024-01-25 612947 612993 200351 192537 304838 308191 314007 310268 204302 204290 245215 250461 285824 288658 3404528 3673761 5364228 5190733 992412 1029376 274918 243543 254154 253309 281927 272695 272900 274790 198070 197832 643891 611675 1407496 1372115 418067 418480 607232 610208 751287 732899 773278 779431 820652 831995 797885 893302 1870816 1958685 1215673 1016789 659814 650744 774375 772633 818109 827344 843518 857092 959503 959240 4039016 4187119 40.15 71.9 1
12:53:15 2024-01-25 620026 613118 200139 193181 303342 309559 314007 311902 204268 208387 244837 248942 290455 288071 3411447 3634168 5340088 5196184 993810 1026608 276450 243543 252725 254088 281034 273914 272900 274790 197514 197866 647414 619310 1396378 1357125 421951 418480 602131 609961 747801 727240 781751 783271 817337 832265 802437 890755 1869241 1964772 1210023 1026114 661640 645252 774962 780907 815107 820514 849086 859574 956482 946579 4042634 4208796 40.15 71.9 1
12:53:16 2024-01-25 623143 610856 200563 192233 305160 309055 313089 311683 204268 204864 244460 249532 289750 288761 3404164 3659307 5337996 5186993 986548 1027140 276680 243508 255055 254254 281962 272660 272674 275633 197514 198487 650852 619607 1399085 1370171 421551 417300 606875 610860 746229 731609 778113 775067 819732 836723 801869 887067 1864167 1947809 1236844 1031983 657932 648227 779710 772633 810373 826396 853220 853293 949659 959240 4098294 4208796 40.15 71.9 1
12:53:17 2024-01-25 619310 612219 200460 193181 304151 308156 314999 309980 204302 204290 244872 249531 290157 286822 3404164 3693517 5396627 5198141 1000325 1028105 276379 243474 252581 254053 281427 272660 273091 274754 198070 197797 655899 615183 1424969 1371142 419387 418480 603410 607099 750405 728747 773952 783529 823160 829327 794897 892514 1879921 1970368 1221323 1018964 660758 651785 774888 773545 816421 825155 846597 858313 960146 959240 4022315 4204270 40.15 71.9 1
12:53:18 2024-01-25 622012 612183 196576 193181 303023 309488 313494 310197 204268 208680 249583 251078 290494 287118 3409386 3649884 5349942 5186805 991612 1026559 276644 243508 252689 255394 281034 274298 272830 274790 198070 197832 642481 620052 1411368 1361805 422185 418480 602335 610555 746081 726682 779220 782973 817144 829536 801336 888852 1864204 1959681 1210023 1028968 664076 648483 779378 779243 811487 824280 853942 863147 950090 952722 4078928 4220820 40.15 71.9 1
12:53:19 2024-01-25 617358 612861 196576 193722 302305 310029 313494 311220 204904 203968 244802 249462 285606 288274 3409386 3668755 5334566 5199044 997364 1026312 274918 243543 254154 253840 281385 273495 272033 276056 197514 198452 645894 615183 1402333 1355891 418954 419072 603192 610392 752230 728747 774621 783529 816400 826987 804594 890550 1866796 1973654 1196544 1024379 660699 646432 774962 778952 818747 823004 846941 863222 959273 953816 4049069 4220820 40.15 71.9 1
12:53:20 2024-01-25 619005 612719 200420 192865 303910 309993 312068 310886 204268 204290 246533 249601 285081 290354 3405819 3653784 5306590 5177998 979580 1025590 276185 243474 254154 253274 282934 273424 272223 275633 197558 197866 644464 618868 1396731 1365692 420547 418212 606409 610592 747288 729469 776934 776332 817721 836661 800164 883025 1857433 1938277 1229168 1029562 656993 645483 779710 772634 810644 827562 851509 856210 949942 959240 4108115 4216709 40.15 71.9 1
12:53:21 2024-01-25 614539 614213 195293 192771 304445 310996 313750 311220 205086 204864 245351 248666 285361 288550 3413880 3680321 5362542 5192478 992412 1027075 274463 243474 254154 253239 281940 272660 272639 274790 198070 197797 641072 611238 1410252 1370171 417994 419072 605550 608428 751709 729564 772290 779577 820761 829428 797133 889039 1870816 1960074 1213790 1017576 657886 647420 780720 772596 818109 828971 842845 853293 957397 957547 4066505 4207276 40.15 71.9 1
12:53:22 2024-01-25 615920 615337 197129 193280 303128 311303 311997 311140 204234 204290 244802 250725 285503 287999 3404528 3629881 5325241 5196184 993773 1025549 274918 244132 252689 254018 280999 272695 272188 275597 196959 198902 645052 616948 1401103 1355623 419619 418480 602763 609899 747801 726682 774621 782973 816400 829914 802585 891579 1864204 1970671 1233006 1023197 660699 643590 774501 777190 815107 818026 844118 862794 958629 953962 4039016 4218922 40.15 71.9 1
12:53:23 2024-01-25 621509 612952 197129 192970 303839 311120 311925 310998 204166 204470 244425 249601 284881 289964 3414612 3644512 5314828 5177427 980313 1026027 276379 243134 252725 252533 281927 274072 272188 275597 197514 198418 652302 618427 1422401 1364843 420547 417264 605550 610592 746758 729432 776441 775966 817108 836071 799597 883062 1858913 1943799 1227530 1029562 656993 643590 779710 774828 811220 825375 851509 856407 948317 954735 4108285 4199107 40.15 71.9 1
12:53:24 2024-01-25 613816 612810 197684 192830 304373 311303 313827 310055 205120 204183 247802 248770 285659 288369 3409386 3670163 5381268 5192870 998077 1026312 276185 242761 252617 254088 281034 272660 273127 274334 197514 197625 643891 613426 1412968 1370171 418990 418480 603568 606500 749993 728747 773390 782973 824363 828741 796752 890452 1872146 1967878 1225090 1020253 662111 650284 772730 772633 815107 825228 844155 857055 960958 957547 4020232 4187119 40.15 71.9 1
12:53:25 2024-01-25 621572 612183 200099 193150 302702 312185 314123 310384 204664 205440 246222 249532 285748 287414 3412514 3644512 5337725 5183106 987958 1026231 277741 242726 252725 254053 280179 273878 272033 274790 197514 197797 642481 620052 1408987 1366256 422185 414845 601208 610081 742769 727240 778076 780683 815955 829500 801373 888576 1864204 1958685 1210023 1031028 663725 644572 777166 774958 811795 820406 850902 863410 953099 951970 4060797 4230013 40.15 71.9 1
12:53:26 2024-01-25 624920 611322 197017 193451 304196 308085 313648 310197 204302 205009 246743 250227 285468 288405 3412175 3693293 5362542 5170584 985103 1028532 277494 242726 254154 253663 281321 273878 273127 273114 198070 197763 645300 616948 1418443 1379364 421216 414809 606240 607135 745171 728747 774492 777227 825568 836661 795621 885023 1864204 1948109 1234925 1026114 658822 651205 781923 772362 811795 827562 849086 855115 949868 960260 4085977 4211441 40.15 71.9 1
12:53:27 2024-01-25 618292 612650 196438 193757 301954 308156 314676 308323 204727 204290 244596 249670 285481 286463 3415279 3687415 5391524 5196184 1000218 1027039 276129 245072 254154 254799 280157 273878 273091 274086 198629 197797 657280 613426 1403588 1370171 419286 417300 601208 606500 747838 728230 772847 784085 820725 826369 797863 890105 1872146 1967878 1204516 1020253 662583 651205 773826 773730 813954 825192 846597 858313 957433 957547 4025977 4208602 40.15 71.9 1
12:53:28 2024-01-25 622048 611286 197178 193621 302810 309524 313017 309945 204302 205151 244202 249323 285682 286714 3406956 3655991 5346319 5200442 986988 1026312 278080 242557 252725 254088 280788 276154 272188 274719 197792 197797 643891 620497 1429230 1364843 421850 414809 602131 608860 745171 725616 776934 779541 817144 829536 801979 886322 1862880 1958685 1208140 1031761 662583 645520 777166 774958 811220 820406 848408 862179 949942 951970 4063609 4214802 40.15 71.9 1
12:53:29 2024-01-25 624031 612993 200139 192976 303342 308050 314854 309258 204302 204720 249686 249704 285281 288274 3411819 3688252 5372637 5178797 987958 1028179 276430 242995 254801 253274 281034 273495 272674 274334 198629 197591 662212 611449 1411044 1381322 418362 414700 604947 606705 747288 728563 772252 774994 824363 834302 793213 886322 1864204 1948109 1233006 1026114 659955 651205 779710 771465 811795 827562 849086 855152 952461 960260 4091816 4205437 40.15 71.9 1
12:53:30 2024-01-25 617416 611286 195705 193757 302305 309055 314007 308323 204870 204290 246962 249462 285682 286781 3413880 3688037 5381333 5200328 998790 1028216 275620 243404 254389 253913 280448 274997 272082 274334 198350 197488 649528 613879 1409569 1367716 417994 417890 601480 608235 751012 724589 772290 781827 818460 828225 799597 891579 1872146 1972069 1236844 1019528 662583 650744 774412 774921 815721 820442 844118 858313 958629 956158 4014497 4202972 40.15 71.9 1
12:53:31 2024-01-25 623885 611322 196300 193761 303023 309559 313017 310233 204302 204290 249614 250469 285481 286714 3409110 3660454 5315915 5176362 980501 1028068 276323 243693 255234 253558 280465 274840 272082 274648 197931 198280 643891 616065 1403840 1369200 419656 414520 604087 610592 744643 726682 774108 779280 817557 836661 802585 885023 1861556 1955177 1208140 1032495 663601 645483 779710 777263 809496 820478 853390 860763 948743 952006 4078641 4205250 40.15 71.9 1
12:53:32 2024-01-25 617798 612560 200103 193146 303333 309055 313053 308358 205223 204290 244460 249739 284881 288518 3411819 3705037 5362542 5188776 988864 1027208 276644 245072 254998 253842 281781 276546 272760 274684 198629 197694 663622 612658 1409624 1381893 418326 414809 605550 607135 747288 731821 772215 774958 824363 835480 797885 886322 1866796 1957297 1234925 1022469 658354 651205 779710 774366 813917 826394 847840 855798 953848 959991 4076585 4196265 40.15 71.9 1
12:53:33 2024-01-25 616104 611061 199818 193726 302350 310029 313017 309466 204302 203825 244425 249289 285824 288572 3409386 3658033 5330769 5201850 995940 1026860 275533 243304 252725 253698 281427 276742 273754 275384 198035 197660 648753 612550 1419100 1362158 419557 418003 601949 611713 750479 724589 774217 781864 817337 829327 802548 889039 1865483 1971770 1204373 1020290 662583 649327 774962 774958 816336 819828 844413 862029 955972 954735 4037368 4208550 40.15 71.9 1
12:53:34 2024-01-25 622431 612550 196304 193586 302350 310029 313053 310268 204302 204290 249686 250995 284881 288256 3404528 3648594 5297265 5178155 978107 1024326 276149 242761 258291 253829 280999 273914 271393 274825 197514 198521 654109 616948 1403483 1368724 419510 414664 604656 611598 745098 728710 778921 777068 816400 837844 802585 884497 1858893 1952257 1225330 1034934 660699 645483 779340 777227 809224 820406 851499 860150 948743 954188 4078942 4208796 40.15 71.9 1
12:53:35 2024-01-25 619116 611252 200143 192841 304227 309055 314007 308288 205323 204147 249650 249739 284881 288477 3404528 3705561 5362542 5185010 985978 1027112 276644 242050 254514 253274 281034 272660 272223 273442 198629 197008 653756 613426 1436172 1380456 421317 414520 608423 606425 746758 728747 772067 778173 824179 835925 795621 886322 1862789 1957771 1233006 1024654 658822 651256 781598 774828 813342 826978 846597 857702 953848 959581 4067193 4202439 40.15 71.9 1
12:53:36 2024-01-25 614759 612728 196576 193115 301990 309993 312798 308394 204904 203683 244631 249670 285597 287684 3404528 3647567 5325241 5195321 995940 1024194 274883 243508 252725 253309 280894 272695 271428 275440 197375 198729 644464 614911 1400679 1355623 418954 418480 603303 612292 751273 728046 776702 781717 816253 829877 804148 891391 1866857 1971440 1241223 1021742 663601 646396 774962 777227 816347 820679 843481 860006 957950 946579 4032978 4193126 40.15 71.9 1
12:53:37 2024-01-25 613852 610856 200487 192537 304267 308156 314007 309727 204268 204290 244802 248114 285468 288477 3404528 3682977 5371868 5191218 998189 1027112 276220 243543 252617 254053 281385 272660 273091 273915 197931 197797 643891 613426 1398730 1370849 419656 419072 603192 607135 751546 727301 773941 782973 822578 829768 797501 893865 1874846 1964249 1223207 1022328 662583 649181 774375 772633 817493 825228 846336 858313 959467 957547 4028069 4202570 40.15 71.9 1
12:53:38 2024-01-25 619305 611922 199858 193141 303271 308191 313053 310233 203917 204864 249686 248528 285860 286714 3401225 3624922 5325241 5181381 991612 1024134 276185 243508 252689 254053 280420 273878 272258 274562 197769 197866 641072 618719 1391580 1357933 421886 419396 601480 610592 746114 726682 776971 783729 816400 829464 802585 888889 1867976 1962471 1210023 1030512 662583 645726 779378 778689 811146 820406 850253 862831 951004 955095 4049447 4214079 40.15 71.9 1
12:53:39 2024-01-25 623550 610892 200139 193146 303307 310387 314742 310414 204268 204864 249650 249704 284881 288035 3404528 3685632 5362542 5164362 982334 1023483 276680 242761 254154 253274 280890 272660 273127 273149 197792 197832 641072 619014 1426842 1374063 421551 414881 603838 607135 742879 729469 773952 775031 820798 835480 795399 883727 1864204 1940297 1204648 1029300 660758 651132 781598 770226 814104 828892 848974 857660 953099 960260 4089142 4208438 40.15 71.9 1
12:53:40 2024-01-25 616541 611322 196029 193651 302102 308156 314042 308323 204302 204147 249723 248908 285281 286477 3409386 3685004 5365557 5190733 998790 1027075 275568 245678 252725 254088 279292 273495 272674 273114 198070 197179 648195 612988 1428499 1368230 418990 417264 600323 606500 747838 726168 772290 783529 820145 825824 797261 890378 1868160 1965091 1191938 1019528 662111 650028 773962 774366 815841 825047 844007 856906 961765 955976 4020232 4200024 40.15 71.9 1
12:53:41 2024-01-25 623577 614731 200103 193111 303023 309090 313017 309838 204268 204864 249650 249289 285481 287005 3402102 3633083 5343892 5179410 988677 1023844 276185 243304 252653 254053 280179 273460 271843 274334 197514 197832 650182 618719 1399555 1360977 422185 417890 601480 608860 746229 724589 776971 781864 815955 829464 800201 887586 1862880 1957297 1231087 1026995 661640 639934 774375 774958 814030 825601 849403 860075 953701 952429 4037501 4205437 40.15 71.9 1
12:53:42 2024-01-25 617149 612122 197702 192548 304087 308085 312762 310704 203951 204864 246497 249567 285281 287688 3404528 3657854 5343892 5173734 983736 1023844 276220 242761 252725 253309 281927 272208 272068 274825 197375 198577 641606 619310 1404810 1370171 420918 414917 607034 608676 743859 729505 777008 774994 819876 834302 797899 886322 1858913 1941402 1223411 1029562 656915 643627 780816 774828 811795 825228 850296 858736 953556 957880 4112961 4216709 40.15 71.9 1
12:53:43 2024-01-25 613633 614292 200425 192533 304223 308120 312696 309985 204983 204290 249899 248149 289678 288477 3411172 3676372 5375191 5190733 997479 1026348 274954 243578 252725 253663 281927 272695 272865 274754 198070 197832 641072 613426 1399085 1372115 419692 419368 605809 607997 751661 730708 774492 780719 822578 827059 794934 890415 1868160 1957297 1236844 1016789 658548 647456 776614 772633 817530 827562 841648 854544 957950 958560 4060682 4201672 40.15 71.9 1
12:53:44 2024-01-25 614612 614466 196705 193005 303164 311303 311559 311175 204268 204004 246999 250021 286127 287666 3404528 3626604 5326975 5196184 993102 1026348 274918 243134 252459 253698 280610 273495 272033 274825 196959 198487 646502 616666 1400701 1355623 419656 419072 603229 609099 747838 726682 774694 782973 815869 827023 802585 887786 1862789 1972069 1231087 1023197 660699 643627 773826 779541 815144 818026 844155 862794 956592 946543 4033255 4210603 40.15 71.9 1
12:53:45 2024-01-25 621505 612989 197129 192701 303200 309635 311890 312656 204166 204148 249650 249254 284881 288622 3404649 3651188 5331088 5170584 983736 1024134 276220 242726 252725 253274 281659 272208 272831 274370 197514 197866 634025 619310 1415338 1372115 420955 414881 605587 606768 742732 729505 774731 777263 818372 834302 796697 885724 1853605 1938639 1227249 1029562 656525 645520 776882 772633 810070 827562 850641 853293 947611 954772 4104506 4205797 40.15 71.9 1
12:53:46 2024-01-25 613816 613747 197093 192961 304409 309657 313386 309152 204166 204040 246222 248012 285610 287891 3404528 3679105 5390519 5192870 1000369 1025585 275568 242591 252725 254088 279913 272660 272674 273114 197792 197488 655899 613426 1403565 1369200 419027 417300 600359 606864 746574 726682 772290 783529 820798 827303 795533 890378 1870816 1964482 1195797 1020290 660699 649364 773278 772633 816336 825228 842919 857092 957433 957547 4031922 4199444 40.15 71.9 1
12:53:47 2024-01-25 619990 610860 196304 193011 303271 311303 313243 310384 204063 205440 246048 248805 285646 287046 3412514 3634168 5331598 5179410 989371 1026231 277351 242761 252689 254088 280144 273460 271807 274597 197514 197660 641072 619607 1415750 1363875 421951 414917 599774 608860 745171 724589 778846 781310 815991 829464 800238 887586 1862606 1955910 1227249 1028063 661640 643323 774962 774828 811795 820478 849086 860150 953848 946579 4052012 4208796 40.15 71.9 1
12:53:48 2024-01-25 622663 611261 200139 192537 304695 307154 313089 310233 203634 204721 246533 251359 285067 287981 3404876 3669413 5353217 5165257 983736 1025549 276644 242761 252725 253619 280928 272624 273127 273149 197514 197832 647323 619310 1441398 1374063 421551 414881 604693 607797 742915 729505 774658 777300 820145 836071 794934 883727 1861556 1938277 1213790 1028063 656525 647420 778607 772086 810373 828732 848482 853293 948281 956449 4098294 4187501 40.15 71.9 1
12:53:49 2024-01-25 618292 611322 200143 192841 303369 308120 313786 309294 204268 204290 249759 248217 289839 287342 3415279 3676901 5389366 5196184 998189 1028068 275513 243369 252189 253628 281462 272660 272900 274314 198070 197660 657280 613426 1403902 1370171 419423 419072 603838 607135 751123 727446 776321 782973 822578 827023 793213 889113 1869214 1958685 1217557 1016789 658822 649554 774962 772633 818109 827562 841648 855798 957470 959581 4042634 4196072 40.15 71.9 1
12:53:50 2024-01-25 616104 611322 199822 193146 303307 309090 312104 311683 203917 204290 244631 250021 285281 287612 3404528 3635778 5338696 5193948 990786 1025695 275762 243339 252653 254645 280889 274192 272223 274370 197375 197832 641072 618719 1401965 1357088 422185 418480 601595 611312 747288 726682 776971 782973 816400 829536 802585 890308 1862825 1961464 1233006 1024654 660699 643590 773362 777263 813684 820478 847877 858313 955914 950021 4035383 4187119 40.15 71.9 1
12:53:51 2024-01-25 621468 612560 195861 192537 303271 309741 311813 310197 204234 204290 249686 249254 284881 288586 3400021 3636174 5344835 5170508 983461 1027411 276007 243369 253973 253239 281856 272208 272449 274542 197370 198521 643035 619310 1404706 1368193 421956 414700 605550 609646 742732 731055 774694 775031 817721 829572 797826 884986 1858913 1941221 1227249 1029525 656525 645579 778570 772049 810644 827562 851509 854507 950090 957547 4082411 4202166 40.15 71.9 1
12:53:52 2024-01-25 617854 611922 196580 192845 302874 308085 313494 308323 204268 204147 249759 248942 290804 286477 3404528 3681602 5381193 5197775 1000769 1028216 275620 243199 252544 253913 280599 273354 272915 273078 197792 197454 654470 612988 1404576 1372115 418954 417228 601172 606668 746611 728230 772252 783529 820761 828741 795497 890378 1870816 1965091 1223207 1018804 661169 649824 772730 772633 816299 825228 843481 855798 957397 957547 4025700 4196072 40.15 71.9 1
12:53:53 2024-01-25 618353 612993 200099 193146 303271 310314 313017 310668 203634 204720 249686 248735 286463 286678 3401225 3624922 5326975 5183106 993549 1026571 276074 245947 252508 253735 280977 273389 272117 274613 197478 197729 651611 619310 1414850 1358513 421551 418480 603303 611026 747288 726682 777008 783592 817557 829428 802585 890905 1862825 1961464 1223411 1024654 661640 643590 773826 777227 813342 820478 847877 858661 955914 946507 4039016 4196115 40.15 71.9 1
12:53:54 2024-01-25 621815 612560 200523 191935 304695 308120 312104 310922 203917 204290 249723 249289 284925 288477 3404528 3653784 5319124 5170584 982334 1025585 276644 243099 253937 253842 284371 274946 272950 274684 197792 197729 644464 620637 1421538 1372620 421666 417228 606445 608777 745980 732862 776934 778364 818372 834265 800084 886285 1864204 1938277 1217557 1028026 656915 646469 778570 773730 810644 828464 850820 853256 948281 956158 4110627 4205437 40.15 71.9 1
12:53:55 2024-01-25 614759 612224 200284 192537 304223 308120 313971 309258 204234 204147 249686 248114 285481 287558 3409386 3680172 5377363 5192478 997479 1025622 274954 243543 252653 253698 282099 272624 272845 274506 198075 198210 638293 613237 1398187 1369594 421354 420882 605772 607382 751092 729432 774492 783171 825135 828189 795497 889745 1866811 1958685 1217557 1016789 657849 647420 776893 772633 818109 827562 842845 855152 955972 957547 4057805 4199444 40.15 71.9 1
12:53:56 2024-01-25 620784 612126 200554 191931 304869 308120 312104 310922 203917 204290 249686 249289 284965 288477 3400021 3651188 5326975 5170584 983736 1025585 276608 245072 252725 253274 281427 272624 272674 274334 197375 198542 645894 619310 1425507 1371130 422558 414628 606924 610151 742622 732379 777811 780389 823105 834120 798994 884949 1858913 1946517 1213790 1029525 656525 647420 778570 773582 811220 828732 848408 853256 949868 956158 4107086 4208796 40.15 71.9 1
12:53:57 2024-01-25 616541 611030 200139 192706 304187 308120 313742 309258 204268 204290 244425 248149 285864 286750 3402102 3678986 5382848 5188776 999525 1024098 275797 243508 252225 253309 281034 274909 272258 273950 197514 197660 650182 613426 1423275 1369899 419619 419072 604087 606841 752616 731548 774268 781717 820615 829877 797281 892664 1872178 1962856 1202667 1014362 660229 651256 773278 773730 813917 820550 845846 856445 957397 956122 4023103 4208253 40.15 71.9 1
12:53:58 2024-01-25 620867 611286 196722 192976 302810 309055 313017 309258 204126 204864 249454 248908 285860 286477 3404528 3643414 5340088 5183106 988715 1023844 276414 242761 252653 253875 280262 273460 272033 274370 197514 197556 641072 619310 1394479 1360977 422222 418185 603651 608860 746758 726168 780591 783729 819732 833408 799487 888777 1865521 1960589 1210023 1027577 662111 643590 773826 774994 815187 820442 849086 860150 955466 953140 4041901 4193126 40.15 71.9 1
12:53:59 2024-01-25 621815 611261 200492 192368 304905 308085 312979 310233 203917 204576 249686 248942 284965 288035 3404528 3657854 5337996 5163183 983736 1024134 276414 242761 252725 253486 281034 272589 273127 274334 197514 197797 641072 618719 1416468 1374063 422222 414917 606445 608343 742769 732862 774694 778401 820798 836994 800084 887067 1866820 1938129 1188307 1028310 661365 647274 780487 772596 810644 827562 850253 856247 948281 957547 4084664 4205437 40.15 71.9 1
12:54:00 2024-01-25 618292 611030 196398 192806 303755 308085 313750 308358 204302 204147 246264 248735 290086 286714 3404528 3693479 5373312 5187499 1000218 1024153 275762 243169 252459 254088 280144 272660 273091 273149 197931 197488 645300 613501 1403902 1370171 419619 417890 601480 607135 749524 727714 772290 783529 820896 830096 795533 890415 1874852 1968967 1226973 1021146 662111 649218 774888 774718 816421 825010 842845 857055 959503 959240 4025977 4199963 40.15 71.9 1
12:54:01 2024-01-25 621251 611286 200099 193146 303023 310277 313053 310197 203600 204864 249650 248183 285494 286678 3402102 3624922 5325241 5179410 990199 1023844 275568 243304 252653 253698 280210 273495 272223 274562 196959 197832 639663 618719 1414733 1360977 422185 418480 602095 610592 747178 726682 778113 783529 816400 829428 802585 889713 1862789 1961464 1233006 1026995 663601 645652 777129 776576 810608 823114 853333 860651 952791 951934 4060699 4211441 40.15 71.9 1
12:54:02 2024-01-25 621704 612979 200103 192865 303124 309328 314520 309475 204092 204864 249614 249670 284881 287688 3402102 3681602 5358725 5170660 981634 1024869 277069 242761 253901 253274 281013 272695 273091 272887 197792 197179 676408 615183 1410844 1377511 420918 414845 603838 606068 745171 728747 774492 775031 823196 835480 795621 885023 1862880 1949566 1233006 1025384 658822 650330 781561 772339 814030 826249 848332 855649 955615 961547 4072864 4199444 40.15 71.9 1
12:54:03 2024-01-25 615439 616210 196300 193551 301290 309776 313053 310182 204801 204004 244460 248942 284881 288116 3409386 3668692 5334566 5205713 996652 1028605 274918 242965 252725 253274 280802 274106 270566 273950 197514 197660 643891 611238 1430262 1363875 418362 417890 601208 608860 748933 724589 774217 781273 815955 827059 801410 889039 1868160 1967878 1231087 1020290 662583 649364 776614 774374 816372 824244 846978 861842 959273 958744 4030340 4210685 40.15 71.9 1
12:54:04 2024-01-25 623546 610024 196025 193122 302525 311964 312762 311330 204234 204290 249650 251164 284774 287392 3404528 3664379 5306590 5172656 979501 1025622 275797 242726 258291 252533 280468 273914 271393 274790 197514 197832 642834 615788 1410219 1364843 419656 414845 603838 609656 744643 728230 774731 774994 816400 836393 804296 882397 1857594 1955168 1227249 1033966 660699 645520 779710 777227 809496 820442 851499 859925 949905 956449 4084135 4216709 40.15 71.9 1
12:54:05 2024-01-25 617049 613861 196990 193111 302803 310241 313053 310450 205336 204042 249723 249739 284881 288513 3414612 3708197 5364316 5172029 987420 1030101 276608 242388 254514 253097 281034 272695 272258 273149 198070 197043 657984 612550 1422498 1379364 418362 414845 603838 606500 746758 728402 773666 774994 824399 835480 795621 886322 1864204 1953141 1210023 1023925 658354 651242 779710 773181 811795 826394 849086 856445 953848 961767 4089142 4210685 40.15 71.9 1
12:54:06 2024-01-25 615520 614461 196229 193887 302627 309887 313350 308323 204693 204004 249723 249209 285129 288225 3406956 3671768 5334566 5201850 995940 1024134 274954 242726 252725 253829 280179 274333 271203 274177 197931 197488 655899 611675 1421380 1364843 417735 417890 600359 609063 749339 724589 773390 779614 815991 829198 801410 887777 1868160 1967878 1210023 1018767 662583 649824 774962 774828 816336 820478 844118 858350 954658 955698 4014497 4206429 40.15 71.9 1
12:54:07 2024-01-25 625514 613710 196264 193481 302207 309887 312910 310091 204131 204183 245874 250469 284881 286714 3403383 3664379 5310927 5170897 978145 1024061 275797 242761 258291 252498 280606 273914 270979 274893 197514 197832 643891 615788 1405816 1364843 421054 414881 604693 609027 745171 728747 774694 774994 817557 836661 802585 881143 1858913 1949491 1221492 1032495 658822 645652 780816 774994 811795 820550 850902 860150 946236 952043 4096329 4208796 40.15 71.9 1
12:54:08 2024-01-25 614722 610529 196469 192865 303901 311303 312910 309838 204200 202902 244767 249532 284591 288405 3404528 3690389 5353217 5187689 991686 1025585 274043 243339 252725 252533 282528 272660 272258 274370 197514 197797 641072 609346 1418303 1370171 417146 418480 605809 608860 750895 729505 772290 779025 820798 829500 795570 887586 1862862 1953104 1233006 1018804 656915 649364 778570 773730 815144 826978 845393 854544 953884 957547 4060421 4196072 40.15 71.9 1
12:54:09 2024-01-25 613816 611963 196576 193146 302372 310064 311818 309480 204699 203400 246533 248805 285210 287549 3405207 3631717 5325241 5205563 994520 1023844 274114 243439 252689 253274 280179 272660 270979 275247 197733 197660 648753 611675 1418622 1358276 417735 418190 603192 608560 750553 725653 774492 781500 816400 827023 802585 889076 1864204 1969274 1241223 1020290 662111 646962 777166 774994 816372 819828 843518 859396 956720 954061 4023876 4208550 40.15 71.9 1
12:54:10 2024-01-25 622426 612126 196300 193181 302314 312357 312104 310233 204092 204290 246533 250785 284397 288225 3405207 3646666 5308804 5170584 979674 1027749 275726 242761 252725 252498 281892 275372 271323 275440 197375 197901 645894 617545 1398276 1364843 420584 417300 605587 610444 744914 728953 777008 773863 815955 836661 800654 886322 1858913 1938314 1225330 1029562 656915 644572 780816 774828 811795 825448 850902 857055 951041 954772 4108285 4205437 40.15 71.9 1
12:54:11 2024-01-25 613816 611257 200148 192568 304227 308156 313053 309294 204268 204004 244837 248528 284681 288784 3405521 3675535 5359144 5190237 988864 1027350 274463 245527 254512 253241 281659 272695 272293 274597 197514 197990 650182 609818 1431721 1371142 417735 418480 605809 608860 750066 731055 772290 779025 820798 829536 796697 886322 1862825 1952870 1211907 1020290 657419 651205 778787 774828 816372 827562 846634 855835 956592 958903 4061391 4199444 40.15 71.9 1
12:54:12 2024-01-25 615667 611963 200103 193181 302279 310064 312104 308394 204302 203718 244495 248908 284881 288189 3404528 3643541 5333134 5207094 999504 1028947 274777 243508 252725 253698 280802 275883 273054 275526 197514 197797 648753 612550 1415457 1360177 418399 418480 603410 609493 751129 726682 773952 781864 817557 828225 802585 890378 1862825 1970007 1233006 1019579 662583 650284 777166 774958 816372 823041 844155 857568 956044 954772 4018139 4205437 40.15 71.9 1
12:54:13 2024-01-25 623583 609527 199787 193792 302385 310029 313017 310233 204302 204290 249406 249808 284881 287846 3404164 3657581 5312760 5178307 979501 1026756 275813 244999 254009 253099 281786 274070 271428 275633 197514 198577 643891 619315 1420260 1366293 420955 417300 606494 610860 747288 728538 777008 774994 816949 836661 802585 882434 1858913 1946368 1211896 1029562 658822 644572 780816 776677 811795 820586 851509 858313 948281 953388 4102349 4208796 40.15 71.9 1
12:54:14 2024-01-25 612252 612560 200134 192841 302769 309055 313089 310015 204302 203078 249479 249670 284881 288261 3404528 3686280 5354911 5184176 990673 1026608 274356 243439 254082 252781 281856 276044 272534 274420 198070 197832 641072 610877 1447837 1370855 420155 419072 606838 608860 751129 732626 772290 778989 820798 829536 796133 889001 1862862 1953141 1211907 1018804 657419 650284 779158 774279 815758 827562 845995 855190 955914 957547 4060699 4196170 40.15 71.9 1
12:54:15 2024-01-25 619782 612550 196576 193111 303023 310029 311841 310233 204234 204290 244425 249254 284645 288550 3402447 3642349 5315915 5167190 983277 1026027 276573 243099 254154 253807 282505 275141 272809 275120 197514 198314 634906 619607 1394125 1372620 421331 417083 606409 610158 746229 732825 780554 779280 819493 834265 798994 886788 1858913 1944429 1227249 1031028 657655 645483 778534 774828 811220 828732 852724 855724 948281 956122 4108077 4205437 40.15 71.9 1
12:54:16 2024-01-25 613779 612984 200284 192502 304401 310131 313494 309727 204268 204290 246460 248114 285998 288035 3404528 3680172 5377363 5196184 996769 1026440 274883 243508 253887 253274 281743 272624 272674 274471 197963 198176 643891 615259 1393825 1371645 419557 418963 608404 609968 751546 729683 772290 779541 823304 834589 797224 888852 1866796 1954831 1213790 1018767 657849 650284 778534 774556 815721 827562 845319 855761 956592 957547 4063600 4196956 40.15 71.9 1
12:54:17 2024-01-25 614250 611927 200103 193146 302810 310029 312032 309945 204268 203647 244631 248874 285281 287558 3404528 3639386 5325241 5196184 996652 1023828 274463 243474 252725 253663 280999 273460 271682 275633 197514 197866 647323 615183 1413683 1360140 420155 419296 603728 612330 752727 728710 777811 783937 818137 826987 804296 893591 1869475 1973469 1229486 1023197 660699 648483 774962 778364 816299 819792 848796 863447 956592 946579 4034284 4202063 40.15 71.9 1
12:54:18 2024-01-25 619782 612984 200420 192756 304196 309488 312068 311175 204092 204290 249650 249450 284881 288586 3404528 3648594 5312131 5170584 982334 1024098 276149 242726 254154 253274 281927 272589 271807 274790 196959 197866 645894 618719 1409022 1367753 420882 416974 606635 611076 744803 731858 778921 776576 819842 834048 801298 886210 1857557 1938351 1245136 1031983 656993 646890 779122 773181 811722 828732 850216 854507 948281 957547 4096216 4205437 40.15 71.9 1
12:54:19 2024-01-25 614759 612984 200094 192671 304187 309038 313971 309878 204234 204004 249686 248149 285824 287118 3409386 3676372 5381193 5181381 996769 1027181 275533 243474 252403 253274 281537 272208 272639 273950 197514 197488 650182 614819 1403394 1368193 419583 419072 604693 607566 753151 730745 775686 783729 822395 829914 797885 893302 1872178 1964249 1213790 1016561 660699 649327 776217 772596 818689 827562 842845 858962 959503 959581 4035383 4199066 40.15 71.9 1
12:54:20 2024-01-25 618292 612398 196576 193146 303164 308156 312104 310922 203600 204290 249759 250373 285481 286786 3402447 3633859 5325241 5196184 988752 1023844 274918 243474 252689 253794 280144 272660 272223 274790 196959 198418 643602 617545 1414839 1355623 420882 419072 602131 610860 747104 726682 776383 783729 816143 833101 804645 892664 1866820 1971234 1233006 1025309 660758 645726 774962 776480 811523 824827 850902 862141 953099 952722 4057801 4187119 40.15 71.9 1
12:54:21 2024-01-25 623238 612550 200067 193115 304660 309547 313494 310197 204016 204864 249614 249254 285352 288035 3404528 3669720 5353217 5166882 982334 1026027 277494 242761 254154 253663 280802 272695 273162 273667 197792 197488 650182 619310 1406229 1374063 422558 417264 603838 606831 742732 729469 774071 777263 823160 836661 796530 886395 1869512 1940924 1210094 1028310 660286 651059 781598 771865 814104 827562 849086 857702 955466 960260 4094285 4199145 40.15 71.9 1
12:54:22 2024-01-25 616541 611286 196300 193761 302562 309055 314007 308288 204904 204147 244425 249289 285468 286683 3409386 3683967 5379527 5194941 994520 1024098 275726 243099 254154 253663 282297 274333 272223 273950 198070 197179 649704 611238 1399461 1365692 418362 417890 600323 608860 751509 724589 773390 782973 819529 829464 801138 890158 1870816 1973174 1219440 1022328 664474 650137 774925 777031 817583 825448 846978 860763 957950 956158 4014497 4202063 40.15 71.9 1
12:54:23 2024-01-25 622966 614388 196545 193181 302774 309524 312982 309727 204234 204290 246092 249670 285481 286714 3405819 3663057 5325241 5183106 986511 1021282 277793 242726 252725 254088 280267 273460 272223 274754 197514 197832 641072 619310 1405645 1366782 421850 414845 602446 610158 745171 726131 778076 781556 815955 829536 802548 886322 1864204 1955873 1208140 1031761 664076 649405 781561 778720 810571 824280 853942 861916 948632 953816 4076029 4215902 40.15 71.9 1
12:54:24 2024-01-25 620410 612984 196576 192841 302805 308156 313827 308288 205223 204004 249614 249704 284677 288238 3409386 3704238 5362267 5173734 986548 1024112 276680 242726 254154 253274 281413 272695 271807 273078 198350 197145 655166 612399 1411514 1379364 419619 414845 604693 606500 746574 728365 773390 774994 823160 836071 795497 883690 1862880 1938314 1231087 1026114 658822 650284 779710 772720 811756 828514 851472 855063 952791 959471 4084664 4205437 40.15 71.9 1
12:54:25 2024-01-25 617416 612394 196438 193170 302774 308085 313750 308323 204268 204042 246396 248908 285789 285802 3402102 3682504 5381193 5186805 998003 1024098 275340 243065 252617 254088 280380 272624 272674 273114 198188 197454 657280 612912 1401210 1367641 418990 418804 601480 606239 747141 727714 772252 783729 820798 827571 794335 890378 1869478 1961464 1221323 1014362 659759 648832 774690 772049 817530 826978 844451 857509 961927 957401 4028069 4195268 40.15 71.9 1
12:54:26 2024-01-25 619606 612993 196576 192810 303128 311009 312731 311363 203566 204576 249686 248114 285281 287986 3404528 3624922 5325241 5188776 990592 1023844 274954 243474 252653 253663 280571 272660 271998 275211 196959 198452 642152 617545 1421376 1355623 420918 418776 602131 609924 747141 726682 776934 783529 816400 828189 804730 888852 1864204 1958685 1231087 1025528 662111 643590 774925 777190 813917 824244 848481 858313 956592 952283 4047505 4210685 40.15 71.9 1
12:54:27 2024-01-25 623113 612486 197406 192193 304945 308120 312762 310704 204234 204720 246497 249463 285281 288202 3395176 3654983 5330769 5170698 982334 1026348 276414 244804 254154 253698 281427 272398 273127 274334 197514 197832 635611 619310 1400128 1372115 421886 417264 606445 608231 745171 730656 776934 778401 820181 834302 797261 884986 1858913 1941673 1234925 1031028 656993 647420 779303 773730 810644 828732 850857 854507 951041 957547 4091367 4215902 40.15 71.9 1
12:54:28 2024-01-25 616394 614722 197133 192701 304044 310423 313827 309803 204767 204290 244425 248149 290086 287747 3411819 3688186 5390519 5192478 1000325 1027176 275726 243543 252617 253663 281541 272400 273127 274142 197514 197797 647590 613501 1435603 1370171 419619 419665 604693 607135 752230 728365 774492 782973 823779 827023 795497 890457 1869487 1961464 1215673 1017576 658822 649327 774962 772633 818689 828966 842882 855152 957433 960260 4054194 4184101 40.15 71.9 1
12:54:29 2024-01-25 617190 614621 197057 193170 303590 309635 311961 311505 204097 204649 247415 248770 285677 287558 3404528 3628742 5334566 5188776 991649 1023844 275568 243826 252653 254053 280571 273460 272223 274562 197236 197797 651611 618868 1438056 1355623 422185 418480 602131 608602 746574 726682 778113 782973 816400 829464 802585 891541 1864204 1961464 1233006 1024654 661640 643590 774501 777227 813917 820478 847877 860763 956592 946543 4039016 4205437 40.15 71.9 1
12:54:30 2024-01-25 621299 611261 200527 192227 304409 311303 312943 310891 204131 204183 246222 249567 285321 288369 3405207 3651360 5361250 5170698 980307 1027485 276644 242388 254154 253663 280999 272624 273091 273149 197514 197832 643891 618719 1395591 1374063 422185 417264 605121 607135 745171 732825 774658 777263 822578 836071 795533 886047 1862880 1940297 1217557 1028026 658080 646432 778570 773730 811220 827562 850253 853293 948317 956158 4105288 4205437 40.15 71.9 1
12:54:31 2024-01-25 614722 611261 197330 192368 304196 308085 312660 309480 204664 204363 246284 250021 285646 287891 3405207 3684490 5373312 5192870 999466 1025599 275726 242761 253669 254729 279913 272695 273056 273114 198070 197214 654470 611562 1411494 1369200 419286 417890 601480 606239 747801 726682 772290 784085 820896 826405 796660 891682 1870816 1965091 1225090 1020290 661640 650284 773826 774279 816336 825228 844155 858313 959467 957547 4023103 4196956 40.15 71.9 1
12:54:32 2024-01-25 619030 610385 196433 193115 303271 310314 313053 309727 203634 204864 249650 248701 285539 287392 3409462 3636297 5344564 5180070 986548 1026231 277634 242691 252653 254088 279944 273460 272393 274420 197514 197832 641072 619310 1399843 1364843 422222 414881 601633 608860 745171 726682 778703 781864 818372 829536 802585 891541 1862880 1958817 1210023 1029562 664552 647420 777166 777227 811220 820442 853390 863447 949659 951970 4060699 4187124 40.15 71.9 1
12:54:33 2024-01-25 622552 611261 196438 192971 303262 307654 314520 308323 204268 204576 249650 249704 284952 288040 3403383 3697117 5366792 5163032 987177 1025549 276680 242726 254423 253807 281413 272660 272223 273114 198070 197179 658337 614743 1411400 1379364 420918 414845 604693 606612 743822 728365 774492 775031 824983 836661 795621 886322 1864204 1949491 1234925 1026114 658822 650744 780816 772164 811795 828147 849086 855798 952461 955291 4085977 4187347 40.15 71.9 1
12:54:34 2024-01-25 623109 612700 196304 192865 302102 309776 312104 311110 204268 204290 249723 250774 284881 287594 3404528 3657854 5315915 5185351 981353 1028216 276078 242656 255595 253134 280858 274192 271358 275176 197514 197832 647323 614919 1408518 1364843 420547 414881 604947 612019 745171 727301 776971 775031 817557 837576 802585 883690 1853605 1953775 1225330 1033966 660699 646432 779710 777263 809496 820478 852747 857531 948743 952006 4070770 4211798 40.15 71.9 1
12:54:35 2024-01-25 615299 611257 200103 192841 303298 310241 313053 310450 204938 204004 249650 249739 284681 288143 3404164 3702618 5368044 5178421 989333 1031840 275477 242995 254873 253134 281326 273389 272117 274613 198070 197694 654470 611238 1411411 1374063 417994 414628 605550 608231 746745 729505 773952 778401 823196 834302 797298 886322 1864204 1955251 1210023 1023197 657886 651242 779710 772633 811581 826978 849086 857702 953884 963167 4069910 4193201 40.15 71.9 1
12:54:36 2024-01-25 616541 612857 196029 193626 301467 309776 313529 309975 204904 204147 244837 249519 285281 288035 3404528 3667522 5343892 5194435 996652 1026367 275284 245737 252472 253665 282167 274647 272117 273809 198350 197522 650938 609631 1397129 1368724 418362 418185 601480 608588 751546 726646 773390 782973 819602 830709 800090 889076 1870816 1966132 1213790 1020290 663527 650284 774412 774828 816372 820514 846032 860800 956684 957547 4011634 4199444 40.15 71.9 1
12:54:37 2024-01-25 623726 612993 196300 193185 302243 309090 312798 309727 204092 204290 249261 249773 284881 286826 3404528 3647567 5306590 5179410 979427 1025500 276185 241981 258291 253663 282566 276926 272012 275122 198035 197729 641072 616065 1424515 1368009 421098 414664 601949 608528 744643 726682 776553 780352 818717 836661 802585 885023 1862591 1953104 1231087 1033966 662583 648140 779158 777813 810644 820442 852784 860006 948281 952006 4061391 4211554 40.15 71.9 1
12:54:38 2024-01-25 622663 612550 200103 193011 303267 308191 314042 308358 204336 204290 249510 250576 284881 287630 3404528 3704150 5371868 5177427 985141 1027332 277299 242726 254514 254432 280606 272695 272258 273114 198629 197591 649528 613124 1416905 1381893 420438 414700 604910 608231 747288 728710 774492 777263 824983 836011 797737 886322 1862825 1953827 1211907 1026114 658822 651242 780816 772633 813684 827562 849086 857092 953848 961968 4084777 4205437 40.15 71.9 1
12:54:39 2024-01-25 618292 611322 196025 193827 302138 309524 313750 308358 204302 204004 244666 249670 284881 286947 3409386 3683967 5371975 5188776 995903 1026231 275762 242761 252725 253875 279292 273914 272033 273689 198070 197488 659041 611675 1407203 1371130 421078 417894 601517 608231 750479 726057 773839 784011 823378 829428 799031 890341 1874576 1970671 1226973 1020290 662583 650752 774962 774828 816336 825228 846634 858313 959310 957547 4014497 4196343 40.15 71.9 1
12:54:40 2024-01-25 622966 612989 196300 193181 302350 309090 313053 309980 204268 204290 249261 249498 285281 286678 3404528 3651523 5334566 5179410 988664 1024363 277494 242761 252725 255500 279948 272695 272033 274405 197514 197832 641072 619607 1403603 1364843 422222 417010 602150 611713 747141 726609 779109 781163 820461 834120 802400 888740 1864204 1958685 1231087 1031983 662583 644991 775605 774958 811413 820333 848408 857568 953848 952283 4052012 4205437 40.15 71.9 1
12:54:41 2024-01-25 624200 612989 200143 192963 304124 307870 313529 309980 204051 204864 249686 249670 284881 287720 3404528 3673761 5354911 5162677 982334 1025622 276450 242761 254154 253698 281034 272208 273127 274542 197514 197866 639663 620194 1415630 1374063 422558 417300 605587 608231 742769 733942 778884 781500 820615 836552 799021 884874 1866820 1938129 1190123 1027333 659759 648944 782711 771902 811795 826396 848408 856182 953848 959581 4080149 4187119 40.15 71.9 1
12:54:42 2024-01-25 616541 611322 196438 193486 302597 308120 314007 308358 204302 204147 249723 248942 285503 285802 3402102 3678725 5381193 5180070 994520 1025585 274954 242761 254154 253274 281899 274369 272258 273149 198070 197214 652347 611675 1412901 1367195 419027 417890 600359 607960 751546 726168 772290 783529 820969 834034 802165 892664 1869515 1972635 1231087 1022328 664000 649181 777166 774921 816372 822459 846634 860800 957397 956158 4018139 4193275 40.25 71.9 1
12:54:43 2024-01-25 622048 611061 196300 193220 302350 309776 312833 309763 204268 204290 249334 249773 284881 287392 3401225 3653933 5306590 5172029 982260 1024134 276644 241981 254154 253698 279958 273914 271428 274790 197909 197797 648753 616506 1419790 1365692 419692 417033 601907 608633 745171 726682 774694 780944 818717 836071 802585 887067 1858644 1954992 1227249 1035440 661169 646287 781887 779243 809422 820442 852747 857531 949195 953816 4076585 4220764 40.15 71.9 1
12:54:44 2024-01-25 619563 611252 200103 193011 303338 311694 313529 308323 204938 204004 249686 249739 284881 288513 3404528 3702618 5364330 5179410 987457 1026348 276644 242016 258254 253097 281034 273530 272223 273985 198350 197214 662212 612550 1417255 1379364 419027 414881 605550 606500 747288 729469 773390 776713 825568 836661 796567 888218 1862825 1954080 1234925 1024882 659814 650635 779378 774828 816226 830143 846411 855649 956592 959581 4066505 4199444 40.15 71.9 1
12:54:45 2024-01-25 614759 611025 197057 193010 303342 310064 312104 310233 204302 203718 244837 248908 284881 287693 3404164 3626364 5325241 5198141 995940 1025590 274883 244049 252725 253910 281034 273495 271428 276091 197236 198543 645894 614911 1399945 1355623 419323 419072 603410 610824 751165 728747 774268 782973 817866 829428 804867 890670 1862825 1971206 1217654 1021742 662651 648944 776540 780907 816421 825011 848369 862606 958114 953816 4033255 4203419 40.15 71.9 1
12:54:46 2024-01-25 621468 612555 196990 192467 304196 309055 312468 310998 204268 204720 249899 249635 285365 288550 3409927 3651188 5317663 5170584 981240 1025549 276379 243269 254154 253628 281856 274642 272223 274754 197514 197866 644464 619310 1404093 1369899 422185 417264 607306 610158 744349 733757 778076 777850 820145 835480 799560 886285 1857557 1949902 1206257 1029525 656993 646432 779674 774828 813493 829100 853792 858236 950053 959425 4117602 4214277 40.15 71.9 1
12:54:47 2024-01-25 611818 612989 200279 192771 305936 309657 313935 309692 204727 204290 246177 248046 285682 287594 3404528 3680172 5381193 5186805 998189 1026756 275762 243508 252206 253663 280999 272398 272639 273915 197514 197626 641072 613313 1400236 1370171 419619 419665 604947 608428 752193 729432 774492 782973 824363 828153 795497 891682 1870816 1961464 1215673 1016789 658822 649291 776614 774828 818689 828732 842845 857472 961207 962763 4058529 4204559 40.15 71.9 1
12:54:48 2024-01-25 615883 614466 196580 193041 303271 309055 312032 311836 204063 204290 244767 248149 285481 287221 3411819 3626755 5334566 5186805 990162 1024567 275726 243099 252617 253663 281039 272660 272605 274334 197236 197832 645894 619310 1412538 1359867 422185 419072 602095 611460 747288 726682 776971 784085 816400 829428 804296 892311 1864204 1962856 1208140 1024654 660758 643554 774962 777031 814104 820478 849403 860763 955200 954225 4061832 4216709 40.25 71.9 1
12:54:49 2024-01-25 623317 612436 196540 192651 303021 309985 314449 310890 204234 204864 249614 252090 285032 288292 3404528 3688037 5362542 5163183 982334 1026756 277033 242557 254154 253274 280999 273460 272865 273078 197931 197179 655899 616065 1430498 1379364 421551 414881 604693 607955 746229 728880 774492 776640 824363 838168 796752 886322 1864204 1949417 1211907 1026114 658822 651205 780816 772049 814104 829318 851509 857017 953811 955556 4085977 4212886 40.15 71.9 1
12:54:50 2024-01-25 618679 613861 196540 193922 302172 310095 313791 310780 205051 204113 244802 249635 284965 286714 3415279 3683725 5374455 5196184 997326 1030064 275726 243134 254154 254053 279687 274106 272258 273915 198070 197454 661684 612550 1395360 1370171 419619 418480 601633 607997 749993 726682 774217 784085 820761 829464 800201 890341 1873477 1967878 1223207 1020253 662583 651205 774375 774828 816299 825228 846865 858313 958629 957547 4016572 4196190 40.15 71.9 1
12:54:51 2024-01-25 624475 615265 196433 193460 304576 309852 312874 311184 204166 204613 245628 251874 285610 286571 3402447 3657040 5306590 5188230 981542 1024098 275762 242016 255416 253405 280109 274106 271393 274754 197514 197763 647323 615146 1411674 1364843 420286 414845 604087 611761 745171 728747 776934 777227 818137 835710 802585 883690 1858913 1952257 1227249 1033966 660699 646432 779710 777227 810644 820442 852104 862756 948281 955582 4070770 4208438 40.15 71.9 1
12:54:52 2024-01-25 620400 612984 196576 192806 304870 311303 313648 310450 205336 204148 246222 249601 284738 288392 3410076 3704395 5367522 5185579 987457 1029678 275391 242522 254693 252498 281012 272660 272223 274506 197514 197797 641072 611675 1401565 1377971 419259 414881 605550 608231 746708 729469 772252 776677 824326 834265 796697 886322 1864204 1955093 1210023 1023197 658822 651256 779122 774828 815144 827562 846597 857665 955200 960260 4063600 4196170 40.15 71.9 1
12:54:53 2024-01-25 618292 612728 196576 192463 303271 309524 311559 310197 203917 204290 249686 248908 284561 288333 3407055 3653389 5327561 5170584 981597 1023844 275513 243693 254154 253239 281427 272173 272223 274086 197590 197832 643035 619310 1412507 1369163 421850 416938 606875 608860 742769 731609 776934 778025 819529 834265 797863 884986 1853605 1940297 1221492 1029525 656525 645483 779710 773730 810644 827562 854167 854507 948281 956158 4102235 4211554 40.15 71.9 1
12:54:54 2024-01-25 615163 611576 196576 192502 303017 310277 313494 310450 204268 204290 249650 248114 285682 287594 3404528 3686724 5383834 5192870 999827 1026756 275726 242726 252725 254053 281968 275372 272639 273078 197792 197179 655899 613426 1419715 1368724 419619 417300 601172 606612 747104 726682 772290 784085 822578 828741 797737 891429 1870816 1967878 1219440 1019031 662583 651205 774412 774828 816299 825412 846597 859537 959457 956834 4016572 4196076 40.15 71.9 1
12:54:55 2024-01-25 622016 611958 196300 193150 302350 309055 312762 309727 204268 204290 246092 249704 285281 286714 3409386 3657581 5329792 5177960 981353 1026682 276007 244999 255197 253204 280144 273914 271393 274370 197684 198577 658337 616065 1411767 1364843 420547 414664 604693 609027 742695 728747 776383 777227 817557 837844 802585 883025 1858913 1951986 1225330 1033966 660699 646432 779340 777227 810644 820478 852710 863447 948317 952006 4061128 4214802 40.15 71.9 1
12:54:56 2024-01-25 619778 613848 200139 193111 303307 309055 313017 308253 204938 204004 249723 249704 284881 288189 3402102 3705187 5362542 5181559 990786 1028947 275198 242995 254837 253134 281286 273930 272463 274527 197792 197797 641072 609781 1409284 1368693 419557 417228 606240 606768 750479 732626 772252 777263 823123 834265 799031 888218 1864204 1953104 1211907 1023197 658822 651205 780816 774279 813917 827205 849086 857055 953848 960260 4076585 4205437 40.15 71.9 1
12:54:57 2024-01-25 612686 612989 196438 193146 302129 310029 313017 308394 204302 203647 244802 248908 284881 287468 3404528 3652795 5325241 5198141 998619 1028031 274635 245737 252544 253770 280675 273964 271028 274648 198070 198473 642481 612988 1415399 1360977 418990 419072 605534 608990 751092 726682 773522 783974 817417 828225 803725 890378 1864204 1971169 1215673 1020253 662583 651205 776614 777031 817530 820478 844118 862141 957433 956834 4011634 4202439 40.15 71.9 1
12:54:58 2024-01-25 623143 612723 196029 193181 302341 309524 312104 309727 204234 204290 249614 249739 284881 287270 3404528 3653784 5306590 5173734 982222 1023844 276379 243657 254512 253772 282167 275121 271288 274228 197514 197694 641072 617024 1425131 1367232 419619 414772 601208 610592 745171 726425 776170 777227 816400 835480 802474 885654 1860234 1953104 1227249 1032495 662583 647420 777469 777190 810644 823004 852747 859969 948281 951970 4061391 4199107 40.15 71.9 1
12:54:59 2024-01-25 621572 611252 200103 193111 303271 308156 314007 308323 204302 204290 249261 249704 284952 287999 3404528 3705561 5362542 5170584 986052 1024098 275762 243585 254514 252533 280999 275763 272012 274506 198629 199458 641072 611238 1410245 1375552 419856 417083 606998 609968 747801 731055 772252 777263 825448 834229 797826 888218 1862825 1955873 1210023 1021742 658354 651242 780816 774828 813954 827562 848481 855835 955466 962485 4073005 4208550 40.15 71.9 1
12:55:00 2024-01-25 615163 612560 200103 192976 302098 310029 312943 308323 204904 203647 249686 249081 285281 287599 3404528 3648765 5325241 5201850 996652 1024098 274498 242761 252725 253274 280179 273460 270944 275211 197514 197625 634992 612766 1419891 1363348 419856 418999 603728 612330 751546 729315 776665 783529 818137 829392 802585 893587 1864204 1971403 1208140 1021146 662307 650284 776614 774958 817530 820478 845356 862029 956684 956158 4014497 4205437 40.15 71.9 1
12:55:01 2024-01-25 621980 612989 196175 193133 302341 309524 312798 309258 204268 204290 244202 250504 284681 287257 3404528 3652795 5306590 5176362 978145 1024226 275762 243134 254154 252533 281581 273878 271358 275440 197514 197832 649881 617024 1398022 1371130 422558 418226 608994 612330 747288 731858 778921 778173 821043 838364 802511 883690 1857557 1951783 1211896 1029525 658354 645028 783269 778364 811795 820550 850902 858313 950278 954772 4107693 4208438 40.15 71.9 1
12:55:02 2024-01-25 614021 611261 200456 192537 303307 308120 313463 309727 204268 204290 244837 248701 284881 288590 3404528 3681494 5362542 5188776 990966 1025585 274043 243134 252725 252533 281230 272624 272258 273950 197514 197797 650182 610802 1407784 1370171 418990 419368 607195 608676 750716 734013 773278 780536 823014 833444 799021 894579 1872146 1958685 1215673 1016789 660480 649145 774925 773730 818689 826723 846096 858313 960899 960260 4033255 4199164 40.15 71.9 1
12:55:03 2024-01-25 616173 611286 196576 193146 302805 308191 313017 310233 203600 204864 246460 248494 284965 286714 3404528 3630076 5325241 5186805 990942 1023844 275762 243134 252134 253663 280416 272695 272033 274334 197375 197832 643891 619310 1428852 1357088 422185 418776 602335 610592 747288 726722 781149 783864 820083 829320 802437 890083 1865521 1960589 1210023 1024654 662111 643590 774962 781463 815261 820478 848481 860150 956445 946543 4033255 4199963 40.15 71.9 1
12:55:04 2024-01-25 619273 610997 200175 191896 304196 308085 312104 311330 203634 204290 249614 249289 284681 286714 3400021 3653784 5336287 5170045 982334 1024121 275762 242726 252725 253274 281927 272208 272450 274825 197514 197866 640176 619310 1403018 1370171 421886 417890 607306 608860 746229 731091 776971 777263 819695 836401 801832 887750 1862866 1942096 1219440 1030512 656946 648649 779710 772633 810644 827014 854203 854507 948281 957547 4084041 4199444 40.15 71.9 1
12:55:05 2024-01-25 618025 612993 196576 192861 303128 307619 314007 308358 204268 204004 249686 249416 285824 286302 3404528 3683967 5381268 5192478 1000369 1026348 275568 242761 252261 254053 280571 272660 272674 273114 197931 197626 652347 613426 1411494 1370171 419656 418480 602131 607725 749339 728747 773941 783729 823196 827023 797261 893865 1876190 1968984 1223207 1021875 662111 650137 774925 773582 818747 826978 845393 858313 960219 960041 4023103 4207465 40.15 71.9 1
12:55:06 2024-01-25 621299 612984 196300 193111 302805 309055 313053 309723 204092 205151 249686 248942 285824 286714 3409386 3644697 5343892 5183106 988752 1025713 276608 242761 252689 254088 280275 273495 272258 274562 197931 197866 641072 620637 1397637 1364843 422820 418185 602446 608860 746758 727714 780166 782973 818335 829572 802585 888889 1862880 1959681 1211907 1031983 664436 645726 778824 778689 811795 824864 854279 863222 950295 953388 4069421 4208796 40.15 71.9 1
12:55:07 2024-01-25 622016 611266 196469 192957 303267 307870 314963 310158 204302 204576 249614 250111 284881 287684 3404528 3689645 5362542 5170045 982334 1027112 277494 242726 254154 253274 280802 272695 273127 273114 198070 197797 648119 617508 1441845 1379364 422185 414881 604693 608067 743859 728365 774492 777263 825568 835122 795497 885023 1864204 1943994 1199186 1026114 659814 650985 782711 774366 814104 829868 851434 856868 955652 962983 4080149 4199963 40.15 71.9 1
12:55:08 2024-01-25 617836 613861 196300 193792 301432 308156 313684 308253 204904 204004 249723 248908 284881 286692 3404528 3678725 5371868 5188776 996614 1026231 274918 242795 252725 254053 279257 273914 272258 274109 198070 197179 654470 610652 1401810 1368193 420017 418185 601480 606500 747874 725616 773399 784085 820761 829500 799597 890383 1873203 1967878 1236844 1020253 662583 651895 773826 774366 818165 827205 848796 860075 958592 957365 4009204 4202063 40.15 71.9 1
12:55:09 2024-01-25 624475 610856 196300 193511 306306 309488 313017 309763 204268 204290 245765 249601 284881 286333 3404528 3652795 5301495 5181901 978841 1024061 275375 242761 252725 252322 281034 272660 271168 274825 197514 197866 645894 616948 1415515 1364843 420918 417300 603545 609063 746440 728917 776934 774958 815991 836661 801979 883062 1858913 1946729 1215735 1029562 658354 643627 781369 774994 811795 825228 850296 859925 949942 956449 4093818 4210685 40.25 71.9 1
12:55:10 2024-01-25 615163 613596 200239 192506 303307 308156 312798 309949 204166 203007 244425 248942 284047 288595 3401225 3683650 5349406 5181381 988160 1025585 274690 242726 254154 252498 281687 272624 271843 273950 197769 197797 650182 609931 1407063 1371130 417735 418804 605550 608860 749302 731091 772290 780389 820798 829572 797863 888218 1865480 1953104 1211907 1020290 657886 651242 780545 774828 815144 827562 847877 855835 955237 963521 4070169 4201266 40.15 71.9 1
12:55:11 2024-01-25 614566 612952 196576 192393 301925 311634 312068 308358 204302 203540 249759 249429 285481 288212 3404528 3647722 5325241 5196184 997949 1024098 274114 242761 252725 253274 280179 272660 270566 275247 197236 197832 654470 611637 1411311 1359049 418399 418480 603192 609924 751165 726682 774621 781864 817557 828844 804730 890378 1862789 1973654 1210023 1024654 660699 645028 774962 778952 816372 820679 846634 861266 957950 946615 4033255 4219074 40.15 71.9 1
12:55:12 2024-01-25 616040 612810 197093 192726 303937 310423 312910 309586 204801 203506 247240 249532 284703 287923 3395176 3657919 5356593 5188776 992486 1024098 273312 243508 252725 252533 281892 273199 272258 274370 197792 197797 642658 611238 1411728 1370171 419323 419665 606875 608860 752230 731183 774492 781310 824399 829500 796697 887777 1868160 1955910 1213790 1017576 657886 647493 777469 773730 818689 827271 844155 855798 956008 959581 4063600 4199444 40.15 71.9 1
12:55:13 2024-01-25 614759 610856 200108 193011 304580 312185 311818 310891 204699 203862 244767 248805 284810 287891 3405207 3626724 5331598 5188776 991612 1028216 275797 245072 252653 253698 280179 272695 271428 274370 197514 197612 639663 618719 1410497 1359049 422222 419072 602335 610592 746708 726682 779257 784085 815991 829572 801447 887777 1864204 1958413 1210023 1026566 662583 643627 773399 776640 813342 820514 849086 859359 957950 946579 4042634 4208796 40.15 71.9 1
12:55:14 2024-01-25 620784 611261 200279 192537 304142 307654 313053 310233 204063 204686 246359 249498 285677 288081 3409739 3669413 5353217 5155608 983736 1026027 276680 242388 252725 253558 280144 273234 273127 273114 197514 197797 653752 618868 1430511 1374063 422222 414917 603838 606500 745700 731609 776170 777850 824399 836661 795533 885023 1862862 1938240 1200818 1026566 658822 647456 779158 772633 810644 827344 850894 853330 948354 957547 4091816 4205549 40.15 71.9 1
12:55:15 2024-01-25 616541 611101 196576 192403 303302 307870 313750 309258 204268 204004 249650 248183 285503 286678 3405521 3683374 5393212 5190733 998189 1024779 275513 245351 252225 253663 280179 272208 272900 273809 197514 197523 642481 612874 1410497 1370171 419656 419072 603192 606500 751129 727337 774492 783529 823196 826405 795533 891682 1870816 1960883 1217557 1014399 660229 649327 774501 772633 818689 827562 842882 855835 960219 957547 4032502 4190092 40.25 71.9 1
12:55:16 2024-01-25 618278 612550 196300 192841 302810 309839 312104 310922 203003 204290 249723 248149 284881 287104 3396089 3631868 5336940 5184522 985952 1023844 276608 241981 252653 253628 282167 275811 271393 274263 197514 197832 641072 620573 1421046 1367480 422148 414881 602059 610592 745171 727958 778629 781236 817721 834265 802585 888852 1862880 1958685 1231087 1031761 662583 646432 777166 776055 811795 820442 848408 863447 953099 951970 4063600 4199107 40.15 71.9 1
12:55:17 2024-01-25 621630 612122 196362 192806 303226 309547 313971 309188 204268 204576 245981 249635 284947 287563 3404528 3681602 5376954 5166768 984326 1026682 276430 243693 254605 253204 280767 272660 272188 272831 198629 197729 657329 615183 1410844 1379364 420735 414845 604947 607099 744877 729396 774492 777263 824437 836661 796752 886322 1864204 1953643 1233006 1025384 658822 651205 781369 774366 814104 828147 851509 858276 953811 960260 4082411 4205676 40.15 71.9 1
12:55:18 2024-01-25 616541 612821 196025 193761 302279 309020 313494 308288 204904 204147 244084 249254 285281 287356 3409386 3674278 5359144 5207924 997288 1027943 275162 243369 252508 253877 280858 274192 273521 274299 198070 197763 654109 611675 1412538 1364719 418917 419072 602095 608676 751546 725616 774492 781426 817721 829392 802585 890605 1868186 1973918 1225330 1020290 662583 649291 777166 776640 818689 820406 845694 860006 957397 956122 4035924 4202063 40.15 71.9 1
12:55:19 2024-01-25 622426 612984 196438 193401 302279 309741 312068 309945 204234 204290 249686 250528 284012 288035 3404528 3655081 5297265 5177427 979605 1026231 275477 242249 255234 253099 280004 273964 271253 274577 197931 197694 641072 616065 1409741 1364843 420250 414556 604947 611621 745171 728747 775795 779536 818137 837844 802585 883653 1858876 1952308 1227249 1033966 660699 646432 779710 777190 809496 820406 852104 862029 949416 954025 4049447 4208438 40.15 71.9 1
12:55:20 2024-01-25 619563 612550 196576 192806 303267 308120 312982 309926 204302 203968 249614 249704 284446 287999 3404528 3699755 5362542 5173734 985978 1026312 276094 243657 254475 253418 282966 272589 272082 273008 198629 197350 660803 611670 1440573 1380911 418917 414845 604947 607135 749339 729396 774217 774994 824946 838182 795497 886322 1862880 1946729 1210023 1026114 658822 651205 780816 772049 814104 828147 849365 855798 952425 960260 4072817 4202063 40.15 71.9 1
12:55:21 2024-01-25 615631 612984 196025 193621 301281 308120 313017 309215 204302 203968 249686 249450 284881 285918 3404528 3680936 5332833 5196184 993810 1023844 274883 242726 252689 252533 282167 276546 273440 274279 198314 197660 646709 611675 1414789 1366055 420155 418335 603229 611187 749993 725616 774492 783729 819695 829126 802548 889708 1872178 1966020 1211907 1020216 662583 649787 777166 777031 816336 820442 844081 862756 959457 957511 4011634 4202063 40.15 71.9 1
12:55:22 2024-01-25 623068 612126 196300 193150 301432 309488 312068 309692 204200 204147 249614 249739 284012 286714 3404876 3644512 5297265 5170698 978070 1023238 275726 242761 254873 252498 280144 273460 270944 275142 197963 198210 642305 616948 1424186 1368724 421731 414700 605809 611713 746155 728710 778178 776091 818137 837844 804608 883690 1858604 1949491 1221492 1034703 660229 647115 780816 777227 810644 820478 852104 862141 949416 951970 4084777 4211441 40.15 71.9 1
12:55:23 2024-01-25 617798 612117 200103 192806 303267 308120 313017 308037 204904 203043 249614 249670 284012 288035 3400021 3691823 5349406 5186805 988864 1024212 274463 242726 254154 252783 281113 272624 272033 273915 197514 197832 641072 611826 1440835 1375552 420155 417894 607269 608823 751012 732899 771480 780944 823378 833334 797826 888852 1866811 1955029 1213790 1020290 658354 651256 779378 774279 818747 827562 844118 855761 957950 959581 4065987 4192684 40.15 71.9 1
12:55:24 2024-01-25 613779 613596 196576 192810 303023 309741 311086 309945 204234 203683 244084 248149 284881 287216 3396360 3621501 5325241 5196184 993773 1026027 274690 243304 252653 253274 280144 272660 272223 275211 197070 198452 646502 616666 1406150 1356340 420882 420584 604947 613464 751546 728710 778921 785928 816253 829877 804719 893302 1865443 1970671 1210023 1026995 662111 644955 774690 778364 816384 823114 847803 859969 956592 951934 4033255 4202063 40.15 71.9 1
12:55:25 2024-01-25 620050 611252 200103 192467 303307 309732 311122 310668 203917 204290 249614 248942 284881 288513 3400021 3641922 5312131 5170707 982334 1024061 275762 242726 252689 253274 281910 271792 272258 274562 197514 197832 645894 619310 1399066 1370171 422185 417853 606875 608860 744459 733905 780034 780352 821043 834120 799935 884837 1865521 1943985 1221323 1028464 657849 646432 780588 774828 811795 828486 850894 854950 951004 957547 4096216 4199444 40.15 71.9 1
12:55:26 2024-01-25 616040 612989 197245 192368 304191 307834 313971 308358 204234 203757 249650 248114 285481 287122 3404528 3681328 5381193 5186805 997364 1024221 274918 245606 252189 253451 281091 272589 272865 273915 197514 197660 642481 613501 1406865 1370171 420584 419665 603838 607997 752193 728329 774492 784085 825721 831567 797774 893476 1874846 1968436 1226973 1021875 662583 651022 773913 773730 816299 827205 849086 858313 961543 957547 4014497 4202063 40.15 71.9 1
12:55:27 2024-01-25 620222 611025 196580 193115 302703 308156 313017 309258 204234 204864 246019 249220 284881 286163 3404528 3652795 5315915 5177427 984363 1023844 276644 241946 252725 253451 279683 273845 271428 274562 197514 197626 639663 618830 1437710 1367753 421551 414845 602095 610592 745171 727198 776934 779541 818717 835480 802585 887067 1865480 1957771 1231087 1033628 662583 648944 781042 779243 811795 822349 852104 859969 949868 951934 4067866 4199145 40.15 71.9 1
12:55:28 2024-01-25 619778 611257 196576 192841 302987 308156 313494 307821 204727 204147 249614 249704 284114 287778 3404528 3710562 5362542 5177427 984576 1025549 276185 243427 254154 253062 280144 272660 272223 273114 198350 197145 660451 612112 1411703 1379364 418954 414845 605121 607135 747288 729574 773941 776128 825568 836661 794897 886322 1864204 1952898 1211907 1028464 660758 651132 781598 774754 816421 827453 848899 858276 956592 960260 4075326 4199444 40.15 71.9 1
12:55:29 2024-01-25 615163 612806 196407 193146 301850 309993 312687 308323 204302 203647 249650 248874 284681 287360 3404528 3655534 5325241 5198141 994520 1024098 274463 242761 252689 253274 280109 273460 270566 274790 197514 197797 650182 611126 1409376 1362908 418362 418480 603192 609924 751092 728230 778036 782973 818717 829428 804296 890105 1864204 1972069 1221492 1023197 663601 647525 776503 780907 816421 820333 848936 861916 956408 953779 4039016 4199963 40.15 71.9 1
12:55:30 2024-01-25 613550 612550 197335 192561 303767 309766 313171 308358 204092 203685 246497 247736 284881 288116 3404528 3674791 5368272 5186805 992449 1023844 274078 243339 252617 253062 281034 272173 272223 273915 197514 197797 642481 613600 1400237 1372115 418362 419368 606875 608860 750561 731747 772290 779541 822541 829500 796660 887504 1864204 1953104 1217557 1018767 658548 649327 779222 774828 816336 827562 846941 858122 958225 959471 4065079 4197844 40.15 71.9 1
12:55:31 2024-01-25 615051 612984 196357 192537 302805 309776 312011 309985 204268 203612 246228 248149 285112 287747 3400021 3630007 5325241 5191218 989371 1023844 274954 243099 252423 253274 280109 272624 271393 274334 196959 197832 650068 618275 1413456 1355623 422185 419072 602763 609924 748881 726682 778113 783529 816449 829392 802585 889039 1864204 1964434 1225330 1023925 661640 643590 774375 779541 813954 820442 847877 860763 955914 952283 4041709 4205524 40.25 71.9 1
12:55:32 2024-01-25 620050 612222 197411 191761 304231 308120 312032 310233 203600 204290 245846 250725 285281 288067 3400021 3653784 5325241 5168048 977459 1023844 275762 242016 252725 252533 281427 272173 271964 274754 197236 197832 641606 618427 1411274 1370171 421551 417300 608857 610592 744914 731055 776971 775031 818335 829572 800201 887067 1854932 1940297 1219573 1031028 656993 645520 778570 774828 811220 827562 855015 855152 948281 955446 4096637 4206429 40.15 71.9 1
12:55:33 2024-01-25 612765 613852 196999 192475 304053 309875 313315 309550 204733 204147 249790 247736 284881 286714 3404876 3672329 5373535 5188776 995314 1027075 274690 243474 252403 253097 280999 272173 272449 274142 197931 197660 642481 613350 1423275 1370171 419656 419665 604947 607955 751661 728917 774492 782604 824363 828189 795497 890383 1868160 1958742 1238763 1014362 658822 648832 774962 773730 818689 828732 843481 855152 957397 961767 4044789 4196708 40.25 71.9 1
12:55:34 2024-01-25 617171 613285 196469 192865 302880 310862 311671 311466 203781 204148 246570 248563 285174 286736 3404528 3626717 5330769 5181381 988715 1023844 275762 242726 252403 253663 280109 272695 271843 273950 197514 197797 641072 619310 1398143 1359049 422820 419072 602131 609027 747236 726682 780721 783529 818717 829500 802548 890158 1862880 1958685 1210023 1026114 662111 643590 774962 776640 813917 820514 849403 860763 955914 946579 4044789 4205437 40.15 71.9 1
12:55:35 2024-01-25 620149 611261 200315 192257 304409 309875 312767 311625 203498 204505 245874 249381 284703 287414 3405521 3663057 5359854 5170045 981316 1025585 275762 242016 252725 253062 281462 272173 272258 274370 197514 197832 633145 618719 1400128 1370171 422222 417300 606875 608588 746229 731572 778113 779577 820761 836393 797863 886285 1858913 1938351 1205329 1029562 656915 645483 779122 774828 811220 828147 850857 855798 948317 957547 4097095 4199444 40.15 71.9 1
12:55:36 2024-01-25 614446 612546 200420 192203 304089 308085 313017 309480 204097 204006 246323 249846 285174 287540 3405521 3668540 5365557 5196597 998752 1026231 275726 242726 252581 254053 279345 272624 272639 273689 197514 197179 655899 612988 1415736 1369200 420648 418185 602023 606500 747838 726682 773952 784085 820761 829428 797899 891752 1871872 1962272 1225090 1020290 662583 651895 773826 774828 815758 825228 847237 858313 957360 957547 4010840 4196170 40.15 71.9 1
12:55:37 2024-01-25 622700 612993 196304 193146 301566 308156 311783 309223 204268 204290 245672 250899 284690 286226 3412175 3660775 5291987 5177614 977337 1026571 275762 242353 254873 253029 280144 273460 271288 274370 197236 197660 647323 617269 1399914 1364843 420882 414845 603838 608602 745171 728747 776971 776677 815955 838182 802585 882397 1854932 1949491 1201784 1032495 659759 645976 779710 777227 810601 820442 852141 860800 948743 951970 4070770 4205437 40.15 71.9 1
12:55:38 2024-01-25 608675 610997 196438 192368 302025 308085 312068 307356 205083 203078 249614 249670 284021 287594 3405819 3705724 5350905 5185427 996022 1023844 274373 243304 252617 253029 281020 272138 271998 273114 197514 197214 642481 613426 1412329 1368230 419656 419665 605550 607797 752230 729469 774492 782702 823196 828189 795497 889745 1868160 1955910 1227249 1016789 658822 647493 777166 772633 818689 827562 841648 856172 956684 957547 4042634 4192684 40.15 71.9 2
12:55:39 2024-01-25 615833 612989 196438 192533 302350 308156 310868 310704 203600 204004 249686 248114 284561 286714 3395176 3620628 5329514 5180818 984127 1023734 277085 243693 252653 253274 281371 272695 271428 274086 197792 197454 648931 619310 1416356 1364681 422038 414881 601208 610158 745449 726168 778113 779614 818717 834265 804157 883727 1858913 1952257 1227249 1033457 662111 646469 777469 776091 809496 820514 850894 863447 949416 946579 4061391 4187119 40.15 71.9 2
12:55:40 2024-01-25 620050 609095 196300 192372 302385 308085 313750 308556 204092 204006 245882 249670 284127 287360 3395176 3694618 5358089 5162956 985141 1028216 275620 243319 254009 252394 280662 274982 271998 273078 197931 197008 659394 612713 1409624 1379364 419619 414845 605121 606988 746045 728917 772290 775031 824363 836071 793213 885023 1862880 1943973 1234925 1025384 658822 650284 781005 770410 811795 827562 849086 855798 952866 960260 4061128 4196072 40.15 71.9 2
12:55:41 2024-01-25 616531 609536 195887 193181 301432 308156 313494 307821 204268 203683 249650 248908 284481 286450 3404528 3674642 5362542 5184176 997623 1026571 274670 242622 252544 253169 279188 274192 271288 273809 198070 197660 649528 609743 1411502 1364843 419856 417931 601480 608860 749499 724589 776321 780719 818372 829464 800654 890378 1864204 1970671 1221492 1022469 662583 647420 774962 776677 817530 820643 843481 859969 957397 953388 4027505 4199444 40.15 71.9 2
12:55:42 2024-01-25 619563 611252 196025 192537 302345 309524 311594 308358 203634 204004 249225 249254 283182 287392 3404528 3643414 5297265 5160680 978145 1023844 274670 243405 254691 252641 281968 272589 270461 273809 197375 197474 636844 615183 1396731 1364843 419619 414809 603838 610592 746124 727714 774658 774994 816400 837808 801979 881106 1852297 1944983 1217654 1032495 658822 645028 778787 774958 808922 820442 850253 858313 946905 946579 4070770 4205437 40.15 71.9 2
12:55:43 2024-01-25 616067 611257 196304 191931 302350 307654 311559 307141 204268 203043 245325 248908 283579 287306 3395176 3695658 5349406 5166359 986015 1023844 274954 241812 252725 252498 282167 275102 271977 272902 197999 196939 647590 609593 1402413 1377971 419557 414664 605772 607135 747288 728917 771117 778173 822541 829536 794372 886322 1860216 1949491 1250279 1022567 657886 650744 779710 770410 811795 825448 847840 854544 951041 957547 4058232 4196072 40.15 71.9 2
12:55:44 2024-01-25 614279 611261 195476 193150 302362 308156 312068 307356 203951 203043 249261 248149 284047 286786 3400021 3652515 5317663 5192478 994520 1023844 274498 245642 252725 253698 280802 274333 271203 275633 198350 198245 654470 613426 1405328 1364105 419510 419665 605550 611598 754291 728710 776934 784085 820725 834302 809383 895615 1872045 1980607 1221323 1026114 668094 654574 783827 783492 823132 829419 852141 869532 966280 966663 4033255 4227500 40.15 71.9 2
12:55:45 2024-01-25 637728 618621 196542 199081 306454 315843 318489 315889 206964 205533 248752 256046 288789 292341 3437483 3689645 5396365 5242845 1011977 1051504 284056 249808 261666 262782 290529 284456 283198 286271 202642 204717 688319 636249 1447536 1397116 433696 428781 620009 628541 772095 751070 807058 808078 843756 856541 828994 926793 1936309 2038009 1240156 1052409 686639 670782 807214 811708 849883 856424 879565 895615 996750 994011 4115285 4317821 40.15 71.9 2
12:55:46 2024-01-25 645365 638473 202635 198937 318604 327959 333409 332994 212032 211454 259817 263575 297992 303091 3504901 3751931 5514339 5385448 1061798 1088384 290074 256809 272861 273246 303218 297041 296085 296237 207317 208682 700151 642811 1461444 1425334 441001 439687 634740 638182 796775 772801 818187 825642 867143 875457 838201 932912 1986948 2083357 1237795 1071978 695911 688451 829656 820993 857895 873511 894175 899048 1003984 1011528 4295859 4386484 40.15 71.9 2
12:55:47 2024-01-25 652816 649556 204913 200576 325415 330741 345429 341910 215111 213607 263723 269955 302514 306577 3549097 3809845 5586352 5452590 1075446 1116044 293950 260251 275802 277432 310171 301768 300372 302898 208721 212375 713587 653089 1462283 1427356 442813 442888 638278 645024 801321 776004 821082 827649 864613 875421 839280 935462 2010344 2114979 1259981 1071791 701882 690845 825549 822936 868963 874163 890545 899359 1012093 1012243 4258344 4414540 40.15 71.9 2
12:55:48 2024-01-25 662004 658698 204917 199913 326886 333676 347089 343436 217530 213607 266830 273567 305935 311229 3579664 3874568 5646960 5503272 1078928 1132875 292700 258649 279585 278584 312789 305790 301357 305070 208721 211711 704501 658662 1507475 1445770 445796 438916 632157 641971 793138 772183 821007 825056 854207 869498 838547 928906 2014593 2130392 1264639 1068930 702883 687877 821061 820501 862175 870406 885126 899603 1008818 1006358 4267723 4423892 40.15 71.9 2
12:55:49 2024-01-25 666281 665007 202946 198047 325897 332787 348662 344540 216855 218188 267312 273603 304874 311229 3600644 3902306 5700652 5518054 1088307 1140463 290833 257601 279353 277660 313556 306207 302028 304463 207855 210389 705951 654894 1493678 1445770 443063 437283 627114 636520 786324 764899 811570 816370 843793 859691 827557 914149 2014727 2128697 1251456 1066652 695911 682532 817539 815561 853007 861487 878275 890910 998235 994011 4253918 4423892 40.15 71.9 2
12:55:50 2024-01-25 667725 667570 200031 197013 325014 329778 347683 343471 215203 218152 267277 271038 304839 310314 3600658 3911144 5707582 5515061 1090666 1145328 288089 255341 276065 278192 313998 305303 300749 302955 207351 208682 701601 652160 1469951 1445770 437852 432764 623003 629129 774948 758898 802244 802379 834994 852286 815271 895498 1999699 2100772 1243923 1066652 688595 671478 809457 811634 841343 846218 868268 879785 983329 980808 4253293 4423892 40.15 71.8 2
12:55:51 2024-01-25 678897 668781 198712 196892 322525 330122 344452 343195 214079 212819 265161 269989 302970 306397 3605872 3902216 5727396 5529871 1100769 1146293 288228 252013 274763 276225 310641 300851 297165 300099 206913 206175 688990 650053 1470914 1452915 436543 430190 620058 620890 767733 754658 790554 793120 832351 843793 799021 884874 1996076 2079311 1242040 1063379 678331 667139 804904 801350 830088 843357 859493 870152 966549 972151 4295859 4433244 40.15 71.8 2
12:55:52 2024-01-25 678631 667835 197776 194951 320090 329477 345917 343019 212723 212485 263943 269801 303507 309097 3626826 3877919 5708772 5544659 1114057 1149584 285735 251768 273504 275802 308971 302263 297367 300420 206042 205671 693218 645601 1472386 1443721 433843 429514 612501 618080 768080 746127 781589 793305 825721 829768 793115 887067 1999699 2097054 1236390 1047855 677683 665506 798046 793226 830407 842553 851322 859969 966586 970099 4295669 4439571 40.15 71.8 2
12:55:53 2024-01-25 682347 675073 198516 194951 321052 327648 345177 344960 212757 211715 266497 270143 303851 306541 3657032 3956367 5754209 5546002 1114851 1158741 287238 251733 274079 276154 311078 303433 298937 299377 205539 206416 714950 655888 1510151 1451940 433843 430495 616499 620719 762477 747187 782702 779206 812830 828741 786355 872446 1995265 2092767 1238763 1062584 673826 662174 802585 798923 820942 829491 852724 858313 958225 962947 4317549 4474046 40.15 71.8 2
12:55:54 2024-01-25 685446 676982 197132 195498 321061 329706 347053 344469 213348 213117 264719 271831 305513 306577 3676859 3914539 5761281 5599469 1128745 1165448 285285 252964 275184 276648 313926 302723 298484 300990 206477 206992 695922 649297 1481609 1465223 431964 428781 614718 615383 763559 746127 774492 779541 816400 827571 782996 870521 2006061 2103968 1165532 1060119 675751 667428 802585 791665 820942 838948 851509 852007 957360 966394 4392794 4478084 40.15 71.8 2
12:55:55 2024-01-25 686416 680112 197776 195498 324489 328409 350449 346584 212723 213117 266385 272281 309077 312112 3690347 3956125 5782185 5623592 1141427 1171363 288237 253317 274079 276556 313747 303646 300372 301237 207351 207673 700210 653089 1474751 1457043 430974 429996 615589 618080 765162 749765 774492 779541 811609 820487 784145 870521 2008278 2104463 1211911 1059505 676716 667428 801410 791996 820942 836543 848899 853993 957397 965944 4415499 4495763 40.15 71.8 2
12:55:56 2024-01-25 687689 684039 197854 199316 324983 329439 351979 348435 213383 213751 267205 273114 307866 312813 3709078 3967948 5800836 5646363 1141932 1175291 288052 253742 276065 277660 313962 306221 301941 301272 207643 207707 693218 656356 1520857 1466263 433228 429581 614209 617204 767360 745877 774492 782973 811645 818481 778350 874391 2012564 2113444 1234506 1055252 677406 666965 797922 793194 825693 835290 842082 853197 962979 962392 4365236 4511561 40.15 71.8 2
12:55:57 2024-01-25 692056 687100 199470 196598 324854 331744 351979 347666 214743 213282 267312 275211 308116 311560 3723752 4006138 5809106 5665120 1144579 1180583 286959 254557 276913 277204 315843 306617 299426 303608 207643 208177 701674 654487 1493424 1466263 432307 429996 608920 615856 764617 738220 772252 784085 806890 817903 779527 868908 2021836 2127204 1245806 1055252 679623 669087 795983 791996 825693 829347 839648 855063 965602 962947 4364676 4528348 40.15 71.8 2
12:55:58 2024-01-25 694593 691755 199054 199395 328673 332464 355007 350333 214113 213452 269757 274507 309554 314929 3731848 4023800 5806025 5655742 1142872 1183940 292677 255163 276683 277660 315843 306581 301956 304999 207351 209698 707401 658703 1488917 1457043 430974 427564 612710 619398 765728 738548 773390 779541 804876 816136 781813 867671 2016862 2128697 1249573 1057380 680264 669377 794849 793047 821015 831667 840883 853843 962328 960151 4355172 4532159 40.15 71.8 2
12:55:59 2024-01-25 696579 693233 197785 195137 325906 332464 356443 351925 214411 213902 270590 274405 310494 313496 3746539 4046744 5812015 5674499 1147033 1189803 287181 255163 276913 279815 315096 306257 302203 305356 207643 210354 714799 662140 1520483 1465223 430669 428781 609413 617822 765185 737967 769947 776091 802529 816172 777249 865130 2021836 2124173 1247690 1058885 679296 665652 794849 793017 821082 831667 839648 848876 964090 959093 4380237 4536459 40.15 71.8 2
12:56:00 2024-01-25 697866 697086 199019 195416 327384 333292 354317 351816 215260 213602 270590 275984 310530 314930 3759628 4052500 5838137 5683878 1151379 1193186 286711 255377 277338 278505 316048 309078 302663 306361 207643 210354 700210 659645 1519335 1466263 430023 428781 609377 618080 764617 737967 769468 777068 800155 811401 776907 862561 2021836 2130208 1243923 1060392 678813 665652 791117 793017 821082 829453 837149 848839 962038 956012 4386427 4550527 40.15 71.8 2
12:56:01 2024-01-25 699968 694309 199440 196053 327843 333798 355383 352033 214949 213838 270698 275597 311473 315446 3774635 4071045 5847463 5698568 1157258 1195282 286746 255341 277836 278505 316526 309771 301941 306577 207138 209663 705927 658703 1518543 1475483 429379 428175 608057 615419 763018 737083 765438 774865 799590 809011 773789 863443 2025307 2128697 1247690 1057211 677093 664639 791117 788672 821082 828514 835072 846313 961355 955976 4414846 4564966 40.15 71.8 2
12:56:02 2024-01-25 704270 700330 199722 197572 328374 333762 355882 352033 214778 213467 270590 273759 312420 315554 3782933 4083781 5861999 5712014 1158913 1199023 292564 255377 278227 278470 316747 310245 301991 305535 206994 209663 698855 660588 1524223 1475483 429480 427571 608167 614475 761398 735876 764520 773766 798064 809390 770396 858346 2028224 2130208 1224853 1053904 675751 665944 789997 786925 818109 827791 832618 844038 959236 955845 4418127 4569932 40.15 71.8 2
12:56:03 2024-01-25 704988 702412 199683 195281 330342 333654 356454 354024 215260 213751 270626 277275 312277 315482 3782820 4086684 5887459 5731966 1161641 1204142 286746 254984 277800 278505 317039 309881 301956 305930 207317 209634 701674 660588 1502392 1480496 428735 426931 606240 610824 756954 734829 762338 773766 797794 802531 767882 853325 2028224 2133096 1234506 1053116 673826 663224 789735 784037 816336 825228 830538 839871 958225 953816 4430741 4576564 40.15 71.8 2
12:56:04 2024-01-25 707987 704403 200001 195137 327879 335578 358034 352033 215410 214052 269793 275531 312859 315230 3799207 4089590 5912741 5744670 1169337 1203413 287181 254557 277800 279751 315571 310282 303195 304071 207641 209516 698855 664305 1504647 1480129 427755 427571 609413 610555 759171 737967 762991 765915 796898 802121 760573 850830 2025344 2126534 1250278 1056949 669997 663224 791117 784001 811795 820442 827410 838671 948522 954940 4450336 4580174 40.15 71.9 2
12:56:06 2024-01-25 706271 706363 199962 195416 327879 335868 357600 354024 214503 213243 270363 275066 312081 314930 3814817 4077418 5922066 5744858 1175059 1208243 287238 254949 277374 277590 318481 309224 302911 305035 207352 209043 705927 660588 1507442 1487720 426436 423118 608167 608860 755298 736921 756255 761706 793413 802423 761191 844053 2020399 2105785 1248359 1069741 670474 661815 791117 782576 805952 820406 830435 829871 942765 950021 4481157 4587445 40.15 71.9 2
12:56:07 2024-01-25 712907 707646 199827 195373 327905 333906 355419 353838 214696 214174 270482 275354 312420 315518 3823679 4058532 5922066 5750697 1167722 1213401 292492 253812 278619 276818 319430 310282 302839 304999 207173 209043 705927 663430 1514515 1498095 427650 421856 606409 608343 750975 733757 756255 760128 792256 802423 757003 843443 2020399 2104293 1247690 1065063 670191 659439 788878 781500 802576 819215 831619 832114 939536 947256 4519490 4606283 40.15 71.9 2
12:56:08 2024-01-25 717489 710427 200302 196460 330645 333726 355918 353308 214113 214052 270662 276653 313740 315554 3825368 4072690 5959367 5761318 1169375 1212776 287796 253564 279084 277432 317039 310282 301778 304784 207352 208357 708720 666203 1520916 1493922 427114 421227 606445 607997 749524 735964 758479 760128 788896 798897 753734 837233 2021836 2105785 1246440 1066652 666372 654799 786412 781790 802006 818472 825610 830337 936875 943457 4516040 4615424 40.15 71.9 2
12:56:09 2024-01-25 721684 709270 199857 196598 327764 336161 355776 353272 214079 213751 270662 278056 313085 315410 3836297 4102198 5956446 5777665 1166663 1213007 287216 254855 277764 277510 317004 310282 303160 303111 206097 209767 703068 673657 1499821 1484702 426436 420895 605809 608565 747801 731622 757271 756425 783153 798043 754268 833521 2012564 2114680 1247092 1066652 666372 654018 788613 783492 802006 811428 820748 830337 934850 936627 4478093 4615702 40.15 71.9 2
12:56:10 2024-01-25 719638 710273 198958 195344 328473 336197 356347 354989 213383 214352 270209 275211 314215 314894 3845676 4135883 5959367 5758908 1163337 1213043 291741 252964 276754 276809 317999 308388 301991 304071 207497 209516 707582 670021 1504370 1487867 424623 418064 601208 608860 744643 728747 755415 754677 779729 793554 754268 829903 2012564 2114152 1238763 1069691 668094 654482 784182 782936 795707 808810 820785 830337 929669 928552 4445919 4616286 40.15 71.9 2
12:56:11 2024-01-25 719638 711387 198603 195348 325800 333762 357850 355491 213246 213751 270626 274825 311637 316536 3861677 4140151 5959367 5764172 1155898 1216599 287328 252189 277800 281631 318710 310282 301252 303146 207497 208357 712181 670021 1520642 1484702 425528 418687 598075 604450 743551 724589 754766 755657 779359 788811 750270 827934 2012564 2117981 1262742 1063264 668094 650744 777166 777777 797398 807099 816375 825513 932097 930199 4445919 4609537 40.15 71.9 2
12:56:12 2024-01-25 725187 715531 197716 196460 327296 333762 356347 356787 213246 212940 270626 274441 311568 314487 3865405 4178981 5968693 5769458 1156721 1216599 287238 252154 277764 277853 316048 310282 301138 304071 207351 208322 713201 670021 1524555 1488739 425528 419665 597688 604308 743062 723564 752546 754282 775254 791210 747632 824025 2012564 2114979 1240683 1064671 666198 649364 777166 774994 793356 802378 817536 824266 925652 926119 4455450 4613770 40.15 71.9 2
12:56:13 2024-01-25 723648 716477 197647 196456 327782 333726 356061 356031 212587 213248 270029 274648 313740 313973 3862776 4173042 5967536 5773544 1159354 1217463 286432 251803 276065 277268 316526 307989 298972 302861 207059 208357 708607 670021 1529320 1488924 424351 417890 596074 601781 738722 719262 749602 750818 772338 788978 747265 821044 2012564 2111947 1258829 1065100 665422 651242 774962 774828 791669 800049 815720 820379 920969 919538 4464848 4617512 40.15 71.9 2
12:56:14 2024-01-25 724758 718585 197612 196344 327551 333726 355811 355026 212621 212975 269577 274648 314181 313496 3868289 4171435 5956446 5782916 1159196 1221365 286396 251721 276913 276684 316083 309333 298972 303111 207059 207707 711751 669542 1536282 1489690 423420 417894 594696 599456 738163 719527 748997 749233 770561 784432 742147 818635 2009705 2111947 1258829 1061903 664000 645520 774962 773730 790547 800291 811528 820427 919327 921083 4455298 4610932 40.15 71.9 2
12:56:15 2024-01-25 725832 719642 197303 195976 327442 333582 356061 356031 212440 212309 270029 273462 313917 313829 3872128 4184505 5960723 5792288 1161867 1217463 285557 256601 276065 276225 315571 308824 299865 302225 206768 207528 706857 670021 1549679 1491804 422185 414809 590071 598532 735977 717489 745560 747205 768382 782082 740719 815039 2003291 2108774 1227249 1061903 662111 644572 772730 772164 786565 798034 811206 818021 917213 920814 4464848 4613770 40.15 71.9 2
12:56:16 2024-01-25 723664 718003 196551 195803 324839 333510 357487 353988 211930 212273 268819 273426 313228 313352 3881480 4175446 5969176 5794428 1164387 1220925 284872 255735 275184 275802 316266 308388 297580 301731 206332 207026 708851 669542 1538166 1491804 419656 413534 590362 596838 733647 715421 742204 742087 764406 781567 738142 814803 2003291 2104293 1237311 1063264 660229 644536 771635 770373 783580 793473 808251 813198 911817 917078 4474055 4617512 40.15 71.9 2
12:56:17 2024-01-25 726908 717962 196551 194951 324478 333510 357527 353807 212190 212642 267957 273462 312313 313060 3883800 4179343 5977794 5777728 1170003 1219599 283781 252212 273887 275802 316083 306257 299441 300815 205319 206451 722444 671460 1524091 1488739 417770 411649 586140 595809 729642 715421 737815 738603 757247 779914 734838 815728 2000446 2101057 1261727 1063416 656057 642074 772182 765608 783222 798034 802308 806357 911817 917114 4543283 4630179 40.15 71.9 2
12:56:18 2024-01-25 728931 718510 196244 193792 325371 331511 355976 354343 211862 211884 267957 274264 311077 315302 3890444 4145326 6014062 5806889 1175335 1224400 284516 250934 272704 274958 315843 305180 298972 300948 205897 206382 719213 673657 1507704 1492863 418686 412264 592560 597095 732819 717489 738055 736939 761393 774255 728825 807000 2003291 2097241 1243179 1060392 652328 641781 769452 761205 781070 793509 801317 806875 915842 915711 4471054 4624293 40.15 71.9 2
12:56:19 2024-01-25 719711 719599 196512 193792 324753 331242 354352 350935 211862 211468 267027 273875 312277 313829 3893226 4182626 5977794 5815180 1189774 1223134 281144 252351 274797 274923 315061 305539 297580 300311 205319 206141 711751 664305 1519977 1503142 415403 409451 590319 590420 729642 713398 730222 735895 763562 771938 727792 811719 2001124 2102696 1247092 1051093 651863 643897 765742 760091 786054 792806 793133 802248 917213 911967 4436652 4620284 40.15 71.9 2
12:56:20 2024-01-25 722784 723454 200599 194134 325014 329742 355419 351997 211198 210807 268227 271621 311661 316677 3894295 4209030 5960685 5810926 1185474 1225776 281669 250934 272217 274817 315843 306509 297583 299448 205284 205066 707356 666288 1510319 1490893 414520 409810 585140 590531 731228 708295 727525 737985 759240 766405 727819 810564 2003291 2114979 1238533 1046582 655122 640222 761375 765065 782665 784531 792489 802211 909141 901547 4464848 4626878 40.15 71.9 2
12:56:21 2024-01-25 731673 722695 200351 193656 324525 330706 353785 352033 215097 210247 267241 271656 311189 314780 3907602 4229721 6002830 5806889 1168907 1226646 281984 248965 272633 274083 313711 306365 297158 298262 204279 205066 708851 675100 1504356 1479894 415403 409810 583899 590175 728331 708024 732969 736939 748305 765254 726209 800977 1992602 2096592 1237311 1057380 653257 637853 765199 762898 773353 784459 793133 798598 902737 909356 4549085 4636243 40.25 71.9 2
12:56:22 2024-01-25 732108 722180 197075 193176 324839 327755 353785 351997 215027 209772 266234 271901 310059 314714 3912770 4161460 6011946 5816254 1178727 1222064 282373 248894 272182 273281 314954 304609 297685 297780 204960 204713 711751 671940 1519997 1493922 413676 409969 587338 589602 724727 709120 728632 729487 752575 765290 718585 797691 2000446 2078204 1244521 1052702 649088 640222 762995 755715 774916 784459 787326 795320 910623 901547 4474247 4629636 40.25 71.9 2
12:56:23 2024-01-25 726830 723715 200103 191965 325014 328215 353785 350899 215027 208902 267241 271486 310704 313531 3905442 4208153 6002830 5839070 1189774 1224944 279937 248581 273160 273281 312753 305467 297865 295770 204458 204293 701103 666203 1532283 1493922 412433 410549 585140 586141 728848 708295 725279 731073 752575 757391 718585 800075 2000446 2105785 1233006 1043278 649549 638304 756522 753915 775117 779905 783905 796525 900080 899973 4474247 4629636 40.15 71.9 2
12:56:24 2024-01-25 734673 724227 196025 192533 323050 328711 354506 351708 214286 209082 266198 269801 310530 311087 3915116 4228838 5987046 5823648 1166398 1224870 279832 248197 277277 271546 313747 305022 296085 297117 202677 203727 716271 670021 1539408 1491804 413054 405867 579724 586177 719435 700066 726829 728765 747341 762861 719605 792504 1986911 2085117 1251753 1053904 647669 632907 759715 755316 770533 781522 788557 790743 897389 902851 4515165 4629636 40.15 71.9 2
12:56:25 2024-01-25 727314 722695 195828 191593 321821 327225 353255 349805 210658 209082 264789 270849 308654 311087 3897106 4164505 6003374 5820506 1191473 1229187 278139 247952 272668 271097 314033 302723 296740 297347 202606 203410 716271 664305 1541778 1507417 410830 405188 580428 581381 718383 702157 719375 723545 751161 757463 712788 793061 1991904 2090360 1253748 1043278 643015 634703 753273 748741 773817 779255 780431 791907 901429 892533 4411801 4629636 40.15 71.9 2
12:56:26 2024-01-25 724699 724003 195202 191598 320796 329244 352015 347737 214621 208396 264754 270247 309444 310241 3916096 4261304 6000346 5826564 1184515 1227888 279991 247637 270428 271511 312095 304598 295984 297816 201759 203585 708307 665728 1519109 1486627 409370 405795 576412 581345 720526 697122 718028 724607 739292 753783 715426 794914 1988359 2104949 1231805 1043278 643932 629188 748983 752037 766038 774246 782720 791907 889710 893433 4499230 4636243 40.15 71.9 2
12:56:27 2024-01-25 734809 724227 195476 191253 320539 327719 351623 349201 210658 207746 263468 271003 308583 311670 3918888 4205184 6023487 5820205 1173872 1227888 279847 246457 270392 271146 313782 303821 295425 297570 201301 205005 739875 671940 1506714 1491804 408498 402061 578047 582651 713462 698111 717227 719545 738790 755117 710385 788450 1981927 2065712 1245769 1045431 639367 629188 753128 745580 762445 775409 778067 784865 894549 894701 4483646 4636243 40.15 71.9 2
12:56:28 2024-01-25 727426 721251 195173 190223 321774 328191 351979 347701 210511 206455 263943 269954 307400 311052 3924481 4228403 6007808 5836061 1199088 1227888 279581 245698 268766 271336 310900 303735 295003 293948 201301 203965 725401 667631 1510469 1493051 406036 402061 578047 580376 717553 699101 711743 718016 738462 748341 704650 789577 1988359 2087398 1249759 1033966 638423 629443 745148 744487 764068 772474 774483 786844 891026 886498 4464848 4633484 40.15 71.9 2
12:56:29 2024-01-25 731004 721390 194242 190321 319790 327727 350280 347701 210218 206421 263504 268467 308358 311229 3924481 4289521 5973502 5827794 1180060 1225552 279453 245698 268479 269720 311561 304277 293173 295441 201161 204108 740804 669756 1518896 1486208 405423 401743 573741 579554 716573 693268 712285 719035 735789 745758 709378 785457 1981927 2083562 1245769 1041901 640277 624623 746022 744831 756885 766432 776962 783710 880291 889373 4546191 4645609 40.15 71.9 2
12:56:30 2024-01-25 735711 721246 194242 189390 321025 326803 350809 348991 209562 207209 269019 268502 305761 313219 3928240 4192731 6025097 5825620 1181792 1227814 279345 244596 268766 268864 309993 301152 294140 293429 201161 203859 731773 671940 1522185 1489690 406183 399667 577051 580376 710409 696099 714424 714373 734409 747252 701166 774621 1977671 2059816 1251004 1042036 637326 627375 747302 738202 759139 771929 767716 776865 892309 888565 4455589 4636243 40.15 71.9 2
12:56:31 2024-01-25 735950 721909 192609 189450 317163 324965 350280 346584 208223 206455 265021 266873 307110 310277 3933846 4241042 6003487 5815180 1165216 1223134 276608 243134 269000 269552 309382 303415 290542 294162 199901 202827 720362 669644 1519354 1492101 405497 399171 568915 575282 706391 687698 709038 711146 729674 743960 700944 777961 1966201 2064424 1229810 1043278 632802 620108 743039 738078 753264 768770 770012 773844 882416 882086 4489838 4636243 40.25 71.9 2
12:56:32 2024-01-25 726596 721381 192783 188795 318088 324857 349224 343506 208874 206031 263310 268128 304839 310277 3933846 4210132 5994931 5825620 1195655 1226683 275797 243508 265550 272638 309418 300619 291970 292642 199796 202154 720922 660588 1517433 1501094 401504 396709 571709 571981 707894 691595 703039 708056 729674 738771 693009 776823 1979656 2078204 1227530 1026566 631902 623739 735954 735862 754728 761775 763686 776277 880505 875503 4483646 4636243 40.15 71.9 2
12:56:33 2024-01-25 746364 725440 192305 188228 317053 324857 347612 345578 208044 204928 263786 266399 304839 308819 3943212 4295897 5986392 5824282 1179435 1225776 276805 242726 265329 272447 307295 300740 292059 292607 199205 202686 735726 668108 1515676 1487147 401504 396709 565485 571981 708322 682850 700972 709318 726632 735785 698610 774417 1969830 2080788 1233800 1034703 632802 612929 737559 737948 747108 757382 767679 773283 872156 875503 4521561 4642863 40.15 71.9 2
12:56:34 2024-01-25 736115 721093 192340 187578 319138 324327 347089 345059 207540 205105 261756 266873 303851 309547 3937592 4220867 6029401 5824559 1177010 1223097 275762 246393 266737 267771 306830 297351 290696 290670 200318 201064 728742 670125 1515289 1492977 401314 396043 569371 570213 702683 688783 705114 706235 727663 738608 690633 767673 1970400 2064351 1233800 1035440 629176 621938 737036 731668 752583 761775 756282 769294 875403 873705 4421010 4633484 40.15 71.9 2
12:56:35 2024-01-25 727944 725657 191083 187873 316005 324857 347612 343176 206964 204786 261756 265995 304839 305965 3949029 4275188 5977757 5824559 1184351 1225776 273206 246465 264701 267771 306795 300279 287914 292000 197513 200363 723908 662481 1511165 1491298 400078 396322 562931 568563 705073 681606 698781 705016 724722 730458 694752 769873 1969977 2081153 1233800 1031983 630108 616279 732314 733279 746197 755311 765157 769486 870141 870424 4511307 4645693 40.25 71.9 2
12:56:36 2024-01-25 736023 721323 191527 186986 315876 323571 346288 343471 206716 206598 261720 266839 303005 308347 3933702 4239624 6029401 5816254 1176069 1223134 274498 246184 264666 267172 306366 297207 289528 290494 197513 200852 730643 669064 1516612 1490325 400546 396226 565558 571096 701189 684103 702888 701032 720339 730278 687362 762879 1963408 2049621 1196784 1035440 625281 617554 737200 728729 742737 756244 755832 763319 874121 871690 4477444 4636243 40.15 71.9 2
12:56:37 2024-01-25 730731 725467 191096 186443 317648 320865 347612 343436 206573 208494 261720 264970 304896 309329 3945124 4235621 5994931 5839149 1189019 1224907 273015 242325 264440 267360 306397 297279 288614 288838 197513 199735 730257 663832 1513768 1491152 398658 395899 567752 567580 703183 684103 697787 704099 725676 728675 686616 765092 1967206 2062824 1219705 1026114 629176 612929 730416 733318 749492 748476 755832 765097 863755 866118 4480446 4636699 40.15 71.9 2
12:56:38 2024-01-25 737195 725567 190126 186861 315520 321839 347843 343019 205896 204434 260036 270461 303885 307425 3944731 4255752 6007808 5806889 1162731 1223134 271542 241644 264666 264468 306455 297207 287963 289717 198489 199145 733721 665728 1504495 1482303 396963 390469 559564 567580 695638 678228 695768 698477 717585 730206 687505 761756 1949225 2047229 1245913 1035165 623028 611894 730935 724571 736204 753781 755757 760605 866273 868988 4489838 4636243 40.15 71.9 2
12:56:39 2024-01-25 724731 728393 190430 185821 316005 320829 345489 342983 205896 204290 260071 265975 304504 306505 3950662 4247222 6003524 5825620 1195734 1226683 271577 241644 263964 265687 306073 295502 288743 287962 198350 198763 727226 662415 1499792 1488117 394718 390779 559063 561949 698888 679974 692460 697810 719113 725503 681127 761455 1960486 2065228 1233800 1019565 623503 614571 726838 724387 744194 747243 748692 761422 866495 856514 4480446 4629636 40.15 71.9 2
12:56:40 2024-01-25 737270 727696 189299 187954 315044 321850 344935 344960 205223 204864 260036 264789 302479 307025 3946944 4275039 5994969 5820405 1170003 1219562 272372 240113 267752 265280 305070 297892 287729 287726 197514 197901 735259 668108 1508384 1475483 396682 394544 558128 563214 692652 672831 695582 699614 713275 725376 684667 753432 1943571 2046710 1244386 1035440 625281 608299 728862 726664 740745 748368 753645 755734 857743 865017 4502684 4630179 40.15 71.9 2
12:56:41 2024-01-25 731004 725304 189230 189874 314114 318927 345489 342983 204904 208680 258435 265603 303507 305914 3950776 4236489 5994931 5820405 1183854 1223134 268812 240859 262610 263439 306397 295295 287729 286985 197514 197832 735259 658662 1534571 1495213 394123 390106 558919 559578 691148 674846 688600 691886 717438 724612 680725 760089 1957380 2055969 1246421 1019691 618890 609911 721689 718700 735612 745070 747954 759451 864654 856060 4455298 4636243 40.15 71.9 2
12:56:42 2024-01-25 732869 727596 189226 189705 314123 320083 344942 343019 205302 204004 259634 263979 303507 304604 3956296 4314654 6003561 5825620 1177751 1221365 269890 240113 263219 264027 305070 295087 287149 288766 196959 197797 733721 667631 1493463 1478628 392067 391210 556551 562761 693178 671299 687170 694040 708787 717209 683341 754786 1943497 2053050 1221831 1028310 623028 608415 725805 723984 732750 742938 747917 755017 854665 861101 4556942 4654974 40.15 71.9 2
12:56:43 2024-01-25 737628 726619 189196 189422 315116 316934 345917 342983 204092 204576 258364 264604 303081 306186 3959118 4208485 6029401 5825620 1177048 1222231 269667 237926 263964 262380 305070 295087 286758 287549 197684 196564 704498 660116 1539340 1493922 393529 387551 555729 556237 687568 671520 686607 689492 713531 721336 674741 753790 1953620 2052182 1242351 1018964 615956 608846 719605 717323 739084 745749 744384 755930 859608 852897 4427161 4634540 40.15 71.9 2
12:56:44 2024-01-25 730736 727082 188048 189307 312219 318892 343001 340914 204302 203078 258435 263575 302621 306204 3962823 4327597 5977557 5825620 1182057 1219562 268216 239334 261630 263158 303218 293703 285557 288594 195785 197317 722373 665927 1516675 1475570 389988 387912 550086 559873 690988 666708 684061 691395 703201 712142 678755 749159 1943509 2049621 1221831 1024065 618447 603545 719605 719509 729385 740837 748066 750725 851795 852368 4537234 4638988 40.15 71.9 2
12:56:45 2024-01-25 736143 726896 188636 185069 313381 319088 343001 341946 203256 203078 257568 263172 302409 306440 3956296 4221017 6029401 5825620 1171955 1219328 269034 237488 261738 261179 303253 293774 286969 285864 196406 195916 725711 660588 1504069 1493922 392344 386605 550086 553739 683023 669619 682569 685918 708323 717142 673506 743423 1944890 2038537 1221831 1019654 614914 606078 718585 714207 735387 743537 740881 748683 855993 849956 4408404 4636243 40.15 71.9 2
12:56:46 2024-01-25 728659 726528 186871 185592 310153 318339 342929 339849 203600 202405 257568 262673 301702 304667 3967749 4318005 5970014 5824559 1179624 1220058 266589 237609 260786 261179 302721 294202 284534 287144 195201 197302 710642 663832 1514065 1478628 389399 387186 550580 556237 687568 662768 680043 687973 704389 711821 672763 744477 1935334 2047229 1215846 1018804 617714 603117 718549 717213 728299 737701 744254 749701 848671 851726 4530327 4645008 40.15 71.9 2
12:56:47 2024-01-25 737270 725431 187715 184940 312179 318637 342627 341430 202969 202723 256561 262333 299805 304568 3964769 4223343 6038022 5826296 1172715 1221365 268181 236920 261410 260745 302190 292915 285405 284956 195820 195339 722680 663392 1506610 1489690 389988 384869 551751 553541 681297 667689 681528 683907 703165 716461 667657 744319 1935334 2038156 1211857 1018804 612795 604975 717526 714336 732969 740508 739285 748539 852892 847410 4418013 4633672 40.15 71.9 2
12:56:48 2024-01-25 728656 730148 187313 185328 309754 317858 342651 338824 203747 201947 256776 261567 300787 302187 3965648 4327629 5969250 5816254 1180409 1220652 268367 237121 259982 260417 301343 293022 284707 287144 193934 196223 713719 662415 1505041 1482708 387743 385140 547435 552921 684062 660158 678818 683907 701297 708143 672551 745580 1931150 2044326 1209862 1016561 613596 594938 714018 713848 725758 729836 743517 746185 846193 846811 4527990 4652241 40.15 71.9 2
12:56:49 2024-01-25 737270 725576 186837 184467 312646 318187 341856 339849 201782 202228 255951 261827 299840 305534 3968477 4239624 6029401 5826670 1174578 1220058 266589 235624 259946 259553 301097 292201 284100 283617 194549 194697 738851 662481 1504367 1495770 389399 384831 548986 551581 678888 665186 679301 681698 703891 712359 663709 737778 1935631 2031964 1209862 1016065 608989 601913 712430 709282 727723 735365 734825 743989 850443 843085 4405368 4631737 40.25 71.9 2
12:56:50 2024-01-25 728742 726433 191251 184120 308279 318637 341497 339716 202587 201172 255916 260664 299245 303400 3964769 4321401 5960685 5815180 1177751 1217426 266945 236318 258310 259303 300358 291918 281905 285481 193216 195305 716796 662481 1495254 1474436 386645 383036 545817 553541 682749 659947 676298 682666 697219 703381 667075 737764 1929125 2032198 1230142 1016789 612024 597928 712443 710104 719912 729791 737181 739964 841764 845524 4550423 4641170 40.15 71.9 2
12:56:51 2024-01-25 736303 728345 188456 183176 309931 315843 340513 338789 202858 201454 255095 260448 299350 302151 3971658 4210132 6012096 5823487 1173625 1220652 267731 234828 259509 257974 301198 292877 282618 283383 194478 195281 727566 655888 1509281 1488043 385551 382660 547435 549558 678888 662326 671294 676739 694223 707396 663344 737741 1935631 2035119 1207867 1007463 606630 594902 707370 706198 723632 730269 728586 742061 845667 839039 4478493 4634540 40.15 71.9 2
12:56:52 2024-01-25 737736 728862 187667 183657 308173 315627 340477 338515 205764 201418 255130 261829 299558 300870 3965648 4308881 5994931 5824559 1168332 1217463 267767 237191 257948 259088 298541 297476 280977 283671 193216 196081 726028 663430 1531588 1475483 387743 382119 540806 550337 674909 656541 676261 678768 695962 709397 663673 732858 1923710 2019569 1213862 1018767 606630 595355 710422 708005 719596 730053 734525 736787 841412 838379 4494015 4648843 40.15 71.9 2
12:56:53 2024-01-25 726908 728345 187659 183692 308134 315591 341630 336031 201680 200053 254738 260267 297992 302504 3972990 4256494 6007855 5824559 1188079 1220058 264498 234863 257877 263126 300763 292068 281012 281892 192911 195144 726028 658703 1495522 1480952 385551 381891 546626 547121 681233 660451 671294 678805 694115 699216 660675 734945 1935631 2036563 1217841 1009599 609665 594829 707871 708276 723596 725227 727479 737112 838260 836598 4477444 4639357 40.15 71.9 2
12:56:54 2024-01-25 739760 730993 186975 183145 309164 315146 340094 336573 203175 201971 255686 259654 298374 300275 3975298 4278339 5994749 5799668 1166663 1220058 266056 234069 257299 259587 301198 291189 279696 282435 192034 195692 719873 663430 1491987 1479678 385551 381042 545817 548708 673529 660415 673312 673801 695247 703345 655508 728484 1926371 2008074 1209924 1013898 605767 597928 709415 702102 719596 728179 724717 732788 838925 836634 4434069 4626878 40.15 71.9 2
12:56:55 2024-01-25 727944 728862 185772 183557 306847 314445 340645 336845 202891 200262 256229 259696 301517 300093 3971498 4331338 5969250 5824559 1177751 1217426 264463 234104 256508 259587 299392 291862 279856 281892 191429 195281 722950 662415 1502897 1466263 382074 381849 542564 547121 674946 652732 668811 674791 685173 699812 659411 728521 1919839 2023041 1224037 1014619 606705 592797 706368 705662 713430 721499 726411 733868 832270 837854 4552688 4639551 40.15 71.9 2
12:56:56 2024-01-25 736957 725585 186959 182068 309998 314891 339474 339680 202041 200297 255686 259335 297817 300687 3976978 4234352 6021308 5821310 1172715 1217463 265647 232955 257299 258495 299428 291267 279236 280109 192607 193848 722950 653957 1501231 1488924 382037 378754 542949 544321 671621 655577 667039 671062 693173 699180 654084 731706 1923599 2023041 1197893 1001745 601475 591632 701202 700075 717558 725517 723613 736558 836484 829923 4436540 4624105 40.15 71.9 2
12:56:57 2024-01-25 732559 727046 186051 182092 306992 314559 339457 337762 202502 199531 255505 258116 297366 301015 3980902 4326828 6008930 5815180 1170003 1217363 265276 232665 255112 258858 295805 290988 278422 281342 191395 194154 721412 663430 1526505 1475566 384494 378790 538319 540725 669246 651283 671434 673446 685101 699180 656545 723548 1917112 2007499 1228403 1016789 599364 585888 705868 701069 711378 728780 727856 728489 831644 829365 4486849 4643605 40.15 71.9 2
12:56:58 2024-01-25 727861 726492 185500 181765 306982 311952 337714 334005 202820 199496 254782 259411 297662 301015 3976229 4277467 5994908 5824559 1191398 1217463 263619 234349 254259 258460 297117 288590 279480 279988 191395 194018 729105 656824 1493392 1478632 380924 378862 539081 542779 672097 652207 664129 672777 690132 694403 655066 730092 1919839 2032235 1209792 1003884 604905 589275 700705 701533 716270 721390 725270 732788 827879 828750 4486849 4633484 40.15 71.9 2
12:56:59 2024-01-25 733924 727119 185135 182019 306236 312901 337643 334119 201478 199426 253991 259627 298109 299343 3987855 4283023 6007770 5802030 1170154 1217426 263988 237113 255112 257303 299500 288482 278475 280074 190457 194018 719873 662415 1491766 1479678 380924 377351 541412 540725 667789 654840 669049 667634 687564 698332 650293 723548 1915750 2001276 1198186 1009507 602330 592943 704334 699083 713430 721399 718272 727758 834703 829923 4443380 4626878 40.15 71.9 2
12:57:00 2024-01-25 737270 725435 185504 180844 306992 311443 336355 334353 200881 199114 252779 257255 295641 297275 3982848 4234165 6019996 5810964 1175372 1217463 261940 233034 257046 255584 298158 288482 279372 279028 190157 192826 719873 652160 1503228 1484702 378524 374195 538319 540440 667556 651283 660703 663687 685620 692234 647429 726238 1919839 2019569 1219967 997863 597305 585888 695192 694458 710376 717971 717508 726830 828600 820351 4471054 4636243 40.15 71.9 2
12:57:01 2024-01-25 733265 728502 184254 180874 306092 310971 334640 334622 200566 198768 254245 255871 295676 297248 3986357 4351702 5999057 5827832 1160533 1216254 263364 232543 253868 255725 295605 288486 279303 278374 189858 192492 716796 659608 1514749 1473710 380140 373598 532022 541243 663367 644613 662137 664662 680057 694331 651288 718754 1905144 1995460 1222173 1010980 595606 585371 698684 691898 706359 719226 718272 723553 827879 826923 4496665 4629636 40.15 71.9 2
12:57:02 2024-01-25 724662 725431 184250 180349 305196 311193 335614 333969 200916 197664 252779 256439 294338 300275 3984784 4293584 6018362 5834897 1191320 1218589 261617 232862 254693 255725 296769 286754 279372 279680 190018 192323 724489 654487 1505974 1478818 379600 375055 532022 537208 665323 645524 660703 668616 685098 690217 650330 721421 1910567 2027078 1209792 1000996 599084 585785 693192 697067 709872 712422 718309 726722 818267 820807 4496255 4642863 40.15 71.9 2
12:57:03 2024-01-25 734737 727046 183670 180840 304196 310971 334640 334005 200287 197871 252707 257827 294064 298798 3990038 4293011 6027516 5821310 1165563 1217723 261835 232563 255595 255231 297816 286817 277768 279188 188929 192686 724297 663905 1491490 1475483 379600 373634 538321 540403 663367 648909 662137 662344 681091 691035 644930 716422 1910567 2003233 1209792 1004599 595606 588409 697200 691849 709369 717971 711734 721425 825535 820315 4424352 4633484 40.15 71.9 2
12:57:04 2024-01-25 727345 729546 183054 180589 303298 310029 334640 331951 200706 197664 252493 261178 294303 297239 3990726 4346128 5960685 5826296 1176031 1218589 260238 232563 254441 255085 295928 286692 277820 278305 188335 192393 709041 659645 1480268 1465223 377184 374195 531986 539602 666198 643631 661841 663723 676963 685390 644545 715875 1904871 2004654 1207757 1005142 597305 585101 696214 692950 700171 711776 715940 717867 817525 820315 4556866 4638797 40.15 71.9 2
12:57:05 2024-01-25 737270 726483 183124 179700 305160 309510 335578 333969 199626 197905 251711 257760 293859 297455 3990038 4237949 6020721 5820990 1170003 1218552 260818 231291 255414 253948 295964 286539 277199 278893 189421 191044 716796 651156 1509014 1483649 376126 373821 531986 534792 662427 643667 656998 660470 676160 685282 642120 716422 1910567 2013847 1213862 998138 596880 585622 691983 692192 707360 708170 710146 719306 817076 817839 4480446 4636243 40.15 71.9 2
12:57:06 2024-01-25 738142 727596 183084 179700 303271 309055 334345 332454 199660 197871 251144 257627 295245 295677 3993704 4302856 6003524 5811510 1155898 1215016 261820 231372 255522 253523 294198 286611 275733 278893 189616 190974 699948 658662 1486651 1473391 376383 373029 534855 537968 660552 639974 658826 656559 674686 685390 642120 710118 1905144 1986266 1211109 1004325 593136 585371 695229 689400 702262 712386 709205 717410 823128 820807 4458633 4640291 40.15 71.9 2
12:57:07 2024-01-25 728931 728393 182764 179134 303302 309547 334605 331915 199626 197047 251498 256764 293859 294740 3992886 4296745 5977757 5829777 1179662 1217191 259514 230976 253901 253807 293571 286727 275837 277647 188860 190339 696101 651156 1517825 1469664 374943 373556 529203 531711 662243 640263 654637 661406 673000 681290 643832 710044 1899670 1999710 1203687 1006746 595183 581209 693155 691849 698675 708134 710183 716115 813949 820227 4558837 4645332 40.15 71.9 2
12:57:08 2024-01-25 736019 725539 182509 179104 303271 306937 334569 332688 199001 197664 250684 256046 298824 296412 3990038 4231930 6012133 5816254 1169375 1213940 259549 229790 254154 252498 293877 285592 276243 277078 188860 189964 715257 651156 1501009 1486001 374003 369740 533484 533585 658684 643482 651181 660615 676634 680739 638313 713261 1912340 2013847 1213862 995300 593914 583232 688032 689558 703256 707387 708060 718582 811650 813159 4477444 4636243 40.15 71.9 2
12:57:09 2024-01-25 737338 725571 181897 179104 301432 309038 333987 331664 199001 196602 249558 256764 294737 294740 3993704 4293584 5994894 5811033 1155075 1214468 259118 230506 254154 252077 292848 285806 275169 277930 189616 190270 699948 657717 1485777 1472523 375136 369776 532208 536623 656568 641624 656845 654134 673036 686967 636852 709140 1901294 1990423 1207757 1001745 590499 582060 691983 685881 701729 710202 705179 714317 817525 811410 4430416 4626878 40.15 71.9 2
12:57:10 2024-01-25 727898 728661 182257 179134 302098 308674 334569 330643 199001 196568 250720 256046 293861 293806 3990038 4287057 5960723 5820405 1176069 1212147 257935 229148 252261 252112 292516 284969 273162 276812 187710 190102 691063 653021 1512811 1470432 374061 369776 526747 533475 658465 637905 653262 658492 667146 682308 638349 710105 1894948 1995460 1197582 1007437 593270 579130 691711 688912 698675 706074 708060 710049 808981 816073 4524283 4636243 40.25 71.9 2
12:57:11 2024-01-25 732811 725471 181902 178254 301432 306937 335877 329644 198379 196568 249522 256046 293377 295605 3993704 4245868 5994894 5816254 1175372 1213940 258890 229148 252653 250956 293856 283828 274803 276550 189082 189351 712180 649308 1490417 1477916 373528 369740 530703 531928 656604 641024 651330 656413 674795 679935 634535 707996 1898901 2014819 1201652 992473 592229 578536 686616 687900 701197 703408 708196 715880 808917 809400 4480169 4629636 40.15 71.9 2
12:57:12 2024-01-25 733677 728949 181575 178539 299598 309110 333409 329947 198310 196261 248752 256046 293527 294740 3999404 4299443 5986355 5796423 1158913 1211679 260162 228722 251834 250502 292926 286269 273127 276550 188418 189317 690856 657763 1507570 1471031 374594 369524 529021 534158 655089 640790 655126 654969 672854 684057 636515 711313 1898593 1989775 1195547 994468 587979 577900 684039 682145 701046 707387 705895 713229 815212 808221 4424577 4630179 40.15 71.9 2
12:57:13 2024-01-25 731004 727596 181575 177692 302421 309110 331897 329911 198035 195344 249558 254230 292315 294704 3999404 4361323 5977794 5816254 1169225 1211679 260127 228917 250278 251515 291626 283629 273963 275862 188684 188985 689570 658703 1472520 1462109 374149 369488 526015 530956 653123 635535 653262 653077 669168 684057 639799 703817 1893497 1976801 1191477 1001745 585298 577417 687545 680695 693109 703372 700852 711355 815176 811691 4483646 4636243 40.15 71.9 2
12:57:14 2024-01-25 728936 725476 181701 176893 301396 306865 333680 328915 197725 195378 249558 252851 292110 297702 3993704 4296833 5994931 5825620 1182815 1211679 259436 228172 249505 251481 290740 282729 274418 274370 188418 188653 719873 650988 1480362 1470432 369695 368700 522604 527323 653233 634597 649008 653893 667712 675648 639344 704354 1893497 1993986 1193512 997772 587979 576229 684112 685506 691936 700720 703067 709144 806482 811117 4556942 4636243 40.15 71.9 2
12:57:15 2024-01-25 735456 727328 180784 176303 301185 305679 332904 329876 197108 195412 248716 254443 292110 293841 3999404 4252816 6029401 5817318 1165216 1209267 259618 227659 250842 250119 291556 282729 274122 273149 188551 187897 732182 650690 1489871 1478032 369695 366453 523117 525800 650923 634603 644737 650972 669532 676854 631874 703854 1900114 2003407 1209792 991635 588818 577900 682763 680832 696698 701675 698830 707927 807200 802396 4477444 4629636 40.15 71.9 2
12:57:16 2024-01-25 737105 727041 180680 177201 299082 306937 332634 328915 197108 195955 247984 254149 292315 292840 4002258 4305708 5990622 5807966 1153958 1211679 258890 227366 251055 249424 289822 282963 272258 274790 187494 188357 696288 653957 1486581 1466263 369623 365317 523818 528925 647671 632948 649554 647516 665935 676052 632779 701162 1893497 1982689 1193512 997390 585437 577827 685678 679731 695183 703300 698386 707837 807998 802396 4424390 4626878 40.15 71.9 2
12:57:17 2024-01-25 727944 727123 179546 177442 297725 306901 332670 325950 197554 199284 248716 253451 292429 293806 4003056 4355367 5960685 5811033 1171006 1211679 257334 228013 249469 249424 290396 281473 271014 275211 187494 188522 693886 654894 1480724 1459112 369304 367004 524190 528889 653233 631121 648594 652688 663946 674330 634373 699092 1888203 1981069 1207636 999998 583700 571037 682726 678548 690429 703034 702531 706588 807200 809422 4486849 4637329 40.15 71.9 2
12:57:18 2024-01-25 724699 725344 180676 176299 299327 305930 331861 326935 197416 198934 248716 252886 291133 294740 4003056 4303079 5990660 5817318 1182057 1210394 257299 227271 247513 249390 290260 286765 272428 272887 187494 187437 699948 650690 1479781 1466263 370354 367262 522336 525508 650462 632015 641621 649350 663946 670367 634823 700898 1889061 1990368 1189442 998738 586308 574419 682242 680622 687877 698214 701377 707091 800688 802432 4550233 4639086 40.15 71.9 2
12:57:19 2024-01-25 736023 728599 180474 180395 299532 303999 330893 327888 195847 199391 247149 252886 292232 292528 4003056 4247222 6012133 5816254 1166046 1210431 257299 226024 249505 253725 289787 281170 271014 272887 187494 187266 691063 647446 1484378 1475483 368257 363931 522743 525508 647671 632948 642105 647516 666667 667362 625506 698765 1890677 1995460 1197582 989319 586233 575226 678791 680553 691936 694286 698772 706905 800260 802428 4483646 4642863 40.15 71.9 2
12:57:20 2024-01-25 749570 725471 179507 180592 297969 305679 329858 326899 196459 199109 246457 254052 290303 291931 4003056 4308955 6003524 5797524 1156446 1210431 256903 226182 248698 249946 289541 286819 269777 273149 186409 187437 676133 655888 1493174 1466263 369304 363967 524190 525763 645697 632948 645689 645050 665898 673345 625506 696751 1889334 1979878 1209713 987406 579572 573593 677343 675287 694397 700793 695721 706979 807090 799526 4408404 4626878 40.15 71.9 2
12:57:21 2024-01-25 730736 728862 180185 180573 299795 306397 328862 328135 196834 198934 247723 251307 291097 292429 4003056 4367928 5977832 5816254 1160570 1208243 258445 226182 247931 249148 288873 286952 270601 272661 186837 186884 691996 656319 1508877 1466263 370354 363641 519352 522662 644039 627416 642838 643382 658132 670403 621916 693756 1881265 1966484 1211789 992473 580880 573717 680278 673765 691900 701179 695992 702785 805849 801295 4427449 4633484 40.15 71.9 2
12:57:22 2024-01-25 727115 726537 178937 178276 297588 304927 329787 325581 196732 195427 247562 251832 290788 294918 4008769 4373926 5981188 5815180 1170154 1211679 255222 226217 247860 250434 288838 282934 269707 273078 186042 187273 677217 655888 1491385 1456009 367215 364151 520087 525697 647598 627380 642764 647443 658132 671138 628235 691678 1877478 1972069 1193098 994592 578654 568732 678384 673409 683993 699309 698623 702668 802460 801862 4497218 4641170 40.25 71.9 2
12:57:23 2024-01-25 725874 726201 179344 180219 297230 303999 329573 325844 196356 194880 247149 251237 290108 295682 4010371 4308980 5994894 5815180 1183745 1212540 255650 225955 246299 250616 288978 281701 270979 271380 186373 186489 699948 649297 1478500 1466263 367996 363605 518546 522537 644713 625538 640281 643613 658024 667254 629161 696758 1882749 1979878 1201406 989545 581219 568512 676908 674718 681990 691702 694770 699520 799007 801716 4563663 4641170 40.25 71.9 2
12:57:24 2024-01-25 736220 728350 178873 177279 297757 302119 329858 325879 195473 195869 246211 252008 290449 291949 4007162 4258187 5990632 5815180 1168589 1211679 254048 225448 247860 249209 288873 282099 269707 271345 186207 186197 685091 646523 1501601 1466263 365881 363939 520823 522907 644713 629156 639298 643613 658096 665040 624706 695768 1881411 1992596 1209713 983163 581293 569539 673543 674754 689216 692261 694807 700792 793345 793274 4500814 4643959 40.15 71.9 2
12:57:25 2024-01-25 734013 727824 178279 177643 297834 305391 328755 325581 195473 195427 245937 252151 288904 294340 4011630 4318094 5994936 5801661 1159101 1206493 255257 225099 246369 249035 289312 281267 269484 271415 185156 186231 677626 654894 1488519 1466263 367736 363939 520087 523648 642216 629038 638353 641152 659613 666279 622865 696758 1882749 1986266 1193512 981766 578654 567788 673543 672931 686527 688198 690062 701428 798032 793310 4477444 4645515 40.15 71.9 2
12:57:26 2024-01-25 734862 728825 178275 176774 297906 302897 328664 328232 195032 195012 245831 249635 289967 292946 4011630 4346114 6008930 5827834 1154866 1208243 255720 223434 246334 249209 287990 282446 270561 270966 185156 185648 680612 651156 1504550 1462874 366177 360871 513959 522094 638518 621681 640281 639756 659613 667326 620044 692310 1877369 1970671 1203482 980336 575454 567087 670646 668580 686005 691738 690554 698733 800297 792898 4414701 4633484 40.25 71.9 2
12:57:27 2024-01-25 731000 726569 178275 176391 298050 303713 328664 327755 195066 194159 245866 251874 289123 292800 4014493 4352169 5977757 5810964 1152275 1208206 255650 225400 246334 248825 287990 281701 269990 269694 184826 185485 692371 651156 1474895 1461186 365622 360799 513959 521355 637543 625107 640244 639756 657098 667290 619132 689608 1877369 1970671 1203482 979566 574961 567087 669697 668924 683993 689167 689081 701466 799730 793459 4433866 4633484 40.25 71.9 2
12:57:28 2024-01-25 732128 726501 177816 176285 295910 302754 328628 327854 194930 194597 247451 249567 289123 291936 4018632 4355329 6008930 5815180 1157258 1206848 255257 223365 245540 248440 287584 279649 269990 269694 184533 185033 682105 651156 1489211 1462109 365918 360799 514637 519809 636570 622861 636506 636416 656782 666279 617749 690363 1873477 1967878 1197252 981583 575096 565449 669697 665638 683993 690172 690062 697792 797467 790066 4421295 4640291 40.15 71.9 2
12:57:29 2024-01-25 728931 725431 177256 176166 295874 302720 325756 324992 194561 193676 246939 249498 290046 291729 4018632 4377108 5995324 5810964 1153920 1208206 254830 227859 246158 247674 287418 279649 269575 269694 184414 184488 680612 650690 1470012 1461186 364775 360208 513909 519369 635672 621980 636432 636416 655781 665305 612902 688525 1873477 1967878 1177232 979487 573292 565412 667803 665095 681990 690232 686597 697792 796866 788879 4424352 4633484 40.15 71.9 2
12:57:30 2024-01-25 731000 725435 181892 175797 296233 302803 325496 324992 194224 193651 244631 248908 290789 291790 4022310 4361436 6010590 5806187 1151491 1210521 254048 227752 245505 246947 286983 279432 269196 269283 183948 188928 679119 650226 1469472 1461186 363930 359676 513909 519002 634471 622420 636469 636452 655818 663400 618222 689506 1873477 1966484 1193098 978501 572036 564577 666822 663650 682232 689884 686072 697258 795702 784369 4424093 4626878 40.25 71.9 2
12:57:31 2024-01-25 728931 725417 181641 175788 295984 303018 327274 324595 194527 193300 244802 248701 288316 291633 4020686 4386654 5999392 5815180 1160570 1204710 253659 225507 246479 247639 287584 279504 269196 270473 184123 186382 679119 653957 1475137 1461186 364741 360219 512419 516662 636649 618290 632687 634763 649083 661394 617840 682458 1870845 1964487 1199329 983200 572073 565449 670646 664625 682716 688198 685585 691683 793149 788879 4411649 4630179 40.25 71.9 2
12:57:32 2024-01-25 726241 725431 181606 175473 294429 302812 325756 324042 194527 193041 244460 248908 287225 291184 4018134 4392752 5998548 5820205 1167234 1206932 252494 223331 243997 246911 287333 279252 269196 270548 183365 186157 679119 654894 1476165 1457043 365033 360799 512419 517563 634739 617853 632202 634763 650458 661783 617310 682421 1870816 1952257 1197252 985300 572110 565449 669697 664625 680782 690232 682486 691082 790474 790030 4424352 4626878 40.25 71.9 2
12:57:33 2024-01-25 724699 726782 181209 175788 293941 302803 325826 323742 194392 193005 249723 248908 287443 291221 4018134 4386658 6000346 5821310 1166398 1209016 252144 225348 243962 246668 287180 278646 268752 270702 183376 185033 679119 653089 1464699 1450922 363675 360654 512057 516662 636686 616437 633433 634313 649538 658349 617310 681417 1869487 1949491 1183929 983200 572036 565953 669697 663145 678856 685381 679997 689704 791103 784297 4424421 4630179 40.15 71.9 2
12:57:34 2024-01-25 724662 721318 181276 175197 293497 301201 327274 323023 193955 192701 249686 248114 288915 290291 4018134 4386449 5960723 5827794 1161071 1202370 253130 224398 245783 246320 285401 278502 268817 270167 182819 185341 677626 654387 1494826 1459112 363636 358593 510610 517820 634846 612933 632807 632966 650458 658024 614617 680378 1862825 1958803 1195175 980336 570954 562117 665843 663247 678856 685345 682486 689051 788729 784261 4411605 4626878 40.25 71.9 2
12:57:35 2024-01-25 725727 725172 180960 174522 293480 300709 324974 322760 193921 192397 249614 248114 286607 290350 4016973 4395825 5960727 5811510 1164407 1205764 251968 224398 245054 245975 286025 277612 268073 269751 182644 185341 677626 652554 1459253 1452915 364203 359134 510971 516295 633946 616357 634611 632481 647703 658313 614617 681313 1864204 1946642 1193098 982464 570954 563909 667803 663247 678375 685345 680744 688952 788864 786748 4424466 4629636 40.25 71.9 2
12:57:36 2024-01-25 728931 725431 180916 174357 293620 301416 324974 324498 193318 192736 245708 247736 288711 288622 4021002 4367421 5991047 5815180 1155531 1202258 253025 223904 245464 245870 285249 277684 267508 269977 182644 185270 672136 653021 1498359 1457043 360717 356440 509133 516110 632153 616357 631907 630620 650458 658241 611038 681201 1864204 1958685 1194396 978093 569329 558775 664323 661369 679264 685309 680479 689051 790543 783235 4455298 4636243 40.15 71.9 2
12:57:37 2024-01-25 728931 726269 181042 174643 293941 300912 324974 324498 193017 192432 245217 247358 286425 288586 4027500 4358222 5986355 5806889 1151138 1203413 252459 223140 244908 245663 285147 277540 267152 269182 182482 185176 677626 651118 1495293 1460220 363167 356083 508701 515197 631259 614356 632309 629211 649538 658277 611001 680977 1862825 1955910 1169092 978093 568518 561005 663852 660433 677895 684272 678480 689213 788864 782129 4455298 4630179 40.15 71.9 2
12:57:38 2024-01-25 731004 725471 180916 174079 293497 298853 324444 324006 192984 192701 243801 246639 288508 288550 4021760 4342202 5977794 5815180 1154625 1203726 252283 223140 243711 245324 284920 277560 267142 269003 182540 184870 679119 651156 1499173 1457043 362909 356226 507802 515087 629366 614612 631009 629211 647374 658349 610497 680678 1864204 1960866 1192320 977398 567710 559564 662441 659929 677334 683273 680744 690605 788864 781540 4461492 4636243 40.15 71.9 2
12:57:39 2024-01-25 730485 725199 177754 174053 293247 298400 324408 324006 192717 192094 243801 246639 286139 288581 4021760 4367827 5977832 5811033 1153883 1203138 252107 222984 243711 245152 284605 276940 266844 268840 182170 184870 677626 650520 1522259 1458160 361878 355192 504945 513592 629923 614466 630550 628249 647703 657314 609131 679933 1864204 1955992 1191022 976702 567710 559344 661466 658492 675869 681281 680259 690583 787748 779814 4471054 4629636 40.15 71.9 2
12:57:40 2024-01-25 731004 725508 177621 174044 293173 300032 323101 323059 192418 192228 243801 246605 286351 288477 4021760 4361614 5977794 5811033 1151289 1203413 251721 222444 243445 244569 283653 276904 266794 268462 181559 184307 674640 648371 1497714 1460220 361364 356861 507538 513592 630108 614539 629890 630025 647484 657741 608745 680194 1861556 1964632 1191022 973853 566097 559168 660712 656376 674645 680252 678809 688493 786597 775391 4477444 4636243 40.15 71.9 2
12:57:41 2024-01-25 732856 721318 177496 173525 292182 300141 324444 323023 196473 192871 243350 247358 291154 287571 4027500 4336857 5994931 5807966 1145796 1202967 250115 222444 248431 243648 283653 276618 265161 268462 181559 184143 673147 648371 1486130 1457043 360084 356609 510141 513482 631004 616937 628959 629065 649428 656137 610783 681126 1862880 1953104 1191022 970050 566097 558772 657657 656022 671589 676259 675329 688003 784265 775427 4483646 4636243 40.15 71.9 2
12:57:42 2024-01-25 733830 725467 176748 173736 292569 299609 324974 322009 196543 192362 243350 249759 290637 288297 4027500 4339946 5994969 5805801 1150895 1201705 249420 222820 243711 242323 285063 276056 265161 268462 181272 184564 677217 651156 1464893 1457043 360084 354801 510249 513739 631004 617559 628862 629093 649465 656709 612622 683070 1865521 1966169 1173162 971817 568518 559564 661654 660354 672542 676331 675292 684478 783019 779518 4483846 4636243 40.25 71.9 2
12:57:43 2024-01-25 734650 721408 176761 174044 291675 299609 324938 321106 196441 191791 243521 246605 290157 288622 4031112 4336745 6007808 5805801 1152858 1203003 249454 222444 243675 243069 285463 274369 265789 267673 180482 184272 676133 651156 1472303 1460149 360084 354233 509529 511452 627516 615484 622600 627236 645864 649047 610320 678803 1865521 1969835 1186868 972931 570678 557945 658661 661369 673497 676079 680469 685938 776319 775319 4508627 4645613 40.15 71.9 2
12:57:44 2024-01-25 731128 721021 176404 172973 290859 299609 323952 322009 196575 191791 242684 246605 290637 288351 4024629 4287942 6012133 5820405 1160023 1202967 249386 221404 243711 242661 283688 275175 265568 266371 182086 182944 684794 641723 1473610 1466263 358047 355241 508019 509142 629402 614612 623077 629284 646715 649047 612436 679971 1861493 1972635 1160857 975896 567710 552871 658367 658456 667757 676259 680744 686005 780802 779850 4563587 4661733 40.25 71.9 2
12:57:45 2024-01-25 733388 721061 176761 172432 292352 298032 324708 321106 196231 191791 242594 246639 290361 288035 4027500 4278226 5990622 5806187 1166046 1202631 249977 222288 242882 241917 284259 274333 265125 266781 180448 182978 674640 643306 1470066 1457043 357035 353171 507983 509179 630989 614612 623508 629284 640213 649335 612842 679227 1861493 1961076 1182715 978463 567710 552907 659484 657807 667113 674677 676289 680382 774847 780988 4559198 4638988 40.15 71.9 2
12:57:46 2024-01-25 730930 721061 176479 172432 290815 296978 324974 319060 196266 191153 242765 246605 290086 288581 4021760 4312129 5978527 5811033 1169375 1203413 249801 222288 242882 241951 283772 273914 264419 266309 180448 183106 673147 644946 1473051 1457043 355698 353206 505089 507670 629402 613742 622621 629247 640069 649299 610533 677223 1852141 1953700 1178561 982246 567635 555890 662559 657342 666166 674141 676103 680050 775003 775355 4483434 4653004 40.15 71.9 2
12:57:47 2024-01-25 724768 726317 176435 172175 290828 297678 323688 319921 193277 191210 242217 246679 290361 286544 4021760 4336863 5971200 5820405 1166009 1201626 249977 221058 242163 241951 281126 274789 264313 265417 180413 182203 679119 641265 1468252 1453945 355698 354598 502921 504706 627553 603992 621206 626919 638161 649335 607413 671987 1848054 1933844 1175699 979487 561602 549869 658798 652206 666166 677803 671754 678080 783775 779076 4443265 4633484 40.15 71.9 2
12:57:48 2024-01-25 723335 721314 175311 173213 289735 297888 323916 318061 196301 190384 242684 247127 285281 286866 4027500 4405117 5956172 5806889 1163337 1201775 249977 221058 241412 243869 281892 273914 264128 267227 179525 183141 677217 649120 1485422 1443721 356026 352148 504741 510296 628477 607445 622636 621929 638587 649335 607241 672024 1850982 1931589 1177232 976428 562890 555547 659128 653577 665834 676029 669770 676931 779440 776309 4414800 4631737 40.25 71.9 2
12:57:49 2024-01-25 726121 726834 175595 171842 288794 297924 321955 318812 192902 190618 242217 246507 285281 286240 4031112 4405297 5999497 5806889 1155569 1199954 248590 220370 240592 242120 281034 273495 263101 265515 180059 182365 671654 650226 1464719 1452915 358792 351857 501855 504706 622998 603884 621736 621521 638587 649335 601958 670233 1853614 1943936 1192396 968781 561201 549869 653247 651265 668740 674321 669349 679382 779145 773743 4497586 4634540 40.15 71.9 2
12:57:50 2024-01-25 731733 726282 175451 172182 289735 296625 320981 320063 192878 191187 240467 246986 285824 285013 4031112 4330420 5977794 5801661 1143763 1198137 249977 219684 242540 240805 280702 273878 262699 265555 179650 182365 668668 645601 1463547 1451885 356530 351857 504027 507367 622117 609236 623064 623798 639132 649011 605522 671771 1853614 1943874 1195842 964655 560003 549869 651361 650804 663846 668406 669993 679345 778593 773038 4488058 4635549 40.15 71.9 2
12:57:51 2024-01-25 734904 726282 175179 171952 289699 296834 323812 319850 192563 190551 240681 248103 285094 285551 4036865 4330387 5994969 5789262 1144133 1198751 249276 219648 241921 240368 281462 272695 262842 265555 179650 181949 674186 648371 1487532 1455059 356026 351857 504741 507634 623881 609272 621736 620204 638161 647401 603127 672724 1854658 1949491 1182715 964655 562018 554421 652784 652651 665327 667353 669040 678920 772852 770786 4480446 4631737 40.15 71.9 2
12:57:52 2024-01-25 735876 726209 175144 172260 288856 295641 321777 318918 192703 190413 241287 246504 284096 287392 4031112 4336767 5994819 5797524 1149494 1201775 249626 219684 240663 240737 281927 271982 262699 265147 179242 182248 678732 648834 1469136 1457043 356782 351857 505544 506722 622117 607445 617153 620168 638455 641677 601035 672024 1853614 1958891 1158917 966028 562890 549761 651361 652678 665834 668406 670334 679194 769983 770786 4502191 4639551 40.15 71.9 2
12:57:53 2024-01-25 732700 723536 175346 171810 291425 297354 320838 318954 192738 190413 241117 246676 284774 286132 4031112 4283659 6012171 5816254 1153358 1199023 249977 219648 240663 240604 280837 272208 262480 262686 179809 180767 691063 640807 1466288 1466263 354912 351290 503314 504571 622117 607877 615768 623798 640396 643589 606381 671258 1849667 1961464 1159870 971090 561185 548840 651361 652188 660520 667353 672312 677265 771150 774132 4562094 4638712 40.15 71.9 2
12:57:54 2024-01-25 732760 721251 175066 171543 289875 294847 322683 320472 192026 190309 240538 247162 283905 286642 4035378 4299890 6009765 5816254 1164387 1203413 247705 219991 240627 239999 281139 271792 262664 263931 179276 181063 671654 640073 1485639 1456009 351740 351857 503260 506004 624765 607445 617116 625126 638455 641677 606381 671987 1844386 1943874 1155717 975314 562055 548143 655103 653114 659585 667353 670470 673169 769438 774132 4499230 4636243 40.15 71.9 2
12:57:55 2024-01-25 727632 721350 175066 171258 288961 295584 322444 316110 192633 189183 241179 246226 283764 287046 4035378 4342790 5994969 5824559 1172715 1201579 248436 220052 239297 239999 280767 273431 262629 263456 179207 180767 673147 642344 1459695 1457043 354302 351857 501501 504214 623881 603330 613879 621009 631055 640321 603627 664018 1843038 1942281 1179940 979487 560003 548804 655103 650731 660520 670323 669312 673132 772168 771875 4486849 4633207 40.15 71.9 2
12:57:56 2024-01-25 723039 724740 175027 170659 288926 294854 320424 317101 192201 189883 240645 245020 284596 287041 4046929 4346070 6004787 5824559 1166360 1201626 248401 219236 239811 239999 278536 275177 261861 263053 179207 181025 671654 639892 1470333 1454004 351740 351254 496076 503108 622998 601954 616168 622879 636156 643554 603664 665981 1840384 1927074 1167218 975314 556825 548028 652747 645470 658616 672552 669003 672178 772306 772610 4483846 4636243 40.25 71.9 2
12:57:57 2024-01-25 727907 724740 174447 170892 288715 294126 320945 316806 191933 189286 239899 245300 283111 283987 4041704 4374046 5982373 5818247 1161641 1199023 246907 219367 239562 239265 279648 272173 260195 263860 180602 180663 675701 643764 1468170 1446796 351668 350723 499696 505645 622998 603696 618030 621925 631091 644459 603090 665471 1840347 1927369 1179940 973928 556825 550397 654174 644522 658616 667353 663811 669216 773981 766378 4439923 4630179 40.25 71.9 2
12:57:58 2024-01-25 723664 721287 174129 171049 293908 293984 320874 316075 192201 189286 241072 245300 283230 284897 4036865 4398882 5987501 5811079 1157747 1196212 248017 218895 238293 239632 279349 273672 261686 262615 180336 180698 668668 649297 1460013 1447823 354839 350947 496004 503821 617517 602191 615259 616812 631019 641641 598896 663982 1844348 1937512 1179940 966028 556825 548804 649023 645238 663335 671129 665573 673206 770600 766111 4458633 4636243 40.25 71.9 2
12:57:59 2024-01-25 728931 724745 174013 170659 289054 294647 320908 317101 191329 189321 239696 244888 284012 284023 4042352 4361609 6008930 5811891 1146139 1199991 248259 218040 240041 244391 279585 272398 260628 262686 180475 180525 667175 644484 1459428 1447823 351704 348189 498918 504571 618158 604551 616205 617326 635704 643518 599525 669928 1845659 1943051 1159870 960837 556825 549618 645674 645470 660520 665260 662128 673206 770529 765155 4490411 4639551 40.15 71.9 2
12:58:00 2024-01-25 734128 721251 173857 170659 288955 294162 319939 316552 191631 189286 239899 246437 282319 284893 4036865 4348923 5994894 5815674 1150278 1198876 248085 218449 239429 241711 280823 272707 261503 262615 179588 180698 675701 647446 1452369 1457043 353730 349384 500439 501577 618209 603696 613336 617416 631128 638376 596098 665981 1845659 1953643 1177819 964655 560003 547217 647683 647406 659585 665296 669993 673206 764532 765658 4543283 4648923 40.15 71.9 2
12:58:01 2024-01-25 731874 724479 174447 169814 288487 293714 318972 317066 191028 189321 238751 245300 282284 284457 4036865 4287404 5994908 5805013 1160570 1201663 246625 218449 239668 240588 279578 272936 261738 262475 179841 180525 670161 637879 1492645 1457043 351612 349415 501855 501541 621201 604551 613772 619949 631055 638376 603627 663982 1840384 1947127 1153640 975711 559605 547217 651361 649314 655718 667194 666082 669895 765274 766306 4486849 4633484 40.25 71.9 2
12:58:02 2024-01-25 723808 722691 173580 170114 288964 293714 319419 315942 191933 187901 239864 244171 282051 285004 4036865 4339946 5977794 5815180 1170003 1194661 246660 218650 237380 240890 279788 272093 261738 263505 179841 180240 670161 641723 1491199 1451940 352863 349630 495968 499310 618208 599521 612427 616188 629470 639312 601136 660629 1833778 1927369 1139103 971053 554850 540892 648603 643464 654755 665332 662106 668906 770529 765119 4439822 4633484 40.15 71.9 2
12:58:03 2024-01-25 723847 724740 173304 170118 288151 293025 320424 315978 190993 188527 239157 244136 282249 283788 4036865 4389337 5968693 5796701 1158913 1198136 245732 218214 237556 240357 279788 273212 261702 263026 179012 180629 677217 646981 1459728 1441623 352362 349487 498038 500796 617061 594978 614209 614337 631254 640249 597468 662078 1841476 1933844 1153640 961749 554850 547253 645425 643577 659585 661385 662106 671152 767190 764488 4486849 4642863 40.25 71.9 2
12:58:04 2024-01-25 733153 724740 173605 170144 288025 293302 320474 315157 191028 188658 239579 244206 281390 284857 4039746 4346070 5999244 5796423 1147852 1198136 246590 217536 238293 240526 279683 270635 260230 261848 179702 180491 657424 648655 1459275 1456072 353617 348696 498392 500348 617771 601771 612427 616419 631055 638376 599304 666965 1840384 1943799 1175699 968707 556825 540856 645711 644978 654128 660920 664083 670849 761571 765155 4550309 4645707 40.15 71.9 2
12:58:05 2024-01-25 728931 723715 173330 169958 288142 291520 320718 315978 190860 188658 238751 244923 281907 284023 4039746 4305745 5990622 5809175 1169375 1196397 246147 218214 237188 240020 279109 270635 260195 261013 179083 179559 678732 641723 1458624 1454023 352863 348291 496239 500348 619379 599484 615358 618126 631108 640321 594875 660080 1835082 1913322 1179940 971053 553670 547253 649410 642097 656682 666270 660420 667918 766033 763948 4411649 4633484 40.25 71.9 2
12:58:06 2024-01-25 724396 724740 173149 169814 287306 293984 317048 315978 191028 188066 238954 242709 282341 282887 4043346 4383331 5977794 5811033 1147033 1199212 247670 217012 237556 240357 279001 272659 261002 260978 179323 179559 675701 644946 1511401 1447823 350535 348288 496943 501322 617222 601771 615522 614521 634391 639582 594047 666302 1844348 1940297 1173579 961062 558262 547217 645883 648469 656718 664730 664157 671992 760822 763453 4524471 4645609 40.25 71.9 2
12:58:07 2024-01-25 721758 723715 173020 169658 288147 292339 318008 315978 189864 188066 238346 243260 282324 282822 4040464 4345949 5969213 5824559 1163337 1197286 245389 217677 237556 239648 278217 272852 261002 260217 179083 178834 668668 638067 1473636 1447823 350864 346482 494135 500832 613105 597785 613772 616375 629142 639961 597790 659541 1837545 1917080 1162987 967292 553827 545417 647538 642894 656682 663391 658483 667881 763725 759817 4430741 4632938 40.15 71.9 2
12:58:08 2024-01-25 728655 724745 172744 169034 287306 292339 316057 315834 189795 188066 237644 242267 281425 283840 4046329 4371093 5977794 5805801 1138736 1193823 246491 215818 237390 239074 278217 270346 260233 260217 178581 178993 654482 641723 1452108 1447823 350864 345128 496628 500052 613843 600872 611849 611052 631254 634616 592769 662363 1842789 1940924 1182060 960153 555960 543807 644016 645749 655057 658340 662128 670575 759171 763453 4537271 4650791 40.15 71.9 2
12:58:09 2024-01-25 731821 722691 173304 168461 288698 291520 316499 315157 189629 188100 237609 243386 280617 282689 4040464 4284311 6003487 5815180 1152537 1196657 245354 216153 237556 238168 279001 270336 260269 259966 178581 178429 674186 636249 1464699 1452915 349374 345441 496906 495621 613105 594906 607011 614631 625742 631308 594559 654835 1827114 1923907 1162977 970481 553038 542380 644930 640026 652760 663432 657585 666269 766033 761757 4440421 4633484 40.15 71.9 2
12:58:10 2024-01-25 721758 724479 171963 169864 285517 292339 317084 314796 189864 186888 237679 242267 280534 282258 4045392 4417115 5960723 5801661 1156432 1196401 243883 216640 236055 238907 278217 270563 260894 260217 177581 179525 674186 645601 1453217 1437583 350864 346168 492739 495693 610270 596277 611849 609181 627585 636511 585726 658752 1836387 1925601 1147410 956742 551856 544270 642115 642894 655057 658123 656688 666784 761178 758442 4486849 4632938 40.25 71.9 2
12:58:11 2024-01-25 731314 723710 172131 169302 285552 292134 319322 315978 189795 187476 237609 242640 280303 284023 4036865 4349144 6008155 5805801 1146214 1195553 245354 216153 236586 238872 279394 269504 261002 259820 178205 179241 675701 645408 1473384 1452915 350864 344332 494872 496589 614278 597785 607048 614631 629470 632764 597310 662078 1833778 1929735 1169338 969196 554850 540367 645883 643920 652092 665474 662429 664371 758989 757220 4497256 4642863 40.15 71.9 2
12:58:12 2024-01-25 720670 723743 172195 168864 287669 290599 316721 315497 189795 187676 237432 241051 281390 282293 4040549 4349219 5980632 5824559 1159985 1193812 244600 216119 236090 238907 276586 270372 260269 260983 178456 178237 671654 636703 1453472 1446796 349984 345370 492739 495765 615585 596277 611412 614195 622186 636511 594522 654835 1832094 1912789 1169092 964655 550678 540892 645735 638327 653795 662064 657807 668174 765050 756812 4471546 4641170 40.25 71.9 2
12:58:13 2024-01-25 727677 724406 172126 168732 285579 290705 315960 315762 189623 187442 237206 241896 280613 283002 4049816 4348898 5977794 5805127 1138070 1189508 244565 215783 236822 237433 277826 270527 259320 259423 177831 178429 671155 642803 1462057 1445770 349622 344332 495573 497515 610901 596277 603790 607391 625778 631308 589899 659690 1829875 1940297 1143256 959042 552250 539698 640378 641152 647639 658268 658780 660048 754708 757364 4500463 4637329 40.25 71.9 2
12:58:14 2024-01-25 725358 722581 172383 168406 285374 292191 316978 313071 189795 186269 237838 241654 280253 283121 4036865 4349219 5977757 5805525 1166663 1192891 244355 215968 234601 237765 278021 268639 260050 260255 177955 178113 667175 638979 1453130 1447823 348879 344107 491348 495404 613767 595433 609197 612386 622078 634652 594101 654799 1824519 1907576 1151563 964655 550678 540784 644053 639450 654128 658340 656370 663008 761361 756872 4427161 4641192 40.25 71.9 2
12:58:15 2024-01-25 729502 724191 171873 168669 285370 290458 315852 315906 189027 187407 236734 241896 280678 282602 4045392 4358491 5977794 5797524 1138070 1191235 243848 214815 236621 237397 276884 270146 258774 259389 177581 178113 671155 641723 1457910 1443721 348879 343334 494872 495621 610795 594870 608045 603974 622186 631308 585861 656499 1833778 1938277 1139103 958104 551683 539698 638495 638327 647566 654428 658483 662032 756382 757292 4561330 4639551 40.15 71.9 2
12:58:16 2024-01-25 728927 721892 171963 168334 286106 291265 318871 314874 189062 186854 236734 242536 279598 284371 4036865 4317988 5990622 5806889 1157596 1196657 242319 215483 235656 236664 278217 268864 259502 260989 177582 177833 672670 637157 1460910 1447823 346910 347228 493786 495053 611207 592382 603873 610583 620865 631308 592806 654762 1821929 1907343 1141179 966028 548331 541229 643141 636419 652738 658340 651013 662666 759745 756402 4411605 4626878 40.25 71.9 2
12:58:17 2024-01-25 725456 723202 171580 167941 285512 293261 315636 314478 189353 186752 236769 241017 280163 282893 4056362 4386531 6004636 5806889 1141224 1193196 245148 214781 235292 237765 276127 270008 258774 260255 177457 177833 665682 640807 1454192 1443450 348633 342843 494135 497515 607581 595504 604480 607181 622078 629388 588863 656735 1825946 1937548 1143895 959469 549894 537868 636620 638290 645173 654392 654900 660084 754255 756154 4546529 4636243 40.25 71.9 2
12:58:18 2024-01-25 725690 722180 171341 167932 285338 290545 316535 313107 188902 186752 238949 242362 279172 284261 4044784 4339602 5977794 5802631 1166663 1193823 243030 214850 236620 236890 277205 268002 259502 260072 177581 177552 667175 638067 1454981 1445770 347893 344783 487098 496458 612975 592874 607011 610749 619312 632537 585717 650949 1827114 1906223 1181936 961806 548722 539950 641739 630943 652295 656308 651973 663008 760283 752693 4474247 4630179 40.15 71.9 2
12:58:19 2024-01-25 728931 722426 171044 167941 283914 295974 315960 314832 187980 186922 235379 241224 278797 281931 4058524 4367826 6002830 5805801 1134797 1194669 243604 214712 236020 236299 276586 269314 258055 260989 177014 177518 669639 641723 1449227 1443721 347893 344783 492739 493966 606294 594133 602444 603866 622114 628945 589284 656268 1825946 1916272 1165098 961124 550678 538137 640108 638327 647108 656344 656836 658683 747972 755925 4483434 4636243 40.25 71.9 2
12:58:20 2024-01-25 719004 720649 171044 167372 284211 291257 315960 312157 188902 190047 236508 239979 278858 283716 4046231 4348811 5998272 5820205 1164691 1193186 243030 214746 239072 237518 276230 268164 258774 259524 177333 176960 668668 637747 1453640 1443721 346910 342843 487134 496810 610738 590638 606017 607181 620354 631272 588854 651330 1827114 1916470 1139103 951643 547163 539698 635760 635481 650891 650616 650976 660048 748238 752656 4492812 4636243 40.25 71.9 2
12:58:21 2024-01-25 726278 720654 170825 167941 283340 289682 315960 313840 188440 185977 235943 240716 277916 281469 4049816 4342514 6028603 5802631 1149456 1189508 244578 214494 236693 236289 276515 268038 258774 258397 177333 177349 667171 638067 1457215 1453945 347893 342591 492739 494003 610738 592801 602874 607859 620354 627547 585861 650404 1817842 1909077 1152376 964655 545998 536130 638532 634455 646158 656344 651395 658720 756471 754590 4408404 4629870 40.15 71.9 2
12:58:22 2024-01-25 723664 722691 171039 167525 283812 290529 315479 313143 188571 185720 236143 240014 278832 282566 4049816 4386540 5986355 5816823 1140126 1196583 243299 214047 235257 236524 274684 268757 257583 260001 177014 177239 665093 640349 1449760 1444704 347255 342843 492739 494702 605545 593539 602874 605034 621130 625714 588854 655911 1825816 1924637 1139103 960153 549112 537340 638568 637352 645701 654464 654900 656739 751661 754858 4489838 4629360 40.15 71.9 2
12:58:23 2024-01-25 719711 720649 170882 171410 283777 295519 315960 311211 188571 190207 236143 241109 277951 283002 4040464 4349219 5977794 5816254 1163224 1190976 242856 216499 235953 236890 275140 267895 258631 258653 177156 178757 668668 636833 1449748 1445770 346628 342843 489659 495184 610234 591310 603435 605463 619405 629280 585417 650404 1824519 1918334 1145333 951511 545998 539317 634859 630943 649517 650616 652472 661574 750066 748314 4502285 4636243 40.15 71.9 2
12:58:24 2024-01-25 728931 720385 170501 171131 283119 296047 314999 313143 188014 186303 235379 240382 278016 282131 4046231 4314654 6012133 5806889 1146542 1194957 243439 218252 239277 235690 275842 268200 258819 258077 176342 176126 671654 637747 1452620 1456072 346728 342386 490965 492461 609372 589352 600726 606546 618494 623887 588436 648483 1816672 1903522 1146015 963248 544413 531914 638263 632481 643772 653932 649545 656236 754708 748386 4411801 4630179 40.25 71.9 2
12:58:25 2024-01-25 719711 720613 170795 171300 283503 290545 314383 310922 188537 190136 238295 239211 278121 283002 4058082 4358491 5977757 5820405 1163896 1189803 243792 218559 234697 236264 274825 266768 258340 257928 176753 176092 663861 635011 1462831 1445734 345250 342361 488825 494169 608989 589698 604368 604896 616496 629361 583268 647488 1820598 1915977 1160327 950834 544413 537340 633026 636259 647566 649326 650469 659620 749450 747587 4499230 4636243 40.25 71.9 2
12:58:26 2024-01-25 727944 720649 169956 168962 282015 295937 314007 312843 187425 190242 240323 239646 277882 282094 4052280 4320818 6012133 5806889 1149494 1186028 243065 218216 239036 235137 275247 267179 257942 257531 176413 176126 670161 637574 1452738 1454977 345785 341495 491610 493189 610721 592955 599442 606641 617876 627141 586976 647319 1815679 1903522 1124565 961806 543182 536228 637795 630993 644007 653401 647590 658261 752470 747679 4417783 4630179 40.25 71.9 2
12:58:27 2024-01-25 722775 722180 170467 171026 282841 296065 314007 311211 187816 190172 235344 239612 278012 281226 4055596 4386465 5977794 5805801 1140890 1189803 243065 218145 234697 235207 274370 267179 256753 258760 175885 177893 669639 640349 1473938 1438603 345822 340739 490178 493966 605117 591891 600838 604391 620026 625366 582647 651181 1819843 1929079 1147340 956953 547552 531842 636211 635627 643823 655700 651899 653727 750030 748314 4496255 4636243 40.25 71.9 2
12:58:28 2024-01-25 719711 720385 169956 170955 283614 288910 315666 311648 187816 190172 240250 238845 277916 281226 4048290 4358491 5973465 5824559 1156609 1187822 240870 218181 234697 235172 273114 266955 257148 257135 176254 179675 664189 633987 1452529 1438603 342762 342289 486232 493930 604905 587109 602446 601899 613136 625678 584619 649434 1820914 1914358 1137026 950120 546006 536327 634583 634616 645629 649290 650469 658683 748567 749307 4505660 4652241 40.25 71.9 2
12:58:29 2024-01-25 730022 720613 169960 170955 282050 290545 313529 311902 187323 190136 239838 239612 277073 281262 4049816 4305275 6012096 5806187 1147396 1193186 240870 215009 239168 234413 274562 265950 256323 257567 176096 179354 668124 632759 1472658 1451940 342654 341735 487062 486751 606630 587109 599034 603962 613064 625815 587150 645579 1812683 1901435 1150256 962780 543672 535570 636626 631851 645837 655772 650972 658497 752434 747879 4475503 4633484 40.25 71.9 2
12:58:30 2024-01-25 729030 721693 169702 170955 282072 288910 314042 312121 186736 185720 234824 239979 277039 279536 4049118 4377320 5977841 5796423 1131536 1189803 240836 217992 239204 233691 274370 266768 255570 258725 175411 176092 676792 641723 1443904 1438603 342762 340380 486990 486679 602330 585928 598610 603678 620963 625815 586735 651330 1817842 1916789 1154496 959042 547568 535050 636626 634505 642111 655309 653252 655954 755362 752124 4449982 4626878 40.25 71.9 2
12:58:31 2024-01-25 721557 720471 169228 170986 281117 289009 314963 309621 187391 189498 240177 238845 277160 279608 4049118 4420255 5959367 5796423 1150693 1186138 240029 218109 234331 234378 273114 265541 255535 258760 174974 176092 662945 639813 1447536 1429383 341618 342325 486061 486751 600282 586693 599663 599576 618058 626594 583020 651330 1822950 1913318 1147410 951511 546774 537372 632578 634726 641964 650339 653103 656384 747251 748170 4509576 4642863 40.25 71.9 2
12:58:32 2024-01-25 722729 719558 169657 170562 281878 289239 314928 309223 187357 189498 239875 241109 278114 281696 4046231 4348393 5977841 5806889 1162507 1189803 240836 218334 234331 234052 274597 265099 255606 257170 174973 175505 669639 637157 1482999 1441669 342726 342566 485373 486413 605545 586278 599627 604822 613136 627403 586283 645616 1815260 1896717 1132872 957149 542797 535715 634859 629174 643735 652732 647590 657673 753610 746998 4484206 4641170 40.25 71.9 2
12:58:33 2024-01-25 730926 721536 169820 170854 281515 288874 313971 311175 186955 187364 234788 239612 277039 279536 4054189 4367764 5980632 5792288 1133582 1189941 240767 214077 234697 233726 272661 266358 255143 257400 175131 179640 665093 638979 1453041 1438603 345277 340739 487026 486715 600282 588166 593234 599859 616641 622222 583241 649443 1816550 1912716 1130796 957423 544450 531770 634409 632930 642184 649326 651395 652838 750066 748278 4494015 4650055 40.25 71.9 2
12:58:34 2024-01-25 721758 720508 171281 167496 282806 287846 314231 310162 187323 189498 236297 238845 277108 278390 4058213 4368107 5981464 5811033 1155606 1189803 240398 215045 234532 233691 272889 266358 254786 256739 175254 179319 673807 633536 1467032 1438603 341618 340224 486405 490269 606251 585412 597394 597767 612129 625815 581491 643639 1815260 1907334 1130796 946110 543333 531878 629452 631997 644007 648761 649174 654803 742206 747367 4536799 4655700 40.25 71.9 2
12:58:35 2024-01-25 731309 721684 169824 167533 282695 288305 311961 311033 186634 187088 234679 239222 276584 279536 4037880 4302754 5976559 5801661 1147396 1189803 239995 213751 234697 233262 273114 264692 255178 256345 174730 179319 666608 631839 1462035 1447823 340586 339675 485512 486607 603298 583758 593380 601281 612751 622258 582792 641253 1806001 1889424 1130796 959469 540582 530949 633960 626404 642824 649326 643777 653764 750442 743592 4445642 4626878 40.25 71.9 2
12:58:36 2024-01-25 724731 720649 168877 167777 281729 288346 311783 310091 186634 186564 234715 239759 276935 278890 4037917 4377036 5973465 5785823 1135200 1186359 240801 213627 234295 233656 271450 265541 254538 256345 174695 176563 666608 637612 1446852 1438603 342136 338140 485548 486715 599398 585950 592541 599335 613100 619963 580482 645616 1812683 1918150 1136507 952597 542376 529889 629452 631067 637999 649254 649507 653304 747141 745505 4486849 4630179 40.25 71.9 2
12:58:37 2024-01-25 719453 720067 169413 167028 281550 287108 313017 311293 186825 186422 234571 240433 276900 277679 4056362 4361548 5959367 5815180 1155606 1189803 244730 214156 233801 233297 271415 265541 254325 255557 174730 176563 668124 632635 1469002 1438603 340586 339198 485030 491788 600318 583722 596052 594888 612970 622294 579660 641744 1812683 1906223 1130796 947183 541352 531734 628454 629211 642184 649419 647627 652838 742637 745029 4527407 4639551 40.25 71.9 2
12:58:38 2024-01-25 728802 718506 169153 167033 281550 287549 311594 309763 186152 189630 234788 238149 278329 279320 4063595 4308493 5994782 5796423 1144977 1186033 240363 213592 234331 232290 272696 264957 254573 255522 175254 176069 666608 632291 1451114 1447823 340586 338650 486405 487616 602054 583685 594764 601355 612537 620436 581522 642983 1804090 1888930 1126642 959469 539046 529793 632130 625216 641276 649290 641882 650917 747874 743361 4445919 4632716 40.25 71.9 2
12:58:39 2024-01-25 722540 720613 168843 167028 280258 288088 311015 309763 186152 186042 234788 237751 276679 278410 4058524 4396141 5993451 5811079 1133582 1184311 239995 213627 234409 233448 271999 265471 253969 256739 173894 176492 665093 638067 1482651 1437583 341582 338650 486405 487616 595077 585449 593919 594888 613064 618620 580219 648483 1810708 1907265 1128719 955383 543672 532061 632130 630138 638486 649290 648548 652262 750516 747256 4477444 4635967 40.25 71.9 2
12:58:40 2024-01-25 721573 720649 168851 167024 281122 286231 313529 308323 186186 186042 234788 239653 275397 277823 4055596 4377036 5971200 5811079 1149418 1189093 240993 214121 233164 232290 272280 264692 253156 256851 174208 176726 672176 636249 1458860 1432324 342615 339675 484417 486192 595077 582251 594074 597141 611196 622294 576847 644627 1816550 1912716 1132872 948806 542797 531770 629416 631067 642068 643581 648585 650880 739224 746822 4563435 4639072 40.25 71.9 2
12:58:41 2024-01-25 727106 720617 168584 167028 280890 285477 313017 308394 186282 186042 234788 238845 275505 279536 4055596 4287366 5973502 5811079 1158913 1187366 240282 214006 232857 232152 273008 263776 256412 255522 174173 176439 656724 636249 1444083 1441548 341159 339710 483623 486236 600136 581143 593654 599244 612970 623766 581522 641744 1807506 1890637 1145333 952597 540582 530985 632130 621929 641276 646409 641845 650917 747569 739373 4477444 4632938 40.25 71.9 2
12:58:42 2024-01-25 720670 720649 168461 166907 280093 286231 313089 307356 186118 185522 234197 242588 275423 278642 4059168 4407856 5959367 5796146 1147852 1188116 240587 213627 232750 232730 272069 266582 253016 256562 173999 176527 663577 638067 1477198 1434364 341402 338650 482940 487270 597647 582881 597499 593786 612970 622294 579249 646658 1815260 1912720 1132872 947457 541992 530202 627530 631103 639879 641703 647590 652262 742499 747256 4552688 4638988 40.25 71.9 2
12:58:43 2024-01-25 724355 720108 168317 166912 279805 285392 313053 309538 185827 185522 234788 238115 280566 279536 4055596 4343041 5977794 5798614 1156880 1186396 239715 213927 232510 232187 272280 266204 254292 255275 173929 176175 666608 635921 1455457 1442421 341402 339496 483550 485745 601475 581154 592541 598326 611238 622006 581595 642946 1807469 1886471 1149487 953952 539813 531468 631236 625976 641276 644975 640900 652968 742769 739301 4486849 4636243 40.25 71.9 2
12:58:44 2024-01-25 728931 720067 172311 167033 279375 287144 311086 308072 185989 185522 234788 238149 280549 279106 4049517 4367459 5977832 5797524 1138447 1184458 244351 212993 232837 231864 272315 263626 253757 255592 173305 176563 665282 641419 1446565 1441623 343346 337452 483623 486655 599769 585398 594653 600965 615580 618584 580292 641744 1805381 1903485 1146015 960561 541352 529021 632057 626420 634813 647511 641354 647493 746008 739337 4421010 4629636 40.15 71.9 2
12:58:45 2024-01-25 720156 720108 168317 166795 278496 287584 310868 307321 186152 185262 234788 238420 275328 278250 4056276 4439732 5960760 5806889 1146844 1186396 244250 213477 231750 232290 271036 263662 253156 254883 173860 176069 665282 640807 1443364 1432495 341582 339057 481287 488581 599769 585435 597309 597221 615580 618441 576945 643329 1815260 1922024 1143895 948806 541352 528237 626553 626615 634364 643545 643630 645583 743025 745767 4489838 4636243 40.25 71.9 2
12:58:46 2024-01-25 717369 719595 168167 166446 279805 285321 311158 307391 185570 185522 234421 239300 275363 277361 4052705 4361560 5977794 5807966 1156154 1188079 241242 212958 231786 232290 269764 263442 253545 253956 173860 175788 678388 632291 1439077 1436563 341159 337358 482258 485886 595113 581228 594964 595158 609113 618477 574428 641822 1810539 1905112 1124565 944692 538280 530932 625666 621929 640244 641668 643284 653029 742499 742957 4555583 4645609 40.15 71.9 2
12:58:47 2024-01-25 727898 719595 167785 166063 280262 284450 310650 308358 184990 185522 233326 237751 280531 278678 4055596 4312277 5977794 5797185 1151718 1188079 239679 213328 231822 231473 271450 262820 253191 254738 173549 175911 665093 634439 1444156 1438603 339712 338140 481967 484102 601528 576879 593075 597343 609440 622884 581159 639910 1809568 1886619 1160062 953547 538280 532024 629227 623762 638486 640312 640272 650074 740485 737077 4486849 4638988 40.15 71.9 2
12:58:48 2024-01-25 726351 720385 171924 166562 278298 285994 310180 307106 185023 185262 234055 242588 275993 279572 4060677 4383896 5977869 5788158 1137634 1188959 240726 212659 231786 231473 271485 267554 253300 254773 172876 175788 662062 638979 1454424 1438603 341644 335530 481577 483418 597923 583722 592615 594924 612970 614974 581079 640207 1802049 1902939 1122489 958030 539429 526529 630745 623615 633877 644808 640087 645052 744152 738152 4405302 4626878 40.25 71.9 2
12:58:49 2024-01-25 721490 719958 171999 166446 278496 287014 311092 306428 185570 184968 234421 238086 280173 277556 4055596 4408566 5960723 5797877 1133507 1179180 244694 211627 231786 231830 269764 263442 252381 254560 173031 175543 662062 635883 1444967 1434527 340676 334591 483281 486236 596378 580296 590443 591691 611238 613143 575867 644048 1805550 1908930 1122489 948806 540967 528356 629190 627309 635714 647126 644309 647308 743712 739228 4471921 4626089 40.25 71.9 2
12:58:50 2024-01-25 719592 720576 172170 166527 278496 284414 311890 306358 185536 185227 233983 238420 280531 277751 4061386 4404853 5962773 5804703 1148673 1185445 239644 212738 231715 231473 270553 263372 251539 254738 173080 175543 661115 635343 1449980 1429383 339712 338577 480825 484459 595112 579582 593919 592783 610465 618584 576238 642031 1810699 1908930 1120412 944021 539813 530556 625666 627162 638427 639988 645653 648763 736091 739156 4563473 4649495 40.25 71.9 2
12:58:51 2024-01-25 725874 719485 172311 166252 279910 284379 311778 306856 185536 185227 233732 239759 275993 278642 4043674 4352459 5977757 5805801 1156052 1184458 239441 212958 230994 230762 271190 264519 252381 253886 172996 175543 666608 634102 1443117 1438603 340676 336578 477976 483345 595077 577014 593919 598061 607613 620400 578839 636396 1805727 1892986 1120412 950157 535230 529616 623858 622858 634813 639753 636497 649363 737958 737985 4490260 4641170 40.25 71.9 2
12:58:52 2024-01-25 726351 719642 169366 165993 279951 286159 309639 306856 185367 185392 233218 238420 276519 278606 4064961 4329366 6003871 5805801 1141281 1185445 241064 211556 231715 231117 269764 262234 253722 253108 172996 175298 659150 634102 1451152 1445770 341159 334450 481541 484555 599455 580215 589496 594207 607576 612884 577091 635420 1796741 1885134 1131173 952324 534777 522792 625666 620022 632568 641405 636423 643607 743025 736677 4456344 4641170 40.25 71.9 2
12:58:53 2024-01-25 725600 719376 169361 165845 279914 285071 310432 307786 184922 185262 232855 238086 276380 276649 4064961 4371213 5960685 5796423 1128745 1185624 240184 211225 231354 230762 268908 262820 251573 254066 172686 175543 660547 635546 1437057 1433447 339492 334521 482258 484445 591736 576915 586884 593831 609404 613280 574574 642031 1803437 1897827 1120412 950157 539046 526638 627443 625261 633017 641668 643011 643607 743025 740624 4456195 4640024 40.25 71.9 2
12:58:54 2024-01-25 720670 721689 169088 165891 279914 284272 311381 308397 185434 184429 233111 238112 275993 277289 4067301 4420408 5963700 5795589 1146214 1181834 240016 212220 230276 231278 269694 267780 251573 253532 172446 175298 672176 639892 1429459 1429383 341402 334486 477604 484824 595534 583781 593038 592783 611585 614938 572843 639187 1808569 1914072 1141775 943314 537515 522756 622094 623762 630744 640276 641639 643607 738685 737077 4496255 4639551 40.25 71.9 2
12:58:55 2024-01-25 715495 718474 172084 165749 281660 284800 311974 308628 184888 184757 233075 237211 276733 277146 4072315 4377036 5977757 5810964 1153920 1186359 239644 211627 230994 231278 268464 263004 252346 253143 172996 175018 668124 630486 1447419 1436563 339471 334521 479915 485892 597223 577941 593038 590855 604050 616476 571998 635871 1806001 1898362 1145220 942186 535230 528237 622094 623762 634707 640312 642096 648414 736527 736523 4555583 4645609 40.25 71.9 2
12:58:56 2024-01-25 727944 719807 172240 164966 278531 284179 308270 307071 184787 185240 232604 238208 275708 277608 4065107 4308769 5977757 5805801 1143208 1188043 239644 211451 231715 230534 269729 262199 251959 253143 172411 175018 662062 629586 1450999 1443721 339231 334216 481541 481908 595534 577532 587100 594115 603553 613280 576275 634446 1798592 1879936 1139654 952560 533603 525895 627443 620095 634813 643935 637891 645583 743293 736677 4477444 4636243 40.15 71.9 2
12:58:57 2024-01-25 726825 719558 171858 165697 279556 284414 308305 307321 184344 185227 231804 238420 275322 277980 4073812 4380305 5993451 5787214 1133147 1187297 239609 211190 230599 234718 269764 264146 252725 253956 171898 175018 662062 637747 1463571 1433447 339712 336193 477940 477701 594691 576915 586884 592418 610302 613280 577982 640170 1802119 1897016 1141775 953952 537897 522792 626553 623762 631190 640312 641822 641712 743025 738763 4440475 4633484 40.15 71.9 2
12:58:58 2024-01-25 717091 720353 168301 166546 278378 284414 309674 306964 184990 184019 233254 237386 275993 276051 4067862 4449671 5993451 5810772 1143682 1184782 239273 211521 229525 233065 270775 263954 251573 253143 172169 174861 662062 639854 1430645 1429383 340676 335718 476524 484824 591736 580215 590407 591001 611238 613280 567906 638090 1807284 1912115 1112105 943351 535230 521178 621214 621888 628853 640240 640235 642950 736527 738908 4495977 4642863 40.25 71.9 2
12:58:59 2024-01-25 722729 717419 171533 164962 279360 283953 310144 306496 184378 184019 232527 238086 274763 277325 4049480 4358491 5977757 5824204 1160238 1185587 238726 211415 229384 232510 270775 261513 252725 252228 171863 174269 665093 632291 1450440 1436408 338751 336668 476562 482172 595534 577904 590407 595103 604050 614974 574537 632613 1799297 1890637 1118335 947457 533189 522792 620336 616419 632568 635998 634547 643644 733858 734527 4521710 4639551 40.15 71.9 2
12:59:00 2024-01-25 726526 716407 171637 164966 279163 284414 307268 306144 184378 184346 231839 237552 275149 276051 4064961 4317819 6003487 5795513 1140697 1187162 239099 210649 230745 231759 270775 263101 252725 252263 172548 174130 672176 630486 1479814 1438603 337244 336193 478012 482172 591627 574606 585225 593409 603828 613100 574574 632577 1795199 1878603 1120412 950834 534397 527046 624743 619826 634813 640240 635972 645052 737605 735872 4483646 4636243 40.25 71.9 2
12:59:01 2024-01-25 728378 720353 167948 165201 278378 283546 308270 306964 184378 184183 232165 238420 274763 276087 4067319 4380207 5977794 5792288 1128470 1183959 238867 210565 230635 231292 270739 263736 252333 253676 171760 174321 666022 637747 1435794 1434466 338641 336193 477976 477629 590321 578761 583512 593831 608471 613244 574574 639990 1800383 1894328 1137534 949822 536752 522756 624743 621925 629370 640312 639252 641998 738430 737828 4449227 4633207 40.25 71.9 2
12:59:02 2024-01-25 718619 718506 167939 164936 278338 282748 309170 305850 184378 183762 232527 236984 274763 276016 4064961 4414409 5959367 5796423 1144579 1183100 237761 210895 229525 232171 268090 263210 251306 252931 171726 174514 664483 635466 1466955 1428255 336622 336430 478321 482172 590577 574460 588170 588886 602279 613280 567906 638166 1801858 1899710 1124565 942074 536752 522900 620300 622842 632769 635982 640272 641749 733858 737719 4563587 4645609 40.25 71.9 2
12:59:03 2024-01-25 722516 716407 167943 164668 278343 281848 308270 306496 185548 183727 231804 237718 273541 276705 4064961 4361660 5977832 5801661 1153135 1182621 236695 211260 228848 231145 269318 261657 252423 251560 171622 173905 660547 632291 1469845 1434036 336203 337144 477201 479781 594801 572765 587723 590601 605541 613136 572806 632092 1798019 1876110 1139103 946110 532020 522864 621824 618089 632121 634607 632641 641712 734341 730251 4486849 4642863 40.25 71.9 2
12:59:04 2024-01-25 724842 717967 167830 165201 277525 283660 307733 306748 183802 183727 231768 236819 273506 277857 4068520 4380387 5994693 5792288 1135200 1183940 238164 210201 229525 231256 268873 261401 250769 251946 171317 174182 666022 638067 1430204 1438603 339231 333830 478555 481146 594880 579434 587566 592182 607260 610372 573913 633522 1796402 1885134 1135414 950284 530892 522747 621746 616338 625679 637882 632797 639915 736007 730575 4424004 4629636 40.25 71.9 2
12:59:05 2024-01-25 719643 717419 167771 164553 278338 283653 306946 306748 184217 183215 231447 235525 274343 275171 4068520 4405411 5960723 5796423 1131464 1183104 239644 209907 228813 231307 269254 263210 251836 251560 171437 173905 669099 632291 1457034 1429383 337758 333270 477231 481531 586100 577941 586089 588610 606425 611129 570356 636348 1800318 1907820 1120572 944875 535070 522893 620336 620095 628853 641184 639252 641998 735716 736677 4483846 4636243 40.15 71.9 2
12:59:06 2024-01-25 720670 717962 167943 164668 278967 281751 308200 304739 184090 183727 231407 236253 274379 275206 4058265 4398597 5959367 5805801 1147033 1184047 237393 210236 228848 231145 269823 263210 251129 251560 171556 173317 657516 630076 1451557 1429383 336457 333830 476562 481191 586064 572911 585238 587352 602122 613280 569364 635782 1805180 1895866 1120412 938060 535070 525683 621304 619912 633017 634607 638381 641712 733338 733983 4568236 4653378 40.25 71.9 2
12:59:07 2024-01-25 724113 718247 167948 164672 278369 281526 308270 306496 183769 183599 231083 237718 273506 276016 4070206 4333782 5977757 5805801 1149851 1180851 236625 210271 228813 230462 268090 261621 252014 251385 171317 173352 659031 630036 1443548 1432430 333785 333830 477238 479671 590774 572030 584647 589298 602049 612813 571191 632732 1795199 1876110 1122489 949606 533165 522684 621984 617213 631938 636525 632686 641850 732906 729701 4497237 4642863 40.25 71.9 2
12:59:08 2024-01-25 722784 716411 167516 164793 277281 282682 307233 305814 183769 183180 231443 236253 273506 276935 4061161 4376905 6007845 5795513 1137634 1183940 238642 209580 228813 230821 269254 261657 250804 250373 171283 173317 666608 631839 1432910 1438603 337794 332819 477238 477593 592974 575455 584647 589900 602122 607874 567834 630898 1787482 1878603 1122692 948131 530137 522747 622631 617269 630972 637290 632723 641924 738031 728742 4486849 4639245 40.25 71.9 2
12:59:09 2024-01-25 725800 721167 167708 164365 277561 281821 306946 306748 183162 183762 230329 236218 274343 274294 4061199 4386309 5973502 5805801 1130378 1180583 238164 208891 228848 230821 268876 263210 251306 251350 171283 173386 662062 632291 1438701 1429383 336768 332855 476524 477737 588877 574642 584231 587219 601820 607802 570062 635292 1792349 1892949 1135414 942644 532811 522893 620336 618272 626563 640277 638231 639567 738631 730215 4459120 4641170 40.25 71.9 2
12:59:10 2024-01-25 717332 718510 166945 164668 276836 283877 309301 304668 183769 182566 231083 235525 273541 275064 4068520 4441943 5968693 5796423 1142872 1180583 236660 210236 228103 230821 269254 261621 251306 251560 170468 173436 666022 636249 1431322 1420163 335709 333830 474325 477593 587329 573757 585174 587960 602279 613244 570466 633996 1799297 1899857 1147340 939507 534397 520811 617785 618199 625642 631299 632677 636400 729108 733844 4503125 4643959 40.25 71.9 2
12:59:11 2024-01-25 716575 719112 167711 164231 277763 281751 306375 304704 183802 182404 231518 234685 273470 275980 4073812 4377036 5990622 5811033 1157258 1184642 236695 209837 227361 230659 269254 260741 252014 250373 170774 173196 662062 630486 1440198 1429383 336220 333595 473837 477665 591192 572911 585712 585910 602511 613244 568851 629033 1787260 1883798 1112105 939507 529007 522893 615378 614594 628408 631299 632677 641998 728675 730251 4537460 4654468 40.25 71.9 2
12:59:12 2024-01-25 726908 717608 168414 163701 278654 281645 306586 306856 183129 183436 230329 236054 273541 275206 4060885 4312129 6003449 5797524 1140505 1182928 237428 209580 228883 230462 268243 261621 251306 250791 171130 173076 659599 626897 1452541 1436563 333713 333830 477238 478083 585780 567973 583816 586591 599890 609657 567870 632008 1789029 1870722 1116258 946110 532027 522388 620336 616338 630744 634607 632797 641998 733858 728089 4486849 4642863 40.15 71.9 2
12:59:13 2024-01-25 727949 718585 167462 164442 276426 281680 308683 305527 183575 182762 230941 237261 272531 275679 4067038 4392904 5977794 5797524 1131967 1180583 237393 209265 228103 230104 270013 261181 250952 251175 170468 173370 662062 636249 1442837 1429383 336768 332819 476967 477068 590611 575863 584647 585622 602279 608265 571118 633671 1789066 1886471 1129053 950157 530137 519905 617530 614594 624993 632791 631000 636363 733858 727541 4421181 4639551 40.15 71.9 2
12:59:14 2024-01-25 719707 717455 167474 163874 277295 283227 306730 305813 185077 182936 230941 235023 273400 274223 4081740 4399071 5999497 5806889 1129848 1183654 238164 208891 228458 230659 268498 261621 250934 250791 171881 173076 667561 632291 1471967 1427083 335709 331847 477238 477629 587210 573316 584238 585881 602975 605600 568851 632129 1795199 1888893 1110028 940639 532020 521784 620067 617363 622123 635571 635484 638247 735794 729340 4483846 4639551 40.15 71.9 2
12:59:15 2024-01-25 715371 712305 167470 163844 276671 281554 306946 303316 183802 181988 231605 234765 272706 275593 4077443 4383405 5993451 5820405 1156356 1182260 237147 209955 227256 230821 268876 260777 251306 249261 172803 172286 666608 628688 1437964 1429383 333749 331489 473168 479634 589452 567973 584288 587127 600082 608729 565494 628587 1789103 1888357 1112105 935470 528631 522153 614690 615465 627041 631299 632229 640175 729606 729187 4561816 4648923 40.25 71.9 2
12:59:16 2024-01-25 726876 712327 167470 163316 277756 279578 306946 305205 186997 183145 229971 235560 272445 274294 4061199 4321067 5993451 5806796 1149776 1183077 235168 209363 227714 229390 269065 260526 251198 249295 170552 172217 667561 629586 1445153 1433511 332666 333830 474507 476730 585739 567865 582987 588794 599466 609621 567797 630449 1789029 1869396 1101938 943351 529007 522303 618003 613724 627521 631299 629135 637794 726928 727673 4499230 4645609 40.25 71.9 2
12:59:17 2024-01-25 722784 712341 166936 163495 275371 283877 306946 303634 187233 182890 230329 235525 272636 276600 4077872 4370927 6023487 5820205 1135088 1180546 237252 209259 228282 229776 268355 260558 251659 249295 170197 172286 660547 635641 1432157 1438603 336494 331274 474325 478422 589452 574163 581260 585874 599765 605140 569791 627213 1776954 1875940 1120572 947574 527506 519538 616659 612349 622087 632791 627314 638095 733430 727587 4464676 4638988 40.25 71.9 2
12:59:18 2024-01-25 721758 712345 166933 163730 276216 280893 306083 305635 187163 182855 230501 234799 273279 272655 4061199 4395581 5969250 5789729 1128479 1183919 236901 208571 227998 229284 267531 261405 250493 252000 170636 172628 665851 632291 1431139 1426344 333496 332032 476225 478422 585549 571186 580363 583558 601697 605431 567608 631833 1790025 1887809 1109768 940639 531648 519905 616659 616155 624733 632791 632229 635387 733858 729187 4477444 4636243 40.15 71.9 2
12:59:19 2024-01-25 718344 716407 167209 163324 276635 280380 306946 302995 187032 181988 230168 234799 272671 273909 4071422 4407856 5968693 5806889 1143984 1180583 235685 209265 227857 229143 268248 261247 249754 252000 170518 172113 662945 629586 1448481 1427356 333135 332351 473168 478422 585974 572008 582950 583667 597992 607838 566074 630001 1784648 1885134 1135414 931456 530514 521415 614690 615902 625642 631299 631745 638133 725358 728125 4559198 4645609 40.25 71.9 2
12:59:20 2024-01-25 721490 712341 166976 163324 275895 279578 306694 302819 187032 181988 229649 235127 272828 274329 4068520 4361548 5969250 5797524 1147396 1180583 234840 208891 227598 228679 268876 259722 250597 251751 171588 172010 663577 631388 1443033 1431305 333532 332405 468927 475536 588877 567937 584647 588052 599580 612813 568851 627139 1787482 1877373 1131173 940845 527506 519905 614690 611015 624733 629415 627277 638247 724690 725535 4502290 4639086 40.15 71.9 2
12:59:21 2024-01-25 722024 714267 166431 162837 275371 281038 305939 303351 186997 182739 229614 234601 271840 273874 4068520 4333412 5999497 5805801 1136822 1180583 237026 207915 227202 228679 267673 259973 250388 250672 170197 171668 659710 629568 1442945 1441623 336226 329631 475179 476921 590131 572008 579246 586673 598988 604267 567133 624772 1786677 1866710 1118451 944692 526010 519759 618223 611015 626507 634870 629098 638210 731851 728588 4483846 4639357 40.25 71.9 2
12:59:22 2024-01-25 724626 712309 166638 163255 274910 279773 306946 304133 186927 182496 228866 236183 271805 272620 4061124 4395907 5969213 5786165 1125498 1180583 235860 208856 227998 227935 267952 260339 249686 250338 171347 172217 666977 634556 1430540 1427356 335748 331220 474288 473974 584989 571041 579320 585698 601478 607613 569474 632583 1788753 1879725 1110288 947574 531358 518328 618223 612783 622085 631155 627203 634690 728502 726487 4417975 4642863 40.25 71.9 2
12:59:23 2024-01-25 719164 716370 166862 163285 275520 281423 306011 303280 187224 181954 229578 233647 272601 272655 4074327 4455815 5977832 5805801 1132273 1178836 236260 208205 226622 229355 267227 259937 249861 251292 170129 171941 659599 635921 1416697 1427356 333749 329702 473078 478422 585366 574859 583068 585390 601053 604159 563607 628365 1790918 1901262 1113416 938839 529007 513851 612952 614301 620072 631227 632797 634413 729628 731782 4496477 4642863 40.25 71.9 2
12:59:24 2024-01-25 720670 718206 166897 162760 276604 281480 306766 303244 187093 181954 228936 234403 272375 273886 4070164 4386309 5977203 5805801 1146214 1180583 235133 208205 226622 228414 265962 260558 249861 250586 170197 171601 662062 626897 1438041 1428369 332630 330773 472463 478422 587324 569580 583779 582806 597992 607504 565233 626921 1791336 1881379 1107951 934856 525826 519723 614181 612746 625620 630302 632347 639501 725313 728689 4563511 4648923 40.25 71.9 2
12:59:25 2024-01-25 724108 712260 166629 162760 276604 279896 306262 303280 186893 181988 228866 235092 271545 273455 4070765 4321401 5973465 5795551 1147396 1179709 233721 208205 226974 227935 267673 258373 249861 251115 169624 171874 665472 628688 1445956 1429383 333133 331776 472834 474229 586939 567932 577753 585845 596203 605565 567973 626657 1790504 1868153 1114182 942186 527395 520936 617325 612339 626952 629199 627019 633441 725717 721309 4500623 4642863 40.25 71.9 2
12:59:26 2024-01-25 720670 717342 165797 163559 274065 280004 306011 302996 186927 181631 228901 234007 270942 274942 4074327 4389834 5978256 5787044 1131464 1180583 235168 208025 226622 228289 267673 258301 249861 250939 169472 171909 662062 634556 1430932 1429383 333676 329239 472834 474302 587210 567937 579467 586383 602122 604267 567133 624987 1779846 1874813 1126933 947574 527194 518116 615851 610601 620108 631119 627061 636769 729460 724621 4464400 4645515 40.15 71.9 2
12:59:27 2024-01-25 721698 712269 166215 162764 274910 281878 304722 304169 184184 181954 228866 233647 271805 274504 4072888 4386531 5969176 5796423 1125822 1176876 236190 207198 226974 228289 265998 259937 249423 250939 169472 171601 664483 631388 1436169 1426067 332630 329738 473837 477068 582961 570388 578302 580233 599413 603344 563752 628550 1790099 1882427 1105875 939507 529007 517597 616472 615172 623914 631010 630666 633978 731449 727441 4459120 4642863 40.25 71.9 2
12:59:28 2024-01-25 715408 712336 165686 163395 273897 281732 306910 301015 186962 181378 229884 233869 271355 274032 4074327 4451216 5959367 5796423 1140393 1179949 234408 208530 225921 228458 266816 259536 249510 251292 168682 172182 658329 634163 1435924 1416140 331588 331543 468999 475682 582101 568773 581224 581499 599774 606061 563484 629480 1787186 1890490 1120412 936135 529760 518365 612001 614159 622012 627539 628614 633377 724470 728890 4503125 4650602 40.25 71.9 2
12:59:29 2024-01-25 716306 717608 166876 162730 274914 281480 306946 301086 184900 181206 229900 232570 271545 274294 4077872 4386035 5986317 5809722 1154436 1180583 235637 207556 225728 229355 266852 258337 249861 250410 169624 171601 662062 628240 1428913 1427356 332090 329773 468999 477068 587210 568773 582913 582862 593291 604267 558856 622490 1787482 1879936 1105875 931382 525973 519134 610715 612513 625176 627574 631000 636326 721197 728226 4563207 4660035 40.25 71.9 2
12:59:30 2024-01-25 725874 717342 166605 162588 276029 279788 305831 303905 183660 182404 228475 234566 271355 275368 4080144 4327629 5977720 5796423 1141319 1180583 235133 207556 227291 227582 267227 259100 249300 250586 169355 171601 666022 626451 1454283 1436563 332424 329773 473502 474266 585245 567968 576862 583703 593255 604231 566295 624987 1780993 1861390 1124812 943314 526010 519538 616035 610601 624733 631191 624910 635566 721197 721359 4486849 4642190 40.25 71.9 2
12:59:31 2024-01-25 720156 717455 165832 162893 274630 281968 304293 303137 183741 181527 228725 233149 271629 274164 4081107 4420887 5977720 5797877 1125822 1177165 235203 206300 225921 227935 265555 258918 248321 250410 168784 171448 672176 630486 1446574 1424201 331588 327715 471797 475719 580351 569580 575973 576924 597219 600730 558820 625289 1776954 1887809 1103798 936838 527506 513815 614218 612313 620254 630302 629135 632700 728502 725499 4474427 4639551 40.25 71.9 2
12:59:32 2024-01-25 717365 712273 165802 162244 274686 279502 306644 301864 183765 181676 229331 233765 271026 274662 4078824 4421439 5959367 5787214 1139260 1177280 234082 208286 228106 227230 266332 258301 248356 251115 170145 171635 662945 633727 1444686 1414955 332424 330540 468596 474266 581293 567566 579467 576933 598988 604267 562054 627176 1790099 1887809 1118335 932860 528734 516794 610247 612313 619305 625194 628366 630902 722604 725462 4496255 4639551 40.25 71.9 2
12:59:33 2024-01-25 713357 715066 165832 162494 274074 279896 305115 302188 186927 180771 228901 233080 270907 276186 4089327 4386553 5996900 5811033 1154436 1181319 235133 207926 225222 228644 266407 258088 249718 249883 169355 171655 660547 627792 1435373 1427356 331588 329471 467536 474266 586379 568773 581224 583703 595309 605140 562054 623433 1774418 1870557 1103798 935396 522852 513887 609349 607318 623849 623878 625390 633791 722093 721309 4540039 4652241 40.15 71.9 2
12:59:34 2024-01-25 723564 712007 166219 162214 274914 279896 304829 303244 183625 181666 228671 233810 270942 272620 4077234 4333179 6007658 5810772 1138447 1180588 234770 206300 226587 227655 265785 258301 248560 249883 169624 170548 653738 626434 1436794 1434527 332188 328246 472463 472854 583822 565526 575933 581202 594266 602459 565058 623433 1779862 1858833 1120572 942644 526010 518365 616472 608678 623849 630782 623510 633478 726894 721201 4496255 4649022 40.25 71.9 2
12:59:35 2024-01-25 725832 712305 165527 162725 273232 279896 306465 301405 186597 180840 228671 233647 270082 273455 4077872 4383255 6014062 5798604 1132273 1181394 235028 207417 225851 227512 266554 257471 249510 249883 170865 171498 669099 632291 1452506 1433511 334318 328104 469035 472818 585474 567793 576010 583708 596190 601576 562054 623433 1779579 1872050 1109970 941515 524175 513743 612518 608006 618394 629379 623387 634653 726923 719100 4486849 4639551 40.25 71.9 2
12:59:36 2024-01-25 721499 712341 165566 162485 273237 279896 303902 303244 182974 181666 227926 233509 271355 273499 4077872 4395581 5973502 5807350 1126058 1179714 234304 208666 226869 227407 265006 258957 247970 249705 167921 171655 654485 631388 1434268 1427083 332424 328210 472196 472484 577037 568261 575374 579600 596373 599778 562126 626213 1779846 1878603 1122692 939507 527506 513779 613820 610979 620816 630338 625353 630865 727437 721237 4430416 4636243 40.15 71.9 2
12:59:37 2024-01-25 713128 712309 164776 162248 272784 279896 305796 300456 183276 180771 228475 232570 270117 274310 4077872 4438787 5960199 5787044 1140075 1180205 233479 207961 227566 227601 265670 257761 247669 250903 170385 171344 663853 632291 1449593 1417757 331482 329506 467536 474591 580505 565490 579195 579600 593291 604123 558856 625325 1790025 1885134 1112105 932860 527506 513887 608919 610979 619305 623842 625316 629932 721582 721345 4496255 4642376 40.25 71.9 2
12:59:38 2024-01-25 713362 712237 165266 161450 273210 279572 304757 301334 186632 180200 228831 232536 270082 274032 4077872 4380161 5977757 5805801 1151138 1176294 233721 207163 225684 227396 265714 257871 248631 249212 170385 170919 662945 628853 1452626 1428255 332424 328564 468734 471375 584000 567128 579430 584559 594467 604267 562653 622547 1780678 1870557 1124812 936821 522702 513815 608453 607145 620254 622285 624387 633638 718383 719190 4521241 4648340 40.25 71.9 2
12:59:39 2024-01-25 722729 715066 165514 161727 273232 279896 302834 302359 183230 180805 228229 232570 270117 274614 4081853 4339771 6012096 5805801 1134760 1178974 234889 206231 225536 226526 265183 257903 248321 248308 171322 170309 648597 626774 1438437 1437527 332424 328072 468891 471932 583676 565271 577013 576897 590932 600168 558892 621328 1775786 1857553 1114211 942224 524194 513815 612952 608722 622085 628900 623032 632097 721197 719136 4499881 4639551 40.25 71.9 2
12:59:40 2024-01-25 725488 712305 165270 162210 272975 279896 304615 301159 183230 180771 227961 234042 270082 274808 4081665 4395581 5977757 5796423 1122840 1177128 234210 207198 226394 226526 265590 258301 246828 249883 172108 170785 661406 631850 1427010 1427083 333369 329902 472267 468543 580917 568700 575300 581247 596080 600551 563318 624772 1780492 1877445 1122692 942186 526010 515878 613386 610601 618201 627574 623498 628517 724177 720150 4418412 4636243 40.25 71.9 2
12:59:41 2024-01-25 715495 712264 165031 161722 272368 279896 303902 300491 183660 180771 228156 231856 270117 273499 4083692 4458821 5969320 5811033 1135163 1177165 234408 207163 229702 227582 264406 258120 247938 249497 172264 170785 673227 634102 1415553 1420163 331659 325778 467207 475907 582569 570277 580273 579600 598066 600515 561162 625174 1786048 1892949 1112091 936838 525191 512815 609003 609108 616426 627466 627240 630568 721233 721399 4493045 4645609 40.25 71.9 2
12:59:42 2024-01-25 718145 712305 165566 161663 273277 279073 305079 300912 182974 180771 228121 232605 269670 272234 4077872 4398324 5968693 5811033 1143763 1178877 233327 206231 229738 226526 263931 258337 246828 248059 172314 170007 664483 625113 1437309 1420163 331247 327786 467536 472818 577050 563821 576010 580221 592751 603056 560220 624729 1785825 1881106 1105875 931496 526442 513815 608453 610242 620291 622069 627093 629895 718891 725499 4528263 4639551 40.25 71.9 2
12:59:43 2024-01-25 716352 715066 165001 161692 272364 279073 305581 300872 182974 180166 228121 232570 269295 272655 4069905 4374020 5977757 5797524 1149216 1178873 233327 207198 225684 226492 265590 256499 247938 249112 169907 170007 652969 628240 1434903 1425334 331482 327220 466746 468760 582961 565526 577717 581089 593006 604267 561670 621879 1781555 1872013 1120572 934856 522702 515915 608534 606174 619935 622285 623498 632425 716284 720348 4531054 4647279 40.25 71.9 2
12:59:44 2024-01-25 724662 713554 165151 161173 273202 279896 302765 301405 182465 180805 227061 232536 269705 273923 4072888 4336857 6003524 5806889 1134760 1177165 234047 206197 225222 226492 264406 257326 246863 248343 168901 170274 671665 624643 1441506 1433511 331013 326727 470695 468688 580496 562989 574965 576897 592132 598900 558892 620264 1770663 1856312 1098865 942224 524942 513743 611074 607374 620145 629352 623387 632588 722421 720676 4493045 4652241 40.25 71.9 2
12:59:45 2024-01-25 723812 712043 164767 162338 272644 279896 303262 302048 182974 180771 227414 232570 269260 272620 4093546 4386540 5994931 5792288 1129041 1177275 233687 206265 229702 226492 265998 256679 247654 249497 169668 170785 668540 634102 1426558 1427356 332424 326727 467572 468688 582138 568371 575115 581536 595346 598936 558892 621662 1777325 1872197 1103798 942644 522330 512998 612733 605169 617227 627285 620622 630269 726232 718859 4481347 4645613 40.25 71.9 2
12:59:46 2024-01-25 716066 712269 164587 161761 271948 279073 304828 300909 182974 180166 227767 232213 269705 273813 4083692 4451216 5959367 5797524 1137958 1176331 232251 206300 229468 226141 264371 257326 246828 249883 169668 170785 658970 631839 1432651 1410943 330544 330136 467738 471412 578042 563857 575973 577550 592573 602495 561272 622967 1786213 1883798 1110028 930208 526010 512983 608140 607391 616426 623757 621673 627107 716284 721915 4509696 4646734 40.25 71.9 2
12:59:47 2024-01-25 716413 715536 165131 161590 272608 279037 303226 300484 182974 179916 228156 231581 269859 273886 4078749 4386503 5977757 5806254 1144579 1177303 233327 206231 229630 226492 263123 257110 246863 247542 169668 169704 660547 625113 1431642 1424201 330544 326762 466150 472484 576978 558960 575374 576325 585843 600694 557596 620736 1774399 1870594 1101721 927565 522889 513381 607709 603938 619816 622285 625390 630902 718383 721467 4562094 4654468 40.25 71.9 2
12:59:48 2024-01-25 721689 715568 164672 161594 272227 278038 304900 299404 182870 180633 227379 232536 269072 273886 4078598 4352237 5977794 5801661 1138268 1177202 232217 206231 229702 225093 264406 256714 246792 248343 169668 169821 652969 624668 1456708 1427356 329609 328505 467607 468386 577014 558887 573704 579600 585807 598936 558856 622105 1770751 1854885 1124812 938564 522330 513779 610284 605426 619342 622069 620807 629001 717839 717989 4492812 4645609 40.25 71.9 2
12:59:49 2024-01-25 719675 715467 164494 161522 271888 279608 302800 300314 182326 180508 227309 232398 269121 275051 4084312 4389607 5994969 5797524 1129041 1177165 233327 205910 229630 225791 264371 255139 247590 248024 169430 169973 662062 631397 1443335 1429383 331916 325444 466186 468652 580441 565526 574557 581173 593006 596275 560477 617993 1770626 1863831 1095491 936838 520474 511910 607558 604154 615989 623842 621285 629969 723664 718497 4483434 4639072 40.25 71.9 2
12:59:50 2024-01-25 721246 712296 164583 161551 272134 279073 304608 301615 182188 181136 229131 232432 269977 272089 4088243 4386503 5973502 5797524 1120285 1178038 233292 205590 225222 225756 263931 257506 246032 248378 169430 169973 669676 630486 1425407 1420163 330544 325778 468266 468616 577224 564821 572041 577142 594760 596239 558784 623173 1778223 1870594 1120572 938171 524446 512998 610752 603902 614681 623878 621727 626835 723664 717008 4436901 4638988 40.25 71.9 2
12:59:51 2024-01-25 713847 712269 163680 161722 271244 279073 304151 300447 182847 180041 227802 231937 269873 273244 4081514 4467300 5968693 5797524 1140037 1173861 232217 206231 225864 225791 264010 256714 246412 249112 168718 170851 671665 632291 1449702 1410943 329495 327220 466600 468652 576407 563025 574309 577550 594339 601576 559684 625398 1785018 1879762 1107951 929546 524038 513725 606418 603866 614424 622249 623498 625256 712219 719513 4502444 4642517 40.15 71.9 2
12:59:52 2024-01-25 712512 714800 164618 161139 271952 278217 302978 301334 182847 179666 227449 230720 269295 273499 4084319 4399109 5993451 5820544 1143763 1180583 232320 206059 225576 225756 262721 256714 246475 247542 170145 169837 655791 625113 1437556 1423315 330310 325743 467407 471484 577050 558960 575077 576325 589520 598936 556378 617956 1779862 1869396 1120572 927565 521215 512225 606234 607145 617485 623757 623510 629969 716284 719100 4570017 4634850 40.25 71.9 2
12:59:53 2024-01-25 721758 712012 164512 161147 272142 277329 304151 299580 182338 180485 227061 232570 269260 273113 4087224 4355369 6002830 5811155 1147777 1177164 232113 206231 225684 225093 264371 255889 246581 247676 169549 169787 662945 627792 1440487 1426226 330544 325743 465391 468616 581976 562158 574346 577073 591296 600730 559684 617956 1775698 1866747 1054265 931533 519735 512998 604994 603251 613037 620427 620952 629038 712147 717989 4530327 4648340 40.25 71.9 2
[truncated: 174,944 more chars]
