# Supplementary material for: Methods for Estimating the Detection and Quantification Limits of Key Substances in Beer Maturation with Electronic Noses
Source: Sensors (Basel). 2024 May 30;24(11):3520. doi: 10.3390/s24113520 (PMC11175341; doi:10.3390/s24113520)
Supplement: Supplementary file 1 [file sensors-24-03520-s001.zip › Data/Acetaldehyde/raw data/Day 3/4000ppm14.txt]

Time Date R01 R02 R03 R04 R05 R06 R07 R08 R09 R10 R11 R12 R13 R14 R15 R16 R17 R18 R19 R20 R21 R22 R23 R24 R25 R26 R27 R28 R29 R30 R31 R32 R33 R34 R35 R36 R37 R38 R39 R40 R41 R42 R43 R44 R45 R46 R47 R48 R49 R50 R51 R52 R53 R54 R55 R56 R57 R58 R59 R60 R61 R62 T01 H01 Phase
13:06:00 2024-01-25 629338 622121 200532 193792 306088 310064 318088 311907 205302 205368 247970 251728 288364 291729 3603603 3877039 5521074 5379289 996769 1040475 277634 244837 254294 254088 283741 276904 273127 277400 198070 198452 653041 622745 1438438 1374063 415403 409487 598557 606239 738453 723527 768854 767541 806890 828741 793365 871870 1868160 1958685 1229486 1032495 653257 642074 772730 767505 802576 819215 842845 846499 941935 948431 4295583 4386456 40.25 71.9 1
13:06:01 2024-01-25 623853 620108 200559 193761 306128 311479 315960 312193 205542 204004 248644 251765 287971 292276 3596642 3904159 5585873 5386089 1003802 1045248 278974 244294 258181 254869 284813 275175 274803 277134 197792 199075 653752 625113 1414117 1379364 416584 409810 601208 604456 736236 726682 769437 772399 811645 826403 788695 874429 1873477 1949454 1225330 1029562 653257 643627 774962 765608 802576 819828 841648 844315 943270 951118 4289333 4386484 40.25 71.9 1
13:06:02 2024-01-25 620222 620991 200563 193181 305723 310971 315960 313107 204904 204720 246422 249739 287221 292690 3594171 3909325 5571408 5374380 1000325 1042026 278952 244837 253479 254834 283790 276056 275646 275384 198629 197866 665352 626434 1438243 1387217 416584 409164 599464 599936 737605 723527 765438 769246 814055 827571 785243 874429 1870816 1955214 1223411 1028026 655122 645520 774962 765878 805989 818472 839760 848383 946056 946579 4254758 4380114 40.25 71.9 1
13:06:03 2024-01-25 622053 621865 200382 194103 305074 312937 315924 312157 205257 204147 245972 250504 286573 291875 3594139 3882252 5604748 5405176 1016691 1048223 277741 245663 254154 255077 284597 275175 275453 276230 198489 198452 654470 621107 1409551 1378387 415403 412264 598850 602015 745171 724076 764316 774865 815244 819999 786391 881143 1880075 1971440 1209317 1017320 655122 644536 768290 765842 810601 818472 837335 848988 952461 952649 4232783 4373785 40.25 71.9 1
13:06:04 2024-01-25 623587 621870 200523 193796 306119 311916 314999 314096 204904 204290 246387 249739 286677 291221 3596965 3858966 5580572 5397455 1018317 1044807 277777 244907 254657 255548 283043 275913 274803 275862 198350 198418 658758 620497 1420023 1377971 415403 410710 596419 603168 738430 720389 764895 774410 814055 817423 788136 879780 1879802 1975671 1231087 1023197 657419 644572 768455 765878 809496 818472 837373 848988 952425 952649 4229646 4373823 40.25 71.9 1
13:06:05 2024-01-25 621613 619853 200568 193476 306119 311006 314999 313225 204302 204864 246352 250807 286373 291316 3600920 3864475 5577026 5400009 1020556 1046623 278008 244530 254582 255584 283043 275913 275504 275913 198629 197866 663358 620637 1414905 1378491 415403 410999 595318 601198 740595 722562 764316 774958 811682 818035 788731 879537 1881411 1980361 1231087 1021742 658822 645028 768327 769209 809496 817316 837373 851561 948317 952649 4192282 4373860 40.25 71.9 1
13:06:06 2024-01-25 627512 621870 200210 193796 306119 311006 315960 313832 204234 208569 245972 249773 286607 290737 3601032 3834762 5539725 5398663 1013277 1045100 277634 245215 255558 255121 281821 277453 274241 276372 198629 197729 672602 618681 1422023 1378387 414226 411035 594184 604775 744643 719306 764520 773766 811823 820451 792203 882397 1876036 1980644 1223411 1022469 660699 645520 770543 770373 809496 816163 837098 850797 951077 948431 4189290 4386506 40.25 71.9 1
13:06:07 2024-01-25 627489 621870 197648 194134 306128 311952 315155 313143 204938 208787 247809 250539 286894 288658 3580015 3830445 5535781 5394823 1013277 1042418 277494 244500 255485 255229 283211 277115 273021 277027 198629 198819 653052 619310 1415495 1374574 414741 411613 597840 605344 745171 721536 771386 774315 810230 819260 794812 882434 1873477 1983452 1219573 1023197 658822 644572 771635 772633 810644 811536 836740 851402 952004 948431 4192045 4380114 40.25 71.9 1
13:06:08 2024-01-25 629302 620377 200215 194269 305657 311952 315960 312851 204904 208533 244837 251272 286677 288297 3600920 3827240 5526202 5394912 1014447 1042418 277299 244670 258291 254834 283653 277115 272880 277504 198629 198832 650182 619310 1435186 1371645 414447 412085 598924 605160 742732 718247 765475 774315 809523 819188 795378 881106 1874809 1980607 1213815 1025528 657886 639934 770068 773730 810644 815666 836703 852044 950368 947761 4173936 4383379 40.25 71.9 1
13:06:09 2024-01-25 629338 619128 200175 194234 305079 311952 315960 311801 204938 205009 244872 251307 286373 290390 3591568 3824521 5545100 5403903 1013277 1045322 277104 244876 258291 255297 283688 276127 273127 277790 198629 198867 653041 621081 1439898 1370671 415403 414897 599811 606425 746229 720243 771345 774570 806926 820415 795399 881106 1873477 1977072 1217749 1026114 656525 642074 770068 773181 808349 817316 839760 850156 948048 942942 4217467 4386484 40.25 71.9 1
13:06:10 2024-01-25 626623 620113 200422 193827 306128 312615 315479 313619 204938 208387 245972 250888 285463 291723 3591666 3852387 5549050 5381609 1007403 1042382 276586 244841 257890 255689 283462 276127 274611 276550 198489 199075 655899 626897 1439329 1376531 418960 414052 598075 604732 743219 722599 772104 776480 811823 820559 795056 876997 1873515 1967878 1241223 1032839 658822 644700 774962 773730 802576 817049 844155 852007 941972 945718 4235432 4386493 40.25 71.9 1
13:06:11 2024-01-25 628821 621609 200391 194098 306766 311229 315960 313399 204336 205538 245593 250853 285740 291669 3596694 3852299 5511749 5383759 998189 1039125 278419 243543 254329 254869 282903 276975 273999 277169 198363 198798 653041 622858 1427782 1376531 416289 413780 599703 606841 741746 723380 769289 770918 809486 829877 795547 875167 1862862 1958685 1227530 1032421 654655 642074 774962 769828 806002 819215 842919 848383 943306 948431 4286481 4386456 40.25 71.9 1
13:06:12 2024-01-25 625734 621430 200527 193827 305904 311440 315960 311211 205399 204290 245593 251867 285879 292118 3594130 3883480 5561678 5376083 998842 1042382 278455 244670 253479 255475 284915 275211 274803 277400 197792 199110 655202 625113 1406243 1376531 417177 411035 602131 605344 743446 727014 773399 771392 811536 827462 792383 876186 1874846 1955093 1234925 1032221 653257 645689 777166 765805 806596 820140 839225 847631 946727 951970 4264427 4386625 40.25 71.9 1
13:06:13 2024-01-25 623959 621430 195903 193176 306992 310753 315960 313143 204972 204864 246316 249601 286295 292082 3593258 3900956 5546739 5370547 1001038 1044634 277236 244259 253514 254834 283617 276056 274347 275404 197444 198591 676226 624643 1416077 1386232 417177 409775 599349 600785 738685 724552 770126 773301 817611 828523 788613 875525 1877403 1956896 1225330 1029777 655122 647383 774962 767505 809448 820789 842157 849304 947398 953816 4257790 4386342 40.25 71.9 1
13:06:14 2024-01-25 625693 621690 200496 194199 306739 310717 315960 312121 205188 204864 246352 251028 288757 288554 3596694 3891024 5553950 5389291 1004613 1041989 277458 244635 254224 254656 284051 276020 274803 276515 198489 199040 665352 616948 1437911 1383283 414226 410999 600323 604887 742170 726682 765167 771539 813981 827801 792513 881862 1878814 1971956 1227249 1021146 655122 645689 771201 767468 811795 818026 837335 851775 953811 946543 4225873 4380258 40.25 71.9 1
13:06:15 2024-01-25 621783 621251 200778 194063 306092 311916 314963 314096 205091 204576 246352 249739 286494 291839 3590298 3864475 5581550 5393137 1017628 1043895 277884 244294 255055 255689 283185 276056 275646 275929 198629 198418 662153 620052 1422248 1379364 415403 411613 598112 601708 744116 721919 764279 774994 815244 819188 791007 879780 1884134 1983891 1234925 1022604 660286 647562 772299 774131 811722 816091 837261 853656 951041 950021 4183315 4389646 40.25 71.9 1
13:06:16 2024-01-25 632787 620373 200456 194405 305160 311952 315960 313583 204904 204864 245593 252043 287221 290943 3596694 3829961 5549050 5402516 1013277 1045248 276644 245047 258619 255654 283653 276091 273928 278181 198350 199387 655202 621969 1429103 1364843 415403 412880 597928 607135 745171 722467 768817 774865 809523 820415 798071 880443 1873477 1978215 1225330 1028464 658872 641928 772693 772449 807149 815946 846374 856285 947398 948431 4240267 4392744 40.25 71.9 1
13:06:17 2024-01-25 627291 619898 198521 193041 306992 310971 315960 314096 205049 205151 245972 250853 286573 292946 3591568 3848506 5521074 5374380 1003861 1040438 277621 244259 253479 255689 283300 277329 274768 277917 198629 199075 653041 626434 1438392 1374063 418054 409739 598190 604878 738685 719771 770567 773766 808637 827571 795621 874429 1870816 1964249 1225330 1035440 658872 645090 778787 774366 807149 819556 844563 853806 945558 948249 4277102 4396260 40.25 71.9 1
13:06:18 2024-01-25 628045 619898 200527 194063 306550 311697 315744 311033 205542 204864 245593 251832 286751 291939 3596694 3866838 5558376 5383759 995351 1042284 278080 244294 253090 254656 285401 276056 273963 277754 198070 199387 645894 626434 1407767 1376992 417177 410999 601633 606500 741937 727714 772252 769246 811035 827571 793328 876997 1868123 1949491 1225330 1033230 653257 639934 774925 769896 806407 824207 844451 846313 944533 953816 4281944 4386380 40.25 71.9 1
13:06:19 2024-01-25 619273 620108 198241 193440 306992 310900 315960 312157 204904 204650 246246 249635 286677 292300 3596694 3898172 5556171 5370547 1001038 1044506 276813 244259 253868 254869 284286 276056 274575 275633 197444 198418 651611 624534 1410316 1387217 417473 409775 598557 600821 741071 724589 767688 770410 816400 828741 786948 875674 1873477 1952257 1225330 1029525 656057 646432 774962 767505 807168 820789 841970 853336 950278 953816 4244681 4395926 40.25 71.9 1
13:06:20 2024-01-25 623707 619004 200284 194375 304901 311662 317566 310891 205508 204864 246179 250853 286295 290146 3596694 3890874 5567701 5388776 1007515 1045411 276608 245047 253479 254691 284956 275826 274803 276939 198350 198763 653041 616948 1433639 1379364 414814 413171 601480 603059 747016 726682 764520 772670 815208 820523 788731 881106 1877406 1967878 1229168 1018767 655122 644536 769960 766962 811795 819215 837298 848988 955466 953669 4241015 4386493 40.25 71.9 1
13:06:21 2024-01-25 623143 621792 197545 193856 306092 312610 314999 313583 204904 204290 246936 250889 286538 291728 3601141 3872170 5595677 5394898 1015393 1044506 278011 245460 254514 255261 285156 275211 275224 276515 198350 198729 665352 621969 1423502 1379364 416289 413534 599774 604456 744914 725616 765511 774865 816400 820378 788658 883690 1882749 1973617 1217557 1020290 657886 645483 770105 768048 811795 819215 839163 851737 955237 946579 4243386 4396077 40.25 71.9 1
13:06:22 2024-01-25 623143 620263 196133 193874 305620 312758 314460 312928 205508 204290 246352 250469 286338 291854 3599260 3882252 5626819 5404179 1015449 1043858 278080 245083 254154 255407 284521 275826 275646 277134 198629 198763 663902 622135 1409551 1381322 416584 413534 599811 602909 750218 724589 765475 774994 816400 820615 788658 884949 1882749 1977072 1234206 1020290 656915 645976 770543 767505 813493 820406 837298 850198 955914 946615 4220216 4386417 40.25 71.9 1
13:06:23 2024-01-25 623113 619643 196141 193927 304909 313270 315780 311979 205405 204470 246281 250853 286538 291705 3595009 3890987 5599544 5394813 1015393 1047553 278275 245083 254154 255261 284521 275597 275682 276479 198489 198729 663902 621081 1428481 1377971 416584 413534 599403 602517 747288 724589 767725 774994 816400 820415 788658 883690 1881411 1974272 1229168 1018767 656057 645483 769003 767505 810644 820209 838565 850804 953848 954036 4211263 4377134 40.25 71.9 1
13:06:24 2024-01-25 620222 621624 197684 193631 305804 311667 315299 313082 205086 205116 246246 252729 287303 291451 3599260 3861719 5577026 5395744 1016175 1042382 278080 245047 254655 256477 283419 276056 275646 275633 198629 198452 667708 620497 1413579 1379364 415403 411938 596199 601708 741644 722430 766710 776677 815822 820415 790446 880443 1877406 1983224 1215673 1022469 660229 647420 770543 771465 810644 818472 839760 850760 950368 946579 4185872 4367543 40.25 71.9 1
13:06:25 2024-01-25 627512 620373 197608 194063 306092 311006 315305 313071 205160 205982 248260 251029 287103 290911 3598456 3834086 5530399 5401744 1012517 1045322 277884 244670 255595 255261 282788 277365 273162 276550 198629 198854 676951 618427 1406999 1374063 415403 412228 597840 605637 746758 719807 765438 774865 811413 820487 795056 882397 1873477 1983416 1223411 1023197 660229 646432 772730 772633 811795 817316 838528 853293 953394 951118 4182884 4386484 40.25 71.9 1
13:06:26 2024-01-25 627489 620373 200460 194094 305841 311479 315960 312851 204938 208716 245558 251029 287199 290639 3595885 3823848 5533893 5398663 1013000 1041768 277884 245012 253267 255654 284379 277505 273787 277364 198629 198763 668252 618868 1425454 1374063 415403 412264 599459 606239 746758 720353 767725 774865 810426 820487 796514 883690 1876143 1980644 1221492 1024065 660229 645976 772730 773730 811795 818017 839163 854544 953136 950446 4179898 4386506 40.25 71.9 1
13:06:27 2024-01-25 629302 620373 200487 194274 305626 311952 315960 313107 204938 204902 244872 251272 286973 290327 3600159 3833048 5543272 5404898 1013277 1042284 277884 245425 255522 255513 284250 276904 273127 277986 198629 199283 658102 618719 1429700 1368724 415403 415228 599737 607997 747288 722467 768817 774644 809281 820487 795497 883727 1873477 1980644 1225330 1023197 659759 645483 774925 773730 811795 816163 838565 853293 952461 950446 4179898 4386506 40.25 71.9 1
13:06:28 2024-01-25 627896 620377 200568 194405 306092 312673 315960 313071 204904 208716 245558 251237 287007 290291 3596694 3833603 5542995 5410234 1014721 1046697 277884 245083 253479 255654 284693 277309 273127 278181 198629 199075 663902 618719 1412586 1370171 415403 413498 599700 607997 746440 722467 769400 774994 809890 820559 795533 883727 1876036 1980644 1217654 1023197 660699 646469 772730 773730 811795 817316 839163 853330 953136 951118 4179621 4389637 40.25 71.9 1
13:06:29 2024-01-25 627453 620439 200496 194401 304940 311952 315960 312851 205257 208716 245593 251272 286329 290291 3593348 3824521 5543887 5406874 1013164 1042174 277477 245698 255414 255619 284051 276904 274347 278181 198314 199770 653577 621969 1414978 1364843 415993 413973 599349 607997 747399 724589 771155 775031 809245 820487 796660 884986 1876073 1983452 1229486 1026114 658354 643603 770543 774828 811795 816163 839760 856135 951041 945681 4211451 4386418 40.25 71.9 1
13:06:30 2024-01-25 629297 620373 200594 194405 305298 312901 314649 312851 205223 204864 246352 252253 286278 292118 3596694 3863263 5549050 5396145 1009651 1045322 278239 244942 254837 255266 283476 276761 274661 277329 198629 199075 654470 628240 1417537 1370171 418960 413207 598112 605637 742915 720389 773941 774994 811645 825458 795056 881533 1872146 1967878 1204373 1033966 660229 644811 774962 774828 804747 817894 846634 855152 943975 948431 4239277 4395836 40.25 71.9 1
13:06:31 2024-01-25 628942 620113 195903 193181 306987 311006 315960 314096 204720 208352 245628 251062 286338 292118 3602016 3848506 5521074 5383759 1003838 1045203 279775 244530 256502 255584 283277 277453 274626 277380 198629 199561 657329 624073 1450029 1376992 416904 412880 598813 607135 740888 722467 772847 774791 811609 827023 795533 876997 1871872 1966484 1217654 1035780 660229 643359 774962 774828 804812 817894 847877 855152 944717 948431 4239277 4399175 40.25 71.9 1
13:06:32 2024-01-25 628376 620373 200455 194410 306992 310499 315960 313804 204904 208751 245628 251894 286573 292082 3591652 3866245 5511749 5383759 996652 1042345 278684 244837 257410 255407 284890 277453 274661 278038 198629 199422 643891 622858 1425636 1376992 417177 411035 601208 608157 743330 725616 772252 771029 811035 832265 795533 875711 1868160 1961684 1213815 1035440 656993 643897 778270 772633 807168 820406 845995 852776 947398 952722 4289333 4402109 40.25 71.9 1
13:06:33 2024-01-25 627512 619496 195938 194410 305804 311042 316022 311573 205257 208387 245593 252077 286677 292118 3596694 3876323 5514339 5385448 994606 1043625 278275 244670 254046 254588 285142 277115 275135 277966 198629 199457 648753 624643 1421051 1378972 417770 412121 602095 608343 741644 727714 771992 772670 811645 828225 795056 880149 1869487 1949491 1239267 1033966 654189 643897 777166 768085 804812 820514 844451 848988 944680 946579 4303680 4386484 40.25 71.9 1
13:06:34 2024-01-25 618399 619675 196380 193828 306775 312850 315960 313107 204938 204290 246387 250853 285428 293361 3596694 3911482 5577026 5370547 997404 1042284 276922 244670 256013 255475 284521 275633 276105 276230 198629 198867 654470 626774 1440499 1383283 418365 411506 599627 604775 742274 728230 771117 772670 816400 829768 792736 876997 1873477 1953172 1202832 1029562 656993 647420 777432 768766 809496 820406 842882 852776 946905 954503 4266124 4386417 40.25 71.9 1
13:06:35 2024-01-25 624811 620108 200635 194063 306775 310499 315960 312193 205223 204864 246179 250853 287007 288698 3591802 3881840 5563738 5385448 1003898 1042284 277884 244670 254294 255261 284335 276091 274803 277329 198629 199075 651611 618719 1413050 1389781 415256 411506 601949 604664 743748 729315 768446 772486 816400 827571 792765 881143 1880075 1970020 1227249 1020290 656525 647103 771635 769209 813526 820442 839485 850804 955914 952006 4239277 4373823 40.25 71.9 1
13:06:36 2024-01-25 620222 620113 200554 193792 306119 312937 314520 313107 204938 204576 246986 250504 286677 291221 3598354 3877884 5593901 5387210 1019272 1042284 278275 244670 255055 255725 284086 276056 275682 276515 197170 199235 654470 621081 1424515 1378387 417770 414448 601449 604775 747399 726057 769543 778173 818372 824289 791986 884986 1880075 1975441 1229798 1021742 658822 646469 770543 769971 811795 819215 839163 848311 955503 952006 4226859 4380114 40.25 71.9 1
13:06:37 2024-01-25 613432 620113 200568 193792 306011 311952 314520 314132 204904 204864 246387 249773 286607 291312 3598354 3864475 5586352 5391052 1016565 1042284 278275 244841 254154 255725 284286 275211 275682 276550 198489 198763 666802 621081 1425391 1379364 416880 414117 598521 605748 745787 727240 769543 779280 818063 820306 792978 886098 1884171 1977072 1215673 1021109 659814 648907 771635 772633 811795 820452 839537 852650 953172 946579 4195277 4373860 40.25 71.9 1
13:06:38 2024-01-25 626623 620113 200489 194239 305652 311952 315960 314096 204336 205297 246215 250469 287443 291221 3596694 3830455 5539725 5408147 1013277 1042284 277494 245083 253479 255689 283688 276940 273162 277790 198629 198763 661684 617986 1428389 1370171 415403 413534 598593 607997 747288 722467 771743 778099 813517 820415 799021 885505 1878777 1986879 1237311 1026114 658822 644536 773399 776921 814104 818472 839760 857092 957951 952649 4183315 4386456 40.25 71.9 1
13:06:39 2024-01-25 629338 621870 200427 194405 305652 311703 315960 313107 205223 208423 245421 252429 286677 290953 3598354 3838289 5545997 5380746 1012554 1042284 277299 245118 253302 255689 284037 276127 273963 278181 198350 199422 651611 620194 1427388 1364843 415403 414153 599774 607997 747141 724589 771740 776713 811749 825458 801298 885762 1876106 1979081 1227249 1030512 659814 643860 774925 773730 806596 819361 848796 855761 948743 949774 4235645 4386606 40.25 71.9 1
13:06:40 2024-01-25 627512 618223 196547 193792 306559 312023 315479 314132 205223 205070 245972 251062 287425 293960 3591568 3850394 5530399 5375806 1006050 1042284 277540 244635 258144 255725 283437 276709 275224 277790 198363 198937 666620 626897 1431511 1371592 417735 414368 597081 605380 743062 721956 774492 776369 811718 827571 794372 881900 1876112 1969835 1247092 1037655 661169 645726 779378 777031 806575 818472 848481 855798 945521 946543 4260138 4399061 40.25 71.9 1
13:06:41 2024-01-25 629292 618621 195895 194098 306056 312185 315801 312193 204938 208787 245628 251307 286573 292358 3595791 3865322 5521074 5377773 995314 1039658 278080 245047 254294 254869 284272 276940 273162 277986 198350 199110 650182 622858 1411404 1374063 417177 411649 601706 608231 743330 726168 773390 772122 811645 829464 797863 876997 1868160 1964769 1219573 1037896 658402 643860 778787 772523 808297 820068 845809 853993 946727 953324 4293683 4392744 40.25 71.9 1
13:06:42 2024-01-25 622332 618941 197962 194068 306092 311479 315960 312193 205257 204147 246215 251272 285463 292739 3584738 3905792 5577026 5376083 1000325 1042382 277399 244670 253479 255297 284485 275211 276105 277134 198070 199110 653041 625113 1452000 1379364 417110 411938 602335 604450 740924 728747 772290 773766 816400 827023 792203 878247 1876073 1949594 1228856 1029562 658402 649405 779340 771066 809385 822532 844563 852309 950053 956523 4258074 4389602 40.25 71.9 1
13:06:43 2024-01-25 625468 620373 200559 193831 306559 312628 315780 311902 205257 204720 246179 251062 288093 288622 3591568 3883713 5561954 5394813 1003898 1042382 278080 244329 254294 254905 284556 276091 275224 277364 197170 197901 682751 620194 1420111 1387574 417770 411035 600323 602517 742536 726682 769437 772670 817144 829768 790446 878531 1872045 1958685 1206257 1029562 656525 648409 778233 773815 811644 824280 843961 852626 950090 957201 4245016 4386606 40.25 71.9 1
13:06:44 2024-01-25 624200 620154 197684 194405 304801 311006 315960 311902 205688 205009 246007 250888 286607 288622 3580015 3877844 5574028 5385448 1004650 1042063 276680 244705 254259 254478 284556 276091 274839 277917 198489 199075 653041 615788 1417709 1379364 416312 413498 602984 605344 747399 728230 764943 774315 816400 827571 793365 883062 1878740 1967878 1231211 1020290 655122 647525 770543 770373 813526 823660 839537 855636 957876 956670 4231828 4386215 40.25 71.9 1
13:06:45 2024-01-25 633020 619934 200317 194098 306473 313961 315960 314096 204904 204720 246422 249739 289131 291523 3591577 3863187 5554174 5394813 1015374 1044691 278275 245047 253479 256194 281962 276904 275224 276515 197479 198798 668252 619770 1415430 1377411 417177 412916 598850 603841 745171 724076 765511 778437 817557 823050 793365 885023 1880075 1982873 1198276 1023197 659759 647456 770543 770410 811795 820406 839225 850797 958225 955095 4219340 4377061 40.25 71.9 1
13:06:46 2024-01-25 623126 620195 197684 194335 306739 311697 315443 314981 204904 205153 246316 249704 286494 291148 3594359 3853962 5561879 5383759 1015412 1044882 278275 245012 253444 255689 282753 276091 275382 276249 198629 198418 680758 619310 1414056 1376992 416584 412228 598112 603059 744386 722467 768271 778952 816400 820487 793365 883653 1882476 1979878 1223207 1023197 660699 647420 770791 770373 811795 819756 842157 851970 956592 951934 4215047 4383095 40.25 71.9 1
13:06:47 2024-01-25 629807 619789 197689 194062 305446 311809 315780 313766 205371 206018 245902 251203 286573 290291 3595833 3827719 5546739 5402516 1011832 1041952 277884 245047 253444 255619 284383 277524 272809 276515 198629 198763 655899 617908 1418372 1372115 415403 413171 598961 607099 747288 720353 768544 777068 811682 825165 793213 884986 1877406 1982837 1219573 1023197 660699 647383 772182 772596 811795 820209 839970 854507 953811 946543 4186506 4383379 40.25 71.9 1
13:06:48 2024-01-25 626360 620081 197689 194057 306235 311809 315780 313404 204166 205873 246211 252765 287269 291003 3596694 3832300 5530399 5402516 1013277 1042284 277458 245047 253444 255654 284051 276904 273127 277754 198629 198902 663902 616948 1415314 1372115 415403 413498 599275 608588 747288 721372 769400 774994 811645 824933 796660 885654 1877369 1981069 1219573 1025384 660699 645483 773826 774828 813526 818472 839760 857017 955237 951934 4185872 4386606 40.25 71.9 1
13:06:49 2024-01-25 628593 620373 200496 194154 305768 312396 315672 313989 205405 205295 245487 251693 286225 290109 3601028 3829961 5551190 5402516 1015448 1043858 277884 245047 253444 255654 284286 276868 272845 278181 198629 199075 663902 618427 1454178 1368724 415403 414117 600286 608428 749524 723527 771978 777227 811645 825237 797863 886322 1877369 1986266 1227249 1024654 661640 647383 774925 774828 813526 818472 839970 855798 955914 946543 4186506 4389637 40.25 71.9 1
13:06:50 2024-01-25 627412 620373 195903 193878 306523 311916 315672 315329 205302 206018 248644 251647 287303 291451 3603603 3834718 5539725 5419738 1013277 1041989 278275 245663 253479 255725 284521 277329 274155 277790 197272 198902 684825 616948 1414013 1374063 416289 413498 597928 607135 746574 720353 768271 774958 814018 826403 794335 885023 1881411 1981069 1229168 1023197 661640 647383 773826 774553 814104 819629 841557 855798 955914 951703 4185872 4386625 40.25 71.9 1
13:06:51 2024-01-25 627512 620373 200633 194366 305841 313294 315960 313225 205399 208601 247619 251379 289059 290447 3602723 3833603 5546259 5402788 1015448 1044975 277884 245047 253514 255654 284236 277417 274223 277364 197444 198591 657280 616948 1408617 1375044 416289 413462 597044 605307 747288 721883 767143 777227 816400 826987 795621 885654 1877369 1987434 1219573 1024654 660699 646432 773278 774828 813526 818472 839970 855798 955914 951118 4183505 4373785 40.25 71.9 1
13:06:52 2024-01-25 629292 620368 200492 194401 305626 311662 315960 311801 205223 205295 244837 252172 286677 288369 3594171 3830445 5543272 5418262 1011832 1042284 277598 245180 255412 255619 283653 276904 273893 277699 198629 199040 675998 618868 1416666 1370171 416289 414117 600286 607960 746574 723015 769985 776677 811645 825237 797826 886247 1877406 1985304 1217654 1026114 660229 645028 772730 774533 813526 818472 840958 858313 955237 946313 4183315 4386493 40.25 71.9 1
13:06:53 2024-01-25 629024 619934 200492 194401 305160 311952 315924 312785 205223 204864 245215 251657 286304 290386 3595009 3826960 5543272 5405176 1012544 1042012 277263 245012 253444 255654 284236 276638 273645 278181 198489 199040 650182 619607 1438541 1367716 415403 414117 600286 608231 747104 723527 771429 777227 811609 825201 797863 886285 1872045 1986266 1239267 1024654 660699 647420 774375 774828 814104 818472 842377 857055 955914 951934 4192667 4386484 40.25 71.9 1
13:06:54 2024-01-25 628850 621430 200527 194053 306020 311952 315960 313583 204938 208680 245593 251611 287007 290363 3596694 3826960 5546739 5410740 1013994 1045322 277705 244942 255485 255654 284299 277329 273127 277468 198629 199040 687517 617545 1414005 1368009 416584 413498 599403 608231 747765 722503 771117 777263 811645 825201 796660 885654 1877369 1983452 1233006 1023197 661640 647456 772730 774366 811795 817990 841557 855152 955237 951970 4191857 4386417 40.25 71.9 1
13:06:55 2024-01-25 627512 620108 195899 194375 306119 311697 315960 314538 204268 208716 246387 249773 287077 291633 3599260 3841819 5548234 5401314 1014721 1044432 278204 245285 256138 256265 283008 276904 275611 276515 197444 198902 669702 620497 1406433 1379093 417177 413498 599774 603522 747399 726168 767725 779541 815955 820523 793365 884711 1882749 1979878 1226973 1023197 660699 647456 771635 770373 811795 820406 839188 852007 957950 953351 4214088 4373785 40.25 71.9 1
13:06:56 2024-01-25 620186 619460 195899 194366 306119 312901 314963 313583 205223 204576 246352 250469 285537 291184 3591652 3860875 5586352 5403877 1013202 1045174 278008 245698 255234 255478 285013 275913 275240 277150 198557 199040 654470 620497 1445194 1380456 417177 416113 603192 604878 748807 728563 769430 776128 817144 825201 791044 888218 1881411 1971440 1234925 1020253 656057 646926 772812 770336 813954 820514 839760 850723 959038 954735 4232900 4380077 40.25 71.9 1
13:06:57 2024-01-25 619273 619423 195903 194375 305160 313127 315924 311510 205576 204720 246352 250469 286104 291633 3602120 3879889 5593977 5393137 1014721 1045063 278060 245972 255234 255548 285035 275913 275504 277150 198629 198936 654470 620564 1431903 1378387 417177 414484 604087 604842 754171 728230 769400 779280 817144 825201 793328 887586 1881411 1971440 1223411 1020290 656057 647420 772182 769754 814104 820248 839760 850760 957950 954735 4236251 4383359 40.25 71.9 1
13:06:58 2024-01-25 618362 619196 195938 194063 305160 312901 315702 312157 205223 204290 246179 250853 286677 291633 3595009 3884602 5584469 5389291 1010957 1042284 277494 246316 255124 255407 284907 275913 275504 276372 198629 198936 665352 620497 1437089 1379930 417177 414772 602131 605748 746919 727493 769910 775031 815955 824837 793180 888218 1882749 1973469 1215673 1020290 658822 647420 772730 770336 813917 820478 839760 852007 957950 954735 4223268 4405856 40.25 71.9 1
13:06:59 2024-01-25 619237 618590 200809 194063 306433 312901 314963 313583 205223 204576 246387 250469 286538 291184 3591568 3863187 5567701 5385448 1014724 1042284 278275 244635 253514 256769 282937 276654 275362 276230 198629 198936 660187 620215 1413050 1379930 417770 413318 598666 605022 746758 724589 768296 781500 818717 825421 795056 883690 1882675 1979878 1200125 1023197 660699 647456 770543 771502 811756 820406 841648 852650 956592 953351 4208074 4383472 40.25 71.9 1
13:07:00 2024-01-25 621778 618590 195903 194068 306123 312901 314963 314060 205257 204576 246387 250469 286373 291221 3596703 3864475 5595677 5394813 1010994 1041952 278080 245804 254873 255654 284636 275597 275417 277043 198629 198832 655899 622126 1409231 1379930 417770 414664 603229 604231 749413 728747 771391 777263 817758 827214 792019 888852 1882749 1975404 1219440 1021742 658822 647420 772262 770373 813954 820514 841557 852007 957950 954735 4220291 4383379 40.25 71.9 1
13:07:01 2024-01-25 619711 618988 200639 193440 306555 313377 314928 312749 205223 204576 246422 251752 286425 291633 3596792 3870475 5595677 5398663 1010957 1045433 277884 245804 255052 255689 285192 275633 275646 276515 198629 199075 681545 622282 1445959 1377442 418365 414664 602224 604267 750479 728673 772414 779280 821227 825237 792765 886322 1884171 1973174 1219440 1020290 660758 649327 770543 771502 811795 820406 841611 852613 956592 954772 4210695 4380258 40.25 71.9 1
13:07:03 2024-01-25 621576 619496 195903 194370 306559 312901 314963 313583 205223 204864 246387 249773 286677 291633 3591568 3862818 5593901 5389291 1014724 1042284 278080 244841 254514 255725 284286 275633 276069 276515 198629 198729 649528 619310 1427782 1378491 417770 414484 601907 604304 746993 727720 768706 780944 819805 820306 793328 888852 1882749 1978253 1223207 1023197 661640 647456 771635 770190 811795 820406 841973 852613 957270 952006 4205072 4371076 40.25 71.9 1
13:07:04 2024-01-25 620222 618621 197962 194063 306083 311697 314126 314096 204904 204864 247057 249739 286399 291184 3591568 3855097 5577026 5393137 1015449 1038964 278275 244841 253267 256442 283278 276056 275646 276479 197444 199027 665352 620637 1423502 1376992 417177 414772 601207 604048 749376 726425 768706 779280 820771 825458 791982 886173 1882749 1974272 1213790 1018804 659814 649291 772182 770336 811795 824244 839188 851402 958225 952006 4217467 4377132 40.25 71.9 1
13:07:05 2024-01-25 619273 619501 200527 194098 306114 311916 314963 314132 204904 204576 246387 249739 286139 290857 3591568 3860754 5577026 5383759 1015897 1042284 278080 244670 258254 256513 283220 276056 275646 276479 198629 197866 666802 618719 1445194 1376992 417177 413534 598850 603522 746229 726722 770564 781500 818533 820378 792364 886173 1884171 1979081 1219440 1022469 660699 647493 770543 773815 811795 820643 841611 853256 957544 953388 4204683 4373823 40.25 71.9 1
13:07:06 2024-01-25 622053 618621 200594 194098 306128 311443 315515 314096 204268 205151 246352 249704 287077 291184 3591568 3847220 5530138 5385172 1013164 1042284 278275 245047 253549 256477 282788 276904 275417 276091 198629 198729 674052 618427 1407144 1374063 416880 415228 599386 603559 744914 724076 768308 779169 817916 826112 795399 884874 1884171 1981895 1227249 1024065 662583 649787 774501 774279 814104 820606 842720 855724 956321 951970 4192282 4389637 40.25 71.9 1
13:07:07 2024-01-25 626623 618924 200563 194405 306123 311738 315960 312494 204904 208747 245972 250469 286607 290327 3591568 3834912 5530399 5394813 1009633 1038964 278080 245047 253868 255689 282937 277791 274383 276550 197444 198452 664476 618427 1416874 1376531 417177 413534 598961 604775 747801 723564 767688 779577 817557 825237 795126 887067 1885569 1982652 1223207 1024305 662111 649145 773399 772449 811795 820369 841648 853293 956445 951970 4204683 4383379 40.25 71.9 1
13:07:08 2024-01-25 622053 620108 200393 194269 306119 311952 315960 314096 204302 208423 246387 249739 286364 290773 3595009 3847460 5539725 5393137 1013164 1040475 278419 245047 253903 255760 282894 276904 275224 276515 197479 198763 657329 619310 1440571 1377971 417770 413498 598557 604738 747288 725616 770022 779344 817144 820559 793365 886322 1884097 1981069 1223207 1023122 662111 648685 772299 772449 814104 823114 841611 853731 955914 951970 4204683 4377132 40.25 71.9 1
13:07:09 2024-01-25 621430 617676 200563 194405 306123 311443 315960 315053 204302 208423 246352 249773 289023 290737 3591568 3847423 5551578 5390536 1013164 1042284 278275 245047 253514 256477 282753 276904 275417 276285 197479 198763 657329 623258 1431502 1376992 417177 413498 598557 603522 746758 724589 768854 779541 817180 820523 793365 886322 1880075 1977072 1200818 1024065 660758 650792 773826 774205 814104 820789 843322 858273 955053 951934 4192005 4380077 40.25 71.9 1
13:07:10 2024-01-25 626365 620373 200492 194063 304828 311479 315960 313440 204302 208787 245972 250504 286329 290413 3587328 3822685 5535781 5400563 1011832 1042284 278275 245083 253514 255689 282806 277755 274803 276515 197479 198763 664476 617832 1430616 1376992 417177 414117 595154 605022 746265 723564 768854 780719 817557 826403 795621 886285 1881411 1979169 1226973 1023197 661640 649364 771635 773264 813381 823078 843848 856436 953701 955845 4188143 4380258 40.25 71.9 1
13:07:11 2024-01-25 623007 619232 200590 194123 306946 311916 315960 314096 204268 208387 246246 249739 286329 290828 3590686 3843618 5518441 5385448 1011683 1042358 276138 245047 253514 255725 282555 276709 274839 276515 197444 198763 660187 619310 1429908 1376992 417177 413570 599349 605748 744951 725616 768854 780719 817180 825237 795056 886285 1881265 1979878 1223207 1023197 660699 648868 772182 772086 813526 820478 844526 858122 958445 958744 4207286 4386493 40.25 71.9 1
13:07:12 2024-01-25 621815 618553 195903 194269 306730 312937 314712 313840 205508 204864 246422 250504 286677 291693 3591568 3861150 5593901 5385448 1013277 1042284 276779 245083 258072 256477 284086 275633 276105 276550 197170 198902 663902 621081 1434868 1377971 417770 414845 602131 606434 751085 728747 770022 777300 817758 826719 793365 888889 1881228 1974272 1211907 1020253 656915 646962 774962 770373 815144 825228 839760 850760 958225 959240 4235583 4373710 40.25 72.0 1
13:07:13 2024-01-25 617927 618367 196133 195286 305115 312717 315960 311930 205611 205045 248116 250853 286295 291431 3593318 3874975 5578402 5394818 1001722 1042284 277494 245083 254259 254905 284556 275668 274803 277364 198489 199075 643891 616506 1438038 1379364 415403 414480 603192 606705 746708 728563 767725 774410 811365 827023 795621 886322 1877406 1967878 1231087 1020290 656993 647383 774962 770410 815144 825192 839188 850760 957950 957547 4247009 4392784 40.25 71.9 1
13:07:14 2024-01-25 616173 618403 195831 194194 305473 313234 315299 312121 205399 204290 248644 250504 288318 291437 3591568 3872760 5595677 5387210 1005119 1042284 276680 245839 253479 255297 285192 275633 274839 277364 198629 199283 665352 616948 1412515 1374063 417177 414845 604851 606500 747178 728365 770022 775031 819565 826987 792802 886322 1880075 1973617 1211907 1019565 656952 647420 773826 770373 815144 825228 839760 850156 958225 956158 4229344 4386493 40.25 71.9 1
13:07:15 2024-01-25 617927 618403 195861 194845 305012 313270 315600 312014 205902 204828 246387 251028 286373 291303 3594171 3883377 5591694 5389291 1006081 1043120 276644 245083 254259 255297 284992 277101 275260 277400 196861 199110 666258 617105 1415855 1383283 416289 413171 603838 607135 747288 728497 767131 774865 815991 827023 795056 884394 1877406 1967878 1229168 1021742 656057 647420 774962 771502 815144 824791 839760 850760 956592 956158 4235432 4386484 40.25 71.9 1
13:07:16 2024-01-25 621779 618294 197962 194123 304725 313961 315335 312050 205473 204505 246246 251099 286434 291044 3591568 3887048 5597026 5394542 1007515 1042382 276680 245083 253479 255261 284992 276056 274839 276586 198629 199075 665352 617545 1407548 1374063 417177 414484 603838 605637 747838 727851 769437 776614 818372 827571 793365 886322 1880075 1968650 1231087 1020290 656525 647420 774501 771539 815144 825228 839760 850760 955739 956871 4230208 4383379 40.25 71.9 1
13:07:17 2024-01-25 618071 618186 200389 194159 305836 315526 315155 313989 205439 204541 246316 250749 286434 291698 3598456 3875994 5601013 5394818 1011832 1040475 277104 245804 253479 255475 284879 275826 275646 277364 196861 199075 653041 615788 1424973 1378387 416289 414845 603838 606500 750030 727337 767762 775031 817144 828741 793093 886322 1880075 1973654 1233006 1020016 656525 647420 773826 771539 815758 825228 839760 851402 956044 956158 4236251 4383379 40.25 71.9 1
13:07:18 2024-01-25 618071 618362 195903 194405 304727 312937 315636 312382 205799 204686 246211 250958 286503 291523 3598456 3886771 5595329 5393137 1010239 1042284 277494 246078 258327 255689 284992 275862 275682 276265 196861 199075 643891 615788 1450870 1375460 416510 414845 604596 606705 747838 728402 768891 775031 817180 827571 793365 886322 1881411 1970671 1231087 1020290 656915 647525 772730 770410 815758 825228 841557 853693 956008 956158 4230208 4370700 40.25 71.9 1
13:07:19 2024-01-25 619462 617676 200603 194392 305728 312937 314042 313143 205576 204720 246246 250995 287221 291588 3593318 3855091 5583592 5391449 1015372 1042284 278275 245047 253514 256442 283343 276725 275611 276443 197444 199040 657329 621969 1419349 1377971 417770 414736 600286 605637 747104 727714 769985 779577 818335 826628 793365 888852 1882749 1977072 1152379 1021742 659759 648336 772730 771428 816384 820514 842157 853219 958629 956085 4223734 4380258 40.25 71.9 1
13:07:20 2024-01-25 619903 618521 195903 194370 305621 313377 315666 312596 205975 204290 246387 251028 286477 291547 3600159 3879388 5593750 5395300 1013277 1042284 278060 246281 254873 255654 284521 275597 275646 277204 198629 199075 658865 620637 1409109 1377971 418984 414845 602059 606180 749265 728230 769393 779541 819493 826403 793328 888852 1882749 1977035 1215673 1020253 658822 649368 772730 772012 814104 820442 841014 854841 958629 954735 4208072 4379982 40.25 71.9 1
13:07:21 2024-01-25 619866 617639 195903 194063 305728 313377 313612 313071 205223 204576 246387 250818 285428 291253 3595985 3867792 5583352 5395744 1015448 1038890 278275 245012 253479 256159 283484 276459 275611 276443 198629 198902 650938 621524 1409907 1376992 417770 414117 599889 605206 747288 725616 768817 780683 818717 826591 795621 886285 1881411 1977072 1222500 1023197 661640 648832 772730 772596 811611 820442 843481 853256 956592 953351 4204683 4377134 40.25 71.9 1
13:07:22 2024-01-25 621667 618549 200704 194370 306088 311443 313617 314796 205125 208352 246387 249704 286573 290983 3592450 3852961 5543887 5395744 1011819 1044287 278132 245285 253479 255619 282753 277329 274768 276792 198629 198729 671152 616948 1410583 1374063 417473 414117 599811 607135 749524 723527 768854 778952 817557 828741 796660 886322 1882749 1979878 1223207 1023197 661640 650330 773826 774828 813305 819179 841611 858313 956592 952006 4185872 4373785 40.25 71.9 1
13:07:23 2024-01-25 625365 618112 200769 194199 306092 311697 315960 313071 204904 203833 245593 249773 287221 290291 3591568 3834949 5537306 5410740 1009651 1042137 278168 245628 256138 255548 283277 277755 274312 277134 197479 198763 682570 621081 1437682 1374063 417473 414117 599386 605525 747288 724589 768854 779577 818137 827801 795621 886285 1882749 1981283 1198276 1023197 661640 650284 772730 774828 813993 820442 841611 855761 956592 953351 4198275 4373785 40.25 71.9 1
13:07:24 2024-01-25 624475 618076 200527 194405 305823 311408 315047 314060 204949 208533 246352 250469 287077 291153 3591568 3836339 5576294 5398263 1014082 1044037 278204 245492 255956 255548 282576 277186 275047 276669 199753 198729 674052 618427 1408831 1376531 417933 414081 599811 606500 747104 725688 771117 780683 818717 828741 795533 886285 1882749 1979878 1225090 1024654 661640 651256 772730 774828 815261 820369 843359 858313 956592 953351 4189290 4376858 40.25 71.9 1
13:07:25 2024-01-25 624920 618553 195733 194370 306231 311916 313648 314060 204727 204864 246387 249704 286677 291148 3589261 3840187 5530399 5393137 1010390 1041836 278024 245593 256101 255302 282611 277417 275047 276336 198629 198590 655166 618719 1440216 1374063 417177 414444 598555 606500 749413 724039 768854 778952 817447 828975 793213 886285 1880075 1979878 1203822 1023197 660699 649327 772730 772596 814104 820442 843481 853293 957950 954025 4204683 4377134 40.25 71.9 1
13:07:26 2024-01-25 621704 618549 200492 194063 304797 311443 314963 314096 205049 204864 246316 249670 285706 291038 3591568 3844563 5558376 5383759 1013202 1037455 278080 244802 255522 256230 282902 276618 275468 276958 198629 198936 669702 619163 1409908 1376531 418537 414081 599811 604701 747288 725688 769393 779504 818717 825201 795547 885023 1881411 1977072 1248359 1023197 660699 650744 772730 772049 811795 820442 843444 853256 957950 954025 4204683 4377134 40.25 71.9 1
13:07:27 2024-01-25 620858 616732 200492 193757 306088 311697 314706 314096 204268 204864 246352 249498 286338 290943 3587328 3845718 5564888 5383759 1013202 1035950 278275 245047 253479 256837 282872 276424 275362 276230 198629 198902 658758 619683 1446306 1376531 417770 414556 599774 605037 747288 724589 768854 782057 818299 824933 795621 886285 1884171 1977072 1238763 1023197 660699 649327 772730 772596 811795 820406 842845 853293 957950 956122 4210695 4374013 40.25 72.0 1
13:07:28 2024-01-25 621778 618585 200458 194234 306088 311443 314999 314531 204870 205151 246352 249704 286538 290737 3591568 3851211 5558376 5383759 1013164 1040807 278275 244841 253479 256477 281927 276056 275611 276056 198629 198832 658758 618567 1415275 1379930 417770 413973 599516 605124 747288 724434 768780 779577 815955 826403 796567 888852 1880075 1979878 1225090 1023197 662583 648832 772182 772633 811795 820478 843208 854507 957270 953351 4204683 4383472 40.25 71.9 1
13:07:29 2024-01-25 621299 617639 197958 193792 306088 311697 313720 314096 204904 204864 248513 249670 285706 290737 3589088 3851211 5562104 5385448 1013164 1042284 278275 245047 253479 256442 282753 276056 275646 276056 197444 199166 659552 620421 1431457 1380456 418960 414628 601523 604732 749413 727603 772223 780499 820456 825201 793365 888852 1884134 1977072 1219440 1020290 659759 648685 773278 771465 816299 820514 839188 853256 960274 956122 4232900 4383379 40.25 71.9 1
13:07:30 2024-01-25 620747 618549 195895 194234 305160 313413 315702 312157 205399 204290 246352 250469 285706 291403 3587328 3879992 5586352 5393137 1007240 1038191 276644 245632 253479 255261 285477 276020 275224 277134 198629 198902 643891 617105 1424879 1376992 417770 414556 606747 605945 754171 730819 769836 779280 821043 829218 794662 888852 1877406 1968967 1234925 1020216 657932 648832 773826 773815 816336 825412 839188 853293 959494 957547 4232900 4370663 40.25 72.0 1
13:07:31 2024-01-25 619903 617676 195899 194063 305160 313377 314963 312121 205399 203935 246007 249739 286338 291184 3587328 3880337 5593977 5383482 1010202 1041545 278275 245804 254873 255689 284556 275211 275646 277134 198629 199075 654470 620637 1423502 1374063 417770 414448 602131 606500 752727 728636 772104 779394 821043 827462 793180 890008 1884171 1971440 1236844 1018767 658872 650284 773362 770373 815107 820550 843359 853293 957128 956122 4232900 4374208 40.25 71.9 1
13:07:32 2024-01-25 619907 616732 200492 193757 305088 312615 314007 313107 204904 204290 246352 249739 286104 291025 3591568 3858966 5586352 5385448 1010390 1040770 277884 245804 258254 255689 284844 275211 275646 276515 198350 199075 665352 620194 1441994 1375044 417770 414845 605393 606612 751546 728599 773952 780944 820932 826258 792982 890083 1884171 1975441 1219440 1022922 658822 647456 773826 773815 816421 820478 842157 852007 959273 956122 4220253 4380258 40.25 71.9 1
13:07:33 2024-01-25 621262 616804 200532 193792 306088 311443 314042 314060 204870 208387 246352 249739 288649 291184 3587328 3845718 5562104 5389291 1013164 1040807 278275 245047 253444 256477 282753 276127 275417 276249 197444 198902 655899 620497 1403588 1374063 417770 414772 601053 605307 747838 727714 770022 780719 819529 825237 795378 889895 1884224 1979081 1204516 1023122 662583 649641 773950 772449 814073 820478 844118 854507 958408 954699 4204683 4373823 40.25 71.9 1
13:07:34 2024-01-25 620821 617639 200563 194410 306088 311479 314161 314060 205125 204864 245972 249739 286677 291184 3591568 3845718 5544365 5385448 1013164 1042284 278275 245047 253514 256477 282753 276709 275646 276230 197479 199040 653052 620637 1424594 1376992 418960 414772 600323 605344 747801 727714 770022 781864 819565 825237 793365 888889 1882881 1981069 1225090 1025528 662583 651181 774925 774718 816421 823114 844563 858276 956592 954735 4191857 4377132 40.25 72.0 1
13:07:35 2024-01-25 625216 618408 195903 194059 306231 311697 314383 314096 204904 208387 246352 249704 286165 290409 3582216 3831783 5530399 5389291 1007477 1035950 277884 245047 253514 255407 282885 277755 274803 276550 197479 198729 660187 619033 1415574 1374063 417770 414117 598521 605206 747288 724589 769985 781827 817144 827801 794335 888852 1881411 1977072 1196427 1024065 660758 651256 774925 774791 816399 823114 844563 856868 956445 954025 4185872 4380258 40.25 72.0 1
13:07:36 2024-01-25 625365 618071 200630 193786 305944 311479 315960 313035 204630 208787 245972 250469 286573 290295 3591568 3825410 5527874 5385448 1007477 1041545 277884 244841 253514 255654 282788 276940 274347 276158 197307 198452 671152 617908 1413832 1374063 417733 414444 598557 604878 746708 724589 769400 781273 815955 826403 793213 888852 1882749 1975671 1223207 1022469 659759 650107 774501 774366 815224 820297 844563 856868 957802 956523 4204683 4370385 40.25 71.9 1
13:07:37 2024-01-25 622920 617458 195895 194370 306401 311952 314742 313917 204938 204720 246352 250469 286573 291633 3591568 3848114 5532887 5383759 1010924 1041545 278275 245047 253514 256589 281927 276709 275417 276515 197444 198937 648119 619917 1427428 1374063 417770 414444 599889 606500 747288 726682 770022 781864 818372 827214 795621 888218 1881411 1977072 1200125 1023197 661169 649364 772730 772086 817583 825448 844451 856323 959273 954626 4219340 4399553 40.25 71.9 1
13:07:38 2024-01-25 619866 616768 200563 194123 306092 311881 314670 314096 205083 204576 246316 249739 286104 290773 3589888 3851211 5577026 5383759 1013240 1040807 278275 245047 258291 256513 283617 276056 275875 276779 197170 199075 663902 620573 1429598 1374063 418960 414881 601633 604878 747838 727714 771155 781273 819565 826403 793365 890905 1881411 1974272 1213790 1019528 658822 649368 772730 772086 813917 820514 844488 858736 959125 955976 4207286 4383081 40.25 72.0 1
13:07:39 2024-01-25 621335 616732 200774 194098 306006 311916 314197 314508 204870 204720 246179 249704 285528 290930 3587328 3844197 5514302 5377773 1009651 1038522 278811 245083 253514 256194 281962 276904 274803 276515 197479 198763 671086 619033 1425926 1374063 417770 414153 598557 605637 747288 726682 770022 781864 818372 826628 793365 887586 1880075 1977072 1200125 1022469 659759 649364 772730 772049 816336 820550 839225 854544 957729 959240 4228800 4373672 40.25 72.0 1
13:07:40 2024-01-25 621335 618403 197684 194062 305087 311952 314963 313840 205369 204720 246936 249739 286677 291184 3592204 3863511 5577897 5385448 1013277 1035987 276359 245012 258291 256872 283688 275633 275682 277721 197307 199075 654470 620637 1409109 1377971 418094 414881 602131 605637 751123 728747 773399 780719 820145 827571 795056 891616 1882749 1975671 1215673 1020290 658354 649094 774962 772633 816372 826394 842157 852650 956684 956834 4240928 4380001 40.25 72.0 1
13:07:41 2024-01-25 621373 617930 197684 194190 305446 313234 314820 312014 205365 204290 246179 250739 286278 290930 3591568 3868216 5589904 5385448 1011832 1040807 276813 245460 254693 255689 284956 275633 275682 277364 197170 199075 677495 617545 1414613 1374063 417770 414881 604693 609586 749413 729569 770022 776677 818372 826405 795621 890905 1880075 1970368 1238763 1020290 657886 647456 774962 772086 816372 826394 839188 852007 957397 957278 4235696 4386417 40.25 72.0 1
13:07:42 2024-01-25 621546 619976 195861 194880 304516 312539 315816 313136 205759 204793 246246 250853 286477 291184 3595009 3887366 5577784 5389291 1004650 1039295 276644 245667 253479 255654 285392 275597 275260 276550 198629 199075 655899 616666 1417813 1377411 417177 414881 604693 607135 749339 730153 771706 777300 819565 828741 794492 887777 1877406 1967878 1233006 1019528 658822 647456 774962 772633 816336 825228 838916 851970 954658 956834 4223306 4377132 40.25 72.0 1
13:07:43 2024-01-25 618099 618223 198026 194119 304873 312794 314532 311760 205439 204505 248579 250889 286000 291039 3591568 3874920 5585910 5389291 1009484 1035913 277494 245839 258254 255689 284645 275633 275682 276550 198489 199062 653041 619683 1399793 1374063 417770 414881 603995 605380 749376 727301 772290 778437 820492 826403 793365 888889 1880075 1971440 1234925 1018804 656915 647383 774962 771502 816372 825228 842157 850797 958225 956158 4230208 4373987 40.25 71.9 1
13:07:44 2024-01-25 619342 616768 200179 194370 303981 312651 315413 311399 205473 204183 246281 251099 285602 290675 3591602 3886474 5589715 5385448 1007240 1038154 276715 245839 253302 255297 285192 275633 274839 276550 197135 198937 653041 615788 1423740 1374063 416880 414845 605022 606705 747551 728917 769437 775031 817758 827023 795378 886322 1877406 1966484 1233006 1019031 656915 646926 774962 772633 816336 827205 839225 852650 957950 957547 4239587 4386606 40.25 71.9 1
13:07:45 2024-01-25 618317 616768 200215 194401 304695 312937 315960 311872 205942 204363 248505 251029 286234 291039 3591602 3886455 5593977 5392861 1007515 1039295 277494 245839 255595 255689 285392 275668 274839 276550 198629 199110 663902 617545 1407146 1374063 414763 414592 604693 606705 751123 729017 772290 778025 819565 828741 795056 891579 1880075 1970671 1233006 1019528 658354 647493 774501 771539 816372 825228 842157 852650 957164 957547 4236251 4383379 40.25 72.0 1
13:07:46 2024-01-25 619537 616732 200599 194098 305160 312937 314999 311902 205399 204290 246179 251029 288102 292080 3590752 3871649 5602149 5387125 1012544 1041911 278275 245804 258218 255689 284671 275949 275875 276586 197307 199110 665352 617105 1410506 1374063 417770 414917 604693 606612 751546 729469 772290 777850 819529 825824 793213 886322 1880075 1966484 1233006 1022469 656952 647456 776882 772490 816372 826394 841685 852007 956592 957547 4247832 4386484 40.25 72.0 1
13:07:47 2024-01-25 618358 617849 200134 194405 304695 312023 315960 310957 205257 204290 245972 250469 285498 291271 3598215 3887062 5588071 5393137 1005365 1037566 277230 246144 253514 255261 284965 276091 274839 277134 198629 198971 653041 615788 1421464 1376992 417473 414881 604947 606500 750030 729469 771192 777300 819565 826405 795621 890270 1880075 1970671 1236844 1020290 657886 647420 774962 772086 816372 826394 839188 853009 956008 957547 4236251 4386506 40.25 72.0 1
13:07:48 2024-01-25 618283 616804 200563 193792 303874 313157 315479 311902 205576 204290 246179 250504 286855 290979 3587328 3880474 5595551 5395744 1011795 1042284 277884 245632 258291 255407 284942 275842 275646 277134 198629 199075 654470 621835 1439828 1374063 417110 414917 603192 605380 750030 727337 772290 779614 819565 826628 793365 887777 1880075 1971476 1217557 1020290 657886 647456 774962 772086 817583 826394 839188 851970 956044 957547 4236251 4383358 40.25 72.0 1
13:07:49 2024-01-25 618099 617676 195929 194951 304232 311952 315960 310957 205257 204290 246007 249773 285428 290773 3589009 3889243 5595329 5397455 1003787 1041479 276501 246078 255595 255048 284992 276091 274839 277364 198629 199457 663902 616506 1408916 1374063 418365 414736 604947 607135 750030 729460 772839 777300 819565 827023 795621 891616 1877133 1967878 1236844 1020290 658354 648599 774962 772633 816372 826394 839188 852044 956720 957547 4236251 4373823 40.25 72.0 1
13:07:50 2024-01-25 618292 613262 200568 194134 305196 312937 314999 311902 205399 204290 246007 250995 286477 291197 3587328 3879950 5577634 5400009 1010353 1039148 278275 246078 254837 255548 284343 275684 275646 277329 197341 199110 674526 617832 1417903 1374063 417473 414881 604693 608268 750590 728502 770022 777300 819565 826405 793365 888889 1880075 1968217 1213790 1018804 657419 647420 774962 772086 816372 825228 839225 852007 956720 957547 4235583 4386484 40.25 71.9 1
13:07:51 2024-01-25 618131 616768 200568 193796 304874 313377 315479 311434 205257 204290 245972 249773 285706 291097 3591568 3879801 5587714 5390536 1006769 1041641 276537 245734 254153 255513 285494 275949 275677 277186 198629 199075 654470 615788 1418933 1375514 417770 414772 605121 607476 749376 729505 771978 777300 820145 827059 795621 890270 1877406 1972217 1236844 1020290 657886 647420 774962 772633 816372 826394 842377 852007 956720 957547 4231441 4383379 40.25 71.9 1
13:07:52 2024-01-25 617449 616768 200282 194098 304945 312937 315479 312157 205399 204720 246007 251333 285740 291669 3591568 3887249 5595677 5394813 1004650 1044142 276394 245972 256319 255548 285049 275949 274732 277221 198629 199387 664808 617068 1454801 1374063 417770 417300 605550 608081 750030 729432 771155 778437 820969 828844 795621 885311 1880075 1966095 1236844 1020290 657886 647493 774962 772633 817530 827562 841014 853293 957397 958903 4235583 4386484 40.25 72.0 1
13:07:53 2024-01-25 617658 616773 200563 194098 305196 313377 315738 311434 205399 204290 246179 250539 285706 291669 3591568 3881522 5595677 5387125 1004650 1038693 276680 245839 256319 255229 284827 276459 275571 277027 198629 199006 654470 617024 1424617 1376457 417770 414881 607120 607135 750479 730782 771240 777263 819565 825824 795621 888814 1880075 1970671 1213790 1020290 656952 647420 774962 772086 816372 826394 839970 852007 956044 957547 4240305 4383379 40.25 72.0 1
13:07:54 2024-01-25 618288 613298 200382 194134 305160 312937 315479 312157 205576 204290 246007 250995 285528 291416 3582216 3874368 5586352 5385448 1003222 1036097 276644 245083 253514 254940 284992 275842 274976 277078 198629 199283 655899 616065 1416416 1377971 417770 414664 605772 607111 749956 729396 769947 776847 820932 828736 795621 888852 1877369 1966058 1234925 1019491 656993 649291 774925 772596 816336 826394 842157 853219 957360 959581 4235696 4377134 40.25 71.9 1
13:07:55 2024-01-25 618288 613226 195729 194049 305124 311916 315960 312656 205542 204864 246144 251786 286477 290979 3592450 3885596 5577897 5393137 1003861 1039258 276644 245083 255485 255226 284920 275597 275189 277329 198629 199075 646181 615788 1424129 1377442 418960 414592 605048 608418 749191 731858 771480 779280 821043 829914 795621 888852 1880197 1970873 1245136 1019491 657886 649405 774925 772596 816299 826394 839151 853256 959310 958903 4232900 4374013 40.25 72.0 1
13:07:56 2024-01-25 618016 616732 195903 194063 305088 313961 314963 311801 205508 204290 245937 249739 285671 290737 3589888 3878757 5586352 5383759 1003147 1042012 276414 245047 254046 254869 284974 275597 276000 277364 198629 199110 663902 615788 1420033 1376531 417177 414592 606672 607610 749043 731339 769799 779280 821006 829877 796075 889457 1880075 1967878 1233006 1022604 657932 649254 774925 772049 818747 827562 841933 853256 957360 957547 4240305 4383472 40.25 72.0 1
13:07:57 2024-01-25 618288 616732 195903 194699 304660 312901 315557 311867 205542 204290 246352 250853 285706 291184 3587328 3891305 5586352 5383759 1003147 1035950 276608 245083 254259 255261 284632 276020 275417 277329 198629 199075 663902 616174 1426989 1377526 417177 414845 605809 607835 751546 732862 772892 779280 821110 832265 796678 888740 1881453 1970671 1233006 1020290 656878 650330 774925 773815 816336 827562 841970 853293 957397 957547 4239277 4380079 40.25 71.9 1
13:07:58 2024-01-25 618292 613226 195895 194405 305160 312901 315960 311867 205542 204720 245972 250853 285528 291633 3587052 3875049 5577026 5383759 1006731 1037566 276644 245804 253479 255475 284956 275826 275224 277329 198629 199075 655899 617545 1402122 1377971 418365 417264 605115 607135 749993 731691 771992 781500 820969 829768 795510 891114 1881490 1974459 1213790 1021146 658548 647420 774962 772633 818747 827562 842157 852613 957360 957365 4235696 4383379 40.25 72.0 1
13:07:59 2024-01-25 618292 616768 196302 194410 304660 311988 315924 311140 205576 204576 245972 250818 285879 291596 3587328 3890748 5585910 5389291 1004650 1037566 276644 245804 253479 255261 284956 275633 275417 277134 198629 199075 665352 615788 1408949 1374063 417770 414881 605121 607135 750405 729469 772252 777300 820725 829695 795399 889895 1878814 1969835 1213790 1021146 658872 649108 774464 772012 816299 825192 843811 856285 957397 957511 4226151 4380258 40.25 71.9 1
13:08:00 2024-01-25 618297 613226 200523 194098 306092 314035 314449 312157 204904 204290 246352 249739 285706 291849 3589888 3864625 5577026 5383759 1010390 1039258 278275 245047 254873 256442 283369 275211 275646 276479 197444 198902 663902 619683 1413337 1374063 418365 417264 604693 606668 751509 728365 772839 779541 820725 827571 796752 891241 1882881 1977542 1225330 1021875 659685 647274 774925 772412 817583 827294 842157 853256 957729 959581 4236251 4373785 40.25 72.0 1
13:08:01 2024-01-25 618288 617412 200523 193757 305661 312901 314928 312157 205223 204290 246179 249773 285463 291184 3590686 3868857 5610383 5385448 1011832 1040770 277136 245632 254693 255689 284286 275175 275646 276515 198629 199040 655899 619310 1403232 1374063 418662 417228 602763 606668 754171 728747 772290 781864 820761 827571 795621 889039 1882749 1975404 1215673 1024796 662583 649181 774375 772486 816421 820333 844563 859284 958788 957547 4233852 4383379 40.25 71.9 1
13:08:02 2024-01-25 618292 618228 195874 194063 305517 313377 313648 312157 205399 204576 246352 250469 286477 291221 3587328 3872700 5593901 5389291 1011832 1039037 277884 245425 258254 255443 284956 275633 275682 277134 198629 199040 665352 620803 1425302 1374063 418960 417228 603838 606068 750405 728747 772839 781864 820761 828388 795621 889708 1882749 1974272 1213084 1021109 660286 651256 774501 774718 815817 820369 846978 856868 959236 957880 4204683 4383359 40.25 72.0 1
13:08:03 2024-01-25 631859 616768 200594 194098 304801 313145 314999 313804 205049 204864 246144 249704 286399 290737 3587328 3836339 5560923 5383759 1009651 1034520 278080 245047 253868 256477 282753 276091 275646 276870 197135 198902 665352 618795 1427661 1374063 417726 414881 601633 605637 748896 728230 773162 781864 820761 827571 795621 889039 1882749 1975671 1227249 1020290 659759 650935 776158 773815 818747 827453 843359 856323 962038 957365 4238922 4383379 40.25 72.0 1
13:08:04 2024-01-25 618283 618214 196312 194366 304624 312937 315443 311175 205439 204576 245972 251088 285706 291221 3591568 3888214 5586352 5393137 1004650 1041545 276644 245632 254081 255261 285392 276020 275453 277329 198629 199075 689974 618732 1417566 1374063 417770 417264 605121 606500 750030 729469 771155 777850 820761 828189 796752 887842 1877406 1966058 1213790 1020253 658354 647420 777166 772633 817583 828966 843811 856210 959310 960151 4235451 4389637 40.25 72.0 1
13:08:05 2024-01-25 619782 616768 200527 194195 304981 313890 315407 310891 205365 204290 245972 250924 286139 291184 3589888 3879801 5586352 5383759 1004650 1037920 276608 245083 254259 255261 284641 275597 275133 277134 198629 199075 657280 615259 1429905 1372546 417177 414845 604693 607135 749413 729432 769748 776677 819529 828808 796752 888852 1877369 1967878 1211907 1020253 656915 647383 776614 774734 816336 826978 842377 854988 957729 959240 4236274 4386682 40.25 72.0 1
13:08:06 2024-01-25 620050 617458 200420 194366 304660 312901 315960 312767 205942 204576 245972 251401 285493 291184 3589088 3866754 5582375 5383759 1000225 1039295 276608 245012 256282 254869 284747 275862 275224 276515 198629 199075 689974 615183 1412586 1375591 417177 414881 604947 607997 749993 729432 769947 777263 818950 829428 796752 887586 1877369 1968179 1233006 1020253 656993 647456 774962 772596 817530 826978 841014 853256 957397 958968 4240547 4373785 40.25 72.0 1
13:08:07 2024-01-25 617983 617351 197684 193887 304981 313454 314928 311801 205257 204290 245972 250995 286503 290787 3592638 3879801 5586352 5383759 1004613 1040535 276608 245083 253514 255261 285156 275597 274871 276550 197170 199075 657280 615788 1415314 1378491 416584 414772 605121 607997 749524 729564 769400 777165 818335 829428 795497 886285 1872008 1961535 1231087 1024654 657382 651205 779710 774828 811581 825228 846298 854507 953848 958903 4248036 4389687 40.25 71.9 1
13:08:08 2024-01-25 621815 618144 197684 193991 305908 311301 315852 311505 205405 204720 245593 251016 286477 288550 3592450 3866907 5557913 5385448 1000325 1038522 277494 244841 257046 255261 284530 275633 274803 276550 198629 199075 664808 615788 1413337 1380456 416880 413534 604265 607909 747067 729473 770022 774994 820145 829464 795497 884986 1873477 1967878 1233006 1026114 657886 650744 779710 773815 811795 825228 847237 854507 952425 959991 4253918 4382839 40.25 71.9 1
13:08:09 2024-01-25 622185 619273 198102 194058 305980 310575 315924 311505 205439 204793 246211 251099 286538 288590 3587328 3879801 5558376 5379919 998189 1039295 276744 244670 254685 255261 283697 276056 274803 276550 198629 199075 643891 616666 1417537 1383283 417177 413498 604517 606068 747288 730190 769985 774865 820761 829536 795621 886322 1873477 1962272 1231087 1023197 658822 650284 779710 774828 811581 826394 847565 854507 953848 960260 4251711 4383453 40.25 71.9 1
13:08:10 2024-01-25 620186 618326 197711 194123 305795 311412 315455 311505 205439 205151 248402 251099 286868 288405 3592450 3887552 5567701 5388036 998805 1037492 277494 245047 254650 254905 284956 276056 275224 277400 198629 199235 643891 615183 1410300 1379364 417177 414772 605534 607566 747838 729469 769985 774994 819260 829464 794897 885654 1872008 1966484 1231087 1026114 657419 651205 779710 774828 812730 825228 845356 853330 952680 959581 4248675 4386484 40.25 72.0 1
13:08:11 2024-01-25 623072 616510 200532 194098 305612 312850 315744 311617 205336 205009 245902 251099 286325 288153 3591602 3883443 5571052 5385448 1001411 1038914 277777 244670 254685 255261 284521 276056 274839 277134 197170 198487 684201 616948 1424705 1383283 417177 413498 604517 605344 747288 728384 770022 774865 820798 829572 795378 885654 1873477 1962309 1231087 1025528 657849 651242 779710 774828 811581 827205 846634 855190 953172 959581 4251711 4376948 40.25 72.0 1
13:08:12 2024-01-25 620186 613515 200568 194098 305868 310499 315960 310384 205656 204868 248006 251029 288797 288405 3588190 3884932 5553950 5379689 1000225 1039295 276680 245083 254081 255121 284996 276091 275224 277364 198629 199075 653041 615788 1424716 1374063 417177 414484 605550 607364 750030 729469 770022 777263 819529 829428 798071 888889 1877406 1967878 1233006 1020290 657886 647456 777092 772633 817530 827562 841611 853293 956415 957547 4242305 4386484 40.25 71.9 1
13:08:13 2024-01-25 618292 616826 200215 194414 304686 313275 315960 310388 205576 204576 245972 249773 288508 290930 3593318 3882159 5590166 5385448 1006798 1041061 277351 245804 253444 255475 285178 275633 275504 277134 198629 198763 653041 616948 1395089 1374063 417110 417300 604947 607135 752616 729469 774492 779614 820798 826987 794897 888889 1877406 1967878 1234925 1021742 657886 647420 777166 773739 816372 827562 842845 853293 957950 957547 4239277 4386506 40.25 72.0 1
13:08:14 2024-01-25 618292 615002 200391 194397 304655 312682 315960 311211 205542 204290 246179 250504 285463 291184 3589498 3880626 5593788 5395744 1010390 1036023 278488 245839 258254 256230 284818 275597 275646 276550 198629 199075 665352 619310 1400502 1374063 417110 417300 603410 606612 750975 728365 773941 783257 821959 828741 797504 890378 1880197 1974272 1215673 1019528 658822 649364 774962 772633 818109 827562 841014 853656 957433 957547 4235696 4377132 40.25 71.9 1
13:08:15 2024-01-25 617416 614840 200742 194090 305187 312937 314999 312157 205399 204290 246144 250469 285498 291056 3587328 3874920 5599544 5391152 1012544 1041276 278204 245047 257999 256872 284361 276020 275820 276230 198629 199040 663902 619310 1415262 1376992 418365 414845 602446 605380 750859 728230 772290 782973 820798 827571 796186 889708 1880075 1977072 1223207 1021742 660699 649364 774375 772633 816372 825228 841648 855798 957433 957547 4226582 4374013 40.25 71.9 1
13:08:16 2024-01-25 617854 613303 200568 194103 306550 312937 314706 313583 205080 204720 246387 249773 285706 290943 3586498 3862818 5577709 5391888 1010203 1042766 279187 244942 254837 256695 283653 275597 276069 276550 198629 198902 655899 618719 1428543 1374063 417110 414881 602261 606705 749993 728747 772290 783813 822578 827571 793213 889718 1882749 1975671 1213790 1020290 658822 648868 776614 773730 818109 827562 841648 854913 957433 959581 4239277 4386484 40.25 71.9 1
13:08:17 2024-01-25 618292 616768 200599 194098 304587 313377 314999 312193 205542 204290 246387 250504 288102 291466 3591568 3881672 5589904 5403877 1013269 1039148 278239 245698 254873 255584 284343 275684 275891 276515 198629 199110 663902 619163 1407633 1377971 418662 417890 603192 609586 751514 728365 773390 781864 820798 827571 795621 889708 1881411 1974272 1213790 1019528 658822 649327 774962 772633 818747 827562 841648 854544 960219 957547 4236251 4386606 40.25 72.0 1
13:08:18 2024-01-25 618292 613262 195895 194269 306473 312937 314742 312193 204938 204290 246352 249773 286677 291221 3589009 3861501 5593901 5385448 1011832 1040807 278419 245593 255305 256546 284707 275949 276156 277221 198629 199283 657329 623354 1405010 1377971 417699 417300 602984 610021 750716 728747 773390 782973 822578 827353 797318 890378 1881411 1977072 1234206 1020290 660229 649824 774962 772633 819851 827562 841648 855761 960183 959581 4235696 4386506 40.25 71.9 1
13:08:19 2024-01-25 617926 613226 200594 194239 306119 312937 314042 312193 204938 204720 246352 250504 286139 291316 3591568 3866017 5595677 5389291 1007515 1042284 278490 246046 253267 255689 285142 275842 275571 277078 198629 199006 665352 620637 1429554 1376992 419557 417119 605809 607997 751509 729469 772817 782613 820761 827023 793213 889039 1882749 1968669 1236844 1020290 658354 649327 777166 773730 818109 827562 843209 853330 957397 957547 4231441 4380453 40.25 72.0 1
13:08:20 2024-01-25 618292 616732 200295 194447 304869 313413 315960 311683 205576 204290 246007 250504 285706 291298 3587328 3879950 5587714 5385448 1000973 1039295 276680 245460 254461 255475 285227 275862 274839 277078 198629 199457 655899 616430 1433701 1377971 418365 417083 606672 610081 751398 731055 771743 779577 820932 833408 795497 888218 1877406 1969101 1233006 1021742 657886 649364 777469 774828 816372 827562 844155 854544 956592 957547 4235696 4386484 40.25 72.0 1
13:08:21 2024-01-25 618399 613226 200179 194405 304686 311952 315672 311175 205434 204720 246352 250922 286139 290431 3592361 3880828 5569090 5377773 1003107 1039332 276680 245667 253903 255654 284996 275771 274839 277364 197170 199561 667692 616506 1419999 1383585 417770 414664 605550 608355 746993 731193 770969 779280 820145 829536 796697 887067 1877369 1965091 1233006 1025384 658872 650284 778607 774279 816372 827562 844118 854544 956592 957547 4235432 4386484 40.25 72.0 1
13:08:22 2024-01-25 618399 616768 200034 194405 305156 311733 315960 311211 205257 204576 245972 250888 285740 288874 3589888 3882562 5594354 5381609 1000262 1035950 276644 245118 254259 255297 284228 275633 274611 276550 198629 198937 653041 613718 1431958 1376531 417770 418188 605440 608355 754171 731858 771042 779280 821043 832265 796752 888889 1876036 1968967 1227249 1020290 656915 647456 777681 773619 817530 827562 843518 853293 957164 957547 4239587 4383379 40.25 72.0 1
13:08:23 2024-01-25 618292 613226 200188 194405 304232 311738 315960 311211 205611 204576 245628 250504 290745 291400 3582216 3866680 5579766 5385448 998805 1039332 277494 245047 254294 255261 284272 275633 274839 276550 197135 198798 653041 615183 1418727 1380456 417770 413570 606747 608479 751546 732341 769873 778173 821813 829356 797612 886173 1877369 1965091 1231087 1025109 658872 648373 778534 774141 817530 828696 844118 854544 956592 957547 4239587 4373823 40.25 72.0 1
13:08:24 2024-01-25 618292 613001 200139 194405 304718 311988 315960 310922 205576 204576 245628 250504 285879 290363 3585550 3882835 5562029 5381609 1001759 1040807 277620 245118 254081 255511 284992 276056 274839 277364 197135 199110 653041 615624 1410354 1379364 417473 414772 605170 608860 750590 732862 773332 779243 822793 829356 799021 888740 1884171 1969835 1233006 1023197 658354 649327 780450 777031 816299 828732 844118 856135 958592 957547 4242305 4386506 40.25 71.9 1
13:08:25 2024-01-25 619273 616732 200279 194951 305156 311988 315960 311175 205576 204864 246352 251272 288242 290395 3587328 3887366 5577935 5393137 1004650 1041619 277263 245839 254259 255689 285192 276056 275224 277364 198629 199110 654470 616948 1452987 1374063 417770 417890 605550 608231 752193 731572 772290 779577 824511 832745 797737 892664 1882830 1972635 1225330 1022604 659814 650247 774962 773730 818689 830327 844563 856980 960146 960260 4242028 4383379 40.25 72.0 1
13:08:26 2024-01-25 617854 616469 195899 194370 304686 313377 315666 311648 205223 204290 246387 250853 286139 291184 3594130 3887212 5593939 5393137 1008051 1039295 277884 245804 253090 255689 284992 275633 275224 277043 197444 199110 643891 615788 1433381 1374063 418662 417890 606751 608860 752230 731609 773390 779541 821959 829428 797737 892552 1885569 1975590 1223411 1021146 660286 650101 774925 774718 818653 826978 842882 858313 963331 959581 4245242 4380114 40.25 72.0 1
13:08:27 2024-01-25 618292 613262 195895 194239 306289 313413 315443 312157 205542 204290 246387 250469 286104 291000 3591648 3879889 5593977 5383759 1010390 1039295 278811 245632 254873 255689 284521 275633 275682 277364 197135 199110 653041 616948 1409169 1374063 417110 417890 605809 608588 752193 731055 773941 779541 820798 829198 794934 888889 1880197 1971770 1234925 1022604 658872 649181 777129 773582 818542 828623 842845 854544 957433 959240 4242305 4380077 40.25 72.0 1
13:08:28 2024-01-25 618788 616768 195903 194414 304686 311988 315924 311319 205576 204864 246007 250469 285463 291184 3587328 3877807 5578402 5383759 998189 1038522 277494 245083 254650 255440 284086 275633 275384 277364 197135 199075 663902 616065 1418424 1386232 417770 414153 605452 607135 747273 729683 772252 774994 823160 829536 795497 887029 1873477 1965091 1211907 1030474 661679 650985 781042 774791 816421 827417 848295 857509 956592 960260 4239587 4396028 40.25 71.9 1
13:08:29 2024-01-25 619273 613226 200487 194159 305017 311443 315960 311140 205399 204720 247794 250853 285706 288550 3586532 3877807 5570050 5389291 1001038 1039295 276644 245083 254650 255475 284956 275633 274803 277364 198629 199110 650182 615183 1435186 1377971 417177 414845 607306 608428 751658 731696 772252 778989 823160 829500 795533 888218 1877406 1967878 1233006 1024654 658354 650949 781561 776332 817583 827489 846448 855612 955318 960151 4266817 4386417 40.25 71.9 1
13:08:30 2024-01-25 621778 616732 200702 194405 305156 311443 315708 311505 205576 204864 246352 251237 286477 288550 3591292 3885596 5573915 5394898 1003236 1039295 277494 245804 254650 255654 284956 275806 274803 277329 197444 199075 662510 615788 1412334 1383011 417770 414736 605550 607997 747801 732517 772252 776677 823160 834265 797863 886322 1877369 1967878 1211907 1026529 658822 652628 781923 774607 816421 827307 848787 856868 953701 962265 4266638 4386418 40.25 71.9 1
13:08:31 2024-01-25 617927 616768 198241 194123 306739 310717 315960 311867 205542 205153 246246 250853 286677 288761 3591568 3879803 5553950 5389291 1001038 1036023 278275 245047 255112 255654 284521 276091 275224 277790 198629 199422 655899 615788 1412692 1383283 417770 414412 606445 608860 749339 731609 772839 777263 820761 829536 797863 886322 1872045 1966484 1211907 1026114 658822 652166 782674 775470 813954 827562 849403 858736 957951 962265 4254448 4405358 40.25 71.9 1
13:08:32 2024-01-25 618806 617310 195933 194405 306978 312800 315744 312851 205508 204864 245972 250539 287077 290451 3591568 3886357 5553673 5379919 998189 1039258 276779 244705 255077 255654 284644 276091 274839 277364 197513 198729 679126 619310 1413729 1383283 418990 414444 604265 606239 746708 729533 774492 776713 824363 836661 794664 883727 1872008 1952257 1225330 1031487 660229 650744 781369 773730 811795 827014 851509 854544 955466 964206 4285557 4386229 40.25 71.9 1
13:08:33 2024-01-25 619121 617351 196747 193616 306992 311225 315960 312157 205302 205333 248857 249704 285671 292118 3593318 3888828 5565604 5365001 993810 1036280 277656 244670 254259 255689 284086 276056 276298 276194 197444 199422 660187 624643 1429932 1378387 421354 414809 605378 607997 746229 732127 774694 778401 820761 835480 795497 883727 1873477 1952257 1251004 1033230 656952 647488 779710 773730 810644 826978 850857 855798 950368 957547 4319700 4386305 40.25 72.0 1
13:08:34 2024-01-25 618679 613082 196474 194062 306690 311809 315780 312086 204938 204290 246422 251203 287292 293214 3589088 3900077 5577026 5366717 993810 1037786 276813 245047 254081 255689 284086 275211 276334 277134 198629 199387 648471 622858 1418949 1379364 420882 414772 605121 608157 745171 732259 774694 778401 820761 836393 794934 883690 1870816 1952257 1252961 1032495 658354 646926 779710 774828 810644 825815 848445 854544 948317 957547 4304515 4386191 40.25 71.9 1
13:08:35 2024-01-25 631683 616002 196448 193958 306164 311809 315780 311752 205725 204148 246316 251237 291046 292118 3584738 3877919 5578057 5370547 994520 1039295 277047 245047 253903 255689 285428 275246 275260 277986 198350 199422 645894 622858 1409022 1376992 419656 414809 606875 608860 747399 731737 776971 777300 818372 834302 797826 887586 1868160 1953643 1227249 1035440 658872 646469 779710 774828 811220 828732 852747 855152 950368 957547 4295859 4386456 40.25 71.9 1
13:08:36 2024-01-25 620511 617347 197962 194088 306523 311809 315816 313136 205936 204148 248366 251869 287935 291936 3587328 3890874 5561954 5376083 995940 1038558 276779 245047 253903 255689 285428 275211 275224 278181 198629 200084 647323 622745 1415836 1374063 419656 414845 607896 610158 744914 732682 776971 776713 820145 834302 797863 886322 1870816 1955873 1223411 1035440 657886 645520 781923 774958 811795 826978 848408 857665 949942 956122 4277102 4399061 40.25 71.9 1
13:08:37 2024-01-25 624545 613195 200670 194123 306739 311738 315780 311363 206080 205295 245523 251938 286677 291608 3593318 3881988 5542008 5385448 992825 1039295 278275 245047 254259 255083 285392 276056 274383 278181 196861 199422 651611 621081 1406428 1372115 418362 414444 604693 609924 747399 727437 776383 774958 816400 836661 802440 881069 1868160 1958685 1213815 1033457 658822 645028 781923 777227 811795 825448 849086 858313 948317 954061 4258344 4395836 40.25 71.9 1
13:08:38 2024-01-25 623885 613190 200635 194234 305769 311697 315960 310891 205976 205009 247619 251904 285636 291555 3594171 3876764 5531842 5399065 986679 1038669 278275 245386 254758 254869 284992 276091 274383 278181 198629 199422 641072 621969 1401919 1373089 418694 414484 605550 609027 747288 728917 776383 774607 817557 836661 802016 881106 1862825 1958685 1235355 1033966 658822 645520 783269 778364 811795 825192 851509 858313 947306 952006 4247681 4395878 40.25 71.9 1
13:08:39 2024-01-25 625730 613190 200603 194098 306523 312628 315960 310922 205257 208387 247268 252151 287899 292007 3591602 3870475 5533893 5376083 990078 1039043 278275 245012 254685 254869 284001 276797 273928 277986 196861 199145 651611 620637 1419365 1373089 418362 413498 603838 609063 745980 727301 774731 775031 816400 836071 804296 882397 1870816 1962856 1229168 1037438 662111 647420 779710 778578 809496 820442 852141 862831 948281 952006 4235470 4386484 40.25 72.0 1
13:08:40 2024-01-25 625730 613001 200559 194098 306992 310029 315960 312193 204904 208751 245593 251272 290745 291221 3599133 3857466 5510582 5382057 988864 1036280 277074 245593 255077 254869 283617 276127 273963 277790 198629 199422 651611 620052 1406339 1372115 418362 414772 604517 609099 746229 727564 776971 774762 817557 836661 802585 882434 1870816 1964595 1247092 1035440 660229 645976 781923 778401 810070 820514 852141 860006 947611 952006 4245643 4402109 40.25 72.0 1
13:08:41 2024-01-25 626698 613190 196376 193181 306992 311006 314999 313583 204302 208423 245628 250888 285671 290979 3584771 3839233 5518441 5377105 997903 1038955 279847 244530 256138 256442 282788 276940 274575 277364 198629 199561 653041 622858 1412616 1372115 421354 414772 601244 608860 746869 726682 779294 780719 815955 829572 801979 886322 1872146 1967878 1208140 1033966 662583 645556 777469 776677 811795 820514 851509 858749 953848 953388 4237509 4386418 40.25 71.9 1
13:08:42 2024-01-25 622966 613154 196508 193436 306092 312023 314963 311836 204972 208387 245628 251786 290336 292739 3584771 3843039 5537306 5390536 1003070 1038951 278239 245663 255123 256336 283476 276531 274803 277364 196861 200398 651396 623177 1406911 1361805 418399 417300 603192 612330 750030 728747 776971 783529 816400 827023 802585 889294 1877406 1984859 1227530 1025801 661640 647493 776614 780907 818109 820442 845393 861266 959503 954772 4186716 4386417 40.25 71.9 1
13:08:43 2024-01-25 626623 616510 200532 194405 305191 311952 315960 312193 204938 208387 244872 252043 285706 288861 3587328 3819091 5545100 5400009 1009575 1038877 277813 245320 256502 256336 284179 276761 273787 278501 198629 199387 651611 616948 1424990 1364843 418960 417890 603192 610914 751546 726462 775962 781864 818137 827023 802585 892354 1877406 1984859 1211907 1024654 664198 651242 777469 776677 818109 820514 845393 860006 957397 956834 4183315 4383379 40.25 71.9 1
13:08:44 2024-01-25 635453 613262 197841 194094 304828 311952 315960 312193 204972 208822 245593 250888 286139 288622 3581346 3814182 5535781 5404291 1007515 1040634 277634 248006 256319 255584 283511 276797 273857 278074 198629 199792 672873 617031 1450311 1364843 417770 417890 603838 612330 752193 727198 774658 782418 818680 828261 802585 890378 1876073 1980374 1231087 1023197 663527 650744 774888 774994 816372 820514 844118 862179 958825 956834 4183315 4386606 40.25 71.9 1
13:08:45 2024-01-25 623927 613262 200594 194239 306128 313072 315738 312157 204904 203867 245628 249808 285706 290060 3589093 3827148 5530474 5387125 1007477 1037823 278080 245083 256500 255478 283167 277345 274555 277221 198629 199006 663046 616506 1407480 1372620 418960 414845 600359 608860 751709 726425 773278 781827 819565 829464 801298 891279 1877406 1980644 1215673 1024065 664000 651242 776614 774958 817530 825228 845995 860950 957397 957547 4192693 4380114 40.25 71.9 1
13:08:46 2024-01-25 623448 617347 200594 194410 306128 313072 315960 313363 204302 206188 245593 249773 286477 288622 3591568 3828288 5514377 5394912 1007477 1037786 278080 245118 253549 255760 282209 277540 274976 277078 200013 198902 672602 616948 1403944 1371093 418960 417772 602372 610081 751509 726682 773390 783729 820969 829464 800201 889076 1880197 1980607 1244521 1023197 663527 651242 774690 774828 815758 826394 847877 858313 957433 957547 4214088 4380152 40.25 71.9 1
13:08:47 2024-01-25 617926 613190 200630 194098 306128 311479 314999 313840 204302 208423 246387 249739 286278 290291 3591802 3854112 5553912 5384918 1011720 1037786 278455 245083 253549 257052 282753 276091 275717 276550 197479 199492 668252 620052 1408481 1376992 420155 418040 603728 606988 752989 730300 774492 784085 824399 827023 797170 894959 1882749 1977072 1217557 1020179 660699 650284 774962 773730 818689 827562 843518 855835 961616 955556 4235974 4383283 40.25 71.9 1
13:08:48 2024-01-25 617854 612929 195903 194410 304695 312937 315924 311648 206039 204864 246352 251028 285528 291148 3591648 3887249 5593901 5389291 1006798 1038485 277299 245804 253479 255654 284956 275211 275646 277007 197444 199075 653041 615183 1418617 1379473 418700 417894 606672 608823 752047 732899 772653 779394 821777 829464 797261 888852 1882881 1967842 1233006 1023197 658822 653001 779710 774828 818689 826396 843481 857665 957397 960260 4236251 4373823 40.25 71.9 1
13:08:49 2024-01-25 618292 613190 200175 194405 304691 312901 315924 311140 205576 204864 246316 250504 287837 290943 3589888 3881840 5585910 5389291 1003185 1036243 276644 246183 253868 255619 285392 275633 275224 277329 198629 199110 654470 618795 1408444 1374063 417735 418226 607626 608170 753040 731462 774417 780536 822358 832265 797885 891645 1880075 1970671 1221323 1022604 658822 649327 777166 773730 819801 828732 842845 855115 959467 959581 4229344 4383379 40.25 71.9 1
13:08:50 2024-01-25 617798 613154 200532 194063 305151 313634 314963 311648 205268 204290 246144 250469 285706 291184 3591568 3885482 5589904 5383759 1007515 1032911 277884 245804 258619 255689 284610 275597 275417 276194 198629 199075 663902 619726 1407144 1379333 418362 418480 605550 606804 753687 732862 774305 781680 824216 829914 797848 893940 1884171 1977861 1219440 1020290 660699 652183 774501 774828 816299 826978 848189 858661 960219 959581 4217467 4370663 40.25 71.9 1
13:08:51 2024-01-25 618292 613190 195933 194103 306083 312901 314485 312193 205542 204290 246352 249739 288102 290737 3587328 3874004 5593901 5393137 1010390 1036280 279239 245804 254514 256477 284286 275211 276298 277134 197479 199110 643891 618755 1397954 1374063 418990 418480 606240 607997 752230 731609 775962 783729 825721 831530 797885 895369 1884171 1978401 1215673 1022604 661640 650744 776614 774828 821077 829318 844081 858276 962297 960041 4235974 4373823 40.25 71.9 1
13:08:52 2024-01-25 618292 613001 200594 194094 306128 312901 314742 312157 205365 204290 246387 250504 285879 291184 3595985 3868769 5600658 5393137 1011111 1038522 278275 245425 258583 256442 284521 275597 275682 276515 197444 199422 654470 618719 1403944 1374063 418990 418480 606445 608428 753799 731709 773522 781864 824363 832155 797737 893865 1885391 1978364 1219440 1022604 662111 651059 777166 774279 818689 828732 846941 858127 961579 960260 4240547 4383379 40.25 71.9 1
13:08:53 2024-01-25 617854 613190 196210 194375 306083 312937 315702 311175 205576 204720 246352 250853 286278 291184 3587328 3882214 5589904 5389291 1007515 1035253 277494 245874 253479 257006 284556 275633 275646 277329 197444 199526 666620 615183 1436056 1374063 418365 418480 606875 610592 752230 732255 773941 779577 822578 829307 796660 889933 1882881 1969835 1234925 1022357 658872 649181 779700 774754 820670 829905 844081 855798 959199 961968 4235696 4380039 40.25 71.9 1
13:08:54 2024-01-25 618020 613190 200355 194392 304691 312937 315443 311363 205896 204576 246144 250853 285706 291056 3587328 3887212 5587714 5385448 998768 1039024 277494 245083 254294 255261 285392 275826 275328 277364 197307 199075 653041 615788 1408837 1380456 417770 414772 606445 608860 750590 731705 772290 777263 822541 829572 797863 887067 1873477 1966169 1233006 1028968 659814 651095 781598 776480 817583 829245 846753 855761 956592 962448 4236701 4386506 40.25 71.9 1
13:08:55 2024-01-25 618362 618223 197509 194407 304583 312185 315960 311175 205257 204864 245972 249773 285706 288626 3587328 3876323 5558376 5385448 1001225 1039405 277494 245083 256775 255261 284521 276020 275260 277364 197170 198763 663902 615788 1417741 1383283 417770 414153 605378 607909 747141 729469 772290 775031 824363 834302 794934 886322 1873477 1962272 1233006 1030474 660758 652407 782674 777684 816421 828696 848258 858925 955767 955556 4235432 4389350 40.25 71.9 1
13:08:56 2024-01-25 619273 613226 200527 194370 305329 311667 315960 311175 205257 204720 245628 250853 285498 288513 3587328 3880077 5586706 5385448 998189 1032911 277884 245047 254863 255261 284202 275633 274803 277169 197135 197901 684201 616506 1422436 1383283 418365 414153 605121 606500 747288 730708 772839 776128 824399 835480 794897 886047 1873477 1957297 1233006 1029562 660424 651205 783827 773435 815187 828659 850828 855612 957012 962265 4269069 4386506 40.25 71.9 1
13:08:57 2024-01-25 615299 617789 195899 193416 306982 310971 315960 311907 205371 204864 248939 249670 285706 291701 3582216 3903894 5554419 5361175 991686 1036463 277199 244705 254081 255689 283653 276091 276069 276479 197170 199479 643891 622858 1408476 1378387 420918 414845 605279 608343 744386 732682 774731 778437 822890 836071 796096 884986 1872146 1954892 1238763 1032495 658822 647420 779710 774828 812914 829759 853867 855649 953669 960187 4296730 4399016 40.25 71.9 1
13:08:58 2024-01-25 616040 613190 196517 193792 306987 311916 315694 312887 204938 204290 246422 251133 290745 292209 3587328 3898595 5577026 5370547 994520 1034520 276848 245083 254259 255689 283688 275633 276528 277400 197307 200049 645894 622858 1407951 1374063 420620 414881 607306 609027 744914 733757 778666 778437 820145 836071 800047 885654 1872146 1953700 1233006 1033966 658822 647420 779710 774828 811795 830327 853220 858736 954072 959240 4301611 4405358 40.25 71.9 1
13:08:59 2024-01-25 621297 613154 195895 193792 306344 311952 315672 310926 205896 204998 245593 252043 285879 291341 3596694 3882025 5538098 5379642 991873 1035510 276813 245083 254259 255475 285192 276091 274803 278181 198363 199700 645894 622858 1407767 1374063 419656 414556 606875 611460 747104 731609 778703 776884 818335 836661 801410 884986 1870816 1960074 1213815 1034703 658822 646432 784182 778401 813342 826394 848445 860150 949696 959240 4272244 4402190 40.25 71.9 1
13:09:00 2024-01-25 629542 616472 196141 194194 305948 310744 315960 311175 205257 208751 247794 251867 285879 291184 3591783 3865322 5513324 5371590 988864 1036280 276551 245083 255077 255261 284321 276904 273963 278181 197170 199110 648753 619607 1403232 1372115 419619 414772 603838 610392 745249 728493 776971 778401 817180 836011 804867 884986 1869487 1965091 1245136 1036549 662583 647456 780816 779541 811795 820514 853390 860006 948317 954061 4253012 4405250 40.25 71.9 1
13:09:01 2024-01-25 626245 613042 196141 193581 306523 310829 315780 313404 205049 208716 246007 251272 285537 290894 3589888 3839233 5502423 5374380 994482 1033057 277656 244294 254259 255725 282753 276904 274383 277917 198629 199110 648119 622858 1467452 1373089 421244 414444 602131 609063 746229 727714 776515 779577 815955 836661 802585 886322 1873477 1967878 1229168 1035813 663527 650284 778607 778952 811795 820514 852784 860006 951077 954061 4239277 4386154 40.25 71.9 1
13:09:02 2024-01-25 625365 616467 196747 193481 306919 311845 314562 313881 205228 205440 246211 251520 285706 292337 3590686 3842648 5523014 5376083 999504 1034630 277690 245047 253514 256657 282788 276091 274803 277364 197479 199145 663358 624186 1400945 1364843 421551 417300 602335 610158 747801 727714 779257 784085 817180 829536 801410 890905 1873477 1968930 1233006 1029562 662583 645028 777166 777227 813954 820550 849086 862179 956592 953388 4208185 4386506 40.25 71.9 1
13:09:03 2024-01-25 621546 616476 197962 193913 305840 312539 314820 313154 205120 205295 245866 251099 287292 292800 3584771 3837474 5521181 5376083 999504 1036097 277656 245047 253514 256872 282788 276091 274256 277364 198629 199110 663902 624196 1438123 1371142 420918 414809 601670 608860 744386 726682 780166 781864 818335 829572 802585 890943 1873477 1969274 1233006 1033966 664000 646469 777432 777227 813526 820514 851836 860006 955914 954097 4231040 4386663 40.25 72.0 1
13:09:04 2024-01-25 622700 616510 195903 194410 305196 311988 315702 314062 205371 205189 248116 252501 285493 291039 3593318 3837031 5554419 5402525 1006007 1037786 277884 246352 254153 256477 284086 276091 275260 278573 198210 200223 644464 621081 1421165 1364843 418990 418480 603270 610897 752230 728526 778150 784085 820063 829464 806011 893026 1877406 1983452 1223617 1026566 662307 648868 777166 779577 818689 820478 846634 862565 959503 955446 4186716 4386606 40.25 71.9 1
13:09:05 2024-01-25 626623 613235 197702 194405 305160 313072 315960 312193 204938 208387 247561 252186 288102 288369 3593318 3822274 5545756 5398663 1009538 1039178 277884 245972 253514 255689 284309 275949 273197 278181 198629 200140 647323 617545 1442994 1364843 417146 417890 603838 610860 753263 726914 774731 784085 811365 829428 804867 890415 1877406 1985995 1225330 1025384 664474 650744 778196 778401 818689 820478 846634 862528 961616 957547 4183315 4389637 40.25 71.9 1
13:09:06 2024-01-25 625734 613231 200599 194405 305648 313072 315738 312157 205223 208751 244837 251062 285493 288103 3595009 3822274 5543272 5402516 1007515 1036317 277884 245593 254188 255689 283334 276975 273162 277986 198629 199110 666440 615788 1414552 1364843 417110 417890 603838 609997 752616 727714 774658 783529 815991 829464 807255 890415 1872045 1986266 1221492 1028063 662583 650284 777469 779577 818689 820320 845995 861915 960183 957547 4183315 4386456 40.25 71.9 1
13:09:07 2024-01-25 627067 617712 200277 194405 305196 311952 315738 312157 204938 208241 245215 251272 285879 288622 3583778 3825410 5543272 5405176 1009651 1037749 277760 245083 253514 255725 284912 276567 273928 278181 197135 199110 657329 617508 1418318 1370171 417110 417890 602131 609063 753263 726682 772389 783813 819565 829464 802585 890378 1882749 1980644 1238763 1023197 664474 652166 774962 774994 818109 825228 845995 860006 957433 957547 4185872 4380236 40.25 71.9 1
13:09:08 2024-01-25 622053 613226 200353 194134 306128 311479 315960 313107 204302 208787 246007 249739 288793 288622 3586532 3819346 5542775 5406874 1009651 1038951 278204 245698 254259 256442 284086 277365 273772 277966 197479 199075 661974 617024 1434170 1371130 419557 417300 601244 608860 751661 726682 774492 782973 820761 829500 802585 890378 1882749 1979205 1223207 1023197 664000 652166 774962 774828 817583 826978 848481 858313 960183 957547 4204683 4380340 40.25 71.9 1
13:09:09 2024-01-25 617049 613190 200494 194098 306123 311479 315257 314574 204302 208387 246352 249739 285740 290327 3591666 3847498 5545465 5406874 1006769 1037475 278204 245492 256865 255548 283079 277365 274803 276975 197513 198937 663046 617832 1423082 1374063 418399 417300 603229 608860 751658 728230 774492 782966 823160 829500 800238 890415 1881265 1979878 1225090 1024654 662583 650451 774962 774828 818689 827562 846671 862141 962297 955556 4220829 4386208 40.25 71.9 1
13:09:10 2024-01-25 618071 613186 196244 194405 305836 312937 314284 312193 205257 204290 246387 249808 285706 290773 3581346 3863263 5577026 5394398 1014082 1038375 278275 244977 255595 256878 283755 275949 276350 276372 197479 199387 654470 620215 1408570 1378491 419510 418480 604517 607797 753296 732379 774492 784085 825568 829768 797298 894336 1882749 1974272 1214967 1021742 659759 651242 779158 774828 821015 827050 845393 857092 961616 955593 4239587 4386484 40.25 71.9 1
13:09:11 2024-01-25 618679 613226 195929 194405 303838 311988 315960 311211 205757 204720 246179 251272 285706 290363 3591568 3872340 5578402 5385448 1000926 1039844 278060 245593 254971 255548 284414 275984 275504 277809 198629 199596 663902 615788 1429132 1377971 417763 417300 608562 607629 751661 732988 773399 780573 823160 834302 797899 888889 1877133 1966484 1233006 1024654 658822 652819 781923 774374 816372 824654 849086 858313 956592 955629 4235508 4386484 40.25 71.9 1
13:09:12 2024-01-25 619994 613226 200246 194405 305827 311042 315960 311140 205542 204864 245972 250853 285671 288477 3589888 3891125 5594698 5383759 998189 1034410 277033 245593 256864 255407 284765 275913 275275 277186 198629 199561 654470 616065 1444649 1378491 418662 417890 606747 610319 756648 734371 773353 780683 823123 833998 801832 890346 1880075 1970671 1234925 1022469 659759 649787 779674 774828 819851 828180 845356 857055 960183 961968 4245643 4386606 40.25 71.9 1
13:09:13 2024-01-25 618062 613190 200492 194405 303910 313377 315888 311612 205828 204720 246316 250818 285671 291148 3591648 3878757 5593977 5393137 1006798 1039258 277884 245804 253444 255689 284671 275806 275784 277078 198629 199422 655899 619310 1438145 1376531 420155 419259 607269 608860 754873 731696 774386 783864 825531 829356 796660 891645 1882881 1970671 1213790 1020253 659759 650284 778270 774828 819851 826978 843773 855761 960183 960260 4234075 4383208 40.25 71.9 1
13:09:14 2024-01-25 618020 613091 200599 194053 304910 312682 314963 312121 205542 204576 245972 250982 285879 290737 3592450 3883592 5585910 5393137 1007515 1036280 277884 245839 255485 256442 285156 275597 275646 276812 198629 199492 674526 620497 1405722 1376969 420155 419629 610054 610081 753576 732899 774621 784085 825531 832155 797863 891645 1881411 1971770 1236844 1021742 660229 650744 778270 772265 820433 826978 845356 857055 960183 960767 4244794 4380227 40.25 71.9 1
13:09:15 2024-01-25 618025 613154 195895 194951 304910 312901 315960 311175 205576 204864 246179 251237 286278 291148 3596694 3886357 5589904 5393137 1005365 1038522 277494 245839 254046 255619 285392 276020 275646 277364 197444 199110 654470 616506 1416387 1380456 419856 418371 607699 610592 753799 734838 773791 781643 823706 834265 797863 888766 1881490 1967878 1211907 1023197 660480 651205 779710 774828 820433 827014 845958 857665 961579 961621 4242305 4392744 40.25 71.9 1
13:09:16 2024-01-25 618292 613226 197711 194405 305124 313377 315960 311648 205576 204720 246162 249773 285706 290828 3592450 3887212 5591694 5393137 1001685 1036097 276680 246056 254650 255689 284956 276056 275646 277329 197444 199387 658937 615750 1422365 1380456 419557 416938 608957 610840 751514 732618 774380 781500 822977 835889 800164 889486 1877369 1968967 1221323 1026114 658822 653091 782117 776884 816336 829318 849086 857665 957950 960321 4235470 4386380 40.25 71.9 1
13:09:17 2024-01-25 619269 613226 200456 194405 305160 312149 315960 311394 205542 204864 245972 251237 286477 288356 3587328 3881840 5561917 5385448 998189 1037749 277263 245047 254294 255226 283966 276020 274839 277134 197444 199075 657280 615183 1423485 1383283 418662 414809 607158 608639 752928 734465 774380 779280 824800 834084 802627 890008 1878703 1967878 1234925 1026114 660758 651205 779710 774828 819851 829490 846597 855798 957433 960260 4235395 4389637 40.25 71.9 1
13:09:18 2024-01-25 618292 617849 200351 194814 304910 312646 315960 311175 205399 204576 245972 250818 285671 290291 3583778 3882835 5577026 5385448 1003898 1032911 277620 245804 253479 255654 285049 275404 275224 276515 198629 199075 643891 617024 1395953 1374063 418990 419072 607306 608860 753296 733905 776553 783454 825721 833444 799021 895256 1884171 1972635 1217557 1020216 660699 650744 776712 774644 819851 826978 844118 857434 963405 960260 4232900 4386506 40.25 71.9 1
13:09:19 2024-01-25 617416 613154 195899 194401 303910 311988 315702 311175 205542 204290 245972 250469 285450 290291 3589888 3879318 5582375 5389291 999613 1034410 276644 245047 254259 255372 284623 275633 274803 277134 198629 199110 653041 615513 1426020 1376992 418365 417890 607269 608097 755571 732682 773390 780907 825721 834845 801261 892664 1881490 1969835 1215673 1022604 659814 651205 777166 774828 820497 829759 845319 857628 961579 963130 4242305 4376948 40.25 71.9 1
13:09:20 2024-01-25 609568 613123 195895 194405 303910 312682 315924 311175 205963 204720 246007 250853 285671 290943 3591652 3872183 5593977 5383759 1004650 1035882 277263 245460 253479 255654 284956 275633 275224 277329 197444 199387 653041 614743 1415762 1374063 418662 418480 606672 608134 752230 733201 773952 781864 823160 834265 801224 893865 1885292 1972635 1213790 1022604 660286 650825 778233 774718 820433 827014 844155 858736 964418 962302 4232368 4389637 40.25 71.9 1
13:09:21 2024-01-25 617416 613154 195899 194405 304695 313157 315924 311175 205576 204864 246352 251473 285879 290742 3591568 3891024 5593901 5393137 1006798 1034630 277689 245839 253267 255654 284956 275633 275646 277329 197444 199075 658513 615349 1454741 1374063 417110 418480 607306 608860 752616 732801 773941 781273 824399 829536 797863 887740 1880197 1971876 1234925 1022604 659814 650137 779378 774754 820359 829868 845319 857017 960219 955327 4247832 4380227 40.25 71.9 1
13:09:22 2024-01-25 617840 613190 200559 194370 305160 312937 315443 311363 205576 204720 246316 251028 285706 291029 3591568 3886357 5595677 5385448 1001722 1037478 276644 245083 254294 255261 285392 276056 275100 277364 197479 199110 676226 615788 1416275 1378491 418365 414881 606875 608860 751658 731714 773390 779541 822541 836071 799031 889608 1876036 1966484 1213790 1028464 660758 651256 779378 774791 820359 829905 847218 858925 962942 955593 4246471 4392744 40.25 71.9 1
13:09:23 2024-01-25 617854 613154 200424 194229 304516 313377 314999 311648 205542 204576 245972 250774 291082 290737 3587328 3881840 5586352 5389291 998768 1037933 276644 245083 254046 255297 284956 275633 275224 277790 197444 199110 666258 615349 1414125 1379364 418365 414881 607306 610158 750442 732682 773390 778989 822541 835480 799031 888218 1872008 1965267 1211907 1025384 658822 652870 783827 778239 816421 828659 848974 856831 956408 962713 4247832 4383278 40.25 71.9 1
13:09:24 2024-01-25 620858 617817 195733 193757 306771 310717 315155 311724 205223 204864 245972 249773 286677 288586 3587328 3878068 5542046 5370547 996022 1036280 276779 244635 254863 255654 283688 276056 274803 276550 197513 198729 660187 618275 1437861 1383283 419619 414772 605121 607135 747399 731821 774658 778401 825568 837844 794934 886047 1873477 1952257 1211911 1031028 661365 651242 781923 773900 813993 832146 853942 855612 953664 961584 4291696 4386418 40.25 71.9 1
13:09:25 2024-01-25 608245 613118 198395 193777 305723 310935 315960 312121 205223 205153 246246 249289 286677 290291 3582216 3892612 5530138 5365001 993102 1037786 277427 245299 254259 255689 283653 275826 274803 276091 197513 199110 661684 622858 1413729 1382302 421514 414809 604693 607364 747288 732769 774658 779541 825568 837844 796660 886285 1873477 1952257 1225090 1031761 660229 649824 780450 774828 811795 829759 855735 858736 955503 960187 4317011 4405477 40.25 71.9 1
13:09:26 2024-01-25 617854 613154 196244 194405 306128 314173 315636 312213 205576 204290 245972 251622 287256 291790 3587328 3882835 5567701 5374380 993899 1036243 278275 245047 253868 255689 285142 275211 274839 278181 198629 199735 653752 624681 1407808 1374063 420918 417300 608167 609924 747141 733757 779257 779577 820798 836661 802585 888852 1870816 1955910 1229168 1035440 658822 646926 783589 776810 811581 827562 852104 858313 955503 959240 4282746 4408710 40.25 71.9 1
13:09:27 2024-01-25 619976 615603 196128 194045 305975 311774 315960 310197 205611 204720 245215 252043 288242 291596 3582216 3868857 5546259 5379919 988864 1035510 279007 245047 253514 254905 284956 275826 274611 278181 198350 199735 641072 622783 1403944 1373089 419619 414881 607306 610824 749524 732264 779257 775031 819529 838437 802585 883727 1868160 1958685 1237311 1033966 658822 646926 784182 778916 813993 826394 848408 860913 950368 956158 4258344 4386191 40.25 71.9 1
13:09:28 2024-01-25 620058 615603 195827 194058 305728 311336 315852 310744 205804 205116 245558 251798 285879 291148 3590686 3864303 5551654 5370547 988160 1034740 278080 244841 254081 254869 284556 276056 274383 277894 198489 199700 641072 621835 1405722 1372115 419656 414917 607306 610860 747141 732682 779257 776128 818335 835976 802585 883727 1870816 1957297 1259807 1033966 658822 646955 783033 776640 811795 827562 850894 858698 953136 956871 4294444 4395878 40.25 71.9 1
13:09:29 2024-01-25 620747 615530 197684 194088 305948 311336 315299 310562 205759 204613 246211 251869 286212 291148 3582216 3883592 5563738 5383759 991040 1032180 278275 245047 254081 255689 285063 275211 274803 277790 198350 199561 644464 622783 1406959 1372115 420286 414881 607269 609924 747288 733237 779257 776677 820761 836071 801410 886322 1868160 1955177 1233398 1033966 658822 645520 783033 777190 813993 826978 850253 860150 953811 957547 4267723 4402109 40.25 71.9 1
13:09:30 2024-01-25 625328 613118 195895 194119 306735 312185 315780 311541 205585 205440 245866 251518 288043 290852 3591568 3866203 5511749 5376083 990673 1036463 278811 244876 255112 255689 283653 276904 273963 278308 197135 199387 654470 621081 1412903 1372115 420612 414772 603410 610444 744914 727301 778253 779577 817144 836011 804867 886285 1871872 1966484 1217654 1037285 664474 650014 780816 779541 811795 820550 853427 861915 951077 954772 4235696 4392744 40.25 71.9 1
13:09:31 2024-01-25 625365 613154 195891 193141 306992 311006 315155 314882 205302 205368 245866 251439 285879 291451 3591602 3850357 5511749 5374380 994482 1034740 278396 244670 254081 256477 282986 276709 274803 277790 197444 199387 664808 624196 1400506 1370171 422222 417890 602131 609027 749575 728747 781589 784085 820181 834302 802585 889076 1872008 1971770 1234925 1033966 664474 645520 777432 777988 815144 825228 850894 861915 957950 954503 4242305 4386456 40.25 71.9 1
13:09:32 2024-01-25 623895 613154 196551 194405 305877 312682 314963 313107 204904 205333 248468 251379 286817 291972 3593318 3852961 5547623 5376326 999428 1034703 277621 245083 253479 256769 284096 276709 274839 277790 197444 199700 662331 623779 1425839 1364843 422185 418480 603838 610860 750030 728563 780958 784110 817144 829572 804296 890378 1872045 1970671 1233006 1029562 664198 645520 777166 779577 816299 826394 849086 860006 957950 952043 4220479 4380458 40.25 71.9 1
13:09:33 2024-01-25 621788 613073 198260 194405 305661 312682 314742 311872 204938 208387 246127 251062 287359 292483 3595009 3845718 5551190 5385448 1002430 1035556 278488 246316 253479 256513 283786 276127 275204 277735 198489 199931 654470 624224 1404554 1362908 421588 419072 603410 610860 749339 728747 780996 784085 817144 829572 804867 889076 1872045 1971798 1233006 1029562 662583 645520 774814 780683 816372 826394 849086 860006 957433 952006 4211451 4392744 40.25 71.9 1
13:09:34 2024-01-25 620003 612650 200563 194234 305805 312901 314742 313107 204904 208387 245628 251272 290565 292457 3584738 3850571 5543272 5386311 1002467 1039405 276779 245460 253267 256624 284105 276056 274839 277364 197479 200398 651254 621454 1402818 1362908 420918 419072 604265 612194 751546 728365 779294 782966 815955 829500 805789 891720 1877406 1982873 1223617 1029562 662583 649327 777166 781273 819270 820248 847877 862565 959503 954772 4196081 4386418 40.25 71.9 1
13:09:35 2024-01-25 625730 616505 200387 194405 305160 311988 314999 312157 205223 208387 245215 252043 290825 288622 3586536 3833753 5544842 5411430 1006694 1038217 277903 245425 253514 255689 283653 275862 273908 278501 198629 199735 651611 618868 1424421 1356112 418399 418480 603838 610897 751797 728634 777008 783813 815991 829464 802365 892989 1877406 1983452 1223411 1026114 664000 650284 778056 779541 819851 820514 846634 865097 960219 956871 4183315 4386456 40.25 71.9 1
13:09:36 2024-01-25 625730 613226 200563 194401 305539 311952 315738 312157 205399 208569 244872 251307 285879 288550 3591568 3825878 5548234 5408560 1008209 1038951 277936 245698 255956 256186 283617 276709 273162 278181 197444 199492 668585 615513 1430970 1370171 418362 417931 602131 610481 752230 727714 773952 782973 820761 833961 802585 892354 1882749 1982873 1244521 1024654 665422 652628 775605 776128 818418 826978 847877 857568 957433 959240 4192693 4380552 40.25 71.9 1
13:09:37 2024-01-25 621820 616505 195899 194269 306119 313072 314742 314251 204904 208387 246387 249739 285706 290327 3589009 3851324 5567701 5394398 1009613 1038677 278239 244977 256319 257126 283048 275949 275837 276479 197548 199110 655899 619683 1413664 1376493 419619 418776 604693 608428 754761 729505 774071 784110 825568 829464 797899 894424 1881265 1974579 1219440 1022469 662583 652166 777166 774828 821015 828216 846978 860187 963052 955556 4224561 4386484 40.25 71.9 1
13:09:38 2024-01-25 617416 613190 200594 193828 306128 314182 314042 313107 205399 204864 246422 249773 285706 290979 3587328 3851824 5591694 5390536 1009651 1039745 278488 246285 255505 256551 284503 275913 275927 277186 198629 199422 663902 619310 1403690 1374063 419656 419519 605330 608860 754365 732682 777699 784110 825721 829464 797899 894433 1881228 1977072 1213790 1022469 660229 651242 779710 774994 821015 829419 846634 858313 960219 955629 4235508 4395836 40.25 71.9 1
13:09:39 2024-01-25 617854 613154 200391 194405 304691 312937 314604 311683 205611 204576 246387 250853 285706 291184 3587052 3876323 5591694 5389291 1000889 1037364 277172 246144 256864 255478 284849 277726 275504 277221 198629 199561 643891 616506 1413217 1377698 418362 419072 607306 609893 756023 735318 772389 782973 825568 835809 797899 890415 1878740 1967878 1215673 1023197 658822 650744 780816 774958 819851 829419 847877 858313 957470 955593 4235432 4386484 40.25 71.9 1
13:09:40 2024-01-25 618292 613298 200351 194405 304691 312682 315960 311175 205576 208059 245972 250888 285740 291000 3589009 3889000 5586352 5390692 998805 1036317 276680 245083 254472 255443 284707 276459 275397 277221 198629 199283 653041 616065 1451047 1377971 419557 418708 608599 610592 753296 733757 774268 782576 824363 834302 799634 891391 1877406 1967878 1211907 1023197 658822 651242 781561 774958 819851 828799 848481 858313 959234 955593 4235508 4386484 40.25 71.9 1
13:09:41 2024-01-25 615299 615709 200206 194955 302981 311703 315960 309949 205576 208352 245972 250888 285671 290327 3589009 3883592 5578402 5393137 998059 1039405 277884 245083 255077 255689 284644 276056 275433 277504 198629 199492 654470 616065 1434883 1375044 419557 418371 608131 609968 755436 733757 774492 781864 825721 836661 800534 888018 1877406 1968727 1211907 1024379 658822 652628 781923 774994 818689 828216 849086 858313 956044 955593 4235508 4392744 40.25 71.9 1
13:09:42 2024-01-25 618145 613226 200215 194951 305156 311952 315960 310957 205434 204576 245628 251062 285706 288590 3591568 3882835 5576491 5387125 995936 1034447 276680 245839 254294 255261 284667 275826 275453 276848 197307 200084 650938 616506 1434201 1381893 419856 417155 608131 611276 751514 733573 774417 779541 823196 836071 800238 891241 1880075 1966484 1236844 1028310 660229 651908 783033 774994 818109 827014 849086 860913 957270 962429 4247681 4392468 40.25 71.9 1
13:09:43 2024-01-25 620380 613195 200563 194405 305728 311006 315377 311175 205576 204720 246007 250888 285740 288513 3591568 3877696 5567701 5393137 998189 1032947 277494 245047 254863 255443 284654 276091 274874 277400 197307 198798 676951 617269 1418624 1387803 420155 414628 607269 609533 749883 733091 774417 780944 826628 838182 797899 891616 1878858 1966484 1230368 1029562 660699 652944 784182 774828 818109 827014 850857 860800 956592 963145 4266010 4395836 40.25 71.9 1
13:09:44 2024-01-25 621778 613262 196201 194094 306992 310753 315960 311902 205855 208569 246007 249739 286573 290418 3589009 3881522 5559778 5376083 996769 1037327 277234 244705 255077 255725 283688 276091 274839 276550 197548 198937 649528 620637 1413142 1383283 421216 414592 606728 608207 746924 730661 778921 779394 827251 839030 799589 888852 1875763 1958685 1236844 1031983 660699 648682 783070 774828 816421 828180 850857 858313 956592 962392 4269069 4399016 40.25 71.9 1
13:09:45 2024-01-25 620190 615341 196210 194049 306955 310935 315960 312121 205399 208644 246316 249485 286538 291230 3589888 3892612 5578730 5374380 996802 1039405 277825 245012 257046 255689 284499 276091 275646 276479 198098 199075 657329 622858 1432958 1383283 422148 414845 605550 609646 746846 733905 778809 781500 826591 839030 799589 888031 1878740 1958742 1234925 1032495 661640 653833 784145 774329 815107 829383 853792 858313 956592 962841 4269069 4386493 40.25 71.9 1
13:09:46 2024-01-25 618020 613154 196517 193757 306992 310971 315924 312121 205223 204864 246352 249635 285671 291257 3589888 3898172 5560923 5366717 991686 1035473 277621 244600 254259 255654 283644 276056 276033 276056 197513 199075 663902 623177 1422600 1383283 422148 414881 605550 608860 746008 734987 778846 782613 829402 839030 800158 888740 1877519 1954943 1228551 1031983 662307 652166 784145 774366 815841 829347 853353 857055 955466 963109 4272130 4392744 40.25 71.9 1
13:09:47 2024-01-25 616202 613190 198395 193591 306992 312185 315960 312086 205223 204864 246092 249635 286139 290701 3587328 3892612 5549050 5366717 992338 1032911 277586 244802 254650 255654 283759 276056 274803 275633 197513 199075 663902 622858 1450574 1383283 422148 414845 605550 608231 747288 732645 776934 779541 825721 838884 800047 888972 1877441 1954720 1236844 1031983 662583 653017 783231 774828 813917 829419 853829 857628 957950 961035 4279927 4399016 40.25 71.9 1
13:09:48 2024-01-25 617416 613154 196512 194063 306523 313072 315924 312121 205223 204864 246422 250469 285438 292745 3587328 3898595 5567701 5366717 990980 1035473 276813 244876 254259 255725 284210 275826 276492 276515 197444 199700 646709 622858 1434862 1375516 422148 417264 608167 610592 749302 734797 780958 781864 823160 837844 802276 890996 1876190 1954992 1236844 1037379 659814 649145 783269 776957 815261 829383 854642 857628 955466 961621 4308144 4405250 40.25 71.9 1
13:09:49 2024-01-25 618292 612969 196210 194405 306559 311916 315960 310922 205896 204864 246144 252008 291069 291633 3594254 3880077 5569899 5374380 991003 1036207 277399 245425 254259 255725 285428 275211 274768 278181 198629 200014 645894 622858 1409381 1374063 421551 417890 608599 610824 747141 733991 781551 779307 820761 836661 802585 888852 1870816 1959285 1223411 1037896 660286 648685 781850 778689 815261 831667 856384 858736 952461 958866 4307962 4405250 40.25 71.9 1
13:09:50 2024-01-25 619083 613118 196235 194375 305723 311443 315960 310233 205576 204864 245386 252043 290673 291262 3589888 3873569 5550466 5376083 988160 1037772 278275 245047 254224 255261 285392 276056 274347 278181 198629 199561 648753 622858 1411179 1373089 421244 417300 608167 610860 747838 733757 782266 777263 820725 835976 802585 886285 1870542 1954563 1241223 1034703 659759 649132 783827 779169 815804 829868 855162 858201 954824 957328 4295466 4408395 40.25 71.9 1
13:09:51 2024-01-25 624438 613190 196201 194405 306092 310971 315960 312066 205439 208680 244872 251859 291251 291038 3589888 3870817 5521074 5385448 987457 1034740 278275 245083 257046 255226 284086 276091 274155 278181 197307 199387 663358 620497 1408034 1371760 420584 414809 605550 610860 744914 729432 778666 778952 818335 837190 803464 886285 1869487 1965883 1225330 1038807 662583 649327 783033 780833 811648 827791 858835 864455 952791 957096 4245016 4399061 40.25 71.9 1
13:09:52 2024-01-25 625734 613190 196201 194123 308977 310464 315888 312815 204302 208716 246038 251237 290830 290710 3591568 3848506 5511749 5379919 990868 1034740 277586 244259 254863 255689 283185 276940 274575 277790 197307 199110 653041 624643 1420433 1374063 421813 414845 603410 609027 747288 727758 780958 783529 819529 836661 804867 891616 1873477 1967878 1245136 1035776 666095 649364 779710 779504 813526 825228 857608 865615 956863 956652 4245016 4386305 40.25 71.9 1
13:09:53 2024-01-25 623401 613082 198800 193752 306982 310971 315155 313517 205331 208973 248337 251237 285879 290898 3592450 3848506 5511749 5376083 994445 1033240 277656 244294 254259 256477 282753 276709 274803 277790 197307 199792 643891 624643 1414421 1371142 423120 417890 603568 609457 749524 726878 781551 784085 821690 836071 804296 889039 1873477 1970671 1233006 1033966 664474 647420 778570 778364 813954 825228 852104 862491 959812 958523 4245016 4408484 40.25 71.9 1
13:09:54 2024-01-25 624733 616035 197475 193581 306987 311881 315694 313583 204904 205368 248080 251203 285879 292946 3590686 3839233 5532999 5379919 1000218 1033304 277656 245047 253479 256477 283185 276091 274803 277364 197444 199700 656971 622858 1403483 1364843 422820 418480 603838 610824 750030 728461 782702 784074 820145 836071 804157 889039 1873477 1967878 1234925 1035267 665422 649327 779710 779541 813917 825448 853390 862528 956592 957547 4250054 4402210 40.25 71.9 1
13:09:55 2024-01-25 623364 616035 197055 194194 306379 312723 314305 314136 205188 205333 245972 250888 291064 292726 3589009 3840998 5523542 5374103 995903 1036002 278043 244841 253903 256477 282753 276709 274803 277364 198629 199110 653041 624643 1416748 1372115 422185 414520 603838 609924 747288 728747 780403 782576 818335 836071 804867 888852 1872146 1967878 1233006 1035891 664474 649327 780816 779504 811795 825192 852747 862565 955914 957547 4235395 4408519 40.25 71.9 1
13:09:56 2024-01-25 624898 615562 196781 193922 305984 312530 314305 312928 205228 205440 246038 251028 291046 293037 3590686 3850320 5537028 5369803 994445 1033170 277621 244670 253514 256477 283502 276091 274575 277400 197444 199526 653041 624196 1434094 1364843 422222 418480 602335 609027 747569 728747 781589 784085 820725 834302 802585 890341 1873477 1967878 1210023 1031761 664474 645520 777166 778916 815107 825228 848408 861266 957950 953351 4220601 4392744 40.25 71.9 1
13:09:57 2024-01-25 621741 615571 198102 194088 305768 312758 314562 312964 205585 205440 246211 251064 287292 291863 3591568 3839777 5509009 5378617 996652 1035267 277725 245012 253514 256872 282788 276091 274803 277504 197170 199387 662452 624186 1408476 1364843 423162 418480 604166 610592 747838 728747 780996 784085 819565 834302 802585 889778 1872008 1967878 1233006 1031761 664474 646992 779710 778952 814104 825192 852784 864445 955914 957511 4242305 4399175 40.25 71.9 1
13:09:58 2024-01-25 623587 612655 196542 194063 305969 312615 314676 313517 205120 205295 246074 251133 287471 292836 3598456 3848190 5536357 5379919 996361 1036243 277427 244670 253479 256554 281962 276020 274803 277364 197307 199110 653041 624364 1404535 1364843 422222 419072 603192 610407 747838 728747 781551 784085 819565 836401 804296 890378 1873477 1970671 1211200 1032495 664474 646890 777432 778916 818689 825228 848408 861878 959457 954061 4232900 4386484 40.25 71.9 1
13:09:59 2024-01-25 622663 613118 200384 194063 304801 311988 314485 313297 205871 205333 248681 251029 285528 292836 3594171 3849041 5539725 5383759 1000213 1033304 276779 245937 255522 256872 283477 276056 274768 277917 198629 199387 656971 622858 1419481 1364843 424351 418480 603838 610824 749993 727396 782825 785756 820761 835480 804296 890378 1877406 1970671 1211907 1032495 664474 648868 777432 779504 816336 827562 850894 862528 957360 954735 4230208 4386418 40.25 71.9 1
13:10:00 2024-01-25 623106 612650 196508 194414 305196 312937 314963 312157 205223 208387 248681 254499 287256 292018 3593318 3853962 5562104 5393137 1004483 1036207 278080 245667 253479 256692 283405 276654 274803 277754 196861 200049 657558 620497 1419645 1360977 419323 419368 604517 612664 753296 729432 778113 785756 817144 829500 804638 892994 1877406 1986830 1217749 1028063 662583 647420 777166 781827 819851 820514 849086 863793 960183 956834 4202072 4392744 40.25 71.9 1
13:10:01 2024-01-25 626800 613118 200246 194405 305160 311988 315443 312588 204972 204864 245558 252077 291046 290001 3595009 3827719 5552651 5398663 1005332 1035473 277494 246144 255595 255689 283653 276056 274347 278181 198629 200014 643891 618868 1413679 1364843 419323 419072 604517 612194 753296 728599 776971 784085 817108 829464 804069 895219 1872045 1983452 1235355 1026114 665620 650744 778570 779577 819851 820514 846634 862602 960219 957547 4183315 4386606 40.25 71.9 1
13:10:02 2024-01-25 625468 613154 197420 194405 305196 311443 315702 312157 205223 208680 245334 251237 286104 288550 3587328 3835315 5543272 5405176 1005938 1029956 277884 245937 253514 255689 283405 276689 273091 278181 197135 198937 671152 615108 1407144 1371142 418362 418185 602763 608602 753296 728230 774071 784085 821959 829572 804296 892317 1881411 1979878 1242602 1023197 665422 653091 776503 776640 818689 827562 849086 857531 959913 960260 4204683 4383379 40.25 71.9 1
13:10:03 2024-01-25 618394 613177 200599 194063 305661 313072 314999 313583 204234 208569 245972 249704 285706 290060 3587328 3824979 5542775 5397455 1006694 1038951 278168 245456 254046 255725 282505 276940 273963 277078 199862 199040 666440 615788 1401253 1371130 420155 418480 602131 609063 753687 728747 774658 784085 820798 829500 804730 893026 1872045 1979878 1236844 1025384 665422 653091 777469 777263 818689 826710 847877 861266 960219 959581 4189290 4386418 40.25 71.9 1
13:10:04 2024-01-25 623444 613262 200568 194098 305841 311006 315443 312121 204904 203833 245593 250504 286278 288586 3594254 3825560 5537306 5405365 1006151 1038213 277688 244942 256319 255548 282576 276904 274347 276550 197444 199075 672602 616948 1405722 1374063 419619 417890 603229 610156 751658 728747 774492 785543 823196 829536 801410 892989 1881228 1977072 1226973 1023197 662583 652166 776614 774828 820433 826978 847877 860006 963016 955593 4223306 4386506 40.25 71.9 1
13:10:05 2024-01-25 617411 613190 195929 194405 305827 312901 314963 312157 205399 204290 246387 250469 286825 290327 3591568 3870475 5595677 5400009 1003861 1038305 277156 245734 256538 255584 285330 275913 274661 277186 197444 199075 653041 615349 1427980 1375068 418326 418480 607537 610319 752230 736034 774492 781426 824363 836071 800238 889039 1877406 1965267 1236844 1024654 660229 653091 783033 774994 818689 828216 849086 858313 957950 963826 4235470 4386506 40.25 71.9 1
13:10:06 2024-01-25 618292 614864 200246 194405 305160 310971 315960 311894 205223 204576 245593 250504 291154 288274 3589888 3886357 5563738 5385448 999504 1037470 277598 245558 254971 255513 284512 275913 275082 277186 198629 199561 654470 616141 1421750 1378387 417735 417300 608994 610592 752230 734009 773952 782613 824983 836071 800238 890471 1877406 1965091 1236844 1026114 660758 651205 781369 774958 819851 828835 849086 858313 959503 955593 4245643 4386484 40.25 71.9 1
13:10:07 2024-01-25 618292 612933 200175 194951 304686 311952 315960 310739 205576 204576 248043 250504 285170 288658 3582216 3879889 5577026 5389291 998805 1037786 276644 245593 256682 255407 284924 275842 275118 277221 198629 199700 654470 615183 1409200 1377971 418362 419665 607354 610158 753687 736034 774492 782973 826738 834302 799450 890415 1878740 1967878 1213790 1023197 660229 651205 781369 774374 819851 828216 847877 858313 959125 955593 4245643 4386456 40.25 71.9 1
13:10:08 2024-01-25 610399 612785 200250 194942 304686 311952 315960 311175 205576 204720 246007 249773 291248 288888 3591568 3889275 5585910 5387205 998532 1035510 276680 245632 254081 255689 285107 275877 275397 277114 198629 199283 655899 615713 1416991 1376955 420155 419629 608562 610158 753687 733757 774492 782715 826738 834229 798872 893026 1882830 1967878 1215673 1020290 660699 651242 779710 774828 821015 829722 846597 858313 962979 960998 4235432 4386484 40.25 71.9 1
13:10:09 2024-01-25 616978 613190 195895 194401 303795 311988 315702 311992 205576 204830 245628 250504 291190 290431 3581346 3885482 5569090 5385172 995936 1036463 276644 245632 253549 255654 284992 275211 275260 277364 199608 199492 654470 616065 1415242 1374063 420155 419373 608562 610840 754291 733610 774492 782057 824983 834034 801648 893077 1880075 1967878 1215673 1020290 659759 650284 779340 774828 821015 829419 845995 858313 962745 955593 4239587 4392744 40.25 72.0 1
13:10:10 2024-01-25 616541 613674 200382 194410 304232 312651 314999 310673 205576 204290 245628 250504 290874 288658 3587328 3878757 5591694 5389291 998059 1032947 276644 245118 254294 255689 284409 275211 275453 277364 197479 199110 643891 616065 1408837 1380456 419856 417155 608628 611276 754291 733610 774380 780536 825531 836661 801138 887777 1880075 1965017 1234925 1026294 660758 653054 781369 774958 819851 828835 849086 858313 957397 955593 4248675 4386484 40.25 72.0 1
13:10:11 2024-01-25 618292 616541 200215 194405 304905 311733 315960 311175 205399 204864 246007 250853 285671 288622 3585550 3889336 5570467 5385448 997479 1029956 278011 244841 255042 255475 284224 275826 274839 277400 197170 198452 684201 615240 1436911 1384844 420155 414556 608094 609468 751546 732572 776149 780944 827837 839030 797826 888218 1876073 1957696 1236844 1029562 660699 650949 784182 775929 816336 829419 850894 860800 956592 962465 4269069 4395836 40.25 71.9 1
13:10:12 2024-01-25 618292 613190 196333 193486 306406 310971 315960 312157 204904 204864 246387 249670 286316 291289 3589009 3896638 5558376 5366717 990980 1033276 277427 244294 254081 255689 283247 275668 275682 275668 197479 199110 653041 625113 1428836 1378387 422820 417300 607158 609931 746883 736034 777965 781163 825458 839372 800158 886135 1876106 1952383 1199201 1032495 663126 653554 784145 774828 815187 829419 853942 857702 955914 961035 4276872 4398971 40.25 71.9 1
13:10:13 2024-01-25 617798 611358 195938 193827 305549 311006 314640 310233 205576 204576 244872 251657 290637 291065 3582216 3868331 5545100 5374380 988160 1034777 276394 245083 253514 254980 284578 275862 273999 277986 198350 199700 643035 622580 1409741 1372115 420918 417300 608167 612181 747874 733237 779331 778652 823341 839262 802327 884874 1869515 1957771 1238533 1035402 660758 646926 784182 777227 814608 828550 853353 859537 953848 957547 4277102 4395836 40.25 72.0 1
13:10:14 2024-01-25 623550 612224 200282 193792 305872 312185 316048 310233 205336 204720 244872 251307 290637 290327 3589009 3865322 5521502 5376083 986052 1029919 278275 245047 254294 254905 283781 276091 273928 277699 198629 199422 645894 620573 1404299 1370171 421354 417300 607306 610933 747838 731609 780403 778401 818408 838442 805826 887067 1873515 1960589 1223411 1036916 662111 648261 784145 781463 815107 827562 851536 860576 953884 957547 4272359 4402109 40.25 72.0 1
13:10:15 2024-01-25 622995 612691 195903 193792 305513 310029 315907 310957 204938 208387 245421 251272 290709 290773 3589009 3863511 5507825 5370547 986015 1031742 278080 244705 255112 255407 282788 276127 273928 277790 197170 199422 653041 621691 1425413 1372115 420286 414845 603307 611312 747288 727337 778150 781864 819565 836443 802365 886322 1876190 1970368 1209317 1038395 665422 649218 781598 780499 815261 820369 855896 862602 953848 956486 4239277 4386484 40.25 72.0 1
13:10:16 2024-01-25 624808 612614 196508 193582 305231 311662 314449 313071 205015 204864 245593 251203 285636 292532 3582216 3829961 5532887 5374380 998790 1033157 276831 244841 253055 256442 282868 276020 274768 277917 198629 199075 653041 624643 1402257 1368724 424351 418480 603451 609924 748896 728747 783385 785756 820761 836661 804867 890424 1877478 1969274 1234925 1034934 666372 649145 778787 780907 817583 826796 853295 864418 959310 954699 4231040 4395908 40.25 71.9 1
13:10:17 2024-01-25 621704 612650 197962 194053 306726 311988 314007 312851 204904 205151 245972 251237 290974 292082 3587328 3850320 5539725 5374380 998040 1036002 278275 245425 253267 256477 283617 276056 274803 277329 197444 200153 646502 621449 1405295 1363875 421216 419665 605452 613733 752230 729396 780958 784074 818335 829270 805245 893063 1877478 1977393 1234925 1028757 664552 649368 781005 781463 816421 826832 853942 865691 958519 958156 4236251 4386417 40.25 72.0 1
13:10:18 2024-01-25 636385 614292 196482 194370 306056 312901 314820 315056 205223 208644 245628 250818 290974 292082 3587328 3850320 5554174 5383759 998040 1034994 277884 245425 253479 256442 283653 276020 275806 277754 198489 200014 646502 622858 1400128 1361805 422185 419665 604693 612194 751658 728484 780403 786315 817144 829500 806011 894911 1873477 1977072 1219705 1026529 662651 646926 777166 783691 819913 827205 852905 865073 959273 956523 4210613 4386380 40.25 71.9 1
13:10:19 2024-01-25 624200 612646 197689 195028 305124 311952 314485 312121 205188 204650 247970 252008 290651 290291 3587328 3828337 5530101 5389291 1002392 1033064 277494 245425 253822 256227 283617 275633 274803 278181 198070 200014 645894 619310 1406193 1360977 419583 419072 605809 612194 751546 729396 779220 786315 817843 829464 804638 894261 1876143 1980534 1221492 1026114 664474 651205 778570 781519 820433 825448 849403 866891 963331 957401 4178988 4386229 40.25 71.9 1
13:10:20 2024-01-25 625509 613118 200563 194405 304266 311916 315419 311943 205188 205440 244837 251237 286477 288441 3587328 3820689 5521186 5393137 1005961 1035267 277884 245083 254046 255725 283617 277274 273127 277559 198629 199387 657329 615788 1409515 1368452 418326 418776 603838 610860 753687 728475 774694 784085 820725 829500 804867 892989 1880075 1980607 1238763 1024654 665897 653091 777166 777227 819851 827205 849086 860617 963331 961401 4188421 4373635 40.25 71.9 1
13:10:21 2024-01-25 622700 616476 197684 194370 306020 311916 314963 313071 204664 205801 245937 249670 286477 288595 3590686 3826684 5522194 5392861 1003786 1033167 278275 245597 254259 256837 281892 276904 274803 276515 199753 199040 675502 616065 1405811 1374063 419583 418153 603410 608860 752616 728747 776149 785535 824946 834302 802548 894261 1882749 1978474 1228856 1026114 664474 653091 778570 775929 821015 826978 849086 863447 965786 960998 4246433 4386267 40.25 71.9 1
13:10:22 2024-01-25 618219 616467 196410 194194 305912 314158 314784 311765 205576 204576 246352 250853 288106 291565 3591648 3875526 5593977 5389291 1007515 1036243 278275 245839 253090 256442 284844 275211 276069 276550 197479 199387 653041 616065 1422805 1374063 419656 419665 608599 610592 756508 734797 774658 784085 827324 834265 799930 892952 1880075 1970671 1236844 1022922 660699 651205 781923 776640 821015 829419 849086 858313 960183 955593 4242028 4392749 40.25 71.9 1
13:10:23 2024-01-25 618108 612821 197129 194880 304981 311809 315780 312951 205868 205116 245972 250853 283908 288658 3597583 3877770 5582375 5389291 998189 1035473 278011 245047 255042 255440 284485 275826 274803 277364 197444 198763 685651 616506 1424929 1383283 418326 414881 605403 608860 749993 733201 774492 779541 827911 839030 797826 888852 1877369 1957297 1234925 1031028 662111 653091 783589 774828 815721 829419 852067 860763 956592 961035 4279874 4395890 40.25 71.9 1
13:10:24 2024-01-25 617633 616476 198521 193786 306365 311301 315816 312014 205405 205116 246246 249601 286399 290701 3589888 3876226 5562104 5389291 996769 1036243 278275 244670 255042 255337 283653 276056 274768 277329 197479 197866 674052 618438 1425421 1383283 420882 414845 606240 608231 747801 731572 774658 779541 827911 840749 796660 886322 1873477 1953643 1200336 1031761 661640 652628 783589 774828 815187 829455 853390 857702 955237 961035 4304885 4392744 40.25 71.9 1
13:10:25 2024-01-25 617358 612219 198241 193917 306262 311667 315672 312014 205405 204828 246316 251064 287292 291936 3592450 3905909 5579614 5365958 990786 1035556 277393 245012 254259 255689 283653 276056 276069 276056 197479 199561 647323 623177 1402637 1378387 422820 417264 607306 610158 747288 734797 781551 781864 825568 836011 800201 886322 1872146 1952257 1219440 1034703 660229 649327 781561 774958 813917 829419 854605 858313 953811 960260 4298738 4402109 40.25 71.9 1
13:10:26 2024-01-25 620050 612183 196210 194412 306559 313072 315708 310891 205942 205297 245487 251904 287436 291039 3594322 3876323 5531842 5383759 986052 1029919 279060 245425 256775 255226 284632 276091 273928 278181 198629 199387 650182 622136 1397437 1374063 420918 418480 607158 612664 750030 732682 781551 779541 820725 838478 806011 886322 1868123 1961464 1239267 1035440 661640 647456 784182 783492 813342 827562 855213 861229 951077 957547 4258074 4408330 40.25 71.9 1
13:10:27 2024-01-25 621453 613118 195895 193447 306163 310499 315377 313583 204762 205801 248080 251414 287899 290651 3593318 3847310 5511749 5375438 995483 1033064 277656 244294 254259 256589 283135 277079 274803 277364 197410 199735 663902 624643 1411542 1369899 423420 418185 603410 609027 747141 728097 782702 784085 820798 836071 804296 890341 1873477 1967878 1210023 1032495 665422 647420 777432 779504 816336 827791 850857 862528 958629 954735 4248523 4399016 40.25 71.9 1
13:10:28 2024-01-25 621667 612183 195895 194370 305160 311988 314485 312157 205223 204615 245628 251832 287104 290898 3593318 3840598 5551190 5392861 1001038 1035556 277494 245769 253444 255689 283617 276056 274940 278357 198629 200188 653752 620637 1403798 1362908 420250 419446 605121 612664 753687 729432 779257 785966 818335 829536 805815 894973 1877369 1984859 1245136 1025801 664474 650744 780816 781236 821015 825228 849086 865060 962979 959581 4183315 4386418 40.25 71.9 1
13:10:29 2024-01-25 627072 613190 200740 194405 305626 312638 315443 312121 205223 208751 245558 251237 285879 288513 3595009 3830445 5542995 5410699 1005332 1034740 277494 245118 256282 256230 283505 276020 273928 278181 198629 199770 653041 617105 1425924 1361805 418990 419072 605550 612194 755972 728365 776971 786315 818372 829500 805581 894298 1877369 1983416 1213790 1025109 665897 653091 778607 778364 820433 826394 848444 862528 960183 960260 4192005 4386484 40.25 71.9 1
13:10:30 2024-01-25 623620 613118 195899 194068 306092 311443 313684 314060 204983 208387 246179 249704 286278 288586 3591568 3848190 5540638 5395744 1006113 1035928 278080 245012 253514 255725 281927 277079 274940 276158 197479 199040 660187 617545 1407053 1374063 420754 417890 603838 608860 750975 729163 774492 785849 825568 829500 800201 895610 1882749 1977072 1221323 1020290 662583 650949 777718 774828 821015 829419 846634 860525 964418 955593 4242305 4386140 40.25 71.9 1
13:10:31 2024-01-25 617406 613118 195903 194405 304660 312901 314963 311175 205542 204290 245972 250469 291154 290327 3589888 3875049 5593977 5401314 1003898 1035928 277315 246078 256138 255654 284920 275633 275224 277329 198629 199770 655899 615788 1404024 1374063 419656 419665 608167 610123 755948 733876 774658 784085 825568 835213 800201 892354 1878740 1966484 1211907 1023197 660229 651205 781923 774958 821015 829455 848481 858313 959467 962465 4248675 4386456 40.25 71.9 1
13:10:32 2024-01-25 618016 613190 200315 194405 303910 311697 315960 310233 205576 204576 245972 250504 290825 288586 3594130 3885596 5585910 5407749 1001038 1037480 276501 245698 257047 255478 284343 275877 275184 277098 197444 199526 649528 614874 1407410 1380456 418326 417300 608167 608750 752616 733876 774217 780719 826738 836661 800805 891579 1876036 1962272 1234925 1028063 660699 654018 784182 773827 817530 827597 852537 860763 957950 963826 4262688 4386456 40.25 71.9 1
13:10:33 2024-01-25 618358 613190 196201 193440 306992 310971 315960 311292 205257 208423 246144 250249 285567 290291 3589888 3899282 5562104 5376106 997903 1038101 278916 244907 255006 255513 283511 275913 274661 276955 199753 198902 686557 616506 1424929 1383283 420155 414592 607306 608860 750938 733757 777811 779577 829270 837190 797863 889523 1872008 1958891 1234925 1031028 661640 653554 784182 774828 816336 829455 852104 858313 956592 963862 4272130 4399016 40.25 71.9 1
13:10:34 2024-01-25 617149 613118 196376 194063 306992 312185 315960 311872 205223 204864 246387 249670 291100 291184 3584771 3905792 5561917 5366717 988827 1035281 279775 245558 256682 256194 283944 275949 275873 276372 198629 199249 655899 624643 1438459 1380456 422820 417300 606445 611201 746846 735318 779257 781426 826738 841407 799634 888852 1872008 1949538 1223207 1033966 660699 650284 783033 776480 814104 829455 856346 858313 953884 955556 4307097 4395836 40.25 71.9 1
13:10:35 2024-01-25 616114 612933 196210 193828 306123 312628 315702 311211 205576 204290 246007 251272 290655 291633 3587328 3885596 5561879 5376083 991686 1033240 279203 245047 256412 255443 285142 275577 275169 278074 198489 200049 645894 622858 1406243 1375552 421666 418040 609031 610860 747141 734797 783385 779541 823087 837844 802585 888777 1868160 1957297 1219573 1034703 659759 647420 784182 780646 815107 828732 853353 859969 953884 957547 4267723 4399061 40.25 71.9 1
13:10:36 2024-01-25 623448 612650 196205 193146 306771 311006 314042 313107 204302 208387 245593 250853 285671 292082 3589888 3838960 5532887 5374103 997364 1033064 276848 244841 253479 256872 282788 276056 274803 277364 198629 199492 654470 625538 1433513 1371645 423310 418008 603728 612330 751123 728710 782516 783729 820798 835480 806641 891391 1873477 1966484 1211907 1038395 665422 649824 781561 779541 812730 825228 854642 863830 956321 957547 4242305 4395836 40.25 71.9 1
13:10:37 2024-01-25 620259 612331 196850 194269 306128 312387 314007 313107 204904 204864 245593 250853 290655 292118 3589888 3850357 5529863 5379919 998077 1035267 278847 245083 253090 256513 283143 276056 274803 277364 197444 200188 649402 621454 1404069 1365288 421295 420447 605550 613422 754291 731858 780773 787992 821043 829536 806760 894973 1878858 1982689 1229486 1028026 662583 651256 779158 782936 819851 825228 848408 865134 959503 956158 4220829 4399061 40.25 71.9 1
13:10:38 2024-01-25 623780 612857 200563 194405 305196 312901 314999 312157 205223 208716 245972 252464 290859 290773 3595009 3831057 5542008 5398761 1003182 1033276 276300 245632 253479 255725 283653 276091 274803 278181 198070 200363 643035 620637 1410082 1362908 420584 420781 606262 615387 754575 732379 780255 788279 821043 829356 808882 895424 1877406 1984859 1223411 1030474 664474 651205 779710 781827 822766 825228 848481 867639 962979 957547 4183315 4386493 40.25 71.9 1
13:10:39 2024-01-25 624882 613154 200559 194405 305877 311952 314999 311867 205223 208533 244872 251237 286421 288586 3589261 3815262 5514339 5394912 1003750 1033276 277494 245047 253514 255689 283617 276940 273197 277790 197444 199075 671086 617105 1444611 1373089 419619 418480 602984 611276 754761 728636 776590 786873 823596 836291 802400 895256 1884171 1979878 1183995 1026114 664474 654334 777166 777031 819851 827014 851472 860006 964418 955593 4217467 4386606 40.25 71.9 1
13:10:40 2024-01-25 618034 613118 195933 194234 306092 312901 314007 312193 205358 204290 246387 249773 285438 290291 3589009 3860066 5586352 5398663 1001759 1038736 276680 245839 253444 255689 284627 275211 274803 276550 197307 199075 653041 614911 1438176 1374063 418326 419072 608599 610592 756648 733793 776590 783729 828222 836589 800090 891391 1878814 1969115 1213790 1025384 660699 653091 784182 779206 818579 829383 851509 858313 959125 963826 4249832 4392744 40.25 71.9 1
13:10:41 2024-01-25 619447 613141 200382 194053 305626 310064 315960 310957 205223 204720 245628 251016 285671 288301 3591568 3885596 5567701 5390968 995351 1031450 277884 245047 257046 255475 283781 275826 274839 277364 197444 198487 681301 616065 1439759 1383283 419619 414917 607306 609099 749339 732718 776149 780719 827727 840108 800121 891241 1877478 1968436 1234925 1029043 660624 653981 783589 774681 816372 827014 853220 860763 956592 961071 4264427 4386417 40.25 71.9 1
13:10:42 2024-01-25 618135 613159 200635 193792 306092 310064 315960 311211 204904 204864 245628 249773 285740 288513 3587052 3876323 5546035 5370547 993625 1033064 276359 244294 254685 255689 283220 275633 274839 276321 197513 198591 657329 619683 1413582 1383011 421850 414917 606445 608428 747273 733757 776934 780719 826738 837190 797261 891034 1878858 1954117 1219306 1032421 662583 652055 784145 776406 814104 829491 855896 858313 955503 955556 4308144 4395836 40.25 71.9 1
13:10:43 2024-01-25 616541 611322 195933 193792 305877 311479 315443 310268 205611 204576 245593 251657 290565 291298 3587328 3874295 5559778 5374103 986716 1033078 278275 245047 253514 255511 284556 275211 274383 277790 198629 199735 653752 622858 1403573 1372115 422222 418190 604168 612231 747874 733757 781589 778578 822578 837190 802585 886322 1870845 1954868 1200818 1037155 660699 647311 787493 780462 817583 829245 855162 863372 953884 960260 4270522 4405188 40.25 71.9 1
13:10:44 2024-01-25 625365 616040 195929 194405 306992 312185 315960 311836 204938 208787 245628 251062 290709 290291 3589009 3843039 5511749 5374380 987958 1033240 276744 244294 254720 255689 283108 276709 274383 277595 197135 199422 654470 622858 1408286 1371611 422820 414881 603838 610428 748933 727423 782702 784085 820798 837844 804405 889294 1873477 1967878 1223207 1038082 666372 650330 781887 781680 814104 825047 857003 866966 953701 957547 4248074 4402109 40.25 71.9 1
13:10:45 2024-01-25 622971 612969 196542 193782 306919 311479 314078 312632 204904 208387 245593 250853 290821 292118 3585550 3845771 5522194 5383759 997364 1031742 278050 244876 258363 256477 282788 276091 274803 277400 197444 199735 651611 623298 1429908 1360977 422820 419665 605205 612664 751658 729560 781589 784147 818408 835480 804638 892354 1877406 1973617 1210023 1029562 664474 649405 780450 781463 817383 827453 853942 863742 959310 958708 4239277 4386493 40.25 71.9 1
13:10:46 2024-01-25 622700 614461 196205 194375 304833 312682 314999 312964 205399 204864 245628 251272 290570 291221 3589009 3842528 5545100 5379919 998040 1035729 276359 245047 258327 256477 283220 276091 274803 277364 197170 200363 647952 623336 1394384 1362908 422222 419665 604693 612701 751546 729469 781589 785812 817758 834625 805852 894336 1872045 1979878 1220927 1028063 662583 649364 777505 782576 823276 826619 849403 864911 961433 957401 4197853 4386493 40.25 71.9 1
13:10:47 2024-01-25 626623 613150 197093 194163 305841 311697 314999 311902 204938 208241 247268 252077 291069 288784 3591568 3819091 5530138 5394898 1003898 1036280 277494 245047 253514 255689 283419 276056 273162 278181 197135 198798 657329 615349 1435593 1370171 419027 418480 603410 610392 754873 728747 774459 784085 822578 834302 806196 893026 1880075 1982873 1225090 1024654 665422 653091 777166 777227 818689 827562 851685 863072 961927 960187 4201235 4383379 40.25 71.9 1
13:10:48 2024-01-25 620491 613118 200393 193899 305191 312628 314604 314096 204268 208533 245972 249739 285779 290146 3591652 3844714 5549050 5389291 1006731 1033276 278275 245083 256013 256513 281892 276091 275260 276091 197513 199110 663902 616948 1405625 1374063 420584 418480 604517 608860 753830 729505 778662 785849 826738 829500 799067 895647 1881411 1975671 1233006 1020290 660699 651242 779158 774958 821015 829419 847274 858313 964776 962910 4245016 4399065 40.25 71.9 1
13:10:49 2024-01-25 621673 616039 195827 194845 303834 311733 315672 310268 205576 205009 246281 250853 291046 288626 3598456 3877854 5570467 5389291 997479 1036463 277884 244876 254650 255654 283688 276676 274839 276586 197479 198937 684201 616065 1415560 1383283 419656 417300 607306 608860 750442 733757 773952 781273 825056 837851 797936 890943 1872045 1957297 1234925 1029562 661640 648948 784182 774828 816372 829795 852141 858350 954658 963862 4284521 4408484 40.25 71.9 1
13:10:50 2024-01-25 619563 613046 196440 193616 306919 311301 315780 311363 204938 205153 246387 249704 287971 292115 3591568 3907215 5553950 5366441 988864 1033276 277234 244841 254294 255725 283688 276091 276105 275668 198629 199110 648119 621081 1430124 1383283 422820 416974 606445 608860 747141 733237 778113 781500 825056 837851 797899 888218 1872045 1949491 1211911 1031761 662111 652166 784182 774410 813954 829527 855933 858313 953884 955629 4317549 4398834 40.25 71.9 1
13:10:51 2024-01-25 617840 615589 196440 194058 306415 311774 315744 310998 206080 204757 245937 251237 290565 291184 3597583 3888977 5577860 5377503 988827 1033064 276779 245012 253514 255654 284223 274947 275646 277329 198629 199700 648753 622858 1410006 1377971 423120 418185 607048 610592 748461 735876 781514 782973 825568 837190 801373 888852 1870816 1953700 1236844 1035440 660229 649291 783033 777740 814104 828799 855250 858313 953811 960260 4298461 4405363 40.25 71.9 1
13:10:52 2024-01-25 621393 615530 198102 194088 306164 311519 314939 310779 206481 205080 245866 251869 287377 290906 3591573 3880397 5557913 5383759 988864 1033064 278275 245012 253868 255226 284920 275597 274347 277894 198489 199700 647323 622858 1398022 1372115 422558 418480 609031 612627 749265 735086 781551 779541 823160 838406 802585 888218 1872146 1955029 1243179 1035440 660699 649368 784182 778364 813917 828180 854642 863410 953811 959581 4289333 4404912 40.25 71.9 1
13:10:53 2024-01-25 623872 613087 197648 194088 306437 312850 315708 310998 205405 205440 245487 251483 287162 290519 3594171 3867051 5527480 5383759 987253 1033064 278275 245012 255077 254869 283185 276091 273928 277364 198629 199387 643891 620194 1401454 1372115 420918 417264 606875 614003 747141 731572 780403 779541 818335 838212 804638 887586 1868123 1961464 1227249 1038761 662583 649327 784182 782936 814104 827562 857152 862528 952425 957807 4256965 4408395 40.25 71.9 1
13:10:54 2024-01-25 626351 612614 195895 193757 306235 309993 315636 312785 205268 205333 245866 251133 287498 290109 3594171 3850171 5511749 5382057 990078 1033078 279650 244259 254650 255689 281927 276868 274029 277754 197444 199526 653041 622858 1409717 1371135 423420 417228 603838 611349 749575 728747 782427 784085 820761 836661 806011 889039 1873477 1970132 1211907 1035440 665897 648832 780816 779541 815107 827562 855049 865060 956592 957547 4249794 4399061 40.25 71.9 1
13:10:55 2024-01-25 620181 612183 196547 193746 306092 311988 314007 311965 204938 205333 248006 251929 286785 291936 3598456 3853962 5551578 5383842 997288 1035267 277621 244876 253514 256949 283369 276091 274803 277364 197444 199700 659217 623261 1418216 1364843 423420 419665 604693 611725 751012 728488 782702 784110 820145 836661 806011 891682 1871972 1973834 1236844 1031761 665422 647456 778570 782539 818689 828732 850857 862528 958752 957278 4232900 4399061 40.25 71.9 1
13:10:56 2024-01-25 620186 612933 196205 194410 305160 311988 314963 311765 205223 204864 245972 252394 287220 290894 3604469 3850171 5568529 5408035 1002392 1035556 278168 245804 253479 256442 283419 276056 274803 277930 198350 200363 649402 621081 1416051 1363875 421514 419665 605809 614040 753799 731747 781551 785257 819529 829536 806994 895647 1876036 1983416 1200818 1028026 664198 651205 779710 782936 821015 825228 849086 865097 962979 957547 4192693 4399016 40.25 71.9 1
13:10:57 2024-01-25 616922 613123 197981 194405 304288 311952 314963 312157 205223 204864 245386 251832 285528 288513 3590686 3835078 5545848 5405176 1003107 1033290 277689 246316 253479 256554 283440 276020 274803 278769 198350 200700 644464 621081 1406172 1363875 421850 419665 605550 614475 753687 731055 781551 786368 819529 834265 806994 895573 1877369 1984551 1231442 1028026 664474 651205 780450 782936 821015 826394 849086 866367 965101 957547 4192693 4399061 40.25 71.9 1
13:10:58 2024-01-25 625734 613118 200523 194410 305160 313072 314963 312121 205257 208644 245215 252043 291235 290023 3596694 3832577 5552759 5405176 1004521 1036196 277315 245047 253514 256442 283830 276056 273681 277894 198629 199666 663902 617105 1431481 1367232 419619 419665 605550 612664 754761 728365 778113 786315 820145 834265 806935 895610 1877406 1980607 1217557 1028653 666372 653091 779710 779541 821015 827294 849086 864445 962979 960260 4195277 4386418 40.25 71.9 1
13:10:59 2024-01-25 622934 613226 195899 194239 305187 311443 315443 313583 204268 208680 245972 249704 285463 288586 3590686 3836339 5546739 5397455 1005961 1035928 279187 244942 256319 256480 281892 276091 275417 276285 197479 199422 648119 617832 1404045 1374063 420882 419150 605772 608860 752230 729496 778662 787556 827324 829536 802548 897564 1882749 1977072 1221323 1021742 662583 650912 778534 777031 821015 829419 847877 859969 965101 962429 4245643 4398739 40.25 71.9 1
13:11:00 2024-01-25 620784 613154 196201 194098 305697 310064 315960 311648 205688 204864 245972 249704 286477 288586 3591568 3883233 5549953 5384918 996474 1037033 279542 244736 254971 255584 283511 275913 275047 277347 199753 198763 660803 617471 1431619 1383283 422281 416974 607306 608860 750405 733237 778320 782973 826258 838406 797899 888852 1872008 1953067 1213790 1031028 662583 652691 784182 774828 815721 829491 853390 858313 956592 963826 4289111 4399061 40.25 71.9 1
13:11:01 2024-01-25 616274 613082 196542 193927 306092 311006 315960 311902 205223 204290 246352 250818 290637 292082 3591648 3900152 5577897 5389937 990274 1035556 278916 245215 256319 256194 284343 275104 275927 277611 198629 199875 642481 624643 1423136 1377971 423420 418480 609031 613363 747205 735959 781551 783529 825135 841137 801373 891579 1870816 1955029 1234925 1035440 659759 648832 784145 777227 813954 829419 855250 860763 953848 955593 4297875 4399061 40.25 71.9 1
13:11:02 2024-01-25 618020 611326 196210 194239 306092 312702 315924 310349 205896 204720 245421 251832 290637 290943 3591648 3866754 5562104 5383759 986754 1034470 276551 245047 254046 255372 284934 275842 275113 278074 198629 199909 648753 622413 1414027 1373510 422002 418963 609031 612701 751174 733876 782798 779541 822541 838478 804867 888777 1870816 1955880 1217654 1034703 660699 647456 784182 781827 816372 827562 855049 861915 953848 958903 4281524 4405363 40.25 71.9 1
13:11:03 2024-01-25 623403 613118 195895 194150 305374 310029 315960 311211 205257 208680 245215 251237 290637 290291 3589088 3844736 5517144 5383759 985941 1033069 278275 244705 254887 255654 282753 276674 274100 277504 198629 199492 653041 621081 1417537 1372620 421331 414700 607970 614074 747288 731173 780996 781864 822792 838514 804602 886322 1870816 1968967 1229168 1037285 664000 649824 783033 783492 811795 826394 857190 863830 952461 957511 4245643 4399061 40.25 71.9 1
13:11:04 2024-01-25 623885 612183 200523 194068 305231 309524 315600 312121 204302 208716 245593 251062 290642 290254 3591568 3847037 5511749 5376083 988403 1033078 279203 244089 254294 255689 282718 277079 273963 277329 198629 199457 663902 621835 1414347 1374300 420772 414700 607451 614074 746956 732105 779072 782973 820761 837226 806399 890045 1872146 1965091 1231087 1039877 666372 650744 781923 781827 813305 826978 857190 865097 953848 957547 4248675 4402109 40.25 71.9 1
13:11:05 2024-01-25 622048 611286 196478 193451 306523 311697 314078 313107 204904 208569 245593 250853 291069 292082 3591568 3851699 5522231 5385172 996652 1033064 277621 244670 253302 256477 282788 276091 274803 277364 198629 199387 663902 624719 1401280 1373510 423800 419978 604620 612330 748623 730819 783705 785928 822977 837844 806011 891682 1876190 1975766 1234925 1034703 665422 647456 782117 780683 816336 827562 853390 863793 957397 957547 4235923 4405250 40.25 71.9 1
13:11:06 2024-01-25 621132 613082 196508 194405 305877 313311 314742 311801 205223 208533 246144 251097 290695 292118 3596694 3857778 5553950 5394898 1000325 1033240 278275 245460 253514 257088 283541 276056 275224 277364 196861 200188 652302 620637 1426039 1363875 421551 420744 606298 615825 757823 731023 781403 788553 821043 834084 809759 897564 1877406 1984859 1231442 1029562 665422 651242 779710 782936 820868 826394 849086 866367 963016 959581 4192417 4402109 40.25 71.9 1
13:11:07 2024-01-25 625734 612969 200527 194405 305841 311952 314999 312157 205223 208387 244837 251272 285463 288550 3595009 3829961 5545100 5412007 1005332 1030029 276331 245460 253868 255725 283657 276091 273928 278181 197479 199387 660187 616065 1431457 1370171 419619 419368 604087 613637 755251 730745 778884 786315 824216 835962 807121 894786 1884171 1987100 1223207 1024654 665897 654939 781598 780646 821015 826978 849403 868840 962979 955556 4192693 4399175 40.25 71.9 1
13:11:08 2024-01-25 622971 613190 200489 194239 305800 311006 314676 311867 204904 208822 245593 250504 285671 288550 3589088 3829189 5526164 5380746 1005520 1034740 277494 245047 253514 255407 283419 276904 273127 277986 197444 198798 660187 616830 1413579 1372115 419656 419072 603838 610333 754873 728747 777699 787321 825721 837261 804793 896688 1884171 1983304 1132370 1026077 666372 654018 778607 778952 823350 828732 850296 863830 962297 963484 4198682 4386418 40.25 71.9 1
13:11:09 2024-01-25 621778 613154 195895 194098 306119 311479 314742 313840 204762 208387 246179 249739 285528 288586 3585152 3856903 5586706 5393137 1008209 1034740 278080 245083 254081 257088 281962 276056 275646 276285 197513 199110 650182 617832 1408555 1374063 420918 419665 604947 608860 754365 731609 776110 786442 826518 834625 802440 899068 1884171 1979081 1225090 1026077 666372 654445 778270 776677 818689 828216 851647 861229 965065 955629 4213140 4386418 40.25 71.9 1
13:11:10 2024-01-25 618292 613154 200559 194084 306128 311006 314042 313840 204904 204864 246007 250249 291073 288861 3594130 3855097 5561879 5389291 1009651 1033240 278080 245047 256101 256908 282978 275633 275646 276479 197513 199110 663902 618868 1416255 1374063 420918 419665 605550 608860 755948 732787 776383 786405 825056 829536 800238 899068 1885569 1977676 1221323 1021593 663527 652980 779378 778795 823350 829491 847877 862141 966836 963109 4245643 4395890 40.25 71.9 1
13:11:11 2024-01-25 616541 612650 195933 194410 304695 312023 315443 310922 205576 204290 245972 250504 285329 290291 3591390 3877844 5587714 5393137 999504 1034740 277263 245083 254650 255511 283688 275806 274803 276939 197444 199110 643891 615183 1408751 1383011 419619 417300 608131 610158 751129 735605 774658 781273 825056 837190 800238 889141 1874852 1968984 1236844 1031983 662583 654946 784145 777031 818747 831667 853942 862756 957950 963862 4279927 4408582 40.25 71.9 1
13:11:12 2024-01-25 617723 613226 196542 194063 306955 311443 315960 311256 205223 205297 246422 249739 290745 292177 3591568 3907854 5577026 5375806 988827 1033069 276813 245047 254294 255725 283653 275633 276528 276515 199485 199561 642481 622858 1426404 1381322 423420 418226 607306 610592 747838 735876 779294 782613 827324 838442 801373 890158 1873477 1955205 1221323 1036414 660758 653870 786026 777031 815841 829419 855710 860000 956174 962392 4311388 4408395 40.25 71.9 1
13:11:13 2024-01-25 616040 612183 196372 194075 305410 311725 315960 311211 205611 204290 245972 251272 290637 291728 3600920 3889336 5578127 5388776 986052 1033240 276813 245083 254294 255297 285392 276056 274383 278181 198629 200049 651611 622413 1405366 1374063 422222 418480 607122 614148 751236 734834 782702 780719 823160 838478 802329 886322 1870816 1958685 1239267 1035440 661640 650792 786933 782019 818165 831079 855747 863222 956445 961547 4286204 4411475 40.25 71.9 1
13:11:14 2024-01-25 626874 613087 195903 193927 305732 310029 315672 312928 205083 208716 245593 250888 290673 290254 3591652 3856911 5521074 5385448 988715 1033290 277621 244294 254685 256477 282788 276904 274383 277917 197444 199110 653041 622858 1418686 1372115 424351 417890 604517 611312 747838 728415 783385 784085 822578 834800 804675 890378 1873203 1967878 1234925 1032839 665422 650014 779710 781463 817583 827344 857608 864948 959273 957401 4247719 4405477 40.25 71.9 1
13:11:15 2024-01-25 620254 612183 198521 193480 306883 311916 314485 313107 204904 204864 245866 251379 290637 292098 3591652 3846903 5546259 5385448 997364 1033064 278078 245047 253514 256908 282788 276091 274803 277400 197444 199422 663358 623298 1428543 1364843 423420 419665 604517 612664 752230 728880 783259 786405 820798 836661 804675 894298 1877406 1971770 1213790 1031761 665422 647456 779158 781827 818689 826396 853867 866928 961927 957401 4238259 4408484 40.25 71.9 1
13:11:16 2024-01-25 621537 612179 195938 194401 304945 313738 315005 313989 205223 204864 245593 252429 290433 290146 3599260 3840310 5567701 5405829 1001001 1033738 278080 245874 253514 256477 283653 275862 275135 278181 198350 200049 650852 621081 1414578 1361805 422185 418322 605809 614475 754365 729505 781589 786405 820145 834302 807067 895876 1877406 1986017 1211907 1029562 662583 648868 778607 783492 821015 825228 851988 867021 964053 959240 4227159 4411839 40.25 71.9 1
13:11:17 2024-01-25 625365 616156 196133 194870 305160 311988 315443 312193 205434 205189 247094 252172 285610 288586 3602723 3838289 5550466 5405829 1008435 1034777 277494 245460 256282 255725 283892 276091 273963 278181 197444 199110 658758 616141 1416936 1370171 419656 419368 607451 612231 755436 728365 776971 784110 824399 835480 804069 895741 1882749 1987100 1221323 1024654 666161 648984 778019 781827 821015 827014 851509 862565 963016 961035 4212468 4402190 40.25 71.9 1
13:11:18 2024-01-25 621815 612825 196278 194225 305544 311809 314568 313804 204938 204864 246387 249773 287697 290082 3600920 3868330 5595677 5398761 1007515 1035510 276586 245632 258108 256513 284086 275864 275646 277169 197479 199110 654470 618427 1393239 1374063 421886 418652 607622 609063 755948 735442 778788 784110 826221 835480 800274 895647 1881411 1967878 1223207 1022469 660699 652166 781369 777227 821896 833362 849086 862179 964418 963145 4248966 4398796 40.25 71.9 1
13:11:19 2024-01-25 618108 616467 195835 195056 305052 311809 315852 312656 205936 205154 245972 250853 290709 288550 3602723 3886134 5587714 5394537 996769 1033276 278275 244670 255112 255689 283688 275633 275453 277364 199485 199422 643891 615183 1436801 1381322 419619 418190 608599 609063 752230 735355 774694 781500 826221 837226 802585 890415 1873477 1965091 1234925 1029562 661640 652655 786412 776677 818689 829455 851536 860006 956720 965261 4267723 4405363 40.25 71.9 1
13:11:20 2024-01-25 618164 616476 198525 194123 306951 311109 315852 312014 205439 205440 246246 249635 286434 288626 3594130 3897755 5559503 5384918 993810 1033276 277712 244841 254685 255689 284059 276091 274839 276285 197548 199110 655899 621465 1436346 1383283 423120 417890 606298 608860 747569 733757 779257 781864 826841 838514 800201 891616 1872045 1952257 1213760 1032495 662583 652166 784182 774958 813956 829563 857800 860187 955237 961035 4323589 4411475 40.25 71.9 1
13:11:21 2024-01-25 616384 612219 198521 194123 305517 311738 315672 310815 206261 204219 246074 251904 286888 291130 3601829 3889126 5582375 5384918 987457 1034083 278419 244876 254259 255261 284521 275826 273963 277917 198629 199735 642481 621969 1404554 1372115 423149 419072 607622 614037 751012 733793 783385 780719 823196 838550 804638 888218 1869214 1958685 1215735 1034703 661640 650014 785853 781827 816372 827014 855933 862565 953884 959581 4275624 4411475 40.25 71.9 1
13:11:22 2024-01-25 625468 613118 196244 193792 306992 312185 315636 312821 205336 205982 245902 251871 285528 290390 3603603 3855111 5511749 5385448 988715 1034819 279775 244294 254507 255725 281927 276745 274803 277400 197444 199735 654649 622858 1430104 1372115 423420 417300 604087 611961 747838 728402 783259 785406 823160 836047 804675 890415 1873477 1971023 1234925 1035849 666372 649364 781369 781827 816336 827562 855970 866367 957950 955556 4248966 4405477 40.25 71.9 1
13:11:23 2024-01-25 623587 612893 195899 194684 305115 313516 315666 312121 205542 208716 244837 252538 287661 290001 3607875 3844264 5559124 5418153 1003898 1035556 277936 245769 256739 255689 283733 276056 273822 278181 198629 199700 650182 620834 1439196 1364843 420547 420259 606548 613569 755436 731055 780403 786368 820761 835480 807030 897657 1877369 1989085 1231087 1026114 667071 653091 781923 784048 821015 827562 849086 866329 962979 963130 4192693 4402109 40.25 71.9 1
13:11:24 2024-01-25 623853 613619 195895 194357 306092 311952 315666 313035 204302 209080 245937 250435 286338 288667 3604190 3840647 5551190 5405176 1005243 1036002 278275 245083 256682 256194 281856 276904 274803 276515 197513 198971 671152 617545 1412562 1376992 421514 419072 604693 610158 753687 731572 774658 788672 827324 834229 804867 897928 1882749 1977072 1206365 1024654 664474 654018 779674 774958 823350 829455 849086 861266 967156 963789 4251711 4386418 40.25 71.9 1
13:11:25 2024-01-25 618292 613154 196337 194397 305187 313377 315185 311867 205542 204576 246352 250853 285230 290701 3596778 3889681 5618041 5404898 1008209 1038951 278275 246183 254873 256442 284521 275771 275784 277062 199753 199526 663902 619310 1410042 1374063 421514 421340 607306 610592 755948 733876 778113 787649 826221 834302 801373 897564 1881411 1973617 1217557 1022469 662583 653091 781561 776604 823350 829527 849086 860763 965515 963826 4251711 4399023 40.25 71.9 1
13:11:26 2024-01-25 613555 614521 196508 194951 304869 313083 315888 310704 205611 204720 245972 250853 285463 290295 3596778 3883256 5608477 5405176 1002467 1035928 276466 246078 256319 255654 284808 275211 275417 276479 199753 199596 655899 615788 1424565 1375661 422257 421377 609031 609457 756508 735438 776934 784085 827911 836661 801670 894522 1880075 1967878 1215673 1024379 661169 652628 783033 777227 821015 829491 849086 860763 961616 962392 4261116 4405363 40.25 71.9 1
13:11:27 2024-01-25 617596 613087 200456 194951 305120 311988 315702 310886 205862 204864 245972 250469 285879 290295 3606059 3889126 5610118 5413357 1001038 1035928 276501 245698 256319 255548 284978 275455 275417 277007 197479 199387 660187 616065 1427480 1378950 420155 419072 608480 613501 755410 735964 774621 784085 827324 838437 802585 892317 1881411 1967878 1238763 1026114 661640 654725 784182 778916 821015 829455 850857 861878 957433 965225 4255035 4398782 40.25 71.9 1
13:11:28 2024-01-25 618071 613154 195929 194405 306437 310717 315960 311175 205576 208387 245972 251028 285532 288513 3590261 3891804 5567701 5401280 998790 1038064 277208 245492 254971 255302 284778 275913 275240 277575 198629 199561 663902 615513 1410354 1377971 421354 419629 609031 611312 753687 736398 777811 784085 827324 839372 802585 892989 1880075 1967878 1213084 1026114 661169 652655 784182 779504 821082 829455 850857 862029 958788 965225 4266124 4405250 40.25 71.9 1
13:11:29 2024-01-25 619866 613190 195899 194357 306739 310029 315960 311867 206009 204864 246316 251062 286477 288477 3601829 3887366 5569899 5393137 995277 1038064 278916 245558 257410 256159 284343 276337 275504 277522 199753 199596 655899 616948 1417537 1383283 421354 418480 609031 612625 753687 735839 774694 782973 829527 837190 802585 890378 1880075 1967878 1236844 1029562 662111 654762 785853 776640 818689 829419 853353 862528 956720 964507 4276872 4411398 40.25 71.9 1
13:11:30 2024-01-25 623014 613154 196551 193752 306726 311006 315960 311867 205542 208680 246387 249670 285528 291633 3599358 3902671 5594698 5383759 988827 1035267 277621 245047 256682 256194 284236 276654 276207 276301 199753 199249 663445 622858 1420937 1385829 423273 418480 607306 608759 752353 734987 780554 782936 826841 838284 800691 891204 1877369 1955873 1236844 1032495 662583 652619 785853 777031 817530 829527 854642 860763 956684 965570 4279927 4408519 40.25 71.9 1
13:11:31 2024-01-25 618020 613118 196858 194063 306523 311006 315702 312121 205399 204864 246422 250818 290974 292082 3590298 3900077 5585986 5374380 989371 1033240 276813 244670 254259 255725 283653 275577 275993 277078 198629 199770 653041 622858 1402257 1381893 423911 418963 608994 611460 751123 735968 781314 784085 827690 838442 802511 891579 1876190 1953643 1223207 1033966 661640 650284 783589 777190 815107 829527 856309 860150 955914 955593 4319623 4405363 40.25 71.9 1
13:11:32 2024-01-25 615468 612183 196210 194063 306308 311443 315666 311211 205576 204290 245628 251508 290565 291633 3596778 3900189 5577026 5383759 990274 1032436 276551 244841 254259 255725 284521 274789 274803 277364 198629 200084 677314 625090 1418646 1376955 423310 419296 610763 612330 751012 735872 783817 782973 825568 837815 804037 892815 1870816 1955168 1234925 1037896 660699 649364 784182 779504 815721 829419 855896 863447 956592 955327 4301996 4437552 40.25 71.9 1
13:11:33 2024-01-25 621815 612650 196201 194405 306092 310971 315960 311894 205223 208680 245215 251237 291019 290327 3596694 3887126 5535781 5393137 986052 1033064 279203 245083 255042 255654 283653 276091 273928 278181 198629 199735 629760 620052 1424381 1376531 421892 419036 608404 613893 751546 733246 782516 781643 824734 838478 805852 891579 1873515 1962856 1223411 1035440 664076 649181 786412 782381 818109 828180 857152 862565 955914 960260 4277102 4414622 40.25 71.9 1
13:11:34 2024-01-25 623853 612897 197962 194410 306982 310029 315960 312157 205542 208822 247736 251622 285671 290943 3601829 3867162 5521074 5393137 987958 1034703 276744 244635 255147 255689 283419 276940 274803 278181 197479 199862 643891 622413 1430024 1373089 422490 417894 607336 615387 749413 732379 780255 784048 822707 841407 809457 892852 1873477 1970400 1231087 1038835 666372 651242 783033 783691 816299 827562 858411 867601 957950 958903 4258074 4411475 40.25 71.9 1
13:11:35 2024-01-25 623412 613082 197132 194405 306020 313738 314999 313071 205399 208569 246352 251062 290637 293201 3600920 3859470 5566301 5398663 998790 1033083 277427 245083 253514 257268 283135 276056 274839 277364 197479 200188 645052 624186 1408490 1364843 424021 418616 605550 615825 754612 732862 783780 789675 820615 837772 810610 894786 1878777 1973469 1236844 1032495 667324 649824 779674 783691 820433 826978 855049 865060 960183 957547 4235696 4405188 40.25 71.9 1
13:11:36 2024-01-25 623780 612857 200487 194405 305160 312901 314963 312121 205223 205151 245937 252429 290642 290291 3600920 3843039 5556171 5380746 1000964 1033064 277494 245083 253479 256477 283653 276056 274803 278181 198350 200363 652302 621081 1408862 1362908 422222 419665 605809 614475 753687 732862 783385 788516 822719 834120 809457 895461 1878777 1984788 1234925 1029488 664474 649327 779710 783974 821015 826978 851509 867639 962647 957547 4236385 4414880 40.25 71.9 1
13:11:37 2024-01-25 623817 612614 200527 194405 304901 312646 314963 312157 205399 204864 246007 252429 286956 290368 3600920 3843039 5562029 5423684 1003182 1033064 277494 245804 253514 256477 283653 276056 274839 278181 198489 200049 652302 621969 1418153 1362908 422185 420556 605550 614040 754365 731828 781589 786405 820969 836994 810573 895498 1878814 1982652 1231442 1030512 665422 651205 779710 783492 821082 827791 848936 866946 963016 959581 4196086 4405250 40.25 71.9 1
13:11:38 2024-01-25 622339 613082 200527 194405 305187 311952 315221 311683 204938 204864 244872 251692 285671 288640 3600920 3829961 5537306 5411895 1003898 1034809 277494 245083 253514 255689 283648 276056 273162 277894 197307 199110 658758 615788 1408617 1370171 421354 419665 605121 611761 755298 728365 777523 784110 824363 836071 805826 896499 1885569 1987724 1236844 1028310 667801 654977 781598 783937 822766 826978 849086 869495 966836 960260 4196175 4411475 40.25 71.9 1
13:11:39 2024-01-25 624475 613114 196205 194410 305549 311479 314383 313071 204727 208787 245972 249739 285879 288586 3596694 3834607 5539725 5413544 1003898 1033064 277884 245047 254081 255407 283653 277365 273127 277329 197479 199075 672602 617269 1408567 1374063 420882 419665 603838 609936 754761 729432 775832 786405 825568 836994 804867 894973 1882749 1984677 1152379 1027729 668278 654946 779378 781463 823425 829868 851434 863756 964418 955629 4214088 4402109 40.25 71.9 1
13:11:40 2024-01-25 621704 616472 195895 194098 306092 311733 314963 313804 205369 208533 246387 249739 285879 288622 3600920 3855097 5561879 5380746 1009651 1033240 278275 245083 254081 257088 281927 276091 275417 276779 197513 199561 650938 618868 1406696 1374063 423162 419665 605587 608597 754873 732778 776934 787556 826841 834302 802585 898204 1885276 1977072 1221323 1024796 664076 656379 779378 780352 821015 831667 852687 866966 967710 960998 4223494 4408118 40.25 71.9 1
13:11:41 2024-01-25 619903 613118 196201 194392 306690 311988 314007 313143 205223 204864 246352 249739 291230 290291 3600920 3864475 5593901 5380708 1009802 1033240 279007 245083 253090 257268 283383 275633 275682 276515 197479 199422 671086 619310 1400743 1374063 421886 418652 606875 609656 756508 733876 778113 787592 827462 834034 801979 898208 1882749 1974579 1221323 1023197 664474 653833 781561 779206 825693 829347 848974 863222 965639 965079 4247719 4399061 40.25 71.9 1
13:11:42 2024-01-25 617877 614139 196205 194405 304945 313377 315702 311787 205576 204290 246387 250853 285671 290327 3590298 3883294 5605003 5404179 998059 1033240 277494 245839 254650 255689 284720 275633 275224 277790 197479 199561 643891 615259 1412562 1381322 419656 419665 608517 610860 754365 737083 774694 784085 827911 837226 802585 894401 1880075 1967878 1236844 1026114 662307 652691 784182 779206 821082 834616 853183 863222 962038 967087 4266638 4405188 40.25 71.9 1
13:11:43 2024-01-25 626361 613159 197981 194123 305553 312259 315960 311175 205257 204864 246246 250853 285706 288274 3600920 3894868 5573056 5394813 995277 1029992 278275 245263 255077 255689 283764 276056 274839 277364 197479 198763 681301 617471 1423530 1383283 420918 417890 608599 608860 752230 734797 774694 782973 827462 838442 800201 887777 1872045 1958685 1236844 1031761 662583 652655 786064 774374 818109 829491 856346 861842 959162 965079 4272130 4411636 40.25 71.9 1
13:11:44 2024-01-25 618255 613154 196372 193757 306955 312628 315636 312014 205223 205151 246007 249289 290877 291749 3600920 3911369 5567701 5379919 988864 1033083 276813 244294 254259 255689 283405 275633 275453 275668 197513 199561 654470 622858 1421947 1380446 423420 418480 607306 610592 751509 735881 780996 782973 826221 838478 801707 890905 1873477 1955168 1223207 1033691 661640 651242 784182 774994 815758 829563 857800 860800 958225 964959 4320475 4411564 40.25 71.9 1
13:11:45 2024-01-25 617305 615337 196444 194194 306047 311006 315479 310704 206217 205009 246246 252008 290974 291221 3598215 3889089 5586052 5393137 991686 1033276 277171 245083 254081 255725 285192 275175 275453 277986 197135 200049 644464 622282 1405811 1374063 423120 419368 608517 614511 752230 735575 783817 781592 824983 838514 803464 891616 1872146 1958685 1243179 1035776 661169 649364 786412 781827 818109 828216 855287 865097 955237 960260 4288361 4427322 40.25 71.9 1
13:11:46 2024-01-25 622064 614731 196884 193621 306910 311774 314820 313594 205120 205440 245937 251272 290745 291271 3600733 3857778 5539725 5389291 993027 1036193 277656 244670 253903 256477 282969 276091 274940 277400 197479 199561 652347 622858 1421975 1370154 424322 419665 605121 610897 750975 729469 783817 786368 824399 835976 804675 892586 1872045 1968067 1234925 1034703 666372 649364 779710 781827 818109 827562 856346 866367 957433 957547 4259360 4405363 40.25 71.9 1
13:11:47 2024-01-25 623113 614658 198660 194195 306879 311845 313863 313000 205405 205440 246246 251099 287090 292145 3600920 3860066 5549050 5380858 997364 1033064 277656 245047 256049 257052 282779 276091 274803 277364 197444 199700 654470 622858 1410460 1364843 423721 419665 604947 612664 751546 729469 783817 786405 820932 836661 804675 893662 1872045 1971440 1211907 1029562 664474 648868 778607 784048 821015 826394 850894 866404 960219 957547 4239140 4408519 40.25 71.9 1
13:11:48 2024-01-25 624669 612224 197684 194159 304551 312687 315383 312050 205439 205440 246074 251904 286973 290556 3606059 3839322 5561917 5388455 1000774 1033064 277884 245118 253479 255725 283220 275842 274839 278181 198070 200363 645052 621491 1394977 1363604 423120 418652 605587 614511 753687 732412 783259 787556 820761 836071 806994 894340 1876036 1979878 1233800 1029562 664000 650284 779710 784048 821015 826394 850902 867639 963052 957547 4214812 4405363 40.25 71.9 1
13:11:49 2024-01-25 626356 612228 200563 194405 304910 311988 315155 314026 205336 205333 245902 252325 286973 288477 3602723 3837311 5557950 5396141 1002467 1033064 277156 245083 253479 255725 283220 276056 274575 278181 198350 200398 645894 620637 1412244 1362908 421886 419519 606875 614511 754224 732682 782702 787556 820761 835480 807067 895647 1877406 1984859 1239267 1029562 664474 651242 781923 784048 822766 826394 850902 867639 964418 959581 4202072 4408519 40.25 71.9 1
13:11:50 2024-01-25 624248 613123 200599 194405 305160 312638 314999 311902 205257 205333 247268 252186 287337 288405 3602723 3837031 5553636 5412630 1002430 1033083 277494 245667 253514 256265 284010 276056 275260 278181 198350 200398 647952 621081 1409163 1362908 422820 418358 605550 614511 755700 731645 782702 787519 820761 835480 807067 895647 1877406 1983452 1227530 1028794 664474 651242 779710 784048 822766 826978 850902 867639 964418 959581 4211287 4405188 40.25 71.9 1
13:11:51 2024-01-25 623545 613154 195899 194401 306092 311697 315479 312193 205323 203867 245972 250504 288102 288369 3612213 3847460 5552655 5408035 1003898 1036532 278008 245597 254259 256513 283220 277365 274976 277504 197513 199110 666620 616506 1410245 1374063 420918 419665 604087 609063 754365 729469 778113 788745 826738 836661 802329 895647 1881265 1979205 1228856 1026529 665216 652655 779158 777227 821015 829455 850290 862565 967156 963109 4223306 4386493 40.25 71.9 1
13:11:52 2024-01-25 617854 615805 195938 194088 306128 312901 314042 313143 205257 204290 246422 250632 291118 288658 3609632 3881068 5610292 5410740 1006081 1033064 278419 245839 255395 255584 284503 275175 275260 276550 197444 199770 655899 615788 1413915 1374063 420918 418652 608517 610428 755836 736921 777008 784110 826841 836661 802585 895647 1880075 1970671 1238763 1023197 661640 652166 783626 779577 820697 829563 850902 859396 963052 963862 4267473 4411475 40.25 71.9 1
13:11:53 2024-01-25 617453 613190 200532 194951 305223 311479 315341 310704 205611 204864 246007 251237 291073 288550 3600644 3909086 5593826 5410740 998639 1037475 276644 245083 254294 255297 284792 275877 275397 277329 197479 199735 654470 615183 1418012 1383011 419656 418480 608517 610392 753830 737013 774731 783529 825056 837226 802585 892391 1872082 1965091 1215673 1028026 662111 652691 784182 779541 819851 829491 852141 860006 957433 966663 4267473 4405363 40.25 71.9 1
13:11:54 2024-01-25 617926 613190 200494 194405 305913 311006 315960 311175 205576 204864 246007 250888 291244 288274 3590485 3898176 5577709 5406874 997364 1036738 277315 244942 254971 255654 284286 275633 275260 277400 198629 199492 667692 615183 1437870 1378387 419656 419337 608517 610860 754761 735876 774731 784085 826738 836011 802585 891720 1877406 1967878 1213790 1026114 661169 652655 786412 778401 821015 829527 850894 860006 957470 963862 4258344 4411475 40.25 71.9 1
13:11:55 2024-01-25 616173 613190 195929 194274 306982 310753 315960 312121 205576 208387 246007 249739 285567 288554 3590373 3888828 5573056 5406659 997364 1035965 278168 244942 254971 255478 284515 275913 274626 277257 198629 199075 654470 613426 1428826 1383283 419583 419072 608846 613577 755375 735876 774658 783529 827911 837190 804296 892317 1877369 1967842 1236844 1027989 662111 654039 784182 779467 820433 829455 852104 861229 957397 965907 4271964 4417773 40.25 71.9 1
13:11:56 2024-01-25 620747 613159 196517 194063 306987 310935 315119 312121 205908 205151 246352 249704 286104 290254 3590298 3902079 5581996 5394398 996474 1037290 279739 244907 254936 255548 283511 275949 275468 276900 198616 199526 658758 621835 1430710 1383283 424979 418999 608599 610592 750524 734797 780217 784085 829254 838514 801373 891541 1880075 1955029 1224853 1033230 664474 653797 785853 774958 816336 834256 858411 859969 957950 965225 4326955 4417497 40.25 71.9 1
13:11:57 2024-01-25 618020 612619 196380 194370 306523 311916 315924 310886 206183 204864 246352 252008 291082 291490 3606059 3894868 5593901 5408748 991649 1035817 278880 245593 256682 256336 285249 275455 275275 278074 198629 200188 645894 624643 1406601 1374063 423420 419368 609377 615550 751472 737444 783817 783529 826896 842329 805439 890341 1870816 1952196 1233006 1035440 661169 649327 786412 780646 816336 829419 857115 862491 956592 961035 4295859 4417773 40.25 71.9 1
13:11:58 2024-01-25 623885 612183 196201 194370 306739 310717 315960 312557 204904 209045 245593 251062 290974 290254 3590298 3855706 5521074 5393137 988664 1032806 278275 244670 257923 256159 283369 277309 275858 277611 198629 199909 654470 621081 1400856 1375007 422002 417853 607306 614475 747838 734465 783259 784085 822505 838550 807030 893059 1872146 1968584 1231087 1041794 664552 650744 786970 784048 816336 828180 858797 865060 953811 960260 4294142 4420840 40.25 71.9 1
13:11:59 2024-01-25 624807 613118 196201 193888 306992 309993 315666 313035 204870 209080 245593 251272 291046 290291 3599358 3857866 5521074 5393137 987958 1034532 277256 244294 254863 256442 282753 277079 274520 277468 198629 200084 643891 621081 1403690 1374574 422002 418299 606635 614949 750590 731164 781589 784085 825217 838514 806957 891579 1873477 1972069 1233006 1040313 666372 651205 784182 784048 813917 827562 858411 866984 953884 958903 4256851 4418004 40.25 71.9 1
13:12:00 2024-01-25 623885 613082 195895 193181 306992 310971 315112 313107 205223 208716 245972 251237 291046 290327 3599358 3852516 5521181 5393137 989821 1033064 278275 244294 255077 255689 282788 277079 274347 277754 198629 200084 654470 622282 1406696 1375277 422038 418040 608131 613820 746993 733303 782702 782973 820761 838550 809383 890120 1872146 1964397 1215673 1041362 664474 651205 784182 783492 813954 827562 858411 866329 953811 959581 4269392 4417773 40.25 71.9 1
13:12:01 2024-01-25 623890 612933 196517 193726 306992 311697 314449 313804 204904 204902 245628 250853 285636 291560 3590261 3853709 5546259 5392861 994482 1033064 277656 244635 253514 256837 281927 276056 274803 277329 199753 199700 653041 622783 1416196 1375552 424439 419679 605772 614074 751658 731858 783705 787050 824179 837779 806386 890378 1876190 1970671 1236844 1038023 666372 650488 784182 782936 816299 828732 858411 866984 959310 960260 4261116 4411678 40.25 71.9 1
13:12:02 2024-01-25 621576 612821 197128 194063 306550 312673 314007 313071 205223 208387 245628 251028 291046 292118 3590261 3859656 5549050 5388776 997364 1033064 276813 245047 253479 256872 282753 276020 275224 277790 197479 200049 649402 623181 1403127 1364843 424439 421712 606635 615825 753449 732899 783743 789675 823378 837735 809457 895573 1877369 1977072 1239267 1031247 665422 650284 779710 783691 823350 826978 848408 867639 962942 958903 4227191 4411475 40.25 71.9 1
13:12:03 2024-01-25 625328 613082 195895 194397 304797 311916 314604 312157 205942 208822 245215 250853 285636 288577 3606059 3833174 5537306 5413544 1003898 1033064 278275 245460 254081 255725 283185 277560 274347 277399 197479 199075 674052 616065 1409569 1374063 422558 419665 605121 613355 755687 732341 778921 789675 826628 838400 805937 895424 1888203 1982689 1165532 1026114 668278 656036 779378 778364 821015 829419 853829 862565 965786 962429 4232900 4399061 40.25 71.9 1
13:12:04 2024-01-25 618034 613154 196197 194401 306092 311988 313971 313107 205223 204720 246352 250960 291154 290477 3590298 3874932 5593977 5402516 1008929 1036002 278275 245047 258291 257268 283185 275211 275682 276515 197513 199666 664808 618719 1418262 1374063 422185 419570 608167 609027 756508 736034 781149 788516 830115 834120 801794 898092 1884171 1976501 1219440 1023197 662583 653091 781561 779243 823350 829491 849086 863372 967524 965225 4258344 4402109 40.25 71.9 1
13:12:05 2024-01-25 618292 613118 196201 194405 304660 311988 315924 310922 205576 204576 246144 250469 291046 290291 3606059 3897559 5595677 5402516 996769 1033170 276608 245083 254685 255654 284166 275826 274803 277329 197479 199387 643891 614743 1415619 1383283 420250 419072 608480 610392 753830 737083 774658 783729 828902 838884 804037 896372 1878814 1969835 1213790 1030512 663252 653577 785853 777263 819851 833989 853353 864681 957397 966627 4284559 4411475 40.25 71.9 1
13:12:06 2024-01-25 618292 613118 196874 193757 306992 310499 315960 311648 205223 204864 246352 249670 291069 290701 3600920 3911369 5561917 5383759 991686 1033078 277199 244824 254294 255689 283617 276020 275611 275668 197548 199700 651254 622858 1432742 1382302 424021 419072 607232 609027 749993 736490 781551 784085 827426 838514 804157 891241 1880197 1957883 1223004 1033156 664474 654909 787148 774958 818109 834256 857152 860539 959236 965225 4311222 4420840 40.25 71.9 1
13:12:07 2024-01-25 617416 614947 196205 194370 306119 311440 315666 310922 206039 204720 245628 251832 290565 291184 3608744 3895017 5586077 5388776 986052 1033157 278275 245047 254259 255261 285267 275826 274383 278181 197170 200014 650182 621081 1418216 1374063 422222 418480 609031 614511 751390 733757 783259 782973 823160 838550 807030 890158 1874852 1964731 1229168 1040619 664474 651095 786375 783937 816421 829905 859635 865097 953884 961968 4268788 4405174 40.25 71.9 1
13:12:08 2024-01-25 625254 612893 196517 194405 306982 310029 315960 312632 204938 209116 245972 251272 290709 288725 3601829 3864303 5527874 5394813 988677 1033064 277199 244294 255077 256442 282779 276904 274575 277790 197479 199700 654470 623177 1436264 1374063 423420 418480 605550 612664 748733 729469 783817 784074 824983 838442 806994 890378 1872008 1971770 1213790 1040619 668278 652146 784145 783974 816421 829245 858262 871363 956555 959581 4259749 4420840 40.25 71.9 1
13:12:09 2024-01-25 622493 612650 197098 194063 305912 311952 314520 313071 205223 208569 245972 251237 291230 292118 3600920 3859242 5536832 5393137 995238 1033064 277621 244841 254259 256687 282718 276091 274575 277329 197444 199735 654470 624364 1397481 1370171 424322 419665 607120 614074 751509 729469 783385 785812 824399 839372 805815 894298 1876036 1970671 1213790 1035440 668278 651256 783827 783937 817890 828696 857651 866797 958519 960888 4250722 4414836 40.25 71.9 1
13:12:10 2024-01-25 623438 615965 195869 194410 305585 311988 315924 312193 205799 205333 245215 252077 290637 288550 3590298 3833780 5558376 5400649 1003787 1033064 277458 245083 253868 255689 283220 276056 273928 278181 198629 200014 643891 617545 1412292 1364843 421551 418652 608057 614548 756508 731741 781589 786405 823304 836071 808248 898204 1877406 1989085 1233006 1026529 667108 654018 781369 783220 822766 827344 851322 868169 964271 962983 4206628 4411863 40.25 71.9 1
13:12:11 2024-01-25 625365 613154 195929 194401 306343 313441 315658 312815 204762 209080 245628 250366 285671 288513 3611320 3840235 5549050 5404179 1003898 1033304 278080 245083 253868 255725 281892 277365 274839 276515 197513 199110 669702 617024 1424302 1374063 421850 419665 605121 609027 754365 729505 776515 789864 827324 835480 804157 895647 1882749 1979169 1226973 1025528 666372 652655 779158 778916 821015 831521 850857 865653 967524 964239 4226151 4402210 40.25 71.9 1
13:12:12 2024-01-25 619782 615598 196474 194370 306092 312901 314042 313553 205439 205034 246352 250469 290949 288622 3600920 3872170 5593901 5398386 1006769 1029919 278275 245083 253090 257268 283507 275211 276298 276515 199485 199110 655899 618868 1420028 1375441 422185 418424 605883 609027 754224 733201 776971 790200 827462 834302 802585 898316 1882881 1977072 1236844 1023197 662583 653091 781652 777227 823059 834256 849086 863447 965786 967774 4253539 4411595 40.25 71.9 1
13:12:13 2024-01-25 616637 615603 196099 194198 305446 312718 314928 312157 205576 204576 246211 251029 291046 290254 3590485 3890874 5605003 5407749 1000262 1033078 276680 245839 254259 255689 285392 275633 275682 277400 197479 199735 654470 616065 1422736 1378387 420882 418616 609413 610897 755836 736921 774694 784085 825019 837226 802585 893026 1878740 1982940 1215673 1026114 661640 652655 784182 779504 821082 829491 850894 863447 960183 965225 4257192 4421172 40.25 71.9 1
13:12:14 2024-01-25 611291 616467 195831 194876 305123 311774 315816 311033 206227 204864 246179 250818 291118 288378 3611208 3900226 5586352 5398761 995314 1035556 278275 244670 254863 255689 284086 275633 274803 277721 197479 198763 659394 617471 1417146 1386232 421951 418480 609031 609027 753799 735964 778884 782973 829254 838550 801979 890378 1877133 1958685 1236844 1032495 664000 654342 786412 776677 819851 834293 855933 861266 957433 966663 4289333 4417980 40.25 71.9 1
13:12:15 2024-01-25 616246 616210 197063 193907 306915 311301 315816 313543 205439 205440 246316 251404 291082 291875 3595009 3922672 5590166 5383759 990980 1033064 277308 244841 256645 255725 283653 276056 276528 276479 197513 199770 660458 622858 1418503 1376493 424021 419072 609413 610860 750030 737967 783259 784085 828058 838514 802585 889806 1872146 1958685 1213790 1035776 661640 650744 784182 780907 816336 829527 858411 860006 956592 960767 4314617 4430869 40.25 71.9 1
13:12:16 2024-01-25 620050 616467 198525 194163 306730 311703 315816 311541 206080 204684 246246 252255 287090 291039 3605783 3900226 5589904 5394398 992144 1029155 276839 245083 254294 256477 285303 274947 275453 278181 196861 199735 656652 622282 1411179 1373791 423420 419665 609413 614511 752230 737967 783817 782973 825568 838586 804033 887777 1870816 1958685 1215735 1035914 661640 650284 786538 782936 818689 828216 855896 863793 956592 955556 4286481 4417999 40.25 71.9 1
13:12:17 2024-01-25 624438 612183 196201 194392 306735 312185 317603 312821 205439 205803 245866 251168 286278 291007 3602723 3872466 5533893 5394636 986988 1033240 276779 244670 255112 255689 283220 276940 274383 277986 198629 199735 643891 620194 1424969 1373089 422222 417858 607306 614475 749302 733757 782702 783171 823160 843366 808211 891616 1870816 1965054 1211907 1038849 665422 651242 786574 784048 815721 828732 858411 866946 955237 959581 4264679 4417773 40.25 71.9 1
13:12:18 2024-01-25 623587 611322 196581 194234 306559 311988 314742 313553 205371 205368 248468 251133 286839 292422 3607875 3858966 5558376 5398263 998790 1033064 276922 245698 253479 257088 282986 276091 275224 277790 197479 200049 653011 622858 1417121 1362908 424021 418687 606751 615419 754365 731860 782729 788745 822578 836661 808821 895741 1877406 1979878 1233800 1029562 664474 650284 780816 784048 820868 827562 850857 867639 963052 958903 4223343 4414622 40.25 71.9 1
13:12:19 2024-01-25 625090 613118 200594 194405 305124 311952 315960 312157 205257 204864 247268 251799 287292 288365 3612133 3848127 5558376 5411707 1006013 1035556 277458 245632 254081 255725 283511 276904 273162 278181 197444 199110 660187 615788 1411259 1372115 420918 419665 605121 612701 756074 729432 779331 786368 825568 836661 805852 897564 1882749 1980607 1226973 1026114 667619 653613 779710 781273 821015 829419 850641 864482 963052 961071 4212026 4399061 40.25 71.9 1
13:12:20 2024-01-25 619748 613190 196372 194088 306092 311479 314742 312754 205223 208423 246387 251016 290709 290282 3613928 3871649 5593977 5408035 1006769 1033276 278488 245527 256246 257232 281962 276056 276105 276230 199753 199145 678940 617545 1409467 1374063 422222 419665 605550 610481 754924 731718 778113 789900 825056 835480 802585 900995 1882749 1975404 1165532 1026114 666161 652691 779710 777988 821015 829455 850931 862565 967156 963594 4235432 4405363 40.25 71.9 1
13:12:21 2024-01-25 617149 613154 196240 194405 306092 314145 314007 313297 205399 204720 246422 250504 290745 290291 3614996 3886191 5618302 5414609 1006050 1035203 277494 246183 253479 256589 284916 275597 277078 277364 197479 199596 654470 616658 1417278 1377411 421551 418687 608994 610860 756508 736921 777008 786315 827462 836011 802585 897022 1880075 1967878 1215673 1024654 662651 653091 781923 777263 823096 834293 848445 860006 965786 963862 4267473 4405676 40.25 71.9 1
13:12:22 2024-01-25 616541 612893 195933 195220 304937 311952 315960 310957 205611 204864 248468 250888 290540 288694 3601032 3913002 5610292 5416293 997364 1036081 277315 245047 255042 255654 284180 276056 275397 277257 197479 199653 653041 615788 1415430 1411909 420918 418480 608249 609063 753830 735876 777008 783529 829572 838442 802585 893026 1877406 1966213 1215673 1031028 662583 654111 785853 777227 819851 829491 855287 862528 959162 966663 4283211 4414540 40.25 71.9 1
13:12:23 2024-01-25 615667 612255 197124 194269 306771 311006 315738 311902 204938 204290 246387 251272 290637 291557 3590336 3911294 5593977 5397455 990786 1035230 279256 244942 254544 256265 283617 274333 276564 277364 197479 200119 644464 623177 1405034 1374063 424021 419519 612214 612701 751012 737444 783817 783529 825568 838478 804037 891682 1870816 1955910 1231087 1037580 661169 649364 786412 781827 818689 829599 857800 862528 956008 961035 4305238 4423892 40.25 71.9 1
13:12:24 2024-01-25 625365 613226 196201 194405 306992 309812 315960 312193 204336 208605 245628 251272 290745 288748 3604469 3867199 5530399 5409482 990786 1035965 278899 244907 255042 256121 282647 276797 274626 277986 197444 199735 663902 622858 1463936 1374063 424021 418480 605550 612701 749228 731306 783817 783878 824399 838478 807030 891724 1876036 1973654 1234925 1038835 667619 651242 782478 782936 816336 825815 858411 868169 957360 955556 4258074 4417961 40.25 71.9 1
13:12:25 2024-01-25 621311 612219 196551 194405 305804 312682 313756 312228 205576 208569 246007 251062 290433 291912 3590336 3861539 5567701 5400009 1000105 1035556 278060 245492 255595 256878 283511 275984 274661 277842 198629 200188 645000 623949 1442705 1362908 424021 421450 606409 614874 753830 731755 785345 788745 820798 838924 807067 895647 1877406 1977072 1215059 1029562 665422 650744 779710 784048 823132 826978 850253 867639 963052 958903 4217819 4411475 40.25 71.9 1
13:12:26 2024-01-25 626351 613118 200527 194405 304123 311952 315479 312157 205257 208533 244872 251867 290877 288550 3611320 3843039 5558376 5421274 1004086 1032436 277634 245972 256319 256230 283511 276797 275381 277878 198629 199596 665352 616468 1427460 1364843 420620 418029 606445 615825 756361 729396 781240 786368 823160 836516 807067 898204 1880075 1986266 1217557 1026114 668094 654946 780816 781790 822766 829905 851836 866329 964381 960998 4208230 4405250 40.25 71.9 1
13:12:27 2024-01-25 621535 613154 195925 193847 305841 311662 314706 312714 204870 208680 246316 251190 285567 288550 3606059 3863361 5574240 5402516 1006694 1033157 278275 245047 256246 256949 282594 276424 275978 276301 199753 199387 689974 616948 1418216 1376531 421965 420222 605883 610592 753687 729432 780034 788672 827911 835444 804867 899490 1885428 1983186 1228856 1026114 666372 652619 779122 777914 821015 829419 850857 862528 965786 963557 4241982 4405363 40.25 71.9 1
13:12:28 2024-01-25 617854 612929 195899 194208 306047 311952 314007 312815 205223 204864 246352 249739 285636 288622 3610272 3879388 5605003 5411895 1003147 1033064 277884 245804 253090 255725 284055 274947 275784 277043 199753 199770 655899 620637 1441994 1379930 422973 422048 610292 612587 758121 735997 779294 786405 830115 836661 802511 900165 1882749 1977072 1240683 1024654 662307 653091 784145 778916 823350 829527 852116 861229 964381 965225 4275309 4417773 40.25 71.9 1
13:12:29 2024-01-25 620050 613154 196264 194375 306766 310464 315960 311612 205542 205151 246007 250853 285706 288477 3590298 3888552 5585986 5402516 996769 1036002 278275 244841 255077 255689 283653 275633 275224 277754 197479 198867 676951 617642 1457179 1388202 422038 418044 609272 611460 753151 735171 780147 783691 829841 838514 802440 894922 1877369 1967878 1236844 1031983 662583 654574 787456 777263 820433 829455 854642 862528 959913 966663 4283211 4417773 40.25 71.9 1
13:12:30 2024-01-25 620349 613118 196551 194234 306946 311689 315960 312121 205542 204720 246387 250853 290974 292123 3608632 3922686 5595677 5398263 987457 1033064 279203 244841 254259 255261 285156 276056 274768 278181 198629 199735 658102 621388 1396959 1376531 423463 420744 611631 614328 752728 737333 785980 782826 825421 843258 804638 889039 1876190 1961464 1221492 1036916 662583 651095 787725 784048 818747 829383 857115 865060 956592 955556 4285993 4420840 40.25 71.9 1
13:12:31 2024-01-25 625090 613082 196504 193582 306992 310935 315443 313071 204938 209045 245937 251203 291046 290737 3608632 3859656 5522231 5393137 991574 1035556 278152 244294 254259 256442 281927 276091 274803 277559 197479 199561 653041 624643 1421854 1372115 424476 420410 606747 614949 753151 732899 787738 788553 825421 840217 808882 894350 1876143 1970671 1238763 1035440 666372 649327 781369 783134 819851 826978 855896 867601 960146 957547 4256851 4411475 40.25 71.9 1
13:12:32 2024-01-25 619707 612614 195933 194405 304754 311988 315666 312157 205257 205295 245593 252315 290565 290363 3606059 3848506 5567701 5421274 1002430 1033069 277884 245597 253479 256477 283383 275862 274803 278181 198629 200328 665700 620194 1421165 1364843 422185 418687 607306 617583 756361 734987 783705 790237 822395 835925 811188 898054 1880114 1986718 1225573 1029562 666372 651256 779710 784048 821015 826978 855772 866329 961579 960260 4242305 4411475 40.25 71.9 1
13:12:33 2024-01-25 625176 613082 200492 194405 305124 313738 314706 311836 205257 208680 245972 252605 290974 288622 3615424 3848506 5567701 5417407 1002467 1032885 277458 245632 253514 255689 283287 276020 274871 278181 198629 200363 647323 619310 1416413 1361805 422820 418687 607250 615856 756508 734987 782998 790465 824511 835335 808637 898185 1878777 1990816 1219705 1029451 664948 651205 779710 785682 823350 827562 851285 867639 962832 959581 4234075 4411475 40.25 71.9 1
13:12:34 2024-01-25 619273 612969 195938 194410 306092 311479 314007 313804 205223 208680 246387 249773 285879 290291 3603301 3872760 5593901 5388417 1008929 1033064 278275 245012 253514 257268 282757 276056 276069 276515 197513 199561 663902 619310 1420696 1377971 422820 420854 607306 610592 757026 735964 782657 789864 828632 835480 806029 900343 1888166 1981895 1145295 1028310 668000 656342 781042 780907 821015 829491 852141 865615 966476 963826 4235621 4411475 40.25 71.9 1
13:12:35 2024-01-25 617416 613118 196512 194405 305191 312937 315443 312086 205576 204720 246387 251237 291046 290291 3605797 3888552 5614328 5413544 998768 1036923 276644 245804 254224 255654 284521 275826 275682 277364 198629 199700 653041 616065 1412446 1376992 422185 421377 609413 610860 756346 737967 779257 784147 827462 839030 802585 897564 1885569 1974579 1219440 1026114 662583 654445 786026 780352 825693 834075 851509 861229 965515 966627 4270522 4411791 40.25 71.9 1
13:12:36 2024-01-25 618255 613633 195356 194951 305160 311440 315780 311175 205896 208387 246352 251237 291046 288513 3611320 3907777 5586077 5406004 995351 1033170 278275 245047 255112 255689 284787 275826 275224 277400 197479 199075 678401 617031 1420324 1386232 422185 418480 607983 610481 754094 735876 778076 783529 829841 838514 801979 890341 1877369 1960491 1215673 1034934 665897 656342 787493 779243 820359 829347 857608 863185 957360 966663 4290204 4420840 40.25 71.9 1
13:12:37 2024-01-25 616040 613082 197501 194397 306523 311006 315702 312121 205688 204864 246422 250469 290646 292082 3610272 3934010 5593977 5393137 991012 1033286 278811 245047 254259 255654 284521 275175 275611 278308 198629 200014 652302 622858 1405294 1374063 425256 419665 609844 610897 751658 738059 783385 782930 827324 838478 804867 890378 1873477 1953104 1213790 1035440 662651 654939 786375 779206 817583 834111 857003 861640 956445 965717 4326955 4437571 40.25 71.9 1
13:12:38 2024-01-25 616040 612614 196342 194234 306726 311697 315780 311648 205896 204290 246144 251272 290455 291184 3600920 3909845 5585910 5389291 988827 1033064 278275 245012 254294 255689 284956 275175 275646 277986 198629 199735 655202 622858 1426507 1374063 424322 419665 610275 613733 750405 737444 783817 784085 827324 838248 804867 890378 1870816 1955873 1234925 1036511 662111 650744 786412 783134 818747 834616 858262 863222 957839 965033 4325183 4433664 40.25 71.9 1
13:12:39 2024-01-25 622431 613272 196747 194405 306308 311479 315960 310668 205542 205440 245593 251832 290637 290327 3598055 3877882 5538593 5402516 986754 1033064 278275 245047 254650 255440 284521 276091 274383 278573 197444 200014 650182 620052 1403735 1374063 423420 419072 607586 615419 751092 734987 783817 784085 823160 843366 809395 890378 1872146 1964434 1229168 1040313 665620 651205 786970 784048 815721 829722 860024 868169 955053 960187 4273313 4430487 40.25 71.9 1
13:12:40 2024-01-25 624639 612219 198260 194405 306092 312697 317748 311140 205365 208751 246092 251272 287090 290291 3590298 3877882 5539725 5394813 986015 1033290 278275 245523 255112 255440 283419 276904 273963 277986 197479 199735 651611 620052 1408751 1374063 423120 418480 606672 614000 749993 732691 783259 784085 824363 843330 808784 889708 1873477 1967607 1227249 1041053 666372 653091 784944 784048 816299 827014 858411 868169 961107 963484 4263881 4430807 40.25 71.9 1
13:12:41 2024-01-25 623702 615603 196448 193717 306992 312185 314999 313583 205371 205368 245937 251237 291046 291619 3611320 3857778 5530399 5394813 993814 1033064 278169 244670 254259 256837 281680 276940 274803 277364 197444 199700 657280 624643 1428894 1370171 424623 419665 606445 613569 753151 731572 783878 787556 825568 837226 809395 895052 1873477 1973617 1213790 1037322 667145 650284 781923 782576 818689 826978 857190 867639 960146 959240 4272320 4421001 40.25 71.9 1
13:12:42 2024-01-25 622700 615075 197059 194229 305903 312723 314928 313071 205257 208569 245972 251554 286485 292082 3600733 3867051 5567701 5410421 998077 1033157 278684 245804 253302 256837 282890 276056 275417 277364 197307 200363 647952 621454 1407897 1364843 423420 418723 607306 616292 755436 733237 783817 789593 822541 836661 809395 897573 1880075 1983416 1231442 1029562 665422 652628 781369 784048 823059 828732 850253 868169 964418 960260 4231231 4424309 40.25 71.9 1
13:12:43 2024-01-25 625107 614722 195861 194880 305912 311774 315744 312673 205405 209009 245558 251272 288066 288518 3608632 3839233 5546035 5403879 1003898 1033064 277884 245083 254046 255689 283419 276091 273928 278181 197513 199422 679126 616065 1408280 1372115 421886 419665 605550 613569 756508 729606 779257 787556 827324 837844 805852 897835 1882749 1980644 1226973 1023582 668094 654075 779710 780683 820868 829419 852104 865097 964418 962429 4217467 4411791 40.25 71.9 1
13:12:44 2024-01-25 623113 616472 198381 194300 305620 311809 315780 313881 205199 206018 246246 250680 285671 288622 3600621 3853962 5556171 5409685 1000964 1033064 278275 245047 254259 255725 281659 276940 274575 276194 197513 198763 649528 616948 1413579 1374063 423162 419665 605809 610481 754365 731572 776971 789864 825056 835480 805439 900920 1881265 1982837 1238763 1024654 665422 654297 779710 777227 824262 829491 850902 863556 967156 963826 4248966 4404912 40.25 71.9 1
13:12:46 2024-01-25 617947 615557 198246 194159 305548 313603 313540 313173 205473 204505 246246 251064 287292 290109 3610272 3895653 5614328 5420165 1000262 1035510 276608 245804 253868 255183 284556 275211 274839 276939 197444 199387 654470 615074 1419266 1377971 420584 419665 609413 613164 755836 736921 777273 784085 825019 838884 802585 892989 1880075 1967878 1213084 1026114 662583 654574 784182 779541 823350 829563 853390 861266 961616 966663 4270522 4417773 40.25 71.9 1
13:12:47 2024-01-25 619630 613118 196205 193792 306739 312850 315708 311907 205656 205440 246281 249635 285926 288441 3610454 3913403 5584483 5389291 993102 1035817 276813 244670 254650 255689 283653 276056 274839 276479 198409 199110 648119 620497 1424586 1383283 424021 419072 609031 609063 751129 734797 782427 784085 829841 838586 802585 890341 1877406 1953104 1223004 1033966 664474 654018 786412 777813 817530 835471 858835 862756 957950 965261 4322762 4411791 40.25 71.9 1
13:12:48 2024-01-25 613472 613118 196538 194405 305804 311006 315960 312601 205799 204686 246936 252140 287436 291925 3613036 3934076 5595677 5402516 991649 1033157 276779 245558 256319 255725 285045 274754 275453 277790 197170 200188 658827 622858 1413697 1374063 424021 419665 610311 614511 751546 737444 782729 782973 825568 838550 805815 889076 1873477 1958742 1237311 1037396 662583 650744 787725 781389 818689 829455 857800 864445 954658 962161 4286481 4421316 40.25 71.9 1
13:12:49 2024-01-25 624811 612897 196240 194405 306559 309993 315960 311902 204938 208822 248006 251799 287359 290447 3607227 3881672 5522194 5394898 989935 1033585 278275 244670 255147 255689 282801 276797 274575 277790 197444 199700 653041 621969 1446687 1374063 423420 418480 605587 614475 750590 733858 782702 784085 824399 838550 807067 890105 1873477 1967878 1233006 1038844 667108 652628 784182 784048 816372 826432 858411 867639 957950 960260 4267473 4420840 40.25 71.9 1
13:12:50 2024-01-25 622053 611286 197167 194234 306123 311988 314485 313071 204938 208423 246007 250853 290601 291826 3613928 3863084 5564554 5402516 997364 1033064 278916 245285 253055 256477 282986 276056 274803 277078 199753 199561 643891 624643 1424377 1369200 424623 420113 605809 613134 752230 730538 783878 787556 825568 837190 805852 894596 1877369 1972069 1236844 1035440 667619 649364 781561 781827 819851 827050 855933 867021 961309 957547 4248966 4417998 40.25 71.9 1
13:12:51 2024-01-25 620932 612655 195895 194405 303798 313149 314999 312157 205257 208533 245628 252077 290565 288847 3604469 3850721 5576530 5410234 1003084 1033157 277494 245632 253514 255725 284121 276091 274575 278181 198489 200363 647323 620573 1405594 1361880 422222 418723 607306 615900 756236 733757 783259 788150 820798 836661 809431 898316 1877406 1984859 1221492 1029562 665897 653091 781369 784048 823350 827562 851509 867639 965101 955593 4201889 4414622 40.25 71.9 1
13:12:52 2024-01-25 623550 613154 195895 194405 305196 311443 315479 313583 205049 208680 245972 249739 291230 288550 3624908 3846501 5558979 5416293 1003748 1032917 277741 245492 254046 255725 281962 276940 273963 277484 199753 199075 671152 615788 1408617 1371130 422558 419665 605550 612664 756508 729469 778113 786405 826738 837844 805852 895652 1881265 1980607 1165532 1026114 667619 654799 779158 780683 821015 829419 850894 864823 965101 962465 4220829 4404912 40.25 71.9 1
13:12:53 2024-01-25 626936 613118 195938 194410 305827 312901 314007 311902 205542 204290 246179 249773 290637 288622 3595492 3877733 5618181 5416293 1006769 1032991 278204 245663 255234 256336 284343 275175 275646 276550 198629 199700 659294 618719 1408662 1374063 422222 418723 609031 610664 756346 735968 779294 786442 828668 835803 802585 899635 1882749 1970294 1217557 1022469 662583 654018 781923 778952 824298 834293 850296 860043 965786 966663 4259901 4414540 40.25 71.9 1
13:12:54 2024-01-25 618025 613190 200387 194951 304910 311988 315960 311385 205896 208387 245972 250853 291046 288622 3600658 3897373 5597026 5418956 997326 1033028 277777 245527 254971 255478 283511 275913 275275 277221 197444 199110 674052 615742 1434094 1389189 421514 419072 609377 609961 754761 738585 776971 783529 829841 838514 802585 892850 1877406 1960883 1236844 1031761 662307 653613 786412 777227 819851 829527 855287 861915 957397 966663 4286481 4414540 40.25 71.9 1
13:12:55 2024-01-25 615631 612893 196551 194234 306550 311443 315738 311902 205542 204290 246352 250888 290455 291425 3607700 3913288 5589904 5394912 990673 1035556 278952 245215 254188 255584 284379 274683 275468 277647 198485 199875 643035 622858 1425363 1376992 424322 419227 612798 612194 750975 737967 783817 786315 825056 838514 804867 890378 1870816 1955910 1215673 1035836 661640 650284 787530 781236 816372 829527 858411 861303 956592 955593 4314617 4423995 40.25 71.9 1
13:12:56 2024-01-25 623890 613154 196205 194410 306119 310029 315960 312121 204762 208787 245593 251062 286342 288622 3603488 3873120 5530399 5390536 988146 1032332 278096 244802 257959 255443 283151 275949 273822 277647 198629 199596 650182 620052 1419189 1374063 423420 418480 607306 614511 750020 732682 782702 784085 823160 843185 809431 889076 1872146 1965091 1231087 1040313 666372 652166 784182 784048 815767 825815 860248 867639 955237 960260 4267446 4414540 40.25 71.9 1
13:12:57 2024-01-25 619903 611322 196542 194225 304400 311988 313428 312193 205336 204864 245593 250888 290157 291307 3610272 3867051 5573056 5413544 998077 1032332 278455 245460 258327 256194 283171 275842 274591 277451 198629 199909 652302 622858 1443416 1366259 424979 421749 605587 614511 753830 731609 783631 789675 822541 837844 808821 896499 1880075 1977072 1223617 1029562 664474 650451 779710 784048 820734 827562 850894 869877 964418 959581 4235696 4414264 40.25 71.9 1
13:12:58 2024-01-25 623587 614695 195938 194414 305196 311006 314999 313840 204336 208423 245972 249704 290745 288550 3590336 3872910 5586352 5404179 1006769 1033276 281792 245047 258327 257088 283282 275211 276069 276550 197513 199805 665352 620052 1404911 1377971 423010 422048 608994 612330 758121 737046 779109 786368 828668 836661 802440 900662 1882749 1977072 1219440 1024654 663252 653091 783033 777263 823132 834293 850902 860043 965786 965261 4267723 4414540 40.25 71.9 1
13:12:59 2024-01-25 619532 613118 196298 194094 306523 310029 315960 311211 205257 208387 245593 249739 290834 288550 3600920 3900226 5569937 5387210 993102 1033078 276551 244824 254685 255689 283653 275633 274839 276515 198098 199110 672873 621081 1450574 1387803 424138 419186 608994 611894 749920 734820 780810 784011 832033 838550 802585 889745 1874846 1955910 1221155 1032495 664000 652907 788272 777227 817530 835471 858411 862794 956415 965261 4333265 4420840 40.25 71.9 1
13:13:00 2024-01-25 618292 612897 196240 194410 306128 311760 315960 310268 205576 204864 245593 251867 290157 288622 3606059 3880077 5551595 5388776 983214 1033157 278275 245047 254081 254905 285289 275633 274383 277986 197135 199596 660274 620637 1422499 1373089 423200 418927 608994 616703 751849 733683 783743 783455 822977 843149 810610 891541 1870816 1961464 1231087 1041165 664474 651242 785853 784048 816421 826396 858411 867021 953884 959581 4278172 4423892 40.25 71.9 1
13:13:01 2024-01-25 622971 611631 196517 193220 306775 310971 314042 313107 204336 208423 245593 251062 290673 291221 3599997 3857778 5537306 5394912 993773 1033064 277656 244670 253479 256872 281927 275633 274383 276848 197479 199596 642481 623742 1404399 1364843 423800 418616 605587 615387 754873 733905 787176 790237 823014 839030 809420 896650 1881453 1973469 1236844 1032495 667324 650532 781923 782900 818689 826978 855747 867639 959430 960260 4257790 4414622 40.25 71.9 1
13:13:02 2024-01-25 612130 612147 196201 194405 304533 311952 314928 312086 204904 205151 245593 252008 290565 288586 3590298 3852387 5567701 5427484 998152 1033064 277458 245460 253479 255689 282753 275597 274768 278181 198489 200328 654477 621081 1422363 1363875 422820 419570 607306 616932 755972 732862 783556 791926 825135 837503 809247 899411 1878777 1984714 1233006 1029525 665897 651205 781369 786093 824521 828732 850857 867639 964234 962448 4230208 4418004 40.25 71.9 1
13:13:03 2024-01-25 622339 613118 200559 194946 305156 312646 314706 312521 205508 205440 245972 252605 290864 288586 3611208 3852299 5577860 5411595 1001715 1032792 277263 245804 253514 256442 283383 275633 275613 278573 198629 200328 645894 620194 1419069 1361805 422185 418687 606728 616292 755836 733720 783259 788672 825721 838777 811765 898954 1881490 1988327 1223411 1031983 667895 651059 781369 784048 823350 828966 854279 869495 965101 959581 4227191 4417773 40.25 71.9 1
13:13:04 2024-01-25 624920 613154 195903 194375 306052 311443 315666 312121 204904 203833 247582 249739 285463 288513 3600621 3850721 5558376 5404502 1003898 1033064 278275 245047 254046 256442 281927 276904 274768 277134 197513 199249 669702 616027 1439828 1374063 422185 419665 606672 609027 754900 730529 778076 790460 827426 836661 806399 901874 1888166 1983304 1165532 1026114 668278 656305 781042 781463 821015 829455 852747 863793 969217 963753 4257657 4411791 40.25 71.9 1
13:13:05 2024-01-25 617997 613082 196201 194401 306092 311952 314662 313107 205223 204720 246352 249739 290637 288586 3611320 3887212 5605003 5411895 1003624 1033157 277884 245597 253267 255689 284370 275175 275646 276550 197444 199110 653041 615349 1451475 1374063 421551 419606 609413 610860 756508 737967 778113 786315 827426 837190 804157 898302 1885569 1975404 1219440 1024882 663527 653981 784145 779243 825693 834433 851509 861229 965786 965225 4270522 4417773 40.25 71.9 1
13:13:06 2024-01-25 619778 615594 200496 194951 305124 311952 315960 310349 205576 205009 245972 250853 291118 288513 3610272 3912479 5595677 5413268 996732 1033064 278275 245047 254863 255440 284485 275633 275224 277329 199485 199700 651611 614837 1413478 1381322 420882 419483 609377 610860 754365 736921 776934 783729 827426 838442 804867 892989 1877369 1967878 1215673 1031209 663601 655766 787148 780464 823350 829347 853942 863222 962672 966627 4272168 4427152 40.25 71.9 1
13:13:07 2024-01-25 619308 613118 195899 194058 306955 311670 315924 311648 205223 204864 245593 249704 285671 290524 3606059 3913337 5584978 5393137 992375 1033069 276779 244294 254294 255689 283298 275633 274803 276479 198409 199110 658758 621081 1426587 1383283 424021 419072 609031 610592 751509 734797 781551 784085 829841 838550 802585 890341 1872008 1955029 1221155 1035440 664436 654835 788053 779348 816189 834148 858299 861879 957839 967087 4336361 4411488 40.25 71.9 1
13:13:08 2024-01-25 617204 612933 196512 194375 306559 311443 315630 311175 205576 204290 245972 251272 290565 290943 3605319 3911369 5593977 5393137 988827 1033064 277399 244841 254259 255689 284956 274982 274839 277364 198629 200188 645894 622858 1410119 1374063 424322 419665 610275 613098 751658 738059 784935 783813 826738 838478 806011 891682 1873477 1955873 1233006 1037322 661640 650744 786970 783691 819913 834616 858299 866146 958556 962947 4311043 4430205 40.25 71.9 1
13:13:09 2024-01-25 634545 613082 198241 194093 306730 310029 315960 310668 205257 205440 245558 251272 290974 288622 3608632 3886469 5549050 5402516 984576 1033064 278811 245047 255077 255261 283617 276056 274347 278181 197444 199735 651611 620194 1424900 1373089 423420 418480 607306 615149 749463 732645 783259 784085 824363 843099 808784 889160 1873477 1967286 1231087 1041053 667108 652628 784182 784048 815721 829759 860637 870071 956445 962983 4263881 4424223 40.25 71.9 1
13:13:10 2024-01-25 623853 613082 196210 193451 306987 313072 313720 314274 204904 208716 245593 251237 287436 290254 3610272 3868955 5555536 5402751 993776 1032419 278043 244635 253868 256477 282033 276056 274803 277364 197444 199700 643891 624643 1406563 1372115 424623 420259 605809 612664 752763 731747 785494 788113 825568 837190 806386 897564 1876036 1970671 1236844 1034703 668094 650284 781369 782936 820433 828180 855659 868169 964739 963484 4256699 4424223 40.25 71.9 1
13:13:11 2024-01-25 621815 614731 196440 194335 306088 312901 314485 312157 205799 205440 247773 251203 290494 290823 3615424 3876472 5577026 5421274 1000369 1033064 278080 245425 253302 256442 282766 275826 274839 277754 198629 200713 653011 622729 1409474 1363875 424623 418687 607896 615383 754900 732682 786279 788708 824363 837844 809395 896929 1877406 1981283 1245769 1029562 665422 651205 780816 784048 823350 827562 850857 869495 966149 959581 4250245 4427322 40.25 71.9 1
13:13:12 2024-01-25 625141 614722 197689 194809 304869 311809 315298 311867 205223 204864 245593 252572 287506 288604 3600920 3848506 5567701 5421274 1003898 1032332 277263 245460 253514 255725 283234 276446 274383 278181 198629 200014 656652 618427 1408275 1364843 422185 419606 607306 615900 756508 733757 782991 788708 822541 836661 810580 898204 1880075 1986266 1227249 1028464 666372 653091 781923 784048 821859 828966 851509 867639 965786 955556 4215199 4430803 40.25 71.9 1
13:13:13 2024-01-25 625178 615598 196440 194295 305017 311519 315780 311979 204767 206190 245558 249773 290659 288477 3613036 3844114 5545997 5395902 1001038 1033064 278080 244841 253514 255689 281856 276056 274347 276515 199767 198902 663046 615788 1413579 1373089 422185 420708 605550 610897 755836 729469 778113 787284 827324 838437 804638 895647 1881411 1981283 1226973 1026114 667145 652655 779440 778952 821015 829455 852784 863793 966471 962429 4242305 4405136 40.25 71.9 1
13:13:14 2024-01-25 619976 616467 198241 194229 305697 311336 314598 313440 205051 205116 246211 249601 285879 288550 3605872 3879388 5577864 5409482 1005295 1033064 278275 245047 253868 256872 281892 276020 275646 276479 197513 199387 655899 616948 1433805 1374063 422820 418652 607306 609961 760156 733876 779257 789900 829841 836071 802585 898299 1881228 1977072 1229168 1023197 662583 654018 781923 778364 824410 834293 851509 861266 967156 965225 4270244 4411791 40.25 71.9 1
13:13:15 2024-01-25 617149 613118 198241 194123 304873 313347 315299 311505 206227 204649 246281 250714 287292 290073 3603189 3888865 5623653 5420165 995899 1029956 276644 245597 254081 255689 284521 275211 274839 277917 197444 199422 653041 613501 1417225 1379364 421915 419665 609413 612144 755972 737444 778253 784085 826221 838406 804867 893124 1877133 1967878 1236844 1026566 662583 656231 786412 780683 821015 829563 853390 862528 961579 966663 4277102 4423892 40.25 71.9 1
13:13:16 2024-01-25 615667 612897 196517 193436 306766 311667 315636 313729 205976 205440 247007 252229 287175 291936 3622468 3931084 5577634 5394912 987958 1032991 277427 244876 254259 255689 283653 275633 276298 276515 197479 199735 657558 622858 1431789 1377971 424623 419665 610311 610897 751709 738059 783817 784110 825056 838550 804867 890378 1873477 1953172 1231087 1036549 662111 651242 784182 780278 817530 834293 858411 861266 957950 963557 4320780 4430651 40.25 71.9 1
13:13:17 2024-01-25 620050 612188 196380 194405 306123 311443 315960 310704 205942 205333 247619 251799 287103 290146 3612129 3900339 5586706 5403992 983140 1033064 278275 245047 256865 254869 284086 275862 273928 278181 197479 199700 650182 620637 1397084 1373791 423420 418480 608599 614548 750030 735876 783817 784085 823779 843330 808211 891616 1872146 1962272 1231087 1038835 664474 651242 786412 784048 815721 827014 860861 867639 956592 955556 4267723 4423995 40.25 71.9 1
13:13:18 2024-01-25 618806 611322 196987 194063 306088 312462 314485 311872 205257 205297 245972 251414 287113 292487 3612129 3868331 5561729 5402521 996474 1033701 276779 245083 253090 256477 283031 275913 274803 277364 198363 199387 663902 622858 1408213 1368230 424623 421304 605550 613563 752616 730538 783878 788441 825568 837190 806422 895610 1872045 1973580 1236844 1033966 667108 649327 781923 782936 819851 827014 854642 866367 960899 958903 4260015 4420840 40.25 71.9 1
13:13:19 2024-01-25 620710 612183 195318 194392 305124 312682 314999 312121 205223 204864 245215 252077 290565 288622 3616515 3851974 5585986 5417236 1002430 1033064 277494 245937 253868 255689 283617 275633 273963 278181 198629 200188 647323 618868 1410971 1363875 422185 418687 605293 616329 756236 733858 782702 788745 823196 836661 809431 898241 1880075 1986266 1237311 1029562 667145 653091 781923 784048 823425 828732 850253 867639 965786 955593 4211174 4414540 40.25 71.9 1
13:13:20 2024-01-25 634305 613118 200494 194405 304730 311479 315479 312121 205083 203867 245593 249739 291046 288513 3615424 3848638 5571408 5429591 1003861 1033064 277458 245083 253514 255689 283405 276531 273091 278308 197444 199110 660187 614956 1409164 1372115 422550 420259 604947 612186 759890 729460 779997 786962 826738 835387 804675 897564 1882476 1980607 1165532 1025801 667619 654342 779710 779541 821015 829455 852747 864445 967156 963109 4230208 4411475 40.25 71.9 1
13:13:21 2024-01-25 616898 613118 200630 194405 306092 311988 314042 313107 205223 204720 246352 250995 290637 288829 3610272 3891708 5623586 5424041 1008133 1033083 278168 245285 252702 257052 283750 275439 275682 276265 199753 199110 657329 618795 1407541 1376992 423273 418687 607306 610591 755972 733757 779257 791021 829254 836661 804867 894111 1885276 1977542 1228856 1023582 665897 653613 780816 778364 824298 829527 850253 863830 965793 966663 4264427 4411475 40.25 71.9 1
13:13:22 2024-01-25 618292 612969 195903 194405 306564 310717 315960 311175 205576 204864 247794 250853 285879 288477 3615424 3897662 5589904 5426874 996474 1035965 278204 244942 255006 255584 283511 275913 275047 277611 197479 198798 685289 617508 1423016 1389781 423310 419072 610311 609063 753296 735899 779257 784085 832928 838586 802585 890647 1877406 1958685 1213790 1032495 664474 654075 786538 777227 819270 835471 857190 860006 959125 966663 4308144 4423995 40.25 71.9 1
13:13:23 2024-01-25 616541 612650 196517 194405 306555 311479 315738 311211 205576 204290 245972 251307 290565 290957 3611395 3910632 5597026 5408035 989371 1035556 278488 245593 254188 255156 284813 275719 274241 278038 198629 199875 644464 622282 1426306 1374063 424021 419665 610763 615383 752230 737444 783285 784011 826738 843330 806972 889708 1870816 1958685 1221492 1037155 662111 650284 787725 782936 818689 829491 857190 865097 956592 955593 4292604 4423995 40.25 71.9 1
13:13:24 2024-01-25 624400 613154 195938 193792 306987 310064 315035 313071 204762 208569 245628 251237 290974 288622 3609632 3844773 5542307 5402521 990078 1033064 278876 244837 256682 256589 281715 275984 274434 277221 198629 199631 650182 622858 1448942 1374574 424021 418480 606445 614511 752727 732899 783817 785579 824399 842562 809431 890378 1872045 1967878 1211907 1040313 668094 653091 784182 784048 816372 826396 859635 872869 957950 960260 4267473 4423892 40.25 71.9 1
13:13:25 2024-01-25 622663 612650 196577 194269 306726 311952 314042 312887 204972 208387 245628 251062 290361 292118 3610272 3872665 5567701 5409685 997364 1033064 276720 245460 253090 256657 283171 275877 275169 277078 198629 199631 643891 624073 1439829 1370671 425831 421450 606672 614204 753296 731636 785905 788598 825568 838212 807030 895652 1877406 1971440 1238763 1032495 667145 650284 781369 785719 821015 827050 855287 867639 963016 955556 4255035 4427340 40.25 71.9 1
13:13:26 2024-01-25 625468 613118 200322 194392 305160 312937 315479 312193 205611 208458 245628 252464 291046 288622 3615424 3849563 5585910 5426779 1002467 1033170 277494 245118 253514 256442 283335 275211 274874 278786 198629 200608 647323 620573 1409777 1365692 423310 422048 608994 617143 755836 734987 783817 789900 823160 839030 811768 896653 1877406 1988327 1241223 1029562 667346 653091 782478 784048 824298 826396 850857 870152 965786 961035 4199154 4420840 40.25 71.9 1
13:13:27 2024-01-25 623922 613154 196298 194405 305877 311733 315443 313583 204904 208787 245972 249739 291230 288550 3606284 3854820 5553950 5396178 1002467 1033069 278080 244876 254259 256298 281892 276709 274839 276550 197548 199145 660187 618719 1429755 1378491 422075 420635 606838 612330 755948 732599 779072 790762 827426 836661 807343 900620 1882749 1978474 1225090 1025528 665422 652655 781923 778364 825540 829563 848408 862565 967156 965225 4264427 4414540 40.25 71.9 1
13:13:28 2024-01-25 616541 612933 195925 194951 304695 311725 315738 310233 205611 204720 245972 249773 290709 288586 3605872 3910632 5601013 5417402 995351 1033064 277884 244705 254685 255511 283679 275633 274839 276550 197307 198937 684201 616506 1430348 1387803 422558 419483 610329 612330 753650 737137 778921 784011 832624 838514 802585 892989 1877406 1962272 1234925 1032495 663527 654610 787530 777263 820497 829563 855933 862602 959503 966663 4292604 4420840 40.25 71.9 1
13:13:29 2024-01-25 616040 612219 196538 194392 306550 310971 315479 311683 205723 204290 246387 250853 290565 291427 3617045 3928276 5601013 5404179 986753 1033157 278275 244705 253903 255725 284641 275175 274803 278700 198489 200049 653752 622858 1408392 1374063 425256 420781 612837 615825 753687 737930 786755 784085 827837 843196 807158 893082 1873477 1958685 1231087 1038395 662111 651242 786412 781827 818616 829491 858411 862565 956684 955629 4302167 4423892 40.25 71.9 1
13:13:30 2024-01-25 625365 612219 195929 193913 306992 310029 315960 311617 204938 208787 245421 251368 290264 288622 3607700 3870817 5514339 5394912 987958 1033064 276779 243578 256864 255689 281927 276091 274575 277364 197135 199561 658337 622858 1422867 1371671 424623 419072 605587 615387 751546 732899 785905 787992 824837 841407 809457 893940 1874846 1972428 1234925 1037322 667145 650985 783033 782539 817530 826978 858299 867639 957397 955363 4264427 4414836 40.25 71.9 1
13:13:31 2024-01-25 621783 611286 196542 194098 306092 311952 314042 312887 204938 208423 245628 250539 290157 291669 3605797 3844773 5562362 5404179 997364 1032332 276359 245083 258363 256872 282788 275633 274803 277364 197479 200083 645052 621005 1403769 1364843 424322 419642 607306 616329 754900 733942 785905 790799 825135 837808 809284 899851 1881490 1984714 1238763 1031028 666872 651242 780816 786725 823350 826978 854642 868876 964776 961767 4245643 4414540 40.25 71.9 1
13:13:32 2024-01-25 624770 613118 195690 194405 305138 311479 315479 312157 205576 208751 244872 251272 291154 288550 3615424 3852026 5567701 5424534 1001611 1029956 277494 245118 253549 255760 283746 276091 273162 277986 197479 199110 671152 615788 1405249 1371130 422222 420781 605550 615433 756508 730574 779294 786130 827104 838884 809300 900864 1881490 1988327 1242602 1029043 669233 656342 783589 781827 823096 829759 850931 867639 965786 962465 4208147 4414540 40.25 71.9 1
13:13:33 2024-01-25 617453 612974 195938 194405 306119 312638 314042 312014 205080 208387 246179 249739 290673 288513 3610272 3883233 5609649 5407749 1006769 1035267 278275 245047 253090 257268 283157 275175 276069 276479 197513 199561 655899 619310 1407410 1374063 423420 419937 607085 610392 758292 735964 780996 788745 829841 836661 804730 900620 1889549 1979081 1188307 1028310 666372 656342 781042 780352 824521 829491 848445 862565 968493 964507 4259735 4420840 40.25 71.9 1
13:13:34 2024-01-25 616541 612825 196210 194405 304227 312682 315443 311140 205611 204864 246007 250469 290025 288622 3610982 3900002 5624973 5421274 1000973 1033064 276680 245632 253479 255689 284321 274982 275453 277364 197479 199700 653041 613426 1431641 1377971 421551 419901 610743 612664 756508 737967 778113 785257 828632 838442 804867 895647 1882881 1971770 1240683 1026114 662583 654977 784145 780907 825693 835880 850820 866374 965786 966627 4279927 4427152 40.25 71.9 1
13:13:35 2024-01-25 630930 613154 195895 194269 305929 310064 315960 311648 205576 208533 246352 249773 291154 288477 3610272 3909728 5586352 5394813 990980 1033064 276813 244635 254685 255689 283653 276056 274839 276091 197548 199387 655899 622858 1420106 1383283 424623 419665 609031 610555 751509 736921 781589 783729 829841 843330 802585 890378 1876036 1955168 1213760 1037155 666372 654334 786375 779243 817383 836507 858262 862569 958629 966663 4334226 4427152 40.25 71.9 1
13:13:36 2024-01-25 617358 612219 198241 194234 306523 311006 315515 311538 205257 204290 246387 250504 290664 291184 3615424 3928416 5601013 5404179 986052 1033064 276913 245047 253903 255261 284286 275175 274383 278181 197170 200014 653041 620497 1425656 1374063 423721 419665 609031 615892 752230 736558 783817 783529 825568 844558 809395 890169 1870816 1962856 1227249 1038835 665620 650985 788613 785535 817383 832256 860173 866180 955730 961584 4283211 4433783 40.25 71.9 1
13:13:37 2024-01-25 624645 613051 197981 194370 305195 309993 315888 312121 204938 208751 245593 251062 290637 288622 3600658 3876323 5539725 5408035 986548 1033157 282189 245127 255077 255689 282072 276056 273963 277790 197307 199700 651611 621969 1452164 1373089 424021 418480 606875 614475 750030 731609 783817 785812 825568 838550 809395 892317 1872008 1970671 1233006 1038937 667619 653091 783827 783864 818747 829759 860824 867527 959001 961547 4272054 4423892 40.25 71.9 1
13:13:38 2024-01-25 621132 614150 197059 194366 306056 312615 314042 311836 204983 205333 245972 250853 290451 292117 3610272 3873569 5561954 5380746 997364 1033064 278847 245047 258400 256477 283108 276056 274839 277364 197444 200398 651940 621969 1404370 1364843 424322 419937 607306 616329 755948 733871 782729 791057 823196 837844 811496 899523 1880075 1984859 1225573 1029562 666372 652628 781923 785719 823132 829759 853867 871169 965675 960224 4232279 4424342 40.25 71.9 1
13:13:39 2024-01-25 624738 612929 200387 194410 304695 312651 314496 312086 205336 204864 244837 252043 286790 288513 3605797 3848506 5577026 5427484 1003898 1033064 276680 245083 253479 255689 282824 275211 273162 278520 197135 199735 654470 615183 1435963 1368724 422558 418687 606875 614511 756508 729496 781589 788150 825568 836661 808211 899635 1881411 1983452 1234925 1026114 668094 656036 780816 781827 822477 828835 850857 868169 967524 965680 4228951 4421062 40.25 71.9 1
13:13:40 2024-01-25 621870 616476 196137 194410 305868 311006 314999 313583 205017 205440 246316 250355 291046 288550 3618004 3875677 5586352 5411895 1003898 1033069 278275 245047 254693 256513 283220 274982 275682 276515 197513 199110 664808 618719 1404045 1374063 423120 419937 609031 611894 755841 735876 780403 787556 828632 836071 802585 898241 1880075 1970331 1242602 1023197 662583 653554 781923 777988 824298 834293 850902 860006 965786 968188 4278377 4418004 40.25 71.9 1
13:13:41 2024-01-25 616430 614722 195831 194229 304328 312503 314928 311421 205434 204576 245972 250995 287506 288689 3610272 3909728 5610331 5396141 995351 1033064 276185 245047 254081 255261 283688 275211 274803 276515 197135 199561 653041 613426 1413408 1383283 420955 419665 609413 610860 755410 736700 776971 784085 827426 838478 804867 895372 1876073 1965091 1238763 1029562 662307 654574 786412 778401 820433 829527 853427 861878 957470 966663 4288361 4424190 40.25 71.9 1
13:13:42 2024-01-25 619563 616035 197469 194260 305908 310357 315852 311033 205439 204864 247736 250504 290673 287599 3615424 3902216 5585910 5380746 993102 1033064 278080 244329 254863 255689 283220 275211 274839 276550 197479 198611 668942 617508 1421769 1383283 423420 418480 607354 609027 752230 735442 779257 783529 830819 838586 801979 890378 1876036 1952870 1217557 1033966 664000 653650 786412 777263 818689 835471 858411 860006 960183 965944 4323866 4424457 40.25 71.9 1
13:13:43 2024-01-25 615853 614631 198521 193922 306667 310864 315335 311979 205405 205440 246281 250331 290974 291036 3600621 3922441 5594250 5393137 987958 1032332 276813 244876 254081 255725 283220 275211 276105 276479 197479 199735 638430 622858 1424458 1376992 424623 419665 610311 610897 751546 737967 782729 784147 825056 838550 804645 892354 1873477 1957297 1233006 1038835 662111 651242 786412 781827 818689 834025 858411 862528 956720 962465 4320780 4433367 40.25 71.9 1
13:13:44 2024-01-25 623620 615296 198241 194159 306271 311703 315888 310779 205473 205440 245487 251869 287090 290146 3620142 3894868 5546039 5409482 986052 1033170 277171 245047 254685 254869 283786 276056 273963 277986 197444 199735 641072 620194 1443416 1373089 423420 419072 608451 615856 751129 734797 783817 784085 824983 843366 809431 889076 1873477 1966484 1210023 1041160 666372 652628 786412 784048 816336 827014 857628 870152 956592 955593 4267723 4423616 40.25 71.9 1
13:13:45 2024-01-25 621132 611322 196547 194234 305589 312396 314454 312821 205371 205151 246246 251099 286485 292142 3612213 3864044 5575036 5419738 997364 1033631 276359 245047 253090 256442 282788 275633 274611 277364 197444 200398 651758 621081 1403228 1362908 424322 419973 607306 616932 755436 732718 783817 788782 822578 837576 810580 898241 1876036 1983224 1227249 1029562 665897 650284 779710 783483 821015 825815 853390 867639 963016 955556 4235583 4420840 40.25 71.9 1
13:13:46 2024-01-25 617416 613082 196264 194274 306128 312937 314007 312157 205542 204576 248468 250820 287355 290001 3616366 3890209 5626017 5396216 1007404 1033631 278275 245012 258254 256477 283220 275104 275682 276550 197479 199110 651611 618719 1420116 1374063 423420 422646 609413 610860 756382 736490 780996 787321 828668 837844 802585 900315 1881411 1970671 1219440 1023197 662583 653091 783827 778952 824298 834293 848408 861303 968405 966663 4267723 4420840 40.25 71.9 1
13:13:47 2024-01-25 618034 613168 195903 194134 306735 310744 315960 311175 205257 208352 245628 249739 285706 288333 3613036 3909475 5590166 5415656 991670 1033157 276551 244802 254936 255619 283565 275633 274803 276586 199753 198763 684201 615788 1422047 1383283 422222 419072 609031 609063 754094 736921 778113 784085 829950 843366 802585 892438 1877406 1959458 1231087 1032495 664000 654610 786574 777263 819913 834293 857152 862565 959503 966663 4295392 4420840 40.25 71.9 1
13:13:48 2024-01-25 622200 612219 196551 194405 306092 311006 315479 312157 205820 204290 246007 251272 290455 291221 3611343 3917172 5609928 5410740 990786 1032575 276813 244705 254259 255760 284890 275033 275453 277400 197307 200363 651254 622858 1407767 1374063 424322 418029 611211 615892 752616 729823 786218 783529 820378 838586 806459 890652 1870816 1958685 1241223 1035813 662111 651242 787725 782936 818689 829527 858411 865060 956044 961071 4308332 4433244 40.25 71.9 1
13:13:49 2024-01-25 623922 613118 195903 193792 307460 310717 315738 312851 204938 208787 245558 251543 290637 288658 3610272 3867868 5552651 5408560 990748 1033055 279453 244154 254294 255760 282028 276674 274803 277647 197479 199666 663358 622858 1410757 1375044 424623 419665 606445 616310 752616 731645 783914 787592 825568 838478 808821 894973 1876143 1970368 1236844 1035942 667619 651242 783033 782576 818689 828180 858411 867639 959503 955327 4259901 4421164 40.25 71.9 1
13:13:50 2024-01-25 619994 611322 196542 194098 305232 313516 314007 312749 204938 208423 245593 250504 289546 291321 3607700 3868068 5576491 5416293 998790 1032682 278631 245320 255234 256300 283065 275826 274907 277169 197170 200223 649402 620497 1416660 1361805 423420 419937 608404 616329 755836 733757 783817 789900 823233 837844 810580 898452 1877406 1984859 1215735 1029562 665897 653091 781923 784048 823132 825815 851322 867639 965786 955593 4230968 4420840 40.25 71.9 1
13:13:51 2024-01-25 622971 613741 200568 194145 305187 311479 314999 311683 204972 208822 245386 250504 290637 288513 3600658 3851824 5559778 5434010 1005241 1032991 277777 244977 256138 255548 281821 276761 274014 276991 197479 198937 661617 615183 1402921 1376992 422820 420556 607306 610860 756398 731673 778113 791057 828668 834800 804069 900315 1882749 1980607 1226973 1023655 666161 654111 779710 777263 823132 829563 848482 862602 967524 964579 4255035 4411475 40.25 71.9 1
13:13:52 2024-01-25 616541 613082 200532 194032 304722 312866 314007 311867 205508 204576 246144 249739 290565 288297 3612847 3903894 5614328 5411895 1002078 1035556 276323 246078 255956 255513 284343 275490 275433 276955 198629 199526 663902 615788 1406198 1374063 422820 423246 611631 616310 756881 737967 779294 788478 828596 839030 804730 899598 1882749 1973469 1221323 1022567 662583 654482 783033 778328 825467 835800 851509 859969 967156 965907 4282934 4420840 40.25 71.9 1
13:13:53 2024-01-25 615299 614654 200416 194946 302950 311916 315960 312213 205576 204938 245937 250469 290974 288550 3612847 3909697 5595677 5411618 995277 1033064 277172 244837 257046 255372 283802 275877 275082 277186 200050 199561 643891 615183 1420403 1380911 421478 421006 609377 612218 756508 737444 776897 785966 826805 842599 806011 894261 1880075 1969274 1238763 1028757 662583 655536 788283 781236 821015 829527 854605 862491 960146 968716 4281333 4420840 40.25 71.9 1
13:13:54 2024-01-25 618034 614580 196474 194028 306992 310935 315924 311612 205365 205151 245937 249289 291226 290254 3605872 3932110 5585873 5398263 990980 1033064 277621 244635 254294 255443 283369 275806 275362 276194 199753 198936 660187 620082 1420106 1387180 424549 419592 609031 609888 752342 735876 783385 785682 831640 843330 802585 892552 1877406 1959345 1228320 1033966 665422 652619 786970 778364 817509 836652 858411 860617 959310 966663 4336083 4423995 40.25 71.9 1
13:13:55 2024-01-25 618844 612183 196197 194230 306092 311881 315924 310197 205576 204864 245593 252008 290494 288622 3616479 3903335 5585910 5408035 987457 1034083 278275 245047 254259 255261 284521 275211 274520 277930 198629 200119 645894 622282 1426306 1376531 424351 420854 612501 616109 753035 737967 785867 784085 825311 845752 806957 891682 1873203 1960566 1241223 1037285 662583 651895 787688 783492 820433 829455 858411 866329 957950 961035 4292604 4433367 40.25 71.9 1
13:13:56 2024-01-25 623849 612650 196205 193451 306992 310717 314963 312678 204870 208716 245593 251473 290842 288676 3612847 3878216 5547623 5404179 990786 1030142 277427 244089 256065 256477 281892 276056 274768 277364 197444 199770 663358 625538 1421769 1371019 425831 420854 610054 615387 752430 732899 787738 788077 826738 838406 807030 896086 1877478 1968217 1236844 1038395 667582 651205 783033 783096 819851 828799 858411 867639 961579 955291 4266010 4421164 40.25 71.9 1
13:13:57 2024-01-25 619953 612183 196508 194370 305196 313516 314963 312749 205223 208498 245593 250853 290486 291221 3615424 3867051 5561917 5392258 997364 1031291 278275 245047 258291 256262 282753 275826 274871 276550 198629 199700 655899 624860 1408280 1374387 425720 422946 607269 615825 754686 731462 787139 791595 824143 839030 809358 895867 1876190 1972278 1238763 1032495 666372 650330 781887 782936 820433 828180 857571 867639 961579 959581 4262616 4420840 40.25 71.9 1
13:13:58 2024-01-25 618362 612861 195903 194887 304695 313072 314963 311648 205223 205151 245593 252043 290651 288550 3615424 3855037 5577897 5411670 1000964 1033064 276680 245047 255795 255689 282753 275211 274347 278181 198350 200014 650852 619310 1422033 1362908 423120 422946 608366 615998 757919 733573 783743 789717 822977 837735 809211 900676 1877369 1986266 1235355 1031983 666372 653554 781923 785719 824521 828732 850216 869495 965786 955593 4211451 4423995 40.25 71.9 1
13:13:59 2024-01-25 622493 613118 196205 194405 305617 310971 315694 313547 204302 208716 245972 249670 285438 288550 3615424 3864475 5583592 5417407 1005257 1033304 277884 245047 253514 256442 281856 276056 274768 276056 197548 199110 666802 617545 1397668 1374063 423120 420556 606747 612255 755251 734987 781149 789717 830263 836552 804618 900695 1884171 1981283 1228856 1026995 666372 656268 780816 778291 824262 834579 853333 863793 968530 966627 4261116 4420840 40.25 71.9 1
13:14:00 2024-01-25 616104 614223 195929 194942 304008 311988 315924 311175 205576 205034 245972 250853 290974 288640 3618004 3924711 5614328 5403879 997479 1033064 277263 245083 254650 255226 283879 275211 275189 277329 199767 199700 654470 617283 1419248 1377006 421551 421740 610275 613526 756508 737967 781149 789901 830152 841407 805937 894786 1877509 1969982 1217557 1029043 662583 654574 787257 783691 823350 834256 853390 862491 964739 968031 4281514 4427152 40.25 71.9 1
13:14:01 2024-01-25 619903 613118 196508 194221 306992 310499 315924 311612 205399 208680 245628 249670 288102 288586 3603226 3905530 5586052 5402516 993102 1033064 276779 244294 254294 255654 283419 275597 274803 276249 198374 199075 665352 621388 1413317 1383283 424623 419665 609031 610392 752815 735876 782702 784085 832587 845589 804730 893940 1878814 1955029 1238763 1033892 665422 656808 787530 777227 819913 835800 857003 861229 959467 966663 4317272 4427152 40.25 71.9 1
13:14:02 2024-01-25 617522 612219 196508 194401 306308 311006 314963 311175 205896 204290 245593 251237 290565 290943 3615424 3907854 5593901 5402516 990980 1033347 278275 244670 254081 255619 284641 274754 274803 277790 198489 199735 644464 622858 1414708 1374063 424623 420556 611175 613569 751546 737967 783914 784085 827911 838514 806972 895821 1876190 1954992 1236844 1038395 662583 651059 787710 781606 818689 829527 858411 862565 959273 960998 4319700 4433244 40.25 71.9 1
13:14:03 2024-01-25 622900 611322 195899 194063 305052 310029 315960 310197 204938 208716 244837 251508 290157 288613 3610272 3892101 5545100 5408035 986015 1032336 277884 244670 255077 254869 282753 276056 273162 277400 197170 199353 663358 619310 1406077 1372115 423420 418480 607306 614475 749302 733201 783817 784085 825568 843330 808784 890341 1874852 1977942 1247092 1041362 667324 653054 785816 783974 818165 829905 860861 867639 956592 955327 4272454 4421164 40.25 71.9 1
13:14:04 2024-01-25 625094 613082 196201 193451 306992 312185 314742 313261 204727 205295 245593 250469 290691 288586 3615424 3867051 5530138 5380904 990786 1032792 277427 244089 253514 255725 281892 275826 274836 277364 197444 199700 651611 624196 1403531 1371130 424623 420556 606409 612664 753263 731705 783914 788708 826738 838442 807030 895745 1873477 1970671 1221323 1037896 668755 649991 781887 782826 820978 829905 858684 867452 963405 960260 4264427 4428150 40.25 71.9 1
13:14:05 2024-01-25 620186 612821 196474 194507 305482 311988 314485 312157 204938 208352 245558 250469 290086 291184 3600621 3861225 5589146 5419738 997364 1033064 278275 245047 255180 255725 281927 275597 274768 277329 198629 200014 654470 623298 1405625 1364843 424623 419901 606691 615856 755436 732792 783914 790460 823304 837226 808784 897564 1877406 1975634 1238763 1031761 666372 650949 783827 788441 825070 829905 853942 870040 964234 960114 4242305 4427152 40.25 71.9 1
13:14:06 2024-01-25 625587 613118 200778 194392 305160 311916 314963 312014 205576 208533 244837 251657 290974 288513 3621370 3848506 5569975 5430652 1002291 1033064 277263 245047 253479 255725 282788 275826 273928 278769 197307 199422 663902 616141 1411935 1371844 421850 418652 607306 614511 756508 732682 780403 787556 825568 837844 807030 898302 1881411 1980644 1221323 1026114 668094 654111 779710 781790 824484 832183 855087 866797 965675 965033 4219340 4417773 40.25 71.9 1
13:14:07 2024-01-25 615299 613154 196201 194123 305944 311952 313750 311801 205257 205153 246281 249739 290642 288590 3610272 3883383 5614328 5399915 1003898 1033064 277299 245460 254873 255725 283653 274333 276105 276515 199485 199110 650938 618868 1423502 1374063 423420 423246 608910 610824 755811 735968 781551 788478 829254 836661 802585 900957 1881411 1971440 1215673 1025384 662583 654018 786139 779504 824298 834293 853829 864997 966836 965762 4273313 4450618 40.25 71.9 1
13:14:08 2024-01-25 619563 613118 200351 194951 304660 311916 315636 309949 205576 204720 245593 250504 290637 288441 3600658 3899965 5610331 5417236 996769 1033064 276644 244670 254650 254905 284086 275175 274803 277169 197444 199110 651611 615146 1415073 1383283 422185 419665 610763 610860 754365 737146 778113 784085 829877 838514 804867 893119 1876036 1967878 1238763 1031028 663527 654574 787530 778952 821082 829563 855896 863830 962647 968460 4292178 4424342 40.25 71.9 1
13:14:09 2024-01-25 618403 614727 196448 193887 306919 310971 315924 311648 205399 205009 248080 249635 290637 290372 3614715 3932110 5586352 5394912 987958 1033064 276779 244294 253868 255654 282788 274369 276069 276515 197444 200153 651969 622858 1419723 1374063 424623 420556 611211 612664 751697 733951 783606 784147 826841 838550 804638 892317 1872146 1953104 1211907 1036549 661640 651205 786412 781827 818689 834293 858835 862565 958629 962429 4328294 4433873 40.25 71.9 1
13:14:10 2024-01-25 625365 615337 196176 193446 306955 310829 314748 312928 205086 205440 245593 250853 290565 288658 3623246 3867051 5565075 5404179 988715 1032590 276848 244294 253868 255725 281918 275633 274347 277364 197444 199387 654470 622858 1433293 1372817 424623 420556 606445 612701 752616 733757 783878 787556 825568 838442 807067 895647 1872045 1971440 1236844 1032495 667108 650284 781369 784048 821015 829455 855287 867639 963016 959581 4255035 4423995 40.25 71.9 1
13:14:11 2024-01-25 624845 614658 197684 194703 305017 312794 314562 312014 205725 205295 246038 252255 286485 288586 3608407 3871894 5586352 5436151 1002467 1033064 276680 245083 253514 255725 283220 275633 273127 278181 198629 199735 648753 616948 1421920 1364843 423120 422011 608599 616329 756508 734797 783817 788745 824983 837844 811805 897023 1877406 1986266 1229168 1028794 668094 654018 784182 784048 824298 827014 850857 869495 965786 961071 4211451 4414540 40.25 71.9 1
13:14:12 2024-01-25 623587 613159 198106 194163 305800 312387 315636 312014 205086 206018 245866 250889 287436 288369 3610272 3851824 5558101 5418956 1003084 1033152 277494 245047 253514 255725 281804 276127 273963 277169 197513 198763 669702 615788 1413579 1374063 422820 418358 605550 610824 756236 731609 779257 791057 826805 836011 804675 899523 1882749 1981283 1165532 1026529 666161 654111 779710 779541 823239 829491 850894 864408 967156 965225 4250874 4414540 40.25 71.9 1
13:14:13 2024-01-25 615975 612646 195895 194405 304232 312651 314712 312582 205942 204650 246246 249670 286485 288441 3610832 3905568 5622198 5421274 1001685 1034083 277156 245632 253090 255689 283688 274369 274839 276550 197170 199422 643891 613426 1416396 1374063 422185 419937 609844 611761 756508 737967 780440 785257 828668 837190 804296 895647 1880075 1967878 1238763 1026114 662583 654018 783827 779577 823132 834293 850894 861266 964418 965944 4277102 4423892 40.25 71.9 1
13:14:14 2024-01-25 618292 613159 195903 193235 306523 310499 315960 310820 205302 205333 248006 251589 287697 288527 3621534 3924463 5586352 5401314 987253 1033064 276779 244259 256282 255548 282753 275211 276105 275668 197444 199422 661908 622858 1404783 1379473 424623 419665 609413 610897 751658 733951 783817 784110 827462 838586 804296 890378 1873477 1953172 1219440 1035440 662111 651242 784182 779169 818109 834293 860248 861878 956592 963594 4330172 4430651 40.25 71.9 1
13:14:15 2024-01-25 618292 611963 195938 194098 305881 310971 315960 310197 205576 204720 244872 251272 286588 290001 3621534 3900339 5580787 5419813 984650 1035556 278080 244635 253868 254869 284321 275175 274434 278181 198629 199735 655202 620497 1416719 1374063 424322 420259 611211 615892 753296 738840 783322 783529 826738 843330 806459 890142 1870816 1958685 1243179 1035817 662583 650744 787725 782936 819851 829491 857800 866367 956592 961035 4295859 4430205 40.25 71.9 1
13:14:16 2024-01-25 623890 612219 195899 193185 306955 310029 314999 312193 204336 205153 245421 250853 290565 288707 3623388 3875718 5551190 5414330 990786 1031600 277638 244294 256682 255725 281892 275826 274611 277364 198629 199805 653041 621835 1434773 1374063 424021 419150 607306 615419 750597 732718 783817 785535 825568 843366 809431 891682 1873477 1967878 1233006 1038941 668094 653091 784071 784048 817530 827014 857628 867639 957678 955593 4266010 4427047 40.25 71.9 1
13:14:17 2024-01-25 618806 611322 196850 194098 306074 313149 314042 312887 205223 208423 245628 250853 290659 291880 3610272 3867906 5561528 5410234 999525 1032917 276744 244841 253267 256872 282528 275842 274661 277329 197479 200014 651611 623336 1411899 1364843 424623 419937 605293 616329 755135 732819 783878 790497 824363 837226 808821 895647 1876073 1974272 1236844 1031761 666372 651205 780816 785719 822838 825815 853390 869495 963052 959581 4260428 4420840 40.25 71.9 1
13:14:18 2024-01-25 635410 613118 200527 194410 303838 311952 314999 311429 205688 208387 244872 251867 290565 288550 3619624 3845771 5585910 5443057 1003786 1032415 276501 245492 255595 255689 282753 275633 273162 279093 198629 199596 650182 616948 1416716 1364843 422892 422048 608167 616329 755811 733789 783385 788745 824399 836661 810617 900320 1877406 1986266 1229168 1029562 668094 653807 783033 784048 824882 827014 850894 870152 965786 961071 4211451 4420840 40.25 71.9 1
13:14:19 2024-01-25 623178 613118 200666 194405 305196 311479 315221 311683 204972 208929 245593 250576 291046 288071 3608407 3851824 5562029 5437902 1003786 1033078 277387 244942 255595 255584 282740 276567 273893 277364 197513 199075 663046 616948 1416292 1374063 422222 418687 605587 614674 756917 730538 779294 789900 826805 837190 806459 898241 1881265 1986867 1242602 1026529 668094 654574 781369 782936 823096 829383 850894 867639 965786 965261 4208147 4420840 40.25 71.9 1
13:14:20 2024-01-25 617453 613118 200563 194405 305877 312850 314778 313517 204302 208569 245628 249704 290673 288622 3617045 3868331 5577026 5424544 1004445 1035281 277777 244942 256502 255584 281571 275913 274993 275913 199753 198902 672602 615788 1426011 1372583 422527 421450 605550 610860 756508 731645 781149 790799 825056 836047 804675 895647 1882749 1982837 1165532 1026566 667145 654574 779710 779541 821015 829527 855735 865134 965793 963862 4235470 4414540 40.25 71.9 1
13:14:21 2024-01-25 616541 612897 200568 194098 305904 311988 313053 312193 204938 204576 246179 249739 290646 288590 3609322 3883331 5603334 5403954 1006050 1035556 278060 244872 255161 256731 282647 275104 275540 276372 198629 199422 653756 619163 1420165 1374063 423420 418687 608525 612330 755836 734797 779331 791057 832155 836661 804296 899651 1882749 1977072 1219440 1024654 664474 652691 781923 778401 825540 834293 848408 862528 967524 966627 4276872 4423892 40.25 71.9 1
13:14:22 2024-01-25 618292 613118 200382 194410 304695 311006 315960 310268 205434 204576 245972 249773 290433 288225 3616479 3913413 5597026 5415182 992486 1031692 277494 244670 257046 255407 283511 275806 274697 277221 198629 199596 653041 616582 1419265 1383859 421666 419665 610779 612231 755298 738511 779512 784085 828668 838550 804645 896499 1877406 1967878 1238763 1030474 662583 655536 786611 781273 821015 836062 855933 862565 960219 968031 4286271 4423892 40.25 71.9 1
13:14:23 2024-01-25 614796 614617 196508 193792 306757 311006 315924 311902 205257 204864 246387 249739 290659 290327 3605872 3932106 5595677 5380858 986716 1033064 277832 244329 254294 255725 284556 274962 274555 277735 198629 199944 644464 623177 1409741 1374063 424623 420854 612066 614328 752230 737669 783322 783813 827911 838514 804712 893026 1872180 1955910 1233006 1037322 662583 651242 787725 782936 818689 829527 858411 865578 956008 961035 4308465 4433244 40.25 71.9 1
13:14:24 2024-01-25 631079 611322 200599 193823 305575 310029 315960 310268 204972 208458 244872 251062 290229 288586 3610272 3891670 5541154 5405829 983214 1030225 277884 244876 255077 255147 282916 276091 273162 277790 198629 199805 651611 622542 1403690 1375552 424623 420556 610292 617583 752083 735766 783817 783529 824983 845589 811765 890429 1870816 1964397 1226529 1041362 664474 651242 786611 784048 818689 829455 860248 866404 955237 955556 4274051 4430205 40.25 71.9 1
13:14:25 2024-01-25 623312 610856 196542 193473 306092 311042 314007 313107 204904 208277 244872 250504 290451 291633 3615424 3870817 5553950 5380783 993773 1033064 276848 244329 253479 256513 281962 275633 274191 276586 197307 199561 649528 624643 1396605 1369179 425757 421749 607269 614328 754328 731554 788023 788598 825568 837851 807030 895647 1878814 1972069 1236844 1034703 667324 651256 783033 783492 819851 826978 858411 867639 959430 960260 4272278 4423995 40.25 71.9 1
13:14:26 2024-01-25 620046 612993 195865 194018 305088 311952 314449 311296 204904 204864 245593 252070 286664 290254 3610945 3855743 5578010 5430652 998790 1031563 277494 245047 255015 255654 281927 275175 274347 277754 198350 200328 645958 622413 1402631 1364843 424476 423246 608525 617583 756000 733670 786054 790240 822977 838993 810971 898204 1877369 1981736 1215673 1032495 666372 651205 781923 785741 824521 828180 855250 867639 963016 960670 4235470 4421164 40.25 71.9 1
13:14:27 2024-01-25 621105 611209 196201 194405 304660 313516 314963 311836 205223 205151 245558 252218 290494 288550 3610945 3855125 5577026 5427493 1000250 1032792 276680 245597 253444 255654 282753 275597 274836 278181 198489 200363 654113 620637 1408259 1361805 424021 420528 608167 616909 757994 736034 786339 789717 823014 838400 811583 900732 1878777 1986266 1233398 1029562 667324 650949 781923 784048 823059 830291 854166 870115 967156 961621 4221955 4440414 40.25 71.9 1
13:14:28 2024-01-25 625698 612893 200523 194891 305124 313516 314963 311867 205365 205151 245386 252043 290565 288513 3605759 3852373 5578010 5430652 1003145 1033064 277458 245047 255976 255689 282753 275211 273162 278181 198629 200014 648753 617986 1421465 1364843 423420 420528 608599 616329 756508 736558 783556 791926 825721 838400 810433 900732 1881453 1991154 1229168 1029488 668094 654018 783033 787396 825107 829905 850857 870115 967083 961035 4220265 4430205 40.25 71.9 1
13:14:29 2024-01-25 621576 613118 196027 194401 306047 311697 315694 313804 204870 208716 245937 249704 291046 288550 3619624 3869996 5567701 5422910 1003898 1033152 277884 245012 254081 255689 281734 276091 274540 276479 197513 199040 657329 617545 1407144 1374063 423420 418652 606409 610787 755436 732645 779220 791926 830152 837626 806266 898148 1884171 1984714 1242602 1028310 669233 654537 780816 781827 823059 833613 853353 866946 965786 963109 4229533 4414622 40.25 71.9 1
13:14:30 2024-01-25 617416 612183 195903 194375 305984 313590 313494 311510 204904 204650 245972 249704 290974 288604 3610272 3883233 5614328 5403603 1001648 1033064 277884 245047 254873 255654 283861 274333 274803 276515 199485 199110 663902 618868 1434868 1375044 423420 422185 609031 612330 756917 736921 781551 790799 829218 837844 805304 900620 1888166 1973469 1225090 1026114 666372 654909 782436 779243 824809 829491 848371 865615 968456 965907 4259901 4420840 40.25 71.9 1
13:14:31 2024-01-25 612686 611286 195895 194405 304655 311916 315479 310704 205542 204864 245593 249739 287220 288554 3618004 3913413 5603334 5407773 998189 1033064 276608 245425 253479 255440 283892 275140 274768 276479 197135 199110 651611 615624 1425452 1377971 421850 418687 610275 612627 755948 738059 778076 784110 827426 838442 804867 895610 1882881 1968967 1217557 1026114 663527 656808 786375 781463 824600 834075 852710 862491 961579 967050 4279685 4411488 40.25 71.9 1
13:14:32 2024-01-25 620448 613118 200492 194405 304191 310499 314825 310162 205656 204720 245593 250469 290251 287594 3620586 3915449 5593901 5396178 993899 1033064 276608 244841 254259 255261 283653 275175 274803 276779 197410 199700 654470 615183 1409908 1383283 422558 419665 609377 610860 754365 738059 778076 784085 829841 838478 802329 894298 1880075 1968967 1219440 1031983 664436 657557 788650 779357 823350 834075 857608 866651 960146 968716 4294510 4426875 40.25 71.9 1
13:14:33 2024-01-25 628652 612188 196482 193761 306726 310717 315924 311648 205223 204864 245972 249462 290974 288586 3619062 3930126 5606715 5394813 988864 1033064 276922 244259 254259 256252 282788 275211 274803 276056 197513 199075 642481 622358 1438966 1382302 424623 419665 609031 612627 751509 737967 783817 784085 829841 844887 802585 891757 1874704 1952257 1228856 1035440 665422 654799 788053 779357 818579 836580 860824 863222 959236 968833 4345766 4439913 40.25 71.9 1
13:14:34 2024-01-25 622929 615531 196512 193711 306487 309958 315960 310820 205405 208751 245215 251786 290565 288586 3605797 3877844 5539725 5412007 984438 1033064 278275 244259 257046 255475 282753 276091 273928 277790 197444 199700 663358 620497 1427691 1374770 424623 419665 607306 615419 751661 733201 783817 784110 825568 843366 810580 891877 1873477 1967878 1231087 1041794 667108 653091 784182 785928 816336 829759 861940 872093 956482 961314 4276097 4440466 40.25 71.9 1
13:14:35 2024-01-25 622934 612893 196342 193411 306730 311301 314928 313071 204302 208387 245558 251029 286781 288586 3611339 3863268 5549050 5404179 990786 1033064 276917 244259 254046 255725 281467 276056 274768 277134 197307 199561 651611 624643 1408528 1373089 425528 419665 606875 613569 752230 733757 783914 787556 825568 838442 807030 895466 1873477 1970671 1236844 1035822 668094 651205 781923 783140 819270 828216 858411 872055 962672 961438 4273313 4433656 40.25 71.9 1
13:14:36 2024-01-25 624475 614727 197183 193416 306775 311443 314007 312821 204801 205151 245558 250469 290565 290701 3619624 3866889 5560923 5408035 993625 1033064 277304 244294 253479 255725 281892 275597 274383 277329 197307 199110 642481 623298 1420524 1364843 425831 421340 606747 613569 753296 731572 783914 788441 825568 838442 806994 895741 1872045 1970671 1213790 1034703 667145 650284 782674 782936 821015 828799 855933 867639 962708 961968 4269388 4436741 40.25 71.9 1
13:14:37 2024-01-25 621336 614731 197684 194229 304981 314581 314449 312157 204938 204864 245593 251554 286181 290291 3619624 3877321 5586077 5426722 998115 1031600 277263 245047 253479 255689 283391 275211 274803 277790 198350 200188 649402 621081 1409410 1364843 424021 419937 608599 616329 756236 733757 783817 791021 823160 837844 811805 899523 1880075 1984822 1231442 1031028 666372 653091 781923 784048 824298 828732 850894 870115 965786 955593 4231161 4436899 40.25 71.9 1
13:14:38 2024-01-25 625253 613532 197684 194300 304726 311809 314784 311943 205165 205151 244837 251832 290974 288581 3622206 3846829 5575036 5430652 1001001 1033064 276644 245460 253514 255725 283194 275633 273963 277894 198629 200014 647323 618719 1424533 1364843 423420 420563 609031 616778 756508 734797 783817 791021 824363 837844 811768 900277 1880075 1984822 1236365 1029525 667108 652833 782478 784048 824262 827014 850857 869252 967156 955593 4220479 4433503 40.25 71.9 1
13:14:39 2024-01-25 625104 615525 196440 194260 305862 311336 315557 311943 205405 206018 245831 251064 285879 288035 3624790 3852166 5575036 5427220 1003182 1033064 276680 245047 253479 256159 283185 275597 273127 278181 198629 199735 653041 617269 1411342 1364843 422820 419937 609031 615825 756508 733757 782702 788745 825568 836994 811192 900920 1877406 1986266 1232287 1028794 668094 653613 783589 784048 825540 827014 850894 868876 965786 961035 4217579 4434161 40.25 71.9 1
13:14:40 2024-01-25 625365 616472 198097 194703 304586 311738 315299 311724 205940 205440 247415 251099 287292 288396 3614468 3848506 5573056 5432317 1002430 1032553 277494 245012 253514 255689 282788 276056 273127 278504 197479 199110 663046 615788 1419632 1374063 423149 418687 606409 614037 757454 731609 780554 788150 827911 835976 807030 898204 1882476 1980571 1226973 1026114 668094 655304 779710 781827 822477 829455 852747 865134 965786 963826 4239277 4417773 40.25 71.9 1
13:14:41 2024-01-25 618020 613082 195938 194063 306271 313127 313720 311872 205656 204505 246281 252140 286888 288405 3622473 3900343 5627681 5422910 1000973 1033060 277494 245632 258327 255689 283737 274369 275224 276515 197307 199110 654470 614911 1416675 1374063 422222 420563 610743 612431 756917 737967 779294 787284 829254 837190 804867 898204 1880075 1968067 1238763 1025384 662583 654018 784182 779541 824298 834293 850857 861266 965101 966663 4272130 4423892 40.25 71.9 1
13:14:42 2024-01-25 618025 613118 200563 194401 304588 310753 315702 312841 205656 204973 247794 250995 286888 287558 3622468 3916956 5605003 5407735 994520 1032792 277494 244837 254936 254869 283220 275175 275100 277364 197444 198452 666793 616065 1420324 1385829 423120 419665 609377 609961 754365 737013 779294 784085 832302 843330 802585 891204 1877406 1960074 1215673 1032495 664474 654610 786574 777263 820433 835471 858911 862528 959503 966663 4301996 4427047 40.25 71.9 1
13:14:43 2024-01-25 615631 610829 196517 194103 306128 310971 314963 311648 205223 204290 248006 250995 286177 290894 3626713 3930152 5599330 5408035 989935 1033152 278275 244670 254081 255689 283462 274227 275682 276550 197307 199909 650852 622858 1406601 1374063 424623 420556 612979 614475 752230 736427 783878 784085 827462 838550 804675 893026 1870816 1957297 1233006 1037415 662583 652166 787725 782381 818689 829527 858411 863830 959590 963145 4320780 4439571 40.25 71.9 1
13:14:44 2024-01-25 620569 611322 196210 194414 306514 309090 315960 312121 205223 208787 245421 251237 290565 290466 3613036 3877770 5555155 5417407 984864 1033064 278720 244942 255112 255619 282788 276091 273963 277930 198629 199735 648753 623066 1425614 1374063 424322 419665 608946 616329 753799 735442 782729 784085 825568 845154 811765 890378 1870816 1962272 1245136 1040581 665422 652628 788320 784037 817530 829527 858846 867639 955914 955593 4286481 4427047 40.25 71.9 1
13:14:45 2024-01-25 623106 613154 197124 193779 306523 311697 313786 312851 204938 208387 245421 250853 290361 291633 3617352 3884545 5571408 5414609 996474 1031687 279545 244294 253479 256589 281914 276020 274540 277329 197444 199110 643891 624227 1400502 1364843 425831 419901 607306 614511 753830 732943 783951 790786 825568 838442 807030 896929 1880075 1973654 1236844 1035440 668094 650284 781923 784048 821015 829419 857190 868169 962297 959581 4259901 4430205 40.25 71.9 1
13:14:46 2024-01-25 621546 611752 195929 194951 304873 311988 313688 312157 205399 204864 245593 252043 290251 288586 3611020 3874920 5593788 5423163 1003084 1032954 277279 245083 253444 256194 283220 275211 274555 278501 198210 200328 649402 621691 1423787 1365692 424322 420563 608167 615825 755836 733757 782729 790497 824363 838777 811192 897023 1878740 1986266 1232665 1029562 665897 653091 781923 785719 825540 827014 850894 870152 967156 955593 4224177 4423892 40.25 71.9 1
13:14:47 2024-01-25 625463 613114 200563 194405 305160 311479 315443 312121 204938 208716 244837 250853 290637 288071 3608407 3848506 5576510 5444550 1005392 1035984 277315 245492 255595 255548 282986 276020 273127 277790 197307 199457 661617 615183 1408341 1373089 422222 421712 606635 614040 756508 731055 781277 787556 827911 836011 807067 900277 1882749 1980644 1225090 1026566 668094 655073 780816 781827 822477 829491 853183 867021 965786 963862 4228009 4420840 40.25 71.9 1
13:14:48 2024-01-25 617717 612969 195933 193833 305877 311988 313750 312193 205223 204864 246179 249739 291046 288653 3619624 3897447 5623653 5437902 1006769 1033028 278204 245492 255326 255548 283511 274997 275275 276479 197444 199110 653041 615788 1407028 1377971 423420 420563 611594 612194 759445 737536 781033 786998 830152 837226 804296 898994 1880075 1970044 1240683 1025801 662583 654537 784182 781556 823059 834293 852747 862565 963052 966663 4277102 4430205 40.25 71.9 1
13:14:49 2024-01-25 615299 613154 196205 193748 305764 310499 315377 311648 204938 204864 246144 249496 290565 288680 3619624 3928163 5586352 5400009 990786 1035556 279381 244736 256538 255584 283043 276303 276120 276107 198629 199283 663902 622858 1435735 1383283 425720 420781 608480 610824 751546 737967 784562 784110 829950 844558 802585 892989 1877406 1953104 1215609 1033966 665422 652691 787530 778952 818689 836985 860248 861266 957397 966663 4348956 4433367 40.25 71.9 1
13:14:50 2024-01-25 618297 613742 200429 194063 306092 310971 314999 310820 205576 204363 245628 251272 289750 290979 3605834 3920799 5579766 5409685 983177 1034083 278096 244872 256864 255372 283401 275913 273822 277647 199485 199875 650182 621969 1417175 1375278 424021 419709 610311 616909 753604 737444 783878 783864 826738 845643 809431 890466 1870845 1961464 1243179 1036549 663527 651242 788608 784048 819851 829491 860248 867639 956592 961071 4286481 4439571 40.25 71.9 1
13:14:51 2024-01-25 623922 612650 196205 193181 306235 311479 314999 313363 204938 208569 245593 250504 286718 288622 3617045 3876323 5542046 5396178 990786 1031604 277656 243578 256319 256554 281680 275877 274555 277257 198629 199457 643891 623625 1453937 1372620 424586 419665 607306 614511 751509 733942 783593 786368 825568 838622 810610 894081 1872045 1970671 1234925 1040313 668094 654018 784182 784048 817583 828216 860861 870115 958629 955629 4273542 4430205 40.25 71.9 1
13:14:52 2024-01-25 620821 612929 196512 194405 305187 311988 314742 312157 205257 208387 245628 251622 290086 290327 3621647 3863581 5586352 5432275 1000325 1033157 276644 245083 253479 255725 282903 275842 274555 277966 198629 200154 644464 620573 1404422 1366259 423947 423246 608994 617531 756508 734834 783914 790799 824253 835976 811805 894111 1878814 1986266 1235355 1029562 665897 653091 783033 784037 824298 826978 852537 871507 967156 961035 4225385 4427047 40.25 71.9 1
13:14:53 2024-01-25 623927 613082 200286 194750 305191 312628 315479 312157 204938 208716 244872 250888 290673 287688 3619624 3857778 5573056 5437761 1003898 1033064 277299 245047 256231 255760 283229 276056 273162 278181 198629 199770 650182 616948 1423355 1368724 422674 422048 608994 616145 758659 733610 782702 788782 825568 835423 811657 900920 1877406 1986266 1238763 1028063 669045 654574 783626 784048 823096 828216 852141 870152 966471 962465 4220829 4423892 40.25 71.9 1
13:14:54 2024-01-25 620222 613118 200599 194405 304940 311006 314676 312193 204302 208822 245628 249739 290630 288477 3619348 3858966 5561954 5411670 1000143 1033064 277494 244329 253514 255689 281462 275842 273999 276550 197513 199040 653052 617832 1413918 1377239 423163 421450 606838 612218 756508 733418 779109 790874 828632 836011 804675 897023 1885391 1980571 1165532 1028063 667324 656808 779710 779541 824298 829563 852178 866367 966549 966663 4264427 4420840 40.25 71.9 1
13:14:55 2024-01-25 615847 612219 195929 194405 304695 311988 314778 311211 205576 204006 245972 249773 290433 288586 3632688 3916827 5628969 5422633 995862 1033083 276644 245083 253903 255511 283688 274982 274839 277400 198363 199422 643891 615788 1421927 1376457 423200 423662 612501 613468 759738 737967 781403 789337 832624 840812 806011 898204 1881411 1977542 1242602 1026114 662583 652655 786412 781463 825503 836062 852141 862565 967156 966663 4277102 4433244 40.25 71.9 1
13:14:56 2024-01-25 619009 613195 195938 194098 306775 310064 315960 311648 205399 208387 245628 249739 287185 288513 3605834 3900039 5594052 5409482 994707 1032472 281662 244294 254685 255689 283220 275633 274803 277400 197513 198763 671152 616957 1424586 1384628 424623 419665 610726 613637 753687 738078 783743 786315 829768 843221 802474 893940 1880075 1953104 1213760 1033966 666372 654018 786970 779504 818747 838428 857665 862528 957397 966663 4348845 4433244 40.25 71.9 1
13:14:57 2024-01-25 617798 612897 196380 194405 306119 311006 315960 310233 205611 204864 245421 251657 290256 290291 3619624 3902306 5586352 5419044 983177 1032472 278080 244876 254685 255297 283436 275633 273963 277790 197170 199561 647323 619607 1428543 1374063 424021 419665 608480 616329 751546 735619 787386 786130 825421 845606 809247 892664 1873511 1966169 1233006 1041804 666372 653091 789772 786278 817493 829347 862705 870003 956592 955556 4281644 4436531 40.25 71.9 1
13:14:58 2024-01-25 620186 611286 196542 194063 305008 313590 314383 312157 205223 205151 245593 250469 290290 291024 3615424 3874508 5577026 5411895 998624 1030101 278275 244841 258327 255725 281892 275806 274540 276550 198629 199526 651611 624643 1411537 1369863 425831 418652 606409 613532 753296 733486 783914 789864 826738 841930 809383 899068 1878814 1974038 1238763 1035402 668278 651022 783827 784048 821015 829419 858835 867489 961543 959581 4259787 4427152 40.25 71.9 1
13:14:59 2024-01-25 620747 613857 195903 194405 304655 311662 314963 311867 205223 204650 245215 252008 290446 288550 3615424 3852026 5585910 5411393 998189 1033064 276644 245047 253090 255654 283014 275597 274768 278181 198629 200188 643035 620637 1424231 1363875 424322 423246 608599 617204 755836 734797 783817 790762 824363 838437 811805 901798 1882881 1988952 1215673 1031983 666372 651095 784108 787358 825107 829905 853390 870115 964418 961547 4251711 4430487 40.25 71.9 1
13:15:00 2024-01-25 623364 613046 200774 194370 304905 313113 314706 312121 204904 204864 245972 252008 290290 288680 3615424 3856076 5576751 5429046 998189 1033069 277458 245047 258619 255654 282888 275175 274540 278181 198350 200328 647952 621081 1422002 1364843 424322 420563 606618 616292 756236 733757 784935 790460 824363 838437 811768 900165 1877406 1991119 1240683 1033457 667801 651095 782154 786836 825107 829832 855772 871357 962979 960260 4250229 4436831 40.25 71.9 1
13:15:01 2024-01-25 625365 615966 197545 194405 305124 311916 314963 312121 205688 205151 244837 251622 290565 288550 3617045 3848506 5577026 5430652 1002430 1033064 276644 244841 253479 255654 282951 275175 273127 278896 198629 199700 651611 616666 1432680 1364843 424351 419937 609031 616329 756346 732682 783385 789864 824363 837844 810543 899523 1880075 1986266 1223411 1028464 670191 657432 783827 783937 825693 831079 853942 869345 965639 965033 4214088 4424342 40.25 71.9 1
13:15:02 2024-01-25 624779 613087 200774 194405 304623 311519 314963 311175 204938 203833 244802 250739 290565 287666 3615424 3851824 5558376 5430652 1002467 1033064 277494 244635 253514 255654 281892 276056 273091 276515 197479 198729 681882 615183 1426347 1374063 423120 418687 605550 612330 755841 731572 779220 790984 826805 837226 805815 898204 1882749 1983891 1248631 1026114 668094 654537 782674 782278 825033 833435 855162 866180 965639 966816 4235696 4417999 40.25 71.9 1
13:15:03 2024-01-25 619953 613082 197680 194339 305590 311408 314963 313283 204767 208716 245593 249704 290637 288550 3619624 3863361 5561917 5421274 1001038 1033064 277884 244635 253479 255654 281012 276056 273928 276056 197479 199075 669702 615788 1408124 1376992 423420 420854 606838 610824 755836 733905 779220 791021 827426 836661 804069 900931 1882749 1977072 1225090 1024654 666095 652655 780816 778364 825656 836392 852537 865615 968493 968645 4276097 4427152 40.25 71.9 1
13:15:04 2024-01-25 616495 612183 195996 194946 304373 313516 315407 310233 205542 204576 245593 250714 290565 288513 3619624 3919589 5605003 5417407 992449 1033152 276608 244465 254259 254869 282841 275175 274575 276479 198629 199075 657280 614000 1408066 1379364 421514 420410 610763 612664 755436 737967 778076 784085 827426 838478 807343 895038 1877369 1967878 1236844 1028794 662583 654574 788283 781790 821015 834256 853390 865653 963331 968460 4295016 4433656 40.25 71.9 1
13:15:05 2024-01-25 620050 617084 200628 194410 305160 312800 315960 310891 205399 204864 245558 250469 290974 287356 3626826 3911256 5595402 5407749 993102 1033152 278080 243578 254294 255261 283471 275140 274347 276479 197513 198763 657329 618830 1435735 1383283 424623 419665 607586 610592 753559 735876 781551 784085 829877 844558 802585 890378 1872045 1957995 1228551 1034703 664948 653613 787530 777777 818689 836652 858411 861229 958629 968460 4321243 4436741 40.25 71.9 1
13:15:06 2024-01-25 615447 615093 196440 194194 306379 310971 315443 311175 205223 204290 248821 250995 285927 290254 3624790 3929164 5597026 5413544 984576 1033064 278080 244635 254259 254869 283617 275597 273127 277630 198629 200014 650182 620497 1401210 1374063 424402 418652 610743 616329 754365 737444 783841 784085 826738 845154 808175 889671 1873477 1961464 1243179 1035440 664474 650912 788283 784048 818689 829455 860248 867363 956592 955593 4297848 4445882 40.25 71.9 1
13:15:07 2024-01-25 629243 614731 196133 193887 306874 310575 315744 312892 204870 208569 245558 250925 290565 288338 3615424 3889895 5539725 5411895 987958 1031687 276813 244054 254650 255725 281975 276091 273963 276515 197444 199526 643891 622858 1435859 1374063 425831 419665 607306 614241 752193 731609 783914 788516 826738 838478 808784 894935 1872045 1973834 1236844 1038171 668094 652166 784182 784048 818689 828180 858411 869495 960183 961035 4269069 4436958 40.25 71.9 1
13:15:08 2024-01-25 623113 615051 197055 194229 305518 311845 313827 312664 205086 205260 245831 250435 290086 291495 3619105 3876323 5580787 5417407 997364 1031600 278275 245047 253090 256442 282753 275633 274768 276515 197444 200328 648597 622818 1424448 1364843 425528 420859 606188 617204 755836 733905 783914 791057 825568 837190 810580 900920 1880075 1977072 1217749 1031028 667309 652166 781923 784074 823059 828732 853390 870115 965786 960260 4239587 4433367 40.25 71.9 1
13:15:09 2024-01-25 617997 615998 198219 194703 304515 311774 314820 311979 205439 205116 246606 251518 286888 288333 3616178 3858966 5562362 5436151 1003898 1033064 276680 245299 253479 255689 282753 275826 273091 278181 197135 199075 655899 615183 1421413 1370171 422820 419606 606672 614511 756881 731572 781551 788708 827911 837190 809395 900995 1881411 1983452 1242602 1026114 669045 655536 782674 781827 823059 829455 853390 867639 966885 963826 4232900 4420840 40.25 71.9 1
13:15:10 2024-01-25 618292 613082 196210 194123 305804 315301 313720 313989 205439 204828 246281 249635 286888 288455 3631901 3896427 5631671 5411670 1006769 1033064 277884 245083 254873 255725 283143 274754 275646 276479 197444 199387 651611 615788 1397745 1374063 423420 421191 611211 612664 759738 738059 781589 787556 829841 836011 804594 899523 1880075 1970671 1217557 1024379 662583 654018 784182 779504 824298 835471 850857 861266 965786 966627 4282934 4436531 40.25 71.9 1
13:15:11 2024-01-25 618292 612519 195895 194063 306559 310029 315672 311836 205656 205009 246074 249567 287840 288369 3622468 3920748 5593901 5411895 993102 1033157 278880 244530 254294 255475 282863 275597 274803 276285 197548 198763 655899 619607 1436107 1383283 424623 419665 608946 610392 752230 736921 782702 785756 832302 845154 804296 891682 1877406 1953104 1234097 1035440 665422 653613 787688 778364 818689 836652 858411 863793 957397 966663 4339564 4433090 40.25 71.9 1
13:15:12 2024-01-25 615299 611286 196478 194094 306083 310971 314999 309945 205611 204686 247619 251799 286141 290150 3610870 3911256 5595677 5418956 983140 1031563 277884 244670 254259 255194 284140 276056 273928 277790 197170 199561 647323 620194 1413337 1374063 424623 419665 609340 616932 752230 736134 783285 784085 825568 845752 811768 890485 1873477 1962471 1233006 1041794 665897 653091 787688 786278 817530 828835 859456 867639 956592 961071 4289333 4436958 40.25 71.9 1
13:15:13 2024-01-25 625734 613082 196517 193621 306992 312259 314963 313107 204904 208569 245972 250853 286817 290073 3630940 3879388 5564554 5423684 990786 1035556 279847 244224 254259 256477 281892 276091 274555 277221 197272 199700 663902 622858 1414903 1374063 425831 418652 606875 614475 752616 733905 783951 788708 827911 838514 808784 898204 1877406 1970671 1238763 1037285 669723 651242 783589 784048 821015 829383 858411 869495 961579 955556 4284636 4430205 40.25 71.9 1
13:15:14 2024-01-25 611286 612188 198260 194098 304766 311988 314042 312157 204904 208533 245593 250853 290247 291184 3628578 3883233 5577784 5424041 998790 1033064 278275 245677 255522 256336 282983 275211 274803 276550 197444 200119 645052 621969 1402219 1364843 424623 420563 608167 615825 755948 733876 783878 791057 824363 836011 811768 900957 1877406 1981283 1221661 1031028 666372 652628 783231 784074 824298 827014 853353 872826 966885 963167 4235546 4436531 40.25 71.9 1
13:15:15 2024-01-25 623890 614314 200594 194410 305160 311703 314999 310820 204938 204864 244872 251272 290806 288477 3619624 3866271 5580787 5433474 1004521 1032184 277033 244841 253514 255654 283072 275806 272986 278181 198629 199387 653041 616065 1451047 1365692 422820 419937 609031 616329 759135 732682 782702 789900 825568 835387 811533 901168 1877406 1986266 1234925 1027753 668094 654075 783589 784048 824298 828799 852104 867639 965786 963109 4229481 4420840 40.25 71.9 1
13:15:16 2024-01-25 618399 612099 195895 194234 306092 311006 313529 312193 204302 204720 245972 249704 290637 288595 3624520 3885082 5591593 5425712 1005961 1032954 277741 244942 255956 256477 281821 275246 275224 275668 199753 198971 661617 617105 1419633 1376992 423420 421749 605293 610860 759623 733757 779331 792180 829254 835387 804638 899651 1886652 1979878 1226973 1025384 666372 654725 781369 779541 826711 834293 850894 866367 966513 966663 4269183 4423995 40.25 71.9 1
13:15:17 2024-01-25 608245 611752 195929 194810 304677 311952 314999 310197 205542 204576 245593 250469 290565 288550 3616178 3911219 5615651 5437902 995202 1032991 276501 244907 256319 255299 283764 275490 274732 276515 197444 199110 651611 616582 1427638 1383283 422222 420259 610275 613800 755972 737967 779257 784085 829914 838284 802329 895084 1877406 1966095 1238763 1031028 664474 656036 788320 779541 821015 834293 857152 865060 961579 964570 4298738 4433244 40.25 71.9 1
13:15:18 2024-01-25 616541 612219 196551 194063 306775 310971 315479 311867 205542 204576 246387 249739 290659 290291 3624790 3943346 5603334 5413357 989965 1034819 278239 244907 256902 255584 284570 274612 275275 277186 198629 199700 650852 622858 1413733 1378387 426436 418652 612546 613569 752950 739392 786054 785849 827462 843366 804675 895647 1873477 1958685 1236844 1038023 663725 651242 786412 782936 818689 834293 860861 863793 957397 963145 4323995 4439571 40.25 71.9 1
13:15:19 2024-01-25 623885 613082 196610 194405 306092 310029 315960 311648 204938 208751 245593 251237 290565 288586 3617045 3892101 5549050 5417407 985141 1035556 278060 245162 257046 255156 281923 275984 273822 277221 198629 199596 650182 621081 1418987 1374063 424623 419665 611525 618080 752193 735876 783914 785756 825458 845752 811192 890489 1870816 1962272 1231087 1041295 665422 653091 788053 784048 817530 829419 859493 867639 957678 955593 4283211 4433244 40.25 71.9 1
13:15:20 2024-01-25 621576 612897 196824 194098 306559 313149 313971 312193 204938 208387 245628 250504 290256 291674 3619624 3873569 5573638 5407749 994520 1032332 277039 244631 255522 256194 283143 275806 274626 277221 198629 199561 654470 624643 1406563 1372620 426436 418687 607306 614475 753413 733054 786181 788745 827911 838514 809247 897564 1876036 1970671 1238763 1035776 668094 651242 781923 784048 820433 829419 858411 868876 962297 963167 4276595 4436531 40.25 71.9 1
13:15:21 2024-01-25 623890 613118 200391 194405 304573 311733 314963 311648 204938 204864 244837 251657 290121 288310 3611020 3849713 5594698 5443019 1001038 1033064 276644 245047 253479 255934 282555 275211 273162 278181 198629 200119 651611 618958 1434940 1365288 424322 421048 608994 617583 762062 735313 783817 791057 824983 837626 814082 898937 1877406 1986266 1226529 1031247 668094 652619 783589 783483 827297 827014 850931 866751 967156 961035 4217819 4427047 40.25 71.9 1
13:15:22 2024-01-25 623656 613154 195933 194405 304725 311952 315960 312892 204302 208605 245628 249739 290637 288513 3619624 3864475 5567701 5422910 1000964 1033170 277884 244670 253514 255725 281555 276091 274484 276515 197513 199110 658758 618275 1437450 1377442 424439 421749 607269 613090 757454 733573 779981 792632 829877 839030 805852 899688 1888113 1981283 1228856 1023619 667145 656808 781923 779541 825540 834293 853220 865097 966549 966663 4284903 4423892 40.25 71.9 1
13:15:23 2024-01-25 616918 612686 196512 194814 304232 311988 315479 311175 205576 204720 245628 249773 290565 288550 3621421 3908429 5624826 5424534 998805 1033064 276680 245118 253514 255689 283688 275211 274839 276550 197479 199283 651611 613426 1444427 1377411 421928 423546 614246 615387 759198 739803 779109 788553 831494 842003 807158 897568 1881411 1971770 1240683 1026114 662583 654574 786412 782789 825540 836062 853353 863830 966836 966663 4286481 4433244 40.25 71.9 1
13:15:24 2024-01-25 618567 613114 196508 194405 306992 310971 315960 311648 204972 208680 245972 249496 291118 288333 3619624 3930126 5587714 5380746 990266 1033078 276813 244294 254294 255689 283419 275246 275682 276091 197513 199422 653041 623224 1424458 1381322 425831 418687 611594 614511 754543 740102 784935 787433 829768 843185 807029 895256 1880075 1956029 1211910 1034934 667324 655572 787688 778952 818689 837617 859493 861915 959503 968031 4336361 4430205 40.25 71.9 1
13:15:25 2024-01-25 617416 614351 196517 194269 306119 312185 315479 310268 205611 204746 245421 251307 290193 290291 3617045 3911482 5605003 5417407 983214 1030225 277829 244294 253903 254905 284197 275246 274347 277790 197224 199735 650182 620637 1411205 1374063 424623 418687 610311 616329 752230 736736 787064 787048 827251 846875 810433 892664 1874846 1966361 1223411 1038928 664474 652166 789735 785220 818689 829491 860861 868169 956482 961035 4292795 4433244 40.25 71.9 1
13:15:26 2024-01-25 622053 612219 196542 193757 306992 311479 314042 313583 204904 208387 245628 250853 286718 290291 3605834 3864044 5558376 5412007 990786 1032332 277212 244294 253514 256477 281892 275633 273963 276550 197479 199526 642481 624643 1417741 1370171 425831 419901 607306 614511 754365 733251 785622 791926 827727 841966 809284 897489 1876143 1972635 1215673 1035440 669045 651205 781923 783492 821077 829455 857190 867639 961616 961285 4267723 4423892 40.25 71.9 1
13:15:27 2024-01-25 624363 611322 200527 194405 304227 311952 313684 311902 205302 208423 245593 252043 290157 288586 3619624 3862578 5591694 5432275 1002467 1031600 276644 245083 253514 255689 281927 275211 273162 278700 197170 199387 655899 615788 1442904 1368230 423149 419937 608167 615825 756917 731645 782825 788745 825568 838920 811765 900620 1881216 1986916 1242602 1028310 669712 657469 783033 782936 824919 829455 853829 869420 967156 965261 4216718 4420840 40.25 71.9 1
13:15:28 2024-01-25 617662 614104 200603 193746 305196 311042 314999 311907 204302 208423 245628 251224 290637 288513 3611020 3873854 5574244 5422910 1002317 1032594 277689 244329 255522 255725 281497 276091 274839 276515 197548 199110 667708 616948 1421981 1377006 424021 419606 607306 610897 755836 733757 779294 792742 829877 835387 804675 900657 1888203 1982151 1210062 1029043 669233 656808 781598 780129 824521 829527 855287 867021 966513 966249 4255035 4424342 40.25 71.9 1
13:15:29 2024-01-25 616658 613154 195933 194405 305232 313516 313786 312785 205257 204290 246387 249773 290637 288586 3623807 3890874 5632979 5430652 1003185 1032903 278275 245118 258254 255725 283755 274141 276265 276550 197479 199110 657280 615788 1400345 1379364 424021 421227 611248 612664 758634 736427 781589 788745 829914 837226 804867 901798 1880075 1972561 1242602 1025528 664552 654946 783033 779357 826868 835326 859881 863793 966549 966663 4294291 4421164 40.25 71.9 1
13:15:30 2024-01-25 616104 617624 196440 194405 303982 312901 314999 310739 205542 204290 247794 249773 290157 288586 3617045 3914314 5619650 5422910 995351 1033064 276220 244911 254081 254905 283653 274982 274839 276550 197444 199235 653041 614911 1421701 1381322 422820 418687 610979 613569 756508 736427 779294 784147 829645 838550 804069 895647 1877406 1967878 1238763 1029740 664474 658210 788613 781680 823350 835362 856384 865691 964590 968607 4283211 4430660 40.25 71.9 1
13:15:31 2024-01-25 618326 613159 200675 194405 304905 310864 315960 310957 205399 208352 245593 249773 290442 287342 3619624 3912479 5593901 5403917 991397 1033064 277494 244123 254329 255297 282788 275018 274418 276550 197170 197901 676951 617031 1419966 1386591 424623 419665 607622 610860 753151 735876 781589 782966 829950 843366 804730 892989 1872008 1958685 1236844 1034195 664474 655073 788613 780315 820868 837763 857651 865691 962038 966517 4317549 4436531 40.25 71.9 1
13:15:32 2024-01-25 615439 613010 196504 194199 304761 310971 314963 310891 205405 204004 245593 250818 290086 290737 3624444 3926373 5610118 5411895 988864 1033064 276523 244635 253514 255654 283679 274333 274575 277364 198350 199700 652302 622858 1415725 1374063 425528 418652 611211 615900 752230 735544 783914 786042 829858 838514 804638 892354 1872146 1955130 1187876 1038152 662583 651242 787725 782936 821082 836392 859373 868126 959273 964349 4320475 4445909 40.25 71.9 1
13:15:33 2024-01-25 624475 611286 196201 194093 306329 309958 315924 311648 204904 208716 247268 251099 290530 288550 3608370 3890675 5549050 5412007 985141 1032332 278080 244294 255042 255147 281927 276020 273127 277364 197170 199387 642481 619770 1407544 1373089 424322 419665 607306 615825 751661 733766 783385 785812 825568 845752 810580 892321 1873477 1967878 1247092 1041053 668094 653091 785853 785719 818418 828799 862555 869891 959590 962578 4273313 4437171 40.25 71.9 1
13:15:34 2024-01-25 624978 614292 196372 193438 306992 310935 315191 314060 204835 205440 245593 251203 290157 288333 3626826 3879987 5530176 5411895 989371 1033341 276913 244089 254081 255725 281659 276056 274347 276515 197444 199110 642481 624643 1410314 1374063 425831 420556 607306 614475 752230 733237 787659 788113 827324 838550 809395 895741 1876036 1970671 1236844 1038835 669045 653091 784182 784048 819851 829419 858835 870115 961207 964239 4287018 4443277 40.25 71.9 1
13:15:35 2024-01-25 621815 614722 196470 194229 305160 311988 314042 311546 205257 205368 246246 251298 285682 291294 3621534 3887515 5586352 5427183 999654 1032332 277263 245083 255412 255725 281927 275175 274575 277790 198070 200363 636782 621081 1412773 1364843 424623 421155 608599 617204 755841 733757 783951 791057 824983 838406 811805 900920 1877406 1981736 1238763 1032495 667108 651242 781923 787050 823350 828799 855933 869495 963016 955327 4256586 4433856 40.25 71.9 1
13:15:36 2024-01-25 621546 614292 196440 194809 304981 313924 314784 311801 205188 204864 245593 252043 286450 288405 3619624 3870587 5589904 5423308 997364 1032792 276680 245083 253267 255654 281927 274982 274258 277790 198350 200188 655899 621081 1406595 1361805 424623 420859 608167 617204 755836 734797 783878 792180 824946 835976 811805 901206 1877406 1977393 1240683 1032495 666161 651242 781369 786278 823350 827597 856346 870115 964418 960260 4250054 4457019 40.25 71.9 1
13:15:37 2024-01-25 622668 616210 195869 194785 304976 313442 314784 311943 205405 204936 247838 251798 290251 288513 3613036 3857927 5577747 5423308 999575 1032332 276644 245083 255614 255654 281927 274982 273963 278181 198350 200363 655202 621081 1406193 1364843 424021 420895 608599 617204 756914 735318 783817 791057 825568 836011 811805 898974 1880075 1986266 1233398 1031028 666372 653091 781923 785776 824919 827014 852104 872826 967156 955556 4224177 4430205 40.25 71.9 1
13:15:38 2024-01-25 625365 616476 197962 194128 305017 311774 315225 311505 205405 205440 246955 251064 287090 287999 3611020 3858401 5573056 5439130 1003898 1031600 276644 244294 253479 255654 282753 276640 272674 277400 198629 199110 657507 615788 1412658 1367753 423120 420232 609031 616329 756917 731723 782539 788745 825568 837844 811192 900957 1877369 1980644 1217557 1026114 668094 654574 783626 782936 823096 829722 852141 870152 967156 963826 4220829 4423995 40.25 71.9 1
13:15:39 2024-01-25 619273 613123 195903 194123 305800 312998 313720 312571 204801 205154 246246 249601 286888 288333 3620586 3883233 5612994 5422633 1006694 1032332 277884 244635 258254 256477 282143 274369 275646 276515 199767 199110 654470 617545 1431678 1375552 424021 420927 607306 610824 756508 733757 780403 792490 829877 837844 805439 899651 1882881 1977072 1221323 1024654 664474 652691 782762 779504 826711 835471 848445 862565 966513 966663 4272244 4430205 40.25 71.9 1
13:15:40 2024-01-25 617358 612219 195925 194937 304695 311952 315672 310926 205976 205009 245902 250749 286839 288405 3618648 3916768 5612766 5430652 998189 1033064 276078 245083 253514 255689 283688 274369 274575 276515 197479 199422 651611 615183 1422141 1379364 422222 419937 611211 614040 755811 737469 779257 787556 829254 838550 804638 895647 1880075 1970671 1240683 1026529 663527 656342 786412 781827 824447 836652 855287 865097 965101 966663 4283211 4430205 40.25 71.9 1
13:15:41 2024-01-25 619630 613118 196517 193792 306992 310717 315479 311648 205257 205333 247970 249498 287292 288536 3618686 3933782 5595677 5405611 987958 1033064 277199 244294 254294 255548 283419 275211 275875 275668 197513 199700 650182 622858 1417557 1380343 425831 418652 610311 612664 753263 735508 783606 785257 829914 843366 804867 892989 1872045 1955177 1225090 1035440 662583 654018 786412 779541 818689 836652 858835 862528 957433 965944 4345125 4439571 40.25 71.9 1
13:15:42 2024-01-25 619610 612893 196167 193872 306119 312850 315960 310233 205576 208352 244872 251765 286781 288333 3625758 3914314 5582195 5422910 983177 1034083 278204 244635 256194 254869 284188 275018 274206 277790 198629 200049 647323 621969 1423558 1374063 424623 418723 611594 616329 754365 737967 783914 784085 827911 844558 807067 891780 1870816 1961464 1241223 1037322 662583 651242 788320 785719 819851 829527 858411 866984 956684 963145 4301996 4442739 40.25 71.9 1
13:15:43 2024-01-25 623448 611326 195929 193792 306992 309993 315694 312851 204302 208680 244872 250504 290251 288550 3628578 3879801 5551190 5414609 987958 1032553 278775 243578 256864 255584 281659 276020 273162 276586 197307 199283 657686 622858 1428067 1374063 425528 419665 606875 614511 752230 732801 783914 787556 826738 838586 809346 894298 1873477 1967878 1213790 1038245 668094 653091 784182 784048 818689 829686 860861 869495 958629 955593 4273819 4423892 40.25 71.9 1
13:15:44 2024-01-25 623887 612733 195933 194410 304691 311560 314042 311648 204938 204890 245386 251307 285860 288554 3619624 3875994 5590166 5433474 997288 1031526 276608 245047 258291 255689 282015 275348 274206 277364 198363 200049 645052 621184 1402930 1361805 424623 423598 607306 617204 755436 733757 783878 790799 823196 835387 810617 898302 1876190 1979878 1223617 1029562 665422 652628 781652 784048 823679 826978 852104 871507 965786 960260 4235470 4433244 40.25 71.9 1
13:15:45 2024-01-25 621468 612219 195933 194098 305877 311479 314007 312193 204302 204864 245972 249670 290565 288477 3611020 3873854 5575036 5432317 1004521 1032463 277777 244907 255595 256300 280893 275069 274540 275668 197479 198937 654470 618567 1445194 1374063 424021 419901 607306 613201 756508 733757 782702 792180 829877 836661 804867 899651 1882749 1977072 1221323 1024654 665422 652655 783033 779504 825503 835471 851836 862565 965793 966663 4278415 4423892 40.25 71.9 1
13:15:46 2024-01-25 616541 613118 200387 194405 304196 312682 314999 310268 205576 204720 245593 250774 290565 288550 3618648 3921771 5623653 5428429 998790 1034819 276042 245320 254153 255334 283440 275033 274661 276336 198629 199387 673055 614037 1412931 1377517 423010 421191 611211 612701 756954 739466 781589 787556 829841 838406 804867 898204 1880075 1972428 1240683 1025384 662583 648948 784182 780683 824882 836062 852141 862565 965786 966394 4281720 4440411 40.25 71.9 1
13:15:47 2024-01-25 617149 612686 200320 194946 304232 312023 315479 309914 205434 204576 245628 249773 290361 288550 3626390 3922686 5605003 5411670 990966 1034544 277208 244802 257046 255334 283277 274876 275242 276336 198629 199422 643891 615183 1420436 1382424 422222 418064 612464 612518 755836 737448 778703 783901 832033 838550 804675 896499 1877406 1965091 1238763 1029562 662651 653613 784182 780683 823059 834293 853829 862528 963052 966663 4291310 4430205 40.25 71.9 1
13:15:48 2024-01-25 618292 612933 195899 193868 306128 310029 315960 310233 204938 204864 245593 249739 290451 287599 3619624 3921875 5593901 5396216 991686 1033064 278275 244084 257357 255407 282902 274997 274241 276372 198629 198625 654470 615183 1412302 1385829 422820 419665 610726 610860 754761 737967 779257 784085 830115 838586 804830 894973 1876073 1966484 1213790 1032495 664000 655572 786611 780683 821015 829563 857152 864445 960219 968031 4305068 4433244 40.25 71.9 1
13:15:49 2024-01-25 614287 611286 196210 193792 306088 310971 314197 311211 204938 204290 246179 249773 290086 290291 3626548 3935632 5606339 5413544 985103 1031600 277884 244329 253479 254478 284037 277455 273716 277078 198629 199909 645894 622413 1413986 1376256 424623 421450 612066 615383 753296 736159 783914 783901 826185 844558 807030 890415 1872178 1958685 1239267 1037429 662583 651242 788878 784048 820433 829491 858411 867021 956720 961071 4305238 4436406 40.25 71.9 1
13:15:50 2024-01-25 624031 612219 200635 194134 305836 309776 315960 311648 204938 208787 244872 250888 290251 288550 3619624 3889063 5530176 5395902 985141 1031600 277494 244294 254863 255261 281927 275633 273127 277309 198485 199770 643538 620497 1424515 1374063 424623 419337 610329 616145 751398 735876 785494 783729 825568 844900 810433 890341 1870816 1962471 1234925 1041072 665422 652166 788878 784074 818109 829419 860140 867639 956592 963130 4286481 4439571 40.25 71.9 1
13:15:51 2024-01-25 623927 612224 196854 193796 306092 311697 314007 312193 204938 204864 245386 250469 285468 291221 3623807 3883703 5578402 5424534 997364 1030225 277494 244670 258291 255725 282033 275211 274768 277169 196861 200223 653011 623625 1420839 1366055 424623 421084 609031 617568 756508 734650 786054 790874 824326 837844 811805 899949 1880075 1984859 1229486 1031028 666372 653091 781923 784074 825693 827014 852141 869216 963712 955629 4227191 4433244 40.25 71.9 1
13:15:52 2024-01-25 623577 613118 196205 194405 305196 311006 313756 312157 204336 208787 245593 249739 290565 288035 3621421 3864625 5577026 5435244 1000325 1034819 277494 244670 253514 255689 281069 276127 273963 276550 197513 198937 668406 616273 1413579 1378491 423837 422646 607500 613637 756508 732563 781403 793194 830263 839030 806422 898974 1881265 1982652 1145295 1028026 667145 654646 782996 780719 824298 834293 852178 865097 966549 966663 4259901 4423892 40.25 71.9 1
13:15:53 2024-01-25 614759 612425 200529 194088 305196 311988 313529 311246 204972 204290 245972 249519 290157 288513 3618648 3902216 5628969 5426779 995899 1031600 276680 245083 255253 255297 283653 274333 274803 276550 197341 199110 643891 614911 1421847 1375424 422222 423246 612501 614949 759038 737967 779146 788553 832033 841407 805937 897414 1880075 1967878 1234925 1027729 662583 654946 784182 781463 825693 835471 852747 862565 965101 966663 4289333 4433244 40.25 71.9 1
13:15:54 2024-01-25 618292 612650 196235 193477 305980 310029 314676 311175 204938 204720 245593 249289 290565 288550 3621647 3928163 5586352 5393137 989371 1031687 278275 243508 253479 255440 282011 275370 275417 275597 198629 198867 651611 621911 1405412 1383283 425831 419665 609031 610787 753687 737783 782874 786278 830263 843149 802400 893940 1874846 1949417 1210062 1033966 664474 653833 787530 778291 818109 836392 859635 862419 957950 963789 4342664 4430205 40.25 71.9 2
13:15:55 2024-01-25 619563 610965 195861 193757 305124 310464 315666 309258 205188 204675 250149 251237 285566 288477 3618004 3904141 5577897 5395828 982404 1030064 277689 243543 253444 254088 283185 274333 273091 277754 198363 199110 648753 621081 1409826 1373089 424623 421304 610275 615819 753151 736921 785867 784978 826481 843185 808882 891391 1870845 1956896 1259318 1038395 662583 650744 788878 783691 820359 829419 857763 866329 956863 963789 4295859 4442739 40.25 71.9 2
13:15:56 2024-01-25 623109 611322 200568 194050 306056 309055 315407 311140 204302 205151 244837 249739 285365 288477 3600583 3863970 5522231 5403877 982222 1030101 277458 243508 254294 255440 281856 276020 273928 277329 197444 199075 651611 622282 1481391 1374063 424623 419665 607306 615383 752193 733757 786054 788113 825274 846188 814082 896499 1878814 1974038 1238763 1043594 670191 656808 788650 786368 821082 834256 863779 871764 963016 965907 4292327 4452111 40.25 71.9 2
13:15:57 2024-01-25 624915 616768 197776 199041 308728 315915 317937 315978 206929 205071 249101 255976 287443 292268 3647680 3893060 5642304 5496303 1019742 1054494 281126 250510 261594 261761 290193 283757 281091 285405 202606 204717 695674 627792 1428855 1396463 431964 429996 620291 627300 777382 754227 801897 813475 853071 856505 827943 931790 1945661 2040349 1245806 1050764 687457 677223 811803 809936 852330 866369 886387 896466 996005 1002309 4395917 4551955 40.25 71.9 2
13:15:58 2024-01-25 636548 631254 203592 199179 320504 328655 333987 330911 211998 211419 260137 263944 298036 302435 3722496 4024683 5763534 5609853 1044391 1089632 292573 257565 273440 274467 304570 297496 295518 299573 209853 210354 716443 651156 1470634 1419156 444323 440818 636691 645740 799767 775012 825582 833293 870100 882113 848647 943661 2004630 2101954 1254434 1072741 707415 694779 829862 829375 875786 886589 898363 915444 1023317 1021966 4468038 4633207 40.25 71.9 2
13:15:59 2024-01-25 652948 649105 205045 202294 327384 335832 344381 340878 216855 214270 264754 271831 303885 309766 3778608 4071045 5894090 5724071 1088307 1125264 296201 261612 279280 279354 311078 305970 303160 304891 211384 213307 691808 653052 1485395 1447823 447422 445400 642221 647117 809528 785275 829853 834511 874729 888617 848009 942237 2026250 2111253 1247039 1088255 707920 696934 844248 834878 872056 888608 908988 914228 1014279 1023780 4552688 4684356 40.25 71.9 2
13:16:00 2024-01-25 670141 660103 205045 202462 329582 338002 350526 347142 218242 216983 268513 275211 308618 311670 3825368 4115323 5950042 5758908 1091369 1143704 295862 260869 281116 282112 315843 306545 306807 305834 211349 214205 711857 663430 1491085 1457043 448271 442314 645800 649195 802039 784067 829853 832041 868833 883360 846133 938322 2035629 2148449 1208213 1085155 708163 693793 834975 836732 874540 880677 898269 913577 1020677 1018892 4502684 4691054 40.25 71.9 2
13:16:01 2024-01-25 668103 667372 205489 201176 331708 337771 352015 349805 218887 214971 270698 274555 309294 312983 3849558 4135952 5960685 5815180 1116443 1152923 295993 265736 282492 283715 315843 309333 306771 305834 211314 212971 694627 658233 1496671 1460149 446857 445751 640281 641978 802608 781809 816347 824138 865008 873193 832605 925600 2035629 2120552 1251853 1085155 701882 691789 834975 829137 862170 877965 897629 901577 1005409 1007395 4568617 4708514 40.25 71.9 2
13:16:02 2024-01-25 679380 667164 204085 199848 326890 337502 351943 349242 217495 216344 270399 275211 309236 312149 3868289 4171146 5994931 5805801 1103719 1155424 292573 259813 282543 280240 315131 309078 304084 306793 208686 211746 707401 658703 1488427 1457043 444323 437741 631263 638172 786560 768140 811793 816175 845606 861496 822922 914710 2025344 2148449 1186492 1075394 699884 684547 821025 822952 857162 866296 881411 891613 998199 996828 4534180 4699135 40.25 71.9 2
13:16:03 2024-01-25 675760 674079 201612 196701 325941 333834 351587 347666 217158 213425 268738 275597 306437 311007 3865531 4154497 5977519 5820405 1128122 1157099 289642 256953 277338 279960 315621 304715 303835 303999 207352 209663 698780 654677 1479238 1457043 439165 437434 628925 632635 784302 765627 797802 804652 838993 853635 810580 902511 2017530 2108097 1245806 1072556 689055 679598 819376 809224 843039 859682 875553 878840 979889 987686 4580905 4696428 40.25 71.8 2
13:16:04 2024-01-25 682775 673815 199513 195476 324745 331780 348698 345543 214560 213425 267241 272698 305761 309074 3881204 4178362 5977846 5811033 1106150 1160422 288054 254949 279048 276783 314366 305970 299461 304071 207643 209008 697351 655888 1500222 1452915 439238 432800 620327 629084 774676 754658 795427 799648 829841 844558 805245 893077 2012564 2122838 1265631 1066081 689055 672394 808344 811634 844535 847464 863321 879467 984173 979930 4490949 4705131 40.25 71.8 2
13:16:05 2024-01-25 676954 675915 197819 195137 325019 329742 351339 346079 214778 214352 268100 272472 305761 312112 3896385 4197700 5994894 5843316 1129570 1165448 287011 254593 277338 277625 312059 305970 301039 302190 207643 208177 693218 653089 1511565 1457043 437558 436117 619414 623643 777041 754264 788529 797876 829254 836661 797261 890378 2016862 2111253 1240156 1065154 684115 675301 811192 802451 834966 851745 865171 867452 973525 973584 4631469 4729897 40.25 71.8 2
13:16:06 2024-01-25 688642 677460 199470 194841 324785 332787 349751 348884 214743 214352 267018 275211 306721 310204 3918888 4214849 6043296 5839149 1118961 1169629 288194 254593 277764 277882 315843 305001 301673 302825 207643 209698 707401 660588 1514417 1456771 436761 432764 622121 627005 771658 753847 790887 788745 820761 838478 797899 880792 2011134 2114227 1236390 1075394 689055 672247 808344 807060 834966 844964 858299 871282 974980 972298 4547469 4733272 40.25 71.8 2
13:16:07 2024-01-25 686128 680882 199548 195480 325019 332787 354006 347701 215018 218081 268927 273603 308618 311670 3936653 4247222 6046660 5886009 1138447 1173760 287853 255377 278423 278505 315621 309042 301956 304999 207317 209043 701674 654953 1491028 1465223 436936 432800 618251 622687 773849 752476 783817 794948 825568 829428 793328 888576 2025307 2128697 1242040 1062392 683140 673275 809494 804733 833780 845995 858262 868395 974048 978544 4662198 4764786 40.25 71.8 2
13:16:08 2024-01-25 694513 686123 201042 195382 325375 333906 352015 351429 215203 218341 268927 274590 308689 311819 3956324 4252816 6080598 5895778 1125535 1180399 288965 256199 279658 278470 315096 308824 302897 306793 207317 210354 710301 660588 1522123 1466263 437558 430908 618278 626855 769402 750229 783951 789900 815955 836661 794934 879500 2021836 2127188 1263711 1069498 687793 670807 804867 808784 836749 841398 853942 870003 977676 970027 4552688 4770760 40.25 71.8 2
13:16:09 2024-01-25 689262 687886 200097 196568 327914 333870 354281 351997 215514 217964 270698 274590 310277 314930 3965648 4259939 6108574 5910838 1153358 1188651 288089 257601 279585 279354 317039 309843 305643 306793 208000 210866 709322 657763 1505244 1479683 435695 431400 622121 621842 772753 754793 782702 786405 823160 829572 788695 880149 2031109 2108956 1263711 1074090 687457 676224 811805 802414 829573 845670 860473 863222 968493 972879 4652251 4792922 40.25 71.7 2
13:16:10 2024-01-25 695884 685300 200341 197531 327879 336818 354850 352284 215514 214349 272338 274555 312420 313496 3984784 4287329 6109467 5946482 1148450 1193186 290762 257817 279549 281130 317039 310721 305477 306793 208686 212673 728742 665728 1508713 1463342 436005 432872 617594 626855 774948 747701 783817 791057 816400 827571 793365 879817 2034553 2145601 1255223 1067936 690426 677223 804793 802414 835744 845633 851766 863222 977676 975706 4652825 4817620 40.25 71.7 2
13:16:11 2024-01-25 693078 693296 201638 197875 329938 336580 358678 354406 216484 215511 272759 276907 311568 315554 4003056 4267996 6155201 5955861 1143984 1198173 291684 258179 282144 281139 320190 310721 306339 306331 209304 212822 714651 669542 1520903 1473710 437558 431099 619852 627300 769402 755441 783878 784110 815208 829608 793365 869285 2031109 2133367 1263711 1078877 690426 671294 807158 808784 832596 839021 855495 866797 974048 968716 4583759 4817620 40.25 71.7 2
13:16:12 2024-01-25 697191 694201 201295 198703 331977 337532 358714 354406 217530 214578 278154 276329 312072 318383 4015270 4324562 6177725 5975465 1166046 1204747 290250 259195 282543 281214 320936 309679 306807 306795 210030 212822 708786 662415 1509263 1488739 437558 431346 620327 621842 770810 753159 782427 784085 820181 829500 784145 871870 2040381 2124173 1265631 1081189 684996 672761 810610 807060 829610 841994 857608 865073 965639 970775 4661329 4839816 40.25 71.7 2
13:16:13 2024-01-25 710224 699332 202304 198980 331798 338037 358174 356578 218242 214544 272686 277977 313484 318383 4040464 4395581 6173851 5994707 1169375 1206493 292093 259413 282943 282952 318963 312513 306807 306974 211018 212822 700315 666203 1505269 1483465 437558 433129 621242 623201 777348 753729 781314 788745 815991 820559 784145 878873 2048197 2150230 1257954 1070705 685487 678187 811803 802451 830235 844404 856384 858164 968493 974328 4756212 4858573 40.25 71.7 2
13:16:14 2024-01-25 712333 701347 203373 199631 331977 339369 360884 357653 218055 216774 272651 278012 315416 318121 4037880 4374209 6197579 6003299 1163896 1206848 293950 260251 282543 284517 320972 312548 306807 308001 210723 214205 730257 672698 1520207 1480496 435695 432764 616650 625523 774948 747136 780721 785220 811682 820559 786391 875711 2051588 2151754 1260873 1072556 689055 678187 804830 801808 834373 838433 847691 856868 974832 970063 4699819 4864480 40.25 71.7 2
13:16:15 2024-01-25 709293 704407 203021 199153 334033 338655 360956 359851 218735 216552 273521 279708 314466 321280 4064961 4374060 6220478 6011946 1155898 1216563 293914 259849 283134 283750 320972 313500 306807 309126 211201 214205 711645 677030 1504542 1483035 437815 432836 617558 626855 771658 747701 783817 787556 808674 820523 784145 870148 2046742 2165551 1275691 1075728 688939 673275 806584 807060 830235 837799 846174 860688 973356 969402 4690420 4867952 40.25 71.8 2
13:16:16 2024-01-25 705827 703219 204089 199426 334028 339643 364098 357653 218735 217192 273521 280404 315451 320825 4061199 4311869 6267105 6020571 1165105 1220925 293217 260617 281447 283750 323943 311564 307738 309126 211201 212874 720684 677514 1513819 1490237 436315 429928 619889 626855 767733 750991 781589 780426 808377 827571 786375 862561 2045288 2145601 1261792 1085118 690426 673275 807158 805914 828985 837799 848936 858164 968456 960998 4630720 4867035 40.25 71.8 2
13:16:17 2024-01-25 709484 709156 202596 200092 334024 338655 364870 358804 218922 216855 274396 278629 315962 322833 4087224 4386540 6254174 6046546 1180414 1222064 290621 260251 282667 282885 323943 313024 307273 309161 211420 214205 713074 670021 1545770 1503142 436936 429599 618467 619976 766070 750991 776699 779577 811682 824655 774925 861299 2049653 2136394 1208213 1085080 683525 671294 810610 804770 823350 835953 852687 858925 959236 961035 4721988 4889108 40.25 71.8 2
13:16:18 2024-01-25 719711 711533 203585 199744 334033 342812 363071 358804 219417 216518 274203 280243 317139 319393 4102423 4433031 6267105 6072596 1196588 1225776 293950 260984 282743 284770 323943 312584 308204 308261 211420 214205 714503 671740 1538683 1497416 433843 429778 620327 621842 770740 752588 773666 779025 802351 818035 774981 864477 2053082 2142561 1252586 1081962 685129 675264 808344 797730 822766 839021 848974 851336 959273 962429 4746813 4896088 40.25 71.8 2
13:16:19 2024-01-25 722535 714564 203585 199953 334033 341776 363584 361010 219570 216088 274852 280168 317432 322339 4126313 4447533 6276505 6082069 1191398 1226683 293217 260251 281482 285526 322220 314234 310291 308226 212714 212874 715933 674619 1520594 1499549 433843 432218 619852 619976 772205 750991 772290 779577 808950 816172 773789 864375 2057463 2154808 1261792 1081878 683525 676742 807195 797788 821015 839021 844934 848801 962038 964543 4799778 4914846 40.25 71.8 2
13:16:20 2024-01-25 722259 714555 203347 200328 334033 342293 362600 361046 218242 216344 275237 279630 318393 320177 4124741 4502229 6248455 6105921 1193175 1228496 293502 260617 281561 284219 322435 315487 307979 308261 212416 216704 715767 673657 1542301 1503142 434768 431474 616315 618153 770565 747002 772290 781864 807232 810829 770396 865157 2058926 2160948 1261792 1074090 682864 673312 802585 797128 821015 834111 844563 848876 959310 963826 4829984 4919548 40.25 71.8 2
13:16:21 2024-01-25 723596 712341 204121 200576 334033 342534 363180 361010 217929 217017 275009 279743 319098 321882 4133984 4514540 6267105 6115299 1194027 1228767 293261 260251 281548 283786 322209 315487 306808 308226 212565 214205 703095 674619 1522475 1502870 433843 430190 616499 618080 770020 746303 769437 776713 804307 810535 765901 862864 2056001 2160948 1259873 1075508 681570 673312 804296 795524 821015 835022 839648 849530 957950 961035 4826523 4917204 40.25 71.8 2
13:16:22 2024-01-25 726273 712305 204126 200192 334033 342257 363180 361010 218665 217052 274431 279743 318874 321280 4143336 4521392 6257780 6115946 1197431 1232365 293055 260251 281447 283874 322698 315257 306808 308226 212083 214055 714358 675100 1540256 1503142 432614 429514 614718 618080 768313 745599 767725 775031 801962 807108 767322 858346 2056001 2160948 1257954 1074623 679623 672394 802016 795524 818579 831986 836517 846275 955237 962485 4829098 4928900 40.25 71.8 2
13:16:23 2024-01-25 727935 719642 203953 199565 333996 342812 363180 361010 218277 217052 274168 279748 318874 321280 4152688 4521091 6267105 6129682 1197155 1235903 292963 259413 281411 283317 322925 315487 306807 308226 211455 213605 705875 674138 1525840 1501686 432001 427600 612979 616329 767733 740982 764352 773863 799025 802531 765433 855831 2053082 2157748 1186492 1071791 679137 669468 800196 793231 820396 829905 832768 841984 955200 956158 4810689 4935935 40.25 71.8 2
13:16:24 2024-01-25 730365 719642 204633 199249 334033 342812 362890 360722 218277 216344 272757 281360 319357 321280 4158615 4485951 6281282 6134057 1194880 1235903 291719 259849 286792 283552 323655 314971 306554 309630 211384 213905 712948 673657 1538997 1501686 431047 428175 610311 614548 764371 739667 763534 774865 798064 802423 763462 852809 2057463 2167047 1259873 1069498 679137 667501 797922 792033 819801 829905 829695 839476 956592 953424 4772956 4945300 40.25 71.8 2
13:16:25 2024-01-25 733826 722070 203590 198630 333643 342534 364355 362835 218277 216309 274396 282148 318357 319952 4167980 4492459 6327875 6143435 1197519 1239417 291684 259448 281376 283516 324110 314971 306807 310100 211201 213905 717362 675100 1527719 1508078 430060 427873 608883 614511 762206 737469 761583 772670 795171 800094 761265 849020 2058926 2160890 1234506 1069498 678652 667465 795056 789717 818149 827453 828167 839027 953848 946615 4781385 4938252 40.25 71.8 2
13:16:26 2024-01-25 731971 722476 203025 198043 333678 342534 364098 362604 218242 215673 273976 281521 317467 320437 4171393 4485764 6337194 6143435 1197393 1239417 290798 259448 282943 282974 323390 314270 306771 309197 210541 213605 708720 675100 1538919 1507417 428433 426365 606655 612231 761127 737444 758968 770410 792256 797177 759002 845328 2057463 2163966 1259873 1066118 676716 665506 793365 788525 816399 820406 825806 834711 952498 950446 4790386 4954778 40.25 71.8 2
13:16:27 2024-01-25 733674 724044 202985 198009 334033 342257 362600 362604 218242 215039 273976 281495 317467 320437 4180745 4507690 6339430 6152399 1196465 1238537 290621 259448 282543 282059 323354 313536 306807 309161 209995 213605 720450 676547 1535273 1503142 427650 423894 604437 612701 760013 733793 756291 765645 788896 798043 760689 844090 2053082 2163966 1242040 1072556 679623 667002 789772 789638 811759 822532 827576 834674 950090 945609 4802302 4952361 40.25 71.8 2
13:16:28 2024-01-25 727595 726650 202910 199010 335922 339333 365074 362799 217495 215005 273940 280133 318357 322423 4186711 4511720 6343962 6152814 1188868 1241179 292984 258179 282144 283132 322077 313500 306807 308156 210653 213420 713074 684472 1549930 1499235 427043 423822 607306 614003 759977 732682 760277 765645 783670 793410 758659 842092 2049653 2173338 1276435 1069097 679137 666055 789772 790200 811685 815946 822131 834674 947398 937565 4791821 4952361 40.25 71.8 2
13:16:29 2024-01-25 727081 727755 202591 198591 333996 339608 365331 360686 216821 215974 273521 279708 318322 320437 4192689 4509068 6348499 6139886 1185474 1242062 291845 256953 282144 281953 321625 314198 306051 307689 210324 212971 723350 685939 1519615 1501798 427755 423786 605550 613532 755561 733757 760675 765645 779696 793446 755538 834743 2046742 2163901 1272876 1075626 675751 660263 788613 790837 809923 815125 820960 834674 944643 937915 4728515 4952361 40.25 71.8 2
13:16:30 2024-01-25 730473 728862 202738 197940 335922 340396 364200 361010 218208 214569 273521 280988 317396 321374 4202067 4451304 6388335 6161603 1185411 1243284 290727 257349 281376 280864 322602 313977 305333 308156 209960 213270 711645 682376 1564101 1510633 428259 421820 604161 610592 753830 730538 758479 761205 781422 793482 756213 831554 2044739 2156213 1272523 1076937 675751 657319 786375 790762 806575 816281 822168 832114 938465 928588 4731842 4933150 40.25 71.8 2
13:16:31 2024-01-25 731309 730935 202097 198013 335922 339369 364236 361010 217309 214270 274396 278950 317432 321898 4208442 4485116 6416405 6152913 1193175 1245123 290559 257565 281710 280240 324304 312952 305369 307725 209667 212971 719000 683009 1533798 1510218 425831 418652 603410 610592 749524 729505 755303 756425 779729 793482 753426 827897 2040381 2149978 1270567 1081189 675269 656390 786375 786241 801289 811026 823378 830300 930049 928552 4807526 4960092 40.25 71.8 2
13:16:32 2024-01-25 736303 729656 202238 198591 332913 339608 364783 360938 216855 214603 273521 278012 318839 321735 4223602 4537422 6379010 6180950 1198863 1247777 290524 256163 279658 280659 321589 311564 306807 309437 209667 212822 723626 684961 1528787 1511011 425831 419901 605550 610592 751661 731609 755953 752458 777451 791210 749117 825508 2035629 2143723 1273696 1078202 669233 656808 790334 786204 799551 811636 819932 825438 930329 928515 4816952 4967573 40.25 71.8 2
13:16:33 2024-01-25 743663 731837 201643 197944 333725 340707 363841 360394 216855 214236 272721 278823 317396 321052 4217814 4543940 6379010 6161930 1201324 1248663 289995 255377 279658 280010 321625 311600 306339 306073 210030 211711 721900 684961 1531419 1512362 424623 420854 605121 608428 747288 731677 753119 752074 776901 791210 744987 823017 2039181 2143723 1260785 1078600 666372 654946 788613 781606 797876 813397 819904 820353 929011 928552 4851186 4980497 40.25 71.8 2
13:16:34 2024-01-25 742656 732874 200980 197944 333490 339369 364613 361046 216149 213425 273486 277977 317432 322339 4211221 4584931 6402004 6180950 1212398 1250439 286946 255412 279622 279124 322602 311564 305693 306793 209304 211711 722365 676547 1559787 1525909 424623 419072 601817 601744 746229 728747 745902 749145 779177 788978 738247 823054 2045007 2128336 1275226 1074761 668278 656354 788722 776994 795612 811600 811491 819806 929011 928552 4888862 4975740 40.25 71.8 2
13:16:35 2024-01-25 741486 732874 201155 197940 331942 338584 364613 361010 215260 214087 272686 277307 318357 321280 4233538 4618120 6402004 6175177 1223097 1248870 287181 256163 279084 279159 323092 311056 304689 306793 208651 211675 721900 675582 1544715 1524826 420882 417890 600323 600858 747399 728230 744356 747205 775218 783771 739852 823054 2049579 2139150 1264698 1072429 666372 656390 784145 774718 796743 808665 810554 817402 929011 930199 4835803 4983219 40.25 71.8 2
13:16:36 2024-01-25 745165 733913 201436 196547 332981 339608 364098 360974 215514 213425 274137 279777 317104 321052 4232439 4563376 6351034 6215374 1211682 1250679 287216 255163 279280 279445 318998 312548 305048 306577 208686 210978 710044 678968 1534258 1515324 421514 420259 599737 600821 750030 726682 744500 752074 774013 779914 738516 823388 2051457 2156213 1270567 1062347 665422 654946 778787 774718 799580 802306 806418 816203 932061 926809 4822934 4986789 40.25 71.8 2
13:16:37 2024-01-25 735251 733908 201295 196710 332940 337563 364236 360938 215076 213607 274525 277555 317396 321280 4235503 4560967 6388335 6199708 1204248 1248663 286746 255163 277764 278505 320388 310584 304548 306793 207676 211675 728387 681065 1537343 1510218 418326 417890 594092 600821 744115 718174 739987 746417 767753 775418 739329 820423 2039181 2162360 1247092 1063379 668278 654946 776577 774754 795612 799581 804749 818640 927695 920396 4765611 4983219 40.25 71.8 2
13:16:38 2024-01-25 736548 730332 200306 196368 333454 336511 364613 359563 215479 214202 274064 277134 316404 323099 4235541 4516661 6453248 6197617 1197444 1250439 286846 253742 278655 276904 321683 310584 302699 306793 207352 210684 726569 683009 1559533 1512362 420882 414736 592651 599936 737796 719527 743400 745088 764946 782120 738045 814073 2034177 2136074 1251004 1077338 666372 650598 777681 776994 787483 797853 806991 813739 914510 919746 4832348 4990362 40.25 71.8 2
13:16:39 2024-01-25 746213 734459 200001 196053 331403 338584 360956 358409 215445 214052 273531 277177 316439 320108 4255303 4581030 6406986 6197617 1205923 1253379 287181 252964 278619 277721 319903 309679 303160 303182 208325 209663 723350 683354 1536740 1516663 419286 414736 596199 599640 737796 722467 741201 740732 764417 775454 728553 810526 2035629 2123573 1281676 1071140 659814 650174 777129 769971 786365 802484 804749 810531 919817 921083 4886424 4996268 40.25 71.8 2
13:16:40 2024-01-25 747872 734504 200384 195276 330670 338037 360920 359851 214594 214052 270770 277749 315451 319320 4264675 4640150 6373968 6215223 1215149 1250679 287643 252964 275642 278470 320108 311381 303124 303182 207352 209663 722263 679453 1540161 1519425 416289 412264 593563 597518 738685 719262 734012 737450 762715 773029 728553 813808 2037728 2137629 1252961 1061553 658402 648227 772656 768877 789804 799581 795380 808116 920933 917726 4832348 4990171 40.25 71.8 2
13:16:41 2024-01-25 736745 730336 199505 195133 329960 337771 363144 359309 214192 214352 272952 276264 315451 320335 4258340 4589613 6406986 6218465 1209292 1250679 286396 252999 276100 276783 318704 311822 301286 305930 207643 209043 719000 677514 1553799 1512362 416584 413462 590172 595296 737921 714409 732932 740476 761393 766477 731789 811719 2035629 2149978 1269707 1060119 662583 649181 767882 769424 788043 794294 793088 811108 921122 911967 4751925 4990362 40.25 71.8 2
13:16:42 2024-01-25 738847 738585 199023 194837 330965 337294 363071 358192 214102 212783 273145 276294 314975 321280 4267718 4525954 6411837 6215223 1188868 1250716 287643 251382 277374 281703 317039 312548 301075 304534 207643 209008 726569 686919 1525565 1507417 418365 412264 590172 596176 733913 713362 735881 740696 759240 770849 728825 802393 2026250 2131367 1245136 1072315 660661 647103 772299 771066 780440 793440 799459 802211 910623 911967 4863071 5001492 40.25 71.8 2
13:16:43 2024-01-25 745509 736541 198426 199254 328906 337294 360992 359562 213383 213489 273145 274971 314975 318833 4263272 4630079 6434962 6218465 1212673 1253416 286159 251172 276877 277463 317999 310282 300793 303111 207643 207673 708654 678483 1528416 1521582 417177 409164 590172 590955 729053 718507 731854 733885 760316 770849 720321 802244 2026250 2111253 1236390 1065691 656248 647562 771201 763255 781767 793440 792858 800005 916527 913258 4825186 5001492 40.25 71.8 2
13:16:44 2024-01-25 740530 736354 198716 199076 328906 335868 363841 357653 212757 213503 270662 275389 314501 318383 4259896 4589003 6406986 6214030 1202900 1249485 284414 251382 274378 277463 317004 310282 300870 303821 206477 207997 725098 676547 1542759 1512362 414226 409451 585554 590531 732819 709107 727865 737462 753532 763939 724630 804459 2021836 2148449 1269707 1056234 659814 643823 763499 764929 781804 784279 792732 802361 906009 901438 4842334 4990096 40.25 71.8 2
13:16:45 2024-01-25 742357 738026 197604 199216 326890 336818 360920 354938 212723 212450 270626 274555 314466 315446 4274047 4599302 6423958 6200234 1203426 1253608 286195 255663 274342 276684 316526 308388 302456 301308 207059 207997 726894 683984 1532948 1512432 413933 410259 588918 590592 728848 710196 730468 728765 751008 763939 717530 793024 2018691 2111253 1263722 1066339 650395 641964 767337 759618 774916 788752 791818 796451 909978 906683 4838964 5010857 40.25 71.8 2
13:16:46 2024-01-25 747099 738078 197819 194410 328906 333942 359219 356614 212723 212450 270072 275197 313013 318383 4280364 4616656 6369685 6227844 1216295 1252715 283848 251996 273887 276648 315843 310282 299426 300554 207059 207026 717550 677514 1531718 1512362 413054 409128 587251 588766 731297 709156 727347 731073 754360 757355 715426 797124 2027950 2133036 1258829 1055271 654189 643589 761265 760698 779331 783144 787167 799612 902701 902851 4820396 5001492 40.25 71.8 2
13:16:47 2024-01-25 738151 738161 197025 196273 325862 333978 360884 354122 212360 211750 269793 274825 313554 315482 4280364 4595767 6462939 6197428 1200945 1250716 283710 251288 273468 274730 317039 306185 299865 301905 205897 207026 729880 681065 1554385 1512362 412608 405795 583002 590112 722567 705254 725795 727732 746040 761886 718585 794236 2012564 2121981 1268806 1066194 650395 636211 763000 758001 770350 784243 790055 791954 901429 905409 4887833 5014433 40.25 71.8 2
13:16:48 2024-01-25 747380 739135 197677 194951 325380 335868 358390 355223 212066 211750 268100 274336 313266 315446 4278870 4671773 6369428 6218965 1223391 1250679 282932 251288 273440 274923 315536 306509 298519 299168 205897 206169 723626 674138 1544099 1521582 408658 405152 583899 583548 724727 706290 718865 723509 750629 757355 710666 793061 2018964 2116624 1257738 1053101 647615 638316 755813 753527 776568 783180 783101 795224 903718 894701 4752538 5001492 40.25 71.8 2
13:16:49 2024-01-25 751838 736291 196474 194234 328669 332517 359255 354370 211412 210100 269377 274825 311603 317861 4283419 4533952 6444288 6209086 1194023 1250716 281984 250283 272668 273210 315843 308388 297793 301161 205212 206347 731373 679453 1539822 1510218 411448 405398 579724 586141 719399 699535 723696 726701 739292 756822 713330 783804 2006852 2105785 1274911 1062967 650860 635456 761259 757407 769580 780898 786008 788192 895643 900193 4900693 5018935 40.25 71.8 2
13:16:50 2024-01-25 742695 736650 198102 194119 325019 333582 356525 354122 211378 210758 267277 275211 312255 314230 4292969 4690930 6397661 6233199 1217165 1250439 280894 249736 272284 274502 315843 305539 297580 297602 205068 205066 722155 675100 1546633 1521582 407917 403337 581053 581386 720489 702157 716496 718228 744329 753783 707296 790776 2012564 2114979 1253748 1047672 643857 636235 752630 750618 771479 775301 778912 790557 898694 891139 4769016 5004469 40.25 71.8 2
13:16:51 2024-01-25 755053 738886 195903 193616 325937 331744 357600 353308 211198 209702 268136 274825 313883 317376 4285005 4559841 6439199 6215260 1193173 1247102 281122 249350 275074 272342 315843 306545 296919 298262 204422 205101 728387 679453 1536508 1510218 408983 403301 576600 582651 717590 698606 719412 722449 740688 751300 711900 782071 2003291 2105785 1247764 1059819 648361 632165 759057 753418 765696 775301 781393 783561 889233 898484 4897551 5016518 40.25 71.8 2
13:16:52 2024-01-25 747367 736536 200418 192841 326821 332517 355419 352320 215097 209772 267241 274441 312420 314451 4295855 4652288 6369685 6232774 1220653 1250716 280332 248197 270608 273246 314954 304573 297865 296667 204279 204429 728387 675582 1542797 1520503 406183 400897 579724 580788 718608 699535 712285 717507 742006 748377 702125 786144 2009705 2111066 1249759 1046580 641893 632687 748526 747132 767873 775208 774408 788192 894438 886687 4775010 5014433 40.25 71.8 2
13:16:53 2024-01-25 742135 738886 200179 191965 326821 329742 356489 352249 215097 208756 267277 273341 312420 315482 4298819 4566333 6425637 6227844 1191473 1248907 281572 247778 272284 272704 313520 305539 296711 296667 203601 204429 728387 682733 1515135 1498884 405607 402698 576412 582831 718347 696592 715478 719280 730242 743767 704151 781477 2000446 2111768 1255743 1050740 645272 629964 751523 748465 759798 766360 778912 783561 888073 890903 4878397 5007938 40.25 71.8 2
13:16:54 2024-01-25 750562 737694 196438 193111 324726 330598 355668 354109 214656 209082 267053 271451 312420 313239 4302321 4648598 6425376 6214691 1212673 1250716 278501 247396 272284 269859 314476 305829 296502 297599 203281 203129 708720 674834 1533563 1520503 406183 401433 574783 577431 711337 697122 710229 714390 738790 747814 701166 778592 2003291 2098623 1270841 1047736 641130 632165 749057 746390 765696 774661 768696 778965 887310 884181 4829010 5013550 40.25 71.8 2
13:16:55 2024-01-25 752021 738990 200143 191887 325019 329635 355954 352033 215062 208721 265639 273150 311509 314230 4299095 4556979 6416312 6223402 1191196 1248663 280236 246218 270608 271097 310900 304109 294033 297570 202323 203585 726894 682036 1517862 1499661 403600 400264 573088 580788 717590 692551 710229 717507 729710 740773 699766 776309 1997569 2102548 1270841 1047834 641893 626286 747228 746417 756476 767450 774371 781191 882269 884473 4877519 5004469 40.25 71.7 2
13:16:56 2024-01-25 749794 738184 195476 191917 323046 331459 357021 352033 210511 209082 265568 270212 311619 311596 4302321 4673755 6434962 6218965 1205679 1250679 277755 245496 270644 269825 312569 304326 295776 296942 202606 204144 705527 675582 1527915 1512362 405033 400300 574377 574469 709401 695607 709651 711182 730206 746224 695009 774455 1996856 2081453 1243774 1047329 636539 630861 749390 744268 760786 766324 766153 776595 885550 881904 4825186 5011638 40.25 71.8 2
13:16:57 2024-01-25 755148 737949 195131 191292 322551 328445 354862 351816 210806 207896 265382 270178 310494 311596 4304246 4635083 6444288 6223402 1201338 1249522 277855 244329 269739 268220 311586 301768 293066 295383 202288 203537 719213 677514 1515963 1512362 403278 396925 572647 572738 706391 693724 706029 709822 729806 739436 691946 769355 1994019 2076731 1251004 1047326 636418 625497 746525 740213 755692 767720 763305 771448 885550 880473 4840386 5011752 40.25 71.8 2
13:16:58 2024-01-25 739369 739660 194818 190651 323014 327684 353750 349416 210511 207746 264493 271038 309590 311560 4302321 4621088 6414526 6224278 1196588 1246411 277656 244294 268047 269004 310135 303846 293386 294690 201020 203822 723908 679092 1538347 1493922 396736 396925 568915 574469 710409 685973 704878 710326 724722 734590 692973 769326 1989499 2101057 1275442 1043302 634606 619876 741723 741141 751514 760694 768984 772309 876293 876633 4872045 5010857 40.25 71.8 2
13:16:59 2024-01-25 755148 740714 194137 190837 321016 327189 354506 351997 209422 206490 263978 268946 308689 310580 4311673 4648387 6420802 6215260 1206596 1248663 277299 243543 268909 272554 310859 302876 292494 294433 200704 202365 713074 671940 1514578 1512362 402374 395557 568074 570360 702257 689418 701009 704238 727541 737176 690965 765401 1988359 2074667 1233800 1043390 631902 624691 736250 735600 754579 763748 760267 771159 877271 874198 4822187 5010857 40.25 71.8 2
13:17:00 2024-01-25 738151 741229 194040 189454 321025 327727 354006 347737 209931 207388 268638 269968 308654 311819 4311673 4624152 6411744 6228330 1199920 1245123 276323 243578 266777 267743 309197 302986 292013 294269 199783 203537 738336 674619 1540715 1503142 398658 395593 563998 569956 705891 681885 698893 705772 723696 730422 691921 767651 1982684 2104293 1244386 1038849 632802 616469 733899 737898 751514 759085 764473 769730 867110 873926 4853126 5010857 40.25 71.8 2
13:17:01 2024-01-25 746026 740444 193493 189424 320217 327496 351659 349877 209283 206214 263100 268536 308152 312259 4314748 4652698 6407031 6224164 1203348 1248663 277494 242761 267223 272064 309197 300359 290586 292445 200775 202365 723908 677514 1541688 1507009 399017 394700 568074 570360 699672 687431 700972 704165 723696 734590 683373 760638 1981927 2071946 1258631 1041794 629213 621938 739656 733924 751514 761274 753125 766696 875051 873307 4820396 5010857 40.25 71.8 2
13:17:02 2024-01-25 738151 738849 193313 189390 319794 327265 351979 346655 208909 206352 265021 268536 308394 312222 4311535 4635306 6406986 6218965 1200852 1245123 274954 245678 265550 272291 308226 300911 290472 294269 198754 202649 730257 671740 1543364 1503142 396963 395664 559099 567028 701761 680713 695385 704201 720521 729538 689949 765092 1981927 2100785 1228107 1036511 630108 616315 731760 733665 746542 753520 759817 768886 865844 868805 4850705 5010857 40.25 71.8 2
13:17:03 2024-01-25 746595 741116 192668 189286 319051 327169 351339 350369 208839 207180 265255 266908 307650 311670 4317826 4656827 6458570 6247293 1197812 1248663 276608 241981 266554 267771 308191 301805 290542 290670 200005 201484 723908 676547 1530899 1507417 398658 391985 566599 567831 698212 683925 699889 701106 721345 730350 682726 758331 1981927 2069010 1258631 1038798 627089 619159 734912 729109 746850 759048 753999 764449 869921 868499 4824748 5004431 40.25 71.8 2
13:17:04 2024-01-25 738377 736527 192644 188847 318910 324821 351835 346584 208694 205710 263982 268502 306686 311585 4317826 4602581 6406986 6224164 1188018 1243284 276644 246813 266969 268336 306366 301166 289765 292000 198581 201484 718869 677514 1534941 1493922 395839 391985 562133 568270 701192 678750 695348 701106 715554 725526 682818 757662 1975611 2078491 1252526 1038890 629176 614571 732938 729414 738690 752106 758101 759643 862060 866278 4897971 5018012 40.25 71.8 2
13:17:05 2024-01-25 755148 738886 191652 188756 319585 324784 351303 348226 206895 205424 264054 267847 306721 309803 4326915 4688966 6425339 6215260 1205661 1245123 273241 246393 265515 267285 307259 300425 288886 290670 197548 200049 717550 670021 1527195 1512362 396963 392040 561336 561682 693178 680713 693264 695060 717871 729786 681274 755804 1975474 2073417 1231805 1033966 623947 614935 728862 725635 744610 753520 753031 762230 869465 862138 4801653 5009036 40.25 71.8 2
13:17:06 2024-01-25 742165 736354 192305 187835 320499 324147 350773 348884 206929 204468 263868 268601 306834 311597 4317826 4581030 6425712 6228737 1184697 1243284 274043 245975 265515 265874 306536 300953 288779 290635 197479 200363 738336 674834 1513368 1498884 396963 392040 558128 562780 692909 674773 695842 698624 714541 726551 682726 746666 1966201 2065756 1240316 1043858 623028 611029 731320 727695 738036 752711 752017 755212 862779 863077 4895158 5018469 40.25 71.8 2
13:17:07 2024-01-25 749496 740810 192305 186991 318052 323583 348555 347107 206550 204468 261756 266584 304734 311229 4327191 4648499 6383788 6228330 1210343 1244203 273015 242325 263820 266950 306829 298766 288851 288873 197548 199770 746663 670021 1514456 1503142 391754 391210 561336 562761 697223 678750 688600 692986 714541 718657 674777 755505 1975474 2078204 1233800 1028464 624836 614571 724704 724571 740819 745223 746422 757629 862779 859480 4801531 5009036 40.25 71.8 2
13:17:08 2024-01-25 739913 740702 190297 188038 316005 323922 350239 347406 206895 204216 261720 265810 305478 308816 4329399 4648387 6443977 6209086 1196588 1241485 273241 241644 263047 265280 306829 297496 288851 289277 198629 199735 743538 676547 1509764 1503142 394439 390106 560939 561986 691112 679194 690734 690905 710903 721372 672763 750261 1969830 2050623 1247764 1035440 623503 613701 728862 722412 738036 748332 746082 755366 864433 860735 4843762 5000700 40.25 71.8 2
13:17:09 2024-01-25 737967 737512 191133 186991 316113 322853 349224 345935 206791 203833 261684 266433 304344 308747 4330377 4628121 6405093 6223402 1195883 1245123 272337 241984 267752 265280 306829 297568 288996 288943 198350 199110 738336 675582 1522970 1490200 390852 390657 556551 562761 695215 672473 688600 692460 703201 717473 676689 749691 1964804 2069121 1240316 1034703 623503 607404 725731 724571 733048 743646 746506 752824 855203 858873 4890964 5018469 40.25 71.8 2
13:17:10 2024-01-25 747872 738667 190254 187625 316005 322853 347648 347615 206114 204399 260000 265188 304557 306433 4330279 4729390 6434962 6218465 1210230 1244203 269855 240930 262977 263623 306829 297892 288779 289018 198070 198902 736798 665253 1517527 1511290 390584 386641 556551 557886 690988 672831 685097 687936 710364 717160 673506 751365 1969867 2069010 1246421 1023197 617714 612103 719642 718998 735667 742938 741104 757293 860293 852860 4787911 5015342 40.25 71.8 2
13:17:11 2024-01-25 741377 741946 190291 186371 316005 320865 349505 343506 206297 208787 261612 265395 303920 308711 4330377 4602301 6462462 6215374 1189774 1241485 271037 240486 262610 262598 306397 297496 287122 288601 197805 198763 743538 671740 1524544 1498170 390852 385447 550122 560371 686073 669619 686607 687702 705387 718693 673715 746143 1966694 2052077 1253325 1034703 615956 606262 724433 717470 729537 746215 743924 746929 856888 857821 4838997 5018821 40.25 71.8 2
13:17:12 2024-01-25 745533 737250 189723 185758 316005 320308 348662 344505 205257 205368 259785 266348 303629 309038 4329584 4658155 6416554 6215260 1200852 1240605 269034 240275 263219 263185 305536 296587 286517 288943 197375 197832 735259 667155 1513395 1493922 389399 386605 551751 556237 690008 665693 680488 687973 705387 712359 672763 744477 1959899 2066906 1238281 1026529 618595 604546 719132 719509 729537 737167 746506 746560 850553 852860 4871655 5014883 40.25 71.8 2
13:17:13 2024-01-25 751630 742139 189161 185998 315825 320829 346531 343506 204762 204720 260589 264683 303393 306239 4329584 4693177 6425637 6218965 1196577 1241522 270679 238963 264474 262598 303749 295682 287122 287549 198070 197008 716271 669064 1508409 1506347 390576 385140 555535 554521 683542 671520 682569 683907 706166 716461 667620 743223 1959200 2059816 1240316 1028026 615517 603915 719642 716371 733862 742938 736967 746892 854248 852410 4814420 5013550 40.25 71.8 2
13:17:14 2024-01-25 738184 740216 189723 186635 315897 320426 346531 343019 204762 203683 260036 265320 305218 306541 4339453 4600625 6388756 6215260 1177824 1240605 269820 237926 263964 262537 304106 296371 286718 288766 196959 197763 743538 671661 1524602 1497528 389988 384257 550580 556695 682022 664680 682606 686926 702289 715444 671598 737741 1949375 2049170 1230142 1034703 615079 603228 719642 716454 727783 741850 742195 745346 848077 847392 4919072 5030138 40.25 71.7 2
13:17:15 2024-01-25 748614 737582 189200 186509 315933 320165 346353 343400 204686 204290 259234 264542 304290 308311 4339729 4687070 6369685 6237695 1206691 1241485 268999 238963 261190 262782 302825 294708 287234 287571 196959 196837 736798 668586 1527687 1498170 388846 386061 550122 552921 688595 669582 680753 685918 704389 708396 666027 742093 1962014 2066190 1227815 1022604 617714 606748 715536 717470 731196 730269 737181 746446 846266 845091 4852475 5014883 40.25 71.8 2
13:17:16 2024-01-25 741294 737856 188533 186635 313431 320722 346896 342983 204727 203745 259198 264419 304896 306181 4339057 4674998 6434962 6223402 1194102 1239419 269820 237856 261630 260745 303218 294744 287032 286266 196821 196530 731962 670021 1525601 1503142 389399 383107 552926 549739 681781 668943 680488 679872 702362 711821 664286 739503 1949449 2047718 1236246 1026114 612719 605403 716550 711146 728507 736648 732960 743191 848077 845724 4816571 5020719 40.25 71.8 2
13:17:17 2024-01-25 742357 738731 188834 186113 314865 320444 347633 342839 204234 203647 259234 262953 302938 306180 4339729 4628561 6472264 6214030 1181329 1239417 267960 237488 261154 259553 304106 293881 284534 288356 195785 196598 737288 671740 1522799 1493922 388536 382660 547435 552921 678888 663266 679301 678805 697219 710247 664648 737116 1945805 2042501 1226072 1029525 608952 599553 717058 709785 722572 735023 735085 739554 848077 846957 4839120 5030584 40.25 71.8 2
13:17:18 2024-01-25 745202 736245 188233 186108 313581 319539 346875 344887 204097 204290 258147 263979 303507 305033 4345927 4668190 6416312 6218965 1198300 1237898 269266 237856 260384 260745 302685 293846 283666 288066 194811 196530 740413 665728 1532683 1493199 386371 384561 545011 550410 680062 660451 673349 682445 694223 703417 665661 737741 1949953 2070588 1224250 1022469 612459 594902 710312 711182 724181 730377 735605 744286 839377 838451 4853666 5021111 40.25 71.8 2
13:17:19 2024-01-25 750522 738621 187646 185557 312077 320715 346896 342839 203956 204649 257568 262953 303507 303841 4349107 4740987 6453613 6227844 1203348 1240642 268934 237085 261364 259519 302933 293066 284516 286302 195475 196223 741976 664305 1528157 1508078 386645 382119 547955 549984 678888 661797 672321 676776 700116 707396 661935 736829 1954149 2054990 1232177 1016789 608362 600141 710422 708583 724694 730449 728623 743191 844941 839381 4778421 5011998 40.25 71.8 2
13:17:20 2024-01-25 740065 740341 187646 185978 312982 319088 347387 341767 203815 202866 257823 263137 303507 302683 4351697 4673054 6481589 6210777 1189774 1239417 269302 236353 259763 259875 303182 292611 283631 286705 194549 196223 734164 671740 1510637 1492027 385551 380773 546626 553269 674982 660451 675375 674754 693210 706848 661429 731743 1942129 2032235 1251248 1026566 606593 594902 713512 705698 719135 730377 728659 737120 846266 838451 4856131 5004204 40.25 71.8 2
13:17:21 2024-01-25 744595 740412 186799 185526 312041 318637 346896 341501 203498 202902 256634 263944 302585 303606 4348530 4663133 6416312 6214112 1188868 1235903 267960 236353 258417 259588 300394 292915 283198 285494 194549 195271 729105 673177 1522624 1484702 386097 380821 544242 551973 678888 659480 676853 680732 692230 703345 662404 728484 1942129 2041429 1222002 1029562 611589 597578 713512 709102 718387 730341 732922 734465 835267 838415 4919504 5015228 40.25 71.8 2
13:17:22 2024-01-25 745457 738078 188721 184928 310118 319539 342893 341526 202868 202229 256634 262997 301667 303606 4333243 4688266 6394331 6232774 1201286 1235903 267767 236353 258382 258762 299448 292915 281870 284485 194549 194629 735259 662415 1509764 1493922 384115 381042 542949 546698 677927 656577 670956 678805 695247 700236 662088 735020 1944890 2059816 1213862 1017576 608362 593763 706368 709282 719596 725004 731844 737672 833485 836043 4839662 5010857 40.25 71.8 2
13:17:23 2024-01-25 746064 739691 188456 184792 310584 317303 342785 342320 202553 202324 257030 261175 301948 302718 4351697 4701572 6433391 6218965 1191526 1235903 267802 234898 259545 263013 300358 296991 282731 284383 194513 198201 738851 662415 1518876 1507417 383228 378826 541108 544661 672931 658683 669049 667033 695247 701789 655545 731840 1946273 2044326 1228107 1011017 604905 595484 705368 702102 719331 725514 725270 738810 838961 829401 4769016 5003717 40.25 71.7 2
13:17:24 2024-01-25 741118 741229 188721 184042 311858 315843 345393 339706 202553 201911 257757 260344 302443 305756 4345922 4649874 6472264 6218965 1185474 1235903 267767 234898 257948 262757 301308 296881 281012 285107 192946 194663 731039 669064 1528157 1489690 383946 377688 541000 547157 672574 656113 669358 671538 685173 701259 654619 726755 1938384 2025912 1219967 1023197 603187 592665 709415 701038 714477 724968 725270 730634 838961 837854 4839110 5018199 40.25 71.8 2
13:17:25 2024-01-25 752787 738087 188160 184175 311092 315554 345844 340184 202239 202194 255810 261940 300996 304704 4355287 4677350 6425273 6227844 1197444 1235903 266091 234863 256472 263049 299203 297091 281642 283582 192981 194933 690856 669542 1510238 1484702 378709 378596 541029 546661 675901 653132 668025 674754 688051 694403 656509 731134 1935408 2041392 1219967 1016789 606630 592943 707370 705162 713394 721363 727856 732230 834076 829437 4875958 5011638 40.25 71.8 2
13:17:26 2024-01-25 747297 738585 187587 184464 311128 317485 342641 339670 202205 201559 255024 261392 299382 303337 4361506 4743298 6434625 6218465 1202938 1238537 266091 234898 256257 258858 299448 292287 281834 283233 193251 195806 738851 666203 1502868 1493922 380680 378790 541000 543856 674909 656577 664129 671538 688818 694331 652211 727931 1944890 2047681 1234211 1010980 605767 596368 704334 702790 717558 720240 719366 730597 834039 833636 4812605 5008633 40.25 71.8 2
13:17:27 2024-01-25 737232 738845 186613 184171 310217 317485 342677 338230 202239 200892 255095 260742 299523 304193 4358201 4693029 6443808 6223599 1191473 1238537 267284 233743 257263 258858 298959 292050 281831 281392 193251 194699 723908 663905 1519711 1501686 380887 376483 541412 542779 669720 652732 664129 668580 690132 699318 653210 727790 1942092 2038156 1219967 1009470 599327 592797 701202 699083 717286 721399 719366 732230 835887 828129 4775834 5004469 40.25 71.8 2
13:17:28 2024-01-25 742232 738881 187137 183285 309285 315038 342641 338312 203175 201103 255024 259766 299734 302871 4358201 4688497 6471121 6204626 1188868 1235866 266091 233709 256257 258495 298959 291189 281405 281923 191964 195281 735726 670021 1507047 1493922 380924 376448 542564 544321 669720 654651 669049 669601 689210 698332 649300 719301 1935705 2025912 1215897 1016789 602330 592432 704334 700075 715527 721435 718530 727795 832270 829923 4818262 5014433 40.25 71.8 2
13:17:29 2024-01-25 744061 737118 186431 183087 308314 315548 342086 339476 202516 200158 256955 260560 300657 304778 4358201 4627970 6426605 6215223 1177887 1235317 265240 233152 256723 257268 297637 291948 279010 281856 191831 194699 709041 669064 1502942 1488924 380680 374230 539845 540725 667789 652669 667039 664662 682054 694367 649337 719264 1929111 2016705 1212858 1019491 599010 591014 703799 696501 710376 720240 718530 726205 834703 829293 4853666 5014433 40.25 71.8 2
13:17:30 2024-01-25 742961 737778 186486 182640 307813 313634 342893 339476 202855 201548 255975 260421 298756 302908 4351190 4688379 6416312 6223402 1193137 1233250 264216 233152 255042 258460 297117 291225 279942 280963 191429 194154 722950 669542 1515168 1481782 379600 376519 537939 544321 671621 651297 666092 671062 682054 692270 651288 720152 1929111 2028789 1236710 1021742 603187 590434 704334 701069 710376 719190 721485 723002 825499 829923 4915992 5018012 40.25 71.8 2
13:17:31 2024-01-25 759361 738849 186095 182964 306410 314703 340788 337223 202537 200158 255212 261183 299069 301832 4364512 4755166 6411350 6218465 1207733 1234904 264181 234679 254259 258062 297602 288739 280122 281364 191395 194154 727951 662481 1500036 1489690 380407 375883 536727 540403 669720 650325 660153 670587 687077 690217 650293 721933 1935631 2047229 1211827 1007463 601179 585500 697200 701069 711342 716018 719403 730022 820729 820424 4851186 5014433 40.25 71.8 2
13:17:32 2024-01-25 742998 738849 186351 182097 307132 315807 338735 337732 205515 199983 256410 258836 299069 301832 4370912 4711921 6434962 6231796 1192333 1235903 263584 237483 256546 256442 296702 290331 278422 280210 191497 194154 721412 658703 1518798 1493482 377451 376209 538319 540403 668772 651283 659764 662990 682054 690241 645846 719264 1935631 2037921 1226072 1007463 599364 589275 699179 697067 711342 712386 715431 725651 825535 820351 4811689 5004431 40.25 71.8 2
13:17:33 2024-01-25 737889 738840 185500 182092 306992 314374 340238 334728 205586 199149 255359 259196 298198 303171 4364512 4698563 6434625 6223599 1191473 1235903 263584 237006 257923 256300 297635 290295 279766 279358 191360 192966 745132 658703 1521339 1497416 376917 371923 536763 538005 665793 650325 657816 663284 680094 689267 644930 719301 1932846 2035119 1217932 1003884 599084 585852 695192 694986 709369 712350 712276 723553 825499 820315 4806638 5004469 40.25 71.8 2
13:17:34 2024-01-25 737884 736541 184880 182053 306992 313854 340513 336700 205228 199114 255507 258254 297747 300906 4364572 4703365 6434050 6214030 1188868 1232254 263988 233197 254294 255689 299765 288978 279119 278409 190757 192966 733721 662481 1498159 1498482 378524 371888 534727 534792 662750 647461 658826 662344 683054 689732 645588 718208 1929204 2025912 1211827 1002341 595606 587900 693155 691849 706359 715435 710220 725651 826706 818490 4769016 5005061 40.25 71.7 2
13:17:35 2024-01-25 738239 738004 185170 180948 306992 311443 340273 334622 201478 199552 254784 258220 297957 299065 4360400 4691110 6462125 6197390 1182094 1235154 262742 233197 254259 255654 297816 287869 279464 279222 189858 193001 718335 668108 1506464 1488924 377451 371888 536727 539602 662427 647497 661644 660470 676124 690241 641629 712137 1922571 2018136 1207757 1010980 595606 588734 696214 691849 708364 716452 709102 719232 823711 820807 4825828 5010857 40.25 71.8 2
13:17:36 2024-01-25 735428 736654 185161 180909 306982 311988 338462 333652 201759 197871 254245 257861 298036 302088 4367476 4631785 6419848 6223402 1176069 1231389 263777 232364 253514 255654 296143 288797 278747 281226 190122 192662 715257 663832 1559028 1484702 378108 372502 531868 537172 660552 643482 658826 659965 676448 688207 645846 710118 1918108 2004654 1232557 1013898 593557 585371 697200 689889 701197 712386 710146 718432 825499 820315 4853666 5019040 40.25 71.8 2
13:17:37 2024-01-25 741303 735574 184876 180909 306987 311443 339724 334005 201337 198941 252743 258220 297807 300699 4367476 4697925 6415266 6218465 1188868 1230171 261975 232696 254514 255654 296071 288518 278159 278396 190018 192655 718335 668108 1489611 1475483 377451 371923 532244 537968 662427 643938 660703 663284 677652 685390 645846 710155 1914390 2012420 1215943 1012456 593492 581924 693192 691577 700134 712422 714415 720119 818303 820538 4898281 5023805 40.25 71.8 2
13:17:38 2024-01-25 746595 736654 184587 180559 306523 311988 337417 334693 200881 198802 252815 257434 297018 302088 4367476 4708359 6406070 6244666 1193137 1230509 260741 232706 255088 254834 295541 288207 277378 278374 188963 192183 718335 661943 1518808 1484813 374715 373029 529203 534829 662897 641170 653907 660470 674024 682020 644930 710081 1918475 2019753 1203687 1011017 596459 583232 693192 691898 699891 708134 710183 716389 813986 820807 4891288 5004469 40.25 71.7 2
13:17:39 2024-01-25 747334 735880 183962 180866 305626 311916 337643 334433 200916 197905 252707 257434 296158 297527 4377216 4773272 6434050 6229754 1207774 1232254 260741 232018 252725 255015 295964 286683 278943 278965 188963 191415 729105 660082 1489703 1482340 374751 371977 529952 533585 661218 641624 651022 661406 676963 681290 644659 713224 1919839 2027350 1203687 1006471 593979 576874 691001 690868 699170 705811 712313 718432 816368 811446 4860079 5011638 40.25 71.8 2
13:17:40 2024-01-25 747099 737760 183670 180303 305160 312259 336662 334005 199939 198837 252671 256261 296123 297491 4374018 4770807 6453008 6216369 1205180 1232291 260343 232018 252653 253663 295856 287226 278159 278965 188963 191548 718335 660116 1512145 1484702 374185 373029 530703 533585 661489 642116 650064 661406 676963 681254 641666 712951 1918475 2032235 1222345 1003171 593136 576802 688032 689400 699170 707387 711966 718432 811613 811374 4853666 5004469 40.25 71.8 2
13:17:41 2024-01-25 745567 736536 183124 179735 304337 310064 336662 334119 199487 197905 252493 257124 295229 297527 4374091 4752063 6457443 6216369 1201734 1235154 261083 231982 252689 253097 295892 286463 278874 278965 188894 191113 718335 660588 1504624 1487646 371859 371977 532244 533585 661489 643938 651022 658529 676006 676376 635468 709541 1917112 2029356 1228403 998828 593914 576910 688032 690868 700171 707387 707021 717410 809177 811691 4844260 5011752 40.25 71.8 2
13:17:42 2024-01-25 738320 737760 183089 180029 305160 311303 334569 333652 199626 197218 252707 256764 295229 297563 4374018 4716763 6442823 6214792 1190586 1233672 259947 231083 254514 252463 295691 285958 277378 278786 189616 191079 699274 655888 1529057 1492361 373262 369256 530703 532829 658182 642116 650478 657757 674501 676376 636626 709177 1920342 2025912 1211827 998791 593914 581924 689496 689889 700171 703408 707692 716389 811308 811691 4835615 5010857 40.25 71.7 2
13:17:43 2024-01-25 737628 733983 183124 179700 303302 310064 334640 333734 200252 196602 252315 257662 296255 297239 4374018 4710845 6442823 6225801 1185474 1231846 260602 230168 252581 252077 293500 285806 276564 277329 190688 190563 735259 656824 1501521 1493922 371859 368081 530433 530085 654289 640263 648594 652678 673487 676376 634823 708130 1919839 2025912 1213862 998791 593071 581799 687545 688474 701156 703336 704604 713736 810394 811722 4839261 5009335 40.25 71.8 2
13:17:44 2024-01-25 737192 736597 183045 179099 303271 310717 334605 333734 199660 196568 252279 261178 294338 297527 4373742 4710845 6433391 6224013 1187170 1232796 260204 229649 252544 254204 293948 285058 276069 277134 188632 189351 724297 659173 1517629 1493922 369731 367556 529130 528925 653827 639321 647599 654077 667218 676304 633923 707123 1917112 2021608 1209792 998138 592294 580210 686087 687413 699170 702274 703567 712142 806895 809363 4839110 5004469 40.25 71.8 2
13:17:45 2024-01-25 737270 736686 182768 179134 302801 310029 334605 332994 199626 196568 251924 256046 293894 297491 4380345 4708662 6425637 6228623 1189498 1231883 261083 230239 252581 251903 293884 284826 275646 277364 187710 190178 713719 656774 1510246 1493922 369659 366453 528456 531140 652868 638381 645726 654077 667146 676304 632952 706583 1917112 2020139 1234634 997428 590513 577104 685080 686889 699170 702274 703030 711636 808917 808184 4835615 5003717 40.25 71.8 2
13:17:46 2024-01-25 735987 730003 181932 179099 301427 309705 336589 331986 199313 196431 251144 256046 293416 297455 4373978 4701572 6416312 6232675 1186207 1228951 259480 228972 252472 251552 293231 284790 276935 275597 187710 189317 736798 657763 1504325 1494451 369623 366381 526112 527323 651164 637905 645652 651302 667110 675316 632020 703965 1913031 2016705 1211827 998138 589602 577109 684075 683870 697191 699171 698903 708969 809491 806972 4821068 5005061 40.25 71.8 2
13:17:47 2024-01-25 734907 736654 181897 179134 301388 309055 335877 331986 199001 195921 250896 256046 295531 297000 4367548 4708624 6425637 6224164 1186359 1231389 261595 228936 252295 250817 292669 284555 275275 276051 189482 189248 712180 655420 1503834 1490325 370354 366381 526856 528515 649159 638321 647619 652688 667074 672363 631089 702965 1912340 2016705 1205722 995300 589850 579130 683770 683870 697191 699171 700963 709005 805787 802396 4835652 5003717 40.25 71.8 2
13:17:48 2024-01-25 735465 736125 181897 178569 301185 309055 335877 331951 198967 195955 251108 255832 295001 296582 4374018 4710845 6425637 6218965 1183661 1231389 261451 228690 251690 250852 292374 283921 275927 275455 189082 189708 732182 659645 1486899 1491152 369695 365211 525780 526470 650462 630997 644700 649466 667565 672327 629233 700898 1908925 2019716 1207757 995300 589658 576883 682763 682481 696698 697136 698335 709256 807200 806450 4839110 5011638 40.25 71.7 2
13:17:49 2024-01-25 735987 729967 181897 178254 301185 308156 333663 331484 198414 195378 250932 255832 295602 295986 4376861 4711762 6425712 6224278 1182974 1231389 261011 228866 251546 252508 292232 284382 274661 274648 189616 188516 712180 657436 1494893 1491804 370354 364769 526015 525438 650923 634603 641891 650343 668658 671275 629233 700861 1910567 2013847 1203687 995300 587979 577900 682763 681867 696204 697136 698867 706924 804844 802324 4844260 5010857 40.25 71.8 2
13:17:50 2024-01-25 736183 730075 180784 178569 300236 308120 335877 330911 198885 195412 250332 255618 294594 295570 4383383 4710845 6430040 6209599 1182094 1227851 260242 228475 250768 251097 291894 283068 275504 275298 188551 189144 716796 660588 1492804 1484481 369623 364769 522604 527339 647488 634744 641891 645542 666877 674905 628272 702965 1910567 2008111 1222173 990322 585891 577082 680309 680695 693109 698323 696897 709144 807200 802324 4803206 5010857 40.25 71.8 2
13:17:51 2024-01-25 749672 737946 181292 177447 301388 306937 335877 330679 198035 197635 249558 255225 294181 293913 4377137 4711613 6462462 6188961 1180409 1226411 263307 228121 250380 252063 292027 282623 274993 274648 188286 188550 704495 660551 1501817 1490453 370354 364187 523077 522662 649088 634744 640639 645506 663946 671138 628744 700961 1907580 2010533 1203687 993885 586308 577629 680346 680695 692620 694394 695907 706816 802534 802575 4817629 4989893 40.25 71.7 2
13:17:52 2024-01-25 734907 735615 180149 177977 301357 306937 333987 328915 197760 199391 249172 254869 293449 294947 4373827 4711921 6430382 6223402 1178727 1226683 259618 227271 249505 249355 290494 284943 272915 273476 188021 188125 729105 655687 1495986 1493273 369304 364969 523882 524391 645697 632052 641193 645786 666045 667326 626961 698818 1906711 2010995 1205722 992473 586308 574601 678865 680627 691080 694358 697393 705045 797830 801364 4839148 5004469 40.25 71.8 2
13:17:53 2024-01-25 737105 729967 180680 177133 301467 309110 332904 329947 197416 199320 249522 254017 293768 294704 4383107 4722672 6407031 6215260 1183011 1225813 258128 226919 250067 250894 290670 284302 272845 274314 187351 188447 713398 654894 1521562 1483890 367142 364969 523781 525881 649010 632948 641649 647022 666193 667110 626961 698818 1901294 2013847 1213866 990285 585891 572025 676945 680695 691446 694394 697393 704507 798032 798016 4839148 5011638 40.25 71.8 2
13:17:54 2024-01-25 739374 735615 180715 176855 299633 306937 331897 330714 197074 199287 248926 252886 293875 293841 4373827 4738662 6453965 6233878 1185239 1226683 256473 227306 249469 250652 290705 281711 272293 274314 187315 187890 698433 654425 1517283 1483890 366586 364453 523040 525881 647488 632015 640281 645579 662001 669131 624891 697824 1901294 2010533 1207636 990989 584642 571182 676430 678768 689095 694394 696897 703969 797467 793455 4839110 5010857 40.25 71.7 2
13:17:55 2024-01-25 736023 730003 180144 180663 298629 306937 331897 330081 197108 196144 248752 252886 292910 293806 4380157 4729390 6425637 6218965 1177861 1226411 258093 226217 249258 253653 289550 281403 272034 272245 187746 187232 698433 654894 1489870 1492101 367178 363939 521561 522724 645869 630975 640281 645014 658205 665341 623528 695619 1899943 2004654 1191477 991635 584227 567897 674996 678768 689487 694322 695870 700903 795702 793419 4839568 5003717 40.25 71.8 2
13:17:56 2024-01-25 733903 730336 180114 180618 298376 306937 332364 328419 197108 198899 248752 252886 291666 293583 4386489 4720117 6416312 6209599 1178727 1223171 257876 226217 248698 249946 288943 286952 271014 271999 187494 186686 696917 654273 1494523 1491298 367071 362840 521119 521947 645869 629083 638168 646890 658096 664801 626517 696758 1896374 2010349 1207636 989545 583211 570310 674923 676703 688023 693237 695833 700829 794833 793310 4839077 5018012 40.25 71.7 2
13:17:57 2024-01-25 738151 729967 180076 180683 298624 306901 330858 328383 196425 195838 247949 252043 291737 292875 4389642 4738662 6425567 6197725 1183817 1224870 255650 226182 248592 249595 289514 282934 271168 272626 186635 187492 706026 651156 1524768 1487268 364741 362840 521993 522797 645869 630419 639113 645786 662578 666748 627406 695731 1894948 2011205 1211744 992398 580306 567634 674942 672704 683957 691216 695870 700258 793418 797457 4863071 5014433 40.25 71.8 2
13:17:58 2024-01-25 742435 735835 180080 180643 298341 305858 331861 329377 195778 199460 247149 252816 290780 292599 4392749 4770536 6448731 6218465 1188921 1224870 254865 226217 247651 248925 289550 282534 270944 272210 186766 186850 695402 655833 1486321 1478818 365503 363500 519868 521947 647246 629083 636322 645786 659970 667239 627406 694705 1892022 2002515 1203028 992162 580306 567087 673543 674734 682716 689423 695833 698733 796866 793310 4853013 5015228 40.25 71.7 2
13:17:59 2024-01-25 744616 729746 179507 180648 300187 305894 331592 327888 195881 199600 246387 252886 292358 291984 4395883 4798842 6430148 6197428 1195603 1222231 255720 225797 246126 249946 288838 281737 271393 272175 186409 186523 701274 654487 1492339 1478628 365589 363793 518264 521827 645411 626070 638466 643390 653677 665355 623601 690489 1889334 1989085 1207636 1000987 581548 568732 677904 673728 682716 691216 691706 694673 791069 797943 4910099 5018012 40.25 71.8 2
13:18:00 2024-01-25 744472 734241 178941 176088 297646 305858 331323 327852 195812 199038 246422 254017 292232 292634 4386423 4780179 6406569 6218465 1197444 1222194 255685 225483 246126 249770 288400 281303 270944 273426 186207 186231 718869 652862 1486300 1475483 365242 362695 516795 521085 643855 624591 636422 641717 652718 664885 622646 688339 1885569 1986266 1201406 998138 581134 567891 678865 672741 682232 694145 691706 693687 793076 797907 4928414 5020223 40.25 71.8 2
13:18:01 2024-01-25 738151 734205 178941 180411 297195 305643 330822 327322 195812 195427 246422 252782 290585 293944 4389642 4746076 6348499 6215223 1187170 1222194 254865 225291 246299 248825 292614 282934 270752 271380 185580 187431 704487 651156 1508343 1473391 363636 360871 513729 521085 643892 622604 638241 642898 654863 663220 623123 686273 1881490 1977393 1207503 996008 576188 567162 673506 669527 680300 693273 692375 697387 795702 793274 4905288 5023944 40.25 71.8 2
13:18:02 2024-01-25 741873 734133 179512 176008 298594 304463 329822 329115 195168 195427 246387 252008 290303 292840 4386511 4733564 6416121 6213523 1182057 1220925 254083 225448 245954 248440 286916 281303 268851 272210 184826 186231 682947 658233 1479864 1464304 362794 360871 514031 522130 645029 623523 638548 641804 652718 666604 625482 688339 1884171 1972635 1199329 997312 574552 567087 675421 667974 678856 690989 686560 691646 799053 793274 4860605 5018821 40.25 71.8 2
13:18:03 2024-01-25 737549 734464 178411 176779 296789 303999 331861 325353 195643 195427 246352 252464 289967 292875 4383279 4671435 6397661 6218465 1170003 1220925 256437 224404 245919 248476 288395 281267 268851 270553 184991 185648 682105 658703 1527831 1471303 365033 359676 513909 519369 636570 622957 638241 636456 656947 666768 618149 686347 1888113 1984714 1201406 988034 575370 566686 669697 667089 685631 690172 688064 695772 797467 792192 4804091 5011638 40.25 71.8 2
13:18:04 2024-01-25 737879 730296 179224 179676 297690 303075 330822 325844 195473 195153 246352 250888 291062 293923 4383250 4699126 6462939 6209086 1171879 1219599 254865 224751 246126 247674 287997 279612 270561 273040 184533 186197 684794 660116 1478729 1475487 363930 360255 517011 519773 637543 626438 632650 636184 655084 662791 618039 692460 1890923 1993986 1197252 983685 577009 567891 669697 668580 681749 687932 682375 695661 793112 790588 4792932 5015342 40.25 71.8 2
13:18:05 2024-01-25 744810 730291 177256 179936 296363 302968 331090 324863 195473 194880 246352 251237 290709 291949 4395883 4724784 6425637 6218465 1176069 1224585 255436 223365 245919 246947 288802 279612 269449 269283 185156 186906 721412 653021 1487217 1484702 363343 358593 513657 516661 636570 623780 631907 636452 655084 660437 617965 689245 1890802 2003407 1201406 985089 578654 565230 669076 671787 682716 685381 686301 695550 787675 788686 4859108 5015228 40.25 71.8 2
13:18:06 2024-01-25 748754 733913 178377 176659 297973 303111 328826 326829 194561 195427 244837 251237 290585 292739 4386460 4785024 6434962 6197466 1193175 1219599 254083 224716 244373 246947 288802 279308 270752 269694 184533 189034 693886 653021 1482682 1473391 360717 360835 513909 516661 641308 620149 631907 636416 650458 658241 620478 685022 1885569 1983304 1195175 998138 577831 563562 673506 669417 678856 690232 688591 689965 789721 791037 4910099 5033458 40.25 71.7 2
13:18:07 2024-01-25 741303 730035 177692 176157 297973 303999 327799 325353 194561 194300 245386 251062 289263 292840 4380119 4728910 6397661 6223402 1182094 1220925 253058 223400 244785 246947 288395 281303 269007 269694 184404 184488 689340 651156 1498012 1466263 360609 358593 510971 513684 638518 619792 633708 637389 648590 662073 617785 681417 1878820 1974579 1184180 993759 572176 562747 669587 665605 676372 690719 686560 689539 789916 792157 4853666 5004318 40.25 71.8 2
13:18:08 2024-01-25 738147 732865 177535 175973 297558 302124 329822 324828 194561 194744 244460 251717 289574 293678 4386545 4701775 6388335 6209086 1166663 1217463 254975 227663 244785 246911 286723 279576 269196 269283 183948 186287 689340 655833 1525217 1466263 360717 356405 510971 513684 633946 617381 633708 633619 648554 658349 613710 680415 1881411 1979660 1193098 985089 572176 561936 667633 664115 681712 685201 684636 691045 790809 781983 4769839 5010857 40.25 71.8 2
13:18:09 2024-01-25 736999 736053 177816 175797 297978 300955 328826 324992 194527 194129 244837 249739 289263 290821 4386489 4713413 6462939 6199708 1169337 1217463 253624 223365 244749 246496 288512 277791 269800 269283 183365 188998 679119 658233 1514892 1473395 360717 358053 515002 516295 634846 620113 630039 632966 648097 658277 614617 684436 1886652 1987538 1186644 983685 575866 565266 668108 667451 681201 684048 685125 693415 786524 787305 4853164 5018012 40.25 71.8 2
13:18:10 2024-01-25 739374 734000 177748 176060 295910 302331 327269 325879 194680 193958 245558 249289 289263 292739 4395883 4743446 6407120 6197560 1184697 1221376 251686 223331 244785 245429 287990 278646 269196 268873 183784 185896 698527 650226 1495618 1474436 360084 356440 513909 516661 637543 621980 631009 635966 649119 658277 612938 686259 1881411 1991909 1171459 987906 574355 560608 666175 666078 675892 684048 687641 693415 785821 788796 4891288 5025180 40.25 71.8 2
13:18:11 2024-01-25 749815 730336 181760 175797 296987 301907 327834 326830 193921 194335 246193 249704 288281 291184 4392749 4784289 6439386 6197466 1191435 1220925 252494 227859 245090 246116 287180 277827 269017 269977 183330 185376 680612 651156 1490233 1470432 361108 358557 510971 513739 636570 612933 629144 634313 645765 653941 615998 681163 1877406 1975634 1195175 991730 574222 563061 670011 667974 673497 684048 682375 686872 784131 789914 4906594 5004280 40.25 71.7 2
13:18:12 2024-01-25 740429 732869 181601 175228 295776 302154 328664 324992 193955 193686 249650 249670 287478 294377 4392749 4734364 6360359 6223402 1185474 1217463 252107 227788 243282 245359 285624 279540 268817 269597 183899 185211 679119 649297 1483449 1466263 360084 356894 508019 514468 634739 615920 630523 635213 647666 657777 616435 679227 1868160 1962001 1192396 988842 569329 559564 667596 661544 672908 687445 684148 686352 787565 788796 4864714 5018012 40.25 71.8 2
13:18:13 2024-01-25 738147 733862 181566 175359 296233 299377 328791 324739 194156 193958 246092 249739 287478 291790 4392749 4708561 6388335 6209086 1166663 1217463 253659 224262 248468 245394 285561 278646 268440 269787 182784 185341 677626 655833 1536624 1466263 361108 354268 508019 515291 631259 615920 630972 629211 647703 658570 609204 679227 1877406 1973469 1191022 980299 569329 558739 663852 660433 678781 685986 681042 689890 788718 780807 4777450 5008633 40.25 71.8 2
13:18:14 2024-01-25 733407 733908 181276 175201 295451 301549 327799 324498 194141 193076 246222 248908 287478 288622 4386611 4715411 6397661 6195286 1175229 1217463 252529 223768 248855 244604 286065 277563 268817 268462 182784 184823 694048 651156 1483191 1480496 360084 354268 510249 511452 631259 613006 623519 631103 649538 653009 610102 680143 1877406 1989085 1197252 978790 573464 560358 662441 663145 674877 681972 683797 688233 780545 781395 4857748 5014883 40.25 71.7 2
13:18:15 2024-01-25 756127 733903 181240 174670 295073 301978 326776 326830 193017 193958 243477 248908 288281 288622 4395883 4770611 6416312 6197428 1190623 1217463 251686 227467 243711 244569 286745 276091 268440 269382 182621 185341 684794 650988 1508385 1470432 359463 356476 510249 512213 635747 615484 623555 631800 640177 653009 612806 678706 1870813 1972069 1211744 990989 572036 559168 668071 661706 671589 679296 679997 684989 783428 785826 4895043 5018746 40.25 71.8 2
13:18:16 2024-01-25 741793 733738 181601 174114 297239 300027 325791 324884 193217 193041 245180 248908 287042 291184 4395841 4728871 6402425 6209086 1176069 1217463 250917 224262 244822 244604 285428 277596 267651 269597 182009 185376 677626 656356 1485031 1457043 359064 356405 509779 515197 634396 614612 630076 629247 640141 656353 612806 676742 1872146 1951672 1197252 986703 568518 558775 665807 658492 671589 679296 675329 682426 788571 782943 4829829 5004280 40.25 71.8 2
13:18:17 2024-01-25 732291 732796 178254 174465 295051 301198 325826 323682 193318 192152 246570 247358 287242 292082 4386272 4658366 6434962 6199708 1168332 1217463 251511 223611 243711 243818 285980 276904 267240 269787 182170 185211 687825 656356 1471941 1466263 359828 354233 510971 513739 630108 613006 626323 626440 646678 652492 607413 682321 1877406 1975671 1191022 973928 567710 559564 659594 658492 672542 676367 675329 687966 783121 779814 4852475 5004145 40.25 71.8 2
13:18:18 2024-01-25 734201 733315 178241 174500 294009 301024 327274 323514 193318 191826 246056 250021 287303 290787 4392749 4738662 6416312 6200234 1174535 1217463 250917 222792 248782 243648 285103 276091 266830 268840 182205 184694 686309 647446 1486356 1475483 357541 352183 509133 510730 632153 612933 625211 631140 646715 653009 611001 680716 1873477 1983416 1147410 979603 567710 555510 659594 660433 669688 676367 678480 686463 777455 779850 4877329 5020719 40.25 71.7 2
13:18:19 2024-01-25 742283 733968 177754 174191 294299 301307 327505 323826 192717 192397 243801 248942 288445 290631 4395841 4798326 6388335 6197428 1187981 1215700 250498 222628 243711 244604 284321 276127 267428 267638 182170 184318 685091 648371 1483683 1466263 358555 353701 504360 508783 631259 611033 623508 629247 640593 650554 609204 672210 1864204 1958854 1175699 986001 565293 554726 661935 656522 667794 679261 679292 681868 779701 782129 4844260 5021111 40.25 71.8 2
13:18:20 2024-01-25 736994 732796 177745 173671 294009 300067 328664 322068 192950 192526 243801 248874 291154 288631 4402114 4703365 6388335 6197617 1159948 1215700 251511 222288 243711 243443 283143 276709 266607 268274 181594 184307 684794 651156 1500274 1464184 358047 353848 503489 511851 627392 612483 624919 621965 643871 652492 606811 675227 1870816 1965054 1203263 976008 565293 556369 658661 654560 672542 680193 674812 684441 783121 774737 4790386 5015342 40.25 71.8 2
13:18:21 2024-01-25 734613 733757 177448 174222 293177 300566 328664 322319 192916 192222 243693 249321 286304 288622 4402347 4736120 6414526 6199708 1171043 1216563 250951 222444 243711 243104 284321 275633 267107 267191 181594 184307 693886 650690 1503200 1475483 358809 353848 505017 504742 622118 612838 623064 621929 640177 647857 606840 676224 1873477 1979878 1195175 973928 568923 557689 658661 660433 672065 675307 675365 683900 775186 774156 4844260 5011885 40.25 71.8 2
13:18:22 2024-01-25 740845 733748 177604 173801 293926 299706 324568 324619 192052 192257 243621 249321 287081 288374 4386588 4779315 6420876 6204658 1184697 1217463 249386 223290 242954 242696 285428 275211 266607 267673 181559 183980 684794 651156 1491484 1466263 357035 353701 508019 509142 632153 614612 623064 629247 639839 648806 610065 676742 1868160 1970671 1205383 983200 567710 556369 660529 660578 664315 674321 675329 681280 775149 782129 4910099 5004469 40.25 71.8 2
13:18:24 2024-01-25 737105 731310 177191 173805 292321 300517 324577 322844 192351 191686 243621 249146 287840 291039 4405089 4734875 6369932 6227844 1182094 1215700 249386 222479 242954 243165 281927 276127 265382 267227 181307 183141 686309 648371 1473831 1464184 357035 354347 503314 507294 628921 607445 621514 626919 640396 649335 607413 669284 1860234 1953104 1192396 985026 562853 549905 659594 654969 663846 676101 675292 680683 782094 775391 4856131 5010857 40.25 71.8 2
13:18:25 2024-01-25 735945 731310 176757 173223 292766 297707 327627 321759 193678 191652 243585 248046 287436 288545 4405363 4693959 6388335 6204626 1157747 1210431 249386 221368 243711 242289 281927 275633 264384 267638 180448 183688 689101 650520 1473996 1462109 357035 351857 504741 509179 624765 612357 622159 625569 640105 649335 605855 672724 1868160 1958747 1184180 971090 562454 554726 654765 654041 669688 674321 670334 681905 775279 774132 4793808 5004469 40.25 71.8 2
13:18:26 2024-01-25 732108 732865 176188 174139 290828 297599 327129 320785 194225 191210 243513 248622 285879 288405 4399070 4738662 6412544 6197357 1171122 1215127 249097 221058 243639 241546 282903 274754 265125 266816 180448 183141 683278 645141 1488133 1470432 354839 351857 504590 504742 627073 612357 621736 627094 640105 647365 603924 674711 1862789 1977072 1167218 976702 564490 549833 656263 654098 665798 672318 677325 679900 772620 773030 4881017 5013069 40.25 71.8 2
13:18:27 2024-01-25 741303 732879 176761 173223 292292 299609 324974 322045 193818 191512 243441 250021 287058 288405 4402195 4782817 6369685 6197390 1182815 1213940 250925 221466 242199 242731 281927 274333 265976 265962 180482 182503 677626 646523 1492516 1464184 355990 351857 504471 504598 622154 603956 618140 625569 636608 645474 607241 668975 1858913 1953172 1182060 986001 562890 549833 658661 652641 663341 676295 673377 677265 775149 774156 4850201 5011638 40.25 71.8 2
13:18:28 2024-01-25 737879 730793 176470 172432 292081 296654 324974 321759 196301 191489 243269 249671 287130 288369 4402195 4707244 6388335 6204626 1160721 1213043 249420 221058 242163 242185 281680 274369 264313 266594 180413 182944 673147 650226 1467639 1462109 355990 351857 501855 504742 623503 607481 623064 622916 640396 649335 605855 671258 1862825 1958685 1159870 968299 561185 553089 653710 652651 664821 671809 670672 679382 779697 773038 4802310 4990171 40.25 71.7 2
13:18:29 2024-01-25 740250 731833 176197 172363 290789 297924 324902 321938 195887 191419 242145 247324 286307 287405 4411682 4821255 6394103 6215185 1180371 1213904 250466 221537 241680 242219 280999 274070 265090 264971 180413 182144 682105 645601 1475155 1463263 354266 351857 502660 504598 625638 603920 621736 626457 637575 649227 607241 669928 1854932 1944429 1179940 981729 560003 549761 656727 650731 662124 671301 669993 674641 778556 775227 4851186 5008633 40.25 71.8 2
13:18:30 2024-01-25 731770 730757 176153 172355 291644 297924 324637 319412 196266 190182 243693 247025 290565 288698 4399044 4684403 6443630 6188071 1163060 1213007 249977 220370 241805 240668 282965 273843 263066 266523 179775 182827 686024 653489 1469753 1461186 355377 351785 504741 504670 623881 610097 619861 620095 640396 643482 600077 673667 1866857 1967878 1169092 971016 565020 553016 655103 654969 665254 667317 669718 677190 771621 766378 4853306 5008633 40.25 71.8 2
13:18:31 2024-01-25 749616 732351 175841 172325 290749 297852 322898 322009 195989 190950 241858 247233 290565 286450 4408399 4798923 6434050 6197202 1186207 1213401 249205 221333 240556 240771 282703 275372 263838 265346 179809 182492 673147 649120 1498485 1463146 354602 351857 503277 505287 626540 607163 614388 621925 631164 643944 603090 665944 1856108 1952257 1186301 983163 561602 550397 657863 653114 662395 672318 671285 673206 772852 774132 4860605 5018012 40.25 71.8 2
13:18:32 2024-01-25 739720 729719 176118 171747 292533 297261 323880 321747 192738 191118 241599 248274 285824 288036 4399066 4739211 6405093 6197239 1165525 1213327 251386 220158 240342 240840 280380 273495 263469 265378 180059 182295 682710 653957 1488430 1463263 355953 350688 501146 506004 620250 605444 618066 616455 635704 648313 599063 668975 1861556 1959345 1173629 969471 559605 549725 651361 648854 666092 673027 668052 677227 775113 766269 4794672 5008633 40.25 71.8 2
13:18:33 2024-01-25 728636 732869 175565 172320 289594 296942 324974 319025 193218 190251 242181 247233 290086 287621 4405255 4745406 6417071 6197277 1173106 1215127 249799 219815 241742 242877 281427 274037 263285 264335 180185 181925 683847 645141 1476453 1470432 351632 349907 503990 505645 623881 607141 616205 623798 638550 643944 604882 670584 1858876 1964249 1155717 975314 563206 549618 654174 653114 659549 667281 669228 673206 769983 773038 4909559 5015228 40.25 71.8 2
13:18:34 2024-01-25 737031 731050 175001 172139 289836 297924 322934 319992 192469 190517 241430 247233 285860 288085 4405255 4756537 6369685 6228343 1173355 1213757 249063 220158 240449 242535 281169 274156 261791 265077 179525 181880 677217 648655 1481531 1457043 351632 350723 499660 506685 624765 605444 618066 623528 631164 645438 603664 665981 1853614 1935413 1179940 979487 558411 550397 655029 646912 659585 671129 666045 671189 775186 773038 4851186 5018012 40.25 71.8 2
13:18:35 2024-01-25 732039 730880 175556 171812 290281 297396 324408 318061 196196 189321 242217 247233 285281 288477 4408637 4670770 6406986 6204626 1158085 1215127 249448 220004 241720 241711 281251 275372 262087 265156 179740 181845 686024 651156 1468976 1464384 353730 350158 502660 506004 621640 607451 615259 616455 635667 640056 594875 667913 1864204 1968765 1184791 970162 562816 549761 651361 653114 664784 666270 667029 674678 767154 765155 4850909 5018935 40.25 71.8 2
13:18:36 2024-01-25 737976 732089 175031 171773 289699 297822 321694 320228 192067 190551 240681 247060 285824 285147 4411682 4794297 6416312 6204658 1187908 1212739 249341 220193 238962 242535 282966 273818 263329 264124 180602 181580 681763 647446 1493710 1461186 351704 351496 501855 503784 623624 605444 614209 621648 630095 640249 599194 661990 1852297 1952257 1153640 980299 561583 549618 655103 652188 660520 667353 670672 671364 766033 766342 4901783 5012335 40.25 71.8 2
13:18:37 2024-01-25 738151 729501 175040 171045 290281 296906 320945 319768 192201 190349 240681 247060 284881 286512 4405193 4747062 6402425 6209086 1172678 1215568 248152 220052 239934 242535 280039 274982 263555 265378 180602 181776 676792 651156 1480322 1451940 350535 349666 501232 506722 623881 604551 619861 617799 632824 643518 594875 661990 1854932 1931293 1197252 973928 558808 549338 654638 647443 661456 667353 662091 671843 770529 766233 4807526 5010857 40.25 71.8 2
13:18:38 2024-01-25 727856 729843 175040 171198 290021 296036 322671 318801 192201 189390 241394 245336 285824 286240 4411796 4704153 6444288 6199708 1164085 1211679 249030 219710 240306 241604 281645 273818 262340 264971 180530 181741 685091 653021 1463093 1463263 351668 350191 501501 503071 619967 606677 614209 617250 630862 639312 598822 665471 1858913 1966484 1182060 968092 561602 549618 649519 653114 662395 666270 668052 673206 763762 764889 4852975 5018012 40.25 71.8 2
13:18:39 2024-01-25 738321 731315 175005 171083 288961 296036 321692 320028 191028 190517 240236 246472 285281 284862 4411479 4784252 6439185 6197617 1179575 1211679 246942 220145 239068 241229 281308 274290 262453 264053 179139 181167 680247 648190 1486549 1463263 352362 350544 501146 502054 623439 603943 613512 618235 632148 640286 599488 662662 1853554 1946693 1173579 980299 558411 547217 653210 649314 658113 667353 669516 671992 767154 766306 4867747 5018821 40.25 71.8 2
13:18:40 2024-01-25 737275 731568 174129 171079 288991 294198 323424 318543 191944 189918 240645 247233 284047 286325 4414627 4739309 6395066 6199708 1160570 1208243 249591 218519 239103 239833 279336 274909 263964 263833 180602 181063 678732 651118 1491290 1460220 353868 347070 498392 505140 618390 606032 615296 612915 636645 643944 598896 669163 1858913 1955029 1184180 964655 559132 550007 647648 647370 660520 662853 661374 673910 768313 766111 4853273 5034024 40.25 71.8 2
13:18:41 2024-01-25 733835 729710 174447 171075 288926 296942 320424 318543 192067 189286 240476 244958 284881 284928 4414627 4757207 6416312 6197617 1168589 1211913 247635 218895 239811 240357 280014 273431 261061 265447 180348 180525 678732 643562 1499837 1468474 350679 347421 500220 501395 620140 604766 613336 619826 631019 637891 601082 663945 1852297 1949491 1173579 976702 559206 547217 651414 648854 655718 664828 664120 667955 762147 766269 4910099 5015228 40.25 71.8 2
13:18:42 2024-01-25 738151 728889 174169 170415 289443 296798 319939 320027 191665 189321 240272 246092 284109 286177 4411479 4741784 6397661 6209086 1170191 1208243 246491 218930 238784 240695 279277 273431 260628 264080 179588 180767 671599 651156 1462957 1450922 350864 348960 498392 501431 618209 599373 614134 616058 628916 642102 592441 662662 1853554 1945809 1151563 968092 556603 547253 646660 644834 659585 665296 660181 671189 770529 763372 4792932 5026812 40.25 71.7 2
13:18:43 2024-01-25 728659 729765 173295 171228 288964 295133 321955 316587 192305 188692 240645 244958 284012 284928 4411479 4747934 6406986 6197617 1166663 1208243 248262 217571 238865 240695 278549 276999 261643 261630 178642 179877 698154 643562 1469015 1472661 352362 348458 498810 500650 620104 605995 613714 619884 633007 638477 599746 663206 1845659 1945108 1169338 979487 559206 545599 653271 647126 653759 667317 664120 669895 768266 764042 4839110 5018012 40.25 71.7 2
13:18:44 2024-01-25 733830 728939 173883 170774 288050 293571 322671 317101 191631 189286 239899 246628 283654 285802 4405193 4728948 6388335 6199958 1158913 1208243 249254 217536 238328 244284 278198 273431 260810 262467 178045 180447 677217 649297 1497833 1457043 352863 347719 499809 502779 618209 604441 613714 615433 633905 640469 594376 663893 1854932 1958413 1182060 966332 560003 548415 645883 647443 658789 665816 664120 669216 761361 762797 4859599 5018012 40.25 71.7 2
13:18:45 2024-01-25 738170 729847 173888 170144 294396 294233 320459 318543 189864 189321 238918 245714 283976 283864 4418199 4806005 6407031 6192962 1182094 1208243 246354 218895 237591 240189 279292 272275 261061 261848 179552 180127 677217 645408 1462512 1457043 350864 347528 496943 500786 619967 599742 613162 618126 629325 640105 599710 661458 1845555 1932998 1145333 975314 553633 546116 650440 643464 654755 663391 658483 666747 769438 765028 4825449 5011638 40.25 71.7 2
13:18:46 2024-01-25 726793 729501 174169 170114 288080 294198 320909 316587 191329 188989 239157 244035 284047 284933 4414627 4683027 6416493 6204658 1153610 1208243 246907 217571 238662 239277 278409 273045 259436 262650 179335 180127 681408 649120 1460499 1457043 350864 346447 496076 500796 614530 603757 610356 614120 629325 636675 591531 662475 1856195 1963376 1184180 964618 558014 544910 644967 647972 655057 662064 664120 673671 764458 765569 4888023 5014156 40.25 71.7 2
13:18:47 2024-01-25 741307 729765 173304 169930 288964 294198 320424 318483 191063 188914 239696 246120 282284 285116 4417778 4812842 6420695 6208752 1181214 1208243 246660 217536 236586 240357 278414 270671 260992 261048 179335 179400 668668 644682 1461488 1457043 350366 346184 494872 495693 613105 594870 609923 617667 627773 640739 597974 660010 1845555 1929079 1177819 974319 555411 546371 647648 641827 655681 666758 657770 663986 763762 761417 4816952 5010857 40.25 71.7 2
13:18:48 2024-01-25 726793 728748 173848 169958 293908 293266 319714 316110 190993 188658 239121 243386 283777 284023 4411796 4698232 6425637 6199708 1156609 1208243 246699 217198 237521 238907 278444 270707 259436 262249 178438 180127 671155 650226 1465892 1454977 350864 345163 496004 499042 614278 599685 608292 611015 629209 635558 593891 661817 1850917 1959168 1167218 964954 556750 544307 644016 643920 651352 658340 662128 670238 761361 763912 4905598 5010857 40.25 71.7 2
13:18:49 2024-01-25 738082 729733 173028 170148 288151 293571 321135 316809 190751 188396 239157 244206 282368 285565 4414545 4802348 6369685 6209599 1183745 1208243 246147 217536 236090 240357 277530 272007 260230 260831 179335 179559 681763 643562 1466779 1457043 349870 345405 493437 495729 613105 594640 612029 615938 627105 637927 596098 660499 1846795 1926339 1182715 971545 554618 546225 649102 641951 658321 663319 660224 667918 763834 760215 4782855 5011638 40.25 71.7 2
13:18:50 2024-01-25 728931 729587 173295 169692 288969 292374 320459 315598 190895 188100 238954 244665 283146 284023 4411915 4744783 6434625 6195010 1163337 1208243 247091 216826 237591 239481 279394 270707 260628 260182 179083 179241 677626 644484 1495758 1466263 350366 343334 495573 495693 616458 599685 608378 615245 629470 632764 596355 662550 1848054 1947313 1167218 975015 555960 540711 648180 645749 654128 665346 664469 663405 761361 761721 4867159 5020223 40.25 71.7 2
13:18:51 2024-01-25 740530 729751 173339 169004 293981 293266 318972 316844 189864 188955 238381 244240 282319 284090 4414545 4743298 6397661 6209086 1168332 1207082 244977 217536 236787 239277 279394 270707 259436 261848 177831 179593 674186 649297 1487866 1445770 348879 346204 494172 495463 612975 594225 608846 609181 622114 636566 585748 657742 1844348 1938822 1169338 964954 553038 544307 643104 640026 655057 658160 656148 668720 765691 757292 4832198 5018012 40.25 71.7 2
13:18:52 2024-01-25 727861 731055 172751 170050 287521 293061 319679 315978 190928 187770 239492 243796 282319 283824 4427052 4761647 6406986 6209599 1163337 1207784 246699 216675 237188 238907 279001 270635 260628 259423 178581 178993 673147 644484 1470273 1466263 350615 343299 495222 495657 614713 598417 607048 614631 628953 634431 595437 659781 1838675 1932665 1162977 975314 555411 542691 647683 641914 650284 664875 662069 666306 764606 761503 4859599 5020719 40.25 71.7 2
13:18:53 2024-01-25 730022 727555 172744 169828 288147 292268 319939 315978 190727 187476 238751 243591 281390 284977 4411479 4718767 6388335 6197150 1152275 1206848 245904 216153 237390 238204 278217 272238 260269 260615 178581 178958 681408 645601 1461165 1452915 348879 343334 495573 498569 612975 598380 609235 611015 628508 631308 585572 657238 1844386 1950321 1149487 959079 555244 540856 643946 644650 652055 660428 662578 666784 756808 761292 4881505 5018821 40.25 71.7 2
13:18:54 2024-01-25 737810 729587 172204 169814 287306 292339 318677 315798 189726 187935 238381 243796 281250 286227 4420845 4802348 6369685 6209086 1172715 1208243 245183 216675 236787 239277 277826 270671 261370 259389 179083 178394 677999 640807 1465471 1454977 348633 344332 492391 498338 615585 595186 610652 613761 622114 637466 589030 653797 1843038 1921909 1182715 968781 551463 540892 645883 639719 656919 663322 658867 668174 764606 756958 4805829 5018935 40.25 71.7 2
13:18:55 2024-01-25 728931 729496 172161 169905 287261 291774 319455 315978 190727 187476 238944 243282 281854 283157 4420845 4747934 6406986 6197504 1162507 1207386 246111 215818 236621 238133 278217 270599 261002 259208 178581 178360 685277 641723 1475063 1466263 348879 344783 495573 496810 615585 596277 603435 610527 621094 631272 591023 650949 1836113 1928331 1141179 970162 550286 540662 642194 636866 648555 658340 656989 662434 761864 759632 4805829 5018469 40.25 71.7 2
13:18:56 2024-01-25 728821 729733 172994 168741 288151 291485 319548 315942 189829 187476 237609 243421 281967 283002 4414545 4707497 6434962 6195286 1156432 1206848 245354 216281 236090 237433 279001 270563 260269 260831 177955 179633 678331 649297 1460838 1452915 348879 345270 494602 494702 612108 598891 604755 611088 627105 631308 594101 658247 1840421 1940297 1162977 968781 553203 541229 644053 642097 651082 658340 660224 661574 755251 761219 4909604 5026018 40.25 71.7 2
13:18:57 2024-01-25 737773 727414 173010 168898 288557 292134 317013 315726 189864 188520 237573 243386 281586 283121 4424347 4761609 6397661 6200234 1166663 1205988 243918 216188 235691 238133 277930 270563 260269 260217 177227 178993 672670 649297 1451893 1442698 347893 343370 492391 496810 608879 593713 607011 603902 622114 632764 588854 655996 1840421 1936737 1141179 959469 548838 539154 638532 636452 651352 654428 653935 662971 759208 757177 4858505 5018935 40.25 71.7 2
13:18:58 2024-01-25 732108 727451 172610 168397 288039 291520 319548 315870 189657 186922 237609 242640 281469 282674 4427157 4713413 6444288 6190869 1154963 1204747 244394 215783 235691 237397 279001 268900 259502 260001 177581 178394 666608 648371 1453221 1452915 348386 344783 492391 494783 611170 596277 604303 610152 622186 631272 591023 654799 1835166 1934805 1162977 967403 551563 540463 642194 641643 649051 658074 658312 659657 752507 755054 4888862 5018935 40.25 71.7 2
13:18:59 2024-01-25 738050 728862 172777 167865 288174 290383 318646 317729 189347 187702 237302 242536 280499 282258 4414545 4758335 6406115 6197504 1166360 1204783 243065 216153 234636 237800 277826 270238 259502 260217 177581 178822 666022 646984 1465433 1442427 346628 343299 491348 496106 604127 592969 603863 606751 622112 631308 588441 654297 1839115 1931103 1139103 957423 547552 540463 636620 634548 650430 652977 650018 661218 756954 754296 4853240 5010581 40.25 71.7 2
13:19:00 2024-01-25 727898 728862 171954 170577 285298 293004 319322 314910 189726 186820 237538 242578 281214 284609 4423897 4765713 6406986 6200234 1164387 1206493 244697 214850 236125 236664 277826 269540 259502 259028 178080 177833 672670 638979 1471835 1460149 345297 344515 492739 493966 610307 591092 601110 607427 620354 630827 590153 653374 1833778 1921909 1141179 968781 548722 541229 642194 638363 651352 658340 651013 660596 756917 755925 4785253 5011809 40.25 71.7 2
13:19:01 2024-01-25 731064 727723 171963 167941 287468 292812 320454 315503 189657 186854 237538 242570 281062 282420 4427049 4767515 6467422 6193075 1160759 1203413 244600 214884 235691 237425 277205 268450 260269 260255 177581 178079 675701 647169 1451692 1460038 348139 342843 492043 494702 612541 595708 604050 610115 620256 628503 585667 652295 1833778 1920217 1132872 969095 547552 538137 640378 635627 645629 656380 651013 659657 760283 757140 4853666 5013069 40.25 71.7 2
13:19:02 2024-01-25 728659 726533 171614 167966 286427 290705 317048 313809 189588 186459 238169 242397 280468 283916 4424228 4681532 6414782 6200234 1147396 1202258 243744 214850 235691 235934 277436 269694 258774 259389 177262 178203 675254 647446 1453640 1451940 346874 342843 492043 492425 608126 595506 601833 603902 622006 629352 585897 654725 1836054 1927157 1137026 967403 550678 539662 642194 638290 646578 657269 656296 657673 752470 754858 4877443 5018012 40.25 71.7 2
13:19:03 2024-01-25 735945 726492 172011 167372 287579 293164 318196 315978 188571 187476 238912 242397 280253 284192 4424347 4763095 6397217 6204175 1160391 1204142 243848 214815 236620 237589 276515 269279 259320 260622 177546 177765 706987 648834 1471998 1450909 347893 342253 487062 496539 604091 596277 603399 605683 621532 629252 584966 653336 1836387 1946642 1124565 960837 549112 536472 636663 635894 644921 652219 652435 656702 752193 756402 4914721 5015304 40.25 71.7 2
13:19:04 2024-01-25 731645 727301 171400 167941 285485 291450 317748 315497 188571 186561 236804 241861 279646 283548 4433787 4773423 6396736 6215374 1165831 1203152 242284 214815 234566 236629 276515 268864 258055 261541 176978 177799 672176 643764 1476562 1444745 344701 342843 487062 493930 606404 589279 602858 603962 620354 630755 587150 654772 1838805 1933844 1162977 955346 547552 539333 635760 635930 649437 652999 652787 662699 749993 748350 4863071 5015342 40.25 71.7 2
13:19:05 2024-01-25 736060 727050 171035 167932 286213 289894 316499 315017 188606 186854 236473 242605 279381 283804 4411455 4824124 6368600 6206936 1170154 1201227 243439 214596 236991 236629 274790 268603 258774 259524 177297 178554 667175 639435 1487348 1451940 345225 342807 486990 495404 609336 590148 605772 605683 620049 629388 584930 648409 1833778 1924342 1137026 955383 545998 538137 635760 634276 647072 652999 650469 659657 753724 748278 4851186 5010857 40.25 71.7 2
13:19:06 2024-01-25 727944 727591 171039 167633 284605 291414 315960 314060 189130 185977 236804 240918 280037 283002 4427157 4778609 6415493 6210578 1163299 1206923 243404 214746 235292 235829 276550 268577 258631 260072 176978 177552 671155 639120 1487707 1461186 342762 342807 492043 492077 609031 585965 599525 607181 616677 625678 587689 647488 1827114 1911323 1132872 967403 545610 538101 639472 634276 646615 655349 649507 658645 754671 748242 4785253 5014433 40.25 71.7 2
13:19:07 2024-01-25 728664 727564 171588 166713 286155 296047 317748 314096 188571 186303 236473 241155 280072 281262 4427157 4716763 6452256 6197504 1154436 1203227 243299 214643 236693 235172 277790 268038 258236 260805 176802 177697 679869 647446 1470344 1451940 345775 341627 487026 489505 607695 592984 602444 607181 622993 626154 589689 653225 1829297 1931663 1145333 968781 549112 536509 641469 636078 644007 654392 652323 654803 758548 754288 4847722 5014433 40.25 71.7 2
13:19:08 2024-01-25 726751 725471 171044 169260 285081 292118 317748 311694 189033 190172 236839 241120 278845 282957 4414545 4688229 6388335 6214112 1147033 1202359 242926 216186 237721 235361 275491 269099 257906 259889 176483 177239 673617 645408 1454406 1447823 344774 342530 491348 493616 606817 591055 596603 603103 620354 622042 587150 653336 1833778 1931103 1134949 963211 549112 536509 637557 635445 644921 655581 652861 654766 752193 751941 4853013 5018935 40.25 71.7 2
13:19:09 2024-01-25 733080 725168 171035 167227 284721 288933 316499 313804 187980 186140 235743 242064 278533 283002 4427052 4747062 6388335 6204626 1158579 1203413 243334 214677 234625 236289 275455 268209 258162 259746 176307 176926 671155 647446 1452453 1450922 346691 340667 486575 493930 606742 592838 603080 603962 622112 623887 582138 650404 1836113 1942417 1150256 958787 547163 536191 633026 634726 642184 649326 652323 652801 747104 752620 4917119 5020223 40.25 71.7 2
13:19:10 2024-01-25 733085 725431 170497 167185 283733 290529 315960 314024 188241 186269 235743 241155 279416 283804 4427157 4771727 6351034 6233579 1165972 1206063 242618 216499 235880 235067 275298 268721 257006 259381 176837 176614 669639 639892 1465979 1447823 342690 341412 489135 494666 605767 588775 599368 601012 617933 627547 581039 649443 1833778 1928331 1137026 952597 544450 538137 633026 634726 645629 649326 649545 658645 747104 746065 4839073 5010857 40.25 71.7 2
13:19:11 2024-01-25 732416 727041 170882 171251 283737 290955 315924 315275 187912 186303 235344 241120 278832 281262 4430210 4803569 6425273 6198964 1171085 1203413 240836 216652 234517 234928 276265 266929 257800 258618 176272 176580 669639 641880 1467665 1450922 342100 342771 486990 486679 603789 588813 598371 606321 613100 626630 587421 647340 1827114 1907576 1149487 960837 545998 538137 637557 632930 646578 652483 650658 658683 752507 747879 4797232 5010857 40.25 71.7 2
13:19:12 2024-01-25 728664 725548 170729 171300 284574 288910 315960 313107 187980 190207 235908 240716 278762 282167 4423999 4757207 6443753 6175177 1155000 1201263 242319 218488 236206 235137 275384 266742 258239 258475 176272 177015 669639 646333 1475727 1456072 345116 340284 489172 490579 608126 585604 596640 606998 619405 622294 585025 645616 1824048 1922029 1152376 966028 544413 531806 636584 631067 642184 652999 647093 652801 753003 748206 4820396 5018012 40.25 71.7 2
13:19:13 2024-01-25 723596 725444 170492 168444 284610 291221 315960 311974 187946 185720 235379 239612 278797 283534 4427157 4729709 6416330 6197617 1150081 1201626 241912 218216 234517 234413 276091 267179 256968 259675 176131 178554 666419 647260 1454065 1449890 342618 340595 488478 490816 604542 592127 597817 604822 620318 622042 586857 650070 1827114 1924637 1154496 967329 547552 531878 637521 634597 642184 653172 651395 652801 753606 748278 4853666 5010857 40.25 71.7 2
13:19:14 2024-01-25 726747 725168 170492 170995 283543 289018 315960 311175 188275 189834 236108 240347 278008 283603 4430210 4701737 6388335 6200234 1147400 1202631 241878 218145 239241 234775 273950 267214 256753 258760 175850 176126 676792 643271 1454151 1450922 342582 340595 486918 490087 601945 590448 598268 601244 618458 622222 583922 649443 1831439 1927369 1154496 959079 546774 535087 636626 634726 643095 650581 652323 654265 751129 748278 4864080 5018821 40.25 71.7 2
13:19:15 2024-01-25 730485 726782 169960 171061 283824 289014 317748 311648 187425 190136 235379 241086 278346 283002 4423999 4735774 6385612 6197617 1145726 1199917 241541 215099 239446 234413 273184 267214 256358 258796 175692 175894 673715 643562 1450416 1445734 344569 340416 489172 491438 601908 590029 597309 601392 618020 622078 583507 650367 1827114 1924637 1130796 962892 545998 531806 635760 634726 643552 653886 652323 653764 751129 748278 4853666 5018821 40.25 71.7 2
13:19:16 2024-01-25 731004 725172 169960 170955 283304 288910 315960 310566 187391 190101 235379 240716 277073 282802 4430210 4755604 6388335 6224657 1153883 1200066 242319 218145 234697 234973 272867 266768 256753 258362 175008 175815 678331 645408 1493879 1446796 342798 338377 487404 493189 603039 592090 597026 600965 616532 622150 581307 648759 1828219 1940260 1157549 957423 545226 533461 631573 632408 638486 649290 649507 653117 747838 747153 4853013 5023805 40.25 71.7 2
13:19:17 2024-01-25 733867 721282 170492 170770 284171 289009 315702 313583 187063 185720 240177 240751 277757 281696 4420845 4770871 6388335 6190329 1159741 1203861 240801 218181 234331 234413 273950 266358 256358 258404 174974 176647 678331 645601 1455782 1436563 342690 340188 484650 489505 602330 590411 602446 601950 618203 627585 582546 649294 1832320 1938203 1154496 953915 546774 531842 631236 634455 641166 648268 651395 650880 743442 752309 4910099 5014433 40.25 71.7 2
13:19:18 2024-01-25 733602 725435 169766 171061 282872 290545 315694 312121 187357 189834 240214 240146 277073 283403 4427157 4816231 6375719 6197390 1168332 1199023 240801 218216 234697 234052 272887 267179 255606 257748 175814 175505 676459 637612 1459133 1446796 341582 339710 486405 493189 603833 586278 597817 598326 614562 622078 580710 645700 1827694 1926339 1154496 953547 544449 534742 631236 632930 644464 650339 649248 656853 746008 745505 4887990 5010857 40.25 71.7 2
13:19:19 2024-01-25 736146 726687 169691 170871 282015 288910 315479 312157 187391 187315 240250 241086 277039 281696 4423897 4832499 6402004 6199708 1175994 1201352 241541 218145 234001 234973 273184 265541 257751 257170 175569 179640 674640 638067 1459001 1449860 341582 339675 483623 489541 604905 586693 599244 600127 611232 622294 580673 643675 1828747 1918113 1128719 951511 541352 535087 631018 629802 643970 645429 645643 653764 744335 744882 4860226 5013069 40.25 71.7 2
13:19:20 2024-01-25 733048 721359 169648 170716 282050 288910 314485 313143 187097 190207 236333 239612 280045 279572 4427052 4797982 6425273 6203787 1172066 1202433 240029 214989 234331 233494 274790 265541 256358 257170 174974 177756 676792 639892 1455155 1447823 341644 340463 486135 487962 603187 583977 593544 601936 610802 622294 582792 642691 1822786 1906678 1167218 960837 542898 531734 634823 630435 645837 649146 645459 654729 751129 744679 4805829 5011752 40.25 71.7 2
13:19:21 2024-01-25 725563 727829 168877 170990 281196 288910 315960 310197 187357 189330 240250 239245 277073 281262 4430210 4766479 6406986 6195286 1156721 1199023 240870 214228 234697 233656 273667 265541 255570 256345 175253 179284 685091 638067 1478679 1457043 341066 337594 485135 486571 605017 586278 595187 599576 612970 620400 581075 641744 1817842 1906223 1137534 963542 542002 532668 634373 627309 640222 649182 643927 654086 749847 742773 4787827 5018012 40.25 71.7 2
13:19:22 2024-01-25 726751 726592 169657 167895 283167 288467 315960 311140 187063 189666 240177 241738 277460 279608 4430210 4752951 6439161 6170770 1153958 1199023 243449 215009 233965 233656 273184 264692 256753 257531 174730 179675 666608 643562 1457266 1452915 342136 338114 485717 485886 603833 588450 594293 601936 613100 620136 580301 644011 1817842 1912716 1141775 960837 541352 531878 633717 629633 638427 647212 643927 650685 746993 742746 4807526 5010857 40.25 71.7 2
13:19:23 2024-01-25 723564 721273 169504 167930 282108 288910 314963 310197 187391 185522 237148 239108 277073 282167 4423999 4705768 6404715 6179626 1149851 1199991 240767 214228 233965 232256 273950 265506 255143 259079 174173 179424 679477 644484 1450066 1446796 343317 337630 485030 486236 599362 587201 595611 600744 613100 621346 582024 645579 1821929 1915420 1126642 961843 544027 532061 633026 629247 637511 649290 645680 650537 750716 746567 4843762 5018469 40.25 71.7 2
13:19:24 2024-01-25 723812 726797 169379 170527 282028 288874 314999 310926 187221 186303 236225 237916 277108 281262 4423897 4696369 6397661 6188500 1140772 1199023 240767 214228 234697 232290 272732 265541 254751 257170 174208 179319 669071 641723 1448380 1443721 340551 337594 486405 487050 595077 586365 593497 598910 613028 618114 577041 644590 1821929 1919187 1148135 958807 542797 532061 632578 631067 637999 651371 647590 650834 748807 746431 4863081 5011300 40.25 71.7 2
13:19:25 2024-01-25 724842 726834 169169 167735 281799 288440 314485 308394 187227 185569 237082 238742 276811 281660 4414841 4688493 6406986 6185914 1147396 1198751 240064 214077 233236 232187 273149 265099 254637 257206 173894 179605 669099 643268 1452044 1443676 340551 337121 484308 485892 597960 586283 592742 594960 613064 619963 580219 644627 1821929 1919187 1148135 959079 542797 531308 632755 629174 635640 648797 645680 649410 751129 745767 4845524 5011411 40.25 71.7 2
13:19:26 2024-01-25 723812 725754 169164 167496 281606 288577 313827 310091 187323 185522 240177 237751 276696 281226 4427157 4693113 6402425 6199708 1144133 1199212 240064 213927 234266 231830 272696 265099 253969 257135 174017 176563 673715 641723 1453553 1443721 341644 337121 485030 485548 596194 585412 592307 594852 612129 619262 576883 643676 1816726 1915430 1122489 959042 541992 531308 631236 629174 636575 648340 645680 649410 747874 746233 4835643 5019011 40.25 71.7 2
13:19:27 2024-01-25 723701 726453 169248 167496 281830 288287 313827 309117 187221 185416 236784 239759 276811 281262 4417985 4696369 6406115 6197617 1140772 1196434 240029 213627 234331 232221 272280 265099 253934 257135 174173 176563 681040 641723 1458264 1444745 341644 337121 485030 485548 598070 583758 592196 597564 612129 617679 576883 643639 1820635 1916789 1148135 960153 541188 528729 631236 629174 635640 647392 645680 649447 747325 745029 4839167 5011638 40.25 71.7 2
13:19:28 2024-01-25 721992 724594 169252 167395 281729 287738 313350 308217 186961 185416 236449 240096 278473 281117 4430210 4696475 6397661 6188538 1140772 1198173 240029 213927 233965 232025 272280 264692 253969 257170 173982 176987 672176 641723 1451890 1443721 341644 336578 485571 485548 598070 583877 592159 597564 611268 617679 576982 642728 1816726 1920658 1147340 960153 541992 531308 632130 629174 636506 648304 645717 649447 747178 745241 4839110 5014433 40.25 71.7 2
13:19:29 2024-01-25 725690 721052 168847 167266 281117 288143 314712 310450 187152 185451 236449 238777 275328 281117 4436746 4717939 6396481 6197843 1148619 1196397 240801 212958 233236 232290 271415 267940 254005 256309 173860 176228 665093 640807 1464317 1443450 341159 334591 485030 486228 598070 583981 593075 593823 612537 614974 576719 640799 1820363 1929735 1148135 954704 540967 530287 627530 628249 631100 645465 644691 648900 745208 745029 4856131 5020223 40.25 71.7 2
13:19:30 2024-01-25 732564 721282 168580 167024 281755 286669 314485 309945 186369 186422 234535 241251 276095 279464 4446858 4754407 6397661 6209086 1151138 1195547 243106 213485 232474 232290 271450 263917 254005 255592 173859 176563 675254 643562 1471711 1442698 340551 334556 482940 488308 595077 585863 593919 595451 610967 616307 574610 642525 1816726 1931103 1126933 952560 539813 528274 626553 625520 634364 641703 641882 645583 743025 742847 4860193 5023805 40.25 71.7 2
13:19:31 2024-01-25 745280 721282 168843 166679 281774 286669 313053 310913 185861 189462 234788 240770 278329 279320 4439817 4769861 6406569 6198987 1156525 1196397 244493 213927 231552 232765 271310 263881 253969 255522 173583 176316 675254 644484 1465392 1438603 340311 335565 478121 487270 597960 585449 593837 596295 611268 617679 574610 642031 1824519 1931103 1143895 949481 539539 527491 626109 621965 633017 641668 643815 645546 738430 742431 4861989 5020223 40.25 71.7 2
13:19:32 2024-01-25 746354 721246 168584 166554 281541 286669 312104 310233 185698 189462 234421 238149 275363 279536 4436904 4769053 6405874 6197428 1157220 1196471 241635 213820 231516 232187 271450 263881 253969 255956 173583 176069 673715 643362 1445798 1438603 341644 334591 478121 487270 597647 585117 592578 594700 610766 616776 574610 641118 1824519 1932688 1116258 950157 539813 527455 625666 621663 633017 641668 641882 645546 741974 743628 4856131 5022421 40.25 71.7 2
13:19:33 2024-01-25 745262 721372 168575 166330 281774 286476 313207 309980 185570 186172 234622 238845 275363 279070 4429934 4774860 6406115 6188387 1158913 1196583 240726 213627 231750 234409 271274 263846 254005 256309 173031 179068 669071 644866 1445031 1434527 341159 336071 478084 486236 597647 583858 595611 595946 611630 618656 576042 644086 1821929 1927517 1124565 948928 538280 527455 624779 625532 633017 640312 642096 644594 738722 739264 4904195 5013069 40.25 71.7 2
13:19:34 2024-01-25 732108 721251 172191 166562 279805 288025 311594 311110 185861 185240 234788 238115 275363 278642 4433249 4772331 6377979 6228812 1160533 1197677 240921 213520 231750 231795 271380 264621 255289 256168 173668 175911 670638 637612 1472098 1441407 339712 337584 480825 486925 596378 577145 592742 592783 607576 618549 573689 640133 1821855 1916789 1126642 946110 540582 531684 627171 625484 637962 640312 642792 650334 740071 742284 4900693 5018012 40.25 71.7 2
13:19:35 2024-01-25 734875 721287 172311 166791 280001 287171 312068 309188 185827 185522 234751 238845 277798 279034 4433371 4839417 6413002 6233607 1166551 1199991 240957 213079 231608 232118 269729 263811 253934 254703 173826 175577 678543 635011 1455692 1444745 339712 338338 481280 487270 599659 576951 595634 596295 604159 618078 574095 636322 1816550 1908930 1145220 947457 536752 529021 623858 623762 636538 640276 640272 649410 736491 738152 4870024 5018012 40.25 71.7 2
13:19:36 2024-01-25 732457 721282 167432 166799 279966 286741 312068 309945 185698 186172 234019 238149 275505 277787 4439575 4822114 6416312 6214112 1170003 1196360 240042 213820 231572 231692 272104 265452 253794 254703 173549 176034 685091 638067 1459904 1445770 339231 336542 480825 483927 599769 576735 592196 598061 608507 618549 579660 639534 1815260 1894328 1134949 955346 538280 531308 628898 623762 637475 643935 640235 650097 738430 738908 4839110 5008356 40.25 71.7 2
13:19:37 2024-01-25 723559 724740 172276 166132 279575 287990 311086 310163 186118 185522 234788 238876 275397 278606 4433371 4775752 6397661 6195139 1160570 1203413 240565 212596 232857 231370 271310 265640 253370 254989 173741 175964 665093 634439 1464295 1452915 339492 337352 482940 483309 597223 579582 589496 596148 604087 617894 577982 635871 1809248 1894291 1116258 958104 535230 529021 627494 624270 634707 643057 639780 648414 743932 734164 4804091 5010857 40.25 71.7 2
13:19:38 2024-01-25 723564 725136 172245 166523 279766 285356 312762 308037 185827 185392 234751 242758 275328 278642 4433249 4753456 6434625 6195215 1152313 1196471 241599 212639 232188 233429 270861 265452 254610 253816 173565 175841 676792 638586 1477576 1454004 340676 335718 482001 483053 603456 580224 588697 596295 604123 612956 575648 634446 1810614 1899710 1129053 956742 535230 522864 626998 620058 633017 643935 636151 644557 743025 736677 4769016 5008633 40.25 71.7 2
13:19:39 2024-01-25 724626 721278 169574 166411 279766 285321 312762 307786 185536 185227 234161 242687 275294 277823 4436535 4756910 6432904 6180950 1150633 1194093 240895 212589 231465 233429 273077 264967 254470 254942 173289 175876 665093 643562 1442131 1451954 341372 336668 480789 484102 595041 581965 591347 595892 608911 613280 574574 635383 1810853 1903522 1133293 955346 535193 522864 625482 621009 632121 640312 636423 643114 741412 735941 4785253 5014433 40.25 71.7 2
13:19:40 2024-01-25 722503 724740 172347 166028 280477 286065 312032 308037 185023 185227 234385 242687 275505 279404 4433249 4720117 6425637 6198814 1147852 1197286 240726 212256 231516 230728 271829 263004 254873 255275 173150 176140 667561 643562 1475896 1444745 340676 337144 477868 482516 594362 581481 590370 596295 611238 616714 577982 640133 1812683 1912264 1139654 959878 539813 526638 627530 624646 632121 643509 640272 642659 745282 737041 4834854 5015228 40.25 71.7 2
13:19:41 2024-01-25 721758 721323 172236 166028 279775 285419 311559 307821 185536 185227 233983 238086 275328 278374 4436535 4711613 6397661 6199708 1139693 1195516 240388 212440 232112 235154 270553 263039 252346 255129 172996 175858 670638 641686 1445686 1444745 339712 336668 481359 481010 592464 581228 589662 594536 610302 616315 577982 639836 1817842 1911323 1141775 957423 539813 527362 627443 625532 633017 641668 643011 643114 744079 738708 4844260 5018821 40.25 71.7 2
13:19:42 2024-01-25 722271 723715 172120 166024 279572 285459 311559 307071 185536 184804 234788 237753 277369 279034 4430210 4688304 6406986 6190329 1140809 1193786 240557 212256 231679 235118 270966 263004 252311 254738 172721 175845 671665 641723 1453553 1444704 339565 336595 481468 480331 592829 581228 589662 594389 609222 613172 577055 640133 1812683 1910497 1139654 958104 538280 525859 627443 624979 632769 643935 641639 642659 743025 737077 4847722 5014433 40.25 71.7 2
13:19:43 2024-01-25 722729 724213 171964 165878 278527 285396 312195 306393 186369 184183 234586 238420 280155 279500 4436535 4698374 6388335 6179626 1140890 1196657 240016 211627 231786 235484 269729 265379 251959 254703 172686 174948 670638 640807 1458264 1438331 339231 336595 482687 482515 593914 581228 587984 590892 608362 613064 575648 639002 1812923 1909114 1118335 955346 538280 527932 626553 625089 632121 643935 641985 643605 740559 740965 4851186 5018012 40.25 71.7 2
13:19:44 2024-01-25 725763 723715 171928 165998 281231 285436 312068 306358 185536 184311 234019 239265 280286 279070 4433371 4715297 6385612 6180139 1138070 1192081 240184 212044 231715 234847 269764 263004 251539 253956 172411 175298 669099 640807 1440980 1438603 339231 335718 478084 477701 593914 580742 587872 593831 608800 613136 575685 638094 1810389 1910534 1116258 955383 538280 522864 627369 625089 632746 640312 641183 644016 743099 736386 4851186 5014433 40.25 71.7 2
13:19:45 2024-01-25 725726 723715 171893 165727 278496 285285 312032 305930 185023 184183 234019 238420 275993 278642 4436535 4731619 6379010 6224685 1145937 1194957 241064 211408 230635 230728 268873 263004 251959 253921 171932 175298 672176 638067 1484972 1438603 338751 333830 478084 484579 592519 576649 587909 592146 608442 613729 572087 637978 1815792 1919807 1116258 950797 537404 522828 625167 623762 632121 640060 639938 643299 740888 737391 4860193 5017735 40.25 71.7 2
13:19:46 2024-01-25 732108 724740 171737 165492 279345 283546 311122 307321 184794 184968 233090 242723 275993 277787 4436411 4780329 6388335 6195139 1153883 1195806 239679 211627 229918 230762 269506 267780 252135 253532 171932 175053 672176 643266 1443766 1434527 339712 333830 477091 483345 595263 576915 590550 591037 608937 613280 567834 635383 1818388 1925276 1137534 945549 535082 524377 621746 621742 629181 637254 639743 641542 730030 734201 4856878 5020223 40.25 71.7 2
13:19:47 2024-01-25 734133 722691 169243 164927 279345 284379 309891 307786 184667 184968 232568 238420 275993 277556 4433371 4767106 6397217 6190329 1157258 1189508 238199 211592 229525 235118 268908 264733 251959 254685 171317 175420 670638 641723 1440709 1429383 338003 336193 476900 481531 585775 577532 588660 589298 607223 613280 567870 636432 1816550 1915977 1128719 945179 538136 522720 621068 622659 629224 638468 636276 641676 733711 733897 4900693 5023805 40.25 71.7 2
13:19:48 2024-01-25 730736 723207 168856 165327 279753 285405 309170 307321 184667 184381 232926 238420 275993 277325 4433249 4770611 6360359 6209086 1159741 1195516 238903 211260 229918 235118 268943 262234 250769 253532 172204 174460 669099 634439 1467855 1436563 337244 333830 475818 483113 592282 574642 587146 588886 603828 613280 570466 633510 1810717 1906223 1143895 941911 537367 528112 623517 624270 634813 638224 639140 645667 735904 737573 4900693 5018821 40.25 71.7 2
13:19:49 2024-01-25 730926 723743 171306 165727 279163 285035 310002 306856 184667 184452 232890 238086 275184 279070 4436535 4821105 6348499 6200234 1159985 1197015 238903 211225 230079 234753 270013 263004 252423 252402 171932 174148 663577 632597 1476361 1439482 336768 333830 475818 482626 592938 575863 588660 585622 603401 614163 570062 633671 1807506 1903522 1139654 940845 534397 525859 620826 623382 634217 640277 639140 645667 735941 736568 4909883 5018821 40.25 71.7 2
13:19:50 2024-01-25 728816 723715 168619 165854 278734 284737 309205 306393 184378 184499 232563 238086 275220 279234 4430683 4769712 6360359 6209086 1156432 1189508 238164 211225 230028 234718 268908 267743 250735 253143 171898 174460 659599 635343 1468618 1434527 336494 333830 475113 481531 590284 575455 587036 588794 603828 612956 570466 633996 1810614 1903522 1133293 942186 536752 525859 621654 622979 633017 639555 638992 643147 733729 738690 4928802 5024308 40.25 71.7 2
13:19:51 2024-01-25 728927 723962 167939 165457 279163 286539 309639 306393 184633 184346 232527 237753 275744 278498 4445769 4799966 6348499 6197390 1157258 1195516 238164 211225 229561 234718 268908 263954 252014 253178 171863 174495 669099 634439 1454228 1434527 335709 333830 476416 480476 589415 574606 586884 588185 604256 613280 570466 633510 1810262 1909077 1120412 942186 535230 527362 621214 621925 632568 635535 639289 641749 733738 736423 4920629 5027901 40.25 71.7 2
13:19:52 2024-01-25 729985 724667 168056 165462 278411 284414 309674 306393 184821 184171 233054 238420 274675 278642 4439575 4835043 6348499 6197390 1160812 1193823 238164 210614 229561 234753 269823 262601 250804 252333 171898 173959 672176 633536 1467426 1437583 336494 333830 475553 481908 591228 574606 585152 587960 602122 612777 568851 632732 1810539 1902136 1143895 940845 532811 522864 618476 619620 632769 635571 636460 641712 729886 734527 4894929 5020719 40.25 71.7 2
13:19:53 2024-01-25 729975 722508 167591 165438 278235 284671 309462 306358 184741 184054 232527 237753 274901 278642 4439575 4821105 6348546 6199708 1163337 1194669 238129 210747 229525 231469 269254 267707 250769 252192 171898 173905 672176 632291 1465744 1437583 336220 333830 476900 482589 591192 574373 585152 587964 602122 612345 568815 632579 1808569 1900789 1137534 939507 532027 522792 618440 619182 632121 634643 635521 642425 733862 730084 4881882 5011245 40.25 71.7 2
[truncated: 174,960 more chars]
