# Supplementary material for: Methods for Estimating the Detection and Quantification Limits of Key Substances in Beer Maturation with Electronic Noses
Source: Sensors (Basel). 2024 May 30;24(11):3520. doi: 10.3390/s24113520 (PMC11175341; doi:10.3390/s24113520)
Supplement: Supplementary file 1 [file sensors-24-03520-s001.zip › Data/Acetaldehyde/raw data/Day 3/500ppm3.txt]

Time Date R01 R02 R03 R04 R05 R06 R07 R08 R09 R10 R11 R12 R13 R14 R15 R16 R17 R18 R19 R20 R21 R22 R23 R24 R25 R26 R27 R28 R29 R30 R31 R32 R33 R34 R35 R36 R37 R38 R39 R40 R41 R42 R43 R44 R45 R46 R47 R48 R49 R50 R51 R52 R53 R54 R55 R56 R57 R58 R59 R60 R61 R62 T01 H01 Phase
09:24:00 2024-01-25 646583 645888 198850 195514 315783 318927 333987 329413 212224 211539 256596 260734 299840 302761 4392749 4678982 6444288 6195814 1004538 1050013 284889 250934 261702 261214 300394 291136 287234 287144 201055 203965 665905 619607 1401958 1383283 411485 405470 595318 597261 737022 723564 761250 762286 793374 811437 776121 860945 1864204 1940297 1198969 1015342 653257 639970 774501 765424 800149 816281 832656 838319 943545 946909 5071790 5190212 39.45 71.2 1
09:24:01 2024-01-25 653049 644872 198845 196057 313765 320379 333445 329947 211862 212869 255987 261315 299510 301305 4386460 4770871 6416312 6195286 1022656 1047330 283348 251037 261666 262598 301198 291673 287122 287144 201336 202968 684201 615788 1407073 1386591 409924 409101 596419 598790 741119 723052 756328 764560 801395 808819 774925 867671 1872008 1965091 1213790 1004599 654655 643627 767273 764966 805965 814512 827776 839550 950090 944868 5009046 5196403 39.45 71.2 1
09:24:02 2024-01-25 655458 644963 200132 194841 314757 321839 332940 331215 212190 212167 256561 262150 297922 304354 4386498 4730995 6351034 6209599 1019742 1048525 282090 251338 261738 261979 300429 292915 284969 287954 201301 202968 673487 612550 1407496 1382302 408081 405939 591269 599640 738466 717489 755718 764560 798064 809390 777836 867671 1868160 1974272 1208140 1007463 658822 643663 770068 769971 807149 811563 830538 843261 948434 944648 5018945 5200109 39.45 71.2 1
09:24:03 2024-01-25 655172 645888 199470 195450 315739 319599 333716 331448 212224 212536 256346 262333 298932 302435 4395841 4720578 6397661 6197428 1015449 1045806 284477 251288 261630 262598 300394 292434 286316 288066 201055 204144 654470 618868 1438950 1372115 411522 408522 593015 600009 741071 717197 761906 767262 795771 808248 780856 863863 1866833 1962272 1206257 1013898 656952 640222 771164 769971 801289 810953 837573 844465 940870 941940 4980748 5190757 39.45 71.2 1
09:24:04 2024-01-25 647534 646806 199583 195446 315676 320343 333951 329947 212371 211539 256811 260699 299280 302718 4380157 4648350 6435117 6200234 1005365 1049715 284530 251037 261738 261979 300850 292201 287526 287144 200985 203822 663046 620194 1412470 1383283 412433 405903 597766 597762 738068 723564 761906 762395 797826 811437 774981 857563 1862789 1943702 1213790 1014399 652792 639970 774962 765608 800149 817438 833881 837052 944323 948322 5056208 5200109 39.45 71.2 1
09:24:05 2024-01-25 657035 647466 199479 195823 315076 321839 331933 331717 212395 211680 257207 261350 299313 303405 4395841 4731931 6406986 6197617 1016840 1048525 281805 252212 261702 261831 301379 291918 287032 287751 201195 203788 682751 609856 1423332 1386591 408045 405867 597495 597684 740364 722503 754039 761278 801090 810866 774981 862635 1868160 1958685 1206257 1006746 652328 643441 769452 765573 807149 816281 829351 838319 948852 945536 5004289 5200109 39.45 71.2 1
09:24:06 2024-01-25 655942 643962 200101 197147 314823 322495 332904 331448 212395 212309 256561 262333 297819 303642 4395841 4725597 6360620 6233579 1016175 1046586 282916 251641 261342 262014 301198 292024 286718 288766 200075 203965 680758 614911 1411363 1372546 408731 408812 592341 599456 743062 718247 759632 764760 795807 808248 781850 867671 1866833 1971770 1204373 1011017 656057 640222 769997 770410 801860 810953 837573 844502 940870 940727 5013938 5190757 39.45 71.2 1
09:24:07 2024-01-25 652354 645597 198742 196231 315071 320829 333987 331448 212066 213153 256563 261567 299104 302798 4411896 4757355 6416312 6197617 1024117 1049269 284414 251288 261630 262939 300850 291784 287234 287981 201336 203537 682751 616668 1420267 1383283 410250 409390 593983 596975 743062 720389 757886 763680 802566 808266 774925 867709 1872008 1966484 1202667 1005216 656057 644572 767784 766999 802428 815125 830248 841235 950090 944165 5013938 5201874 39.45 71.2 1
09:24:08 2024-01-25 654492 645856 200027 197156 316005 321839 332904 331866 212100 211856 257065 262333 298932 304140 4386498 4722249 6388557 6209599 1015449 1047746 282324 251288 261702 262197 301540 292059 286114 287334 200529 203965 666616 614037 1429954 1374063 409019 408812 592833 600433 742792 718247 760786 765337 796935 808819 783033 867671 1866833 1975671 1200382 1011017 656057 641620 768327 772633 802431 811563 835109 844390 943160 941237 4957181 5186829 39.45 71.2 1
09:24:09 2024-01-25 652137 645897 199539 197013 316005 320568 333951 329947 212395 211856 257462 261132 298932 303642 4386489 4646086 6421063 6190869 1003898 1048525 284215 250934 261738 261979 301097 297128 287238 288359 200739 203822 653756 620052 1404557 1383283 411849 405903 596235 598244 737921 723564 762338 761278 793337 811473 779192 860076 1862880 1943973 1206257 1016677 652328 643897 774962 764723 800302 817834 836340 838671 940870 948322 5099654 5196208 39.45 71.2 1
09:24:10 2024-01-25 655172 646542 199058 195921 314932 320829 332400 332022 211886 211821 257355 261288 298545 301799 4386611 4729538 6406986 6193000 1019083 1050013 282952 255699 261666 262014 301272 291030 287122 287751 201160 203537 663622 613879 1455150 1386321 408081 408236 596419 599640 743172 724355 755146 763476 800191 810829 775017 866436 1868160 1958685 1166520 1006030 653257 639970 771635 765878 807204 817438 828167 840022 949416 946946 5058586 5190757 39.45 71.2 1
09:24:11 2024-01-25 654243 645616 200031 196227 313832 321839 333409 330714 212576 211856 256599 263733 298479 302470 4399180 4764833 6369685 6209274 1019742 1050013 283353 251288 261738 262415 300780 293398 285405 287954 201336 202968 672078 615197 1401544 1383283 408983 408236 592141 599215 740595 717777 756255 765337 797862 808477 778424 869677 1868160 1974272 1210023 1007358 658548 645064 768364 769246 804849 813360 830211 843787 948706 944868 5018945 5201874 39.45 71.2 1
09:24:12 2024-01-25 653316 644967 199097 195925 315825 321908 333445 331484 212066 212572 256959 262891 298967 302683 4377066 4719838 6388769 6197466 1013277 1048254 283781 251288 261666 262852 300429 292915 286857 288070 201055 204717 648119 618427 1403913 1375460 411849 409969 594696 601781 743172 719335 762991 767072 796371 807909 783589 866961 1868160 1962309 1206257 1015342 658402 642074 774919 772633 799168 811563 839509 846237 940870 941940 4977189 5188799 39.45 71.2 1
09:24:13 2024-01-25 660253 645892 199222 197151 315272 320343 333987 329911 212723 211821 256596 262629 299840 301832 4383330 4693375 6457853 6188764 1006081 1050013 285521 250934 263219 262415 301343 292710 287234 287167 201688 203965 662212 620497 1403706 1390529 412762 405939 598185 599640 737642 725653 763803 764018 800227 811581 777249 861336 1866833 1943973 1211907 1014436 653257 643627 774962 765878 800302 818290 837573 839271 940870 948358 5046775 5196208 39.45 71.2 1
09:24:14 2024-01-25 655206 645892 199062 195476 314824 321839 332400 332022 212100 211821 257490 261905 299386 303442 4386498 4731658 6405244 6197617 1016538 1049678 282090 255339 261738 262014 302296 291579 287032 288125 201336 203537 682751 611201 1439275 1386591 408081 405903 597766 599640 738612 723564 756291 761315 801395 811509 776150 866436 1867887 1958685 1208140 1007358 653257 643359 772730 766999 806633 815910 829351 840022 950090 947615 5076989 5198164 39.45 71.2 1
09:24:15 2024-01-25 653316 643998 199088 196096 314928 321577 333951 330714 212247 212783 258417 263032 298545 303484 4380241 4756984 6406986 6179702 1022543 1050013 283437 251288 261738 262852 299238 293022 287122 287581 202005 203822 687101 614911 1408359 1384628 411726 409969 597184 595882 744116 720426 757886 765951 802566 808248 774925 866783 1872082 1968650 1193423 1004599 655122 645652 768327 769283 804849 815125 830211 844113 949416 945572 4999613 5190757 39.45 71.2 1
09:24:16 2024-01-25 655172 645141 199713 199222 315861 321470 332940 331951 212066 211856 256596 262629 299630 305645 4386489 4723428 6360620 6210102 1019742 1048112 282090 255304 261738 262415 300886 291953 286079 288694 201020 203822 666440 613164 1410821 1375460 410245 408812 594696 601235 744116 718247 759632 765337 798064 806737 783033 870297 1870816 1977072 1213815 1011017 657886 643750 770543 774828 806025 810990 830248 848090 950090 943311 4966640 5192502 39.45 71.2 1
09:24:17 2024-01-25 645947 643998 199722 197294 315530 321363 333987 329413 213235 211821 256776 263474 300461 304778 4383383 4659122 6374469 6197617 998842 1048525 283896 251288 263219 261214 302296 292024 285597 286742 201394 203537 660803 616948 1413684 1381322 410613 405939 595355 600894 736600 720426 762883 762124 797499 816172 781887 859465 1861493 1950340 1209977 1017357 653257 642074 774140 768121 799735 816163 837573 839984 940759 946946 5040502 5192256 39.45 71.2 1
09:24:18 2024-01-25 656141 646344 199548 195510 315295 322566 332760 331681 212723 211673 257388 261602 299489 302718 4386498 4722672 6402425 6191398 1015393 1049678 282055 255375 263219 262014 302756 292024 287122 287954 201126 203537 682751 611783 1436366 1387574 409345 405579 597264 599751 738466 724589 756291 762902 802602 811545 776700 865204 1870816 1964434 1206257 1008111 653257 639970 774501 767578 807204 816163 828992 840060 949707 948358 5065640 5199680 39.45 71.2 1
09:24:19 2024-01-25 651357 645820 199054 196062 315193 322041 333987 331879 212032 213153 256776 261567 299593 303436 4392749 4753827 6406986 6188500 1024117 1050013 284180 251515 261666 263588 301308 291988 287729 288061 201935 203965 666440 615788 1428899 1386232 410576 409969 595960 598611 742805 722503 760172 768121 804307 809962 777129 872859 1877406 1970400 1223207 1009544 657886 645520 769552 768085 807131 811536 830174 843073 954787 948285 5004289 5207118 39.45 71.2 1
09:24:20 2024-01-25 655172 644835 200166 195484 313724 322566 333663 330875 212689 212415 256776 263759 299054 304372 4395883 4755454 6343962 6197428 1019705 1047709 282846 251567 261702 262563 301308 292915 286280 288137 200985 204311 665031 613563 1425449 1376992 409308 409390 595538 601282 745171 718247 761250 765878 798925 807873 784145 870185 1868160 1976801 1211896 1011017 656993 642074 769452 774279 804286 810820 832025 844315 949050 941757 4947721 5188253 39.45 71.2 1
09:24:21 2024-01-25 651006 645811 199679 195446 316005 322028 333663 330357 212655 211750 257533 261532 298932 305820 4386511 4643263 6406986 6175215 1006007 1050013 284650 251288 263323 262380 301978 291100 287638 288359 201020 204430 653756 620052 1414278 1383283 413054 408236 598850 599973 738685 724589 764520 763476 800109 811473 778350 861299 1864204 1949491 1206257 1017283 653257 643590 774962 768729 800302 818472 837298 839871 940759 952597 5047702 5193971 39.45 71.2 1
09:24:22 2024-01-25 658016 645783 199479 195472 315080 320865 332940 332670 212258 211785 257568 261497 299805 304341 4386611 4729390 6397661 6195286 1019505 1048452 283746 251819 261630 262380 302225 291953 287122 287954 201336 203965 686739 612218 1432316 1388558 409308 405903 596199 599640 739548 724589 757811 763476 802493 811473 777249 866399 1870816 1961684 1208140 1008037 653257 643590 773826 768085 807168 817316 830435 842429 949942 950021 5076980 5203397 39.45 71.2 1
09:24:23 2024-01-25 653192 640231 199653 196057 314818 321839 333433 331395 212689 212415 256310 263979 298932 304667 4386498 4781624 6378735 6192962 1019742 1049269 283746 251641 263219 262415 299483 293810 286316 288066 201653 203537 672078 612550 1413540 1383283 410540 408236 593015 599368 744226 719527 756291 768158 801359 808817 777836 867671 1873477 1971476 1204516 1007463 658822 646432 769452 771977 804206 811500 832212 843111 949942 950021 4989954 5200352 39.45 71.2 1
09:24:24 2024-01-25 653341 643926 199679 195484 316001 320829 333699 332400 212326 212783 256776 262734 299840 304483 4389617 4714966 6388557 6197390 1016175 1048489 284414 251641 261702 262852 300850 292710 286718 288476 201336 204717 657329 618427 1412387 1372115 412433 409969 594696 602826 743172 720353 764078 768368 798064 809047 784145 867671 1868160 1962434 1208140 1015342 658354 642074 772182 772633 802006 811428 834882 846200 946231 946050 4971316 5196736 39.45 71.2 1
09:24:25 2024-01-25 647789 644690 198746 196228 315747 320604 335428 329662 212621 211785 256811 262734 300541 302688 4392749 4684155 6457577 6193188 1006957 1048223 285521 251288 263591 263364 301308 292674 288043 287167 201794 203965 662212 620052 1429170 1388558 413054 408236 599459 601475 738163 725616 764622 763476 799590 815905 778938 862561 1862825 1946729 1206257 1017320 653257 643590 774962 765878 800549 818472 837335 839271 942765 951562 5047702 5202156 39.45 71.2 1
09:24:26 2024-01-25 653192 643740 199027 196360 315080 321839 333663 331162 212621 213117 256525 262368 299840 301480 4386144 4791955 6416312 6190869 1022618 1046549 283772 251288 263219 263746 301198 292852 287729 287549 201970 203965 687101 615513 1438833 1383283 410576 409390 594696 597647 744116 721956 758479 768158 803738 811934 774981 870185 1872045 1971440 1178548 1006746 657886 645483 770543 767505 809496 816163 829844 840860 954072 950021 5004289 5205933 39.45 71.2 1
09:24:27 2024-01-25 655098 644722 200315 195442 315076 322817 332545 331664 212621 212415 256776 262918 297992 304105 4395607 4729618 6351034 6214030 1019742 1048297 282881 251641 261738 262501 301308 294202 285441 287125 201336 204108 684201 613289 1420071 1379364 409924 409390 593015 602353 742732 719017 759594 765878 797862 810317 782996 870185 1869487 1978474 1209317 1008074 660699 645520 772730 772633 808297 810820 830435 845897 949942 948674 4990181 5197686 39.45 71.2 1
09:24:28 2024-01-25 651483 643744 200001 195484 316001 319859 333987 331126 212587 213117 256705 263172 298337 302683 4386489 4708263 6388335 6179626 1013277 1047746 285521 251288 261738 263220 300358 292880 286718 288476 201336 204430 665031 621524 1417272 1374063 413640 409969 594275 601744 742536 719807 763232 768158 798064 810889 784145 867671 1868160 1962272 1208140 1017320 658822 642074 773826 773730 801289 810250 839163 846499 940722 944538 4989902 5180842 39.45 71.2 1
09:24:29 2024-01-25 648191 645182 199857 196667 315524 320901 335877 329662 213212 212167 257317 262918 299805 302259 4395841 4708263 6472412 6198291 1007515 1050013 285557 251288 264519 262380 301060 293362 287032 287751 202642 203822 684201 618719 1416330 1392503 413640 408236 598112 599640 740924 726682 764633 765645 802566 816172 778117 862598 1868160 1948109 1190123 1016289 656448 643627 776614 767541 801438 815691 838565 839662 942765 950899 5046775 5188442 39.45 71.2 1
09:24:30 2024-01-25 658679 645638 199861 196023 315524 321803 333445 333265 212395 212500 257966 261532 299805 303909 4387114 4726029 6406986 6220501 1019505 1050013 284215 255735 261702 262852 302261 292024 287845 288359 201688 203965 685289 612550 1412837 1388558 410213 408236 597081 598569 743330 725653 758516 765153 804949 811545 780706 867671 1870816 1958821 1210023 1011017 654655 643627 774962 769246 808349 815426 830435 839700 948317 952833 5065640 5197686 39.45 71.2 1
09:24:31 2024-01-25 653169 643744 199574 196675 315044 321839 333987 330947 212723 213353 256599 262918 299911 301763 4389706 4785133 6416312 6190869 1023764 1048112 284614 251819 263219 263623 301198 293057 287729 287954 201970 203822 667850 615788 1439432 1383283 411776 409101 594696 597611 743062 721445 759594 769828 804913 806737 778048 869285 1876073 1971476 1200818 1007389 657886 645520 770543 768121 808349 818472 830435 840917 954109 950899 5015086 5203397 39.45 71.2 1
09:24:32 2024-01-25 657078 644690 200665 195446 315524 322853 333680 331986 212960 212685 256776 262918 298688 304604 4395841 4729618 6368000 6204658 1018506 1047746 283897 252567 261666 262852 300850 293583 287122 288563 201371 204717 649528 618352 1405751 1374063 412433 410549 595538 603132 744116 720426 765167 769283 798064 809082 784145 867671 1868160 1965091 1210023 1015342 659759 642074 772182 772633 802576 811527 834920 845296 944717 944575 4964472 5185456 39.45 71.2 1
09:24:33 2024-01-25 650557 648372 199374 195985 316010 320604 333987 330947 212757 212500 257462 261497 300752 302683 4377066 4667116 6430382 6190329 1005332 1048525 285521 251288 263591 262598 301237 291784 287931 288359 201371 204573 656575 619607 1410963 1384628 412433 408236 598961 603020 742120 726682 765167 762935 800227 817325 781850 866125 1862825 1955752 1202490 1018804 652982 643897 776614 767541 801438 815655 837335 839065 941233 950021 5037343 5192256 39.45 71.2 1
09:24:34 2024-01-25 655094 647579 200027 195989 314123 322853 333951 330947 212757 211539 257388 262333 299805 302718 4386838 4708662 6397661 6190869 1015393 1047330 282055 255951 263219 262014 302969 292568 287122 288359 201653 204144 684201 611675 1425197 1390529 409924 405939 598112 599640 740035 726682 757941 763476 805519 816172 777286 867396 1870816 1961464 1211907 1009544 654846 644536 774962 770373 808922 815655 831619 842246 948281 950226 5065640 5199680 39.45 71.2 1
09:24:35 2024-01-25 653829 644923 199574 196300 315969 321875 333987 333265 213920 213353 257320 261567 299875 302222 4389607 4741190 6406986 6188538 1024200 1051504 285085 255483 261702 263658 302261 294959 287972 288070 202005 204144 666440 615788 1425317 1388287 410576 410549 597965 598244 746229 726926 759547 765337 804949 811473 778387 870558 1872082 1966484 1215673 1006030 655589 645520 771635 769246 809496 818472 830435 839128 953172 950899 5026142 5201661 39.45 71.2 1
09:24:36 2024-01-25 657035 644463 200245 196427 314123 322590 333987 331951 213178 212685 257426 264754 298897 304414 4392749 4764833 6348499 6197428 1022003 1050387 283746 255699 263219 262852 301379 295378 286114 288540 201829 204108 679300 612218 1407212 1381050 410250 409390 594275 600858 746869 719575 760749 767035 800191 811401 784145 869285 1872146 1979878 1210023 1009544 660699 646962 773863 773730 808349 811464 829968 846537 950368 950021 4999613 5192899 39.45 71.2 1
09:24:37 2024-01-25 649556 643482 200236 195985 315969 320343 335877 330947 213178 213203 257426 263724 299805 302683 4389607 4711213 6388335 6188538 1011022 1048525 286432 251288 263219 263623 300394 294251 286920 292785 201371 204144 698882 621081 1410105 1379093 414226 409390 594275 599973 740784 720120 765475 768158 801395 811545 783033 866399 1868160 1962309 1208140 1020290 660229 643897 774962 774828 801438 811464 839163 846537 941935 945877 4952451 5185451 39.45 71.2 1
09:24:38 2024-01-25 648710 646601 199236 196270 316005 320343 333987 330983 212757 212536 256811 261567 300506 302222 4373715 4669736 6434962 6185914 1004521 1048112 285557 251641 263591 262817 301343 291798 288373 288156 201371 204430 657984 620637 1402850 1386591 413054 409101 595154 601817 738466 727714 764352 763476 801395 817325 783033 866162 1862862 1949417 1198724 1019565 653257 643627 776614 769791 802006 815691 839163 839662 941935 950021 5027911 5190261 39.45 71.2 1
09:24:39 2024-01-25 653169 647377 199861 196265 315076 323835 333445 330983 212757 211539 257752 262699 299560 302718 4386552 4701812 6397661 6190869 1015393 1051504 282174 255735 263219 262415 302756 292816 287149 288359 201829 204144 665031 611238 1422233 1388558 409924 408236 598112 598957 743062 725688 758968 764560 806090 816172 778975 870297 1872146 1960883 1202490 1009544 656952 647456 777166 772086 806025 817894 832166 843448 947398 952283 5056208 5192256 39.45 71.2 1
09:24:40 2024-01-25 656919 645731 199548 196295 315524 321553 333987 332994 212066 213362 257462 262333 299875 301799 4386292 4748083 6416312 6190869 1023976 1051232 284650 255339 261702 263658 302190 292674 288513 288359 201970 204144 682751 615788 1410369 1387574 410576 410549 598557 599973 747399 727198 760749 765915 806090 811473 778424 871861 1877406 1967878 1215673 1006030 656525 646505 772182 769828 809496 817894 830174 844690 952498 950972 5015086 5195966 39.45 71.2 1
09:24:41 2024-01-25 656767 644681 200201 196572 315524 322817 333987 331448 212757 212656 257355 264789 299350 302683 4399470 4761435 6348499 6200234 1021198 1051504 283781 255771 263219 262852 301379 293398 285156 287160 201829 204144 672078 612218 1422315 1380456 410540 409679 594696 601781 743859 718283 760513 765951 800191 811437 784145 869940 1872146 1979205 1213790 1009544 660699 647456 774412 773730 808349 811536 830211 846537 951077 950021 5011761 5192256 39.45 71.2 1
09:24:42 2024-01-25 654096 644727 199896 195450 317974 321875 333987 333030 212542 212869 257207 263137 299805 306223 4389754 4705667 6360620 6224955 1014724 1049742 283817 255771 263219 263439 300989 293604 287513 287962 201020 204717 671549 615183 1417134 1372583 411522 408555 594476 603595 746229 723564 764709 769896 793337 810259 784097 869322 1870816 1974442 1211907 1013898 658822 643441 772182 774828 804812 811536 835147 845296 945568 944575 4933586 5182850 39.45 71.2 1
09:24:43 2024-01-25 647704 645182 200902 195416 314721 321875 333987 329983 213417 211503 257207 263759 298897 304105 4380147 4642633 6381665 6190869 1006798 1048112 285085 251288 263219 262817 303182 293960 287122 288142 201371 204430 659394 618427 1400578 1382302 413369 409101 595190 603020 742010 725653 764980 763989 800227 815700 783589 866436 1862862 1949491 1206257 1018841 654655 644206 776614 769283 802006 817450 839163 843172 941935 952194 5027911 5185451 39.45 71.2 1
09:24:44 2024-01-25 657035 646364 199853 196665 316001 323607 333445 331951 212757 212203 258001 262368 299840 304594 4392789 4724451 6397661 6197617 1013228 1050013 283335 255735 267374 262049 302721 292915 287234 288359 202005 204144 684201 611126 1448155 1390529 410540 405939 598190 597684 742010 724626 758516 763476 807232 817903 776700 867054 1870816 1962309 1211907 1011017 656057 647456 777166 772086 807204 815691 830042 841197 946941 950936 5065640 5200185 39.45 71.2 1
09:24:45 2024-01-25 651242 643776 199409 198282 315524 323605 333987 331986 212757 213353 256454 263172 299840 302761 4383384 4762198 6406986 6192929 1022618 1050013 284573 255304 263591 263658 301198 292951 287238 287954 202005 203679 685651 615183 1406644 1383283 411849 409969 594440 599640 745171 722503 760089 770212 806661 808477 777286 871870 1877406 1971476 1221323 1005216 657886 646505 772730 769283 809496 815691 830435 841197 953884 950936 5023397 5192727 39.45 71.2 1
09:24:46 2024-01-25 656762 643817 200805 195959 315302 322889 333951 331986 212757 212834 257568 264529 298897 305645 4380147 4746226 6335217 6197617 1019742 1048525 283795 255843 263219 263439 301024 292951 286629 288295 201500 204144 681301 612550 1413878 1379364 410576 408901 596235 603132 745654 720389 763428 771575 799626 811473 784097 871907 1873515 1983224 1200382 1013898 658822 640006 773592 774994 809496 811464 832439 848988 951114 947292 4971316 5192894 39.45 71.2 1
09:24:47 2024-01-25 647699 644727 200245 196300 314890 322328 335877 329947 213451 212500 257065 264384 299350 303642 4377014 4664386 6379245 6200234 1001010 1049789 285321 252333 262828 262014 302261 293881 286718 287927 201371 204430 682751 617545 1409777 1383283 412762 405939 596419 604456 736309 723564 762655 765102 797898 817459 786375 862598 1862862 1957297 1217654 1020290 657886 639970 779340 774374 801295 816163 839760 846537 943343 948674 5009444 5190261 39.45 71.2 1
09:24:48 2024-01-25 647789 645638 199579 196910 315640 320901 334335 330947 213417 212720 258150 263172 301441 301305 4403006 4703058 6453173 6179702 1006081 1049789 286432 251603 262243 262852 302296 293846 288373 287954 202040 202878 682751 620637 1416122 1389543 414226 409390 598593 601319 738539 725322 764932 765373 802602 817325 781850 866436 1869487 1949220 1198969 1017357 656057 646505 778056 769828 802576 818062 839760 841496 944850 953706 5047291 5192256 39.45 71.2 1
09:24:49 2024-01-25 657502 646364 200206 196564 316014 323308 333716 332526 212757 212203 258186 262368 299593 302718 4399856 4713413 6397661 6190869 1014376 1049789 282894 255771 267302 262450 302969 292059 287526 286985 201829 204610 685651 610802 1419579 1387574 410576 408236 598290 598957 747560 726682 759669 765102 806962 817325 779564 868908 1872045 1962309 1213790 1010299 655122 645556 774962 771539 809496 818026 830005 839128 949942 952319 5069507 5192256 39.45 71.2 1
09:24:50 2024-01-25 653164 643781 199579 196607 315524 322589 333987 331484 212791 213574 256705 262953 299875 302187 4373790 4762198 6407274 6188575 1024117 1050013 285121 255339 263591 264027 300886 292951 287967 287868 202323 204108 666264 615349 1438533 1384628 412469 409487 599502 598244 745690 726682 762338 769864 802315 811473 779012 873185 1877406 1971476 1215673 1006030 656448 646469 774962 770410 810644 818098 829968 839165 954109 953030 5075073 5197948 39.45 71.2 1
09:24:51 2024-01-25 651242 643781 199579 196641 314793 322626 333987 332022 212757 213874 257497 262953 301405 301763 4377066 4762198 6411972 6191398 1022656 1050013 284685 251816 267338 264247 300323 293398 287967 288359 202500 204455 687101 615788 1422002 1386591 412469 409487 598112 600919 747399 726682 762991 770446 807232 811473 779012 873807 1877406 1971206 1215673 1006030 656952 646505 774501 770410 810644 818062 830042 841551 955237 953030 5065640 5199680 39.45 71.2 1
09:24:52 2024-01-25 652202 643776 199896 196710 315739 322626 333987 331986 213690 213574 256741 263172 300787 301763 4386460 4785133 6416312 6191398 1024079 1049678 285085 255555 267338 264503 300850 293675 288373 288359 202642 204144 687101 615788 1410067 1386591 413054 412295 598112 601456 746611 726168 762991 770008 807232 811473 778975 874466 1877406 1971476 1208140 1005179 656448 646505 774962 770446 810644 818062 830005 839128 954824 953030 5056208 5196621 39.45 71.2 1
09:24:53 2024-01-25 654702 640159 200241 196087 315524 322889 333987 332022 213542 212869 257568 264472 299630 303393 4392709 4748674 6360359 6188575 1019742 1050013 284215 255519 267302 263220 301379 293917 286718 287334 202041 203858 672078 612255 1418253 1383283 410613 409823 594696 599126 745171 720389 760786 770008 804343 811581 782674 869977 1877406 1975671 1202667 1009581 660699 648905 773863 772633 808349 817316 833660 845296 952041 950972 4999613 5192894 39.45 71.2 1
09:24:54 2024-01-25 653829 643781 200201 195450 315624 322364 333987 333030 212587 213046 257388 262891 299875 306223 4386489 4717734 6356095 6197617 1013277 1048525 283817 255627 263219 263255 301379 293398 287234 287892 201442 207472 656575 613426 1417134 1374063 411849 411676 595777 604487 745690 724076 764709 771103 799062 811509 784169 871251 1872082 1980644 1202301 1013177 658822 643663 774962 775031 809496 811500 832402 849025 954146 948674 4971316 5185565 39.45 71.2 1
09:24:55 2024-01-25 648624 643744 200175 196364 316005 321839 335877 329911 214170 212791 257533 264313 299350 304630 4383383 4671046 6378766 6179626 1000936 1050013 285049 255663 263416 262747 302721 293846 286920 288338 202288 204717 684201 617545 1434234 1383283 413054 407909 597688 603559 740888 724589 765167 765078 800191 818035 787186 863825 1864204 1957297 1196840 1021742 656993 644811 779340 774279 804286 819629 839760 842785 946231 954225 5029257 5188253 39.45 71.2 1
09:24:56 2024-01-25 655098 646365 200171 196632 316005 323835 333915 330947 213508 211644 258147 262699 299558 302683 4392749 4711613 6402004 6199708 1012470 1051504 283393 252781 262208 262817 303182 293846 287931 287090 202323 204994 684201 612625 1429700 1392503 412396 408812 599114 598957 744116 726682 760749 766243 806623 819638 778975 869528 1873477 1962272 1211907 1013177 656993 649327 778270 773181 809496 818062 833623 840880 949868 953632 5056208 5197686 39.45 71.2 1
09:24:57 2024-01-25 656609 646323 199861 196974 316005 322590 335640 332418 212553 214317 257568 263102 300434 302683 4386423 4771527 6406986 6190329 1024848 1048038 285250 251996 263219 264432 301308 293469 288576 288607 202606 204610 685651 616065 1414591 1387217 413017 409739 598689 599456 747288 725616 762991 771539 810856 811437 779527 874429 1880075 1975671 1219440 1007463 658822 647420 773826 770410 811795 819215 829968 842748 955466 953706 5033087 5185451 39.45 71.2 1
09:24:58 2024-01-25 656024 644686 201151 196572 315524 324062 333987 331986 212757 213011 257930 264754 299350 304105 4386489 4738614 6346513 6197504 1019742 1048112 283768 250648 261984 263623 300989 293881 287122 288838 201970 204717 687101 614037 1450215 1378387 411776 410549 598001 604775 747288 722467 764622 770410 801887 811509 784097 873111 1873477 1984859 1215735 1013177 660699 645520 774962 776957 811220 811500 832402 848988 954787 950021 4992891 5188253 39.45 71.2 1
09:24:59 2024-01-25 648898 645146 200201 196062 316005 322268 334640 330911 213873 213011 257136 264754 299875 304304 4373827 4674810 6369685 6185914 1003898 1048489 285401 252176 263635 262782 302225 294672 287364 287726 202005 204717 683658 617908 1429943 1383283 413640 408812 596419 603522 738503 723564 765167 765878 801395 818035 784097 865130 1862825 1963083 1204373 1023197 658822 644536 779710 774994 802576 816163 839188 848988 941935 950021 4990181 5178821 39.45 71.2 1
09:25:00 2024-01-25 646780 645629 200027 197222 316005 321839 334605 330947 213383 212791 257930 263102 299840 302259 4377137 4695147 6415645 6161968 1010390 1050013 285521 251641 262828 262817 302685 293568 287729 287334 202642 203537 679300 615624 1411899 1395472 414814 409390 597081 599668 740181 727714 764520 765337 807232 817770 779155 866399 1870816 1949491 1206463 1016789 658354 647456 779710 770373 803638 820442 839760 839091 946056 956486 5040463 5185456 39.45 71.2 1
09:25:01 2024-01-25 657969 645642 199992 196560 316001 322853 333951 333734 212757 212834 258328 262699 300752 304630 4386489 4720117 6388335 6162029 1017260 1050759 283781 251382 263591 263404 303218 292915 288458 287059 202288 204430 685833 611675 1424000 1387217 411813 409451 599774 601475 746745 728747 761794 768081 807232 816172 781850 871870 1877406 1966095 1215673 1006746 656525 647456 773826 772086 811795 818026 829968 842785 955237 956486 5033353 5199680 39.45 71.2 1
09:25:02 2024-01-25 655098 644928 200201 196572 315778 323344 333987 331951 212791 212975 257352 264789 299595 304667 4392749 4755454 6348499 6179664 1019742 1048452 284414 255735 263964 263623 302261 293846 286280 288540 202288 204144 679300 611637 1415047 1382302 411813 410549 596382 601548 747399 720389 762883 769942 802566 811545 784145 873111 1872146 1981032 1196840 1013898 660699 645520 774962 774994 811795 811500 832402 850842 953884 952870 4985559 5192256 39.45 71.2 1
09:25:03 2024-01-25 649633 644686 200210 196564 316005 320901 334605 331951 212757 213538 257391 263944 300752 306223 4373752 4699182 6379010 6190869 1005332 1050013 286396 251288 263047 263658 301379 294501 287122 287726 202288 205005 686739 621081 1410316 1383283 414814 409101 594440 603289 738430 722467 765511 768729 802566 818481 784133 866399 1868160 1967323 1208140 1024654 661640 646469 778607 774958 802576 816127 839225 848988 944643 950021 4961883 5180842 39.45 71.2 1
09:25:04 2024-01-25 649087 645674 199548 197043 316005 320865 334569 331951 213383 212834 257717 263137 300646 304088 4373817 4688304 6434962 6180950 1008951 1050013 286499 255304 263012 263588 302721 293846 287931 288359 202677 204717 682751 619310 1417479 1392503 414814 409969 599439 601779 742010 727301 764895 765387 807232 816848 781813 867671 1873477 1949603 1190123 1017320 658822 647456 779710 772086 802502 820478 839188 841551 946727 955772 5027911 5193971 39.45 71.2 1
09:25:05 2024-01-25 655098 645642 200656 196607 315747 324363 335609 331448 213451 212685 258293 263137 299840 303606 4380147 4701926 6397386 6195286 1017297 1048112 283313 250997 262208 262852 304106 293282 288373 287090 202288 204717 684201 611746 1428709 1387574 411485 409390 599439 601512 743859 728747 761869 765878 808377 819370 783194 869285 1872045 1965091 1213790 1009544 656993 646962 776614 772633 811220 819251 832402 841551 953172 955285 5056208 5190261 39.45 71.2 1
09:25:06 2024-01-25 651210 644690 199857 196602 316001 322364 335392 332958 212757 214174 257823 263102 300752 303694 4380006 4744561 6406711 6179664 1024117 1048223 285321 255771 263219 265648 301802 293362 288779 288883 202606 204717 679300 615788 1430614 1384591 413640 409775 599737 601512 747838 728230 764520 769864 807232 811279 780706 874466 1877406 1973617 1197120 1006746 658822 647456 774962 772086 811795 819828 829968 842785 955914 955360 5042316 5192899 39.45 71.2 1
09:25:07 2024-01-25 655135 643749 201322 196436 315778 323835 333722 332490 213383 212869 257966 264754 299141 305534 4386489 4733319 6330379 6192962 1021198 1048489 283781 250648 264332 264027 302261 293846 287122 288943 201653 204717 679300 613127 1412788 1376992 411813 409164 598112 606225 749524 722503 765167 772670 802529 811315 785799 873111 1873477 1983452 1213815 1013898 660699 645520 774962 776128 811795 811536 832439 851448 953884 952870 4981993 5185456 39.45 71.2 1
09:25:08 2024-01-25 645915 643776 200245 196300 316005 322590 334640 330679 213451 212869 257426 264569 299875 305534 4373752 4680425 6374194 6195814 1001722 1050759 285557 255735 263451 262817 301976 294780 287122 288400 202005 207472 684201 617545 1426341 1383283 413640 409101 598112 605110 738430 724589 765475 765915 801962 820185 786391 866399 1868160 1961464 1202490 1023197 658822 643627 781369 776677 803674 818472 839188 848383 944011 952870 4989917 5182850 39.45 71.2 1
09:25:09 2024-01-25 648902 645633 199583 197214 316005 321613 334605 331448 213417 212834 258257 263944 301209 303227 4376949 4701926 6425637 6181138 1012554 1049641 285958 252176 263047 263439 303182 293694 288373 287090 203281 204144 672078 617508 1427740 1392503 415109 409969 598961 599705 739475 727341 764316 765424 806926 819224 780706 867671 1873477 1949603 1208279 1017320 658822 649364 779710 772086 804812 820514 841557 841551 947398 956486 5033239 5190261 39.45 71.2 1
09:25:10 2024-01-25 657078 645674 200210 196602 316005 322817 333987 333969 212791 212869 258837 262918 299911 305534 4376949 4710845 6388335 6190869 1018781 1050759 284215 251382 263777 263658 303218 292951 288576 287090 202005 204717 686739 611349 1428117 1387574 411194 410259 600323 601781 747399 727410 761906 765951 807232 818481 784145 870595 1877406 1965267 1215673 1009544 657886 647420 777469 772633 811220 820442 833623 842785 951077 955772 5062336 5190261 39.45 71.2 1
09:25:11 2024-01-25 651410 643744 200036 196598 315965 322853 334309 331986 212791 213203 257210 263979 299911 301763 4361342 4763093 6388060 6175215 1019083 1050013 285321 255735 267374 263623 300850 293881 288373 292586 202712 204573 679300 614911 1408644 1384628 413054 409451 596199 600589 747178 725653 763428 772670 806926 811243 780893 874429 1880075 1975671 1221323 1008074 659759 647456 774962 772086 811795 819828 831811 844020 956592 956486 5023397 5188253 39.45 71.2 1
09:25:12 2024-01-25 655098 643744 201322 196675 315742 323607 333987 332994 213178 212869 257966 263944 299386 305211 4383383 4720578 6349296 6189362 1019016 1048525 283746 255843 263777 264027 302261 293846 288048 289901 201371 204717 685651 613426 1434850 1374063 411849 409451 596235 605110 747273 724589 763232 772750 801962 811545 787579 874429 1876073 1983224 1211907 1013898 660699 643627 774962 778401 810644 816163 836740 851561 952461 950021 4957181 5178027 39.45 71.2 1
09:25:14 2024-01-25 645952 646364 200840 195985 316005 322101 335877 330947 213930 211574 258040 264349 299840 306223 4370630 4633531 6374469 6185914 1001010 1050013 285557 255591 267411 262817 304178 293846 287122 288435 201653 203129 684201 617545 1405914 1383283 414226 410549 599899 606434 742243 726682 765511 765645 802566 820221 787148 867671 1862825 1953104 1213815 1020290 656993 643627 779710 774828 804849 818638 839760 844058 947398 954428 5009046 5185565 39.45 71.2 1
09:25:15 2024-01-25 657234 645674 200236 196572 315969 324363 333722 331986 213748 212500 258399 263172 299840 305645 4380147 4705891 6388060 6185914 1013949 1051504 283636 255807 263047 263220 303253 293846 288373 287761 202642 207288 666440 612550 1447837 1392503 412725 409390 599774 600962 745171 728230 762991 765915 808674 818994 781523 869285 1872045 1965091 1213790 1012456 657886 650744 780816 774828 809496 819828 838565 845259 948317 958081 5056208 5192256 39.45 71.2 1
09:25:16 2024-01-25 658604 645633 200201 196607 316005 322889 333987 334005 212757 213203 258257 263137 300787 305534 4373752 4720117 6397661 6179664 1019505 1048525 285121 251417 263591 264063 304142 293604 288779 287334 202642 204717 679300 611820 1425503 1386591 411485 410549 599774 601817 745654 727301 761794 768158 807232 818481 784145 871870 1877406 1968179 1213790 1008074 656915 647493 778607 773730 811795 820442 834252 844020 953172 956486 5065640 5193971 39.45 71.2 1
09:25:17 2024-01-25 653029 644727 200036 197150 316005 322817 335877 332490 213178 214016 257568 263575 300787 304630 4386489 4750190 6406986 6190869 1025580 1050013 285414 255771 262208 264468 300850 293639 288779 287090 202712 204717 683658 615259 1412774 1386591 413054 409810 598557 601161 749413 727714 764078 772122 806926 811545 780706 875749 1880075 1977579 1206365 1009581 660699 649364 774962 772633 811795 819251 832439 845296 956863 956252 5010352 5193971 39.45 71.2 1
09:25:18 2024-01-25 656141 643781 200840 196057 316005 323871 333987 333499 213690 213345 257966 263575 299386 305749 4373827 4688342 6351308 6209599 1022656 1048112 283817 251207 267411 264063 302721 293881 287122 288908 202465 203410 682208 614037 1416675 1379364 412433 409810 598112 605206 747874 723564 763232 772670 802602 811581 786428 875711 1872008 1983891 1196544 1013898 660229 645028 774962 777263 811795 811572 834920 848311 954109 950021 4971316 5184546 39.45 71.2 1
09:25:19 2024-01-25 645878 643781 200862 196398 315996 322853 335877 330679 213873 212826 258001 264789 299875 306515 4377137 4653013 6369685 6175252 1001722 1050013 285557 255735 262828 262782 303253 293846 287234 289294 202288 207472 662212 616948 1411229 1382302 413933 409969 599774 606005 743062 726168 765548 767266 802602 820487 787579 867671 1868160 1955955 1191190 1020290 657886 643627 781923 776713 807204 815727 839760 847780 946056 951645 4999613 5181739 39.45 71.2 1
09:25:20 2024-01-25 649633 647315 200241 196602 315520 323607 334640 331484 213930 212869 258257 263944 299911 305317 4367510 4701572 6397661 6175252 1010994 1050759 285121 255555 263451 263658 302756 293846 287967 288137 202642 204144 651458 613350 1439860 1396762 414814 409969 598850 599973 743062 727198 763232 765951 808103 820487 780706 869565 1872045 1958928 1213790 1017320 658822 650781 781923 772633 807204 820478 839760 844058 948317 959240 5046775 5197686 39.45 71.2 1
09:25:21 2024-01-25 657073 645674 200210 196710 316005 322889 333987 333969 213212 213011 258435 263137 300787 305788 4383363 4706721 6397661 6191398 1020304 1051504 284787 251417 263777 264063 304178 293433 288576 287561 202677 204717 676804 613501 1428117 1387574 412396 409164 601208 603915 747288 728953 762991 769283 802315 817459 784145 873807 1880075 1970368 1215673 1010299 657886 649364 779158 774279 811581 820514 834920 844058 955503 957880 5065640 5199680 39.45 71.2 1
09:25:22 2024-01-25 652166 645642 200236 197013 316005 322530 334335 333499 213212 214352 258364 263759 301702 303378 4383363 4729849 6406986 6179664 1025580 1051504 285557 255771 267447 264538 302296 293881 288996 292780 202712 204717 668730 615788 1414691 1388558 413933 411035 599774 601781 750030 727301 764316 772670 808103 816172 783033 876997 1882749 1977579 1200818 1008148 660699 649364 774962 771171 811618 820442 834289 846537 957765 957609 5009046 5196621 39.45 71.2 1
09:25:23 2024-01-25 657739 644717 200236 195484 316005 323871 333987 334005 213839 213353 258364 264384 299911 305914 4383363 4704649 6342274 6197466 1016840 1051504 284685 250683 267374 264468 302721 293881 288373 288943 201970 203444 685833 615349 1429372 1374063 413054 409810 598961 606864 749499 726168 765548 773706 802566 811581 788731 874466 1877406 1977542 1215673 1014399 661640 645064 774962 778989 810070 817316 838565 848988 952754 950021 4947721 5180842 39.45 71.2 1
09:25:24 2024-01-25 647990 645674 200875 196087 316005 322626 335877 332022 214354 211680 258399 264569 299630 307243 4374018 4624152 6369932 6190869 1003222 1048075 285592 255771 262278 263658 304606 293469 287967 288636 202005 203444 662212 618427 1414115 1383283 414226 410549 600395 606225 742805 727714 768891 765337 804913 820221 785835 866820 1868160 1955910 1202490 1021742 656952 644572 781923 774958 807204 818062 839225 847780 950464 954644 5018478 5182850 39.45 71.2 1
09:25:25 2024-01-25 651247 645214 200695 196667 313724 322889 337230 330983 214354 212834 258399 264384 299911 302506 4370705 4688304 6388335 6190869 1012507 1051504 284330 255735 263012 263377 303253 293846 288373 287761 202358 204573 685651 613223 1420526 1395772 413933 409390 598557 601272 744116 727714 763974 765951 809281 821813 779600 869322 1872045 1962309 1190881 1015342 658354 651242 781923 772633 810644 818062 839760 846537 949232 957880 5048985 5181460 39.45 71.2 1
09:25:26 2024-01-25 654988 646360 200210 196710 316001 322590 333987 334005 213178 213011 258364 262734 300787 302754 4383107 4727020 6402425 6190869 1023248 1051284 285592 251417 263219 263781 303218 293398 288779 287090 202677 203095 687101 613762 1412373 1388558 412433 409969 599774 603915 746758 727369 762338 765951 806963 820652 784145 871870 1877406 1967878 1190881 1011017 657886 650781 779710 774828 811795 820442 836740 845296 952791 956523 5065640 5191025 39.45 71.2 1
09:25:27 2024-01-25 651247 644923 200206 197009 316005 322853 335877 333969 213508 217586 257966 263172 301702 304778 4376861 4723106 6416312 6190869 1024117 1050013 285633 255807 267374 264538 302969 293639 288779 292650 202677 207398 667850 617545 1430391 1387574 414226 411035 601244 602089 750066 728402 764352 772670 808103 817447 783589 876997 1881228 1971476 1192729 1008111 657886 648409 778607 773730 814067 820514 834882 845296 956371 956523 5062222 5190261 39.45 71.2 1
09:25:28 2024-01-25 653169 644923 200245 197291 316001 322889 335877 332994 213873 213345 257568 264825 301280 302683 4383087 4762198 6397661 6179664 1021814 1050013 285557 255807 262243 264468 301097 294816 288779 287334 203601 204717 685651 615788 1437036 1386591 413640 409810 597541 602200 747910 726682 764709 774865 808710 815135 781923 876997 1881265 1977804 1182180 1009581 660699 649824 774962 773730 814030 820442 834920 847780 959199 957880 4999613 5182850 39.45 71.2 1
09:25:29 2024-01-25 655135 643522 201010 196710 315992 324363 335877 333211 213839 213153 258399 265603 299875 304568 4379879 4736809 6341996 6191398 1020193 1048149 285343 250683 262243 263781 302969 294987 286920 288435 202677 204430 676306 613762 1412949 1383283 413054 409164 596419 603915 747874 724076 764078 771575 806661 817447 784133 875749 1876073 1983452 1213084 1011017 663527 651242 776614 774994 811685 818472 834920 848311 959056 953742 4989917 5190261 39.45 71.2 1
09:25:30 2024-01-25 651483 645415 200415 196710 316132 320901 334605 333211 213314 213751 258183 264014 299488 303642 4386489 4708004 6388557 6182046 1014724 1049789 286432 255807 267338 264503 301624 293881 287967 287787 202677 203761 663622 621528 1427855 1374063 415403 409846 598112 606612 744987 725653 770059 773766 802602 817447 787542 871870 1872045 1968650 1217557 1014436 662111 643663 774962 778437 810601 815691 839760 848988 954824 950021 4945526 5184546 39.45 71.2 1
09:25:31 2024-01-25 650981 645214 201182 196364 314928 322889 334101 331938 214457 212450 258399 264825 299875 304568 4380259 4633681 6379245 6185652 1001759 1050536 285829 255807 262828 263474 304555 293846 287764 288873 202358 203129 681301 618427 1411583 1383283 414814 408590 599774 606612 744716 726274 768928 765915 804949 820559 786428 866820 1868160 1955910 1217654 1020290 657886 644572 783070 775031 807204 819251 839225 848383 949942 952356 4989676 5180842 39.45 71.2 1
09:25:32 2024-01-25 651247 643781 200245 197150 315783 322853 334640 331986 214354 213003 258399 263979 300506 302506 4377137 4692300 6425637 6181503 1010276 1051284 286432 255591 263855 264063 302684 293881 288373 287796 203138 204144 669738 615183 1443416 1395772 415403 409969 598593 600894 743062 727460 765511 768194 808710 820523 783033 866783 1872082 1953141 1217557 1018080 659759 650320 781369 772633 807149 820550 839262 844058 949979 959240 5037343 5188253 39.45 71.2 1
09:25:33 2024-01-25 657040 644654 200175 196671 316005 322817 336589 333969 213178 213751 258328 263137 301209 302683 4386511 4738662 6406986 6190329 1024848 1051284 285521 250648 263964 265245 302472 293846 288779 287125 202677 204717 687101 616948 1412177 1388558 413054 410999 601633 602669 750030 729555 764316 772670 809281 817903 784145 876997 1882749 1974235 1198969 1008074 658822 648373 779158 774828 813993 820514 834882 845860 958225 957844 5061235 5193009 39.45 71.2 1
09:25:34 2024-01-25 653266 644690 200805 197283 316001 323835 335877 333734 213839 213680 257930 265975 299523 304630 4373865 4761435 6348499 6179626 1021198 1050013 285285 250997 262610 264432 303182 295861 287122 288943 202606 204717 679829 613426 1419209 1383283 413054 409451 596419 604915 747838 723527 765167 772670 807232 817903 785799 876335 1877406 1986266 1219440 1011017 664474 651205 778019 776640 813493 817894 834920 848311 958225 953669 4995019 5177946 39.45 71.2 1
09:25:35 2024-01-25 648673 643749 200831 196705 315996 321839 336120 332958 213907 213538 257930 264789 300716 304105 4377137 4689803 6379010 6185652 1003898 1051284 285557 255699 263855 264027 302047 295194 287931 288400 202606 204861 666440 619607 1440180 1383283 414814 409679 598112 605962 741374 725616 765511 770410 804913 820415 788100 867671 1870816 1965091 1210023 1024654 661640 646469 780816 778952 804776 818472 844118 853422 948252 952796 4999335 5178821 39.45 71.2 1
09:25:36 2024-01-25 649354 645638 200796 197287 315969 322853 334640 331323 214503 213011 258399 264349 299558 302435 4377137 4695297 6392659 6181503 1010994 1051504 285049 255807 263451 263623 302932 293881 288458 287962 202642 204430 676306 613350 1417524 1397752 414814 409969 599863 599973 747288 728747 764633 768121 810462 820487 782170 870558 1872045 1962309 1193423 1016289 659759 651242 781923 773730 809496 819828 839760 847780 952041 959240 5056208 5188253 39.45 71.2 1
09:25:37 2024-01-25 657702 643744 200210 197111 316005 323571 335877 333969 212757 214352 258399 263137 301667 303393 4373752 4737911 6406986 6185914 1024848 1050013 285668 256493 263777 264503 301694 293846 288779 287055 202642 204717 670140 616141 1410261 1387574 414226 410999 601670 602983 751546 728384 764352 772755 808674 816172 785816 876997 1880075 1972811 1200818 1008111 660229 649364 777166 773730 813954 820284 833623 846499 958225 958560 5047481 5188253 39.45 71.2 1
09:25:38 2024-01-25 657078 643740 201155 196360 316005 324327 335877 333969 213586 213645 258399 263944 299805 305535 4383383 4696369 6341709 6190869 1019467 1050013 284752 251382 262208 264432 303182 294466 287967 289514 201970 203410 687101 613501 1423670 1377971 412725 409810 599386 606705 749499 724589 767350 773766 804876 816172 789624 876372 1877406 1984859 1211896 1013225 662583 647456 776950 777263 813526 818598 836071 850156 956863 953669 4985559 5180842 39.45 71.2 1
09:25:39 2024-01-25 647752 643518 200796 196983 316001 322853 335649 331412 213839 213503 258114 264825 300716 305968 4373817 4667714 6369685 6170807 1003084 1051504 286396 250613 263890 264027 302721 295151 287845 289698 202642 203444 684201 616948 1434222 1383011 414226 409679 597965 606275 743062 727714 767725 770410 805519 820487 788731 869252 1868160 1962309 1215735 1024654 660699 646469 781923 779541 806025 818472 844155 852813 946727 950899 4990181 5170574 39.45 71.2 1
09:25:40 2024-01-25 647789 647377 200805 196607 315742 323835 335614 331986 213930 213276 258399 264349 300752 302754 4370273 4688502 6388335 6180950 1013191 1049641 284903 256565 263416 263439 304106 293596 288513 288400 202606 203129 685651 613426 1434279 1397752 414226 409969 599774 605575 743859 727972 763232 768158 811645 820487 782996 873148 1877406 1965091 1215673 1016065 660758 651242 781369 774828 811795 820478 839760 845897 952461 958560 5046775 5182850 39.45 71.2 1
09:25:41 2024-01-25 656394 645146 200241 196910 316005 323344 335877 334005 212757 213662 259091 263137 301173 303606 4367137 4720117 6397661 6170807 1022483 1051232 285557 251382 263219 264468 304606 293604 288477 288137 202677 203410 685651 613600 1409055 1388792 413054 410710 601480 603559 750030 728917 763974 770446 806926 816848 784145 875016 1878740 1970671 1217557 1008074 658354 648409 778607 774828 811618 820514 836937 845897 956592 956523 5056208 5181735 39.45 71.2 1
09:25:42 2024-01-25 653829 643744 200236 197664 316005 323835 336351 333499 213417 213925 257717 264789 300398 302683 4367548 4750190 6388335 6181503 1019555 1051232 285637 250997 262793 264432 301024 295087 288707 287526 203281 204717 672078 615259 1410971 1385829 414226 409775 598112 601781 747273 726168 764633 774644 806963 816172 786375 874466 1882749 1980644 1190123 1011017 662583 651242 774962 774828 811795 820442 839970 848988 958225 955772 4999613 5190261 39.45 71.2 1
09:25:43 2024-01-25 656725 645429 200236 195959 316005 323835 333987 333969 213201 213218 258183 263979 300752 306217 4370688 4688304 6379010 6195286 1015449 1049269 286110 251207 263964 264503 302721 294672 288635 288365 202677 204361 657280 619239 1425522 1372583 415403 411035 598961 607135 747288 726682 769748 774865 804343 817903 790446 874429 1877406 1971440 1193423 1015342 661640 645520 774962 779541 811795 818472 839970 851402 955466 952870 4947721 5180680 39.45 71.2 1
09:25:44 2024-01-25 647699 643749 201601 196701 316066 322889 334569 332490 214170 212309 258293 264569 299875 304604 4370688 4624152 6381665 6170807 1006769 1048112 286432 255771 262278 264247 305070 293327 288779 289291 202465 203761 657984 619310 1407391 1383283 415131 409164 602131 607135 746869 729578 771743 765951 807232 820451 785799 869285 1871872 1955910 1215673 1021742 657886 647151 781923 774994 808349 820478 841685 848383 948281 953742 5014531 5182850 39.45 71.2 1
09:25:45 2024-01-25 650252 643785 200656 197669 315960 323835 335614 331986 214079 213495 261097 263979 301209 303694 4370813 4704649 6425703 6161968 1010994 1050759 286396 255735 263855 264027 303218 293703 288458 290896 203601 204430 691451 615586 1406077 1395772 416510 410549 599439 601781 744643 729469 765511 769828 809318 820487 783589 868668 1872045 1953104 1208279 1018804 660699 649954 781923 773730 807204 820586 841685 847505 948281 958560 5027911 5181735 39.45 71.2 1
09:25:46 2024-01-25 656961 646328 200241 197321 316005 323379 333987 334005 213212 213645 258980 263137 300787 303606 4377137 4716763 6397661 6181503 1019542 1050759 285664 251768 263591 264247 304142 293846 288779 287787 202677 207433 685651 613544 1430278 1388558 412724 410549 601208 604027 746611 729469 764622 768194 809281 819837 784145 871870 1880075 1967878 1217557 1011017 658822 651256 779710 774828 811618 820550 836740 848090 956863 957880 5056208 5184546 39.45 71.3 1
09:25:47 2024-01-25 653132 645379 200241 197681 316005 323835 336351 333499 213873 214174 257568 264569 301455 302683 4377137 4759709 6397661 6181503 1021048 1050536 285521 250648 262243 264468 300603 294780 288779 286985 203316 203129 670668 615183 1411273 1384591 413969 411613 598521 602554 750066 728230 764895 774865 810462 816172 784145 878247 1881302 1977072 1200818 1009581 661640 651256 774962 774828 811795 820442 839163 851561 959125 957880 4999613 5190261 39.45 71.2 1
09:25:48 2024-01-25 655098 643781 201502 196660 316005 324857 335877 334005 213873 213495 258364 264569 299840 306988 4377137 4710642 6330379 6188260 1016840 1050013 284973 251803 262278 264468 303182 293846 288779 289550 202005 203761 685108 614911 1439985 1374063 413933 411035 598593 607135 750030 727714 767762 774593 804913 816172 791080 876997 1877406 1984859 1204220 1015342 662111 647456 776882 779577 811618 817316 837335 853693 958225 950936 4961883 5170290 39.45 71.2 1
09:25:49 2024-01-25 647516 645146 201186 196675 316005 323607 334605 331681 214537 213011 258364 265838 299875 304568 4374018 4652288 6369685 6182046 1000262 1049789 286396 255807 263047 263623 302932 293881 287931 288908 202772 203410 665031 618427 1426809 1384457 414814 409512 600359 606612 743859 728747 770022 769971 804913 820595 788731 871577 1870816 1958685 1217654 1021742 658822 645520 783910 778401 809496 819215 841014 848988 946470 953706 4989917 5178821 39.45 71.2 1
09:25:50 2024-01-25 648451 645177 200665 196701 315739 323871 334605 331986 214503 213011 258399 264384 300787 303428 4358170 4678225 6383788 6181503 1010994 1051504 285196 250648 263451 263843 304142 293846 288779 287997 202677 203129 666440 613063 1409465 1392503 414226 410403 600359 601198 746229 727337 763232 769386 811682 820523 784145 871870 1877406 1966484 1213790 1016065 660229 652628 783827 774828 810644 820478 839188 848988 952445 959240 5046775 5184546 39.45 71.2 1
09:25:51 2024-01-25 655206 643744 200206 197009 315784 322889 334605 334005 213839 214352 258399 263944 301899 304667 4367548 4734459 6397661 6172694 1024117 1048149 285557 252671 267374 265315 303182 293881 287138 287125 202712 207508 687101 615788 1421138 1386591 414814 411649 602131 604068 751546 729469 765511 772670 809281 818481 784145 878247 1882749 1975400 1217557 1008074 658822 649364 779340 774828 813991 820586 834920 846537 957729 957880 5051776 5190261 39.45 71.2 1
09:25:52 2024-01-25 653132 643785 200691 197326 315636 324099 334605 333734 214354 213680 257568 264825 301935 304162 4377137 4763093 6379010 6162502 1019083 1048525 285557 252599 262645 264503 301802 294744 288458 287077 203316 203509 672078 615183 1411273 1386591 414520 411035 599889 603057 751129 728747 765055 774865 810462 816172 784145 879649 1882749 1978935 1223207 1009581 661640 651242 776503 774828 815144 820514 836108 847780 959199 959240 4999613 5182850 39.45 71.2 1
09:25:53 2024-01-25 655098 643744 201472 196701 314890 323871 335877 333499 213873 213602 258399 265975 299875 303428 4374091 4733319 6341709 6182046 1019742 1054995 285521 250997 262243 264247 303253 295438 287122 287997 202712 203095 674896 612550 1410369 1383283 413054 412259 596419 603632 749376 724626 763232 772339 802351 816848 786391 876997 1880075 1983452 1198969 1011017 664474 652628 778056 776677 811795 818062 837931 848311 959739 956486 4980758 5188253 39.45 71.2 1
09:25:54 2024-01-25 649633 645379 200870 196710 316167 321839 334640 333734 213839 213874 258364 264789 299911 303642 4380345 4688493 6379010 6186455 1006769 1046586 287238 255483 263083 264503 302261 295109 288373 288400 202677 203410 666440 621969 1394922 1382302 416289 410440 597688 605206 745171 725653 771740 772164 807232 819224 787579 870558 1872146 1967878 1211907 1024654 664474 648905 781005 779541 807204 816839 845393 852044 949670 952319 4943018 5175120 39.45 71.2 1
09:25:55 2024-01-25 648902 644722 200210 197009 318314 322364 334675 333499 213907 213495 258399 263207 301738 304778 4367785 4647275 6430382 6172138 1003898 1050013 287126 252405 263083 264098 302543 293846 289652 287125 203281 203727 657984 621081 1404695 1387574 415403 411348 602131 606500 746229 731645 771740 768738 806890 820487 786391 870558 1872146 1958685 1213790 1023197 658822 647493 782154 776128 808349 825228 844192 847780 949707 956486 5009046 5177141 39.45 71.2 1
09:25:56 2024-01-25 657040 645187 200866 196710 315739 324893 334569 333030 214537 213003 258980 263979 300716 304105 4355062 4674923 6379010 6181503 1016840 1049678 284304 251978 262828 264468 303820 293846 288779 288435 202712 203585 685651 611675 1425725 1388558 413054 411348 602131 603915 747309 729505 765167 769934 810462 820487 784097 874466 1877406 1967878 1217557 1011017 659759 652166 784182 774994 811618 820550 839163 847780 956863 959240 5046775 5184546 39.45 71.2 1
09:25:57 2024-01-25 652764 643776 200840 197626 314925 323871 334605 334005 213907 214052 257568 264825 300681 302470 4370705 4757318 6406986 6182046 1022543 1049678 286231 251382 263047 264503 301379 295109 288779 287160 203496 203095 672078 615349 1410942 1388558 415109 414052 598593 603132 750479 727337 765511 774718 811072 817325 784145 879537 1881302 1980607 1197120 1011017 662111 651242 778607 774828 815144 820550 837373 848988 961281 959240 5004592 5190261 39.45 71.2 1
09:25:58 2024-01-25 656141 643781 201542 196534 315144 324893 333987 334005 213873 213680 258399 264472 299875 305247 4367586 4688379 6342274 6191398 1013837 1048525 285321 251417 262243 264538 303253 295445 288589 288908 202360 203795 681301 615788 1447007 1374063 414226 413758 598593 607997 750442 727714 768891 774644 806090 817903 792240 876997 1877406 1983452 1219705 1016065 662111 647493 778607 780719 813378 815691 838565 853330 957050 952319 4961883 5180842 39.45 71.2 1
09:25:59 2024-01-25 645854 643785 201322 196697 315218 322889 334640 331717 214904 212869 258399 265284 299911 304604 4367849 4630226 6360359 6190517 1000262 1046586 286195 255807 263047 263439 304606 294695 287967 289550 202360 203444 684201 618427 1430391 1383283 415403 410403 601244 606500 745171 727337 770059 768766 806090 825237 790897 868668 1870816 1963003 1215735 1021742 658822 646505 783827 779577 809496 820442 841051 848311 949670 953706 4990181 5175120 39.45 71.2 1
09:26:00 2024-01-25 649623 645665 200866 196705 315487 324363 334605 331986 214537 213046 258435 264014 300787 305645 4367785 4683027 6379010 6172694 1010957 1051504 285695 252441 263890 264063 303048 293846 288779 288435 202677 204144 666089 613426 1439616 1395772 415403 410403 600359 602983 745171 727373 765548 770446 811682 820595 783789 870595 1877406 1956686 1217557 1018080 660699 651242 783827 774279 810644 825228 841685 847780 954551 958683 5037343 5180842 39.45 71.2 1
09:26:01 2024-01-25 654757 644686 200245 197321 315877 323871 334101 334005 213508 213751 259234 263207 301173 303428 4367586 4726029 6402425 6182046 1024705 1051172 286432 251417 263591 264538 303893 293488 288868 287997 203316 203444 677340 615788 1410537 1386591 413054 410807 602131 604915 750590 729660 770886 772201 808710 820451 784133 875749 1880075 1965828 1195272 1013898 658822 653091 783910 775031 810971 820586 839188 848988 955503 959240 5046775 5184546 39.45 71.2 1
09:26:02 2024-01-25 654002 643781 200245 197326 315218 323871 334335 333734 213873 214352 258399 264318 301491 303946 4367785 4743705 6402425 6181503 1024848 1054655 286231 250648 263012 266131 302261 294744 288115 287962 203448 203129 690001 615183 1415196 1387574 415109 413269 601281 603132 752230 728953 765511 775067 811718 818481 784145 877907 1884224 1977542 1202667 1011017 662583 652628 777236 773827 813991 820550 837969 851598 961964 959240 4999613 5182850 39.45 71.2 1
09:26:03 2024-01-25 658168 644727 201638 197017 314673 324857 334101 333753 213942 213602 258435 265763 299875 305571 4358170 4708548 6332383 6182046 1018743 1048455 284805 251417 262645 264503 303253 294466 288183 289752 202395 203444 669259 613501 1431677 1379364 413640 413758 599475 607135 751697 726168 767762 773509 806090 817903 791080 878284 1877406 1986266 1202490 1015342 662583 649364 779710 779614 813991 815691 837373 852687 959162 955095 4971316 5173445 39.45 71.2 1
09:26:04 2024-01-25 647699 640119 200875 196701 315400 323379 335684 331986 213907 213203 257966 264860 299875 304354 4364672 4671848 6365150 6172694 1002467 1054655 286432 255699 263890 264063 302756 295438 287850 288908 202712 203129 665031 616948 1412642 1383283 414814 410440 598887 607135 742805 726682 768928 771103 806661 820595 791080 866820 1870816 1962309 1221492 1025384 661640 647493 783827 780719 807204 818062 846671 850797 948997 952319 4982789 5170532 39.45 71.2 1
09:26:05 2024-01-25 647789 645223 200835 197635 316001 322889 335614 332490 214537 213345 258399 264604 301935 302222 4374018 4687770 6407069 6161968 1010390 1051504 287036 252421 263890 264503 303929 294780 287103 288338 203815 203159 681628 618427 1421368 1393796 416584 409487 601053 603057 745171 731091 769474 771575 811108 820595 784145 870595 1876073 1952870 1210094 1020290 660699 651242 782674 774279 808349 825228 844155 846574 954146 959240 5027911 5170569 39.45 71.2 1
09:26:06 2024-01-25 657035 647315 200835 196744 317675 323871 333987 332650 213873 213345 259598 263979 301244 305534 4370902 4711030 6388335 6181503 1019542 1050759 285633 254516 262208 264503 304642 293881 287312 288435 202677 203761 687101 612988 1443893 1388558 413640 408590 602131 603915 747874 729505 764352 769319 811718 820523 783542 875749 1877406 1967878 1217557 1013898 658822 653091 783269 776677 811654 820586 838556 848988 958374 961433 5046775 5180842 39.45 71.2 1
09:26:07 2024-01-25 651210 645415 200341 197317 315691 323871 334640 333825 213212 214202 258435 264014 301773 303606 4364672 4722672 6397869 6172694 1022656 1050536 286195 251195 267374 265723 303253 293846 287774 287997 202712 203585 667850 615788 1408359 1387574 414520 413758 602131 604345 751697 729647 765548 773766 811108 818071 784145 877907 1881302 1971476 1221323 1009581 659759 650320 781561 773863 815217 825228 838565 848383 958927 958560 5052595 5185565 39.45 71.2 1
09:26:08 2024-01-25 651210 643522 200345 197287 314925 323799 336827 333717 213942 214202 257930 264825 301420 304838 4367767 4729849 6392659 6176542 1022543 1050759 285641 251382 263012 265280 301343 295087 288779 287726 203601 204717 669259 614911 1408644 1386232 414814 412551 599459 601781 747838 727714 763780 774021 810426 816172 785466 878247 1888299 1982837 1145295 1011017 662583 651242 777092 774828 813954 820514 837335 848988 963095 959240 4990181 5178821 39.45 71.2 1
09:26:09 2024-01-25 655057 643740 201295 196027 314960 324821 335877 333753 213748 213416 258945 264419 299770 306001 4358133 4681569 6346513 6190329 1015449 1048489 285196 251768 264337 264503 303182 294466 288779 289479 202288 203761 682751 614911 1414100 1374063 414226 414052 599885 607997 751129 728230 768333 773435 806090 818481 792203 876997 1878740 1986266 1206139 1016065 662583 647420 778787 781273 813954 818472 838565 853293 958853 952994 4952451 5169388 39.45 71.2 1
09:26:10 2024-01-25 647479 645416 200980 196496 317344 322853 334605 332670 214457 212415 258364 264825 299840 306223 4364653 4628121 6369428 6161968 1001010 1045063 286195 252441 262645 263623 304820 294501 288373 289550 202465 203727 663622 617986 1410082 1383283 415403 409164 601633 607364 746229 727437 771740 768702 806661 825237 791044 869285 1870816 1961193 1221492 1021742 659759 647420 783827 779504 810644 819828 841014 850804 949979 955095 4980748 5165694 39.45 71.2 1
09:26:11 2024-01-25 649087 644686 200804 196667 315232 323835 334605 332706 214457 213117 258364 264384 301405 302718 4351920 4671510 6369685 6176542 1010994 1048112 284654 252599 263855 264027 304142 295237 288779 288400 202677 203193 685651 613426 1410046 1396463 415403 410549 601670 603210 746045 729469 765475 770410 814018 825237 784145 873148 1877406 1962038 1193423 1016789 660229 653091 783827 774828 811795 820478 839188 848988 955503 959240 5040463 5178821 39.45 71.2 1
09:26:12 2024-01-25 653341 643787 200315 197287 316001 323799 334605 333681 213942 214352 258364 264604 301348 302683 4358133 4734459 6388335 6181503 1027047 1050387 286396 251382 263047 265687 302225 293881 288779 287927 203281 205571 678769 615788 1413382 1387574 415403 412264 601863 604887 752616 729505 767762 774865 811413 818481 785816 880905 1881265 1978474 1202667 1008074 660229 650744 779710 774828 816336 825228 837335 847780 960846 959240 5051776 5177984 39.45 71.2 1
09:26:13 2024-01-25 655098 643491 200932 197291 316001 324821 336351 333717 213976 213602 258364 266161 300434 303642 4367785 4736697 6341709 6170807 1019742 1050013 285521 251382 263012 264503 302261 295717 287931 288943 203281 204994 689489 613426 1403803 1383283 414226 409810 597840 604345 750030 726168 764316 774994 810803 818071 786428 876997 1881265 1980644 1206365 1011017 665422 653091 777166 776640 813526 820406 839760 852813 958002 957880 4990181 5181697 39.45 71.2 1
09:26:14 2024-01-25 652876 644963 200380 197116 315624 322266 336120 333717 213942 214202 258364 264825 301209 304105 4364653 4681416 6369685 6180950 1006769 1046549 287238 255879 265837 265280 301451 295230 288576 288838 203281 203727 666440 621969 1431267 1383283 416584 408555 598961 606500 746758 726682 772290 774315 808377 820487 790446 871833 1872008 1971440 1217557 1023197 665422 647456 779710 781463 809496 817990 844118 852044 955503 953706 4933586 5169388 39.45 71.2 1
09:26:15 2024-01-25 650746 645642 200831 196710 316136 322590 334640 333734 213873 213680 259162 263172 301244 305448 4348781 4618467 6425637 6172138 1003898 1047330 287328 255843 263047 264468 303182 293846 288413 287125 202712 203761 679308 620573 1424675 1387217 416584 409810 603410 605344 746229 731645 771740 772670 809281 820523 785835 870595 1876036 1953135 1221323 1020290 660229 649364 781923 774828 809496 825228 844155 847742 949979 959240 4999613 5178821 39.45 71.2 1
09:26:16 2024-01-25 656141 645177 200840 196701 315179 323835 334345 334005 213839 213459 259598 263795 301209 305280 4355025 4698563 6388060 6161968 1021682 1050759 286432 251382 263964 265426 304106 295030 287975 288540 203316 203727 687101 615788 1408106 1387574 413054 409810 602131 606005 750442 731572 765167 772201 809318 820451 786355 876997 1880075 1968893 1195272 1011017 660229 651242 781923 774958 815144 825228 839760 848988 958445 962837 5047702 5178821 39.45 71.2 1
09:26:17 2024-01-25 653132 645420 201155 197287 316001 324592 334569 333969 213873 213645 258399 265975 299911 306552 4367785 4723947 6330379 6179664 1021198 1050013 285521 252013 263047 264538 303218 294744 287967 290361 202642 203761 688551 613127 1433956 1379364 414226 411613 598557 607725 752727 726168 767762 775507 809670 818035 792240 881571 1880075 1988915 1208058 1014399 662583 649364 779710 782936 815721 816839 839760 855835 959162 956486 4957181 5180842 39.45 71.2 1
09:26:18 2024-01-25 645911 645182 201472 196705 315183 323835 335578 331986 214870 213203 258364 265975 301209 307499 4374091 4633531 6360359 6181503 1001722 1048112 286673 251768 263855 264063 304606 294695 288779 290193 202677 203761 682751 618427 1422064 1383283 415403 409128 602131 607955 746229 728953 772290 769859 807232 826403 793365 869940 1870816 1958742 1196840 1023197 660699 647456 784182 781827 811795 820514 843518 850760 949942 958560 4980748 5169388 39.45 71.2 1
09:26:19 2024-01-25 649637 645182 200840 197111 315969 323607 334640 331986 214537 213011 258980 264384 301209 305677 4367767 4683267 6378735 6175516 1012470 1051504 285557 251417 263890 264432 305070 293881 287312 288799 203316 207398 687101 612437 1412881 1395472 415109 408555 602446 603289 746745 729469 765511 770446 814055 824970 786176 875711 1880075 1967878 1217557 1016789 660699 648948 784182 774958 811795 820550 841685 850842 955503 962837 5046775 5184546 39.45 71.2 1
09:26:20 2024-01-25 655056 643740 200236 197291 316005 324099 334605 334005 213690 214352 258435 264164 301702 304810 4364653 4722672 6388335 6181503 1024848 1051504 286517 251382 262243 266131 303218 294466 287726 288400 203601 203727 669259 615788 1429794 1388558 415403 412300 603410 604775 752230 731609 768854 774865 811718 817999 784097 878568 1881302 1977579 1200818 1009544 662111 651242 779158 774828 816372 825228 837373 848988 963368 960041 5011648 5177141 39.45 71.2 1
09:26:21 2024-01-25 655098 640123 201819 197283 316001 324857 335877 334005 214170 213751 258980 265975 299911 305914 4358133 4674847 6339505 6188764 1015449 1050013 285592 251768 262243 265315 303218 294744 288865 288799 202642 204713 655166 618719 1409654 1374063 415403 412300 599774 608588 751165 728747 771740 774607 806090 816848 793365 876997 1877406 1971770 1217557 1018841 664474 646962 777469 781827 811795 820442 839225 850156 957544 953030 4936053 5170532 39.45 71.2 1
09:26:22 2024-01-25 651483 645638 201472 196675 316101 323344 334605 333499 214205 212826 259198 264754 300752 305641 4367767 4616656 6379010 6181503 1008397 1050536 287036 251382 263047 264503 305106 293362 287103 289312 202677 203795 682751 620194 1403228 1383283 415403 409810 603838 608588 746611 731091 772290 769303 806926 825237 788695 873148 1872146 1955955 1211907 1023197 658822 647456 784182 778401 809496 820550 844192 850198 950016 958560 4989917 5175120 39.45 71.2 1
09:26:23 2024-01-25 652902 645182 201155 197146 315969 324363 334640 332022 214537 213011 259198 264569 301280 306515 4367785 4689158 6379010 6176542 1013949 1051172 285085 251382 263855 264432 304820 294708 288779 288873 203316 203761 670140 613426 1408810 1396762 415109 409164 602131 604027 747141 729546 765511 771575 815244 825237 785816 874466 1881411 1971770 1217557 1016789 660699 648948 784182 775031 811581 825228 841685 852205 955503 962873 5047702 5180842 39.45 71.2 1
09:26:24 2024-01-25 653266 643776 200840 197798 316005 324592 334640 334005 214537 214317 258147 264860 301702 304667 4361318 4771527 6378766 6172694 1019593 1049603 286396 251417 263083 265245 302261 295123 288779 287962 203957 203444 674896 613426 1414978 1386591 415403 412300 599863 604456 751546 728402 765548 776713 814055 815664 787678 878531 1885312 1981069 1188307 1012456 664000 652628 777469 774994 813917 820550 839188 848348 959199 959362 4989917 5180842 39.45 71.2 1
09:26:25 2024-01-25 647699 645415 201498 196744 316127 324363 335614 333499 215169 212826 259234 265603 301244 305878 4361281 4613750 6369685 6181503 1003935 1048489 286517 251207 263451 264503 305751 293846 288779 289752 202712 204395 663622 618795 1410971 1383283 416289 411035 603838 608588 747874 729542 773390 769934 806926 826403 790483 874429 1872146 1955955 1204373 1023197 659759 647420 784182 779577 810644 820550 845393 848311 952498 959240 4990181 5171423 39.45 71.2 1
09:26:26 2024-01-25 650749 644727 200870 197287 316005 324363 335614 331986 214354 213345 258980 264789 301244 306626 4367785 4680406 6378766 6172138 1009521 1051504 286517 255807 263926 264063 304142 294672 288779 288873 203601 204717 676306 615259 1408481 1397752 416880 409775 602131 602983 746758 729469 769437 772122 814055 826403 785816 871907 1880075 1956896 1219440 1019565 662583 653091 784182 774828 811795 827562 842882 848988 954109 961474 5037343 5184546 39.45 71.2 1
09:26:27 2024-01-25 654720 644686 200840 197321 315183 323871 334569 333652 213839 213716 259198 263172 301702 306440 4358170 4717734 6388335 6172694 1021756 1049641 286835 251803 267411 265315 304356 293675 289070 288435 203601 203727 668730 615349 1414719 1388558 414226 409846 603838 606705 751165 731782 764895 772670 811072 820559 788136 876997 1881228 1971770 1219440 1012456 660229 652628 781923 774607 815144 825228 839760 848988 956371 959808 5046775 5177984 39.45 71.2 1
09:26:28 2024-01-25 652403 640119 200245 197317 315183 323511 334640 333969 213907 214352 258364 264384 301738 305261 4364672 4725213 6397661 6179927 1025580 1051504 287036 251417 262680 266095 302756 294537 288115 287753 203779 203129 668730 616065 1423860 1388558 415403 412336 603303 604487 753296 731645 769474 773899 813479 818071 784097 880480 1886652 1979660 1221323 1011017 662583 652166 779158 774607 817530 826394 838565 851561 963405 961167 5013938 5185565 39.45 71.2 1
09:26:29 2024-01-25 658016 643817 201467 196360 315880 324857 335877 334005 214205 214016 258471 264789 301244 306252 4367785 4681784 6355832 6179664 1016803 1050013 286432 252154 262278 265315 303253 295230 287103 288943 202677 204748 666440 617545 1416068 1374063 415403 412300 600359 608588 752230 727437 772290 777031 807232 817459 793365 876997 1877406 1975985 1219440 1018841 664474 647456 778607 781827 811581 819251 839225 852007 958225 953706 4923450 5175120 39.45 71.2 1
09:26:30 2024-01-25 650557 645182 201327 196671 316609 323344 337475 333969 214503 213680 259598 263759 301244 307499 4355025 4595471 6393107 6153145 1006760 1050013 286920 251417 263670 264772 304856 293846 288010 290104 202712 204395 657984 620292 1411870 1386591 415403 411035 603838 608713 747874 731645 773390 770446 806926 825824 790483 874466 1872045 1958685 1206257 1023197 659759 647456 786412 779577 811523 820586 845393 848348 952717 958156 4986426 5156909 39.45 71.2 1
09:26:31 2024-01-25 650749 646364 201182 197497 315996 324363 335614 332490 214445 213503 259055 264754 300822 303428 4361116 4671548 6379010 6172694 1010994 1051504 285392 251382 263890 264468 304642 294466 288779 288628 203316 203410 687101 614379 1409760 1397752 415403 409810 602131 602983 746745 729505 767180 770446 814055 825458 784145 874466 1877406 1965091 1177414 1017357 661640 648948 784182 774828 811756 820586 842919 848311 954109 961474 5037343 5175120 39.45 71.2 1
09:26:32 2024-01-25 653061 643781 200241 197768 315148 324363 334640 333487 213873 214805 258399 264384 301738 302718 4358201 4735295 6388335 6157610 1024117 1051504 285704 251242 263083 265909 302669 294466 288010 287997 203815 203585 688551 616141 1407787 1386591 415403 412336 602131 604775 754094 730611 768891 774447 813479 818035 784097 878568 1881302 1977072 1219440 1008111 660699 651242 779710 774958 816372 825228 838565 848988 959199 959362 5040144 5175120 39.45 71.2 1
09:26:33 2024-01-25 656296 640092 200870 197321 316005 323583 334640 333717 214354 213716 258364 266348 300822 302790 4364672 4738614 6321307 6181503 1019016 1051504 285201 251768 263083 265315 303607 294672 288373 290228 202642 203761 688551 613501 1420581 1378387 414226 411974 600359 608428 753687 726682 770022 775031 802351 818071 793365 879192 1881411 1989812 1206257 1014399 665422 651242 779710 781463 816372 819251 839760 855835 958445 957880 4971316 5173445 39.45 71.2 1
09:26:34 2024-01-25 647699 643781 201331 197317 316101 322925 336662 332490 214113 213874 258293 265603 300787 304568 4358201 4671046 6369685 6198291 1003513 1050013 286835 251032 264736 264468 303218 295717 288662 289752 203316 203761 681301 619607 1467973 1383283 415403 409451 599774 607135 746758 727714 772290 774315 802351 825237 793115 871907 1872082 1967878 1193423 1026040 664474 649364 783864 781827 808922 820606 848481 853330 948354 955131 4961883 5163131 39.45 71.2 1
09:26:35 2024-01-25 645915 645374 200066 197527 316092 322889 335649 333030 213930 213538 258435 264569 302161 302647 4361228 4660490 6407031 6144376 1006113 1048525 287238 255771 263451 265094 304142 294494 288448 288137 203316 203795 698882 621081 1412244 1388287 416584 411035 604517 607997 747309 733486 773390 770483 809318 820595 788731 873185 1872082 1958685 1217557 1023197 658822 648446 781923 777263 809496 825228 846671 848988 951114 957880 5004887 5155745 39.45 71.2 1
09:26:36 2024-01-25 653169 645579 200875 197214 315144 324965 335877 334005 213782 212905 259491 264384 300752 304105 4355167 4679700 6374469 6157573 1013949 1051504 284694 251207 263670 264283 304606 294780 288779 288943 203316 203761 679300 612550 1420680 1395472 414814 409164 602335 603057 747874 732718 765511 771575 814667 825237 785816 876721 1877406 1970782 1219440 1016789 661365 648984 784182 774994 811795 824646 841685 848311 953884 960077 5047291 5166867 39.45 71.2 1
09:26:37 2024-01-25 651283 645411 200691 197531 315845 323835 334640 334005 212826 214210 258984 263979 301702 304630 4358344 4715967 6393107 6198291 1024934 1050759 286432 251417 267563 266166 303253 294458 288518 287997 203316 203761 685651 616065 1412089 1388287 415403 412336 603838 605417 753296 732967 765511 774865 812904 820451 784133 878568 1881302 1977072 1219440 1011017 660699 651242 781923 776128 816372 826394 839760 850954 957470 962116 5056777 5170607 39.45 71.2 1
09:26:38 2024-01-25 653169 639862 200875 197832 316005 324821 334640 334005 214354 213574 258293 265603 301244 302754 4361555 4748329 6360359 6172138 1018363 1048149 285606 250648 263083 264538 300989 296924 287103 287997 203815 207508 673487 614037 1401471 1384628 415403 412300 600359 604887 751546 728953 767163 777336 814091 818071 784097 880480 1885312 1980644 1206365 1011017 662583 652628 779158 774994 816372 825448 839163 848311 963052 960077 4999613 5182850 39.45 71.2 1
09:26:39 2024-01-25 656569 643740 201366 197248 315645 324893 334640 334005 214581 213874 258364 266161 299911 305571 4364572 4727318 6330379 6175252 1022656 1050759 285557 251803 263047 265315 303289 296077 287967 290158 203316 203585 672078 614037 1413503 1382302 414226 411974 599475 608428 752230 727198 769474 775031 809281 819873 792802 879854 1881411 1988403 1221323 1013898 667145 652628 781369 780719 816372 820643 839760 855873 960292 958560 4980748 5170569 39.45 71.2 1
09:26:40 2024-01-25 649364 644722 201225 197523 316101 323344 336697 333030 214283 214210 258328 265603 300752 304140 4364572 4663133 6369685 6172694 1004521 1048538 286835 255807 264736 264573 303005 296091 288779 289413 203351 203829 687101 621081 1458402 1384358 414763 411035 598593 606500 746781 726115 772426 775031 808710 820559 792240 875749 1876073 1971476 1197120 1023197 665688 647493 779710 780719 811795 820643 844229 855227 955914 953779 4930385 5163207 39.45 71.2 1
09:26:41 2024-01-25 648629 646360 200835 197222 316579 322817 335649 333499 213839 213909 259091 263207 302161 304568 4348952 4652474 6416493 6162773 1005961 1051172 291330 251032 263451 264538 303929 294708 288448 287125 203316 203795 682751 621081 1407861 1390257 416584 410458 604693 607135 746081 734563 773390 772670 810499 825237 788731 873807 1876073 1958685 1217557 1021742 658822 649364 782515 777263 809496 826394 846671 849062 951114 958560 5005857 5164039 39.45 71.2 1
09:26:42 2024-01-25 654560 645374 201257 197184 316001 324857 336827 332994 214079 212834 259055 264313 301173 304319 4358201 4689158 6373968 6162773 1013240 1048075 284610 251417 263416 264468 305070 294708 288779 288838 203281 203727 677340 613426 1424973 1392231 414520 409164 603410 605317 749339 732967 765475 772086 815208 825237 786375 876335 1880075 1970671 1198969 1015342 660699 654482 784182 777227 811581 825228 841648 851448 956592 961438 5040311 5170607 39.45 71.2 1
09:26:43 2024-01-25 652411 645468 201472 197626 316005 324784 334605 333969 213896 213751 258912 266313 301173 303606 4351769 4738385 6349296 6198291 1019742 1050759 285485 251417 263416 265280 304106 295646 287845 289752 203281 203410 676306 612474 1406928 1383283 414814 411613 598850 607135 753296 725837 767725 776517 809245 820415 791044 881106 1882749 1989085 1198969 1012456 667821 653091 779710 779577 816336 820406 839760 853293 957433 957844 4988027 5175120 39.45 71.2 1
09:26:44 2024-01-25 649327 645699 201287 197222 318692 323799 336662 332688 214079 213751 258150 265869 300716 304533 4351769 4652288 6360359 6171572 1002430 1047709 286396 250613 264701 264468 303111 295682 287931 288873 203245 203761 666440 619310 1434785 1386232 415403 409128 598593 608428 744914 727456 771703 774315 806890 826987 793365 874429 1872045 1967878 1211907 1026566 665422 650284 784182 783492 809496 820406 848811 855152 948317 953669 4983229 5167729 39.45 71.2 1
09:26:45 2024-01-25 647699 645731 201015 197802 315933 324291 336320 332724 214445 213789 259749 264683 301385 304778 4354763 4668373 6369685 6175516 1009484 1050013 286159 251382 264630 264432 304142 295653 287857 288698 203601 204717 656407 613275 1415314 1399736 416584 409775 603358 603559 746745 730671 769437 772670 815822 827571 788238 876997 1881411 1962309 1215673 1018767 662651 652655 785853 778401 812767 825228 844155 848311 956592 955629 5047291 5177984 39.45 71.2 1
09:26:46 2024-01-25 651247 643753 200831 197841 318201 324556 334605 334005 213930 213355 258948 264648 301667 304304 4361197 4731931 6388335 6171127 1024848 1051504 286646 251382 263083 266131 302933 295194 288518 287744 203601 203727 685651 616065 1415266 1390529 415403 413825 604166 605380 754365 732862 770022 775031 815244 819224 785835 883727 1886652 1980607 1200818 1011017 662307 652166 781369 776640 818109 827562 839760 851448 961616 960260 5042753 5163131 39.45 71.2 1
09:26:47 2024-01-25 655098 645505 201824 197184 317793 324893 336351 334005 214044 213751 259348 264825 299840 307388 4355287 4685795 6348499 6157498 1014724 1050013 287036 252154 262243 265687 304106 295646 288779 288943 202677 204395 659922 619310 1418039 1378387 415109 412300 601480 608860 753296 730153 771819 776713 809707 818035 793365 881106 1880075 1987675 1209977 1014362 664198 650284 779710 782936 816372 818026 839760 857092 959503 954061 4959526 5170721 39.45 71.2 1
09:26:48 2024-01-25 645906 645772 201467 197214 318467 323535 334640 332490 214594 212968 259348 265461 300716 305499 4352127 4612086 6360359 6171572 1003185 1051284 287238 251382 263820 264468 305536 294744 288779 290193 202642 204219 665031 619310 1410369 1386232 416584 411035 603838 608860 748770 732341 773941 772122 808103 825824 793365 875711 1873477 1961464 1202490 1023197 662111 648868 786412 780683 811795 820514 845119 850760 951787 956158 4990371 5162004 39.45 71.2 1
09:26:49 2024-01-25 650871 645236 201151 197188 317757 324929 335877 333499 214113 213340 259312 264428 301173 304533 4348530 4674998 6369685 6167170 1017260 1050759 284650 252154 263047 264503 305070 294744 288260 288838 203103 203761 687101 611675 1436072 1390529 414226 409810 603229 606705 751546 732825 765511 773766 812830 825237 788136 880149 1882749 1971440 1198969 1016065 662583 652655 784182 777263 813954 825228 843245 850119 956592 955556 5047291 5171423 39.45 71.2 1
09:26:50 2024-01-25 651247 645273 201155 197841 317748 324821 334605 333969 214079 213751 258114 265496 301631 302683 4355287 4748931 6373968 6153145 1019083 1050759 286517 251417 263416 265280 302225 295502 289032 289294 203957 203410 672078 615302 1437934 1388558 415403 412264 601208 604775 752230 731609 767762 777887 816400 818035 785799 882160 1886652 1980644 1219440 1011017 662583 653091 779710 774921 818109 826978 839760 852813 963016 955556 4997527 5180842 39.45 71.2 1
09:26:51 2024-01-25 655098 647097 202097 197188 318233 324712 336351 334005 213782 213751 258471 265320 299452 305965 4374763 4685795 6327875 6181503 1017633 1049641 285570 252189 263047 265280 303218 295194 288779 290193 202500 203795 687101 614037 1417965 1379364 415109 412300 601670 606731 753296 729469 771192 777263 808950 819224 793365 880832 1882749 1989085 1215735 1016789 664474 651242 780816 783492 817530 819215 839760 857055 960183 954772 4963082 5164039 39.45 71.2 1
09:26:52 2024-01-25 645911 645411 201472 197531 318692 324327 336627 331986 214743 213751 258948 265904 300469 304568 4336330 4646932 6351034 6167170 1000218 1050013 286517 251207 264666 264432 304392 295502 288828 289717 202677 203761 665031 617024 1430093 1385959 416584 409451 601670 608860 746758 731091 772290 773766 806963 827571 793365 871597 1872045 1966484 1208140 1024654 662583 649364 786412 783492 811220 820550 848481 853330 948317 954735 4980884 5171400 39.45 71.2 1
09:26:53 2024-01-25 648441 646360 201155 197832 315969 324147 336591 333030 214445 213452 259198 264542 302813 304594 4349081 4673755 6397217 6162773 1009651 1051504 286835 255807 263926 264503 304106 294908 288865 288400 203957 205005 676306 616027 1401699 1397481 417770 410710 602131 604915 746181 733486 771703 773766 814091 826987 785243 871870 1880075 1953141 1194068 1020290 662583 653091 784182 774958 810644 825779 846634 848988 953848 961767 5028318 5186245 39.45 71.2 1
09:26:54 2024-01-25 657078 645370 200805 197523 318242 324147 334605 335895 213178 214052 258471 263733 302019 304630 4349081 4710993 6383314 6162773 1024200 1050013 286432 251382 262208 265909 303893 294215 288518 288400 203601 203761 687101 616065 1408930 1388287 415403 413534 604693 605380 753830 733486 767762 774865 814091 820487 785799 879854 1881265 1975671 1219440 1011017 660699 651242 783033 777227 816372 826619 839760 848988 957470 959581 5045028 5164039 39.45 71.2 1
09:26:55 2024-01-25 652207 644049 201467 197497 315929 324676 336351 333969 214354 213751 258435 265949 299629 304319 4336442 4708548 6312215 6161968 1015448 1048525 285321 251768 262828 265280 303679 294529 288779 290158 202571 203795 660803 614911 1420125 1377140 415109 412916 602131 608860 753799 729601 771192 776713 808377 818071 793365 880206 1881411 1987675 1158398 1016561 664474 650744 779710 783492 817530 819215 839760 858313 960219 954772 4957128 5155707 39.45 71.2 1
09:26:56 2024-01-25 645878 645505 201537 197218 318462 323691 334605 332958 214594 212783 258471 265355 299664 305033 4355400 4605395 6355832 6162773 1001759 1047330 286432 251382 263635 264063 305106 294565 288779 290193 202677 203761 682751 618743 1406930 1386232 416289 411035 603838 608860 747309 731821 773390 772122 806926 827571 793365 875711 1873477 1962309 1202490 1023197 662307 648868 786970 781827 811795 820586 846032 853293 951077 956158 4988027 5154634 39.45 71.2 1
09:26:57 2024-01-25 649162 645809 201186 197797 315969 324821 336351 333698 214113 213153 259634 264542 301560 305968 4349081 4673755 6376185 6148721 1014376 1050759 285321 252224 263047 264503 305106 293881 287539 288943 203601 203761 673663 612218 1422168 1388558 414814 411035 604947 607135 752230 734987 765511 773766 813442 825237 788731 877907 1882749 1971440 1197120 1015342 661836 648984 784182 778401 813954 826394 842919 854068 956592 961035 5047291 5170721 39.45 71.2 1
09:26:58 2024-01-25 653169 644690 200236 197841 317757 324412 334605 333969 213782 217964 258364 264507 300855 304778 4352182 4725213 6379010 6162773 1024125 1050013 286517 251417 263047 266131 303182 294672 287975 287962 203601 203727 690001 619055 1425738 1388287 415403 414153 603838 605637 754365 733496 769474 774994 815244 819224 785799 881143 1885312 1977072 1200818 1009544 661640 651242 781923 774994 817530 827562 839760 848988 960219 961767 5025800 5163207 39.45 71.3 1
09:26:59 2024-01-25 655206 644463 202106 197179 317757 324712 335877 334005 213839 213751 258435 265320 301631 305499 4336330 4661442 6344037 6175516 1014683 1048489 286432 251803 262243 265723 303218 294780 288865 288698 202642 204713 660187 618275 1438295 1374063 415403 413498 601480 608860 751546 730556 773390 777887 802351 819260 793365 881294 1880075 1977072 1195272 1017320 664474 648868 779710 784048 816336 819251 841051 855835 956720 951970 4923258 5155669 39.45 71.3 1
09:27:00 2024-01-25 649633 647223 201292 197218 319138 323392 335578 333969 214079 213751 259817 263294 301349 305463 4352277 4611560 6402425 6153990 1003898 1046586 287786 250648 263451 264538 304106 293881 288851 288636 203281 203795 678401 621081 1420515 1388558 416880 411035 604693 608244 747178 734987 774492 772122 811072 826403 791007 876997 1872045 1958685 1215673 1023197 661640 649364 784182 779541 810644 826394 848206 852813 953172 956871 4999858 5164039 39.45 71.3 1
09:27:01 2024-01-25 653669 645277 200840 197527 318242 324460 335877 333969 214079 213240 259670 264102 301067 304069 4342309 4674998 6379010 6162773 1018781 1049742 285682 252154 262243 265280 305106 294466 290109 288873 203601 203727 677340 613063 1435052 1389781 414814 411685 604693 606500 752230 733757 765548 773766 814055 820559 788695 880262 1882749 1971476 1198969 1014619 660758 651242 784182 777227 816372 827562 839537 848311 958825 955520 5045028 5171423 39.45 71.3 1
09:27:02 2024-01-25 654868 640123 201151 197806 315969 324640 336589 333969 214079 213467 258001 266171 300681 302718 4333206 4741190 6351034 6162773 1019742 1047838 286432 251382 263451 264503 301029 296378 288743 288400 203779 203444 676306 614000 1409216 1387803 415403 411649 598593 605637 752230 728230 767762 779132 811718 819873 788768 878568 1885312 1984859 1190123 1013177 666161 648984 778607 778989 815758 824646 842571 852687 961616 958903 4980884 5171423 39.45 71.3 1
09:27:03 2024-01-25 652727 640159 201038 197218 316987 322674 334605 334005 213417 214052 258471 264578 301314 304033 4333243 4661442 6355832 6162773 1009651 1048489 291443 250683 263047 265909 302721 295087 288779 288873 203281 203761 685651 620573 1409163 1379364 417770 411938 599439 607135 747838 728230 774422 777263 809318 820523 792203 876997 1876073 1971476 1219440 1021742 665897 647493 779710 780683 811581 820478 843848 853330 958097 946615 4914478 5162004 39.45 71.3 1
09:27:04 2024-01-25 649171 645223 201596 197188 316978 323691 335578 333969 213782 213751 259234 262891 301103 306186 4345922 4613987 6414526 6135550 1003898 1045843 291741 251207 263083 264468 303253 293881 288649 288685 203601 204361 662212 621081 1404742 1389543 417473 411649 604947 608860 747838 733757 774658 772670 811108 825237 789886 874429 1871810 1958685 1217557 1023197 660229 650014 784182 777263 810644 826978 847877 851561 952498 957547 5001368 5140940 39.45 71.3 1
09:27:05 2024-01-25 654634 645447 201209 197531 315965 324748 336589 333734 214113 213153 259807 264102 300646 305497 4342824 4673481 6362813 6139923 1016840 1048223 285121 252224 263451 264503 305106 293881 287975 289898 203601 203795 667850 611675 1443701 1388558 414837 409846 604087 607135 751165 733237 767276 772670 812867 825237 788731 879537 1880993 1970044 1198969 1015342 661640 653843 784182 777263 813378 825228 841685 850156 956592 955629 5049491 5164039 39.45 71.3 1
09:27:06 2024-01-25 650744 640119 200700 197531 315969 324183 334640 333969 213451 217928 258970 264357 301560 302683 4345982 4722399 6367363 6162773 1018941 1048223 286195 251417 263670 265280 302296 296587 288865 288614 203957 203444 669259 613426 1409216 1386591 416016 412300 600359 604915 752230 729469 769505 778474 815244 818035 786391 881106 1886379 1983452 1211911 1011017 664474 652424 779710 776677 818109 825228 838556 852044 963052 955556 4990432 5173445 39.45 71.3 1
09:27:07 2024-01-25 654868 643817 201498 196602 318692 324712 336351 334005 213782 213751 259807 264578 300646 306001 4330122 4661240 6348849 6153990 1013277 1048525 291258 251803 262828 266166 303218 295230 287312 291364 203316 204395 660187 620497 1408704 1374063 418960 413207 599774 608860 751165 727351 772426 778437 806926 820523 793365 879537 1880075 1975671 1198969 1018804 665422 649405 779710 781273 811795 820478 845431 856817 956592 952006 4923373 5154634 39.45 71.3 1
09:27:08 2024-01-25 648629 644754 200656 197222 318917 322674 337303 333734 213782 213751 258435 263207 302550 306440 4327377 4631969 6407181 6148426 1004576 1048149 291330 251417 263670 265280 303004 294565 288413 287587 203815 203795 684201 620497 1428117 1390529 417770 411071 605550 607997 747141 733793 772389 774315 811718 826403 788731 875088 1877406 1958685 1202667 1022469 660699 650330 784182 774994 810644 826432 847877 849436 953884 955556 5009344 5163762 39.45 71.3 1
09:27:09 2024-01-25 657035 643817 200866 197414 317784 324676 335804 334005 213964 213153 259452 264014 301454 306005 4339827 4688530 6365150 6153131 1022483 1048525 287872 251417 267752 265723 304142 293846 287975 288435 203636 203795 685651 615788 1400579 1387574 414520 411071 604693 607135 751546 733793 765548 774315 812904 825237 788768 878531 1885312 1971476 1198969 1014619 661640 652870 784182 779541 814567 826978 841648 852044 954694 955593 5044196 5159436 39.55 71.3 1
09:27:10 2024-01-25 651283 644468 200276 197841 317793 324183 334640 333969 213748 217622 258399 264860 301560 302683 4345922 4731931 6369685 6139961 1021085 1048525 286432 251382 263083 265909 302296 295230 287975 290399 203922 203727 680199 615788 1415288 1387574 416510 413534 602335 605380 754365 731609 769505 777336 815244 818071 785835 882434 1886652 1980607 1202667 1011017 662583 652907 779710 776128 818689 827562 839760 850561 963052 955556 4990371 5164039 39.55 71.3 1
09:27:11 2024-01-25 655135 644959 201537 197273 317793 324712 335877 334005 213782 213602 259234 264542 299734 305069 4339729 4678451 6325859 6144339 1013277 1045448 286571 251417 262278 265315 303218 294780 288779 288943 202712 204429 653756 616948 1403377 1374063 415403 412916 601244 607273 752727 728538 773390 777887 802351 819260 795056 879649 1880075 1977072 1219440 1017320 664474 648944 778607 782936 813954 820550 842919 855561 956044 946615 4894967 5161726 39.45 71.3 1
09:27:12 2024-01-25 649359 645223 201182 198562 318692 323640 337780 333969 213782 213452 258435 263172 301454 306315 4339729 4635157 6411744 6143766 1006081 1047367 287940 255843 263451 264538 304142 295230 288115 286942 203636 203795 666440 620497 1416059 1390529 417177 411071 605452 607135 747309 734013 772426 774593 812904 825237 788768 875749 1880075 1957297 1202667 1021742 660699 651242 784182 777850 810644 825815 848481 851888 951787 957547 4999858 5170441 39.45 71.3 1
09:27:13 2024-01-25 655206 644754 200870 198543 317793 324412 336351 334119 213383 214052 259234 264600 301454 304704 4339733 4694894 6369685 6144339 1021756 1048525 286110 251803 267752 265909 304820 293846 288010 288741 203731 203761 693082 614911 1420091 1386591 414226 410999 604591 606705 751697 733489 765548 774044 814055 825237 788768 880980 1881265 1971476 1219440 1015342 661640 652691 785853 778437 813991 826394 843555 851224 955914 955629 5037804 5163762 39.45 71.3 1
09:27:14 2024-01-25 650786 640123 200245 197487 317788 324183 337303 333969 213451 217964 258435 264049 301454 304520 4336330 4721859 6379010 6162496 1024117 1046586 287117 251382 263083 266166 302969 296031 288010 287997 203636 203727 688551 615788 1407216 1387574 415403 413570 603838 605380 753687 732718 770096 775067 815244 819224 786464 881180 1886652 1982910 1200818 1009581 662111 650451 781369 776713 818689 827562 839760 850193 960256 955556 5019172 5164039 39.45 71.3 1
09:27:15 2024-01-25 654169 640123 201182 197222 315960 324748 334640 334005 213748 213602 258435 270201 300504 304568 4345982 4711213 6323058 6163342 1018290 1048525 285557 251803 263083 264573 303338 294987 287967 290021 202712 203761 669259 612550 1410633 1381322 415109 412010 600359 608428 753151 727714 770059 775067 809318 820451 793365 880480 1881265 1988367 1217557 1013898 666198 650912 781923 781827 816372 820442 840958 858313 960256 956195 4973961 5162004 39.45 71.3 1
09:27:16 2024-01-25 645952 644504 201182 197414 317779 322710 336556 332958 213782 213751 258037 264860 302171 306005 4330377 4652438 6341996 6153714 1002467 1046623 286974 255555 263961 264538 302969 295431 288373 289312 202747 203761 666440 619310 1461399 1383283 416584 409846 599475 607997 745690 727573 773390 774178 806963 826403 793365 874466 1874741 1967878 1213790 1027333 664474 650320 784182 784048 809496 820514 847168 856247 948354 953424 4957181 5150676 39.55 71.3 1
09:27:17 2024-01-25 645685 643849 200280 197866 317793 322710 336520 332994 213930 213153 258471 265342 301877 304149 4339729 4667116 6411744 6144042 1003861 1048525 287023 255843 263890 264538 304178 294672 289450 287125 204697 203761 681301 619310 1417811 1392503 414763 411035 604693 606500 746745 734834 773941 773594 814091 826403 787542 875749 1880075 1957297 1195570 1020290 662583 651242 784182 775031 810644 825887 848481 849379 951114 955593 5009344 5163762 39.45 71.3 1
09:27:18 2024-01-25 657040 643853 200866 197664 317793 324564 335804 334005 213782 213153 259270 264014 301454 306223 4330159 4675073 6360359 6153714 1018781 1047404 286548 252189 267411 264538 304642 293846 287975 288435 203351 203761 687101 612292 1425629 1388558 414226 409846 603838 605417 751012 733237 765548 773495 815244 825237 788768 879537 1881302 1971476 1221323 1014399 661640 652691 786412 776713 811618 825228 844155 851224 955237 955629 5040578 5163762 39.45 71.3 1
09:27:19 2024-01-25 652300 644058 201292 198818 315933 324676 336827 333969 213896 213751 258980 265874 301312 306315 4342748 4708673 6303178 6153107 1013277 1046930 285557 252154 263012 265280 302825 295861 288779 289752 202772 204395 684926 615788 1418049 1374063 415403 414470 602095 610158 754365 729560 773390 779577 810856 819224 795621 880443 1880197 1987434 1219440 1017320 665422 649327 780545 784048 815144 820406 842882 855798 956008 951970 4894929 5140902 39.45 71.3 1
09:27:20 2024-01-25 649633 645411 201190 196564 318692 323164 337303 333698 214010 213153 259598 264507 300469 307058 4336557 4586637 6360620 6152814 1005332 1048489 286920 250997 263635 264503 305035 293846 287766 289277 202856 204361 656575 619907 1426944 1383283 417177 414052 605550 608860 747874 733757 773952 773301 811645 826987 792166 875711 1872008 1958685 1217557 1023197 660229 649364 786064 779541 811795 827562 849086 853422 953577 957547 4980884 5154634 39.45 71.3 1
09:27:21 2024-01-25 652715 643785 200870 197184 315667 324748 337780 333698 214079 213153 259198 264569 301952 304175 4336557 4650650 6348499 6148524 1019505 1050759 285521 252706 262208 264538 305035 293881 289070 288943 203566 203727 687101 611312 1428117 1387217 415403 414934 604947 607135 753799 733876 767762 774994 815244 820487 790150 881069 1881228 1975671 1221323 1010980 661169 652166 784182 777227 817530 827562 841557 848311 957433 955556 5028318 5155669 39.45 71.3 1
09:27:22 2024-01-25 655098 644058 201357 197184 315933 324712 336827 333825 213862 213751 258435 266348 299875 305820 4345922 4695712 6295082 6171722 1016175 1045026 285285 251932 262243 265280 304106 294820 288779 290193 201970 203761 666440 613090 1419027 1374063 415109 412300 601670 608860 753296 727301 771155 777263 809523 819801 795056 881106 1880075 1989085 1193074 1016065 664474 651205 781561 783492 817530 819215 839760 857702 959913 954772 4938100 5152585 39.45 71.3 1
09:27:23 2024-01-25 645383 644058 201322 197051 317947 323691 337303 332544 214709 212819 258399 265603 300526 307164 4333465 4580942 6339430 6152913 1005365 1047709 286835 251207 263416 264468 305751 293525 288779 289550 202465 206005 668378 619310 1404123 1383283 416584 411035 604423 608860 748933 732833 774492 772122 810194 827571 793365 876997 1872146 1958742 1217557 1023197 660699 649327 786412 781236 811795 825228 847877 850760 954072 957547 4966642 5147009 39.45 71.3 1
09:27:24 2024-01-25 649332 643749 200870 197051 315897 324410 337780 332778 214044 213117 258980 264604 300752 305571 4336557 4649389 6351034 6162193 1010994 1051284 285485 251382 266698 264432 305070 294537 287138 288838 203281 203410 687101 612988 1409465 1395735 416289 409810 604087 604450 748933 731728 769985 773766 817611 827571 785243 876997 1881411 1971440 1221323 1020290 662583 652655 786412 776957 811795 828732 846634 852813 956592 955593 5009344 5163093 39.55 71.3 1
09:27:25 2024-01-25 655677 644722 200840 197664 318467 324158 336827 336333 213348 214052 259234 263575 301244 305275 4345922 4706544 6369685 6126777 1024117 1050013 287050 251417 264638 266131 302613 295194 288413 288943 203993 203761 669259 615788 1417626 1388558 416584 414480 604517 606705 754365 733757 770022 776750 816400 820451 787542 883025 1886652 1983452 1200818 1011017 662583 653091 783033 779541 818689 824618 840958 852813 961579 955556 5023725 5170721 39.45 71.3 1
09:27:26 2024-01-25 654863 644058 201533 197017 317757 324388 336553 333897 214044 213751 259234 264825 299875 307840 4345922 4668926 6323372 6157536 1016175 1047709 285521 252189 263012 265280 304142 294744 286963 290158 202642 204361 666616 614911 1432013 1374063 415403 413498 601670 608860 753687 729578 772290 778401 806926 819837 795621 880443 1882749 1986867 1198969 1017320 665422 649364 779710 784048 815758 820442 843518 857055 957433 954503 4894929 5153734 39.55 71.3 1
09:27:27 2024-01-25 649551 643817 201472 196637 319138 324147 338468 333861 214044 213153 260036 264825 300752 305965 4339651 4577259 6375868 6143435 1003824 1050013 287238 251172 263416 265108 304106 294744 288719 288400 203281 203795 679851 620215 1427221 1387574 417177 411649 605550 608639 747874 733757 773522 772670 810462 827571 792166 876372 1873477 1958685 1197120 1023197 660699 649364 784182 779504 811523 827562 848481 852813 953172 956413 4978527 5148330 39.45 71.3 1
09:27:28 2024-01-25 653206 645916 200875 197214 315969 324712 335988 333049 214079 212933 258435 264384 300752 304353 4333093 4657999 6348499 6126777 1017297 1050013 285566 252154 262243 265245 305070 293881 287975 288943 203601 203761 687101 614911 1433967 1388558 415109 409846 603838 606068 751129 733237 767725 773766 816400 827214 788136 878910 1881411 1970671 1196427 1013898 661169 652655 784182 779504 816421 826978 841648 850119 956008 955593 5018831 5157426 39.55 71.3 1
09:27:29 2024-01-25 650981 644049 200840 197531 315969 324676 337303 333667 213907 213602 258364 265975 299875 304166 4339729 4720265 6325784 6161088 1018290 1048489 285766 251417 263047 264503 304806 295682 287526 288943 203744 203585 674896 612988 1416416 1383283 415403 412264 598593 607997 755238 728747 768345 776128 811682 820487 793365 881106 1882749 1988330 1200818 1013898 667619 652691 781369 781827 817530 820514 839225 856445 960219 957547 4959246 5140751 39.55 71.3 1
09:27:30 2024-01-25 649359 644058 201331 197523 317757 323691 336520 331484 214606 213751 258399 265603 301244 304568 4336557 4637526 6341709 6153407 1001038 1045063 286432 251382 264701 264468 302365 295525 288779 289514 203316 203795 666440 617545 1417524 1383283 416584 409775 601244 608860 746045 728402 773390 774865 809245 826405 797876 873807 1873477 1967878 1211907 1026995 662583 650284 786412 784048 810644 825228 849086 855835 949659 954772 4963640 5153734 39.55 71.3 1
09:27:31 2024-01-25 646776 643781 200910 197905 317752 323655 337028 332814 214811 213602 259016 264825 301420 304346 4339651 4634971 6348499 6126777 1013202 1051504 285049 251417 263890 264468 305070 294944 288779 288943 203601 203795 673839 613426 1418245 1397481 416289 409846 603192 604915 748933 732480 769437 773766 816400 827571 786391 876997 1880075 1970044 1219440 1020290 662583 652655 786412 774994 811581 828732 846597 853459 955914 960357 5008642 5167090 39.55 71.3 1
09:27:32 2024-01-25 654739 645411 200271 197669 318237 324412 337303 333933 213611 214352 258471 264384 300819 304594 4339729 4706721 6369685 6162305 1023467 1046967 286432 251417 262243 266131 303218 294323 288518 287753 203601 203761 687101 616065 1406493 1388287 416584 413570 605026 606705 755436 735084 771740 775031 815822 820451 787542 882434 1885312 1979878 1200818 1011017 661640 652628 782478 777227 818689 825815 839760 851561 960936 955556 5018869 5155655 39.55 71.3 1
09:27:33 2024-01-25 654634 645010 201542 197214 317793 324748 336827 333897 213942 213751 258471 264860 299840 307053 4345922 4671196 6321307 6144339 1015449 1048525 286835 252154 262243 265315 303253 295194 287103 288943 202712 204713 669300 618427 1409159 1374063 416584 413570 602131 608597 753296 730708 774492 779577 806890 820487 795621 880443 1880075 1977072 1207982 1017320 666095 649364 779710 784048 816372 820442 842882 857702 956720 953388 4910099 5157667 39.45 71.3 1
09:27:34 2024-01-25 645943 643943 201507 196598 318692 323691 337303 333861 213976 212748 259817 264789 299875 305535 4342748 4581521 6355832 6148426 1003898 1046549 286835 251172 263451 264503 305070 293846 287138 289514 202677 204395 668764 619310 1409222 1386232 417473 411974 605550 608860 749499 734987 772426 772670 811645 827571 792203 876997 1872008 1958685 1213790 1023197 661640 649364 786412 779577 811220 826978 848811 850760 953172 957547 4972385 5153734 39.45 71.3 1
09:27:35 2024-01-25 653192 645310 200271 197222 318242 324676 335804 333969 213942 213904 259598 263979 301209 304667 4342165 4661667 6360359 6148524 1023248 1048525 286432 251978 262208 265687 304606 294537 288593 288943 203601 203761 667850 614911 1409022 1388558 414814 411649 605121 607135 752230 734987 767143 774865 814055 825237 789886 879817 1880075 1973654 1221323 1011017 662583 653091 784182 779541 817530 828914 842010 850156 957433 955593 5022965 5163207 39.55 71.3 1
09:27:36 2024-01-25 653169 644811 201225 197523 317784 324748 337542 333897 214422 213751 258399 266525 300787 305534 4352127 4718805 6295082 6157610 1016803 1045448 285766 251803 263047 265687 304035 295438 288779 290635 202606 203795 678769 614037 1432314 1379364 415403 412916 601907 608860 753687 728046 771740 777850 806963 820451 795621 883727 1880075 1989085 1200607 1014362 667145 651242 781369 784048 818689 820442 838916 857702 961616 954808 4940660 5165280 39.55 71.3 1
09:27:37 2024-01-25 645768 640119 201190 197222 318467 324147 336520 332814 214457 214054 258435 265975 300787 304604 4342369 4634215 6341709 6153407 1000325 1045806 286835 251417 265108 264468 302861 295395 286846 289787 203281 203795 666440 617545 1438234 1386555 417473 409810 599774 608860 746611 728563 774492 775031 809281 827571 795621 876997 1872082 1967878 1210023 1028063 666372 651242 784182 784048 810644 820514 848173 857055 951787 954808 4933613 5146361 39.45 71.3 1
09:27:38 2024-01-25 647447 643781 200271 197669 318242 322674 336520 333319 213976 213289 258980 264825 301560 302647 4339808 4634859 6362210 6144042 1009670 1048112 286195 250648 263890 264468 304142 295194 287312 288799 203138 207508 663348 612837 1410300 1397752 417177 409846 603303 604915 747838 731609 771155 773301 816400 826405 785835 875749 1878740 1959458 1197120 1020290 662583 652691 786412 774994 811618 826396 846978 848311 956592 955629 4999264 5153748 39.55 71.3 1
09:27:39 2024-01-25 655155 640078 200621 197566 315573 323691 337303 333861 213576 214352 258399 264014 301702 303872 4342748 4697202 6371738 6135370 1022543 1046586 286633 251417 263083 266131 302049 295646 287138 288483 203957 203727 672078 615349 1434341 1386591 416289 414153 602763 605380 754761 731641 772290 778474 816400 820451 787579 883727 1886379 1980607 1204516 1009581 662583 653091 780450 777263 819851 826432 839760 850797 963052 955593 4969027 5170721 39.55 71.3 1
09:27:40 2024-01-25 655206 640119 201357 196300 318458 324712 336315 333897 213942 213980 259312 264825 299452 307499 4339651 4659173 6337484 6139923 1013277 1048489 286432 252189 262278 265687 303182 294529 287103 291633 202677 205032 669478 617545 1405348 1374063 417140 414117 602131 608597 753830 729624 774492 779614 808103 820487 794970 882434 1881265 1992633 1215735 1017357 664474 650949 781923 784048 818689 820478 839225 860637 961616 956158 4940660 5141416 39.55 71.3 1
09:27:41 2024-01-25 645273 644018 201225 197625 318462 324183 338258 332310 214674 213645 258435 266161 300787 306260 4342824 4624817 6341709 6139923 998805 1048525 286974 251382 263926 264432 304606 295682 288576 289752 203281 203795 666440 616948 1414978 1383283 416584 409810 603410 610158 746745 731233 774492 773766 809281 827059 793213 875711 1876073 1968650 1195272 1025838 667145 650949 784182 784048 811795 820514 849086 860187 953172 956158 4920722 5153734 39.55 71.3 1
09:27:42 2024-01-25 647664 643776 200236 197664 316951 324659 337780 333861 214010 213645 259198 264014 301773 304630 4342748 4641766 6406986 6139470 1006798 1048525 287868 255843 263890 265280 304606 295230 287975 288137 204458 203795 674192 620194 1413240 1392503 414763 411974 604947 607135 747838 735876 771992 774762 815244 825824 789886 875749 1882749 1957297 1193754 1020290 662583 652628 784315 778401 811795 827050 849086 851813 953884 955556 4997013 5140511 39.55 71.3 1
09:27:43 2024-01-25 657627 643817 200866 197531 318467 324784 336315 333969 214308 213645 259853 264282 300822 305534 4339729 4664482 6348499 6126777 1020230 1050013 285592 252224 262243 265280 305106 294744 288010 288943 203448 203795 673663 613164 1429917 1390529 415403 411385 604393 606275 751697 733757 768854 774865 816400 826987 788805 880277 1882881 1971476 1197120 1018804 662583 654148 786611 777399 814567 824618 845995 852044 956592 962465 5014442 5155821 39.55 71.3 1
09:27:44 2024-01-25 656801 640159 200695 197841 317793 324147 337780 335859 213942 214352 259016 264102 301173 304667 4346006 4706721 6369685 6153407 1022656 1047715 286432 251382 262278 266540 304106 294695 288168 288400 204317 203761 669259 615788 1413679 1388558 416584 414651 604693 607135 755298 734838 772290 779206 816400 820487 788136 883727 1885312 1982873 1200818 1011017 662111 653091 783910 777300 819270 826432 841557 850797 963016 955629 5018945 5163207 39.55 71.3 1
09:27:45 2024-01-25 655991 640159 202141 197214 317793 324748 336827 333933 213976 213980 258980 264860 299875 305535 4336557 4661780 6314060 6153407 1013277 1045448 286315 251967 262645 265758 303253 295087 286924 288908 203316 204890 650938 618427 1428500 1374063 416880 414153 602450 609099 753687 729505 772426 779614 806890 820487 793249 881143 1881411 1989775 1191190 1014399 664474 651242 782674 784048 818689 820442 839225 858313 962064 956871 4931268 5155821 39.55 71.3 1
09:27:46 2024-01-25 644778 640123 201221 197248 317535 324183 338737 331807 214939 213645 258399 265603 300456 306552 4339808 4608194 6344037 6157910 1001796 1048525 287036 251768 263670 264503 305106 294529 287312 290013 202712 206186 665031 618719 1424123 1383283 417473 412300 605534 608633 751165 733269 773680 773766 811413 828880 793365 876997 1872045 1964470 1208140 1024654 661640 650284 787762 782936 811654 826394 848481 853293 955503 957547 4968836 5137078 39.45 71.3 1
09:27:47 2024-01-25 652411 644758 200910 197566 315969 326427 337542 333319 214640 212975 259198 264789 300752 303642 4336557 4651861 6355832 6148426 1012507 1049789 284650 251803 265943 264538 305536 294744 287975 288873 203957 204395 667850 612112 1427893 1392503 415403 411035 604947 606275 752230 734921 770022 774315 817611 827571 788731 876040 1881265 1974272 1221323 1018804 662583 652728 786574 779577 814027 827562 846671 852687 954622 961107 5008642 5140789 39.55 71.3 1
09:27:48 2024-01-25 653066 640114 200726 197875 317793 324388 337780 333861 213976 214956 258364 264639 301491 302455 4339948 4724935 6351034 6144638 1018941 1049789 286432 251417 263670 265315 302721 296378 287766 288435 203993 203727 658721 614911 1409176 1386591 416584 413534 601480 605417 753687 731705 770059 780756 816400 820451 788173 883727 1886652 1985416 1195570 1015342 666198 652691 779710 778437 816372 826394 842956 853330 964418 955629 4961749 5155821 39.45 71.3 1
09:27:49 2024-01-25 655056 640159 201225 197214 317022 323691 337303 335859 213942 214166 258399 264860 301244 306079 4336557 4644483 6341709 6144638 1013277 1045063 291499 251417 262828 266131 303080 295230 287103 288908 203494 204713 645300 620637 1403176 1374063 414763 413570 601244 608831 752230 729505 773596 779651 808139 820293 796937 878531 1880075 1971476 1221323 1018841 665422 649364 780816 784048 815180 820586 844155 855835 957433 954808 4897195 5146361 39.45 71.3 1
09:27:50 2024-01-25 647715 640159 201537 196637 316982 323691 337293 333861 214640 212642 259198 264860 299875 307206 4333137 4589152 6346513 6144046 1001796 1045484 286517 251417 263451 263996 305106 294672 288779 290917 202642 203795 663622 618071 1414578 1383283 416584 411974 603838 608713 750066 732718 771955 772670 808710 829731 793365 875749 1872146 1962272 1203667 1023197 661640 649364 786611 781827 813991 825228 846671 854582 953172 957547 4959444 5138761 39.55 71.3 1
09:27:51 2024-01-25 649134 646396 200910 197218 315965 324784 337780 332814 214640 213011 259598 264604 299527 305534 4330377 4647185 6351034 6126777 1009521 1049269 285321 251417 263926 264503 304856 294816 287138 288943 203316 203585 666440 613426 1416694 1395772 416289 409846 603229 604487 750066 732718 770717 773766 818901 824663 785835 878284 1880075 1964365 1221323 1020290 662583 652691 785462 775031 811648 828252 847877 852813 955237 955629 4997013 5141091 39.45 71.3 1
09:27:52 2024-01-25 654679 643817 200870 197527 317793 324712 336589 336322 213611 213980 259634 263979 301244 303393 4336356 4681871 6360359 6144042 1022843 1048525 286231 251207 267825 265944 304519 293881 288518 288435 203636 203795 667850 615183 1412719 1387574 414814 411685 603229 606500 753026 733793 767762 774865 814667 826403 791080 878568 1881302 1971440 1198969 1015342 662111 654148 786611 779577 815758 824618 844192 852687 956044 961750 5018551 5146361 39.45 71.3 1
09:27:53 2024-01-25 653071 640119 200910 197866 316005 324159 337780 333645 213976 214317 258364 265603 301280 302718 4339559 4715411 6332383 6144638 1016840 1045521 286315 251803 263486 264573 302436 295502 288779 288873 203993 203761 674896 613501 1412857 1386591 416584 412336 601480 606068 754365 729505 770059 780756 816400 820451 788498 882434 1886652 1986266 1204516 1013623 664272 652691 780816 778401 818689 826978 841685 853330 964418 955629 4947277 5155821 39.55 71.3 1
09:27:54 2024-01-25 656726 645425 201225 197248 317057 322746 337303 335859 213645 214352 258691 264860 300787 305534 4329903 4649874 6339430 6126777 1006492 1048525 291741 255807 263890 265909 302756 296378 288779 289347 203316 203795 667850 621524 1409166 1382302 417146 411649 600359 607997 749524 727487 774768 777336 811682 825237 793115 876997 1876073 1971476 1197120 1024065 667145 649364 781635 781827 812803 824791 847877 857092 956720 954808 4896533 5140580 39.45 71.3 1
09:27:55 2024-01-25 648636 645611 200210 197841 318687 323164 336520 333554 214239 213645 259019 264789 302337 302683 4339057 4644851 6406782 6134057 1007515 1050013 287328 250613 263855 265245 303893 295087 288779 287962 204244 203761 666440 618719 1415455 1392503 418365 411613 605121 606728 747801 737444 774492 774865 815244 828156 788695 876721 1880075 1958685 1176233 1020290 662307 653091 785853 777227 811795 827014 849086 852776 953811 955556 4991183 5144261 39.55 71.3 1
09:27:56 2024-01-25 654988 646850 200875 197222 317793 325051 335841 335859 213907 213769 259638 264313 301173 305645 4328443 4673755 6348499 6143435 1022656 1049742 286396 251382 262793 266095 302365 294708 290787 288741 203957 203761 674015 615183 1408359 1387803 416584 414117 602984 606275 755436 732796 770022 779206 816400 820415 787542 883727 1886652 1980607 1204516 1010299 663527 653091 781923 778364 819851 826432 839970 850760 963016 955593 5001890 5147946 39.55 71.3 1
09:27:57 2024-01-25 656693 645420 201530 196607 318692 324412 336827 335822 213942 213945 259055 264648 300716 305965 4323390 4654420 6345348 6143435 1010316 1047330 292677 251382 263047 266131 303182 295132 288779 288838 203281 203761 666440 620573 1418536 1374063 418365 413534 600323 608860 751129 728402 776971 779541 809281 825201 793365 881533 1879802 1977072 1198969 1018804 665897 649364 780450 784048 815758 825228 845995 855798 957433 953351 4894783 5142337 39.55 71.3 1
09:27:58 2024-01-25 651020 645888 201217 196641 316978 323691 337780 333861 214571 213945 260510 264173 300752 306440 4321025 4581030 6386228 6134057 1003898 1047709 291741 250648 263855 265315 303999 294529 288886 290810 203316 203795 678596 621081 1414381 1388558 418960 412264 605550 608860 750590 735447 774658 774315 812867 827571 792166 876997 1877406 1961464 1197120 1024654 660699 651256 784182 778401 811795 827014 849086 852007 953848 960260 4975712 5148097 39.55 71.3 1
09:27:59 2024-01-25 654983 645883 201050 197414 318467 324640 336553 335859 213942 213645 259856 263803 301209 303819 4330377 4671660 6366764 6148149 1024117 1048525 286512 251417 262278 266095 303218 294744 288518 288295 203957 203761 687101 616065 1410369 1387217 416584 414736 602763 606239 755972 732682 771703 780449 816400 820451 787542 884394 1903875 1982873 1202667 1011017 662583 653554 781923 778401 820433 827014 840958 854407 963052 961035 5001890 5147666 39.55 71.3 1
09:28:00 2024-01-25 656619 644963 202001 196602 318242 324748 336827 333969 213942 213609 259055 265178 299840 307425 4327191 4663133 6322401 6152814 1013277 1048297 286396 251768 262243 265687 303253 294744 288779 288838 202395 204998 655166 618427 1405890 1374063 417177 413829 601670 610592 753938 731091 773522 779206 808066 820487 794934 883062 1881411 1990496 1213815 1017320 665422 651242 783033 784048 818689 820442 839225 858313 961616 956834 4928910 5136902 39.45 71.3 1
09:28:01 2024-01-25 645664 644972 202001 197038 318692 324147 337780 333319 215088 212975 259055 265833 299875 304533 4327191 4573332 6348499 6134676 1003182 1046967 287238 252599 263635 265280 304570 293846 288772 290104 203316 204637 665905 620497 1400280 1383283 417770 412264 606240 608860 750030 735876 774694 774865 813442 827571 792802 876997 1876036 1961193 1219440 1023925 662111 651242 784182 780683 811795 827050 849086 850760 955914 957547 4975938 5141308 39.55 71.3 1
09:28:02 2024-01-25 653058 647456 201046 197587 317539 324784 336315 333933 214273 213459 259856 264393 301228 304069 4327191 4665152 6353388 6144042 1021719 1048075 286835 251417 262243 266131 304106 293770 288816 288838 203601 205571 667850 615788 1412089 1387574 415403 414189 605550 607135 754761 735355 769435 775031 816129 820559 788695 882434 1881265 1976801 1206134 1011017 661640 653091 784182 779541 818689 827014 841014 850797 962334 955556 5015351 5147665 39.55 71.3 1
09:28:03 2024-01-25 653514 645420 201855 197767 315681 324712 337303 333933 214606 213980 259091 266277 300806 304105 4330279 4688497 6292335 6157798 1015449 1047746 285664 252189 263012 265315 304142 295087 286924 290670 202642 206186 684201 614911 1414100 1376992 415403 414153 603034 609063 755436 729523 773941 779614 810194 820487 794408 883727 1882749 1989541 1197120 1015342 668094 652655 783626 782936 818689 820478 841611 858313 963016 958903 4940660 5141972 39.55 71.3 1
09:28:04 2024-01-25 648636 645429 201402 197419 318321 324676 336520 332814 214674 213945 259019 266242 301722 306297 4330279 4618715 6325826 6144126 1000262 1048525 287238 251768 263855 264468 305751 294780 288779 290564 202677 206150 666616 618427 1411229 1383283 417770 412300 605316 608597 751129 732837 774694 774315 811413 828844 793176 875711 1872045 1970671 1217654 1024654 664000 651242 787762 784048 811618 826394 849086 855835 952717 957547 4953588 5122569 39.55 71.3 1
09:28:05 2024-01-25 645805 645878 201397 197428 315960 324784 337780 333355 214640 213645 259856 264648 301206 304283 4330377 4645937 6341709 6144042 1010994 1047330 285303 251592 263890 264468 305070 295194 288779 289211 203458 206124 667850 612988 1413684 1395472 416584 411035 604423 605748 750975 733757 771155 774865 818067 827023 787542 879537 1881411 1971440 1221323 1020290 663527 652691 786611 777227 813954 827014 847877 850760 958225 961071 5004663 5133634 39.45 71.3 1
09:28:06 2024-01-25 656141 645616 200765 197772 317788 324448 337542 333897 213976 214352 258257 264683 300257 302647 4327291 4715264 6323058 6144276 1019742 1047709 285994 251768 263630 265687 304142 296134 288048 289752 203636 203727 677715 612512 1411788 1383283 415403 412300 599774 607997 754365 727337 770022 778989 814095 820595 793365 883099 1881265 1988367 1204516 1013898 667619 653613 781369 782936 818689 820586 841685 857055 960219 960260 4964403 5143997 39.55 71.3 1
09:28:07 2024-01-25 649252 644972 201393 197154 318169 322387 337300 332814 213976 213645 258221 265833 300365 305090 4321025 4637901 6332383 6144042 1002467 1045484 287036 255807 264736 264503 303218 296587 288996 289312 203281 203795 676804 619310 1438762 1383283 417770 410710 600783 608860 747141 728402 773522 776713 811072 826441 793213 876997 1876073 1974616 1197120 1025801 667619 652628 784182 783691 811795 820550 850296 858313 955237 957278 4896098 5132607 39.55 71.3 1
09:28:08 2024-01-25 647181 645888 200132 197759 318655 322710 336520 333590 213976 213680 259055 264613 301172 303836 4321025 4642351 6348296 6135286 1009521 1050013 286835 250648 264701 265055 304606 295861 287914 288799 203601 204717 672518 613350 1415275 1396762 417770 411035 603303 606864 747874 733757 773390 774865 815415 827959 788136 876997 1880075 1963003 1221323 1020290 664000 652691 787168 777263 813378 828216 847877 850797 957950 963862 4999264 5141204 39.55 71.3 1
09:28:09 2024-01-25 654634 645888 200590 197767 318430 324448 337303 333969 213611 214956 259055 264208 301489 305423 4327191 4698232 6348499 6126777 1021085 1048525 286839 251417 263855 266131 302721 295682 287940 288540 203957 203761 666440 615349 1408644 1388558 417177 414845 603192 606500 755972 732718 772290 781310 811365 820487 788731 885654 1886652 1985304 1190123 1015342 666372 652691 780816 779541 818689 827562 841685 854582 965786 962465 4962986 5141015 39.55 71.3 1
09:28:10 2024-01-25 654703 645878 201402 197149 320046 324183 337303 333969 213793 214202 259055 264683 301067 307933 4321025 4653576 6341996 6153407 1013277 1046808 287238 251417 263047 266131 303893 295646 287975 289514 203779 204713 652347 620637 1416562 1374063 417146 414772 602131 611187 752616 729542 774731 781463 809281 825237 793213 881143 1880075 1980361 1198969 1019565 666161 650284 781369 784048 816372 825228 845431 857092 957470 956195 4888023 5134645 39.45 71.3 1
09:28:11 2024-01-25 650896 645888 201710 197154 319594 323727 337780 333861 213976 213680 259892 263803 300610 306839 4330377 4582923 6378735 6144042 1005332 1047746 287328 251417 263855 265315 304820 294466 288886 289312 203636 204429 678401 620573 1411870 1386591 417770 412300 605587 609225 750066 735355 774731 774315 813442 829162 793365 878873 1872045 1958685 1215673 1024654 661640 651205 787762 782936 811618 827014 849086 853293 955237 955593 4966532 5141972 39.45 71.3 1
09:28:12 2024-01-25 652411 645888 201077 197184 318651 324712 336304 336370 213976 213531 259856 264243 301067 305132 4321025 4664386 6360359 6126777 1019742 1049269 286432 251768 262243 265586 304606 293881 288413 288943 203779 203761 667850 614637 1415160 1388558 415403 412264 605587 608860 752230 734834 767762 774865 815244 824398 791044 879192 1881228 1971476 1198969 1015342 662583 654111 786611 779541 815180 829500 844155 852687 956008 963862 5018831 5147665 39.55 71.3 1
09:28:13 2024-01-25 649938 644958 200800 197737 315856 324448 337065 333897 213976 214317 258257 265461 300646 304051 4327191 4716790 6293882 6126777 1016840 1046967 285339 251207 263047 265462 303893 295438 287729 289752 203316 203727 676306 612550 1441405 1383283 415403 413498 599475 608588 755410 727437 770059 778437 811682 824970 793365 882397 1881411 1989775 1200818 1013177 668094 653650 781923 782936 818689 820586 841685 858313 962334 959240 4950052 5133671 39.55 71.3 1
09:28:14 2024-01-25 645947 644972 201353 197424 318169 324075 339391 331843 214491 213716 258257 265647 299699 304389 4330377 4602965 6339505 6144051 1003935 1048525 286835 251032 263083 264221 305751 293846 288865 289607 202677 204395 666264 619326 1410971 1383283 417473 412264 604947 608883 751165 733789 774108 772670 810499 828523 793365 876997 1872146 1960846 1168336 1024654 661640 650284 787762 781827 814030 826978 849086 853293 955237 957547 4952370 5111611 39.55 71.3 1
09:28:15 2024-01-25 651483 644963 201085 197458 318169 324640 335841 333933 213976 213046 259091 263803 301067 304175 4327191 4645660 6341709 6138907 1017297 1047330 285584 251803 262243 264538 304856 295030 287774 288873 203316 203761 666440 611238 1437179 1384628 415403 412300 605587 607135 753151 735054 767799 774865 815244 827571 791080 879817 1882749 1971440 1221323 1015342 662583 654111 786412 779614 816421 824618 844155 852007 956044 961071 5011368 5134645 39.55 71.3 1
09:28:16 2024-01-25 649478 642161 201046 197806 317716 324604 336827 333667 213976 213345 257823 264683 300610 304815 4333465 4701623 6313732 6148380 1019742 1045484 285192 251382 263047 264538 304842 295502 287967 289752 203281 203444 674896 612625 1425220 1382302 415403 412916 599774 608428 755164 727301 771192 777300 811682 820559 793365 883099 1881411 1989775 1217557 1013898 668094 652655 780816 781827 818689 820550 841051 857702 960219 957547 4942715 5134645 39.55 71.3 1
09:28:17 2024-01-25 647516 640222 201213 197149 318655 324659 336520 333573 213793 214016 258257 264648 300575 304389 4336557 4639417 6325822 6144042 995936 1045484 286396 251207 263890 263658 304035 295438 287967 289787 202712 203761 667497 617105 1419533 1383283 417177 410422 603410 608167 747178 731654 774492 773766 808710 827059 795436 873807 1870816 1962309 1221492 1024065 662583 650284 787762 784048 811795 826978 849086 855798 951077 956871 4942991 5130986 39.55 71.3 1
09:28:18 2024-01-25 644778 640267 201085 197763 315825 324075 337780 331879 214421 213345 258328 263838 299629 302576 4324106 4621717 6339571 6135286 1013228 1047782 283781 251417 263451 264098 304178 294273 288865 288799 203281 203761 665031 609781 1415498 1390529 415403 409846 604166 605380 751012 733757 768928 773766 816400 827571 786748 878247 1877406 1967878 1221323 1013898 661640 653650 785853 779025 814567 827791 844192 852044 956592 961035 5011648 5141204 39.45 71.3 1
09:28:19 2024-01-25 648982 640006 200136 197595 315888 324075 337230 333825 213314 214352 258257 263803 301032 304778 4327191 4694894 6348574 6134676 1018363 1045448 285592 255879 263012 265315 301379 294323 288865 286942 203636 203129 670668 613388 1424421 1384358 416584 414153 602450 605380 754365 732448 770059 778474 816400 820415 787579 883727 1881302 1979878 1202667 1009581 662583 653091 781369 777263 818689 825815 839760 850156 963052 955593 4985343 5126473 39.55 71.3 1
09:28:20 2024-01-25 652853 642801 201437 196564 317707 324568 335696 333897 213611 213680 258293 263838 300570 306951 4327191 4643263 6312252 6139054 1011832 1044708 286432 251417 267374 265280 302969 294744 288779 288943 203316 204395 652875 617545 1407888 1374063 417473 414153 601480 608597 752230 728563 772463 779651 806926 820523 793249 883099 1880075 1986266 1209977 1014436 665146 651242 779710 784048 818109 820442 839262 858313 961653 954772 4924234 5133860 39.55 71.3 1
09:28:21 2024-01-25 644117 640240 201402 197149 317684 323583 337780 331574 214674 213098 258293 265461 299699 305132 4316816 4596016 6321307 6139054 998133 1047553 286195 251032 263083 264098 305106 293881 288432 289787 202677 203795 682751 617545 1403825 1380456 417177 411974 603838 610158 749376 731686 773288 773766 809318 828261 795056 875749 1870816 1961464 1225330 1023197 661640 649364 786611 781827 811618 825228 846941 853293 952498 957547 4952464 5125293 39.45 71.3 1
09:28:22 2024-01-25 648138 640299 201108 197454 315825 324676 337230 331879 214606 213046 259091 263874 300610 303926 4317826 4621717 6334536 6135286 1015393 1045063 284450 251417 262828 264468 304178 293846 287312 288650 203281 203585 666440 609856 1443428 1386591 415109 411649 604693 607135 752260 733757 769474 774315 815244 825237 790483 878531 1879802 1969274 1219440 1011017 661169 648718 784182 779541 816372 824654 841648 848348 957433 955556 5004441 5132607 39.55 71.3 1
09:28:23 2024-01-25 649975 640195 200823 197767 315820 323583 335732 332850 213645 213866 257462 264278 300575 304815 4317826 4697475 6319428 6134676 1013912 1044882 285085 256023 263047 264432 301802 295230 288255 287997 203636 204717 674896 611637 1408359 1383283 415403 412300 599737 605417 752230 728230 770022 779614 813479 820523 791080 879817 1881302 1980644 1145295 1012456 666198 652691 779710 779577 816372 825228 841685 853330 960219 958903 4942991 5134645 39.55 71.3 1
09:28:24 2024-01-25 649442 640047 200792 196389 318206 323583 335696 333897 213314 213345 258328 263874 299699 306403 4317826 4644632 6330379 6134676 1006769 1047746 291464 255843 262243 265351 302261 294744 288373 288741 202677 203129 684201 619310 1421109 1375460 417146 412336 599899 607997 750590 727446 774459 777336 810499 825237 793365 876997 1872045 1968650 1219440 1020290 666372 647493 779710 781827 813378 820586 844488 855835 956044 952043 4877633 5115941 39.55 71.3 1
09:28:25 2024-01-25 647061 640267 200512 196837 318655 322602 336754 332616 213645 213046 258328 262228 299734 303926 4311535 4583783 6376796 6122718 1003110 1045063 286920 255555 263083 264468 303218 293846 286924 286833 203316 207359 665912 619310 1422434 1389543 414727 411035 604693 606500 747309 733757 774145 774865 814055 827571 788731 874466 1875800 1953104 1197385 1019565 661640 650972 784182 776677 810644 824654 849086 851561 952461 957547 4972741 5125293 39.55 71.3 1
09:28:26 2024-01-25 653341 640263 200384 196974 315897 323583 333735 333753 213314 212677 258863 263067 299699 304778 4317826 4655085 6339066 6123381 1018941 1045484 285592 255771 267563 265315 302721 293639 287103 288685 203316 203410 667850 613426 1423824 1383283 416904 414153 602131 604775 754365 729660 770642 778474 815822 819873 787579 883099 1881302 1977072 1223207 1008111 662583 648718 779710 775031 818689 824654 839760 848348 963052 955593 4953575 5126304 39.55 71.3 1
09:28:27 2024-01-25 653316 639708 201041 197154 315820 324340 333807 333211 213348 213046 258841 265311 301068 304520 4321025 4655021 6276431 6132787 1011832 1045322 285321 251417 262243 264503 303218 294537 288779 290810 202040 203795 665031 616842 1407333 1374063 415219 413570 602131 608676 753151 729505 772290 778437 808103 820487 793213 881180 1878740 1986266 1215673 1013898 666161 650985 780816 781827 816372 820442 839225 858038 959577 957547 4924234 5111611 39.55 71.3 1
09:28:28 2024-01-25 645036 640010 200415 196896 317460 322339 337780 331700 213314 213046 257497 264278 299734 302611 4320659 4624152 6313732 6127479 995351 1042026 285009 255807 263890 263474 303182 295230 287526 288873 202677 203444 684201 615788 1419621 1382302 416584 409810 601244 608860 745127 728666 773390 774593 806963 824663 793365 873185 1870816 1962309 1211907 1023925 662583 649364 784182 782936 810644 820550 849086 856247 948354 953388 4933613 5122965 39.55 71.3 1
09:28:29 2024-01-25 644765 640236 200376 197360 315825 322602 337505 331700 213793 213011 258293 263628 299699 302547 4323718 4624105 6330379 6132137 1005156 1044321 283817 255843 263486 263658 304142 293846 288779 288540 202360 207217 685651 611675 1419573 1392503 416289 412880 603229 603595 747874 731645 768891 773301 816400 824663 784169 877034 1876073 1966484 1219440 1014399 661640 652728 786647 775031 813378 826394 845431 850834 956592 960393 4995698 5111611 39.45 71.4 1
09:28:30 2024-01-25 652853 640272 201006 195506 315847 323583 333771 333211 213280 212862 258076 263373 298791 306403 4314299 4644669 6304748 6123381 1010390 1042418 286231 255843 267374 264503 302296 293881 287967 287997 202712 203795 649528 617545 1411346 1372115 417177 413210 601208 610158 751546 728365 774492 778578 808950 820415 795621 879537 1872008 1973617 1197120 1019528 665422 647456 780450 781827 813342 820514 844118 855152 955739 951970 4872477 5118988 39.55 71.3 1
09:28:31 2024-01-25 647320 640200 200376 196364 318126 322566 336681 332670 213805 212975 258837 262193 299734 306297 4317383 4577775 6360359 6115299 1000926 1042382 286633 252333 263012 264468 302261 292915 288115 287822 202642 203761 656575 618719 1410056 1383283 417473 411613 604947 607797 747801 733789 774492 773766 811682 826987 791007 875711 1872146 1952834 1211907 1021742 660229 650284 783231 778364 811220 827562 848481 852776 953811 957547 4957127 5111574 39.55 71.3 1
09:28:32 2024-01-25 653621 640236 200341 196710 315789 324532 333663 333681 213839 212344 258293 263032 300385 302576 4320471 4652698 6321157 6129682 1019083 1042026 285512 255771 263777 264503 302933 293077 288779 287726 202677 205426 666440 614037 1406627 1383283 415403 413498 603838 606612 753151 733757 766579 773827 814938 820523 787505 879817 1881411 1973197 1202667 1009544 661640 652166 781923 776640 818689 827562 839760 851448 961244 958903 4989992 5123242 39.55 71.3 1
09:28:33 2024-01-25 651393 639677 200371 196744 316005 324039 336170 333211 213656 213203 257859 265496 300067 304815 4320471 4703403 6279709 6134057 1016175 1042382 284512 250997 262208 264432 302969 293846 287931 289616 202465 205257 685651 612667 1419219 1376992 415403 412880 605449 608860 753830 728230 771703 776713 810426 820451 793365 881106 1877406 1986266 1210023 1013898 665897 652166 781369 782936 817530 820406 840958 858313 960525 956158 4919504 5123242 39.55 71.3 1
09:28:34 2024-01-25 643629 638816 200380 196705 316001 322853 337744 331664 213839 213317 257823 264683 299382 303463 4314299 4621365 6325111 6124678 997364 1042418 285526 255735 263451 263220 303218 294744 287729 289347 202606 205042 682751 615788 1426341 1382302 416584 409810 603838 608860 747399 729592 773941 772670 810462 827023 795621 873769 1868160 1962272 1223411 1021742 662111 649327 786412 783220 810644 820550 849086 854544 949195 956158 4938315 5117525 39.55 71.3 1
09:28:35 2024-01-25 645027 640200 200376 196979 315747 323282 337194 331664 213873 212500 258257 263619 299734 303804 4314299 4630374 6329634 6134057 1008014 1045843 283631 250648 264565 263623 303893 293639 288576 288163 202677 203129 675374 611238 1409487 1391516 415403 409775 603192 604775 750597 732718 768854 773766 817557 827571 786985 879537 1877406 1970671 1197120 1013898 661640 652691 784182 780352 813954 826978 843518 850797 956592 960804 4999264 5130556 39.55 71.4 1
09:28:36 2024-01-25 649558 640164 200066 196735 316005 323607 335696 332670 213508 212869 257717 264463 301208 306051 4323718 4715115 6310769 6134057 1015319 1044882 285285 255843 262243 264432 301624 295402 287841 288395 202642 204573 673487 610689 1404655 1383283 415403 412264 598850 606864 752230 728747 767762 778989 813442 820293 792203 880480 1880075 1980607 1206365 1011017 666372 654018 778607 779541 816336 820550 841014 853330 957397 960260 4944189 5133860 39.55 71.3 1
09:28:37 2024-01-25 648710 639672 200376 196710 316827 321839 336670 333681 213508 213874 258114 263838 299699 304520 4317383 4645805 6329634 6129682 1000964 1046808 287238 255627 263047 264997 301802 294529 287931 288636 202642 205005 685651 620803 1400359 1381322 417770 410999 598593 610456 747104 727301 774694 775031 809281 826628 793365 876335 1873477 1969274 1192729 1025384 666372 651242 783033 783492 811756 820442 849086 857055 952425 953388 4886719 5117525 39.55 71.4 1
09:28:38 2024-01-25 645227 640195 199687 196402 315659 320901 336444 332910 213508 212834 258186 262594 300610 302576 4317383 4582404 6376796 6115299 1003861 1047478 287050 251641 263451 264247 303879 293846 288458 287090 203636 204717 687101 616506 1428543 1392503 417770 411035 603192 605380 747569 733757 773390 774865 814055 827571 787542 875749 1872045 1953067 1202832 1019565 662583 652166 784182 774994 810644 825815 849086 848988 952461 960260 4972108 5123242 39.55 71.4 1
09:28:39 2024-01-25 654905 640200 200201 196710 316005 323475 333663 333537 213839 212685 258948 263032 301244 302611 4323718 4645937 6334645 6125311 1018178 1041989 285806 255807 263591 265280 301976 293362 288779 287936 203281 207508 666440 613426 1426100 1383283 416289 414117 602131 605380 758480 731210 769985 777336 816400 819837 788731 883062 1882749 1977072 1202667 1011017 662583 652166 779710 776576 818689 827562 839760 848311 962297 962485 4977189 5118913 39.55 71.4 1
09:28:40 2024-01-25 653341 640195 200831 195472 316005 324327 333987 333717 213212 212869 258150 263803 298791 304497 4317383 4639035 6304748 6125311 1009320 1044989 286843 255951 263964 264503 302685 295615 287931 287962 202606 203761 649528 617545 1419433 1372115 417177 413534 600359 608860 751129 728402 774492 779541 808950 820415 795378 881571 1872045 1970007 1219440 1016849 664474 648868 779710 784048 815144 822459 842882 857055 956720 952006 4881882 5113876 39.55 71.4 1
09:28:41 2024-01-25 643666 640006 201006 196096 316001 322853 335877 331700 213839 211539 258150 263838 300607 304175 4317383 4560244 6343962 6124678 1001038 1044138 286786 255735 262610 264247 302969 293469 287138 288137 202606 203727 659394 619163 1405271 1386591 417177 411649 604947 608860 747874 734987 773522 772670 811682 827571 792203 876997 1870816 1953104 1215673 1023197 660424 648868 784182 779504 811795 826978 848481 850156 952461 956158 4950052 5104249 39.55 71.4 1
09:28:42 2024-01-25 647570 640195 200166 196091 315302 323871 335877 331664 213873 212608 258150 263698 299699 304483 4322517 4635157 6322035 6129682 1017297 1041754 285272 251207 263777 264468 303893 292951 288477 287726 203281 203129 685651 612292 1410403 1387803 414814 412916 604947 606612 753687 733757 767762 774994 815822 825201 788695 881561 1881411 1970671 1221323 1009544 661640 652628 783033 777227 818689 827562 841562 852776 960219 955520 4990030 5132607 39.55 71.4 1
09:28:43 2024-01-25 652876 639222 201178 196671 316005 324363 333987 333446 213508 212869 258150 264542 298756 303499 4320622 4641217 6292385 6134057 1008877 1044882 285178 251347 262208 264503 302721 293881 288458 288838 201970 203795 657984 615183 1425748 1373089 416289 413534 601480 607273 753151 729469 774492 778437 806926 820415 793176 881143 1876073 1986266 1208140 1013898 665422 651242 781369 782381 817530 820442 839225 858313 961616 956871 4925391 5123242 39.55 71.4 1
09:28:44 2024-01-25 643629 640159 200473 196534 315996 322364 334640 331162 213839 212869 257933 264542 301032 304520 4314299 4612920 6314870 6124678 995351 1044882 285860 252707 263855 263623 303253 294744 287931 289347 202642 203761 663622 616666 1417241 1382302 416584 409810 602131 608860 747399 729619 773559 773766 809281 827059 795621 873148 1868160 1964397 1198724 1022469 662111 649364 786064 782936 811795 820586 847877 853330 948354 956158 4947721 5113876 39.55 71.4 1
09:28:45 2024-01-25 645494 640191 200792 196710 315524 322889 334605 330983 213873 212869 258186 263698 299734 302576 4314299 4622352 6310769 6124678 1008767 1044882 283604 252707 262645 264468 303218 293846 288779 288378 202642 207508 666440 609931 1433701 1387574 415109 409810 603838 604775 750066 733237 769474 773766 816400 826403 787579 876997 1871810 1966484 1197120 1012456 660699 652424 784182 778401 813991 826978 841648 848311 956592 955593 4989885 5123242 39.55 71.3 1
09:28:46 2024-01-25 649177 640128 199844 196731 316005 322889 335877 332724 213212 213874 257933 262927 299629 303589 4317383 4701775 6291904 6134057 1014724 1044203 285036 252707 262243 264503 302049 295438 287845 288137 203316 204717 674896 611088 1406644 1382302 415131 412264 598850 605380 752230 728230 769505 778437 811718 820559 791080 879854 1881138 1980644 1221323 1011017 666372 652424 778607 779541 816372 825228 841648 853367 957433 957547 4933451 5122870 39.55 71.3 1
09:28:47 2024-01-25 645694 639213 200062 196539 316614 321839 335877 333499 213178 213503 257923 263733 300886 304267 4314299 4622074 6301336 6124678 998077 1042358 286347 251783 263416 264468 301802 295861 288219 289493 202642 203129 666440 619310 1418002 1379364 416842 409810 598557 607952 746008 727714 774268 774994 809318 825237 793365 875711 1872146 1967878 1193423 1024654 665422 652166 783070 782936 810644 820442 849086 857092 951114 954772 4916796 5104249 39.55 71.3 1
09:28:48 2024-01-25 644122 640010 200070 197720 316005 321875 334640 331717 213690 212869 258186 263733 301312 302944 4308139 4625168 6312252 6124678 1006798 1045448 285258 252351 263855 263843 303679 293881 288779 288338 202677 204573 661184 611675 1418638 1392503 417436 409810 602335 604023 747838 731609 771268 773766 816400 826441 785835 876997 1877406 1958685 1219440 1018804 662583 652870 786412 775031 813954 824654 846634 852687 956592 955629 4989885 5111611 39.55 71.3 1
09:28:49 2024-01-25 650359 640155 200070 196735 316005 322853 335877 334005 212553 213538 258730 262927 300504 303799 4317545 4681896 6341709 6134057 1021160 1043931 285321 252529 262278 265280 302013 293846 288779 288137 203281 204717 667850 613426 1407501 1383283 415993 413534 601244 604915 753799 730675 770022 779614 816400 820451 787579 883727 1881302 1980025 1204516 1009581 662583 650949 779710 775031 819851 824654 839760 853293 963052 955556 4947721 5111611 39.55 71.3 1
09:28:50 2024-01-25 653976 640200 201006 196368 316005 324363 333987 333734 213178 212869 258186 264322 299104 305460 4317545 4641368 6286123 6134057 1011111 1040512 285294 252707 267411 264468 302190 293881 288576 288400 202005 204361 656575 617726 1408799 1372115 416584 414153 601244 607273 752616 729505 773941 778437 806890 819837 793249 881143 1877406 1986266 1221492 1015342 664474 651256 779710 784048 816372 819828 839225 858313 957397 952043 4881017 5106589 39.55 71.4 1
09:28:51 2024-01-25 643828 640195 200419 196247 315144 322889 335877 332724 213235 211539 258186 264102 300995 304425 4305064 4552002 6343962 6115023 998152 1042418 286347 252207 265680 264432 302969 293362 287138 288137 202712 203444 666088 619310 1416361 1383283 417770 411649 604693 607135 747838 733881 774492 774725 814091 827571 788768 876372 1876073 1952257 1188307 1020290 661169 651242 784182 777227 811220 824654 849086 851166 951114 957547 4952370 5121089 39.55 71.3 1
09:28:52 2024-01-25 652390 639970 199757 197145 315996 323547 333987 333030 212757 212167 258186 263514 299593 304520 4308139 4621764 6323058 6124678 1016840 1042063 285200 252707 263741 264503 304106 293362 288779 286881 203055 203444 666440 613164 1417132 1385248 414814 413207 604693 606612 753151 733793 767762 774798 814091 825237 788731 881143 1881411 1967878 1198969 1008111 660699 651242 781923 776677 818109 824654 839760 852460 960256 955593 4986464 5125017 39.55 71.3 1
09:28:53 2024-01-25 650171 639672 200341 196500 316361 323835 333987 333030 212791 212869 257752 265688 299593 303478 4308139 4692504 6267105 6143435 1014724 1043193 284543 252671 264601 264503 301941 293846 287729 289752 202135 203129 667850 611750 1423410 1374063 415109 413923 601480 608860 753830 727714 770059 779025 809318 820487 792652 881143 1874846 1984859 1200818 1011017 667145 648984 779710 780547 817530 820550 839188 855835 960256 957547 4931268 5123242 39.55 71.3 1
09:28:54 2024-01-25 647516 639713 200380 196710 315659 321613 334605 333499 212757 213538 258114 264296 299593 304483 4311383 4632431 6318557 6143789 998189 1042418 285557 255771 263820 263623 303218 294744 287764 288943 202642 203410 684201 615788 1402363 1383283 416584 412259 601706 608860 747399 729063 773941 772376 808674 827059 795621 873769 1868160 1962309 1206257 1023925 662583 649364 786375 783492 810644 820586 849086 855835 950135 954772 4933613 5115941 39.55 71.3 1
09:28:55 2024-01-25 644122 640195 200201 197326 315784 322889 334640 331448 213417 212485 258186 263733 300208 302688 4308139 4631936 6323372 6129434 1006798 1042026 285557 251816 263785 264247 303253 293694 288373 289294 203601 207172 671128 613426 1442349 1392503 417770 411035 605724 604775 747141 733237 772290 774865 816400 827023 787542 876372 1876073 1952870 1219440 1018841 662583 648948 786064 775031 811795 827050 847877 848348 955914 955593 4972160 5118951 39.55 71.4 1
09:28:56 2024-01-25 653279 640006 200062 196705 317680 322889 333663 334005 212723 213003 258984 262891 299664 304667 4314299 4658459 6330379 6134057 1019083 1043931 285646 252599 265236 265847 301343 293846 286924 287125 203138 203334 667850 613388 1408359 1383283 415403 413534 601595 604487 753296 729505 769474 779614 816400 819260 786428 882434 1881411 1974700 1125744 1009581 664000 653091 779340 776128 818689 827562 838593 851439 964418 955593 4951445 5123242 39.55 71.3 1
09:28:57 2024-01-25 652381 640195 201049 196398 315825 323871 333987 333499 212791 212854 258221 264322 300575 304353 4308139 4634065 6276571 6139339 1009802 1041681 285592 255771 264451 265174 301201 293703 287967 288137 202712 205571 643891 618427 1403227 1372115 414763 413570 600976 608860 751165 727446 772426 779614 808442 820559 793213 879817 1872082 1979606 1198463 1014399 664000 649364 779710 784048 817530 820442 839262 858313 960256 953388 4895277 5104249 39.55 71.3 1
09:28:58 2024-01-25 645273 640231 200406 196096 315861 322853 334605 333030 213417 211821 258984 264322 300279 304353 4308139 4567992 6327875 6116283 1001752 1042026 286432 255699 265424 264397 303929 292951 287103 288400 202358 206005 655166 618427 1408004 1383283 417770 411649 605316 608860 748807 733793 773559 773766 813785 827571 792203 876997 1870816 1955910 1217557 1021742 660229 649364 784182 778437 811795 824654 848481 850156 952717 957547 4942991 5115941 39.55 71.4 1
09:28:59 2024-01-25 649515 640231 200206 196398 316001 324039 335877 331986 213417 211856 258186 263698 302312 304667 4314462 4625920 6327875 6116283 1013949 1042418 284650 251452 267752 264327 304178 292951 288865 287962 202712 205221 685651 609383 1459342 1383283 415403 413534 605587 606500 753296 733793 767762 775031 816400 820595 788731 879854 1880075 1971476 1197120 1011017 660699 648948 784182 778437 816372 824654 842919 850797 956371 955593 4989885 5125293 39.55 71.3 1
09:29:00 2024-01-25 648978 640164 200062 197326 316005 323870 335877 333499 212791 213751 257752 264137 302098 304199 4314462 4714001 6332383 6133876 1014724 1044708 285321 255843 263047 264397 301379 295474 288458 287997 203636 204717 681628 612550 1408073 1383283 415403 412300 601480 605417 752230 727337 768891 780756 815244 820487 791678 881143 1881302 1980644 1190123 1012456 666198 652691 778607 778437 816372 826394 842919 853367 961964 958903 4933613 5125293 39.55 71.3 1
09:29:01 2024-01-25 650133 640195 200376 195501 315880 323607 333987 334005 213269 213153 258186 264137 302348 305283 4311383 4633531 6312215 6116354 1003182 1043931 291258 255339 263047 265139 301272 294816 288576 288435 202677 203444 666440 620194 1414837 1379364 417110 411685 601706 607997 747178 727887 774731 777300 814091 825237 793365 876997 1872045 1970044 1217557 1020290 666198 649364 780816 781827 811618 820550 846671 857092 956863 952043 4874024 5106589 39.55 71.4 1
09:29:02 2024-01-25 643261 640200 200027 196096 315218 321911 334066 332022 213087 213003 258037 262489 301421 305571 4308139 4591313 6369428 6098719 1003898 1043895 286835 255699 263595 264362 302332 295030 288865 286942 203316 203163 663622 618719 1405249 1390529 417770 411071 604975 606705 746745 734013 772426 773863 814132 824627 788768 875749 1872045 1953141 1206365 1019565 661640 651242 784182 778989 810644 825851 849086 852888 952498 957547 4952370 5111912 39.55 71.3 1
09:29:03 2024-01-25 652390 640231 200201 196675 316001 324663 333987 332526 213417 211856 258471 263514 301099 305645 4308139 4639185 6330341 6116354 1021272 1046808 285521 255843 264405 265475 303218 293675 287138 287160 202712 207543 687101 613426 1410942 1383283 416584 414189 601480 606180 754761 731645 771192 779614 816400 820451 787579 883765 1881302 1979205 1202667 1009581 662583 652166 779710 779577 819851 826432 839760 850834 963052 955629 4966532 5125293 39.55 71.3 1
09:29:04 2024-01-25 652390 639227 201045 196671 316005 324663 333987 333499 212757 212521 257604 264578 299104 305571 4314299 4634218 6312215 6116245 1008929 1045248 287238 255735 262208 265404 302119 294744 288458 288601 202606 204717 675553 619163 1420812 1374063 418365 413171 599774 608428 750479 728747 774108 779577 809281 820559 793365 879500 1872008 1970331 1195272 1022469 666372 648409 780816 781827 811795 820514 847237 857055 956592 956158 4888166 5117525 39.55 71.3 1
09:29:05 2024-01-25 644016 640155 200001 196667 316096 321839 335353 332688 213348 212968 258183 262638 300259 305317 4311218 4603901 6383038 6115299 1000181 1041989 287036 255951 263416 264984 304199 295615 288413 287726 203281 203551 681301 620194 1423119 1388558 417770 412228 605550 608588 747141 735355 774492 774865 811718 827303 791642 875674 1873477 1955873 1221323 1021742 660699 650284 784182 778952 811795 828732 849086 853384 953811 959240 4954984 5121178 39.55 71.3 1
09:29:06 2024-01-25 651393 640191 200350 196667 315302 324592 335623 331951 213417 212450 258399 263698 299593 304667 4310940 4624152 6331753 6128597 1016175 1045248 284703 251417 262208 264468 303963 293846 288779 287787 202677 203410 685651 611783 1430693 1388202 415109 411938 604693 606500 752230 733757 767725 774865 814055 826628 790970 878531 1880075 1967878 1200818 1011017 661640 653091 784145 778364 818165 827562 841014 850760 956008 961804 4987621 5113876 39.55 71.3 1
09:29:07 2024-01-25 649172 640410 200341 196671 316005 323835 335877 332910 212757 213153 257568 265603 301312 304778 4308139 4674781 6276148 6134057 1015448 1044506 284578 251382 262610 264432 303357 293739 287729 289752 202606 203585 673663 611675 1438555 1375044 415403 413498 601907 608860 755436 728747 772290 778401 809853 820523 794102 882397 1880075 1986266 1198969 1012903 668094 654482 780816 781273 817530 824610 841648 857092 960219 958903 4938038 5126530 39.55 71.3 1
09:29:08 2024-01-25 646961 639186 200350 196680 315624 320901 334640 332994 212757 213153 257568 263979 299593 304409 4308139 4622352 6312140 6115299 998361 1045322 285485 255663 263890 264432 302083 294944 287122 288636 202465 205005 685651 618868 1481652 1381322 417177 409775 598557 608343 747104 728747 774492 774994 809281 827571 795378 874429 1870816 1962272 1191574 1025528 665897 650284 784182 782936 810644 823004 850296 857665 951751 954735 4898482 5108153 39.55 71.3 1
09:29:09 2024-01-25 643629 640159 199513 196710 315179 321839 334569 331986 213586 213117 258364 263207 300469 303731 4314299 4622465 6363455 6110938 1007983 1041879 286325 255843 263635 264212 302933 296008 288454 287059 203281 204430 673487 613313 1403321 1392231 417770 411035 602131 605344 746708 735084 773390 774865 816400 826405 787505 875711 1872045 1953067 1216676 1018804 662583 653091 784182 774994 811795 827014 849086 851561 953884 962485 4966532 5104366 39.55 71.3 1
09:29:10 2024-01-25 653242 643713 199683 196744 316001 322853 333987 334005 212395 213153 258399 262734 299593 303867 4317545 4659814 6340129 6113401 1015448 1041768 285276 250613 263047 264468 301343 295251 288373 287962 203281 204430 673487 615959 1405616 1386232 416584 412300 599774 605637 752230 728563 769437 781273 814018 820487 791044 882397 1882749 1980644 1190123 1013177 668094 652691 779710 779541 816372 826978 843208 853330 961616 959581 4938315 5123242 39.55 71.3 1
09:29:11 2024-01-25 650092 642038 200384 196701 317092 322364 335877 334005 212723 213602 258001 263979 301421 305571 4317383 4625168 6330454 6120310 1003046 1045544 287453 252745 263820 265280 302261 295538 288458 288698 203245 203727 669259 620497 1403017 1383283 418365 411035 599774 607997 747838 728563 774694 776713 811645 826987 795056 878873 1873477 1970671 1217557 1025801 668278 652166 784182 784048 811795 820478 848173 858313 953848 956158 4889117 5104249 39.55 71.3 1
09:29:12 2024-01-25 644020 640200 199679 196671 316101 322554 334640 332724 213417 213340 258399 262769 300752 304667 4306294 4622503 6339784 6124678 1007515 1046797 285588 250613 263855 264027 304106 294672 288333 288983 202677 204717 652403 613063 1429783 1395128 415403 411035 603838 605344 751697 734046 770022 774865 815955 827023 788136 881571 1877406 1968524 1221323 1013898 662583 653650 786412 779577 815758 827562 846298 852650 956044 963109 4989885 5107928 39.55 71.3 1
09:29:13 2024-01-25 649060 639938 200167 196710 316001 323344 335877 333499 213383 213602 257533 264825 299840 303436 4313931 4699182 6293168 6124678 1014724 1048112 284614 250613 262828 264468 303218 295359 287693 288873 202677 203410 670668 611675 1417596 1381322 415403 412916 599439 608428 753687 728747 769785 777263 811718 820523 793365 883062 1877406 1984859 1202667 1013177 667145 648948 781923 781827 818689 820514 843172 857702 960219 958903 4928910 5113876 39.55 71.3 1
09:29:14 2024-01-25 645715 639672 200380 196667 316614 321839 334605 333969 212757 213317 257966 264384 299595 305317 4313931 4622503 6321344 6120310 1000213 1044804 287139 251996 263820 264468 302261 295109 288337 288838 202642 203444 665031 619310 1445752 1382302 417770 410999 599774 608860 747288 728365 774422 776128 810462 826987 795056 876372 1872146 1967878 1213790 1023619 665897 651242 784182 784048 811220 820478 848825 858313 952461 956158 4896098 5113876 39.55 71.3 1
09:29:15 2024-01-25 645854 640195 199848 196740 316101 322328 334675 332454 213417 213153 258399 264014 300752 304778 4313931 4622503 6327602 6115946 1006081 1047598 286516 252531 263855 264468 303182 294501 288743 288741 203281 204573 679124 613426 1412562 1392503 417770 411035 602763 605344 746745 732682 773390 774865 816400 826987 787505 875711 1872045 1950303 1197120 1019528 662583 648948 786064 776677 811795 827050 849086 851598 955237 955593 4976322 5104249 39.55 71.3 1
09:29:16 2024-01-25 652280 640195 200201 196675 315996 322853 333987 334005 212791 213153 259048 263172 299875 303436 4317006 4647185 6331085 6115946 1020395 1048390 286745 251172 262208 265723 302261 293703 291029 290146 203281 203410 667850 614911 1424977 1383283 417140 413534 602131 606612 754761 731645 770059 779614 816400 820451 788695 885023 1885312 1977072 1206365 1010299 664474 652870 780816 777263 820433 827014 839151 853019 964418 961035 4954795 5126897 39.55 71.3 1
09:29:17 2024-01-25 653316 639970 201190 196760 316005 324857 333987 333969 213383 213153 258435 264825 298932 305571 4323395 4628475 6293570 6129682 1010390 1041768 285316 251347 262208 264503 303182 294744 288743 289514 202323 203795 656575 615788 1418327 1373089 416584 414153 601480 609027 754365 731609 772389 779614 809245 820523 794934 883727 1880075 1986266 1202490 1016065 665897 652183 781369 784048 818109 820478 841685 858736 960219 954772 4891288 5111799 39.55 71.3 1
09:29:18 2024-01-25 641955 640159 200380 196461 315183 323344 336120 331448 213748 213153 258001 265342 299595 303393 4316968 4583181 6294046 6120310 1001759 1045100 286767 251347 263012 264503 305070 293362 288806 289612 203057 203795 662212 618275 1422597 1386484 417770 414507 605809 609063 751697 734838 774658 774058 813442 828808 793365 879537 1872146 1958685 1191574 1024654 661640 650284 788608 781827 811618 827562 849086 853293 955237 958903 4947721 5104249 39.55 71.3 1
09:29:19 2024-01-25 651947 640231 200350 196705 314960 324893 333987 333265 213451 212819 259016 264014 299840 302718 4313931 4635157 6321706 6124678 1019016 1044989 285909 251827 263964 265466 304106 293694 287975 290851 203281 203727 687101 614911 1395611 1386591 415403 415228 605587 607997 754873 734921 770022 774644 816400 827571 792203 881143 1880075 1967878 1200818 1011017 661640 653091 786412 779541 818689 827050 841648 852044 960256 955629 4990294 5123242 39.55 71.3 1
09:29:20 2024-01-25 649478 640159 200380 197283 316001 323871 334569 332994 213235 213153 257604 264507 299840 303227 4313931 4697963 6274813 6134057 1016363 1044231 284365 251874 262793 264468 303182 293694 287931 290017 202642 203444 688551 611675 1444082 1377411 415403 415228 600783 609533 754365 726787 772290 778025 811645 820523 795621 883727 1877406 1986266 1215673 1015342 667145 653091 784182 783492 819270 820550 841648 858313 963016 957547 4914855 5113876 39.55 71.3 1
09:29:21 2024-01-25 644122 639974 200376 196710 315174 322853 336155 331951 213417 213153 257640 264860 299734 302718 4313931 4606330 6312403 6125311 995351 1042284 286177 251161 263820 263588 303253 295194 288048 289607 202606 203761 663622 616065 1411528 1382302 416584 412514 603192 608860 747309 731091 772974 774865 810462 829428 793213 876372 1870816 1966484 1213790 1025838 665422 651242 787493 784048 811220 820550 848445 857702 952191 956158 4920722 5119214 39.55 71.3 1
09:29:22 2024-01-25 644769 640195 199757 197321 316354 322364 335614 331986 213417 213153 258399 264014 299911 302761 4301606 4622503 6339784 6125311 1006798 1046808 285236 252297 263855 264468 303218 293917 288779 291463 203459 204717 651069 613426 1407063 1395472 417770 411035 603838 605380 748933 732810 772290 774865 815991 827059 788136 876997 1876073 1964434 1219440 1018804 662583 652728 787493 777227 815758 828216 847877 852650 956720 962465 4980506 5115941 39.55 71.3 1
09:29:23 2024-01-25 651297 640159 200070 197013 315825 323835 335732 333734 212791 214202 258218 263979 299911 301763 4313931 4687070 6331085 6134057 1016175 1042026 286146 252562 263416 265652 301343 295682 288779 290399 203780 203129 673487 614037 1408888 1384591 417177 414480 602131 606612 754761 732682 771740 781864 815955 820523 789886 885691 1881265 1980607 1190123 1011017 664474 648984 781561 778401 819851 826396 839262 853293 965515 955629 4944189 5125293 39.55 71.3 1
09:29:24 2024-01-25 652853 640195 201330 196398 315856 324857 333987 334005 213417 213153 258399 264419 298932 304604 4313931 4634587 6294121 6125311 1010353 1040512 286146 252635 262208 265687 303182 294744 288779 291015 203175 204779 657329 618427 1405558 1373089 417770 414480 602131 609063 752230 729542 774762 781310 809013 824655 795533 882434 1877406 1984588 1221661 1016789 664474 651242 781561 784048 818689 820478 842919 860187 963016 956195 4888176 5104347 39.55 71.3 1
09:29:25 2024-01-25 645036 640006 200980 196701 315214 322889 334335 333499 213748 211856 258435 264789 299069 304568 4301606 4564294 6339279 6115299 1001038 1042382 287023 252635 263630 264468 303218 293846 287975 290508 203175 203761 667334 619310 1440835 1386591 414763 412300 606262 608860 750066 736102 774731 774865 815289 824663 793365 878873 1873477 1958685 1221323 1023197 661169 650320 784182 781827 811618 827050 849086 852007 953884 958903 4950052 5104249 39.55 71.3 1
09:29:26 2024-01-25 652587 640227 200350 196701 316005 324604 335877 332994 213930 212819 258435 264014 299911 304630 4303202 4621764 6321706 6115299 1016840 1042026 285873 252707 263964 265687 303182 293694 287975 290399 203495 203444 672958 615349 1404650 1383283 417177 414845 603838 606500 755972 733757 772290 779614 811365 820523 788731 885691 1881265 1975441 1188307 1011017 664474 652691 780816 777263 819851 826396 839262 853330 964418 961107 4934790 5123242 39.55 71.3 1
09:29:27 2024-01-25 652411 640155 200376 195518 316136 323871 333987 334005 212791 213602 258218 264014 299875 306547 4304471 4627970 6302752 6124678 1009118 1042284 287238 252671 264638 265834 302261 295445 288779 288943 203175 203585 666440 619310 1401815 1374063 417772 413534 600359 609063 751697 729067 774768 780756 811682 827303 793365 878568 1876073 1971440 1198969 1019565 666198 648868 781369 784048 815794 825228 846671 857092 957397 953706 4858583 5099324 39.55 71.3 1
09:29:28 2024-01-25 645952 640020 200210 196402 316167 322889 334605 333499 213417 213153 259234 263172 299911 304105 4304192 4572229 6359221 6110938 1001038 1043931 287328 252671 263486 264468 303182 294259 287975 286985 203673 203727 666440 620797 1422786 1391516 417735 412336 606445 606338 753424 735876 774694 775067 815244 827974 792802 876997 1877406 1955910 1167316 1021742 662583 652166 784182 778401 811685 828835 850902 850797 953884 955556 4952370 5115941 39.55 71.3 1
09:29:29 2024-01-25 653040 640195 200384 196705 314963 324893 333987 333740 213748 212485 259052 263795 299911 302718 4306371 4653957 6321157 6124678 1018178 1045448 285592 252671 262977 266095 302634 294537 288159 288137 203816 203761 667850 615349 1416660 1386591 417177 414809 604947 607135 756113 734834 772290 779025 815991 820559 789886 885691 1881265 1977072 1200818 1010299 662583 653091 784182 778989 821015 828252 841685 852044 963052 961035 4990906 5113876 39.55 71.3 1
09:29:30 2024-01-25 652853 639227 200415 197154 316005 324363 335877 333734 213417 213153 257675 265603 299595 302683 4304471 4665592 6265434 6119246 1008877 1042284 285780 252707 264638 264503 303522 294744 288779 288873 202253 204327 657984 616666 1410476 1374063 416584 414480 602131 609063 755023 731645 772463 780756 809318 820523 796133 883727 1877406 1986266 1225330 1014399 665897 652166 781923 784048 818689 820478 841685 860950 963052 956871 4902815 5104249 39.55 71.3 1
09:29:31 2024-01-25 642147 639222 200419 196705 315179 323607 335649 331722 213485 213153 257604 264860 299421 302718 4306153 4550385 6325935 6110938 1001752 1041644 286432 252599 265837 264503 303820 292915 287914 288299 203033 205870 656575 618719 1399685 1384396 417770 412300 605809 608860 751697 734834 774694 774865 814055 827571 793093 876997 1870816 1958685 1217557 1024379 660699 650320 784182 780719 811795 827050 849086 853293 953884 958903 4942991 5096975 39.55 71.3 1
09:29:32 2024-01-25 651201 640236 200376 196710 316005 324676 334569 332634 213782 212819 258435 264014 299875 304630 4304471 4631277 6312140 6122044 1016840 1044580 285156 251803 264228 264327 303820 293604 287138 287997 203281 205293 677340 611349 1414583 1387574 415403 411685 604947 607135 753830 734834 770022 774865 815991 824663 791968 879854 1880075 1967878 1221323 1013623 662111 653650 784352 780683 817530 827014 844192 852687 957470 962465 4987621 5111611 39.55 71.3 1
09:29:33 2024-01-25 651209 638291 200376 197326 316005 324363 334335 333030 213383 213153 257640 265603 299840 305580 4304471 4682893 6275232 6136521 1014724 1041287 284685 251803 265461 265174 303182 294708 287967 290228 202642 205293 670140 612550 1424605 1377411 415403 414189 602131 607309 754181 728438 773390 779651 811682 825237 797170 883765 1880075 1992093 1210023 1017320 667145 653091 783070 784048 819851 824961 841685 858313 963052 957547 4914855 5115941 39.55 71.3 1
09:29:34 2024-01-25 643828 640195 200699 196701 315218 323871 336155 331986 213860 213452 258037 264860 299630 303393 4304471 4601609 6294046 6122718 1001796 1043931 286432 255843 265837 264538 305070 295596 288779 289752 202642 203761 681301 618427 1422894 1383283 417770 412880 605587 609099 751658 734926 775372 774865 812867 829500 793213 876372 1872045 1962272 1200607 1023197 662583 650320 788320 784048 815180 825448 849086 857092 953884 957547 4933613 5096937 39.55 71.3 1
09:29:35 2024-01-25 644579 640092 200376 196710 316001 324628 334640 331753 213417 212819 258435 264419 299875 302718 4303020 4627970 6331424 6125900 1018290 1044708 286432 250648 264414 265847 303218 293846 288115 287897 203316 205257 667850 615183 1407501 1387574 416584 414809 605550 607135 755972 734577 771192 777336 811329 825237 789886 886322 1881302 1974272 1223207 1011017 662307 653091 784182 779541 819851 827086 841685 852044 961653 961071 4999264 5115941 39.55 71.3 1
09:29:36 2024-01-25 650928 640267 200384 197150 316005 323907 334605 333499 212826 213153 257640 265975 299911 302222 4304471 4693075 6274813 6125862 1010316 1042418 285521 251417 264638 265439 303182 294744 288779 289550 202465 206124 666793 614037 1424421 1374063 416289 414480 602131 609063 755436 732899 772426 780756 810462 820595 795533 886322 1877406 1989232 1193423 1014619 667821 654018 782478 783492 818689 820550 841685 858350 963052 957547 4914855 5119214 39.55 71.3 1
09:29:37 2024-01-25 645499 642152 200406 196539 315148 323344 334675 331484 213782 213153 258001 264860 299386 303428 4299255 4569379 6313049 6122044 1003898 1044708 286517 255879 263451 265068 304927 293433 287774 288908 202677 203795 678401 618795 1419973 1384591 417770 412300 605121 608167 751165 733942 774145 774315 811682 829500 793213 876997 1872008 1962309 1206257 1021742 664198 650284 787762 784048 811581 825228 849086 857092 951114 957547 4925391 5100872 39.55 71.3 1
09:29:38 2024-01-25 645036 644049 200415 196744 315996 324893 334371 332760 213782 213003 258471 264014 299911 302718 4292969 4626288 6303066 6113299 1015393 1045484 284938 251417 262828 264847 303820 293810 288779 288741 202712 203620 666440 609931 1423215 1387574 415403 412300 605587 607997 753296 736034 769474 774447 816400 827571 792240 883099 1880075 1972217 1198969 1011017 662583 648984 784182 780719 818689 827050 843918 853330 960256 955629 4987621 5104286 39.55 71.3 1
09:29:39 2024-01-25 649515 641175 200419 196778 316005 323511 334371 333734 213269 213276 258037 266561 299630 302258 4282741 4623291 6284993 6127095 1009651 1042382 285713 251382 262243 265439 304451 294466 288779 288908 202500 204429 659394 618428 1413006 1371571 417177 414809 603106 610428 753687 731645 774459 781310 809926 820595 796733 885061 1880075 1990644 1196840 1014436 666161 652628 783070 782966 819851 820586 844364 857531 963052 957547 4903092 5106589 39.55 71.3 1
09:29:40 2024-01-25 644765 640200 200870 196573 315694 323379 335649 331986 213782 213153 258073 265603 299560 304140 4292969 4585399 6298572 6122044 1003898 1045448 286432 255843 263486 265068 305284 293810 287103 289550 202677 203829 663622 619310 1422634 1383283 414763 413243 605587 609099 752230 734926 776736 774865 814091 828880 793176 876997 1872146 1962309 1206257 1023197 662583 650320 788878 784048 815180 826978 849086 857092 953884 960407 4931268 5093306 39.55 71.3 1
09:29:41 2024-01-25 645952 640267 200070 196710 316001 324893 334605 332490 214113 213003 258970 264014 299875 304847 4292969 4612641 6314449 6117039 1016728 1043931 285650 251382 267374 265351 304667 293846 287739 290953 203351 203585 666440 613501 1407553 1386591 416312 411974 604693 607952 751546 735355 770642 774865 811365 824663 791117 878568 1877406 1968613 1219440 1016598 662583 655376 787762 778437 815794 825851 847274 853330 956044 963898 4995374 5113876 39.55 71.3 1
09:29:42 2024-01-25 647534 639934 199992 197120 316001 323835 335877 333969 212723 214052 258114 263172 300752 303832 4299095 4681532 6312328 6125824 1017590 1044634 285356 251382 263047 265245 302932 295087 287931 289242 203245 203129 676306 611976 1421460 1383283 415403 413498 599439 608428 755436 727815 771743 778952 814018 825237 793365 883727 1882749 1986266 1202667 1013177 667619 653797 781923 781827 818689 825228 842845 858313 961579 960260 4928910 5111799 39.55 71.3 1
09:29:43 2024-01-25 645943 639186 200376 197706 316005 322364 336120 331951 213235 213153 257568 265714 299595 304594 4288356 4563625 6312328 6107512 1003084 1045374 287036 250613 263416 264468 302932 293703 288719 288229 202395 203795 657984 619980 1400542 1383283 417110 414639 606240 608860 750553 735876 774694 774644 815244 826405 792765 876997 1872045 1957297 1226973 1023197 662583 652166 786301 779541 813526 828216 850902 852007 955643 955556 4953588 5096937 39.55 71.3 1
09:29:44 2024-01-25 652853 640231 200384 196705 315820 324929 335877 333499 214079 212783 259198 263979 299840 304557 4299095 4641368 6312102 6134067 1019083 1044989 285945 250648 262243 266095 304414 294315 288779 288365 203601 205571 688551 616065 1437635 1383283 417473 414772 603568 606500 756508 733757 772290 781864 818067 820487 790410 886322 1886652 1980607 1125744 1011017 665422 652655 781923 778401 821015 827014 841014 853293 966836 961071 4938315 5117525 39.55 71.3 1
09:29:45 2024-01-25 651393 639902 201502 196701 316005 324556 335877 333969 213417 213602 258399 264789 299523 304568 4292969 4626602 6293962 6116784 1008133 1046697 287238 251382 262788 266095 302685 295359 288856 288838 203281 203761 666440 619607 1414691 1374063 418067 414772 603229 610592 752230 729505 776383 781310 811712 826403 795621 879817 1877406 1977072 1221323 1018804 667145 649364 781923 785220 817530 826394 847877 858313 960219 956158 4868998 5096900 39.55 71.3 1
09:29:46 2024-01-25 646319 640191 201015 196394 316101 323475 334605 333734 213417 212783 259234 264419 299595 306204 4289730 4549122 6359520 6111895 1003084 1041879 287036 255771 263820 264468 303218 295350 288579 287892 203744 203761 683658 619683 1428450 1388558 417110 412880 606875 608860 749339 735876 774731 775067 815822 827023 793365 878873 1877406 1958854 1206365 1021742 662583 652628 786412 779577 813342 828835 848445 852044 955914 960767 4953588 5113876 39.55 71.3 1
09:29:47 2024-01-25 652374 640195 200380 196740 315880 323835 333987 334005 213713 213153 259016 263979 299770 304378 4289730 4639598 6330176 6125862 1018515 1044100 286799 251382 263047 266242 301308 295395 290172 288943 203887 205005 673487 613426 1407214 1386232 417177 413498 601208 607997 753830 729596 772290 782973 817557 824388 793365 882434 1886652 1983452 1195570 1013898 667145 654574 781369 780683 818109 827562 845393 855835 965786 962429 4928910 5111574 39.55 71.3 1
09:29:48 2024-01-25 649442 640168 200376 195518 316132 323871 335877 334005 213235 213751 258435 264789 299875 307206 4292969 4626136 6312328 6116283 1004521 1041879 288048 252887 263855 265648 302225 296299 288743 289277 203281 203727 666440 620497 1411098 1383283 418362 412264 601208 610319 750030 729469 776971 778989 812830 826140 798108 876997 1872008 1970671 1217557 1026566 667619 652166 785296 784048 811795 825228 848445 859537 953884 957807 4886719 5108153 39.55 71.3 1
09:29:49 2024-01-25 645947 640195 199996 197146 316579 322853 336401 332994 213782 213602 258435 264454 299558 305188 4299095 4604345 6321706 6122044 1009633 1047478 284472 251382 263890 264186 304035 293703 288743 289612 203281 203727 666440 612272 1410363 1395472 417177 411649 603838 606500 751658 733876 771706 774865 817144 829695 788695 878531 1877406 1970671 1176733 1016789 662583 654610 787762 779541 817530 826396 847274 853330 956008 963862 4990294 5104324 39.55 71.3 1
09:29:50 2024-01-25 649596 639672 200350 197639 316005 324327 334605 333969 213417 213751 258001 264825 299488 301728 4299095 4688497 6293570 6126567 1016175 1046734 284907 251382 263012 265280 303218 295445 288833 290322 202642 203727 667850 611600 1420858 1401932 416584 414772 603229 609063 756236 729469 774492 781273 811682 820559 795533 885061 1881411 1986266 1198969 1013898 668094 652655 784182 784048 819913 825228 844155 859537 963052 961767 4928910 5113876 39.55 71.3 1
09:29:51 2024-01-25 645036 639672 200406 196710 315655 322817 336391 332958 213417 213751 258399 264860 299840 305211 4299095 4605395 6303057 6117039 998152 1048297 286476 251138 263635 264247 306132 294744 288671 290388 202642 204361 684201 616948 1406072 1383283 417770 412916 604947 609063 751273 733757 776628 774865 811682 829536 795533 876997 1873477 1962309 1204373 1024654 664000 651242 788878 784037 811618 827562 850894 858313 952461 957547 4928632 5104511 39.55 71.3 1
09:29:52 2024-01-25 645685 640155 200384 197317 316005 323835 335649 332131 214113 213452 259016 264789 299911 301799 4299095 4608848 6329634 6122718 1013277 1049715 284574 251768 263820 264503 303785 293846 288743 289172 203245 203761 667850 611750 1455122 1391165 415403 414117 606445 608428 754761 735881 770022 775031 816400 827571 793115 883099 1882749 1971476 1221323 1015398 662583 654610 786611 781827 818689 829225 844155 853330 957433 962429 4980506 5113876 39.55 71.3 1
09:29:53 2024-01-25 649521 640159 200419 197296 316005 324628 336351 333734 213748 213452 258001 265975 299630 302222 4302321 4684554 6278559 6127095 1012544 1045211 285343 252049 262208 265280 303218 295174 288779 290423 202465 203795 662212 614911 1410476 1374063 416584 414809 602131 609961 755836 732163 773522 781310 809890 820559 797261 885023 1880075 1989085 1210023 1016123 667619 653091 783231 784048 821015 825971 842919 860913 964418 957547 4900050 5110231 39.55 71.3 1
09:29:54 2024-01-25 642262 640001 200839 196701 315655 324327 334605 331986 214113 212783 258435 265603 299840 304069 4299095 4537384 6330011 6094387 1000218 1047478 287395 252707 263416 265059 303182 293881 288781 290508 203636 203761 685833 619310 1431116 1388558 418960 412336 606875 608750 751129 735619 776383 773863 815822 826405 793365 878531 1872082 1958685 1202667 1023197 662307 652166 784182 781827 811618 828252 848445 853293 955237 955593 4950052 5096937 39.55 71.3 1
09:29:55 2024-01-25 651389 643523 200380 196705 315148 324893 333987 334005 213417 213003 259234 263575 299875 302683 4292969 4627504 6329634 6117669 1019083 1041879 286217 252707 262610 266095 303182 293846 287975 290810 203995 203761 669259 615788 1423227 1387217 417770 414809 602763 606500 756508 732862 773390 781864 815991 820523 791044 888218 1886652 1980644 1206365 1010299 666198 652655 781923 779541 821015 828252 841412 853330 965786 962465 4934790 5113876 39.55 71.3 1
09:29:56 2024-01-25 653341 642084 200411 196710 317092 323835 335877 334005 212791 213939 258435 264789 299875 304533 4285552 4611091 6315685 6126330 998790 1046128 286253 252707 265373 264432 302825 295395 288707 289787 203353 205870 666440 615788 1430690 1380456 418960 411795 602131 609063 747874 731645 774658 776614 811645 829464 795533 876997 1876073 1970368 1217557 1027333 667145 652628 786611 784074 811795 825228 853220 860187 953848 957547 4900854 5104511 39.55 71.3 1
09:29:57 2024-01-25 644122 639974 199713 197669 316132 322889 336355 333499 213930 213153 259016 264419 300681 301516 4292969 4607181 6329634 6117077 1010390 1048223 284507 252707 263785 264468 305106 293881 287103 288943 203496 203795 687101 611675 1416103 1392503 417177 412121 604947 606275 751546 735355 772644 774410 818372 828844 791044 879854 1880075 1970044 1198969 1018804 664000 654610 787762 777263 816372 828216 849403 853367 957397 963862 4971128 5108266 39.55 71.3 1
09:29:58 2024-01-25 649623 640159 200473 197150 315148 323835 334569 333499 213417 214202 258399 264419 299911 303694 4292969 4676375 6320201 6122718 1013164 1048223 286217 252707 266020 265245 302261 295474 288784 288741 203995 203129 674896 613426 1411515 1383283 417770 413390 601480 607135 754365 729592 772015 782973 816400 820595 793365 883727 1886652 1984859 1193754 1013898 668094 654610 781369 781273 818689 826432 846336 857092 965786 955593 4931268 5096937 39.55 71.3 1
09:29:59 2024-01-25 650913 640200 201104 196710 317092 322853 334640 334005 212791 213751 258399 264825 299875 303393 4299095 4620481 6316877 6122232 998790 1044807 285490 252707 265187 265245 302685 295295 288373 289493 203353 205690 685651 617024 1457298 1382302 417497 411506 602131 608597 752353 729505 774305 774994 811718 829464 795533 876997 1875800 1969274 1215673 1026566 667619 652819 784182 784048 811795 820586 850290 860913 955237 957547 4905143 5104511 39.55 71.3 1
09:30:00 2024-01-25 643666 640128 200380 197347 316001 322853 336155 332490 213748 213153 259048 264419 299875 302761 4292969 4606121 6320201 6113976 1009670 1048223 284436 252707 263785 265059 304035 293703 286859 291427 203033 205257 667850 612550 1412292 1392503 417770 411831 604693 606275 752727 733881 772290 774410 818372 829464 788768 878568 1881411 1967878 1200818 1016789 662583 654909 788320 779577 816372 827050 848481 856445 957433 965298 4990294 5113876 39.55 71.3 1
09:30:01 2024-01-25 647570 640128 200201 197517 315148 324363 334640 333969 212791 217622 258435 264419 299629 302222 4292969 4667116 6320201 6122440 1017515 1046734 285703 252707 263749 265546 301237 295646 287958 288400 203779 205257 674896 613426 1408073 1383283 417177 413246 602131 606705 753687 731645 772290 783813 815955 820523 792802 883690 1884134 1983452 1204516 1015342 667145 653650 781369 779169 819270 826432 846032 857092 965786 961071 4931268 5115941 39.55 71.3 1
09:30:02 2024-01-25 652550 640195 200831 196079 316136 324893 335877 334005 213451 213452 258399 264600 299410 305535 4299095 4629870 6315685 6113976 1009651 1041103 288011 252707 265085 265954 301905 294565 288779 288873 203412 206124 685833 619310 1408073 1374063 418435 414290 603229 610592 752230 730583 777008 784085 811718 827571 794934 883099 1880197 1975671 1198969 1017357 667145 651242 783033 785812 818689 825228 847877 857531 961653 956195 4867045 5130866 39.55 71.3 1
09:30:03 2024-01-25 648636 640231 201015 196671 316101 323607 334640 333969 213451 213153 259634 264384 299770 304640 4283617 4550592 6348574 6108309 1003898 1046734 287773 252224 264560 265918 304106 294744 287739 288137 204601 205834 687101 619310 1402716 1392503 418399 413282 606672 607997 750479 736925 774731 777300 811365 829464 792802 878873 1880075 1955910 1183367 1020290 665422 652691 788613 779541 811618 829491 850290 852044 956321 961071 4952375 5082394 39.55 71.3 1
09:30:04 2024-01-25 653779 640231 200380 196740 315816 324893 333987 334005 213451 213153 259634 264014 301476 304630 4289910 4630079 6320592 6122718 1021272 1049789 286253 251698 263749 266772 303182 293703 288448 288435 203636 205571 669259 619499 1412478 1386591 417770 414881 605809 607997 755848 735968 773957 781310 818104 825237 792240 886322 1886652 1980374 1204516 1011017 664000 652655 784182 780719 821015 829491 842919 853367 965830 963898 4966767 5104253 39.55 71.3 1
09:30:05 2024-01-25 652853 639938 201326 196744 315780 324929 334605 334005 213896 213602 258471 264860 299615 305534 4299095 4619249 6292335 6117669 1009651 1048297 286253 252049 264711 265360 303182 294529 287103 288908 202677 206186 655166 620388 1402637 1374063 417770 414845 603531 610897 754761 731682 774731 781864 811449 825237 799067 886322 1880075 1985995 1211896 1017320 665422 652628 783070 784147 820433 820586 844155 857568 965101 957547 4893699 5082394 39.55 71.3 1
09:30:06 2024-01-25 643210 640195 201015 196701 315897 323835 335614 331717 214147 213153 258435 265603 300562 304140 4289910 4558501 6311567 6113976 1002430 1047478 287023 252707 263785 265546 305070 293433 288010 288908 202712 206186 687282 620826 1403498 1384628 417110 413534 606998 609961 752230 735881 777008 773899 814974 829500 793176 878247 1872045 1962038 1206257 1024654 662583 651242 788878 784048 816372 824654 849086 857092 955503 955520 4928910 5106589 39.55 71.3 1
09:30:07 2024-01-25 647678 640267 200419 196740 316005 324929 335614 332994 214113 213153 258471 264454 300504 303642 4292969 4602005 6320201 6122718 1014559 1048223 284943 252084 266020 265139 305536 293881 288518 288873 203601 205545 685651 610975 1437420 1390529 416584 412300 606998 606500 753830 735876 772290 775031 819297 828261 792802 881143 1881228 1971476 1198969 1019565 664474 655572 788878 779614 817530 827633 849086 857092 959162 965980 4982902 5113876 39.55 71.3 1
09:30:08 2024-01-25 647570 640231 200201 197360 315659 324363 334640 334005 212791 217928 258471 264384 301086 302683 4299095 4667116 6330011 6132137 1019008 1044174 286727 252084 263785 265954 302225 295682 287940 288391 203957 205257 673487 615183 1424123 1386591 417770 414881 604386 606612 756398 733793 773390 782418 819912 820595 791044 886322 1886652 1983452 1213760 1013177 665688 654610 781923 780719 821015 828252 842919 855835 967524 963181 4931268 5115941 39.55 71.3 1
09:30:09 2024-01-25 652853 640195 201326 196394 315179 324929 334101 334005 213451 213751 258471 264825 299333 306988 4292969 4629870 6311173 6123381 1009651 1041952 286718 252887 264711 265989 303146 295402 288779 288807 203316 206450 654470 619607 1400860 1374063 418399 414845 604851 610428 753830 731682 777008 782973 814091 826987 797863 883727 1880075 1983452 1217654 1017357 666161 651242 783070 784110 820433 820586 846032 860043 963368 957547 4874024 5115941 39.55 71.3 1
09:30:10 2024-01-25 646619 640010 201045 196564 316132 323607 334605 332994 214113 212819 258471 264860 299558 304568 4289730 4537460 6334902 6117077 1003145 1048342 287809 252707 265147 265546 303963 294744 288851 288540 203993 203795 667850 620497 1414381 1392503 418399 413534 608404 608860 751165 737444 774731 777336 816180 829464 793365 876003 1877406 1958685 1195570 1020290 664000 648984 787762 781827 813991 829455 850931 852687 956592 961071 4957127 5093306 39.55 71.3 1
09:30:11 2024-01-25 654440 640267 200419 196735 315183 324532 333987 334005 213451 213153 259452 264014 300541 304395 4289910 4608634 6320592 6122718 1021272 1048223 286016 252707 264711 266772 303075 294501 288010 288400 203815 203761 672958 615624 1405295 1386591 417770 414881 606672 607997 755824 735968 774492 779651 816027 825237 792240 886322 1885312 1977579 1206365 1011017 665422 652691 783070 779541 821015 828871 841685 854582 965786 965298 4934790 5115941 39.55 71.3 1
09:30:12 2024-01-25 653341 640195 201015 196091 315915 324857 335877 334005 213451 213602 258471 264825 299840 304960 4292969 4622089 6305981 6123381 1009651 1045248 287706 252887 265085 266510 303075 295087 286968 289312 203316 203795 666088 620497 1401544 1374063 418399 414809 603303 610628 752230 731091 777008 781864 811718 826176 794970 882434 1880075 1975671 1198969 1018804 666671 650781 781923 785812 818689 820586 846671 862179 960219 957547 4860079 5106589 39.55 71.3 1
09:30:13 2024-01-25 645633 640195 201015 196701 315690 323871 334640 333030 214113 212485 259234 264860 299770 306589 4289910 4535440 6311567 6112691 1000213 1046734 287207 252707 263785 265692 303075 293881 288649 288943 203601 204253 682933 622435 1404069 1387574 417146 413534 608404 610628 752230 735876 777008 774447 815822 829234 793176 876040 1872146 1956822 1213790 1024654 662583 651242 788878 784048 815180 825851 848408 857092 956592 955629 4931268 5108266 39.55 71.3 1
09:30:14 2024-01-25 647113 640231 200376 197154 316005 324363 335649 332760 214113 213153 259234 264860 299911 306487 4289910 4612865 6306259 6122718 1011832 1048223 284309 251874 266020 264362 304891 293846 287138 288943 203316 203761 667850 612550 1431428 1388558 416584 412300 606635 608268 753296 735876 772290 775031 818408 828261 792240 881180 1882749 1974691 1200818 1015342 662583 654646 787762 781827 818689 829455 847877 855227 960256 966663 4978229 5096975 39.55 71.3 1
09:30:15 2024-01-25 650667 640155 200210 197351 315148 324363 334640 334005 213451 213751 258037 264860 299911 304358 4292969 4683959 6292335 6123381 1017628 1047478 286065 252707 263749 265546 302578 296342 288779 288943 203957 203444 674896 613426 1409777 1384628 417770 414809 602652 608268 754365 731645 772290 782973 816027 820595 793365 885061 1886652 1984714 1204516 1013898 668094 654646 780816 782936 818689 824654 845431 858313 963052 961107 4924234 5104286 39.55 71.3 1
09:30:16 2024-01-25 646776 640209 200406 196744 316136 321875 335614 334005 213451 213751 258399 264860 299875 306079 4289910 4605545 6301754 6122718 998790 1041140 286289 252707 265187 265139 302827 295646 288779 289312 202747 203795 666440 619607 1440237 1383283 417770 411649 602800 611621 748844 729542 774694 777336 812904 829234 795570 880980 1876073 1971770 1197120 1026603 667619 653091 784182 783520 811654 825228 850931 857568 956592 955593 4879752 5102950 39.55 71.3 1
09:30:17 2024-01-25 644122 640227 199722 196770 316609 322853 335649 333030 213782 213452 258471 263610 299946 304125 4292969 4607330 6320201 6117077 1007477 1046734 285196 252707 263820 264878 304427 294529 288779 288943 203636 207543 685651 613426 1415415 1392503 417770 411685 604443 607522 751697 734834 773390 775031 818408 829307 790860 879854 1880075 1968650 1200818 1020290 664474 654610 788878 778952 815758 829455 850902 853330 957397 966663 4968836 5106589 39.55 71.3 1
09:30:18 2024-01-25 651479 640159 200350 197154 315624 324592 334605 334005 212757 217857 258435 264014 300787 303657 4292969 4668486 6291625 6125142 1017628 1041925 285379 252887 265461 266287 303678 295350 287931 289787 203281 203727 670668 612799 1415553 1383283 417177 414772 601480 612330 756508 729469 773941 779614 815822 827303 795533 886322 1886652 1987675 1202667 1013898 669045 656036 783033 783492 821015 828147 846634 858313 964418 963145 4925391 5113876 39.55 71.3 1
09:30:19 2024-01-25 645036 640231 200384 197806 315179 323607 337417 332994 214113 213602 258471 264860 299875 302761 4292969 4603380 6313457 6116283 1013079 1041916 284543 252119 263749 265409 304891 294637 287940 288873 203316 203761 666440 613148 1439322 1387217 416584 414772 606875 609968 756508 736921 771155 779025 815991 830010 793365 885691 1881302 1975671 1176733 1012456 662583 654111 786054 781827 821015 829419 845995 854544 961616 962429 4968573 5121249 39.55 71.3 1
09:30:20 2024-01-25 650435 639974 200345 197321 315183 324556 334605 333969 213930 213751 258001 265603 299523 302683 4292969 4676375 6295082 6129471 1017628 1047478 285032 251313 266245 265510 303075 295502 287931 290635 203281 203761 670668 613594 1423403 1381322 417177 414809 602131 612625 759263 729742 774492 781864 814091 826403 796733 885691 1885312 1986266 1206365 1013898 669045 654610 781923 783492 820497 826978 845393 860187 964418 961035 4921876 5106589 39.55 71.3 1
09:30:21 2024-01-25 645685 640159 200419 196701 316101 323357 336155 333717 213383 214052 258435 264825 299911 303606 4289730 4602110 6294158 6116283 996694 1046734 286289 251313 263785 264256 303642 295330 288779 290158 202677 203761 671197 616948 1415180 1383283 417770 412300 604693 611386 755783 733356 774768 774994 814055 829572 799515 876997 1876073 1966484 1202490 1025528 664000 651242 788878 784074 816372 827014 850902 858313 955237 961767 4921876 5097237 39.55 71.3 1
09:30:22 2024-01-25 643865 640195 200341 196710 315422 324857 334640 332994 214581 213153 259016 264419 299875 302718 4289730 4603380 6304407 6116507 1016904 1047478 286016 251874 264487 265139 304427 296218 288861 288702 203281 203761 685651 612550 1416579 1388287 416584 412300 605587 605871 754328 735605 771155 775031 815991 826441 793365 881106 1881228 1971476 1198969 1017320 663527 655572 788878 779577 816372 828514 849086 855835 957433 965298 4975750 5111799 39.55 71.3 1
09:30:23 2024-01-25 647534 639934 200210 197180 315179 324327 334640 334005 213417 217928 258435 264014 301455 302222 4302163 4671764 6313732 6116512 1016901 1047478 285379 251698 263749 265324 303039 295538 288449 289510 203601 203410 673487 611562 1434566 1383283 416880 414772 601480 608167 757491 731784 773390 780756 815822 826987 794408 886047 1886652 1986266 1188307 1013898 668771 655608 781923 782936 820433 824654 846032 858313 963052 961035 4934790 5113876 39.55 71.3 1
09:30:24 2024-01-25 647789 639668 200384 196710 316871 322853 334675 334005 213269 217700 258435 264860 299911 305645 4295012 4598829 6299919 6116283 998152 1044643 285414 252887 263785 264327 304573 295538 288599 290158 202677 203795 666616 617545 1420514 1384396 418365 412916 605587 609961 752120 733279 776971 776060 814055 829572 797298 876997 1872045 1966741 1213790 1026114 664474 651242 788878 784074 812767 827562 852575 858313 953884 957547 4924234 5104511 39.55 71.3 1
09:30:25 2024-01-25 643828 640195 201108 197665 314673 323871 336120 332490 214079 213153 258471 264825 299875 301763 4289730 4592098 6292602 6111895 1014724 1044844 284507 252119 265644 265510 304427 294358 288779 289493 203281 203761 685651 609931 1438618 1387217 416312 414845 606445 608860 758106 735968 772295 777887 811401 827571 792240 883765 1880993 1975671 1200818 1013177 662583 654342 786412 781827 819851 829455 845431 853330 960219 962429 4971398 5082356 39.55 71.3 1
09:30:26 2024-01-25 648982 639227 200341 197313 315992 323871 334569 333969 213930 213751 258613 264860 300787 303405 4289910 4676375 6276170 6116283 1018280 1046734 285379 251698 263749 265510 302968 295359 288196 292045 203423 203727 674896 612112 1408639 1383283 417436 414117 601244 607273 756839 729505 772839 779614 815822 825237 794372 885023 1886652 1986266 1191938 1013898 668094 656772 781369 782381 819851 827562 846032 860637 963052 961035 4925391 5082394 39.55 71.3 1
09:30:27 2024-01-25 647789 639974 200415 196861 317123 322626 334640 333969 212791 213751 258435 264825 299419 303606 4283617 4605395 6299919 6107192 999487 1045248 285967 252707 265373 264362 303075 295502 288770 289612 202677 203727 665031 616666 1410076 1384628 418031 412228 602131 610158 750827 731091 776971 780449 814055 827059 795570 880480 1880075 1971476 1200818 1022469 668094 650781 783626 784048 816372 826394 849086 861272 960219 957547 4863560 5082119 39.55 71.3 1
09:30:28 2024-01-25 645685 640227 200350 196701 316136 322853 334640 333734 213748 213452 258435 263035 299805 303642 4286854 4577275 6360359 6107473 1005961 1048223 287203 252707 263820 265139 303714 294601 288861 290399 204317 203444 669259 618275 1429911 1396463 418362 414507 606747 607997 751546 736391 774731 779243 815991 829500 793365 880314 1881411 1957297 1202832 1020290 665422 652691 788608 779577 813954 829527 850931 853330 956592 961107 4952370 5111912 39.55 71.3 1
09:30:29 2024-01-25 654273 640227 200419 197180 315877 323871 334605 334005 212757 213751 259234 264014 300787 304378 4292969 4639338 6313732 6116283 1016904 1044915 285815 253581 263749 265767 303552 297113 288743 288768 203922 203410 673487 612988 1405220 1387803 417473 414117 602131 607997 755874 731858 772290 783529 816400 826403 796371 885691 1886652 1986266 1193754 1013898 668094 655109 782711 782936 819851 826432 846634 858313 965515 961071 4924234 5115941 39.55 71.3 1
09:30:30 2024-01-25 648710 640195 200419 196740 319325 322853 334675 334005 213451 214052 258435 264825 299911 303642 4289910 4614923 6276207 6107473 999391 1047478 286289 251347 265409 265139 303039 295359 288743 290564 203245 206150 685651 616506 1435539 1386816 418960 412228 603141 609063 750590 732668 774731 777300 813821 829536 797899 877907 1877406 1971206 1221323 1025838 668094 653091 784182 784074 813954 825228 850931 857568 957433 959581 4876532 5082356 39.55 71.3 1
09:30:31 2024-01-25 645036 640191 199722 197351 317757 322853 335649 333265 213748 213452 259016 264604 301935 302187 4283617 4599575 6303178 6116283 1012771 1047599 284410 251698 263820 264362 303963 294672 288775 289401 203637 205834 669259 611675 1419158 1395128 416584 413207 607034 608428 754365 736884 771740 774994 818408 827059 793365 882434 1881228 1971476 1200818 1017320 662583 655608 788878 781827 817530 827086 847877 855835 959162 965298 4971128 5097237 39.55 71.3 1
09:30:32 2024-01-25 649596 640155 200384 197351 315148 324327 334605 334005 213782 213751 257640 264860 299523 304130 4289910 4676375 6303403 6116283 1016024 1048149 284978 251347 263749 265174 303075 295538 288337 290158 203139 203410 673663 611675 1415266 1381893 417770 414444 603410 607309 755972 730819 772290 779614 811365 825237 793249 885061 1886652 1989269 1190123 1013898 668094 654646 780816 782936 818689 824654 846671 858313 962647 961071 4914855 5111912 39.55 71.3 1
09:30:33 2024-01-25 647789 640195 200411 196744 317119 322626 334640 334005 212791 214052 258037 264639 299488 304630 4280564 4601627 6295082 6099257 998677 1041805 286298 252707 265183 264397 303039 295538 288743 289612 203139 203761 685651 615788 1419565 1381893 418960 411035 603229 609063 749499 732899 774694 777300 813517 829500 796733 879649 1872082 1971440 1221323 1024654 668094 651242 784182 783841 813991 825228 848445 860913 956044 957547 4860079 5097237 39.55 71.3 1
09:30:34 2024-01-25 644122 640227 199722 196740 316136 323055 336120 333499 213451 213153 258435 263830 300822 302683 4283617 4592009 6276207 6098719 1010316 1047404 284507 251313 263820 264362 304633 294601 288743 289172 203459 203727 667321 611675 1411342 1392503 417770 412264 605550 606705 753799 736034 772141 775067 818408 829464 791080 880480 1880075 1970368 1225090 1017320 663527 656572 788878 781827 818689 828835 849086 857092 958825 966663 4976050 5106589 39.55 71.3 1
09:30:35 2024-01-25 649633 639222 200210 197356 315183 324628 334605 334005 213782 213751 257604 264860 299911 303804 4286854 4681795 6276156 6116507 1015448 1044100 285178 252119 263565 266545 303075 296277 288861 290419 202501 204327 669259 612988 1410821 1375460 417770 414520 604087 612267 755884 731696 776702 782973 814055 826719 797973 886322 1881265 1989812 1204516 1015342 669997 654646 784182 782966 821015 826978 845431 857568 965101 962465 4905476 5097237 39.55 71.3 1
09:30:36 2024-01-25 645952 640159 200866 196744 316167 322853 336697 333030 213782 213751 258037 264860 299840 304810 4283617 4589463 6275932 6094273 996583 1048362 286584 251347 263785 265320 304713 294637 288743 290290 202571 205870 673052 616506 1410656 1383283 418960 413243 605550 611844 751546 734426 778366 774994 814055 834034 797863 878910 1872045 1966484 1213790 1025801 665897 652166 788878 784147 811654 827562 852821 860913 953884 955593 4912484 5087885 39.55 71.3 1
09:30:37 2024-01-25 644122 640191 200419 197660 315183 322889 336155 333030 213930 213153 258471 264825 300752 302761 4280564 4594081 6275969 6094311 1013240 1044841 284401 252084 263785 265728 304963 294637 288865 289612 203459 205870 669259 609781 1417278 1388558 417473 412955 605550 608588 753296 735881 772141 775031 818372 829198 792240 881180 1880075 1970044 1221323 1018841 664000 655572 788878 779577 817530 828252 849086 855873 957433 966663 4971128 5106589 39.55 71.3 1
09:30:38 2024-01-25 649558 639222 200070 197184 315183 324363 334605 333499 213748 217928 258037 264419 299911 303804 4280750 4660490 6304407 6098681 1018553 1047404 285307 251698 263749 265728 303075 295359 288743 289752 203637 205293 676306 612550 1416153 1383283 417770 414228 601670 608860 755639 729647 773371 783529 816400 826176 793213 884394 1886652 1986266 1193754 1014362 668094 655572 781923 781827 818689 827050 847877 857702 965830 963898 4924234 5106589 39.55 71.3 1
09:30:39 2024-01-25 651357 640191 200419 196121 316645 324893 334380 334005 213451 213602 258471 264639 299840 305320 4289730 4620555 6284917 6094311 1005203 1045100 288107 252707 263749 265705 302472 295359 288743 289576 203459 205870 667850 620803 1411746 1381322 419619 413829 602059 608565 751472 731055 781149 781864 815244 829564 795497 882397 1880075 1977072 1176733 1019565 668094 651205 781923 784074 819851 827562 849086 858313 961579 957547 4853240 5085228 39.55 71.3 1
09:30:40 2024-01-25 645952 643667 201006 196675 316609 323571 335578 333969 213713 213751 259817 263137 299840 304533 4283419 4543940 6336587 6091821 1006694 1048112 286987 252707 264560 265139 304163 295051 288856 290399 204424 205257 688551 617832 1401454 1392503 418362 413829 606747 608860 750859 737967 777144 778989 815955 829464 792765 879537 1880075 1957297 1202832 1020290 665422 654482 787725 780683 814104 829491 850894 853256 956592 961071 4947444 5108266 39.55 71.3 1
09:30:41 2024-01-25 654900 640195 200384 197150 316101 324676 335877 333717 213748 213153 259234 264604 299840 304778 4283419 4605573 6294158 6101566 1019008 1048149 286146 252707 264711 265954 303677 294601 290413 290928 203745 205293 673663 615788 1413433 1386232 417770 414592 606672 608860 758010 735968 774492 781717 815991 825237 793365 887586 1886652 1979878 1208445 1012456 664474 652655 784182 780833 821015 829455 844118 853330 965786 963862 4966532 5095244 39.55 71.3 1
09:30:42 2024-01-25 653341 640231 201647 196667 315183 324893 335877 333969 213713 213602 258435 264789 298897 304568 4283419 4607181 6267499 6105921 1013715 1041805 286110 252707 265085 265767 303039 295051 288743 289576 203104 204929 656575 617105 1408552 1374063 417770 414556 604087 610824 755972 733237 774731 782863 811682 825237 799478 883727 1882749 1983416 1209977 1018303 666372 652166 783789 785220 821015 825971 845995 859969 963052 957547 4867045 5091513 39.55 71.3 1
09:30:43 2024-01-25 645952 640006 201010 196701 316061 323835 334640 333734 213896 212450 259234 264860 298963 304568 4280364 4528989 6294195 6092194 1003046 1047367 286750 252671 263749 265139 304677 293667 290413 289752 203459 205870 659394 619310 1419324 1385959 418326 414448 609422 610592 752154 738059 776971 777621 816400 828225 795621 878221 1872045 1961464 1198969 1024654 662583 651242 787530 782936 814530 828216 850857 854544 956592 955629 4928910 5087885 39.55 71.3 1
09:30:44 2024-01-25 651393 643627 200376 196740 316005 324893 334605 332994 214079 213117 258435 264384 299875 302718 4313605 4608959 6294158 6101566 1019083 1046623 286186 252707 264337 265767 303999 294672 290413 290810 203602 205870 667850 614474 1402423 1387303 416584 415228 607970 608860 754761 737695 771740 778726 818717 828225 793365 882397 1881411 1971440 1200818 1016065 662583 656536 788878 781827 817530 828216 849086 855835 957433 965225 4983165 5093418 39.55 71.3 1
09:30:45 2024-01-25 648727 639898 200031 197326 315148 323835 334605 333969 213622 214352 258399 264014 300752 302187 4289730 4657857 6304407 6096542 1020512 1047367 286110 252671 263749 265989 303447 297061 289401 290399 203780 205870 673487 613426 1427245 1385959 417770 414448 604517 607566 754761 733486 772290 784048 817180 820559 793365 886285 1886652 1984859 1190123 1016065 667145 654610 781923 780683 821015 828216 844192 857092 966513 962429 4925391 5097050 39.55 71.3 1
09:30:46 2024-01-25 653341 639934 200419 196667 316871 324327 334569 334005 213656 213751 258435 264825 300752 304568 4292969 4607181 6304407 6101566 1007182 1045100 288012 252635 263749 265954 303039 295502 288775 289576 203317 205870 685651 621081 1421704 1379093 419656 414809 604591 610158 753830 733757 779294 784011 816400 827023 795533 883727 1882749 1977072 1223207 1020290 668094 651242 783033 786332 818689 827562 849086 860150 962979 957547 4839110 5098781 39.55 71.3 1
09:30:47 2024-01-25 646546 640006 201291 196671 316609 324327 334640 333969 214079 212783 259270 264825 300025 304568 4283617 4535060 6312403 6090824 1000181 1046623 287675 252635 263785 265139 303963 295051 291029 290517 203780 205870 666616 621524 1414436 1391516 418362 413534 608404 608990 752193 738840 778150 778254 816400 829464 795621 878258 1877406 1958685 1191938 1023197 662583 653091 786611 781827 813954 829455 850894 855152 957950 961035 4940660 5082356 39.55 71.3 1
09:30:48 2024-01-25 651426 639970 200835 197017 315148 324965 335877 333969 214136 213153 259234 264384 300752 304630 4283617 4612865 6304407 6101566 1020628 1051284 286110 252707 264711 265546 303963 294394 290413 289137 203602 205870 667850 613426 1420967 1388287 416584 413534 607933 608860 754900 738571 772290 779280 817180 828225 793365 883062 1882749 1971476 1223207 1016789 664000 656536 788878 781827 818689 828835 849086 857055 960219 965944 4980506 5105092 39.55 71.3 1
09:30:49 2024-01-25 648717 639898 200027 197356 315148 323871 334640 334005 213839 217892 258435 264014 299558 304130 4292969 4667116 6312403 6101566 1017580 1047367 285909 252707 263749 265546 302083 296155 288861 290399 204102 205293 672078 613388 1405505 1385959 417770 414444 603043 608428 755436 733518 773390 785756 817758 825237 793365 884986 1886652 1984859 1193754 1013898 668094 655572 781923 781827 819851 827014 846671 858313 967156 961750 4925391 5108734 39.55 71.3 1
09:30:50 2024-01-25 653316 639934 200411 196053 316136 324857 335877 334005 214136 213751 258399 264384 299840 306515 4283617 4600625 6276170 6101566 1010161 1045843 286987 252671 265273 265989 302827 294944 288743 289752 203424 206160 673839 620637 1421460 1373791 419027 414845 604517 609924 754365 733876 778703 783864 814055 827571 795533 883765 1880075 1977072 1200818 1018841 667619 651242 783033 786405 819851 825228 847877 860006 962334 957547 4863071 5082366 39.55 71.3 1
09:30:51 2024-01-25 645731 640006 201041 196534 316609 323799 334605 333969 213805 213153 259598 264569 299840 304568 4280564 4538474 6313732 6090786 1003182 1046623 287140 252635 266214 265139 303750 294672 290413 288766 203816 205870 665031 620669 1421120 1392231 418362 414153 609272 608455 751661 737236 778113 779577 818680 829464 793365 878531 1880075 1958685 1125744 1022469 663527 653554 786611 780683 813991 829491 852141 854544 956592 961071 4954984 5082468 39.55 71.3 1
09:30:52 2024-01-25 653316 644700 200350 197351 315871 324556 335877 334005 213417 213153 259270 263795 299875 302718 4283617 4614839 6294158 6095905 1018355 1048112 286365 252707 266214 265989 302047 295538 288779 290399 204102 205726 673487 615183 1406213 1388558 417110 414845 604510 608268 756508 734987 774492 782973 821043 825237 792802 887777 1886652 1984859 1145295 1012456 667821 654610 783626 781827 821896 829455 844155 857092 965830 964579 4921876 5082356 39.55 71.3 1
09:30:54 2024-01-25 652052 644049 200831 196091 316136 324857 335877 334005 213417 213452 258435 264825 299875 308286 4280364 4603380 6276170 6101566 1007403 1040992 287666 252671 265461 265954 303075 295251 288513 289374 203459 205870 666440 621081 1414403 1374063 419027 414809 602800 611713 754365 731577 778150 782973 813872 827571 796697 886322 1880075 1977072 1200818 1017320 668094 651242 783033 786368 820433 825228 847603 860043 963052 957547 4863522 5095146 39.55 71.3 1
09:30:55 2024-01-25 647604 641592 200380 196697 316614 323236 334640 334005 213748 213576 260071 263207 299911 306079 4272745 4581216 6351034 6087850 1001038 1047875 287666 252671 266214 265174 302718 295087 291162 290517 203602 205726 665736 621081 1403793 1389781 418399 413534 605403 608207 750030 737536 774694 776884 819879 829464 793365 880942 1880075 1957297 1208279 1020290 665422 653650 788320 779577 813954 829527 852575 853293 956592 963862 4950052 5097237 39.55 71.3 1
09:30:56 2024-01-25 653341 639956 200748 197313 316101 324327 334569 334005 212757 213751 259016 263575 299911 304235 4280564 4630079 6304407 6097215 1017628 1048149 286213 252707 266025 265847 302119 295502 288743 288496 203816 205293 690001 613501 1415288 1387217 417770 414189 602131 607739 755436 732682 776307 784085 821043 825237 793365 886322 1886652 1983452 1193754 1015342 668094 655536 781923 781273 821015 828216 846671 857702 965830 962465 4914855 5104511 39.55 71.3 1
09:30:57 2024-01-25 651352 640155 201077 196062 315659 324857 333987 334005 213417 213452 258435 264789 299630 307067 4283617 4611129 6295082 6097215 1007403 1044882 286786 252671 265461 265883 303039 294844 288861 288768 203139 206160 656575 619607 1410337 1373089 419027 414845 603192 613201 755336 731609 779021 782973 814132 826405 797863 885023 1881411 1979878 1223207 1017320 667145 652166 783626 786368 820433 825228 846978 861303 963052 957547 4872477 5095146 39.55 71.3 1
09:30:58 2024-01-25 647306 640231 201384 196697 315880 324363 334640 332994 214113 213117 258471 265603 299595 305534 4274265 4530039 6313732 6092194 1001038 1046623 286987 252707 266214 265404 302861 293774 290413 289172 203175 206160 659394 621081 1403798 1383283 418399 413570 607736 611386 751440 737967 779058 777336 816180 832265 795621 878531 1877406 1960074 1204516 1023197 662583 653091 787762 781827 815180 829527 852141 855798 954622 962465 4933613 5098781 39.55 71.3 1
09:30:59 2024-01-25 652853 640236 200097 196744 315218 324965 335877 334005 214113 213153 259807 264419 299911 302718 4283617 4608685 6301336 6097215 1018743 1045063 286235 253957 264638 265883 304463 294672 290208 289828 203780 205726 667850 613925 1405168 1387217 416904 414881 607306 609968 758031 737444 773952 779577 818533 828261 793365 886322 1886379 1975671 1223207 1013898 664000 655767 787762 782936 821015 829455 846634 855835 963052 963862 4978527 5104511 39.55 71.3 1
09:31:00 2024-01-25 649478 640123 200206 197317 316001 324857 334605 333499 213748 213751 258186 265417 299488 302187 4283617 4675111 6257780 6106580 1016803 1045031 285347 252707 265837 265661 303075 295502 287958 289436 203495 205293 674896 610581 1426528 1381322 416584 414189 601591 611713 757491 729469 773390 779614 815869 827498 793249 885691 1886652 1986266 1190123 1013898 668094 654835 781923 782936 819851 828732 846634 860913 964418 961071 4915992 5097237 39.55 71.3 1
09:31:01 2024-01-25 648710 640010 200411 197174 317123 322853 334675 334005 212791 213751 258435 264860 299911 303393 4280564 4597856 6294420 6096939 1000213 1042100 287113 252635 264895 265626 302578 295538 288861 289510 203495 205726 666440 620497 1431285 1382302 418399 412264 602335 611750 750294 730538 778113 780485 815244 829914 796733 881106 1880075 1974272 1200818 1023197 668094 651242 783626 784048 816372 826394 848408 860043 960219 957547 4856131 5087885 39.55 71.3 1
09:31:02 2024-01-25 645685 640267 200350 196900 316614 322853 335614 333499 213451 213452 258435 262988 300787 304594 4271425 4586202 6323058 6088526 1006798 1042063 285860 252635 265302 265032 303999 295087 288779 288768 204197 204969 671128 615183 1429557 1395472 418362 412336 604693 608450 751551 735876 773559 777030 818372 829356 791080 876003 1880075 1958685 1223207 1020290 664948 654148 788320 778952 813954 829491 850902 853693 956044 963181 4952469 5096961 39.55 71.3 1
09:31:03 2024-01-25 653266 640200 200201 196534 315218 323871 335877 334005 212723 213602 259016 264159 299875 302222 4274265 4635083 6304407 6097215 1016175 1043931 285521 252671 265837 265626 303337 296486 288865 288733 204414 205293 673487 612324 1405220 1383283 417770 414543 602335 606537 756398 732645 772290 784085 815991 820451 793365 885023 1885569 1984859 1145295 1013898 667619 654610 782762 781827 820433 827014 845431 857092 967156 962465 4914855 5093605 39.55 71.3 1
09:31:04 2024-01-25 652354 640159 200874 196096 316132 324893 333987 334005 213417 213751 258435 264366 298967 305284 4281830 4607880 6290600 6097215 1008209 1043931 288346 252671 265837 265847 304525 295538 288991 289409 203603 205726 687101 620497 1399348 1379364 418990 414484 602131 608167 752965 731609 779294 782613 816400 829914 795533 883690 1881411 1982873 1223207 1020290 668094 651242 784182 786368 818689 827562 849086 860800 963052 957547 4853240 5095146 39.55 71.3 1
09:31:05 2024-01-25 647329 640191 200419 196398 316649 323871 334605 334005 213451 213452 259853 263575 299911 304105 4274265 4531044 6325822 6100425 1004576 1045484 286987 252188 265267 265661 303856 294601 288865 288797 204459 203727 669259 618681 1411259 1395472 418990 413570 606838 608860 751361 737972 776383 778437 817217 829428 793365 877907 1880075 1953141 1204648 1020290 664235 652691 788613 779614 813991 829527 850931 853330 954390 962465 4942991 5095155 39.55 71.3 1
09:31:06 2024-01-25 653341 640159 200384 197009 318351 324363 334066 334005 212791 213452 259634 263575 299911 304630 4274265 4630079 6313732 6097215 1019083 1045387 286432 252454 266214 265847 302012 295123 288779 288733 204173 205293 678596 614743 1422630 1387217 417770 414772 603410 606018 755725 733176 773941 783529 818372 825458 793365 886322 1886652 1983182 1190123 1013898 667145 654610 782711 780719 821015 828252 844192 857092 966549 963181 4914855 5106589 39.55 71.3 1
09:31:07 2024-01-25 651393 640159 201330 196096 315780 324893 335877 334005 213451 213602 258435 264419 299615 304640 4274265 4607181 6277182 6106108 1009596 1042026 286231 252707 265049 265883 304630 294529 288743 289647 203175 206731 657329 619310 1404235 1372620 418362 414881 603568 611349 755288 733204 776971 782973 811413 826628 800274 886322 1881411 1987403 1209977 1017320 667145 652628 784182 785257 821015 825228 846032 861303 963712 960443 4867045 5087885 39.55 71.3 1
09:31:08 2024-01-25 645036 640195 201330 196539 315845 323379 334605 333030 213896 211856 258471 264860 299298 303677 4271219 4526128 6307713 6087850 1001752 1043931 287036 252671 266025 265032 303856 293703 290828 288943 203175 206088 659394 620194 1410014 1389189 418399 414153 607658 608860 751769 735025 778113 779614 816064 829500 793254 877907 1877406 1958685 1225090 1021742 664000 648984 786647 781556 813991 829527 852178 853367 955503 961071 4933613 5093605 39.55 71.3 1
09:31:09 2024-01-25 653341 640231 200350 197047 315659 324363 333987 334005 213417 213452 259234 263979 299488 302718 4280364 4628673 6318557 6097215 1021160 1043931 285699 252707 265755 266478 302932 295295 290413 288768 203851 205293 670668 615183 1422929 1387217 417770 414845 607157 607997 759532 734816 774492 783529 820350 825237 792093 887586 1886652 1986266 1188307 1011017 666198 654148 783070 781556 820734 829491 844155 855873 968714 965298 4924234 5097237 39.55 71.3 1
09:31:10 2024-01-25 653316 640195 201502 197150 315214 324965 334605 334005 213451 213602 258435 264789 298721 305968 4277515 4609472 6276505 6097878 1013277 1044708 286432 252707 265567 265883 303394 295431 288865 289510 203210 204929 650938 618275 1422043 1377971 417177 414845 605550 610933 756434 734987 774694 782973 815244 826403 797753 886322 1881265 1992633 1198969 1015342 669045 654610 784182 783520 821015 826394 844192 859396 964776 955593 4896098 5093605 39.55 71.3 1
09:31:11 2024-01-25 645036 639902 201006 196744 316171 322889 336155 332760 213782 213751 258037 264860 300787 302754 4274265 4583985 6276505 6102227 998189 1042382 286432 252707 265302 264256 303643 295466 288856 289916 203175 204327 684201 615989 1411515 1383859 418365 412264 604947 609997 750066 734987 774731 777263 815822 829536 797753 876003 1876073 1971476 1198969 1023655 669045 652691 785462 784110 815180 826978 852178 860043 958225 955556 4870386 5095146 39.55 71.3 1
09:31:12 2024-01-25 645943 640303 200380 197047 316649 324362 335649 333265 213451 213153 258471 263207 299629 304778 4277515 4588683 6294195 6088526 1007515 1045322 285793 255771 266859 264256 303357 294980 288779 288768 203175 204681 673908 613426 1411259 1396463 418362 412300 604559 607135 751165 735226 773522 776713 819602 829536 790933 878568 1880075 1959495 1202667 1020290 665422 655608 788878 781463 816372 829527 848445 853330 957433 963898 4958210 5102608 39.55 71.3 1
09:31:13 2024-01-25 653266 639672 200036 197047 315183 323607 334605 334005 212757 217586 258471 263795 299911 304667 4271219 4639338 6295082 6097215 1013277 1044708 285445 250648 265837 265254 301553 296127 288779 288768 203851 205293 676306 613605 1402951 1386232 417770 414153 602131 608157 754863 733942 773941 784085 816027 824970 795229 885691 1886652 1986266 1190123 1013898 668094 655572 781923 781827 818689 827050 847877 858313 965830 963145 4915992 5097237 39.55 71.3 1
09:31:14 2024-01-25 650398 639258 200380 196091 316132 324363 333987 334005 213417 213153 258435 264860 299421 305448 4271425 4588680 6286123 6088526 1007403 1043931 291294 251417 265461 265883 302932 295431 288861 289647 203495 205870 667850 619817 1417687 1374063 420155 414845 602800 610160 754365 734465 779294 783171 813515 825860 798984 883765 1877406 1974579 1221323 1023197 668094 651242 783626 783520 816372 824654 848445 857568 960219 955556 4863769 5087885 39.55 71.3 1
09:31:15 2024-01-25 645032 640195 200376 196705 316649 322889 334675 333734 213782 213452 258471 262988 299946 304667 4271219 4555076 6346238 6087850 1001038 1044321 288061 255807 266214 265439 304630 294935 290787 288766 203851 205870 684201 621081 1422395 1390177 420155 413534 606445 608588 751165 740159 778366 778437 816027 829270 794681 880755 1877406 1958685 1202832 1020290 664272 652691 788320 781273 814027 829599 852178 853367 956592 965298 4942991 5097237 39.55 71.3 1
09:31:16 2024-01-25 654712 640231 200376 197013 316136 324929 333987 334005 213451 213003 259270 264049 299805 304667 4271425 4582367 6303403 6097878 1019742 1044708 285628 251382 264674 265883 303856 294529 290495 288628 203816 205293 667850 614592 1410656 1387217 418960 414917 606445 608588 756954 735711 774731 781864 819602 826719 792240 888814 1886652 1977841 1226973 1011017 664474 652691 785853 781273 821015 829491 844155 853330 965101 965298 4972385 5104623 39.55 71.3 1
09:31:17 2024-01-25 651483 639744 201365 196701 315179 324929 334415 334005 213451 213452 258435 264825 299386 305571 4277313 4607330 6257912 6090786 1007403 1041989 287036 251382 263047 266563 304630 295395 288743 289528 203816 204929 655899 619033 1405299 1374574 420155 414845 603838 612255 754365 733382 780033 783529 812867 829569 797863 884837 1880075 1982837 1202301 1018080 666634 652628 784182 786405 820743 825228 845393 860043 963052 958523 4852975 5087423 39.55 71.3 1
09:31:18 2024-01-25 645952 640042 201015 196701 316132 323607 334605 333969 213896 212485 258471 264825 299595 304568 4273989 4519690 6312215 6090786 1001685 1043895 287238 255735 263926 265032 304319 295395 288743 288766 203816 205870 685651 619163 1399795 1393145 420155 412737 605121 607566 750702 737444 774510 778401 818335 829500 792802 881383 1880075 1955910 1199419 1020290 665422 654148 788878 779577 815144 829491 850894 853293 955296 963826 4942715 5087885 39.55 71.3 1
09:31:19 2024-01-25 654440 640195 200350 196701 315183 323511 333987 335714 213383 212968 259016 263172 299840 302683 4270999 4608959 6295082 6092194 1016728 1042026 285677 250648 262243 266443 304630 294672 290787 290810 203816 205293 667850 615183 1413268 1387217 418365 414700 605022 608428 758585 735876 774343 782863 818335 825237 793365 891072 1886652 1980644 1206365 1011017 664474 652691 784182 779169 820697 829455 844155 855190 966471 965261 4935957 5095146 39.55 71.3 1
09:31:20 2024-01-25 653341 640164 201497 196539 315183 324857 333987 333969 213417 213153 258399 264604 298897 306515 4274265 4600106 6258287 6097215 1010077 1042418 286396 251032 262243 265812 302932 296277 288743 291751 203175 204929 663445 618427 1425805 1376015 417770 414700 604087 610897 755848 733789 777736 784085 814055 826403 800084 887067 1880075 1989085 1211896 1017576 667145 653091 783827 786368 821015 826619 844192 861303 965101 960407 4881017 5087983 39.55 71.3 1
09:31:21 2024-01-25 644122 640006 201006 196671 315876 323835 334640 332994 214079 212450 258435 264860 298545 303891 4280564 4530515 6299919 6087163 1001038 1043931 286920 250648 263890 265280 303856 293846 290787 291221 203139 204611 657984 619902 1413679 1387217 419856 414300 608167 610592 752230 737541 780071 777300 816400 829464 793213 881586 1872045 1961464 1206257 1023925 662583 651242 790557 784048 816372 827050 848445 858313 956720 955629 4914855 5087885 39.55 71.3 1
09:31:22 2024-01-25 647067 640006 200384 197287 316005 324628 335649 332994 213873 213003 258435 264419 299630 301763 4274265 4588680 6285756 6092868 1009651 1045448 284215 251417 263855 264538 304784 294944 288856 291221 203495 205726 685651 611013 1428498 1393862 417177 413973 606728 608860 755436 736427 773332 779614 817108 829428 795056 884786 1885312 1974272 1204516 1014362 663527 656572 788878 781827 818689 829455 849086 857092 959503 966663 4971128 5095146 39.55 71.3 1
09:31:23 2024-01-25 649478 639947 199757 197017 315659 324363 334605 333969 212587 217892 258183 264199 300752 301763 4280564 4651244 6304407 6092194 1015410 1042026 285592 251382 263451 265687 301976 295359 288856 290399 203816 205293 670668 613275 1408644 1388916 418365 414592 603192 607997 755436 734834 772029 784110 818335 825237 793365 886047 1890677 1986266 1174450 1015342 667619 655572 781923 781273 821015 827014 846069 857702 965793 963862 4914855 5095146 39.55 71.3 1
09:31:24 2024-01-25 651446 639974 200411 196402 316614 323835 335877 334005 213417 213602 258435 264604 299840 305534 4280364 4592460 6285756 6086449 998189 1042284 286517 255735 264701 264503 302932 296127 288730 291427 203033 205293 666440 616948 1450412 1385248 418662 412085 604161 610592 750030 732341 774694 780944 814018 829500 797298 879544 1877406 1973654 1219440 1023619 668771 653091 786412 784074 813954 825228 852178 860006 956592 961840 4867962 5087889 39.55 71.3 1
09:31:25 2024-01-25 645036 643257 200031 197394 315876 322817 336426 333499 213417 213153 258399 264825 299875 302296 4274265 4581030 6304407 6087850 1004650 1044580 285775 255807 263926 264503 304319 294529 288743 291427 203496 204681 673908 613426 1422365 1399443 420155 412737 605550 607135 751165 736034 773559 779280 818335 829500 791080 879854 1880197 1958685 1200818 1020290 666372 654646 788878 779577 816372 829491 850627 853293 957433 963935 4950052 5087885 39.55 71.3 1
09:31:26 2024-01-25 652476 642116 200384 197321 315148 323871 334640 334005 212757 213751 258471 263207 299911 302222 4286663 4632752 6295082 6097215 1013277 1042418 285668 251382 263451 265351 302012 296335 288743 291015 203709 205293 674544 613501 1416442 1388202 418365 414592 603192 607997 756508 732304 773390 783937 818570 826403 795056 889001 1890802 1989232 1206365 1013898 669997 655572 781923 782936 819851 828216 848206 858313 967156 963862 4912484 5104511 39.55 71.3 1
09:31:27 2024-01-25 651372 641624 200870 196744 317128 322626 335614 334005 213235 217665 258435 264860 299911 304630 4288382 4570207 6281282 6092194 995899 1043661 286311 250648 263670 264247 303785 295502 288491 291528 203068 205870 665031 616948 1412777 1384396 418960 413390 606747 612330 752230 735355 777045 776921 816449 829572 797936 879537 1874852 1967128 1213790 1026603 665897 652166 788878 785812 813378 824618 853867 860187 953884 959581 4905476 5089409 39.55 71.3 1
09:31:28 2024-01-25 644122 639974 200380 197940 315214 323607 335649 332490 213930 213153 258435 264604 299840 303054 4274265 4590962 6276170 6087850 1007515 1047746 285374 251032 263926 264503 304642 294944 288743 291545 203674 205690 667850 612550 1438181 1395472 418960 412737 606203 608268 752616 735355 773750 776994 820652 829536 792203 881143 1882830 1972254 1200818 1019565 664474 656108 788878 779577 818109 829455 849403 857092 958825 966663 4961749 5095244 39.55 71.3 1
09:31:29 2024-01-25 649162 639222 200473 197321 315183 323871 334675 333734 213417 217586 258435 264419 300787 301763 4274265 4654549 6282471 6088526 1014724 1044891 285557 250648 263451 265315 301343 295466 288743 291015 203709 205257 687101 613426 1409788 1386232 418662 414009 603192 608343 754761 732718 774492 784085 820350 825237 793365 885023 1887927 1984859 1193754 1013898 668094 655572 781612 781827 819851 827050 846671 857702 965147 963181 4919225 5095146 39.55 71.3 1
09:31:30 2024-01-25 647604 640159 200384 196705 317092 322364 335614 334005 212791 213751 258934 264825 299840 302718 4274265 4595889 6282471 6087850 1000964 1041644 286835 255339 263926 265280 302296 295431 288856 292359 203531 205834 666440 620497 1416065 1383283 421354 413027 603192 611460 751012 731091 777008 779614 817796 828261 796697 881143 1880197 1977072 1200818 1023197 668094 653091 784182 784048 817530 827562 848408 857531 960219 957547 4839261 5085780 39.55 71.3 1
09:31:31 2024-01-25 645494 640236 200201 196710 316862 322853 334675 333969 213782 213153 258948 262769 299488 304594 4268176 4558782 6337194 6078484 998189 1044708 287036 255807 263670 265280 303929 294529 290787 290834 203674 206124 674481 620637 1402480 1389189 421354 413973 607269 608823 751658 733988 777008 778437 820350 829500 793365 877870 1880075 1958685 1204648 1020290 665422 653870 788320 781273 815180 829563 852141 855873 956044 963935 4933613 5085780 39.55 71.3 1
09:31:32 2024-01-25 652858 640231 200376 197380 315183 324965 333987 334005 213782 213153 259234 263979 299911 302754 4264913 4605573 6304407 6088250 1018941 1042063 286110 251382 262278 266575 302825 293596 291234 290810 203709 205834 667850 615183 1404995 1387217 418960 417119 605550 608231 756954 735876 772426 783813 820969 826987 793365 889673 1889334 1984859 1219440 1011017 664948 653686 784182 781827 822514 829527 843518 856247 963748 965298 4928910 5096961 39.55 71.3 1
09:31:33 2024-01-25 653045 640159 201506 196740 314708 324929 334605 334005 213451 213602 258435 264533 299386 303428 4269383 4598005 6276505 6092868 1010353 1042026 286432 251452 262278 266131 303253 295023 288856 291633 203806 206450 650938 618275 1425918 1374064 419856 417808 604480 614074 755436 733757 778150 783864 815289 827462 799634 886322 1882881 1989775 1209977 1017320 667145 653091 783910 786405 821015 825228 846671 861303 965101 961123 4867962 5087885 39.55 71.3 1
09:31:34 2024-01-25 643099 639704 200874 196735 316611 323871 335649 332490 214479 213153 258399 265603 299630 305645 4264913 4533271 6286123 6079174 1001752 1046065 286835 252405 263670 265315 305106 294823 290377 289982 203068 206450 678401 619310 1415476 1386232 419557 414300 608562 611201 753687 737967 779294 775031 816180 829536 794934 879854 1872008 1963479 1211907 1023197 663527 651242 790897 782930 816372 827050 850290 858313 957470 955593 4903092 5078533 39.55 71.3 1
09:31:35 2024-01-25 645670 640209 200419 197326 316001 324363 336155 332994 214113 213153 258834 264825 300173 301799 4271219 4583783 6286123 6087850 1008088 1042063 284219 251417 263855 264503 304856 294537 288743 291471 203353 205836 666440 609710 1427801 1391165 417177 414300 608722 609968 755874 737444 772290 778437 818533 829500 795056 883802 1881265 1973469 1200818 1012456 662583 654111 786611 781827 821015 829491 846032 855873 963368 963898 4961749 5095146 39.55 71.3 1
09:31:36 2024-01-25 649474 639708 200384 197665 315183 324699 334640 334005 213451 213153 257604 264860 299840 301551 4274265 4662427 6244007 6097878 1015319 1043968 284947 251207 265837 265315 302405 294744 288382 290458 203068 205257 669259 611525 1409484 1381893 417473 414628 602763 611460 756508 729505 772426 781864 816400 827389 796133 886322 1885312 1990496 1223207 1013177 669521 655608 781923 784048 821015 825815 846671 858350 963052 961071 4905476 5097237 39.55 71.3 1
09:31:37 2024-01-25 647521 640195 200419 196740 316649 322328 335649 334005 213235 214052 258435 264860 299875 305298 4274265 4588530 6258287 6088526 998077 1041644 286432 255735 263961 265351 302756 295682 289401 291751 203389 205834 685651 620157 1438694 1383283 419557 412737 601986 612056 751658 731201 777045 779243 815244 833444 797863 880480 1877406 1976501 1197120 1026566 669045 648984 785462 784110 815180 826394 852178 860043 956044 955629 4867273 5087885 39.55 71.3 1
09:31:38 2024-01-25 644122 640155 199757 197386 316167 322889 337452 333734 213782 213153 258506 264825 300787 301763 4271219 4581030 6313120 6087850 1006081 1042063 286315 250683 263961 265869 304606 294672 286977 290810 203353 205113 666089 613426 1420339 1396463 420155 413390 605550 609257 752083 735876 774145 777336 820834 836870 793328 881106 1881228 1964249 1202667 1020290 665422 656572 789997 780719 818109 829563 848445 855873 959540 966365 4961749 5087889 39.55 71.3 1
09:31:39 2024-01-25 651020 639974 200206 197356 315179 324363 335894 333499 212757 214052 258218 264014 299911 304346 4274265 4641998 6262467 6088526 1013116 1042063 285592 250683 263670 266278 302296 296170 288779 291339 203709 205545 676306 612361 1404655 1386232 417770 414628 601949 610592 756508 731723 773390 784085 816027 829572 794934 886322 1886652 1988327 1195570 1015342 668094 655608 783033 780719 821015 828252 846671 858313 966513 964239 4914855 5104623 39.55 71.3 1
09:31:40 2024-01-25 651389 639222 201010 196057 315253 324893 333842 334005 213417 213452 258435 264825 298967 307062 4271425 4594081 6266926 6088526 1007403 1042418 286835 250997 263047 265940 302756 294780 288465 291339 203353 206450 663445 619607 1405658 1374063 419214 414736 604050 612248 755399 732805 779331 783529 813479 828949 799067 886322 1881265 1982689 1200382 1017357 667145 652166 784182 786442 821015 825228 846671 861953 964418 955593 4865523 5084343 39.55 71.3 1
09:31:41 2024-01-25 645214 640231 200454 196398 316136 323907 334605 331986 214113 212783 258435 265603 298932 306552 4267954 4517459 6295082 6076945 1000325 1042418 287122 255807 263451 265426 303218 293846 288413 290399 203353 205834 662212 620573 1402587 1389189 420155 413973 608131 610319 751546 737967 776971 778437 815991 833764 793217 880792 1880075 1956896 1178017 1020290 664474 648948 787762 779541 813954 829527 850894 853293 956592 962800 4931268 5085780 39.55 71.3 1
09:31:42 2024-01-25 651430 640231 200358 196697 315876 324893 336139 333969 213417 212783 259016 263979 299805 304594 4264913 4590303 6271665 6087850 1016803 1042418 285557 256529 264555 265590 304106 293703 287975 290919 203674 205257 687101 616668 1409262 1387217 417770 414700 607970 609968 758121 737967 771668 779577 817180 830005 793254 886322 1882749 1975441 1180364 1011017 664000 652691 786412 781236 823096 829491 844155 855798 965786 965261 4964214 5092672 39.55 71.3 1
09:31:43 2024-01-25 651393 639411 200371 196710 316001 324592 334605 333969 213417 213153 258001 266161 298302 303694 4264913 4624152 6229804 6099710 1007403 1039001 285521 251382 262243 265723 303218 294458 288779 289277 202395 206450 657984 616506 1412757 1374574 417770 414736 604620 612330 757310 733054 774731 782973 813442 825458 801869 886322 1880075 1984859 1198463 1017320 667145 652628 783626 785776 821082 825228 846032 861303 965101 957547 4862794 5078533 39.55 71.3 1
09:31:44 2024-01-25 645680 640200 200835 196675 316136 323835 334605 333175 214079 212301 259016 264825 299141 305862 4270999 4510391 6304407 6072596 1001411 1042026 287238 255951 263670 264503 303893 294708 287975 287761 203995 205834 665031 620497 1435025 1391165 420155 413390 606409 608231 750827 737930 774694 778437 818372 829536 794021 882237 1880075 1953141 1194068 1021951 665422 653650 788320 779541 814567 834293 850931 853330 957950 963826 4944189 5085780 39.55 71.3 1
09:31:45 2024-01-25 653316 640195 200384 197184 315179 324857 335640 334005 214249 213153 259634 264014 299875 302718 4267954 4582367 6295082 6090786 1018363 1043156 285557 255807 263083 265909 301343 294529 287975 288137 203709 205257 680199 615183 1402930 1386944 418662 414592 603229 607887 757526 735327 773390 784085 818372 825237 793107 887793 1886652 1980644 1191938 1013861 667145 654610 783033 779577 821015 828835 844155 857092 965111 963862 4910099 5085780 39.55 71.3 1
09:31:46 2024-01-25 651393 641854 200345 195506 316132 324327 333987 334005 213235 213452 258435 264789 299630 304604 4301236 4572998 6276505 6086425 996769 1044437 285592 250648 264701 264503 304142 295646 288486 289752 203316 205979 666793 616948 1410656 1384396 418960 412737 604910 612330 751546 733683 777523 777263 814091 829572 801298 882200 1876143 1965267 1210023 1026114 665422 652628 789997 785812 815180 826396 853829 858313 953884 959581 4910099 5078533 39.55 71.3 1
09:31:47 2024-01-25 643335 640195 200757 197326 316005 323344 335614 332724 214079 213153 258471 264604 299386 301305 4274265 4581030 6282471 6087850 1005119 1044882 283914 250997 263820 264468 304249 293846 288779 289255 203316 205257 667850 612719 1428149 1392503 417770 413063 607269 607760 754328 737407 776112 774994 820761 829536 793115 882913 1881138 1971440 1200818 1021146 665422 655608 789997 779541 818109 829527 851509 855798 957470 965261 4947277 5087885 39.55 71.3 1
09:31:48 2024-01-25 650557 639222 200345 197013 315179 323871 334640 333969 213383 217892 259048 263979 300787 303227 4274265 4655021 6276431 6101566 1013277 1042418 285521 255879 263451 265280 302261 295717 288052 290810 203636 205257 680199 612248 1409788 1386232 417622 414664 603192 608823 756508 732899 773829 784085 815991 825860 793249 887067 1889334 1986266 1191938 1016789 668094 656772 783033 781827 821015 828252 847877 859261 966513 963145 4915992 5091518 39.55 71.3 1
09:31:49 2024-01-25 651393 639938 200376 196096 316132 324857 335877 334005 213417 213153 258471 264639 298932 304604 4271219 4594081 6285756 6104122 1003898 1042418 286056 255807 263083 266095 302969 295646 288779 289347 203316 205834 685651 621969 1400897 1383246 419547 414628 603192 611026 753799 731563 779146 782973 816400 828225 795570 887067 1882749 1975671 1200818 1021875 668094 651256 784182 784048 818109 827562 848445 863818 960219 957547 4853727 5085504 39.55 71.3 1
09:31:50 2024-01-25 645685 640195 200350 196740 316871 322889 335649 333969 213748 213153 258471 263755 299911 302718 4266326 4578264 6312403 6082069 1007515 1045448 285085 251382 263890 264503 304142 293881 288996 288943 203496 203585 687101 612988 1399443 1398111 417473 415228 607269 608860 754328 736980 772691 776921 820145 829464 793365 885799 1882749 1971440 1200818 1016714 665897 656072 790557 781273 818109 829491 850902 858313 960219 965980 4952370 5084343 39.55 71.3 1
09:31:51 2024-01-25 647641 639222 200384 197326 317680 324363 335614 333734 213748 214052 258001 264825 299875 301763 4274265 4648275 6257780 6090786 1015356 1042418 285192 251417 263635 265723 303253 294466 288373 290917 202677 205571 678769 613501 1434243 1381893 417770 414700 604423 612330 758659 732379 776702 784085 816129 827571 797936 891034 1885428 1989541 1204516 1013898 669997 656072 784182 784048 821015 827562 846634 857531 963748 961107 4896098 5089409 39.55 71.3 1
09:31:52 2024-01-25 645952 639938 200445 196744 316579 321875 336120 333969 213417 213751 258218 264860 299523 302718 4264913 4580098 6276431 6086425 995351 1043931 286195 251032 263890 264063 304142 294744 288779 289752 202677 203761 665031 616948 1419026 1385829 418960 412192 607269 612330 751658 734797 778921 778726 816400 829608 799067 879313 1873477 1967878 1197120 1026566 667324 653091 788878 785812 813378 827562 853464 859396 955503 958903 4903092 5078533 39.55 71.3 1
09:31:53 2024-01-25 641891 640231 199722 196735 316171 322889 334640 333499 213451 213153 258435 264014 300890 302761 4264913 4575945 6313732 6082822 1006081 1043895 286432 255807 263926 264538 303338 293881 288868 288873 203922 204610 679124 615183 1416595 1399107 418960 413390 607970 607025 752467 736847 774455 779280 823196 829572 791080 883828 1881411 1968650 1223207 1020290 666372 654610 788878 779577 816372 829599 848445 854582 958445 965298 4942991 5087885 39.55 71.3 1
09:31:54 2024-01-25 654670 640195 200210 196705 315183 323871 335640 334005 212757 213153 259234 263795 300469 302683 4264913 4627541 6295082 6088526 1016175 1041250 285557 250648 263486 266131 302225 294565 287774 288435 203993 205257 676306 615624 1414691 1389781 418960 414664 605550 608231 756508 733647 774417 785756 820725 825237 793365 887067 1890677 1984859 1211911 1015342 668755 655572 783070 781827 821015 829455 846671 858313 970470 965298 4915992 5095146 39.55 71.3 1
09:31:55 2024-01-25 651483 640159 200419 196398 317123 323607 334605 334005 212826 213751 258471 264454 299523 304105 4264913 4588530 6276505 6126788 1000250 1041644 287036 255699 263701 265280 302296 295682 288779 289752 203636 203795 673663 621835 1434509 1385829 421354 413390 604910 611460 752047 732899 779146 781126 816449 829464 797899 883062 1882830 1977072 1202667 1023197 669997 651242 784182 783841 818689 824654 848408 860043 962334 957547 4839825 5078533 39.55 71.3 1
09:31:56 2024-01-25 645494 640042 200350 196701 316645 322625 334675 333734 213782 213153 259270 263242 300787 302718 4261874 4573073 6313732 6096729 1005365 1045448 286517 255843 267116 264503 302897 294672 287138 288908 203957 204717 679124 616141 1407943 1398111 419557 413063 606838 607923 753223 736884 774417 779280 820761 829608 792240 882434 1881265 1971403 1200818 1020290 666372 656536 788878 781827 816372 829599 850290 854582 957433 965980 4942991 5087885 39.55 71.3 1
09:31:57 2024-01-25 652440 640200 200415 197013 315659 324532 335877 333753 212723 213452 258471 263207 299911 302718 4269383 4635157 6267201 6087850 1013277 1042418 285557 250648 263451 264538 302013 295717 288996 288943 203957 203585 655979 613426 1440330 1387803 418662 414664 601986 608823 756000 731549 773829 785756 815955 826403 793249 886322 1890802 1985304 1193754 1013898 669233 655426 781923 782576 819851 827050 847877 858313 965786 963594 4906594 5087969 39.55 71.3 1
09:31:58 2024-01-25 649558 638287 200384 196740 317128 322889 334569 334005 212791 213602 258435 264825 299875 304667 4264913 4583138 6276156 6082144 995351 1041324 285557 255879 263890 265055 303218 294744 288052 289607 202712 203795 665031 615188 1425437 1384844 419557 412192 604910 612554 751546 733670 778366 778726 813296 829307 797899 876040 1874809 1967878 1221323 1028100 667145 654018 787762 785849 812803 826978 853464 860043 955914 955593 4882150 5078533 39.55 71.3 1
09:31:59 2024-01-25 643666 639938 199748 196744 316096 322364 335684 333030 213451 213153 258435 264604 299875 302259 4261874 4575483 6308275 6087850 1006798 1045322 285557 255807 264701 265055 304142 294537 287138 288908 203636 204717 664718 612874 1414905 1398111 418960 413246 606409 609369 753687 736884 774417 778726 820615 829307 791678 881180 1882881 1970671 1200818 1017357 664474 656463 789997 781827 818689 828835 849086 857702 960256 968460 4947277 5087885 39.55 71.3 1
09:32:00 2024-01-25 647566 640159 200345 197321 315218 323835 335388 334005 212791 217622 258471 263795 299875 301799 4274265 4641998 6285481 6088526 1013277 1042063 285646 251032 263890 266687 302049 295295 288377 288873 203957 203163 674896 613501 1414691 1387803 418960 414556 602763 608860 756508 732899 773278 786315 819879 824363 793249 886322 1889549 1984859 1191938 1012924 668094 656390 784182 781827 821015 829455 846032 858313 966586 966663 4912484 5091513 39.55 71.3 1
09:32:01 2024-01-25 653976 640195 201049 196087 315659 324893 334335 334005 213417 213153 258471 264860 298967 305211 4274265 4594583 6281282 6087850 1007440 1040512 286924 251382 262645 266131 302756 294880 287138 289312 203494 204395 643891 618795 1424538 1376531 420754 414628 603801 612321 755972 733054 778518 784048 812684 828473 800238 886322 1884134 1986266 1202301 1018841 667145 654018 784182 786405 821015 825228 846671 861953 965101 955593 4856131 5074914 39.55 71.3 1
09:32:02 2024-01-25 643865 640191 201322 196402 316136 323871 334675 333734 213896 212485 259052 264860 298967 305571 4264913 4498643 6304473 6073330 1001038 1041250 287238 255771 263926 265364 303218 294695 287975 287064 203993 203620 666440 619033 1430783 1391165 420155 413282 605550 609533 749920 737967 777282 779280 821043 833925 793365 878568 1880197 1958685 1191616 1021742 666198 654909 788805 780719 816372 829599 852178 853367 956044 965298 4939466 5077950 39.55 71.3 1
09:32:03 2024-01-25 652354 639970 200384 196735 315655 324363 333987 334005 213417 213153 259234 263610 300025 302718 4264637 4582367 6294420 6086425 1016175 1042418 285592 255879 263083 265723 301343 295230 287103 288540 203993 203585 673839 614743 1408644 1388792 418960 414556 603764 608860 755972 733761 774455 784085 821043 825237 793365 886322 1886652 1989085 1191938 1015342 667619 655608 784145 781827 821082 828871 846671 858313 966549 963898 4905476 5080722 39.55 71.3 1
09:32:04 2024-01-25 652587 639222 201049 196087 315218 324893 335877 333523 213417 213452 258471 264419 298967 306260 4264913 4588530 6249389 6079174 1007477 1042358 286432 251207 262645 266131 302932 295230 286963 288873 203636 204713 655899 617545 1424542 1375474 420155 414628 603801 613201 755836 732613 777965 784048 812684 827571 799966 886322 1880075 1989085 1246680 1018568 667145 653091 784071 786442 820117 825228 846671 861953 965101 955520 4858583 5074914 39.55 71.3 1
09:32:05 2024-01-25 645496 640159 200980 196667 316101 323571 334605 333734 214044 212450 259198 264789 298932 305534 4270999 4505025 6304407 6072596 1002467 1042063 286835 255807 263855 265245 303893 295445 288779 288137 203957 203761 665031 619310 1419414 1394136 421054 413829 605403 608355 753799 738050 778366 780389 821043 834625 792476 882200 1880075 1964919 1199419 1020253 665897 654574 790897 780683 815107 834579 852141 855798 959457 963862 4938315 5083663 39.55 71.3 1
09:32:06 2024-01-25 652816 639934 200341 196705 316096 324556 333987 334005 213383 213153 259198 263979 299034 302435 4264913 4602301 6285756 6087163 1019668 1042026 286374 251382 263047 266095 302685 294215 287766 288601 203922 203761 687101 615183 1424834 1389781 419557 416974 605403 609099 758659 737046 774417 784011 821043 826841 793328 889810 1886652 1987538 1193754 1015342 669247 655572 783394 782936 821015 829419 846634 858313 966513 965944 4915992 5095146 39.55 71.3 1
09:32:07 2024-01-25 651348 640123 200980 196534 316101 324893 335877 334005 213417 213789 259016 264825 298932 304568 4263272 4592275 6267201 6087850 1006050 1042148 287238 255951 263047 266095 302721 295646 288477 289347 203636 203727 693264 619310 1413373 1381928 421354 414556 604517 611460 754291 731586 779146 783974 816253 829914 796660 884384 1880075 1979660 1225090 1022469 669045 651242 784944 786332 818689 825815 852484 859359 961616 957547 4844260 5078533 39.55 71.3 1
09:32:08 2024-01-25 652317 640159 200337 197291 315876 324556 333987 334005 213417 213153 259459 263979 299840 302683 4264913 4602301 6276170 6090248 1015374 1042284 286132 251347 263635 265652 301695 295194 287940 287997 203957 203761 670668 613426 1421436 1385829 419557 414520 603192 608823 755836 733610 773995 786278 821043 825056 795621 886322 1889334 1987538 1190123 1015342 669521 656036 781923 783974 821015 826978 847877 861234 965101 961071 4893699 5078257 39.55 71.3 1
09:32:09 2024-01-25 647091 640123 200380 196329 316871 323799 335877 334005 213383 213751 258435 264600 299840 304069 4264913 4583366 6267105 6086577 998077 1042284 287238 255915 263926 265687 302152 295194 288865 288698 203412 203761 666440 619607 1412494 1383283 420155 413890 603043 611386 752083 732899 778518 781680 815061 831676 800158 882162 1876190 1968524 1217557 1026529 669045 654018 786341 787321 813954 826394 853390 860006 956592 959581 4867962 5076415 39.55 71.3 1
09:32:10 2024-01-25 644016 639672 199722 196705 316576 322590 335614 332994 213713 213153 258435 263795 300752 302435 4264913 4578264 6313732 6076945 1007515 1043895 285619 252369 263855 264432 303893 293846 288779 288636 203316 204717 668831 613501 1424450 1396762 420155 415228 606335 608118 752083 735803 776702 779280 821043 829356 791982 878494 1877406 1961464 1202667 1020253 665897 655572 790297 782019 818109 829491 848408 857055 960219 965980 4942991 5078533 39.55 71.3 1
09:32:11 2024-01-25 651483 640865 200031 197180 316005 324363 336589 333969 212757 214352 258399 263759 300855 301728 4264913 4639338 6280622 6092194 1014724 1042418 285539 251207 263635 265280 302225 295682 288779 288943 203957 204898 673487 612550 1412375 1383283 418960 414520 604947 608639 757026 731572 774417 785756 821043 827462 796678 886247 1886652 1986266 1195570 1015342 669045 656036 782478 783691 821015 828835 849086 858313 966836 963826 4906594 5087969 39.55 71.3 1
09:32:12 2024-01-25 649897 640123 200341 196096 316614 324591 335877 334005 213383 213602 258435 264825 299595 306186 4255561 4583073 6267105 6082822 1006769 1042382 291741 250997 263226 265874 302614 295646 288779 289550 203601 203761 670668 620194 1411528 1374063 421354 414592 604873 612292 754724 731499 779146 784011 816338 829914 797885 883025 1878740 1977072 1202667 1022604 668094 651242 784182 787881 818616 830087 849086 862141 963016 957547 4811389 5076415 39.55 71.3 1
09:32:13 2024-01-25 646583 640159 201295 196667 316101 324555 334605 333969 213748 212485 259270 264604 299386 304568 4266157 4530477 6312215 6081489 1006081 1045322 285521 250613 263926 264503 303218 293881 288996 288838 203601 204717 655267 612988 1414597 1395472 419027 413829 606298 607776 752120 735904 776702 779280 821043 829356 792581 880405 1880075 1961076 1145295 1022604 665422 655572 788878 779132 818165 829527 851509 854544 957397 966394 4933613 5076415 39.55 71.3 1
09:32:14 2024-01-25 652262 639672 200036 196735 315144 323799 334605 334005 212723 213751 258435 263575 299875 303890 4261634 4620820 6275641 6078484 1013277 1041644 285624 250997 263047 265280 301343 295087 288779 287962 203957 203410 669912 613501 1408589 1383283 417770 414520 603229 608748 755824 732535 773829 784048 821043 825990 795304 886098 1886652 1986266 1210062 1016123 668094 654574 781923 781790 821015 828216 846671 858313 965793 965261 4903092 5078533 39.55 71.3 1
09:32:15 2024-01-25 650891 639191 201010 196062 315183 324327 333987 334005 213235 213153 258435 264825 298897 304982 4264913 4587549 6276431 6077716 1005332 1042284 287238 255699 263012 265687 302261 294780 288779 288943 203316 203727 666440 619310 1426167 1374063 419656 414556 603229 612019 755948 731558 779109 784011 815061 829645 797885 883903 1877406 1971476 1221323 1022604 668094 651205 783626 784074 818616 827562 849086 862179 961616 957547 4835916 5078533 39.55 71.3 1
09:32:16 2024-01-25 646583 640159 200980 196360 315659 322853 334640 333734 213565 212485 259234 264789 299595 305968 4261634 4508502 6313457 6072828 1004650 1042418 287238 255699 263890 265178 303218 294744 287914 287822 204458 203727 687101 617033 1428543 1392503 419063 413865 608045 611276 756648 740065 776823 779394 821043 834120 793254 882012 1880075 1957297 1204648 1022604 666372 652655 788878 781827 816102 829383 852784 854544 956008 962873 4931268 5072107 39.55 71.3 1
09:32:17 2024-01-25 652853 640191 200384 197009 315748 324893 336170 334005 213417 212968 259198 264014 299840 304778 4266402 4605573 6285756 6078484 1019083 1045322 285557 250648 263670 266131 302261 294537 288159 287787 203815 203761 669259 615788 1407787 1383283 417735 414881 604510 610081 759076 735245 774455 784048 821043 826518 793180 890045 1886615 1983452 1185811 1013225 667324 654574 784182 781827 824484 833435 844155 857055 966513 965261 4906594 5078533 39.55 71.3 1
09:32:18 2024-01-25 652354 639934 201155 196701 315166 324857 335877 334005 213383 213452 258435 264825 298372 303642 4261357 4579205 6248455 6087163 1009558 1038964 285116 251382 262828 265909 303182 294744 288779 289717 202642 204395 678401 616948 1426266 1373089 414763 414917 604510 613464 758622 734724 778921 784011 813296 826841 799450 888106 1881411 1989085 1213084 1019616 669233 654946 784182 784110 822655 826140 846634 861266 965786 955593 4881017 5076415 39.55 71.3 1
09:32:19 2024-01-25 641987 639686 201015 196534 315659 324327 334605 332405 214113 213117 258183 265417 299630 303642 4264913 4517762 6267201 6072596 1001752 1041989 287238 255843 263451 264538 303182 293846 288649 287997 203351 203761 659394 621279 1425445 1383283 419063 414480 608994 610481 752928 739429 777965 778842 818717 832265 796476 881975 1880075 1958685 1190123 1022604 665897 652619 788320 781827 813954 834616 853427 855190 956592 961071 4914855 5072796 39.55 71.3 1
09:32:20 2024-01-25 651483 640159 200166 196705 315179 324857 333987 334005 213586 212819 259198 263610 299734 302683 4255561 4590303 6276505 6072596 1017595 1042418 285521 255843 263047 266131 301343 293703 287975 288540 203957 203444 654951 614037 1410656 1383011 417146 414809 603229 607776 756434 735761 774455 784048 821043 825092 793180 888464 1888113 1980644 1191938 1012456 668278 656808 783589 780683 822514 832183 844044 858313 966513 965298 4910099 5085780 39.55 71.3 1
09:32:21 2024-01-25 651393 641854 200350 196087 316127 324363 335877 334005 212791 213751 258399 264789 299386 304604 4261874 4587735 6267105 6078484 1009118 1039001 287238 250648 262828 265909 302721 294780 286881 288983 202712 203761 666440 618868 1405509 1374063 419656 414881 603410 612587 755251 734465 779146 784048 813296 828741 799589 887865 1881490 1975671 1223207 1018841 670297 652166 784182 784048 818109 827562 853333 859396 961616 957547 4830447 5070665 39.55 71.3 1
09:32:22 2024-01-25 645685 640195 200341 196573 316614 322853 334640 333499 213417 212834 259234 262769 299840 304630 4258596 4544126 6323058 6063909 1004650 1045063 286835 256457 263926 264503 303679 293694 287103 288400 203993 203410 683057 615183 1403632 1393759 419063 413534 605550 608207 751287 739466 778607 779280 821043 829392 793217 881975 1884171 1958685 1195852 1021742 665688 656772 788878 780719 813991 829563 854279 855190 957397 965298 4933613 5076415 39.55 71.3 1
09:32:23 2024-01-25 652411 640159 200384 197321 315214 323871 334605 333617 212723 213602 259006 263207 299805 302683 4264913 4601769 6272093 6081603 1013277 1043895 285557 255879 263451 265315 301837 295682 288373 290953 203957 203410 680534 612550 1410656 1383283 418960 414772 602131 608207 756434 732899 774268 784085 819879 827571 797281 886173 1892149 1986266 1193981 1013898 669521 658726 784182 784048 821015 827562 847728 861030 965786 962465 4893699 5076415 39.55 71.3 1
09:32:24 2024-01-25 645952 639902 200376 197208 316096 322590 336155 333969 212791 213751 258183 264825 299350 302683 4253799 4537460 6258294 6063909 1000936 1042284 286646 250648 263451 265280 304463 293398 288465 289752 202808 203795 667497 618427 1420514 1383283 419027 414579 608167 610897 753501 737819 781149 779280 817521 829392 797885 883272 1877509 1958742 1197120 1024654 662583 650985 791749 784048 816336 829419 852141 858736 956008 955593 4897195 5069181 39.55 71.3 1
09:32:25 2024-01-25 648599 640123 200350 196705 316005 324929 336351 333030 213748 212783 259016 264419 299525 302683 4255561 4577775 6267124 6073368 1016079 1042418 285592 252369 262243 266131 303218 293846 287975 288741 203636 203585 667850 614911 1407787 1383283 417146 414917 605587 608860 759738 737935 776590 782752 819420 826914 793217 890083 1889457 1982837 1206365 1011017 664474 654835 788272 781790 823350 829527 844192 855041 964879 963862 4938315 5078533 39.55 71.3 1
09:32:26 2024-01-25 651393 640410 201365 196398 316005 324893 335877 333969 212791 213153 258435 264789 298809 303642 4252528 4579205 6248875 6068250 1005932 1042284 286517 250648 263047 265909 302721 294672 287103 288873 203316 205834 662212 619019 1417687 1372115 419656 414953 604693 610897 755288 734465 780630 783901 815135 829327 797753 885467 1881490 1984822 1198724 1017357 666671 652628 784071 787482 821015 825228 847877 865841 964776 957547 4850201 5083850 39.55 71.3 1
09:32:27 2024-01-25 645943 640200 201322 196705 316136 323810 334675 333969 213451 211891 258471 264789 298128 303642 4252528 4502834 6331173 6063909 1000225 1042026 287238 255771 263926 265315 303218 294314 287940 287962 204601 203727 669912 619310 1414158 1391516 419692 414153 607306 608860 750753 739466 780034 780944 818717 829320 795584 882012 1881490 1960716 1191938 1022469 664474 653650 789735 782936 815144 829563 853427 856906 957950 963630 4914855 5069181 39.55 71.3 1
09:32:28 2024-01-25 651483 640195 200376 196710 315183 323835 335877 334005 213417 213003 259234 264014 299770 304235 4258596 4582367 6289659 6073368 1016175 1042063 285557 251207 263486 267097 302261 295682 287574 288540 203993 203444 672078 613563 1413684 1384628 418067 417300 604517 608588 756954 735688 774343 783937 820615 827267 793217 890120 1888113 1982689 1167316 1011017 667145 654610 785504 781089 823059 829527 844155 858122 966549 966663 4903092 5078533 39.55 71.3 1
09:32:29 2024-01-25 651430 638291 201497 196710 315179 324929 334101 334005 213417 213452 258471 264860 298688 307359 4255561 4582001 6239987 6079174 1010390 1042284 285575 251382 262645 265723 303218 293881 288779 289752 202712 204395 661860 615788 1409656 1373089 417146 414917 604693 613335 754780 734987 778921 783901 813296 827267 799487 888144 1882830 1991909 1231087 1017357 668094 648948 787493 787396 821015 826978 846032 861842 965786 955665 4874915 5076415 39.55 71.3 1
09:32:30 2024-01-25 642258 638736 200384 196744 315659 322925 336155 331951 213451 213452 258001 264860 298967 305571 4252528 4545878 6257780 6063909 1000325 1042418 285686 255807 263451 265462 304606 293639 287103 288908 202677 203795 657984 618795 1406472 1383283 418399 414809 607306 612701 753296 737865 780591 776994 818100 833889 797885 882012 1874846 1960589 1198969 1024654 662583 651242 789962 785719 816065 828835 850931 857702 959310 963521 4901180 5068477 39.55 71.3 1
09:32:31 2024-01-25 651483 640159 200371 196710 315218 324857 333771 334005 213451 212854 259634 263795 299840 302435 4256895 4596077 6285905 6077716 1013153 1042418 285121 255843 263451 265280 301379 295717 288865 289872 203993 203444 674896 613426 1415266 1383283 414763 414809 602335 607997 755436 732899 773166 785646 819768 826914 796752 886210 1888113 1988327 1191938 1013898 668094 655608 781923 782679 819913 828216 847877 858313 968493 961107 4895821 5078533 39.55 71.3 1
09:32:32 2024-01-25 649938 639902 200380 196053 315805 324363 333987 334005 212791 213153 258435 264825 298932 306079 4255561 4571758 6262751 6063909 1003898 1042358 287786 255735 262864 265723 302494 294780 288779 288636 202747 203727 666440 619310 1433399 1377411 419729 414809 602335 608167 752877 732317 781149 782752 816180 829914 797885 883941 1878814 1973469 1200818 1025384 668094 652628 784182 786167 816336 826978 850931 860043 962038 955556 4857126 5065569 39.55 71.3 1
09:32:33 2024-01-25 645578 640186 199748 197189 316649 322853 334675 333030 213417 213153 258471 263172 300541 302222 4255561 4555076 6307713 6063909 1005806 1043193 285592 255771 263926 264468 304142 294744 287138 288671 203316 204717 667460 612988 1439445 1393796 419063 413534 605587 607997 754171 735447 776628 779280 823378 829464 793077 882012 1881490 1966354 1200818 1021220 665422 656572 788878 780352 818165 834293 850894 855227 957470 966554 4933613 5078533 39.55 71.3 1
09:32:34 2024-01-25 652337 639668 200384 197180 315179 323535 334640 334005 213255 213751 259052 263795 299875 302222 4255561 4618992 6276431 6073368 1015448 1042418 285521 250648 263670 265315 303005 295538 288052 290481 203636 207398 677715 611163 1404655 1383011 417770 414845 602335 608860 754744 732750 773717 783901 818570 829804 797318 887868 1888113 1991302 1191938 1015342 669997 656072 783033 782679 820942 828216 847877 857531 965101 962320 4896098 5085780 39.55 71.3 1
09:32:35 2024-01-25 647789 641854 200380 197043 315179 321839 336662 333734 213417 214052 258399 264860 299875 302718 4252774 4564734 6262644 6069822 996652 1042026 285557 255771 263961 264503 302443 295230 288373 289312 203351 203761 684201 615713 1438269 1383283 417772 412300 602763 609099 751165 732862 778328 781500 816449 834625 797753 883941 1877478 1973432 1198969 1028310 670474 653554 785498 784110 816421 827562 853154 861303 956044 960260 4848197 5067049 39.55 71.3 1
09:32:36 2024-01-25 643851 639289 200384 197351 316005 322530 336155 332724 213930 213091 258399 264419 299875 302296 4247714 4565264 6267105 6068250 1013949 1042455 285664 251803 267752 264538 303253 293639 287849 288435 203351 203761 666440 611386 1442542 1385829 416584 414845 607306 611941 754679 736427 772565 781500 820969 829841 795621 885542 1882712 1973469 1202667 1012503 663527 652691 786611 781827 823313 829311 846298 855873 963052 966554 4952370 5074914 39.55 71.3 1
09:32:37 2024-01-25 648523 638323 200621 197321 314924 324399 334371 333499 213451 213153 257604 264860 299315 301516 4255561 4628263 6234688 6073368 1011832 1044138 284685 251452 263047 265315 303253 293881 288373 290158 202677 203761 666440 612218 1425991 1374063 417177 414881 604693 610933 756419 731787 776457 782752 816449 826769 800090 888814 1882712 1994172 1202667 1015305 669997 655536 784182 782930 820942 827526 845657 860043 965101 964349 4886719 5069181 39.55 71.3 1
09:32:38 2024-01-25 645494 639452 201104 196744 315655 322626 336190 333499 213269 213751 258435 264860 299630 304630 4255561 4558614 6254659 6063909 996010 1042063 285699 255879 263855 264538 305106 293890 288779 290445 202747 203795 671622 616141 1409766 1382302 418795 414809 607306 611783 753830 735876 778921 778277 816180 837178 800158 882050 1878814 1963376 1213790 1026114 664474 653091 790557 783520 817530 831079 850894 860187 957506 961071 4897703 5069181 39.55 71.3 1
09:32:39 2024-01-25 651467 640195 200419 196735 316005 324929 334605 333030 214113 213153 259266 264419 299875 304162 4252528 4571758 6271963 6069822 1014671 1045448 284685 251417 263047 265280 304071 293291 287774 291221 203672 203761 678596 609931 1427580 1384628 417770 414480 607306 608167 754211 733988 772839 779280 820969 832854 796604 884874 1885428 1973469 1202667 1013102 664474 656735 787762 783492 821015 834616 847877 858313 963052 965261 4942991 5069181 39.55 71.3 1
09:32:40 2024-01-25 649596 639182 200419 197317 316001 324821 334640 333969 213748 213602 258001 266161 299350 302222 4253799 4569880 6220938 6046306 1007403 1042284 285846 250997 262828 265687 302721 294501 288779 288943 203636 204395 653228 617105 1420830 1373089 418399 414917 604693 612231 756508 733876 778113 783813 816449 827353 802440 885505 1886770 1979081 1200818 1021875 669233 652628 784182 786962 819851 829759 851509 863162 963016 957547 4811389 5068905 39.55 71.3 1
09:32:41 2024-01-25 645952 640155 200804 196500 316614 323571 335614 333734 213748 213602 259634 263720 299840 304069 4246209 4562634 6303178 6072596 1006081 1043931 285557 255843 263890 264468 303893 294708 288996 288838 203638 203095 664718 613426 1412901 1392503 419027 414543 605550 607997 752727 735968 774694 779243 821006 834625 795565 882012 1880151 1960589 1195797 1021875 666372 656808 790846 779577 816372 834025 852747 855152 959503 966663 4940660 5069181 39.55 71.3 1
09:32:42 2024-01-25 653304 639636 200036 197013 315877 323835 334640 334005 212757 214052 259016 263979 299875 301763 4253799 4635008 6252479 6063909 1014724 1041644 284650 253690 263047 265315 303218 295194 287931 289752 203316 203727 672078 611675 1408348 1379364 417177 414845 602131 609941 756382 729619 774492 781864 818924 828596 799552 891034 1882830 1990188 1215673 1013823 670952 656808 786064 784048 821015 827562 848189 859969 967156 961071 4877340 5067049 39.55 71.3 1
09:32:43 2024-01-25 645036 638929 200345 196710 317675 321839 337780 333030 213417 214052 258183 264825 299386 302683 4246209 4521053 6253325 6046584 999613 1041644 286432 255771 263451 264503 304606 292674 287975 289800 202712 206186 659394 618868 1401139 1383283 418694 414772 607318 610860 753799 738059 779294 775031 815687 833998 797774 881900 1878814 1963376 1198969 1026077 664474 652554 789997 784048 816372 829455 855124 858313 958225 961035 4903092 5069181 39.55 71.3 1
09:32:44 2024-01-25 650169 640164 200376 196710 316005 324893 334605 332490 213782 212968 258435 264384 299333 302435 4253913 4577775 6267105 6064140 1016803 1042418 285557 251032 267716 266095 303218 293846 288518 287744 203636 203585 667850 613426 1406213 1383283 417146 417300 607306 608860 756954 735881 772426 783529 821996 827353 793107 889970 1890802 1982689 1204516 1011781 665422 656808 786412 781827 823096 829527 846978 857509 967524 965980 4912843 5078533 39.55 71.3 1
09:32:45 2024-01-25 651430 639186 201506 196398 315144 324857 335877 333969 213235 213452 258435 264789 298580 305534 4255561 4589613 6248455 6077443 1007366 1041250 286835 251172 263191 266095 302933 294744 288779 289312 203316 204395 657329 619310 1399315 1373089 419692 414917 604947 610897 755436 733489 779331 784085 815289 829768 802440 887067 1882830 1979081 1200818 1023122 670191 652055 784145 786332 818689 827562 848371 863110 961579 957547 4820396 5067049 39.55 71.3 1
09:32:46 2024-01-25 645485 640159 200341 196705 316136 323547 334640 333969 213417 213153 259234 263172 299840 304630 4235579 4563625 6257780 6063909 1005119 1042026 283781 251382 263855 264503 304856 293846 288865 288799 203957 204219 667850 609781 1421764 1392503 417770 413534 607306 607997 754365 736921 774492 777263 820798 829572 793107 885799 1882712 1973759 1202667 1018964 665897 656390 790897 782936 819270 829455 849086 858736 960899 969402 4952451 5080037 39.55 71.3 1
09:32:47 2024-01-25 647678 640419 200384 196735 316005 324592 334415 333499 213235 213153 258183 265603 299840 301763 4255561 4624302 6233623 6068250 1010353 1039400 285851 251032 262243 265812 302721 293703 288865 288873 203351 204429 650938 617552 1405300 1372115 418399 417300 603229 613201 755836 733757 778291 784085 813479 827801 802440 887067 1882881 1979081 1176733 1021146 669233 652518 784145 787955 820497 827014 849086 859925 964090 957547 4825623 5067049 39.55 71.3 1
09:32:48 2024-01-25 645680 640159 200384 196091 316614 323571 334605 333415 213417 213153 259234 263172 299386 304069 4247714 4577397 6276170 6063909 1006081 1041872 284650 255843 263890 264283 303253 293846 288779 288873 203316 207398 663348 611675 1417231 1392503 418067 413498 605550 607135 753151 735968 774492 776332 820181 829536 793115 883197 1882881 1967286 1202667 1021146 665897 655853 790897 779394 818689 829261 848408 857092 961281 966627 4944189 5069181 39.55 71.3 1
09:32:49 2024-01-25 650480 639231 200027 197189 315183 323871 334605 333969 213495 217586 258399 264014 299911 301763 4250755 4631671 6234688 6063909 1015561 1042284 284650 251417 263047 265315 303218 294680 288373 290564 202677 203761 675910 611312 1434282 1376992 417473 414881 604693 611312 756954 732567 774694 783529 815822 827571 800238 888627 1886858 1991909 1202667 1015342 670952 658210 785816 786278 823350 828966 847877 860043 966972 963826 4891288 5078533 39.55 71.3 1
09:32:50 2024-01-25 645952 639974 200376 196710 316136 322590 336391 333969 213417 213902 258399 264860 298998 304162 4255561 4561367 6257780 6063909 996769 1040512 286432 251032 263926 264063 303218 294422 288373 290193 203351 203795 684201 616065 1414265 1383283 418399 413243 605587 610897 754496 736034 777597 778437 815822 834302 799634 882920 1878858 1972033 1197120 1029777 668000 654946 790334 788516 815144 827562 854679 861303 956371 955556 4887796 5069181 39.55 71.3 1
09:32:51 2024-01-25 643243 640272 199996 196705 316171 322889 335649 333499 213748 213153 259016 263795 300787 302435 4260048 4556885 6258201 6063909 1005156 1043931 284180 251207 263890 264503 304606 293881 286859 288943 203636 203761 673663 610802 1428751 1392503 417770 413534 606875 607997 754365 736778 773941 777300 820834 829536 792802 887067 1884171 1973469 1209138 1016789 666095 656427 790897 782826 819778 829419 849086 857702 961964 966554 4952370 5076415 39.55 71.3 1
09:32:52 2024-01-25 648599 641666 200371 197013 316005 324857 334569 333969 213417 213153 258001 266525 299840 301799 4247714 4570245 6249378 6063909 1006050 1042185 287238 256529 263083 266166 302650 294780 290109 289312 203316 203761 666440 619310 1400412 1375552 419729 414917 603838 610428 754761 732718 780477 784085 815244 827059 797863 885131 1882881 1979660 1202667 1021146 669008 652092 784145 788516 819778 826396 848825 857568 963016 959240 4804529 5067049 39.55 71.3 1
09:32:53 2024-01-25 645947 640159 200384 196539 316171 323379 334640 333734 213417 213153 259634 263207 299525 304105 4246209 4540290 6312215 6063909 1004650 1045322 285557 255735 263926 264503 303218 293881 287138 288983 203779 204573 671128 613426 1423082 1392503 419359 413534 604947 607997 751697 737013 774496 777336 819602 829572 793365 878531 1880197 1960678 1194068 1020142 666372 656342 790897 779394 816421 829383 852537 855190 956720 967774 4924234 5070685 39.55 71.3 1
09:32:54 2024-01-25 653341 638287 200477 196701 315183 323871 334605 334005 212723 213452 258399 263172 299875 301763 4244676 4618505 6244741 6072596 1013277 1042284 284685 251382 263047 265315 303218 294744 288576 291330 202677 203727 688551 611238 1416418 1374063 416879 414881 607451 610877 756954 731682 776000 782973 815822 827571 797936 886322 1883896 1991117 1202667 1013861 670952 656158 784145 784048 822766 828659 846634 857568 965786 961474 4883525 5063140 39.55 71.3 1
09:32:55 2024-01-25 642189 639934 200384 196487 315205 323871 335614 331448 214113 213003 258435 264860 298932 302718 4246209 4504751 6285756 6046306 998189 1040512 286589 255735 263670 264538 303218 293881 288448 287761 203731 203761 671622 619310 1426701 1387574 419656 414809 608167 609063 751546 737505 779294 778204 811365 829500 793249 881143 1877519 1963484 1200818 1026114 664474 652591 790520 784011 816421 831079 850857 858736 957433 955665 4891288 5060301 39.55 71.3 1
09:32:56 2024-01-25 649213 640164 200376 196744 316005 324592 335649 332022 213930 213153 258471 264318 299630 301799 4252528 4569127 6267105 6072596 1013949 1042026 285236 251803 262828 265315 304178 293846 287975 288838 202998 203761 685651 610877 1423739 1384628 417177 414520 607306 608167 756508 736427 773390 779243 817144 829464 793213 883727 1881538 1974001 1202667 1016789 665422 656463 791117 783974 820396 832256 849086 857092 960256 966663 4947721 5069984 39.55 71.3 1
09:32:57 2024-01-25 647641 638282 200210 197351 314925 323871 334605 333734 213417 213452 257388 264860 299840 301305 4243449 4625007 6229804 6081594 1013277 1044691 284650 252477 263047 265315 303218 295030 288373 290158 202712 203444 677340 611238 1434282 1375460 417177 414881 603838 611349 756954 730697 774694 781864 816400 824663 799067 888256 1881538 1991117 1206365 1015342 670474 656427 786064 785719 823350 829905 847877 859433 963480 963145 4887796 5062212 39.55 71.3 1
09:32:58 2024-01-25 644122 639222 200411 196744 318153 322889 336662 332022 213451 213751 258183 265417 299386 302718 4247828 4498493 6258187 6046584 1000325 1040908 286432 255771 263670 265315 303253 293291 288649 288943 203316 206186 659922 619310 1406172 1383283 419692 414809 607354 609063 752230 736100 779331 779651 817562 829536 793213 881143 1872082 1967941 1182860 1026261 664474 653054 790897 784011 817583 833435 853942 857702 957470 961071 4903092 5069181 39.55 71.3 1
09:32:59 2024-01-25 649067 639704 200419 196667 315717 324893 334640 332994 214079 212819 258471 264199 299651 304162 4243449 4573263 6267105 6063909 1018253 1040549 285668 250683 262278 266166 302721 293846 288448 288435 203672 205571 667850 613501 1410067 1384591 417772 417300 607896 608860 756990 736427 774145 781864 819912 827571 793365 890308 1885312 1981895 1145295 1012503 666372 654465 784145 781089 824521 829347 846374 857055 966935 965298 4897195 5069181 39.55 71.3 1
09:33:00 2024-01-25 653304 639713 201006 195518 315183 324893 333987 334005 212791 213153 258399 264384 298616 304604 4247714 4572415 6257780 6059571 1000250 1037492 287036 255304 263666 265315 302013 294565 288779 290104 203316 203444 666440 619310 1403377 1379364 419692 413534 604087 608597 752230 731888 780477 781864 816449 828261 797334 883727 1877406 1981069 1200818 1026002 669712 652129 785816 787122 817583 827489 852724 863447 960219 960407 4831403 5050477 39.55 71.3 1
09:33:01 2024-01-25 645854 643699 199718 196740 316645 322827 334675 333265 213417 213153 258435 262804 299911 304562 4243183 4553718 6267105 6063909 1009521 1042455 283689 251417 263451 264468 304178 293846 288666 288873 203316 203444 667850 610006 1416962 1384628 417177 413570 606875 608860 755436 735351 773390 777336 820218 829500 796701 883765 1881411 1972759 1202667 1016123 665422 656390 790334 784011 821015 829347 848974 856906 962297 966663 4952425 5069181 39.55 71.3 1
09:33:02 2024-01-25 649483 640419 200210 197313 316005 324857 334640 334005 213417 213153 257640 265603 299421 303946 4255561 4630226 6225369 6063909 1009447 1039437 284685 251417 263083 265315 303253 294537 287103 290228 202358 203829 667850 612255 1417980 1374063 417473 417300 604693 612467 756990 733793 774768 784085 814667 825595 800274 889001 1881265 1993986 1215673 1016123 670191 656808 787530 786278 823350 827489 846448 862606 966471 963181 4874333 5067049 39.55 71.3 1
09:33:03 2024-01-25 642262 642226 201049 196705 315780 323871 336718 332022 214113 212485 258435 265603 298618 303642 4246209 4494879 6295435 6046584 1001038 1041287 286835 255735 263890 264538 303253 294780 288779 287160 204315 203761 685651 618719 1427793 1391516 419692 414516 607306 608860 751546 737505 778150 779614 817217 832192 793365 879854 1878740 1951598 1201016 1022604 667324 654946 790334 781680 816310 829419 855772 855612 957950 963898 4926390 5067049 39.55 71.3 1
09:33:04 2024-01-25 653971 643067 200232 197146 315148 322985 333987 335714 213348 213153 258980 263172 299840 305451 4252268 4618120 6271169 6072596 1013277 1040512 285285 255843 263451 265280 303182 295682 288134 288838 203744 204717 663348 611675 1418430 1383283 417770 414809 602131 608860 756361 731609 774492 784085 818717 827023 796530 888218 1886652 1986266 1206365 1017581 670191 658678 784145 784011 821015 831667 847654 860651 965786 963109 4877329 5067049 39.55 71.3 1
09:33:05 2024-01-25 642073 640419 200691 196705 315620 323835 336355 331951 214503 213153 258001 265603 298897 304778 4252268 4505325 6276431 6046584 998189 1042284 287122 255915 263820 264503 303182 293846 288614 287927 203281 203761 663622 619726 1401330 1388558 419323 414772 608599 610914 752230 738585 779257 777263 818717 829464 796752 880832 1877406 1958685 1200818 1026995 665146 653833 788650 783937 816421 829347 855162 855612 957839 960998 4900693 5070665 39.55 71.3 1
09:33:06 2024-01-25 649933 639965 201191 196914 316005 324857 336351 333463 213713 212783 259198 264199 299595 302647 4252268 4577775 6267213 6063909 1018355 1042284 285521 255843 263451 266131 301660 294501 287975 287962 203922 203727 669259 614000 1426341 1386232 417735 414845 603838 607997 755836 735881 774492 784085 819565 826403 793365 890516 1886652 1983452 1193754 1016123 669233 658210 784145 781680 824521 832256 845208 858164 968493 965907 4891288 5074284 39.55 71.3 1
09:33:07 2024-01-25 652876 640195 200384 196257 316171 324327 335877 334005 213235 213153 258435 264789 299595 304533 4247714 4570845 6261824 6046584 999654 1042284 285557 255699 264701 264468 302261 295861 288576 289347 203281 203795 666969 618868 1442788 1383283 418362 412880 603410 609027 751697 732862 778113 780719 815822 829500 797899 883062 1877406 1974272 1200818 1026995 671832 652907 786933 786278 818542 829905 853942 863222 963405 960260 4837347 5074284 39.55 71.3 1
09:33:08 2024-01-25 645036 642120 199722 197458 316831 322817 336120 332994 213748 213489 258435 264789 299875 301480 4247714 4572912 6266702 6063909 1010994 1044401 283781 251417 263047 264468 303753 293774 290377 288943 203601 203761 667850 609931 1422782 1386372 417177 414917 608167 609027 756508 734988 773390 780315 818372 829428 795621 886322 1881265 1974579 1202667 1012503 666372 656772 788613 781680 823350 829347 846828 855612 965675 967198 4938315 5074284 39.55 71.3 1
09:33:09 2024-01-25 651091 640414 201015 196701 315969 324857 335877 333969 213417 213452 258435 265975 298897 302718 4244676 4563376 6248455 6046546 1006769 1042284 287238 255807 262610 265874 302509 294744 288779 289347 203281 203761 667850 619310 1401247 1374063 419656 414881 603838 610392 754365 733338 781314 784085 815244 827023 797826 886322 1877406 1975671 1200818 1017320 669712 652907 786064 788516 821015 826285 849327 863222 962832 957401 4825449 5067049 39.55 71.3 1
09:33:10 2024-01-25 645952 640159 200384 196402 318687 323835 334640 333969 213417 211856 259735 264384 298932 304105 4242903 4511443 6304407 6046584 1004613 1042382 285561 255735 263890 264468 303218 293881 288779 291221 203281 204717 664718 613426 1417276 1393796 420155 413498 605809 607797 752230 735876 774658 777300 820181 829572 792765 880443 1881411 1958685 1200818 1020290 667324 656513 790860 781463 816189 829383 852724 856259 959310 968645 4928910 5062212 39.55 71.3 1
09:33:11 2024-01-25 647789 640410 200341 197120 315825 324676 334569 333969 213565 213153 257604 265714 299840 301516 4249237 4580098 6211153 6063909 1007403 1042358 285521 250648 262243 265280 302721 293881 288779 288838 202914 204395 655166 615788 1442968 1370154 417735 418212 604693 612664 756382 733757 778150 783271 814055 827571 800238 887586 1878870 1989085 1213815 1017320 667801 654835 787220 788478 823350 826285 845245 863222 965639 961547 4856131 5061226 39.55 71.3 1
09:33:12 2024-01-25 641653 640410 200971 196096 316092 323691 334605 333969 213383 211821 258435 264067 298027 303642 4233838 4491190 6295082 6046584 1001722 1039738 285535 252333 263890 264468 303182 293694 288779 287962 203957 204717 672078 615183 1404299 1392503 419323 413570 605550 608231 751509 737967 776383 778437 819565 829536 793365 878494 1877406 1957297 1192285 1020290 666198 656772 791694 782576 817583 829383 853942 857698 959273 963716 4915992 5061226 39.55 71.3 1
09:33:13 2024-01-25 653238 640092 200341 196675 318126 324568 333915 334005 213417 212968 259234 263759 299840 302187 4235579 4586609 6267105 6063909 1013277 1042418 285521 255771 263451 265280 301308 295359 288779 288991 203922 204994 680534 612550 1406511 1383283 418365 414809 602714 608428 755972 732796 773941 784085 819297 827571 794934 890905 1886652 1984588 1145295 1012456 667619 657705 783394 783134 825070 832256 845883 858239 971284 968682 4897551 5068477 39.55 71.3 1
09:33:14 2024-01-25 651410 640419 200345 196701 316136 321875 337780 334005 212791 213602 258399 264825 299263 302647 4235579 4537347 6248455 6063909 1001010 1042284 285557 255735 263630 265280 304999 293604 287103 290510 202677 203761 662212 617545 1408561 1382302 418694 414809 608994 610933 753687 737669 779294 775031 816449 834302 796697 877870 1873477 1965091 1204373 1023925 664474 652628 792587 788242 818747 829905 853333 860726 955767 961547 4881017 5059829 39.55 71.3 1
09:33:15 2024-01-25 648673 644705 200315 196632 315144 324568 333987 333067 213417 212819 259198 264014 299805 304562 4235579 4590999 6267105 6063909 1013202 1040475 285521 250613 263047 265280 301272 294744 288784 287962 203957 203410 662268 612988 1404935 1383283 417110 414809 603192 607797 755436 733757 774492 784085 818372 825237 795056 886322 1886652 1982479 1195570 1013898 669045 655572 783827 783827 821082 829795 847728 860075 965675 965717 4891288 5069181 39.55 71.3 1
09:33:16 2024-01-25 650907 640159 200350 196671 317092 322590 334569 333933 212723 213602 258183 264384 298897 304630 4236857 4555250 6238854 6046546 996769 1040586 285668 255843 263047 265019 304142 293846 288373 289752 202642 203795 662212 615788 1420812 1381322 417735 414189 606875 612701 752230 735876 778703 776713 814091 834034 797899 879649 1872146 1965091 1193423 1026114 665897 652628 790860 788478 816421 827344 853279 861991 955090 962265 4876991 5054079 39.55 71.3 1
09:33:17 2024-01-25 644122 643791 200345 196705 316005 324929 334380 332742 213942 212819 258435 264384 299386 302435 4242903 4571758 6257780 6046584 1017628 1042382 285557 255735 263047 265590 302261 293846 288518 288400 203779 203727 669259 613148 1404365 1383283 417146 414917 603229 606500 756382 735355 774492 784085 820145 826628 793365 891616 1881265 1980607 1185811 1011017 666198 654111 784182 783134 825778 834025 844007 856296 968530 965717 4890964 5059829 39.55 71.3 1
09:33:18 2024-01-25 652354 642161 200411 196675 316579 323835 335877 334005 213246 213153 258435 264384 298897 303642 4235692 4537384 6248455 6046546 995351 1042284 285557 255807 263926 264027 303557 294708 288373 289752 202677 203761 666793 615788 1404422 1382302 417735 412300 605121 610860 752230 733881 777008 777300 815244 834302 799966 882237 1873477 1967878 1219440 1028557 668094 648948 788878 788478 816421 827344 857608 863222 956482 960224 4881505 5050477 39.55 71.3 1
09:33:19 2024-01-25 644765 640268 201226 197287 316005 324929 334640 331628 213839 212834 258435 264419 299630 302683 4246209 4559243 6257780 6046584 1019467 1043931 285521 250648 262243 266131 303218 293846 287975 288365 203316 203761 677340 613638 1433630 1383283 417146 417300 605587 608860 757398 736921 774108 783529 820181 826987 793115 891616 1886652 1980607 1204516 1010264 665422 654111 785296 781827 825693 836392 848189 856296 968493 965798 4891493 5067049 39.55 71.3 1
09:33:20 2024-01-25 652582 641326 201042 196096 316136 324291 335877 334005 213678 213495 258435 264419 298862 304568 4243183 4560554 6248455 6046584 999449 1042358 286835 252176 263890 265280 302261 295431 288576 288807 203281 203761 666440 619310 1433399 1382030 419656 413534 602984 609063 751546 732448 779294 781310 816400 829464 797863 882434 1877406 1971476 1223207 1022469 669521 652166 784182 783483 819913 828782 852612 863222 962869 958829 4824748 5054079 39.55 71.3 1
09:33:21 2024-01-25 645036 639934 200140 196530 316574 322781 334569 333499 213178 213203 258873 262734 299875 304902 4229415 4544752 6295082 6046584 1004650 1043156 284614 255771 263890 264247 303679 293881 288779 288943 203281 204717 672518 612550 1413918 1395772 418990 413570 605809 607997 752230 737967 774108 777300 820798 829608 793365 880869 1880075 1962272 1202667 1020290 665422 655572 788878 779541 818747 834025 852575 857509 959310 965116 4924153 5061293 39.55 71.3 1
09:33:22 2024-01-25 651483 638251 199722 197154 316005 323799 334605 334005 212757 217700 258293 263979 299875 301763 4238255 4622089 6220478 6046584 1013874 1042012 284215 251382 262828 264503 301694 293846 288432 289607 202712 203727 670668 609856 1433345 1378491 417473 414845 603229 609530 756954 730574 773559 781500 816400 827571 797899 887586 1881228 1984859 1204516 1013898 669997 655608 783070 784048 821015 829759 851676 860576 964308 964349 4881505 5064905 39.55 71.3 1
09:33:23 2024-01-25 644016 638287 200792 196978 316101 321839 335578 333030 213417 213751 258150 264683 299176 304125 4239878 4524697 6245729 6046546 1000325 1041775 285994 255771 263047 264503 304106 292915 288115 291570 202642 204395 664476 617832 1407407 1383283 420155 414772 607306 610428 752230 736427 779294 777300 811365 829500 795533 881143 1872045 1960883 1189725 1024654 663527 650949 791117 784048 817530 829832 853867 860300 959310 962983 4876991 5064905 39.55 71.3 1
09:33:24 2024-01-25 648523 639902 200341 196744 315816 324784 336827 332760 213930 212819 258399 263838 299630 304341 4240160 4562022 6257780 6046792 1016691 1042284 285009 255879 262243 266131 302047 293846 287975 288400 203636 203410 667850 614037 1407501 1383283 417735 417300 605883 608428 756990 736102 774108 783813 820181 826987 793365 887814 1886652 1980607 1204516 1009581 665422 653650 784182 781827 822477 834025 846374 859132 967658 965116 4890964 5071159 39.55 71.3 1
09:33:25 2024-01-25 652083 638287 201015 196091 315861 324604 335640 333969 212791 213153 258399 264282 300146 305645 4235579 4560129 6248455 6046584 1003107 1038964 287238 255699 263047 265315 302261 295194 288996 288838 203353 203761 666440 619310 1411884 1378387 419692 414484 603410 609063 753830 732718 779331 783729 816400 827059 797863 885691 1880075 1975671 1200818 1017357 668094 651242 784182 787556 819851 827562 848862 863072 964776 959508 4805829 5060578 39.55 71.3 1
09:33:26 2024-01-25 645854 639222 200384 196091 318651 323583 336572 333463 213531 212521 259234 263979 298791 304105 4236857 4509708 6276244 6046546 1001685 1041644 285557 255339 263890 264503 303111 293881 287103 287962 204315 204994 669259 617068 1401454 1392503 419692 414480 607034 608860 752727 735508 776420 779577 819297 829572 793365 878531 1878740 1957297 1185151 1020290 666161 653650 788878 781273 814567 829563 855124 857509 959404 967308 4905288 5058395 39.55 71.3 1
09:33:27 2024-01-25 651393 639898 200070 196564 315179 324604 333915 333969 213383 212521 259198 263795 299417 302435 4235692 4577275 6257780 6046584 1013202 1042284 285521 255771 263666 265280 301343 294708 288865 287744 203922 203410 670668 612437 1411515 1383283 417146 414845 603229 607997 755436 733757 773941 784085 818460 825237 795621 886322 1886652 1986266 1193754 1013898 668094 655572 781923 784048 821015 829455 849403 859313 968419 965116 4886424 5067814 39.55 71.3 1
09:33:28 2024-01-25 649364 640405 200341 196710 315880 322077 338498 333734 213383 213751 258001 264825 298198 304970 4235541 4530365 6248455 6046584 1001038 1042284 286195 255807 263451 265648 304606 292915 287103 288873 202677 203795 660803 617545 1405787 1382302 419027 414772 608167 612701 753687 735871 779294 776164 816400 834034 796697 878531 1872146 1958685 1204373 1023197 663527 651242 790557 784074 817530 827050 848445 858089 956371 963188 4866931 5059509 39.55 71.3 1
09:33:29 2024-01-25 651483 639938 199752 196534 315179 324857 333771 333753 213713 212783 259234 263795 299595 304778 4245933 4586521 6267105 6046584 1011832 1041250 285103 255987 263047 264503 301308 295230 288779 287997 203636 207433 674896 613426 1412678 1383283 417770 414809 602131 607364 755972 733237 774492 783556 817794 826987 795621 885691 1881302 1983452 1202605 1013898 668094 655572 783070 781827 819913 828252 848481 858089 968382 967087 4876991 5058395 39.55 71.3 1
09:33:30 2024-01-25 648400 640419 200350 196701 315880 321839 337780 332689 213417 213602 258001 264860 298967 304156 4236857 4524622 6239563 6046546 999952 1042284 286195 255555 263451 264538 304606 293398 287312 289202 202712 204395 657984 618275 1396757 1383283 419027 414845 607736 610897 753151 738840 779331 776750 811365 829536 795399 881143 1872082 1958685 1221323 1024654 662583 652166 788878 784048 816372 831594 852141 857509 959162 962947 4886424 5057234 39.55 71.3 1
09:33:31 2024-01-25 652170 644286 200315 196671 315183 324363 333987 333825 213942 212485 259198 263610 298998 302470 4235579 4586609 6267105 6046584 1012396 1042382 285321 255807 263083 265280 301379 295438 288576 288540 203779 207689 673487 611675 1434640 1383283 414763 414845 602131 608428 755948 732899 773941 783556 817180 826987 793213 888803 1885312 1983452 1191938 1012456 667346 654646 784182 781827 822514 829491 846032 858313 968419 967087 4886424 5062011 39.55 71.3 1
09:33:32 2024-01-25 650392 643145 200376 196671 316649 322853 334569 333825 213212 213680 258364 264014 299386 302718 4247828 4537384 6248455 6046584 992486 1042284 285592 255771 263635 263658 304142 293810 288513 289550 202677 203761 666793 615349 1427060 1382302 418067 413534 605011 610897 751697 734926 777597 775067 815244 834302 797936 879817 1873477 1967878 1217557 1025838 667324 653091 788878 786442 814027 824654 856915 860043 956371 960077 4876991 5052585 39.55 71.3 1
09:33:33 2024-01-25 643482 642230 200236 196710 315992 324929 334371 332760 213907 212842 258435 264349 299386 303694 4235579 4556005 6253325 6046584 1016728 1042455 285161 255771 262278 265909 302332 293881 287975 287962 203636 203551 667850 613600 1439132 1383283 417146 417300 604693 607997 756324 735355 773288 784085 820181 826403 793365 887777 1886652 1980644 1188307 1010299 666198 654610 784182 781273 822514 829527 844488 855835 969051 967774 4884480 5067814 39.55 71.3 1
09:33:34 2024-01-25 651929 641771 200963 196607 317057 321911 334605 334005 212757 213538 258328 264384 299386 304346 4242300 4542636 6240279 6042226 998189 1042284 286682 255771 263047 265280 304606 292880 287914 291633 202642 203829 657984 616948 1400280 1381322 420155 414809 608167 610897 752230 737967 779331 775067 811365 829572 795570 879854 1872008 1964434 1210023 1023197 664000 650985 790557 783520 818109 828252 850931 857259 954658 962873 4884557 5051173 39.55 71.3 1
09:33:35 2024-01-25 649633 642235 200206 196965 315214 324821 333987 334005 213451 212869 259348 263400 299350 302187 4226245 4587041 6257780 6046306 1011832 1039437 285044 255843 263047 265280 301379 295682 288779 288540 203957 207362 680005 611675 1413380 1383283 414763 414809 602131 607997 755972 732810 773390 782734 816027 826403 793249 889001 1886652 1980644 1193754 1011017 667145 654610 783070 781827 820734 829491 844229 858350 965830 965717 4886018 5060578 39.55 71.3 1
09:33:36 2024-01-25 650027 641317 200236 196637 316987 322853 334101 334005 212757 213452 258948 264600 299386 302683 4232552 4537384 6239563 6046584 994643 1042284 285994 255771 263416 264063 304142 294744 288589 289752 203033 203795 682751 615788 1426642 1381322 417772 413210 605587 610933 752727 734926 778150 778062 815244 834302 799104 878568 1872045 1967878 1195272 1026603 666198 653091 789997 786405 813991 827562 853427 860080 955914 955593 4888138 5051173 39.55 71.3 1
09:33:37 2024-01-25 642152 642226 200236 196641 315564 324857 334605 332760 213748 212485 259384 264137 299263 303694 4254590 4565264 6253325 6046584 1016766 1042358 285521 255771 262243 265944 302721 293846 287975 288435 203351 205571 669259 614037 1428003 1383283 418067 417300 606174 609211 758634 735876 773559 784085 820565 826403 793365 887777 1886652 1980644 1206365 1009581 664474 654111 784182 781827 823132 829563 846032 857092 970470 965980 4880903 5075063 39.55 71.3 1
09:33:38 2024-01-25 642079 641780 200236 197017 315816 324388 334605 331879 213896 212968 258399 263698 299313 303332 4235579 4553213 6248455 6046546 1016840 1042284 285650 256529 263964 265280 303182 293846 287940 287962 203281 203129 667321 613501 1397424 1383283 417473 414917 607306 607629 757454 737967 773390 779614 818299 829327 793365 887586 1881411 1974579 1202667 1011017 664474 652691 786412 781827 822766 829491 845356 855798 965786 964993 4919072 5065631 39.55 71.3 1
09:33:39 2024-01-25 651474 641326 200206 195989 318692 324147 333879 333969 212723 213117 258183 263979 299558 305820 4235692 4547054 6238854 6046546 995314 1042284 285557 250648 263890 263926 303146 294744 288373 289752 202677 203727 666440 615513 1428302 1383283 418362 413207 607451 612255 751129 733876 778392 778401 814055 834589 799031 879155 1873477 1967878 1215673 1028063 668094 654018 788878 786368 814874 827562 853427 861266 956592 959240 4883525 5057387 39.55 71.3 1
09:33:40 2024-01-25 644926 642239 200236 196607 315924 324676 336279 332778 213383 211821 259016 263979 299350 304667 4236581 4569880 6248455 6052840 1016901 1040475 285521 255771 263047 265687 301766 293596 288779 287962 203601 203727 669259 612988 1416110 1383283 417735 414881 604693 608665 756685 735355 774492 784085 820181 826403 793365 890905 1885276 1980607 1188307 1011017 667145 654574 784182 781827 823425 829491 844118 858313 966513 965261 4876252 5069608 39.55 71.3 2
09:33:41 2024-01-25 649274 641780 200840 196632 317757 322375 337780 332814 213201 213751 258435 264825 298897 305534 4242903 4508090 6248455 6046546 1001038 1039111 286396 255735 263451 264503 304106 292915 287138 289347 202677 204395 655166 618427 1404670 1383283 418990 414772 608167 610860 751880 733951 779294 775031 816400 829536 795362 881106 1872008 1958685 1221323 1023197 662583 652628 788878 784048 816336 829795 852747 857702 957950 960357 4881017 5062212 39.55 71.3 2
09:33:42 2024-01-25 652876 642654 200210 197222 316001 323655 337065 333789 213246 214052 258147 263759 299840 302473 4248961 4627392 6220478 6046584 1011832 1042284 283901 250997 263012 264503 303182 293846 288310 289955 202642 203410 667850 611750 1414955 1379364 417770 414845 603838 609961 756508 729742 773522 781864 815208 827571 797899 888889 1880075 1984859 1206365 1013177 670952 655572 783070 784048 821015 827562 846360 862179 965786 961071 4868998 5061226 39.55 71.3 2
09:33:43 2024-01-25 643745 640291 200700 196598 315969 324561 337542 331233 213942 212913 257966 264860 298897 304162 4231436 4476812 6257780 6029213 999016 1042284 286835 255699 263451 264468 303146 293846 288115 287020 203281 203727 665031 618275 1412858 1384591 418990 414772 608599 609924 752230 736427 779257 776921 818137 829500 794934 882397 1872146 1957348 1213790 1025384 664000 652628 792240 786278 818689 829491 853829 860187 957433 962465 4881882 5062327 39.55 71.3 2
09:33:44 2024-01-25 653948 640123 201244 197841 317017 327618 337780 336333 214606 213310 260840 265603 300469 304667 4247714 4583783 6273039 6072596 1021048 1052707 291849 253317 266964 267708 306397 299492 292494 293764 206332 206026 679124 620352 1427867 1397752 422820 418723 611211 614511 766070 745070 783951 793305 829877 836661 802585 897023 1910567 2007499 1215609 1024654 673826 663700 799177 795510 831024 845743 862555 869289 976363 980584 4971128 5123326 39.55 71.3 2
09:33:45 2024-01-25 660843 653577 203543 200232 323621 330634 346896 342875 217694 216136 263908 271003 306582 306216 4299095 4673755 6343962 6126777 1042901 1076070 289880 256989 272217 274502 313998 306581 300871 301161 206960 208537 669299 627792 1444785 1415136 427043 423118 614718 619027 775126 753123 791176 801956 834084 838550 804638 899326 1934256 2032235 1221155 1032495 679296 669578 807214 802488 837077 847519 867736 874396 977774 984895 5015797 5140789 39.55 71.3 2
09:33:46 2024-01-25 671992 663341 202486 199605 326853 333112 351195 349626 218068 216124 268477 273150 307650 312259 4330279 4645000 6397661 6188538 1054282 1088384 288798 256989 272633 275837 316747 306617 301039 301978 207643 208212 675298 628240 1470242 1428369 424623 421191 616499 617204 770565 754264 783878 788782 828668 838478 796697 888613 1932883 2017279 1191938 1038835 676885 665688 804904 795510 827883 843784 860140 865097 966471 964642 4987621 5163207 39.55 71.3 2
09:33:47 2024-01-25 678897 669743 200280 196602 322377 332643 350665 346721 217776 214752 267241 273150 306009 308420 4342748 4649874 6434962 6182046 1049241 1093645 286277 251417 271801 273210 315843 306509 298519 299428 205752 205671 680534 633649 1432851 1427356 424623 418358 608946 609924 756382 744015 779257 779614 813442 826987 788460 869285 1919839 2001814 1225090 1036414 665897 653613 795093 788672 816372 829563 849086 850797 951077 956158 4972589 5153734 39.55 71.3 2
09:33:48 2024-01-25 677450 671639 196927 195189 318936 330053 346875 345411 215779 214052 264754 269801 304504 306541 4339651 4651710 6388335 6185914 1052642 1090477 282081 248965 270644 269038 312095 304326 296085 297780 201970 203537 663889 624643 1438408 1427356 419692 414444 598961 599456 746229 729469 764622 765645 800227 811473 768417 852039 1899705 1980607 1190123 1021109 658822 647420 781923 774828 802576 820026 832402 834748 935549 937601 4988027 5136902 39.55 71.3 2
09:33:49 2024-01-25 680713 670676 195781 191795 315888 322674 345356 342284 212258 212450 261829 266029 301244 302724 4333369 4708561 6369685 6144339 1056813 1088384 276779 244876 265958 272220 306082 301166 292013 291583 199379 201063 694351 620497 1446972 1415136 415403 412264 585816 592628 741974 719299 746740 758479 788896 791106 755949 843143 1895898 1994046 1197120 1007463 652328 641129 765742 765608 795707 801213 811528 826687 929011 919502 4900693 5117983 39.55 71.3 2
09:33:50 2024-01-25 671248 668962 193414 189286 312041 320444 340681 336338 211988 208790 260000 266348 296193 300847 4329584 4577259 6341709 6126777 1031775 1082082 275762 241981 263047 263623 306829 297077 288513 290193 197931 199075 698882 621081 1419600 1406946 411813 405903 584726 590420 726269 710307 744393 744033 766333 790093 747007 828064 1868160 1956029 1198463 1011017 641893 631080 761375 755316 781914 799161 811093 811431 913180 919746 4971398 5117983 39.55 71.3 2
09:33:51 2024-01-25 677413 669468 191277 188070 308239 319539 337537 337560 210043 207608 258905 264825 294783 300772 4335952 4700007 6304407 6162773 1044980 1079164 271507 242325 261666 262817 302825 294744 287122 288730 196269 197866 655899 619726 1421623 1395735 408498 405795 579313 585275 724727 699042 735094 740172 764983 774255 742367 822838 1868160 1962856 1202301 1001745 641644 621907 753808 753711 774916 783799 802308 810994 902432 906528 4928910 5108523 39.55 71.2 2
09:33:52 2024-01-25 676414 669665 190391 186371 309651 317666 337303 335859 209061 205676 257030 262018 294064 297275 4329903 4664482 6351034 6144046 1042680 1082082 269409 240113 261666 260347 302969 292674 285405 287162 195823 195916 681301 611675 1445471 1406946 405607 404300 578083 580788 719118 700066 726829 731803 761393 770849 728338 816273 1864204 1953104 1181774 989582 634606 621943 744932 745052 774366 779905 789717 802211 903879 892497 4839110 5099064 39.55 71.3 2
09:33:53 2024-01-25 675648 672592 189092 186635 309164 313482 337542 332850 207402 205002 255095 259335 294345 297000 4339729 4637461 6406115 6144042 1038137 1079164 269855 237856 259982 259123 299518 291100 284614 283653 194549 194697 659394 619310 1414893 1410943 406183 399351 574557 574432 709905 696592 725279 726701 756393 766405 720321 802207 1849667 1938277 1196544 993885 630205 623739 741658 737727 769406 775517 782693 792392 894586 894066 4895191 5087423 39.55 71.3 2
09:33:54 2024-01-25 671997 669628 187907 185455 306919 311809 333519 330804 206435 204649 255686 259335 293468 296676 4336445 4607330 6348574 6139054 1030967 1077634 266589 236353 257515 262834 299483 290421 281783 283185 192981 194022 659394 618719 1417718 1401723 403600 399735 568113 574027 706391 690886 719412 719035 745686 757499 715462 793024 1840421 1928130 1186948 991063 627066 618285 738772 734816 762986 770840 773943 785479 885574 883483 4906594 5095403 39.55 71.3 2
09:33:55 2024-01-25 673344 671117 188588 184667 303946 311964 333771 327516 205120 204684 252671 258185 290956 294525 4336330 4649042 6323058 6139054 1026166 1076397 266945 234699 256292 256872 296737 288662 278523 281856 191128 194154 647323 615788 1415307 1399736 400218 396817 566869 571981 700239 685936 715478 712298 738826 752720 710385 787858 1831175 1916470 1186948 987406 622617 614599 733871 727278 756387 766396 768882 781482 882416 874506 4891288 5085780 39.55 71.3 2
09:33:56 2024-01-25 673344 667236 190617 183879 304006 311303 331610 325809 204200 202902 252599 257365 290003 295678 4355287 4630226 6323058 6125142 1029094 1076070 264534 233024 254329 255760 297180 286754 279766 279292 190192 193441 650938 615183 1410931 1401723 399017 394374 564034 565389 695252 680923 710192 709138 736075 747850 702089 781514 1826841 1916973 1181191 977482 618136 610541 726761 723509 753798 757490 765465 778739 877321 869847 4839110 5085780 39.55 71.3 2
09:33:57 2024-01-25 675384 667313 186879 182092 301467 308493 329608 328182 202800 202229 252349 255905 288684 295176 4351975 4622745 6348272 6115946 1027781 1072951 263689 236777 258291 254656 295240 285878 279372 278965 188998 192358 679300 609931 1419684 1406946 398092 390815 558128 561166 690008 676794 702042 704201 733375 744001 700171 776897 1816763 1912716 1177353 973236 614204 603843 719642 719509 744427 753774 759622 773833 871374 863905 4840802 5078533 39.55 71.3 2
09:33:58 2024-01-25 675859 672136 185500 181012 299607 305930 330062 324848 203175 201278 250433 254303 288281 292196 4351975 4655133 6376518 6115946 1030563 1075276 261792 231692 254154 253051 293614 285044 276564 277400 188998 190212 661684 605488 1419703 1405949 394718 390933 556551 559081 688055 671520 695879 699119 728607 737212 693009 776815 1816726 1910006 1156585 972544 615079 604975 717604 717470 742241 745070 752351 765332 863429 856478 4849204 5069181 39.55 71.4 2
09:33:59 2024-01-25 672913 672615 184294 180909 297447 304999 326846 323059 202773 200158 249098 254162 289059 288459 4355167 4678952 6312328 6124678 1031041 1069844 259118 230435 252653 250921 293764 282935 274839 276550 187580 189351 646709 603020 1424841 1399736 391754 387912 553306 554558 684098 668635 687693 693023 722125 727352 687959 769326 1812683 1907723 1164824 968299 614369 601026 715029 713343 738036 739463 748692 760056 854025 853608 4861021 5063437 39.55 71.4 2
09:34:00 2024-01-25 673910 672109 183163 179726 297270 302190 325300 320749 201478 198906 247736 252642 287697 287378 4361394 4661404 6332383 6108271 1029094 1069944 257970 228917 251546 250050 290599 281438 273127 274597 188286 188688 645300 599975 1420564 1393796 387650 387222 551361 549775 680062 664247 685845 689926 712214 721444 681854 764558 1804445 1898134 1171596 967403 608952 598819 710422 709102 733862 737810 742434 754768 847442 846128 4873862 5059829 39.55 71.4 2
09:34:01 2024-01-25 673430 671120 181936 179276 296020 301942 324974 320548 200601 197836 246387 251799 285503 286025 4358428 4679192 6321420 6106304 1029094 1069944 257592 227306 249294 253618 289242 282334 271393 273114 187494 187766 643891 601410 1436150 1397752 387743 384257 547435 549631 676968 660451 680006 685648 711478 718693 678791 757159 1796029 1888966 1171596 964655 605767 595392 707830 706235 728816 728989 738119 749164 843153 838487 4855118 5059829 39.55 71.5 2
09:34:02 2024-01-25 671704 671160 180749 178569 293524 299413 323988 319060 199660 196602 244872 249739 284126 284897 4358201 4688530 6312328 6095905 1031812 1068249 255292 226919 247634 249595 288575 279396 272861 271450 186444 186884 633602 604069 1400665 1391516 387743 384869 546428 546734 676489 657579 680269 683943 707742 711821 670830 749728 1785990 1893651 1170799 961880 603187 585563 701202 703667 724694 730377 737990 745833 835887 837854 4890607 5059829 39.55 71.5 2
09:34:03 2024-01-25 676389 672611 180715 177133 293529 299413 320720 319060 198345 195378 244666 248562 283689 284964 4358201 4691802 6294008 6113553 1038409 1066876 255438 225623 245954 249420 287814 279612 269707 270739 185935 185681 639161 600552 1395911 1388558 385551 380821 539845 543935 671350 650822 673349 681867 704389 709747 672531 746961 1774436 1873283 1159841 964655 598845 583749 699216 699083 715527 723142 737181 740010 834076 835453 4912484 5059829 39.55 71.5 2
09:34:04 2024-01-25 681864 673851 180110 180571 291591 299428 320010 319096 196800 195208 245708 247736 282390 284059 4370688 4742651 6321706 6107593 1033509 1063783 254083 223434 246122 247498 286101 279612 269611 268908 185156 184999 632212 600552 1426051 1388558 383880 381849 536800 541243 667826 647567 668374 676849 694115 703417 671598 745084 1775791 1866747 1162974 967403 597379 583717 699216 697104 710337 721435 730768 734465 825024 829509 4933451 5059829 39.55 71.6 2
09:34:05 2024-01-25 682832 672868 179258 180285 290286 297924 319007 316145 196766 199600 243233 248149 281631 282725 4367785 4765386 6279709 6107512 1033509 1060724 252107 223365 244408 246249 286293 277791 267651 270739 183691 188602 626979 606668 1396321 1378387 381804 381042 536384 542779 665903 644613 668847 673801 689195 700272 661765 735020 1766452 1856236 1155149 967403 593914 577000 696707 690433 709872 721363 726448 727972 825535 829336 4934790 5059829 39.55 71.5 2
09:34:06 2024-01-25 676904 670857 177850 179810 289647 297924 317084 315157 195812 195290 242630 251673 278950 284023 4387286 4699075 6266289 6090020 1025505 1060377 252072 223904 243711 244981 283653 276725 266991 268651 182784 188237 622563 605724 1395336 1383283 382074 376219 532244 538041 656750 640263 666129 665711 684944 702319 661935 728595 1761406 1839165 1166887 959469 588766 576946 692176 685954 706359 715110 715187 725688 825024 820194 4877340 5059829 39.55 71.6 2
09:34:07 2024-01-25 679132 671156 177845 176038 288522 294269 318043 315497 194898 195153 240752 248103 278832 283585 4364672 4685795 6292335 6090020 1010883 1060236 250813 222841 243711 243596 285107 274369 265603 268212 181594 184823 626979 603507 1395983 1385829 381765 375355 531986 536168 653827 643026 660227 662750 685210 698078 649029 727977 1760955 1847049 1153193 946110 586725 578719 682763 681349 704361 708206 714452 727944 818303 811446 4822004 5050477 39.55 71.6 2
09:34:08 2024-01-25 675353 672656 181641 175429 293981 293160 317013 314610 194714 193722 240716 245784 277951 279644 4361318 4681607 6296833 6081299 1025124 1060650 249906 221954 242774 242557 283185 273495 265196 266033 181594 184027 631343 600763 1389328 1386591 377451 376209 532171 533963 655786 640263 658826 658020 685620 689267 649410 725721 1759704 1857553 1171960 948131 585742 571989 680828 681349 700162 705578 717348 723590 809250 811338 4877519 5047395 39.55 71.6 2
09:34:09 2024-01-25 682832 673086 181158 174678 288151 293373 315960 314610 193017 193551 239192 244993 277108 279608 4377137 4750450 6276207 6098681 1028286 1058359 250417 220229 241984 241981 280684 274192 262699 264962 180482 183141 631207 597975 1403312 1379364 376383 372516 523117 533170 653233 632811 654983 661604 677443 685390 649373 718245 1744291 1836560 1139500 958104 584642 567861 685602 680695 697191 704057 713363 714317 807803 811374 4933613 5054079 39.55 71.6 2
09:34:10 2024-01-25 677899 671882 176757 174357 286673 293302 315515 312228 192551 191896 239157 244958 278065 279680 4377137 4748674 6239129 6094311 1024200 1057496 248365 220039 240520 240702 280004 274593 262375 264230 179525 182792 628388 603131 1395433 1375552 377451 373556 524524 528962 647706 630902 651095 652714 674024 689267 646478 714387 1741693 1816444 1164931 949149 580432 571182 680828 673765 695220 703408 703104 710123 809250 807081 4868998 5050477 39.55 71.6 2
09:34:11 2024-01-25 673340 671156 176752 173404 286566 291485 315738 309294 192751 191657 238416 244206 275363 279680 4380345 4642910 6276811 6066895 1013269 1059754 248956 218672 240147 239965 279585 272743 262340 262545 179706 182064 631207 600552 1384298 1389543 376199 369812 523818 522698 643536 630675 649405 651302 675051 681290 642157 715913 1747960 1843127 1149281 941366 581293 568732 673065 674278 693182 695180 705179 712179 793306 800309 4867962 5041125 39.55 71.7 2
09:34:12 2024-01-25 673910 673543 175705 173157 283543 290635 313822 308358 196301 190365 237644 241930 274911 278250 4367633 4710956 6285756 6069822 1024705 1057015 246660 218040 238116 241033 279788 270563 261533 261743 179105 180663 629797 597119 1390475 1380456 372756 369884 522596 523799 644749 626494 643787 653150 671579 676376 641211 710081 1733783 1824792 1154007 948806 578654 566453 674482 666997 686041 694394 701000 706314 795775 802575 4924234 5041125 39.55 71.7 2
09:34:13 2024-01-25 681790 673127 175630 172411 283455 289568 312104 309294 195579 190286 236674 242453 275220 278678 4373903 4748674 6225369 6087850 1024117 1053086 245448 217327 237415 240144 279286 270527 260599 261778 179829 180629 623024 600796 1388938 1370171 369659 369618 519352 522734 643929 623338 645726 647585 663946 676088 638362 702466 1731926 1808747 1154007 942718 572110 564650 668749 663723 688023 694394 696897 705082 797830 792158 4834854 5041125 39.55 71.7 2
09:34:14 2024-01-25 673344 672615 175503 171301 283812 295229 311559 308323 192201 189355 236108 239646 276523 276900 4374018 4667116 6321420 6063909 1012433 1051560 245389 215783 237591 239103 278429 270310 260711 261356 179967 179139 624160 593712 1417133 1389189 369304 366238 519352 521063 639495 623780 641882 647406 666841 671138 632952 705325 1733157 1822069 1125806 942681 574552 558847 669697 667597 679818 688198 695870 699968 790543 793347 4931268 5042549 39.55 71.7 2
09:34:15 2024-01-25 680832 673401 174169 171236 281546 288910 310144 307786 191665 189286 235344 240382 273541 277361 4383383 4733319 6229804 6063909 1018290 1051172 243848 214850 235691 238204 277436 269478 259688 261320 178474 179921 624160 601905 1387191 1368724 371408 366789 516062 521172 636198 616099 639826 640245 659897 673036 628272 696832 1725117 1814265 1144033 934186 568518 558581 662911 660433 681508 689258 689184 700594 793418 784333 4800660 5035361 39.55 71.7 2
09:34:16 2024-01-25 678901 674083 174478 170586 282978 288924 310144 306393 191097 188726 239947 240128 273541 273909 4383288 4701775 6276041 6063909 1016840 1051560 241912 214781 235726 236664 277436 268073 258774 260255 178821 178787 624160 594561 1389805 1379930 368257 368344 516832 518867 636649 618181 634519 643500 659613 666315 632779 699814 1723892 1812981 1140043 947574 568923 556369 663928 662777 676899 689258 691780 693724 787748 788648 4916998 5048319 39.55 71.7 2
09:34:17 2024-01-25 682832 673815 174169 169579 281997 288467 307984 306463 189864 188658 234932 239245 273053 275171 4383383 4708561 6257505 6063909 1001685 1051504 242284 218252 235292 235984 276162 267250 256968 260255 177831 178394 625883 600983 1386705 1376531 368257 364969 515367 518087 631112 618108 635346 636566 657561 667290 624743 697328 1729332 1818198 1131675 932585 569329 556223 658661 661838 677895 683044 688591 695772 780802 782681 4878397 5042895 39.55 71.7 2
09:34:18 2024-01-25 682832 674800 173140 169848 279801 287584 308235 306463 189199 188692 234788 238845 272255 272655 4392709 4771444 6248455 6072596 1021926 1050013 240801 217956 239036 235207 274633 266991 255606 258796 177457 177552 625883 594592 1399275 1371608 365625 364932 510789 517762 632527 612209 635969 638376 653692 665162 625185 690675 1714626 1789992 1143412 936838 564490 558502 659594 654969 675942 683309 679997 690357 783121 775391 4787827 5031497 39.55 71.7 2
09:34:19 2024-01-25 678109 673131 173175 168736 280231 285356 307733 306065 189199 186922 234788 242454 271840 273693 4377137 4718127 6304407 6046584 1011832 1050387 240398 217504 239072 234413 273985 265506 255606 257783 176483 177082 628741 589489 1427915 1383283 363380 360618 510789 513482 630108 613633 629033 636566 652487 658169 621325 690451 1713408 1802390 1136533 938196 565949 549833 659594 656758 669688 681118 682560 684478 775186 781841 4907078 5032847 39.55 71.7 2
09:34:20 2024-01-25 681317 674115 171614 167966 279552 284485 306946 304846 187425 186752 232400 238253 270151 273113 4383383 4768968 6248455 6059571 1019742 1049641 241207 212958 233965 233494 272055 265099 253580 255592 175604 175539 617113 591173 1396385 1364843 360681 360545 504981 511489 622118 603920 629572 632718 645511 658169 618186 683108 1706989 1779814 1127762 932860 560003 549833 654174 649350 669468 676367 673340 681422 775149 773743 4797232 5029588 39.55 71.7 2
09:34:21 2024-01-25 674654 673122 171373 167218 279340 283582 306946 303778 187980 185720 232563 237421 270852 273113 4386489 4684900 6303178 6046546 1008051 1048297 240726 211479 234001 232221 271415 263074 253580 254773 175324 176457 625883 589069 1383211 1377411 360851 358629 507575 507670 623881 603956 623508 629284 646423 653786 616214 684533 1704074 1794158 1130428 936858 561602 547107 653247 651265 663578 672354 677065 679045 769438 771947 4894876 5029588 39.55 71.7 2
09:34:22 2024-01-25 682560 671156 171460 171026 279163 283348 305115 304346 187063 190011 231443 237054 268476 273113 4392709 4718089 6257780 6046584 1000288 1046808 240051 210783 233308 231830 269798 263881 252381 254738 174730 179284 623024 594136 1375745 1370171 360645 357550 504270 508783 619410 606733 623114 623798 645765 651998 612436 681014 1711861 1798291 1136053 923535 561326 547107 647720 647260 664277 667353 677195 679864 765617 768172 4881169 5031773 39.55 71.7 2
09:34:23 2024-01-25 683262 673091 169815 171131 277521 281856 305581 303244 186478 190136 230439 237054 268033 270666 4399208 4785024 6229804 6046584 1016766 1042068 238164 210965 231389 231508 269764 262234 251398 254773 173860 176439 630943 593780 1383683 1360977 360084 357550 501855 504778 620359 600909 623064 624412 638587 649335 608966 671258 1697626 1785793 1126358 922221 553522 546261 644016 643846 663335 665153 667867 677190 766070 763948 4867747 5026003 39.55 71.7 2
09:34:24 2024-01-25 677768 674111 169960 170906 275599 283211 304080 300948 186804 185522 231443 234834 267998 270702 4386498 4738810 6257780 6046584 1022618 1048525 238199 210271 231029 231967 268125 264136 252205 252368 173895 175543 628741 589069 1379999 1370171 359573 355334 498991 503920 617553 599316 618140 623798 638587 649335 607413 671258 1692483 1767207 1138568 929867 555015 546961 647720 641496 662865 671020 667904 677079 768130 757364 4792932 5027390 39.55 71.7 2
09:34:25 2024-01-25 676119 675760 169960 167965 276640 280501 305115 299615 186023 185522 230365 235361 266813 270630 4399180 4715411 6257780 6046825 1014376 1045484 237428 210236 229561 234824 268943 261729 251223 251981 173428 175543 615704 590752 1374818 1374063 359064 356155 500439 501650 613141 594906 614209 619693 631200 643944 605522 668975 1687610 1769382 1110078 928885 550678 543167 645846 640156 656572 665225 664469 672044 765887 762115 4835916 5030584 39.55 71.7 2
09:34:26 2024-01-25 675527 675069 169653 170368 276448 280039 304008 300456 185570 185392 229810 234077 266847 270141 4389617 4688228 6304407 6042226 1004650 1044321 237192 209042 230311 231972 268090 261729 250420 250826 173031 174530 621595 587393 1375262 1374063 356530 352183 500439 501650 614713 595014 611674 619693 638587 640321 606845 669248 1687684 1778953 1096157 930208 552028 540463 644053 639701 653054 667230 666367 670812 764606 761576 4869552 5031773 39.55 71.7 2
09:34:27 2024-01-25 677826 674332 169135 167024 274910 279896 304651 298638 185023 185121 229472 234601 265934 270630 4402114 4680425 6257780 6042226 1001038 1045448 236495 208239 228919 231683 269414 260813 250420 250791 171932 174530 627653 593712 1378456 1375424 358047 353848 496040 495765 610288 595236 610689 614631 631200 639348 599267 668975 1687647 1776362 1096157 922199 551720 539698 641739 640245 652738 660956 666807 669280 756434 760215 4900424 5036840 39.55 71.7 2
09:34:28 2024-01-25 682832 673127 168997 166562 274985 279680 304102 299510 184794 185003 228359 234077 267785 269617 4402054 4725649 6248455 6046584 997479 1039400 235765 208239 228848 229390 269065 261621 249861 252711 171863 174530 623303 592864 1370231 1364843 357035 351857 496112 500125 607617 596277 610689 612586 630131 636546 597200 665981 1687684 1788121 1092167 914023 549112 536582 636211 635481 647639 657305 659210 665985 754181 759030 4924153 5037485 39.55 71.7 2
09:34:29 2024-01-25 680348 672913 167582 166791 272359 279716 301106 297734 184821 184101 228156 232605 270743 270076 4411479 4764833 6206732 6046584 1007515 1039001 235004 207590 227202 230175 267709 260777 250388 249295 171352 174374 627653 595081 1377830 1355623 357035 353848 494172 499820 606834 589352 610255 608751 628545 640286 595932 662064 1685217 1764342 1098152 916715 549894 540080 636663 636416 651352 658038 659246 667480 750632 748422 4876532 5032361 39.55 71.7 2
09:34:30 2024-01-25 683749 673637 167332 165911 273061 279860 302170 300557 183642 184381 227061 233045 267150 267174 4405193 4767181 6257780 6046584 1013277 1042418 234082 207267 227396 229425 267262 261217 249510 250939 171590 173352 618736 586140 1380377 1364843 351776 351857 492739 498606 609408 591805 611160 612893 625742 638412 597200 658752 1678427 1763114 1100146 913016 544450 537049 633026 631103 649510 652483 653935 665244 748238 748314 4856131 5025904 39.55 71.7 2
09:34:31 2024-01-25 679708 674441 167226 165928 272836 279860 299351 299636 184277 183076 227767 231144 266357 267245 4411682 4750153 6257780 6046584 1017628 1042284 233721 207092 227044 229390 266033 259790 249861 249883 171164 172800 624453 585723 1377081 1364843 351776 351326 490655 495657 604127 586001 608366 612422 627425 636546 597200 658752 1678147 1763058 1088178 918293 543641 535032 632816 629247 647370 652483 652009 664060 751900 748278 4820791 5015039 39.55 71.7 2
09:34:32 2024-01-25 676969 674300 168891 165945 271397 279824 301389 297662 184277 182843 227344 231523 266250 267174 4414545 4739490 6256055 6042226 1016565 1039437 233687 206265 225921 228714 267298 258373 249510 249883 170774 172800 624453 587812 1399778 1366293 351740 351290 491001 494702 605545 586698 604363 609218 622114 634652 595474 658479 1669244 1749854 1112115 917640 543285 536166 633026 627362 645665 650581 651013 661563 748238 745767 4799778 5015228 39.55 71.7 2
09:34:33 2024-01-25 673624 675069 168348 165789 272470 278357 301560 297041 183575 182461 226605 230972 265807 267067 4405193 4732630 6248455 6042480 1009558 1040807 231859 206088 225921 227264 266887 257542 248392 249322 170079 172217 624453 587812 1367281 1366293 351420 350795 492043 492534 603833 584584 601480 607896 620354 631308 594357 653870 1669207 1745989 1133480 916989 542028 534959 631236 627094 644717 649326 651395 659581 751049 747293 4811689 5022421 39.55 71.7 2
09:34:34 2024-01-25 673340 675064 167830 165001 269851 277699 300865 297674 185429 182322 226640 230972 264692 267032 4411600 4738662 6254381 6046584 1015448 1042284 232251 205555 229666 227302 265812 256714 248356 248378 169658 171943 627653 587812 1371393 1364843 350607 349420 487098 491035 602127 583309 602335 603866 621471 631308 590792 650949 1669244 1746424 1106008 914098 540197 530985 628490 625532 642184 647392 647627 657747 739260 739373 4849204 5016644 39.55 71.7 2
09:34:35 2024-01-25 674650 674120 167943 164438 269628 278217 297160 296242 187067 182034 228015 231545 264516 266247 4411682 4770150 6257780 6046546 1016137 1041911 231894 207054 225187 227264 263342 257145 246863 247613 169658 171125 624453 584475 1397929 1364843 349285 347284 484112 492498 602127 583790 603192 605463 619478 631308 587187 649480 1667477 1753933 1103973 906440 539813 530611 625075 625520 643551 648340 650469 658215 738794 739373 4865523 5029588 39.55 71.7 2
09:34:36 2024-01-25 684003 674596 167708 163947 269593 276515 297611 295991 186407 182277 230081 230755 263636 267555 4421176 4802348 6231871 6046584 1012544 1039885 230758 204632 229306 226269 264371 256608 245275 248973 168818 171159 623588 590331 1387842 1354662 349870 347563 485207 491788 596378 580292 599091 598362 617621 627619 585453 649991 1669244 1760617 1108043 910059 541992 531308 625551 625520 638486 643581 650932 650953 736309 739445 4905476 5022421 39.55 71.7 2
09:34:37 2024-01-25 683187 673538 167240 164438 268773 276479 297680 295825 186537 181904 230081 229660 262927 266390 4398886 4784446 6209674 6046546 1005969 1041619 230827 206472 225648 226141 263526 256319 246032 246850 170625 171022 621853 592864 1359714 1353701 349514 346482 485717 490652 596065 581180 600726 599650 619478 626666 583726 649954 1673991 1765993 1101938 906440 539813 527528 624508 623762 634743 641703 645754 650371 736875 740965 4905476 5022421 39.55 71.7 2
09:34:38 2024-01-25 681317 673131 167231 163764 268211 277101 297095 295374 186337 181378 225954 228956 262892 265130 4405368 4750680 6246575 6041999 995200 1038951 230724 205493 229630 224364 262721 256430 244486 246779 170145 170548 617503 590331 1383144 1360977 349870 344851 486232 489274 592610 580251 594764 597988 613136 620172 582792 649443 1665475 1751413 1097868 918019 539046 525895 627443 620095 634813 645118 641845 648912 738430 738763 4816142 5018821 39.55 71.7 2
09:34:39 2024-01-25 675527 673275 167205 163138 268956 274684 297933 295059 183230 181354 225774 228571 263111 263842 4405193 4683027 6282471 6029025 997326 1041276 232804 204597 225381 224729 262650 254676 244754 244815 170026 169734 613623 583458 1369326 1372115 347647 346455 487404 487616 595534 577941 593497 594888 612537 620436 582467 641708 1656930 1733077 1126358 911610 535230 529021 623517 617762 635640 640312 641639 651297 734377 734491 4850201 5020223 39.55 71.7 2
09:34:40 2024-01-25 676822 675083 166638 163138 269415 275562 296861 293954 182974 180485 225774 229285 262638 265374 4417693 4759080 6252479 6061709 1015448 1038955 231394 204668 224008 224955 261708 256310 244688 245052 169549 169670 617306 584293 1377370 1365288 347893 345270 482258 488854 595955 577904 594293 595580 611238 622222 578019 642031 1659031 1744752 1095833 903410 536371 527455 620826 620131 634707 640276 643284 650834 733858 730035 4897195 5023805 39.55 71.7 2
09:34:41 2024-01-25 685479 674596 165863 163285 269001 274299 296958 293471 182465 180166 225103 229273 261436 263807 4417693 4813939 6220478 6042188 1009575 1038362 229817 204347 224165 223568 261778 254571 242813 245843 169549 169803 618953 587812 1385890 1351783 346641 343299 482685 487270 589379 574642 593919 592783 610495 621346 578019 641781 1663563 1758913 1082193 901488 536371 522352 617530 617290 629407 636502 640272 643114 729642 734527 4910099 5018821 39.55 71.7 2
09:34:42 2024-01-25 673612 674074 165721 162214 268623 273008 295557 292125 182269 179597 225067 227902 261037 263807 4414545 4683267 6263606 6029175 993825 1037033 231338 202849 223607 222913 260649 255549 245090 243765 169359 168962 614295 583458 1367478 1372620 346262 342699 483587 484262 590284 572911 586921 595676 608553 614938 579249 636396 1650767 1729435 1088178 908375 532027 522864 618440 614594 632121 636018 634547 644101 729606 725478 4853666 5020223 39.55 71.7 2
09:34:43 2024-01-25 675869 674079 165301 161722 267762 273043 294278 291688 181348 179031 224047 228131 261219 264396 4414545 4764088 6239129 6029552 1013277 1034630 229421 202884 222177 223383 259854 258063 242952 242939 168718 168695 617306 584293 1365446 1362379 344629 342663 479952 486655 592261 572729 592012 588935 604087 614903 572575 636273 1650850 1738033 1070224 900681 534688 525122 616909 612915 632121 634607 640272 643644 727473 727801 4896098 5022421 39.55 71.7 2
09:34:44 2024-01-25 685479 675060 165296 161722 266941 272139 294799 290802 181314 179280 223504 229285 259593 264396 4420845 4818713 6211153 6046509 1007440 1037786 228639 202849 222142 222226 259423 254145 240724 243722 167776 168864 611703 587393 1368504 1352480 345060 342555 479612 483815 585440 571078 588513 590559 607468 618494 573653 641056 1658112 1757896 1079553 901669 531270 519170 613308 614337 625620 632719 635521 638284 725313 728702 4853240 5029588 39.55 71.7 2
09:34:45 2024-01-25 683262 674083 165566 160993 268434 271310 293344 291653 180959 179314 222578 228131 259809 264209 4423999 4748674 6238854 6029175 991686 1033057 229030 201577 222873 223886 260291 257917 240689 242904 167741 168296 623588 586526 1364926 1355623 342726 340739 482001 483890 585430 573635 585404 588794 603942 609478 573239 636248 1651111 1738033 1091763 910059 530514 519759 617162 612276 623849 632755 632087 639958 729167 725499 4816142 5013069 39.55 71.7 2
09:34:46 2024-01-25 673134 673091 164741 161147 266932 271085 293901 290493 180959 178433 222578 226178 259809 263650 4414545 4681971 6254174 6011908 993102 1034819 228675 201366 221830 220859 260291 252716 240689 240491 167776 167200 614295 580965 1362224 1366256 343317 339710 478012 477701 586379 568590 583520 590121 601369 610372 573713 631721 1645134 1720189 1088178 904884 528256 521415 613820 608249 627360 631082 630963 638737 722093 721102 4844260 5020223 39.55 71.7 2
09:34:47 2024-01-25 678851 674587 163723 160886 265714 271274 291846 290626 180103 178152 222230 226493 259413 261653 4420845 4756947 6247749 6037834 1009651 1032436 227578 201542 220758 223572 258796 252716 240689 240676 167119 167200 617503 581518 1358997 1355623 341102 339436 476900 481944 586493 568371 586312 586296 600023 612861 569130 630601 1648687 1733751 1070224 902465 530514 520900 612473 612783 622087 630338 633340 638133 720526 725499 4912484 5020223 39.55 71.7 2
09:34:48 2024-01-25 680861 673095 163536 160886 264459 271085 292489 289884 180069 177871 222230 226844 258194 264396 4420845 4799928 6183177 6024871 1002467 1034819 227225 201542 220070 225590 259560 252608 242002 241381 166513 167614 623588 589069 1380843 1344729 342654 338650 474507 477737 583858 567937 583544 586296 603072 611447 568851 632613 1645933 1748597 1070570 898025 529007 513670 611455 610796 622547 631119 633699 635387 721233 721309 4851186 5015441 39.55 71.7 2
09:34:49 2024-01-25 674384 673095 163684 160595 264520 270883 293141 294026 180513 176998 222110 226143 258194 264023 4420845 4688304 6234413 6011946 991686 1033304 227772 200280 219881 221986 258832 251046 240655 240642 166629 166671 623588 586526 1354340 1364843 341582 336613 476562 477593 585549 568773 580363 587127 599839 604255 569791 627139 1629608 1708029 1077518 904474 527194 518843 612879 608870 625620 631119 626821 636179 721400 721696 4846739 5018821 39.55 71.7 2
09:34:50 2024-01-25 676863 673122 163941 160455 265024 270861 290546 288969 179785 177277 222031 225253 258228 261212 4423897 4766206 6225876 6029213 1006013 1033064 226487 200245 219727 221803 257602 251825 241287 242221 166629 170095 618953 579724 1360671 1355623 341086 337594 474507 477737 580523 565490 581224 583314 595109 606061 563789 627176 1641584 1733114 1089728 897305 528256 518116 609206 612065 622584 627575 628987 632357 717553 723696 4924154 5018821 39.55 71.7 2
09:34:51 2024-01-25 681317 673547 163112 159641 264054 270883 290643 290982 179545 177311 220811 225444 257766 261581 4423897 4762320 6220938 6033866 998076 1033157 227225 199931 218702 221803 258397 251471 240948 240440 166095 170165 613153 585129 1361874 1353701 341159 335530 475888 477593 580432 566727 577753 580233 598584 604267 563825 629517 1639183 1728839 1077518 905760 527983 513345 611220 603902 617485 631135 626600 631540 722664 718387 4812714 5018469 39.55 71.7 2
09:34:52 2024-01-25 674846 673086 163650 159578 264212 270249 290679 288268 178970 177154 220193 225410 258091 259968 4420845 4708374 6267199 6011946 991686 1033064 226529 198993 219385 220647 258433 250657 240610 240801 166095 167281 622116 579724 1373147 1364843 339231 336578 474507 475719 577329 562158 575973 582842 594010 604267 567170 623445 1637006 1714778 1080198 899748 522482 513815 607278 603925 618431 622285 621430 632737 715302 716468 4853126 5018469 39.55 71.7 2
09:34:53 2024-01-25 684505 674373 162955 159574 263360 270121 290679 291151 178347 178015 219947 225410 257374 259750 4437252 4822262 6239129 6024871 1002467 1033064 225089 199270 218667 220458 257206 251117 239564 240970 165527 167597 622116 579724 1380790 1351783 338751 336071 471797 477068 577224 558960 577753 579600 592838 604267 558892 626996 1641584 1735571 1064240 893036 524446 511829 604489 605426 616426 622285 623546 629659 714509 716470 4884518 5030138 39.55 71.7 2
09:34:54 2024-01-25 684237 672950 163216 158995 264318 269111 290538 288461 178462 176998 219438 225132 256626 260629 4423999 4756178 6220478 6020571 986052 1032332 225089 198958 218667 219241 257241 250269 238823 241479 165296 170060 620645 585129 1385145 1352742 339712 334521 473168 473596 576407 563857 575374 577050 598621 602495 563789 626808 1631073 1719477 1069379 902311 521215 511548 606212 601012 615282 623369 620844 629038 718383 711149 4769016 5004204 39.55 71.7 2
09:34:55 2024-01-25 678252 674517 162841 158999 263066 269111 290573 288458 178765 176096 219982 223917 261956 259897 4424347 4754648 6239129 6011946 995664 1033064 223667 198958 217952 219241 257602 249285 239936 240632 164997 167164 620645 581795 1377710 1355623 338751 336036 468632 472854 577014 558658 576491 580269 592421 604267 563789 623108 1632327 1714778 1073448 891743 519735 513091 602104 599576 616614 620463 621673 630083 712490 712260 4868998 5013069 39.55 71.7 2
09:34:56 2024-01-25 684019 673538 162365 159223 262598 269003 289866 288698 178518 175907 219639 225306 258580 259571 4430210 4811539 6197579 6037871 1002467 1031600 223701 199083 217275 219241 255628 249285 238823 241649 164319 169753 624176 585270 1365924 1342782 338751 334556 467607 474302 574779 562194 576899 578779 596190 604267 562652 624809 1631995 1733114 1063274 894396 521215 509347 602104 603678 610883 622285 623510 627143 712147 712260 4853666 5018821 39.55 71.7 2
09:34:57 2024-01-25 675835 672104 162048 158527 262001 268462 292424 287028 178492 177666 219828 223917 257423 260593 4436746 4715297 6242100 6007620 987420 1031840 224898 197716 217240 218900 255628 248305 239564 239515 164468 166814 623588 581795 1373551 1364843 337794 333830 469143 472854 578042 559606 573468 577959 585879 597148 561272 617956 1626604 1700053 1058255 898470 519735 510714 605522 599650 613109 621811 618057 627143 711141 710409 4840802 5004696 39.55 71.7 2
09:34:58 2024-01-25 678924 674111 162022 158418 261752 268254 289009 288942 177743 180309 219191 223399 258111 258653 4437252 4815440 6243133 6034703 1001001 1030064 223322 197716 216902 218725 254808 249460 237681 239515 164385 166546 620645 578486 1376591 1349594 336768 333830 467572 474591 573047 558023 574965 574181 589556 601515 558064 622068 1627298 1726390 1073448 890587 521586 510067 599412 600091 610706 618340 620366 624438 707256 708081 4891288 5010857 39.55 71.7 2
09:34:59 2024-01-25 682836 671156 161535 157990 260953 268462 288919 287926 177218 177541 218379 223295 257133 259131 4437175 4763839 6227919 6020571 990868 1031600 224846 197165 217054 218490 254026 248725 237646 239374 163941 166313 610253 581795 1359255 1350825 337317 333595 469035 473225 571359 559606 571156 573776 592169 595253 556378 621662 1627693 1714778 1067344 904081 520845 508951 604489 599576 610275 621811 617107 623438 710871 709406 4806638 5014433 39.55 71.7 2
09:35:00 2024-01-25 673134 673095 161530 161727 261196 267602 289057 287279 177497 180113 218532 221887 257494 258083 4423897 4688596 6274813 6027719 990786 1031600 223667 196892 216902 217881 255097 248057 237279 238001 164468 165734 620645 579001 1364908 1360977 333785 333830 468266 470228 573930 556410 569465 576325 584051 596239 560206 617080 1627760 1705611 1065309 894490 516790 509311 599284 596258 612076 615001 614378 623413 706354 703354 4839825 5010857 39.55 71.7 2
09:35:01 2024-01-25 681859 674115 161277 161813 260373 267602 288924 288124 176661 180183 217362 222573 257133 257502 4423897 4796746 6221312 6020421 1002355 1030629 222840 197543 216310 217811 254595 247957 236181 238774 163962 165850 617703 578486 1369879 1346404 333266 333613 466416 468688 568036 555588 572004 567955 586131 597113 555949 617993 1632327 1726390 1075483 887948 518997 504837 596208 597951 607549 614031 617619 620260 703097 709138 4879443 5013069 39.55 71.7 2
09:35:02 2024-01-25 673612 673086 160990 161364 260373 265927 288919 285561 176661 176708 217362 221238 256773 256710 4423897 4692300 6248455 5977645 987102 1034083 223305 196345 215824 216392 253886 246981 236772 236358 163769 165294 617306 576933 1353559 1360013 333676 332027 468143 469228 568036 553130 565230 573653 585590 594156 555519 614320 1618472 1694005 1070224 893259 515253 508519 597974 594572 610238 613271 612455 621630 702330 702184 4832589 5011752 39.55 71.7 2
09:35:03 2024-01-25 681859 674587 160506 161630 259545 265962 288106 287279 176073 179896 216652 221887 255949 256315 4433249 4796746 6220478 6011983 1000325 1030142 221571 196892 216598 217193 252757 247398 235711 237125 163245 164685 617703 576933 1373485 1349274 333135 332819 465391 469857 568874 555143 568585 570002 582625 595253 549612 617166 1627760 1718998 1067344 886159 516790 504801 595511 594207 606372 613271 612605 617923 702330 703282 4891288 5034024 39.55 71.7 2
09:35:04 2024-01-25 683262 672104 161253 161182 260157 265927 287373 286436 176350 176461 216989 221887 255556 257321 4423897 4770113 6225876 6011946 983736 1028867 221913 195801 215928 216461 252437 247256 235572 237318 162880 164760 614761 581795 1371673 1347489 336226 331131 468033 468859 568471 554803 566102 567653 588835 595336 553062 615222 1620894 1709910 1059204 894208 514887 501787 598084 592783 605085 613271 611516 617047 703133 700666 4769016 5000889 39.55 71.7 2
09:35:05 2024-01-25 674882 673127 160502 161069 259575 264335 288106 284654 176505 175968 216652 221204 255164 255134 4433249 4731931 6267105 6003796 991686 1028642 221571 199618 219667 215156 253213 245567 235124 236568 162340 165040 607353 578173 1370861 1352592 333369 332207 464697 466431 569827 552000 567714 571168 585728 594577 554699 613638 1623120 1703123 1069379 887244 513101 505953 592241 591037 604023 611438 609876 619792 698228 699117 4846739 5001003 39.55 71.7 2
09:35:06 2024-01-25 684019 674115 160217 161217 260452 265484 287297 284654 176073 175722 216467 221921 254772 256710 4427052 4817674 6220478 6011946 1000325 1027227 220672 195801 216061 215156 252051 246325 234330 236533 162340 164789 616232 576841 1382503 1346717 333606 331525 463168 467864 565553 552000 568523 568435 583845 593327 552078 614134 1623144 1722074 1046286 884972 513721 503131 592988 593794 603082 609684 612455 613376 700239 699153 4872477 5003717 39.55 71.7 2
09:35:07 2024-01-25 682289 672131 160468 157823 259545 264300 286146 284690 175520 175722 221180 221170 254416 256710 4433249 4770957 6225369 6015757 985141 1026385 225938 199196 220323 215087 252145 245567 234330 236533 162271 164789 616232 581380 1381929 1346404 332162 329773 465282 464931 566828 553568 562710 568316 585508 588814 553647 614972 1621905 1703160 1076800 896668 513376 502948 592551 589261 602095 612804 607937 616768 704357 699328 4759610 5008821 39.55 71.7 2
09:35:08 2024-01-25 675527 674115 159481 158413 260448 264010 287297 283552 175917 175565 220988 220953 254381 255134 4423897 4754080 6211626 6003337 992524 1027149 221368 199302 215453 214937 252402 244023 234891 235076 162331 163770 616232 578486 1350404 1348764 331390 329559 459661 465222 568874 549838 567640 571142 582506 592605 552078 610142 1618445 1701263 1059204 882383 513011 503237 592150 592783 605330 612418 613763 616974 698155 700174 4886442 5004582 39.55 71.7 2
09:35:09 2024-01-25 680073 672656 158839 160926 258957 264335 286110 283750 175486 175127 220724 220337 253567 257321 4430210 4821105 6183177 6003337 994243 1024400 221834 199582 214741 215121 250860 244776 233609 235076 161753 163770 620645 583458 1350415 1338789 332666 327786 459661 467238 565663 555263 564395 566782 580631 589864 547007 609812 1620714 1706091 1055134 888763 513376 503537 595621 592601 603374 613271 612455 613879 704101 702298 4825223 5003717 39.55 71.7 2
09:35:10 2024-01-25 673910 672620 159481 157823 259430 264265 287260 281660 176073 174569 221216 220303 253807 257105 4430090 4717939 6216050 5994744 986548 1027112 225199 198881 215302 214421 250860 248531 234891 235041 161606 163529 616232 580965 1353680 1355623 331157 327256 459841 464857 568069 548219 561551 567183 577154 585974 549737 604681 1609072 1683505 1054265 891302 511189 504558 592879 590232 605477 610818 606626 613774 697187 694304 4832047 5000151 39.55 71.7 2
09:35:11 2024-01-25 676389 673669 159198 157827 259503 264265 284565 283450 175365 175005 220688 219474 254381 255099 4433249 4778228 6229804 6011946 1002355 1025658 221989 198985 214777 214238 249364 244776 233609 234352 161753 163247 623878 575166 1353410 1348634 331482 328512 460021 466577 562330 548493 562857 563404 577185 588271 545223 607873 1618436 1709240 1054265 883814 513376 502948 590526 590855 602173 608535 608207 612209 696843 698123 4897195 4989869 39.55 71.7 2
09:35:12 2024-01-25 684287 672109 159422 157383 259721 264045 285151 283560 174969 175127 220341 219812 253252 255099 4433249 4765713 6220478 6007658 987958 1025622 225480 195303 215453 213757 250059 244570 232855 234679 161236 163701 620892 580137 1351582 1345449 331482 327521 462824 463800 559095 549659 559022 562970 580491 583930 548534 608810 1613887 1698848 1053099 893012 510462 500257 590914 588156 599737 610688 604640 611703 698046 694088 4767991 5003717 39.55 71.7 2
09:35:13 2024-01-25 672904 672904 159317 156920 259712 262983 285472 282279 174936 174465 216760 219626 253602 253501 4433249 4706721 6248875 5977608 985141 1021323 221989 195303 214777 213392 250442 248495 233180 234084 161202 163178 613289 574053 1370278 1357125 330076 327256 460093 459782 563559 546521 559184 565508 574541 586239 548534 603399 1611599 1687275 1053099 885357 508652 500964 589726 586351 600323 604258 604752 613916 693671 695073 4829829 5011300 39.55 71.7 2
09:35:14 2024-01-25 682758 673607 162769 157383 258522 263688 285806 283481 174354 175127 215846 219812 252825 256109 4431130 4829288 6187061 6007583 996652 1023844 220299 199054 213360 213723 249330 248810 232821 234084 160688 163144 623878 583458 1351538 1337184 332424 325778 458577 465292 559023 550438 562784 562104 580491 586348 540865 605110 1611556 1705537 1045648 885320 510462 498737 591060 585874 598448 607793 607900 611413 698155 694340 4842962 5011300 39.55 71.7 2
09:35:15 2024-01-25 672875 672393 158675 157243 258304 262580 284494 280240 175211 173425 216977 220652 252616 255814 4430210 4703365 6235309 6002755 985141 1025819 221678 195029 214705 213358 249330 245081 232139 234342 161202 162622 614025 574053 1367781 1351517 329084 327715 458583 459602 562294 544834 558985 566014 574874 586239 547262 602746 1610411 1694466 1051064 883713 507570 499442 586771 586405 599663 604258 604901 612357 691112 692964 4851186 5015603 39.55 71.7 2
09:35:16 2024-01-25 684721 672945 158146 157274 257765 263245 284352 281777 174802 174360 216608 220422 251982 254281 4443093 4831387 6224443 6011908 996694 1026027 220264 195303 213396 213358 251328 243702 231748 234317 160654 162917 616414 580965 1353901 1337184 330076 327220 457928 459746 558951 547294 561116 562104 577082 586348 540901 606901 1613887 1713528 1051064 881203 509464 495787 586388 587923 596345 604258 606514 608740 697187 694232 4832160 5005061 39.55 71.7 2
09:35:17 2024-01-25 677768 673547 160473 157139 258202 262475 285330 280990 174320 174082 216499 220793 252405 255028 4433249 4735678 6211153 6003299 984539 1027112 220789 195029 213360 213028 249295 243702 233180 233167 160543 162622 620645 580100 1344585 1355486 330544 324503 458583 459638 563125 545640 556077 558942 574774 579073 540901 602372 1604575 1678616 1050276 885407 507570 500220 588890 583936 598315 604258 601433 610075 690100 691226 4834854 4990134 39.55 71.7 2
09:35:18 2024-01-25 682564 674115 162545 157168 257691 264469 284245 284710 175749 174952 215328 220793 252651 255654 4442989 4803569 6215421 6003360 1000218 1024098 219921 195029 212692 212438 250975 243702 231748 233921 159997 163144 618114 580965 1354500 1333028 330076 325778 456957 459710 558914 547025 560284 558869 577046 586239 540793 606411 1613887 1710452 1062263 881203 507570 494249 585526 586675 592614 604258 606737 610508 696200 692171 4841767 4990134 39.55 71.7 2
09:35:19 2024-01-25 675835 672620 162597 156770 257577 261996 284965 279354 174354 173545 215863 220687 252477 257105 4436746 4725368 6220343 6018287 982297 1023844 220643 194756 213218 212370 250798 243666 231713 232057 160688 161830 617503 574463 1346580 1355623 328446 324692 459516 458237 560500 540896 556829 558869 573115 581241 540901 601332 1604667 1682870 1018070 883713 505305 495823 585526 582024 596345 601990 599654 608704 685142 690250 4834854 4990171 39.55 71.7 2
09:35:20 2024-01-25 675353 672109 162330 156299 256863 260978 283697 279428 173807 173115 215507 220176 251177 254672 4433249 4715107 6227919 6018287 985727 1026027 219579 194176 212814 214294 250586 243666 232070 231700 159886 162069 608803 578173 1367653 1355623 328678 324816 456544 457557 559706 540824 556038 560815 571390 580346 540793 597284 1600021 1675659 1057169 884972 504553 495859 586803 581053 598038 603070 598730 606869 685142 685363 4825186 5005061 39.55 71.7 2
09:35:21 2024-01-25 681380 674711 162370 156438 256854 261743 281936 281524 177744 173999 214156 219868 251772 254213 4433787 4815265 6225876 6024222 999504 1028216 218909 194544 212288 216569 249919 243458 232071 234684 161434 162622 616414 580137 1350976 1335288 328569 325217 454987 458237 556510 540932 556114 559624 573626 582768 541348 604443 1613586 1709240 1066416 878665 504590 494339 583986 584566 593325 604222 604041 605478 693251 689113 4844260 5015342 39.55 71.7 2
09:35:22 2024-01-25 673354 672611 162330 156403 256468 260944 282762 278276 178008 172256 215507 219561 250758 254245 4433249 4722176 6220203 6020651 986471 1027485 219780 193965 212515 213445 250303 243107 232688 231379 160176 161294 619400 574438 1371376 1355373 326318 324816 457604 458732 558731 540371 553638 559624 568104 577592 542664 595264 1602296 1675696 1059204 883713 503766 495787 585526 576897 593910 599769 599603 605114 687532 685291 4830858 5000889 39.55 71.7 2
09:35:23 2024-01-25 680897 674809 158949 155899 255716 260545 281936 280667 174352 173944 213764 219561 251211 254213 4439575 4811839 6197655 6003365 998619 1026231 218276 193859 211221 213544 249776 242765 232035 232704 160755 161966 613801 580137 1365626 1329255 327677 324816 454054 459709 554867 540896 556829 556064 574665 581060 539781 599258 1609268 1705611 1053956 878004 503802 493640 583423 584106 592524 602450 599322 604113 692162 690250 4841767 4994365 39.55 71.7 2
09:35:24 2024-01-25 675532 672620 161915 155869 255681 260545 281993 278218 177938 172101 215320 219220 250409 255836 4439575 4731582 6211153 5986131 982334 1024098 218896 193493 211743 213288 249384 241832 233379 233038 161208 161450 611818 579001 1353342 1354075 327995 323866 456311 458732 559310 539231 552876 558005 568032 577226 540582 597048 1598886 1667685 1059204 882457 503334 492824 581257 576789 592979 596266 596043 610086 684098 684218 4832160 5001492 39.55 71.7 2
09:35:25 2024-01-25 682832 673131 159579 155436 255641 260545 281471 279354 177269 172805 213785 219868 249679 252747 4439575 4824524 6220478 6003299 997552 1023844 217876 193846 211144 215938 249183 242909 231172 233366 161208 161347 610347 575696 1372191 1340034 326901 324744 453523 459253 553670 540504 555249 554320 571100 582060 537854 599479 1609268 1706239 1044959 874821 503334 492557 580437 581053 591776 599769 599691 603943 690137 689240 4835615 5001492 39.55 71.7 2
09:35:26 2024-01-25 673344 671156 161740 155397 255681 261869 281936 279136 175490 171982 214830 218691 249679 253501 4442601 4717939 6211153 5977608 981278 1023844 217876 192883 211144 212499 249147 241367 232724 232547 162645 161037 610347 579001 1336607 1356967 327387 322741 456275 457326 558878 541233 551738 556209 570080 576341 538183 595113 1594809 1669396 1048281 881203 502618 493989 581343 578742 592943 595244 594906 603257 684834 684700 4839148 4994365 39.55 71.7 2
09:35:27 2024-01-25 682832 674083 158685 155432 254678 261869 281546 278557 177427 172290 214121 219561 249610 254213 4439575 4825336 6188726 6004039 993102 1023118 217200 193493 210638 215671 248414 241778 231385 232547 162723 161037 617907 581380 1345930 1336235 327654 323088 453578 459581 556034 543577 555101 554567 572493 577190 534787 597235 1602296 1689631 1062263 880577 505129 493640 583872 576897 586104 601967 596763 600000 685070 683183 4794672 4994365 39.55 71.7 2
09:35:28 2024-01-25 674410 673538 158907 155078 255681 261500 281471 278475 177392 172582 213935 218234 250409 252639 4427483 4738810 6248455 5977608 985314 1023844 217876 192543 210631 211869 249183 241367 231385 232058 160305 160557 614761 573234 1365091 1346404 324206 324816 453652 455389 556825 537923 551665 557354 567924 577190 539634 596810 1599389 1683204 1040889 874415 500834 494689 580401 581210 592400 596195 597854 603085 684062 689631 4886719 4990096 39.55 71.7 2
09:35:29 2024-01-25 678343 673086 158242 155397 254075 261685 280580 278470 177145 172136 213414 218047 249644 255619 4423897 4811839 6175553 5990435 989371 1022393 217876 192713 209973 212323 247577 241778 230737 232058 160192 160489 616414 578211 1366761 1341638 324807 322884 454987 457435 550009 540504 548621 549892 571699 574665 538034 598902 1600987 1686454 1062263 886233 504051 490985 581343 576252 586068 597104 593613 602825 689446 682135 4762363 4999442 39.55 71.7 2
09:35:30 2024-01-25 671992 673091 158021 155432 253300 261132 281042 279136 177269 171555 213449 217521 249644 252711 4433371 4760611 6211153 5986131 992486 1023844 217003 192883 209282 211904 248414 240618 231385 231732 160192 160489 614761 574874 1342426 1344495 324735 322884 449631 457435 556117 538214 553638 555569 564663 577226 531851 593001 1599637 1683167 1046994 876908 503692 494652 578839 579079 588844 596254 596982 597712 682058 682186 4876713 4994365 39.55 71.7 2
09:35:31 2024-01-25 681597 673538 158685 154725 255288 259925 280240 279851 173798 172256 212745 218234 249436 252711 4439575 4765713 6197579 5994196 976753 1023118 217165 192106 209756 211573 249183 240583 230737 232058 159856 160523 622660 579724 1351931 1341638 324735 322359 451007 454279 553266 541000 550287 555606 568140 573877 538183 595737 1593037 1673677 1051879 883565 499619 494659 582960 576995 593088 595208 592881 601325 681359 682026 4825449 4990511 39.55 71.7 2
09:35:32 2024-01-25 677826 673091 158133 154862 255731 260881 278453 278047 173521 171708 212780 217184 250260 252211 4433249 4787487 6206732 5977608 995903 1022393 216491 191669 209938 211573 246434 241403 230378 231407 159856 159843 614761 572416 1366234 1337184 322732 322395 454059 456106 549163 536207 550287 551237 565658 575310 531779 595113 1600021 1692064 1026338 873171 502618 489709 577463 579006 586273 594762 597300 598911 685927 685519 4834207 4990096 39.55 71.7 2
09:35:33 2024-01-25 676483 673271 158172 155074 254044 260180 281042 278352 173590 171844 212780 218199 248848 254213 4433249 4753005 6197655 5994196 982334 1022393 217014 191634 209973 211242 246885 239130 231447 231407 159856 160233 616414 578000 1340402 1350555 324699 320635 451080 454698 554903 538178 549005 549928 565658 570486 531887 590333 1590775 1659772 1051064 878702 499767 491861 576202 574145 586032 593080 592770 599041 680667 681399 4839261 5001881 39.55 71.7 2
09:35:34 2024-01-25 682684 672574 157801 154725 253265 260363 281453 278956 173798 171640 212745 218234 248813 252315 4442601 4824524 6211153 5994707 993810 1020944 216271 191634 209282 211059 246814 240210 229271 232058 159408 159978 616414 575203 1370489 1333395 322207 322395 449698 453669 548982 535036 550287 548974 565530 575566 531815 592469 1600021 1698848 1064339 874415 499767 486846 578056 577923 587210 595244 594284 595653 686073 683921 4836023 5011752 39.55 71.7 2
09:35:35 2024-01-25 673266 672106 157846 154695 253904 260144 280047 277498 174457 170586 213165 216906 248779 252711 4439575 4717939 6201828 5977571 979501 1022548 216491 191599 209282 211024 246850 239130 230737 231245 159632 159502 614761 575696 1340328 1349868 324469 319890 451683 453355 553229 536622 545381 549856 564859 569676 531815 588133 1586191 1657349 1053099 878665 498350 489745 574756 572856 585960 591306 592224 599557 676056 682135 4839440 4999604 39.55 71.7 2
09:35:36 2024-01-25 683262 672945 157661 154373 253545 260183 279905 278868 173694 171383 212376 218164 248089 252639 4452115 4833783 6197579 5999020 994520 1020944 215117 191634 208629 210547 246054 239669 229342 231407 158962 160267 608949 578486 1350460 1327964 322732 320932 448463 454375 550392 537418 549508 548974 565565 573841 532180 594690 1595484 1691572 1047725 875660 500205 486846 579286 577514 586347 595244 593910 595067 685588 681654 4804492 4985013 39.55 71.7 2
09:35:37 2024-01-25 671437 673547 157851 154630 253834 259782 279905 278244 173452 171026 212235 215712 248710 252495 4430090 4706142 6234688 5977608 979539 1022393 216491 190695 209282 210365 246434 239130 229342 230759 160042 159435 616414 570785 1376589 1350555 321683 320611 450654 450696 550539 531883 546779 549397 562925 568775 531815 588587 1590775 1668264 1058109 875660 497291 489709 573944 574587 585766 592627 594021 598634 676164 681654 4867045 4995689 39.55 71.7 2
09:35:38 2024-01-25 673910 673122 156908 154047 255061 258543 279301 277303 172969 170771 212461 216569 250644 251995 4440302 4773423 6220478 6003487 989522 1020944 214784 191466 207805 210120 246434 238724 230056 230365 159408 159469 616414 574053 1347913 1342589 322207 319665 447050 450769 550009 531955 548233 549820 563229 573657 531427 586848 1590775 1673325 1034784 866954 497644 490437 574756 576697 586347 590591 592312 593695 676931 681173 4891288 4990171 39.55 71.7 2
09:35:39 2024-01-25 678897 673275 157256 153735 252309 260363 279511 278156 172799 171455 211415 216140 248089 251857 4449824 4788863 6197504 5977645 978552 1022121 216064 190361 209282 209270 245711 239095 227890 230385 158962 159435 618114 575696 1359989 1338753 321719 319665 449667 451407 547431 534964 544418 549677 565658 568341 530211 592122 1590285 1677389 1053956 878004 495385 486774 577238 572452 587178 594825 588688 595653 680026 676011 4811689 4992127 39.55 71.7 2
09:35:40 2024-01-25 672399 672109 157112 153975 251717 260399 278196 276720 173315 170434 211451 215436 248054 251821 4442601 4784484 6218264 6009690 998790 1023844 215117 190996 207979 210666 244846 238846 229236 229258 158962 158928 614761 572509 1356924 1340687 320780 319665 446965 453391 549759 531436 547557 548123 559126 568775 528328 585497 1590775 1678107 1062263 871931 498350 486882 572252 572856 581799 588262 590065 593391 677890 676277 4833448 4990134 39.55 71.7 2
09:35:41 2024-01-25 680378 672620 157151 153804 252524 257531 278418 277925 172764 170976 211232 216812 247676 251821 4433249 4774362 6197390 6005120 975253 1020760 215889 190689 208344 209715 246779 237618 228951 230007 158518 159300 613428 578486 1343275 1344495 322434 318413 449734 452048 550149 535036 546003 549010 563193 568212 530675 585078 1582819 1655005 1051879 879326 496198 486918 573944 567847 583877 587814 585179 593581 674946 673721 4831126 4990284 39.55 71.7 2
09:35:42 2024-01-25 682560 672118 157002 153795 251712 258725 279708 278065 172216 171129 210061 216175 252778 250652 4442601 4808428 6211153 6016611 993625 1020797 214979 190689 207840 209130 244951 238988 227677 229830 158962 158894 614921 572008 1354646 1339019 322288 319406 447195 449954 545813 532783 547557 545658 559162 570446 530639 591272 1593149 1687275 1060186 869456 496938 483521 571408 572856 580392 590025 590471 593516 676200 676349 4827955 5001492 39.55 71.7 2
09:35:43 2024-01-25 673603 671151 157002 153834 252267 257928 278453 275608 172764 170011 211380 215470 252353 252247 4433249 4731739 6198145 5985654 978741 1020332 215913 190845 208130 209061 244951 238213 227747 228442 158892 160016 608803 571150 1344486 1349274 320738 318441 449698 449761 546752 531349 542802 548511 557410 568176 531803 583389 1586265 1663303 1049023 871931 494373 486088 568122 571168 585517 588262 590471 593549 676931 676241 4867045 4994365 39.55 71.7 2
09:35:44 2024-01-25 676867 673851 156243 153689 250908 258543 279118 276684 172764 170046 211014 215286 252318 252711 4439435 4823597 6164526 5977608 989521 1020221 214784 190061 207330 208956 243582 238476 228055 228976 158634 158860 613428 575696 1356526 1340501 322709 316859 449698 450588 545006 531026 544065 546691 558982 566542 527500 586958 1590285 1673677 1049802 879951 495422 483109 574975 568755 581695 591142 586045 592473 676128 671756 4775010 4994365 39.55 71.7 2
09:35:45 2024-01-25 672950 673168 156452 153799 251297 257531 279905 275608 172764 169894 211049 215102 252707 251041 4439435 4771639 6206732 5977608 986716 1020944 213605 190395 206007 208734 245091 237180 228206 228582 158640 158793 608508 575418 1341776 1342893 322288 318299 445509 451481 548945 533234 547483 549677 559054 569610 529583 586052 1586228 1668939 1034784 866991 496403 486810 568122 571132 577221 586230 588234 590301 672493 673756 4881017 4990134 39.55 71.7 2
09:35:46 2024-01-25 680897 671192 157252 152677 252524 257135 278334 277303 172062 170586 210061 215436 252530 251041 4436273 4774362 6197579 5977608 975066 1020944 214451 189235 207296 207898 244920 237582 227146 229258 158262 158784 616599 577663 1354481 1339423 322746 319389 446163 449675 545704 533613 542618 549028 562181 568068 531427 586893 1585103 1667727 1059083 876100 492617 485332 574350 567775 583754 589402 583416 593822 674982 670305 4801067 4981461 39.55 71.7 2
09:35:47 2024-01-25 674882 672136 155931 153003 250977 258725 277907 277270 172490 170046 210719 214104 252637 249527 4433787 4796746 6211626 5977608 991537 1017981 213753 189200 206973 208223 243587 237653 227112 228387 158518 157919 616414 570785 1368441 1336235 320467 317960 446260 451444 544450 530003 544233 544367 556838 568140 525795 587574 1592814 1682870 1058109 866917 496161 484162 570466 567811 578010 586954 587822 593966 677854 674267 4821068 4990134 39.55 71.7 2
09:35:48 2024-01-25 674210 671156 156243 153199 251426 257135 277995 274958 172216 169742 210061 214803 251893 251041 4439435 4756400 6197413 5994196 973979 1019498 214268 189695 206973 208548 244508 236082 227499 228547 158005 158422 619629 578486 1352780 1337304 322288 316486 445849 448293 546657 531436 540899 547057 560996 564627 528921 584461 1581250 1655829 1018359 878784 494725 485332 571372 568352 582365 589656 584637 591559 667151 672570 4825449 4992127 39.55 71.7 2
09:35:49 2024-01-25 678860 672827 156174 153165 250873 257100 277871 276613 171635 170011 209955 214735 252495 249245 4442601 4803569 6215097 5990398 990942 1019388 213753 189166 206041 207863 243687 237582 226181 228512 158226 158103 611935 572008 1365848 1335288 320467 317924 445582 448713 540995 529062 543535 540806 557374 568212 528608 587798 1595084 1687651 1049802 867583 494725 483331 570466 571584 579651 585942 586875 590264 678851 676274 4825186 4989945 39.55 71.7 2
09:35:50 2024-01-25 673603 671115 156208 152786 250878 257064 279118 274467 172147 169439 210684 214735 248457 251041 4436411 4740987 6192502 5998473 977496 1020907 214199 189131 208858 207863 243722 236047 227464 227839 157715 158137 611375 575696 1353366 1346717 321832 315717 447268 449294 547431 531349 540280 545622 555700 564714 525904 581113 1577045 1650905 1036819 876521 494725 486222 569658 566964 581297 584006 584489 592289 670633 672059 4842962 4992127 39.55 71.7 2
09:35:51 2024-01-25 681864 673086 155931 153169 250489 257064 278298 275573 171601 169708 209662 215436 248283 249842 4445914 4839450 6179852 5990398 991686 1022393 213024 189200 210744 207863 242974 236778 226444 228122 157460 158422 621145 578486 1335307 1327022 321376 316451 442102 448672 541067 532102 544381 540914 559090 568212 522801 588133 1586191 1680487 1050602 870692 494725 485387 573713 571916 580473 585870 585395 587917 676748 674132 4810964 4986317 39.55 71.7 2
09:35:52 2024-01-25 671619 672584 156391 152495 250878 256309 278069 275202 171635 169708 209991 213705 252282 250017 4436535 4696369 6210878 5993376 977854 1020147 214382 189131 206041 207799 243008 236612 226409 227063 158483 156650 607405 571731 1342566 1345449 319562 316672 446527 447660 541067 527905 537918 545622 556542 564878 528984 583705 1581529 1663303 1047725 866843 491219 484847 568485 568755 582950 585942 588654 591757 672537 674437 4874072 4995689 39.55 71.7 2
09:35:53 2024-01-25 676867 671083 155670 152779 251727 257392 277178 274852 171601 169405 209662 214494 248560 251041 4433249 4816340 6153370 5993376 985141 1016430 214438 188800 210744 207794 242228 236447 226023 227098 157460 157183 621145 574053 1359594 1336235 320467 315714 446843 448611 541371 529062 537085 542056 555700 561497 522765 584572 1583778 1668903 1043572 876063 491917 482076 570503 565435 577059 586050 584222 590337 674654 667011 4772956 4975590 39.55 71.7 2
09:35:54 2024-01-25 671568 672913 155031 153025 251136 256274 278298 273958 171872 169303 209991 214002 248283 249455 4442601 4771965 6192502 5993376 988864 1017944 212399 189166 206927 207684 242939 235682 226409 226431 157490 158971 611935 572008 1344273 1337184 320241 315903 440355 449246 544970 528793 542728 544047 556542 566542 521223 581441 1581529 1664483 1071805 866880 494373 483561 567243 567950 577192 583651 584637 586817 669683 672095 4876190 5004145 39.55 71.7 2
09:35:55 2024-01-25 677413 675194 155679 152643 251967 256958 275958 274518 171429 169337 209850 213237 248283 248649 4448941 4794717 6197655 5998473 990786 1017944 213058 188537 210340 206571 242025 236813 225575 226431 157460 160698 610442 569161 1369094 1331139 319110 315717 442066 447976 540988 522905 539246 540522 556149 564842 521223 583705 1586265 1678071 1056032 866348 493670 480680 566973 567950 574747 586339 584637 586816 673455 672095 4825449 5001492 39.55 71.7 2
09:35:56 2024-01-25 675250 671083 154932 152575 252090 257909 278866 273105 171191 169220 209704 214414 247030 250699 4445914 4746076 6201331 6001107 975365 1016430 213024 188537 210376 206606 243517 235119 226181 227063 156916 157008 608949 577626 1332779 1342589 320467 315802 441850 446626 544165 530222 537465 544011 556542 559852 522765 577680 1574518 1644929 1045648 875040 491219 484847 567243 563332 578010 581051 580082 586816 667317 667155 4827955 4982930 39.55 71.7 2
09:35:57 2024-01-25 681864 673122 155610 152499 255218 255522 276631 274639 170817 169807 210879 214827 247829 248927 4452525 4830715 6179890 5990361 990980 1017944 213954 188924 206927 206537 242193 235682 225517 227329 156410 157852 619629 575696 1337357 1326164 319562 315802 440643 448086 541371 529062 540316 541872 555700 564012 523012 583742 1583778 1678071 1052722 866880 491917 482076 570098 566818 576375 586230 583807 584973 672968 667299 4806638 4982761 39.55 71.7 2
09:35:58 2024-01-25 671437 672109 155233 152119 251489 255522 276595 273822 171056 168635 208682 212533 246924 249206 4446165 4700520 6227919 5984831 979139 1020870 213058 187911 210524 206216 243734 235248 225639 226396 157425 160593 610628 567886 1358964 1346404 317689 315550 444639 445619 541371 522905 537520 540770 550149 559887 522765 580252 1577008 1654116 1043572 866843 489130 482076 564007 565471 578829 582759 583807 590264 669683 667299 4860041 4990096 39.55 71.7 2
09:35:59 2024-01-25 676867 671120 154884 152288 250598 255487 276136 273281 171056 168751 208647 212783 246790 250229 4446443 4784333 6175328 5999422 981522 1014956 213354 188043 207220 206365 240711 235647 224942 226361 156916 159121 613054 573234 1368311 1333395 319110 315358 445000 446310 539458 526715 536757 539758 555756 559198 522272 581113 1577045 1664483 1041495 875660 491219 479791 567243 558869 574747 584509 579494 586432 671034 665243 4765611 5004989 39.55 71.7 2
09:36:00 2024-01-25 673430 673131 154919 152254 250783 255094 277445 272758 171020 168368 208682 212749 247207 248649 4442601 4767405 6207012 6000271 993776 1020406 214326 188828 206200 206537 241787 234592 225674 225959 156637 160817 611935 570379 1338378 1339335 318478 315802 438429 447027 540995 522941 539479 541288 550149 561533 521497 575937 1580406 1664032 1063324 865614 491917 482076 564841 564600 573015 579973 581251 584540 665575 667227 4858315 4985013 39.55 71.7 2
09:36:01 2024-01-25 679855 671120 155134 151178 255218 254518 276330 274047 170362 168902 208321 213705 246755 248982 4436963 4764394 6183177 6006284 975253 1019681 212331 188269 207000 206365 242800 236684 225290 226168 156444 160810 616414 577345 1332425 1343004 319562 314914 441011 444109 543678 527905 537520 540806 554115 559198 522742 575900 1571167 1641744 1045648 872545 489130 483477 564805 558869 575968 577334 577474 585010 664816 664739 4825449 4986317 39.55 71.7 2
09:36:02 2024-01-25 680897 673136 155143 151807 250779 255059 275713 273246 170210 168936 208180 213408 247242 247882 4442601 4817674 6197579 5998473 990748 1018845 214290 188365 206419 206399 241718 235213 224612 226924 156271 158936 612052 574053 1353717 1327964 317652 315658 441780 443964 538315 522941 537882 540266 555465 562753 522272 581150 1583778 1681678 1043572 862658 490173 477796 567243 565143 574747 582436 583807 585826 667187 667263 4811389 4985013 39.55 71.7 2
09:36:03 2024-01-25 672390 667308 154919 151766 250783 254667 276136 271546 171056 167570 208682 212352 246790 249034 4442743 4708561 6211153 5984831 975762 1017944 213058 187616 206747 206152 243517 237018 224803 224825 156847 158049 605134 570331 1373564 1346717 315613 315802 441322 441755 539840 522429 534903 541288 550005 559198 524681 578398 1577008 1650604 1063324 866348 487745 480644 562344 563766 577192 580200 581251 587728 667317 667191 4867159 4992127 39.55 71.7 2
09:36:04 2024-01-25 674918 672104 154532 152010 250343 255273 275484 273175 170514 167869 208031 212715 246203 249491 4448941 4832962 6155201 5977571 986548 1014993 216449 188077 206345 206038 240509 235283 224768 226117 156419 158676 608949 574874 1353860 1335530 317544 313814 444481 445438 538132 522869 535161 537779 553334 557302 519841 578462 1575852 1659772 1040716 875660 489130 477424 565640 558761 574304 582349 577744 585010 667079 662297 4769016 4982761 39.55 71.7 2
09:36:05 2024-01-25 671992 672584 154532 152010 250044 254276 276171 271511 170242 167835 208356 212058 246445 247918 4442601 4776770 6197579 5989923 988864 1016467 216413 187946 205261 205929 240745 239063 224976 224963 156266 160334 611935 571150 1337513 1339335 317362 315250 440566 444518 542138 525163 539818 539611 549860 559198 518374 576156 1577008 1665368 1047725 864500 490870 480644 564067 562140 571291 577796 579047 581118 666161 665243 4858315 4992127 39.55 71.7 2
09:36:06 2024-01-25 679855 671124 154884 151313 251136 255277 274870 272984 169823 168368 207382 212783 246203 248387 4442601 4776593 6197655 5993563 973979 1017944 216413 187322 205910 205255 240745 234688 224594 225312 155905 160593 608949 575696 1345848 1333101 318660 314590 442758 445948 541261 525827 535050 542440 553970 559054 522089 577312 1572283 1641559 1059083 872545 489223 482076 564768 558797 574710 577036 577439 585409 661933 663955 4816142 4979209 39.55 71.7 2
09:36:07 2024-01-25 678380 672100 154677 151313 250044 253886 273994 273246 169671 168635 209983 212386 247171 246356 4442601 4803444 6188726 5994196 988789 1014993 213303 187322 205875 205255 240711 239135 223210 225924 155836 160334 608949 573459 1377570 1327022 315757 315802 438027 441791 536343 525909 538136 540461 553825 562362 519841 579209 1584630 1678432 1070922 867583 489130 477832 566841 565173 574520 582170 579010 582844 667079 665243 4812605 4985013 39.55 71.7 2
09:36:08 2024-01-25 671437 671156 155031 151279 250044 253851 275291 272377 170210 167869 207996 211370 246618 247882 4442601 4709947 6211626 5984831 975485 1014993 212071 186769 206200 205221 240676 239099 223589 223611 156444 157498 611818 569161 1336965 1344495 315205 314914 441299 441083 538315 521025 533571 539758 547964 558946 521979 576790 1576758 1650772 1061204 865116 487133 480195 562904 563970 574747 578501 580353 583393 667108 666180 4865523 4990284 39.55 71.7 2
09:36:09 2024-01-25 676352 671156 154171 151347 249328 254667 274414 272342 170244 167835 207996 212352 245874 249245 4442601 4811577 6144563 5985654 985141 1015029 216413 186769 205910 205221 241684 234558 223589 224998 155940 157799 608949 572416 1357748 1329255 315829 314914 441155 445245 536343 522833 532779 535774 550149 556505 519583 576789 1576434 1662819 1037341 874415 487480 478408 564659 560741 573680 580430 578649 586205 669683 661331 4781665 4986317 39.55 71.7 2
09:36:10 2024-01-25 671992 674964 153996 152014 249236 253886 274870 271286 170362 167271 207996 212024 246445 247673 4442601 4775038 6192502 5985654 988864 1014993 216004 187322 204579 205255 240307 234905 224478 224581 155905 157608 614921 570379 1336287 1335530 315757 313158 438202 443977 539840 521290 538062 539376 549230 559198 516875 574891 1573824 1655608 1043572 865634 490025 477616 562818 562770 571266 577145 578649 580484 661751 665834 4866546 4991522 39.55 71.7 2
09:36:11 2024-01-25 682347 671120 154635 151145 250783 254825 275007 272151 169436 167869 207348 212715 245687 247673 4442601 4775198 6189042 5985654 970213 1012052 213119 186571 205261 204762 240745 234688 223210 224929 154936 160299 613568 575418 1338670 1329255 315829 313701 438027 439951 538315 522833 534402 539758 550149 557589 522742 575493 1567825 1648655 1048482 870692 484806 479768 565240 561065 574455 580428 576581 582659 661751 661937 4816897 4985013 39.55 71.7 2
09:36:12 2024-01-25 675181 670938 154137 151032 249693 253851 275484 272442 169974 167204 207672 212058 245481 247882 4445769 4736697 6188094 5985654 973705 1014275 213303 186701 205226 204583 241854 234688 223555 224269 155402 157608 616599 575696 1362839 1336999 315793 312055 438679 440045 539458 525126 531988 538196 547578 555098 518374 571967 1565528 1632147 1063324 866954 485873 479768 561309 559191 571327 576476 574956 582844 658065 662082 4829098 4998308 39.55 71.7 2
09:36:13 2024-01-25 681753 672941 154356 151178 248919 253711 274378 271476 169134 167801 211501 212749 245676 246356 4448781 4837220 6192502 5994196 987382 1016467 212828 186735 205226 204583 244743 239063 222144 224581 155619 157169 607456 569161 1352991 1327964 314504 314435 438919 440773 532054 521087 535198 531901 550041 558933 516875 575086 1577008 1673677 1056963 862658 486980 474564 562344 558869 568041 579122 577707 580257 667789 662333 4822004 4995009 39.55 71.7 2
09:36:14 2024-01-25 671721 672399 154034 150733 249340 253534 274237 270922 170074 166989 207996 210718 245274 247847 4446628 4719235 6220478 5984831 974371 1016197 216191 185266 205261 203948 241006 234688 225013 223542 155905 157025 616599 567886 1344264 1339849 313769 313480 439332 438947 536343 519982 531162 537399 545166 557589 519583 575300 1567108 1649435 1059083 862658 483363 476344 560514 558797 573015 577293 577335 583710 661933 661367 4853126 4985013 39.55 71.7 2
09:36:15 2024-01-25 675874 673538 153897 151144 248041 253711 273052 270957 169301 167204 207278 211922 244722 248507 4442601 4822376 6150819 5994196 981560 1013521 216004 186442 204579 205224 240837 234688 222797 223576 154936 157463 608949 572957 1372138 1333506 315241 312968 438429 440989 531982 522194 529962 531865 548421 552691 518973 577088 1567825 1654968 1054843 871931 484769 473493 559108 558005 568113 575815 575105 582881 665903 658358 4771602 4985013 39.55 71.7 2
09:36:16 2024-01-25 671992 672145 153603 151279 247701 253073 274586 272442 170242 168838 207278 211302 245134 246976 4449222 4786286 6207012 5989923 989522 1017399 212652 190189 204579 204902 240837 234688 223520 223507 155402 157134 594304 568351 1358083 1334341 314761 312968 439010 441507 537554 520718 534365 531901 545130 555986 513390 571487 1572283 1657386 1049802 861433 488437 474862 559720 559587 567635 576815 574337 577684 661969 663486 4825449 4990134 39.55 71.7 2
09:36:17 2024-01-25 678585 672100 154141 150794 248538 252263 274870 272827 169402 166839 208922 211888 244652 247669 4455445 4769861 6193002 5991704 969523 1012088 211935 190154 204579 204481 240342 234523 222865 224269 154902 157608 613568 574874 1356021 1333395 315721 312529 438166 438643 536343 521795 531988 537816 550077 555134 519583 574149 1567788 1643763 1050602 869456 483400 477566 562380 558005 572207 577217 573288 581860 658065 658286 4816053 4982761 39.55 71.7 2
09:36:18 2024-01-25 676904 671160 153970 150660 248139 252896 272099 271511 169165 167122 211573 211223 245663 246113 4455823 4812340 6208639 5977608 988086 1014993 212282 188017 204508 203914 241006 234688 221767 224130 154902 157134 615083 570785 1345855 1327022 313548 313701 437988 440297 531161 519982 533608 531828 548385 558933 513860 574236 1577045 1671306 1054843 861433 485186 473493 559108 558797 568842 578239 574337 578504 665903 663018 4816043 4975778 39.55 71.7 2
09:36:19 2024-01-25 671437 673543 153923 150144 248887 253073 273158 270649 169436 167023 207025 214752 244691 247082 4440081 4719509 6246676 5995135 979952 1016917 212530 190118 205226 203914 241577 234580 224381 223542 154902 157134 607456 566264 1355706 1338789 312816 313004 439321 438607 535172 518478 528839 535774 543600 555986 518008 573223 1567108 1649399 1056963 860210 484020 475638 560514 557975 571327 577217 575593 581118 658065 664771 4891722 4994365 39.55 71.7 2
09:36:20 2024-01-25 676904 671120 153641 150761 247727 253462 272324 269894 169134 171265 211614 210751 244897 247847 4448941 4811727 6189295 6000271 981353 1014551 213575 186306 204437 206130 240126 234688 222144 223542 154867 157030 610068 572139 1338957 1333506 314504 311515 440342 440332 531982 521456 528802 531008 546808 551809 513630 574483 1567825 1653375 1056963 870692 484084 474361 561309 556392 567569 577217 576184 581118 664889 658250 4762692 4975928 39.55 71.7 2
09:36:21 2024-01-25 671992 672620 153135 151045 246973 253108 273158 269602 169436 170955 207059 210135 244897 246321 4448781 4782548 6192502 6006284 990748 1017510 211794 185394 203615 204481 240561 233848 224732 223214 154764 157025 610442 569161 1334426 1338067 314211 311983 436843 441025 536343 519873 532779 533143 546653 554318 511478 569795 1567825 1654116 1043572 860210 486327 474195 558101 558795 566832 573868 575365 575054 658101 658358 4821068 4982968 39.55 71.7 2
09:36:22 2024-01-25 679589 672145 153182 150316 248502 257004 273158 272442 168866 171251 210946 211403 244179 246356 4442601 4767405 6188726 5985654 966866 1016640 211653 187489 203973 203671 241684 233084 224259 223473 154587 157134 613568 575285 1326202 1329291 314504 311073 437461 440291 535230 520184 529624 535811 548000 552477 516839 572552 1563037 1636826 1048482 868802 484020 476786 561309 556392 568041 573971 570337 579752 658648 657251 4807958 4985013 39.55 71.7 2
09:36:23 2024-01-25 677899 673122 153615 150345 248005 252263 271458 271132 168596 171265 211393 210102 245078 245184 4451953 4812990 6192502 5985654 991612 1016467 211752 190083 203900 203778 239303 234271 224381 224877 154798 156279 610442 568276 1365624 1334581 314914 311841 437206 440153 531982 518442 532032 533557 546653 554834 513845 571082 1572209 1659772 1041495 857734 485529 474026 557706 558795 565631 576951 575365 576794 661933 662082 4821068 4985013 39.55 71.7 2
09:36:24 2024-01-25 673603 673122 153505 150311 248084 252298 273228 268969 168900 171230 211429 211043 244145 247082 4448781 4755454 6192502 5984831 968313 1012088 211604 189781 203757 203282 241006 233263 224116 225035 154557 157030 608949 575696 1343981 1336683 314581 312034 438006 440360 535230 522491 531920 534982 546772 551773 518200 571698 1565575 1632120 1055108 870679 484020 476308 560330 555497 570053 573796 570227 577648 657680 656218 4816043 4986317 39.55 71.7 2
09:36:25 2024-01-25 678897 672584 153113 150278 247692 252052 271458 271062 168299 166541 207963 210102 244145 245492 4448941 4808220 6188688 6002755 987253 1014625 211202 190047 203543 205119 240295 233956 222810 223507 154583 156697 612052 572957 1359879 1328145 314877 311734 436081 441122 531413 518224 530978 533631 548904 554883 513486 573593 1572283 1673016 1037341 860136 484020 474361 560911 559514 567234 577217 578049 575017 662904 658286 4818866 4983156 39.55 71.7 2
09:36:26 2024-01-25 671400 667277 153113 149797 248084 251491 272254 268969 168833 170779 211727 214577 244110 246286 4442601 4708561 6211153 5979729 974371 1014956 212269 189675 203864 202651 239923 233227 223472 222097 154867 156191 615083 566264 1331490 1336962 313317 311038 439248 439517 534850 518895 528975 535147 544051 554862 517501 570015 1567448 1649903 1054843 860136 482645 477018 558101 557968 570053 573890 575365 581031 659581 658286 4867007 4982761 39.55 71.7 2
09:36:27 2024-01-25 676969 671088 153079 150106 246898 252298 272028 270356 168333 171124 211023 210034 243700 247082 4452115 4830484 6145875 5984831 982260 1014625 211533 189941 203188 203282 239145 233627 223158 222784 154334 156697 618114 572416 1366810 1331507 312781 311152 438166 441021 531450 519677 528789 531524 547207 550149 513771 573220 1567448 1650772 1052722 870059 484020 473386 559324 553039 567234 575198 571110 578402 658137 654338 4759610 4976945 39.55 71.7 2
09:36:28 2024-01-25 672950 673059 152973 150278 247157 251106 272670 270148 168799 170695 211321 214983 243905 245906 4442601 4769963 6183177 5989101 981046 1014625 209885 187489 202549 207051 240126 232664 223158 222131 154334 156415 615083 569972 1347174 1333395 312525 310530 435307 439261 532018 518406 530410 531865 545845 556433 515887 569147 1567448 1651054 1032409 857646 484709 477054 557596 559441 567234 570472 571958 576086 657849 657997 4879443 4990171 39.55 71.7 2
09:36:29 2024-01-25 680337 670852 153607 149088 247874 251491 271423 269825 168299 171040 207963 214983 243870 245906 4448941 4783741 6188726 5983997 972214 1013905 211202 189409 203900 206874 239551 233591 222497 222818 154300 156697 612052 573234 1332273 1333506 312781 310095 436925 438531 531074 519946 528363 530189 545130 551000 513788 571930 1567071 1651121 1048482 866853 481959 474252 561001 555351 570457 575751 570117 581181 660295 656218 4810964 4982761 39.55 71.7 2
09:36:30 2024-01-25 676182 671056 153113 149797 246938 251491 273052 268934 168333 170850 211357 210102 243326 246286 4448941 4771790 6192502 5979729 968833 1015458 211020 186964 203223 207270 240295 231741 223002 222629 153837 156697 612052 573643 1324190 1331176 314460 309121 436190 439152 531982 519946 528636 531828 545881 550185 513845 566357 1558531 1626223 1050602 866965 482645 474195 556524 554851 566978 572997 570136 578140 654143 656882 4825641 4980875 39.55 71.7 2
09:36:31 2024-01-25 679859 671120 152867 151506 246898 252855 271803 269825 167999 171230 207090 210068 243665 244565 4448941 4822114 6201331 5993376 989371 1014625 210578 189542 202584 206945 238142 233956 222497 222131 154334 156226 605963 567480 1356546 1327964 313095 310784 435575 439257 531180 513891 527982 529080 541135 552197 513845 570199 1571167 1662125 1035265 857036 483058 471616 557312 556355 566832 573832 573695 576683 662317 660447 4824748 4990171 39.55 71.7 2
09:36:32 2024-01-25 673197 672592 152836 149627 246902 251281 271838 270004 169267 167309 211321 214912 243291 246321 4448941 4725558 6201828 5979453 974333 1014625 211323 189338 202620 206909 238977 232501 223158 222988 154192 156082 613428 567886 1337683 1340838 313539 310304 436806 437920 531826 513891 527510 532121 541027 550185 512199 565084 1558605 1632184 1048482 862045 481275 474361 553279 553857 568037 570504 572031 576757 656787 656290 4857373 4992462 39.55 71.7 2
09:36:33 2024-01-25 679106 670979 152969 150211 245997 252855 271283 270536 168299 170850 207963 214903 243456 246976 4458306 4839299 6155201 5983997 982297 1014625 210543 189675 202266 206980 238107 232501 222497 222097 154085 155870 608949 573643 1334574 1327964 311796 308186 436920 440328 529199 517370 527136 529117 545038 550185 511594 570365 1567486 1649941 1050602 866880 482645 472718 557312 549820 564795 572954 567735 575905 658029 652393 4752818 4983219 39.55 71.7 2
09:36:34 2024-01-25 674124 673547 152964 149730 247016 252677 272946 270112 168664 167895 207710 214727 243818 245527 4452733 4779315 6183177 5984831 986052 1014625 210578 189843 201314 207235 238845 231777 223002 223145 153837 156162 605963 569161 1340625 1333395 313390 309121 433852 439774 531910 513927 528766 532121 541099 550964 510834 567789 1563037 1646310 1035265 857697 484020 474361 554880 554676 563093 569343 569823 573598 654787 654338 4867747 4982930 39.55 71.7 2
09:36:35 2024-01-25 680332 672822 153372 149184 247800 251928 271283 270910 168014 171258 206472 211979 243731 247062 4461487 4791190 6192502 5994196 970533 1013905 210543 186653 202620 203091 238810 232501 221874 222131 153803 156226 608016 572416 1333269 1331740 311796 309121 435688 437219 529199 518039 527238 532121 547039 549350 512956 570163 1565259 1646095 1046362 865116 479910 473655 559017 553075 567635 573832 567698 575905 656458 653347 4809170 4979209 39.55 71.7 2
09:36:36 2024-01-25 673134 671088 152595 148913 246173 254377 272809 270420 168630 167824 207310 210762 243765 247500 4456190 4806833 6188816 5994196 985141 1014551 210361 189471 202407 206620 238107 233027 221874 221755 153837 156226 608949 567542 1357039 1327022 312208 310060 433093 437583 528415 513819 526384 528296 541135 550578 512392 568512 1567788 1663303 1052722 856229 481959 468854 556524 555497 564759 572954 571994 574859 658065 655757 4816043 4982761 39.55 71.7 2
09:36:37 2024-01-25 672390 671120 152900 149251 246730 252677 271199 269388 168333 166958 211321 210622 243626 247938 4449222 4716677 6197579 5978773 974857 1014625 211020 186617 202620 203805 238897 231741 222497 223038 153837 155722 604470 565856 1333470 1340687 311363 308222 435575 436606 530698 513024 525978 531111 540193 550185 513845 565120 1558605 1636758 1050602 857697 479910 473320 553243 555913 566832 570437 571994 575054 655786 654338 4849204 4975778 39.55 71.7 2
09:36:38 2024-01-25 676488 671115 152342 149801 245416 256968 270596 268712 168115 170505 206871 214577 242579 246321 4443093 4835959 6152894 5989101 979427 1013186 210543 186595 202090 206874 237553 232302 222341 223145 153494 155974 613568 570379 1350395 1327964 313095 308186 436190 438941 528825 513891 525568 527514 543849 547794 510834 569958 1563037 1650956 1048482 866880 480933 468854 556524 549748 564795 572113 567698 575863 659581 655473 4762210 4979209 39.55 71.7 2
09:36:39 2024-01-25 671992 672611 152098 149763 245946 252144 271423 269388 168265 167309 207306 214242 243156 244771 4448941 4786350 6197721 6000271 990040 1014514 209997 186179 201948 206549 236568 232215 222703 222832 153803 155550 616599 565856 1340762 1328240 312158 308257 432728 439774 529199 512302 527510 527550 539433 550185 508924 567385 1565259 1650604 999657 855817 482645 468891 550095 553075 559027 570499 570300 574450 658648 654338 4811389 4985013 39.55 71.7 2
09:36:40 2024-01-25 675527 671845 152837 148913 246522 252677 272254 268974 168231 170505 207052 214727 242614 245562 4451953 4756400 6193150 5990852 976254 1014551 210697 186404 202408 203768 237930 231741 223002 222832 153734 155974 609882 570785 1339524 1343004 312873 307936 435434 438312 531450 513819 525743 530616 539397 548601 512754 565625 1558531 1625512 1045648 862045 479910 472986 552975 549784 565631 567067 568613 576123 655052 652393 4844260 4982761 39.55 71.7 2
09:36:41 2024-01-25 679749 671120 152131 149223 245381 252675 270974 269958 167999 167484 206580 214762 242544 247667 4458306 4839299 6155201 5988233 981278 1015458 210039 186702 201772 204232 237930 232159 222462 223145 153734 155831 612052 573234 1310261 1327964 313095 309178 435575 437546 528825 513891 525273 527514 541135 546988 508565 566795 1563037 1646095 1050337 866162 481959 468818 554917 550419 559027 570437 564915 575268 658648 649344 4747577 4975661 39.55 71.7 2
09:36:42 2024-01-25 673910 672611 152518 149217 245763 251789 271423 269388 167999 167309 207009 210797 242952 244771 4451953 4779039 6179890 5984831 984613 1014625 209641 186893 201033 203805 237930 231238 222653 222796 153700 155549 605963 567886 1344058 1329255 312208 308186 431047 438636 532884 513783 527164 529948 539433 550185 509138 565224 1561927 1644929 1052722 857623 482302 472986 550059 553476 558991 568203 567735 571013 649159 652393 4854655 4986719 39.55 71.7 2
09:36:43 2024-01-25 680626 671156 152833 148412 246730 251011 270561 270802 167700 170421 206290 214612 242579 244600 4451953 4793119 6179890 5984831 966766 1013186 209850 186320 201631 206225 238897 231294 221661 223074 153491 155835 609021 574874 1329690 1331740 313539 308010 432926 432741 529948 516640 525978 529948 543979 548565 513481 567380 1557426 1636901 1062259 863886 478551 473423 556131 549748 565631 568297 566092 574232 649123 649344 4812610 4982761 39.55 71.7 2
09:36:44 2024-01-25 674918 672109 151945 148583 245645 251789 268917 268151 167532 170470 206580 210503 243334 245987 4451953 4817440 6192502 5985654 987958 1014625 209231 186486 201314 203091 236934 231777 221718 222519 153597 155134 615083 567886 1360637 1327964 311767 308081 433815 436488 527450 513730 525830 525881 539397 549919 509320 568300 1565491 1655005 1050602 855817 481275 468086 553279 553075 562262 570209 568613 571934 658182 653842 4825449 4985013 39.55 71.7 2
09:36:45 2024-01-25 672201 673639 152486 148470 245935 252144 270373 267843 168115 166725 206907 210503 242410 245527 4451953 4722173 6211153 5984831 972982 1014625 210214 185918 201772 203091 237668 231056 222057 221896 153803 155186 604462 566264 1334015 1343374 311583 310053 432836 435117 529053 513767 524909 528861 540600 546808 512209 565224 1561116 1632147 1068756 858257 478514 468927 551333 549784 564215 568203 568174 574859 652868 655509 4839148 4982761 39.55 71.7 2
09:36:46 2024-01-25 676488 671156 151819 148912 245178 252144 269772 269388 167468 167309 206290 210503 241835 245562 4448781 4831387 6155201 5985654 982297 1013186 209196 186179 200647 203543 237100 231021 221874 222519 152849 155255 613568 575007 1349633 1323263 311577 307220 430441 437583 528160 518895 527663 526924 541027 547614 508115 565916 1564878 1646095 1046362 862658 481275 470548 556048 551200 560468 567102 565819 569726 654642 649308 4748707 4982761 39.55 71.7 2
09:36:47 2024-01-25 678860 671124 152448 150334 245381 252144 268917 267930 167204 167192 205964 210650 242410 244395 4451953 4785255 6192502 5984831 975762 1013186 210578 185398 201631 203091 236854 231416 221253 222519 153308 155220 602977 570379 1331547 1327964 311767 308452 433124 436566 526072 512302 522820 525917 541027 545344 509029 568909 1562578 1651773 1044241 867583 479083 468566 555258 550309 562857 568989 564785 575031 656787 649056 4764796 4985550 39.55 71.7 2
09:36:48 2024-01-25 673616 673095 151610 149305 243879 251435 270561 268408 167733 166958 206580 210209 242207 243813 4448781 4784475 6188801 5976302 988160 1014625 209265 185741 200963 203837 236568 230338 221874 221896 153308 155078 616599 566264 1339973 1325423 311325 307220 431386 437911 529199 513403 526015 525917 538128 547830 504810 562710 1558568 1641373 1035265 855668 481848 468638 551296 551982 559674 567223 568514 571853 654123 653018 4807920 4982930 39.55 71.7 2
09:36:49 2024-01-25 678343 672356 152312 150334 245376 249919 269772 269010 167204 167192 205639 210797 242172 244395 4451953 4784597 6183177 5984831 968833 1013186 209231 185398 201279 201923 237703 230302 220599 222519 152781 155220 611484 572416 1330336 1329621 311767 306720 431386 432633 526887 513060 524006 529080 541063 546988 511630 564286 1557426 1636901 1081060 862658 477434 471289 556443 551444 563816 568203 565177 571750 652902 649056 4816316 4972226 39.55 71.7 2
09:36:50 2024-01-25 677768 672574 152098 152581 245350 252373 269914 269173 167204 166958 205964 209588 242375 245149 4458306 4801720 6192502 5984831 989371 1013186 209265 185398 200682 202807 235803 231056 221253 221741 152883 154686 614515 565491 1338957 1327964 310446 307220 430544 437642 526072 512314 524451 522887 536228 548637 504810 564384 1563037 1650604 1052722 855817 479910 467392 551333 549820 560394 568023 569324 574307 655141 654828 4824748 4992127 39.55 71.7 2
09:36:51 2024-01-25 673612 671841 151895 150449 245482 251328 270561 267771 167584 166842 206290 210580 241835 244806 4451953 4755454 6183177 5976302 971140 1012052 209231 185398 200963 202488 237135 229587 221563 221896 152815 155186 623039 572416 1325081 1337184 312208 306257 432371 432741 529199 513060 522857 528296 537431 544543 508924 561875 1553791 1623101 1035265 861433 478551 468891 550552 549640 559063 565736 564486 571971 649286 648754 4820396 4975665 39.55 71.7 2
09:36:52 2024-01-25 681168 672909 152030 148338 244937 251259 270304 268632 167532 167285 205928 214692 241835 246024 4461305 4849995 6170934 5977608 984539 1014625 208578 185918 200438 202207 236568 230302 220599 222363 152569 155255 610537 574425 1342401 1319583 312172 307220 429125 436221 527400 513819 526015 525954 541063 548215 507473 565625 1558568 1646310 1068756 860210 479910 468782 554489 550419 559278 568203 562479 568041 649195 649200 4760022 4991174 39.55 71.7 2
09:36:53 2024-01-25 674079 672470 152030 150158 245795 250479 270892 268041 167700 166958 205964 210209 241801 244967 4451953 4782855 6201828 5984554 976753 1014625 208729 185398 200963 202347 237336 230267 221253 221896 152713 154970 608949 568756 1339434 1329621 310446 307962 429089 432669 528451 512314 525605 528333 537845 549797 510076 562747 1554116 1639076 1048482 852173 477123 468891 550023 549856 559099 567403 566458 569323 650426 653940 4884030 4980824 39.55 71.7 2
09:36:54 2024-01-25 680073 672592 151894 151096 244486 251895 270701 268766 167103 167273 205605 210034 241801 244395 4446363 4782724 6179739 5975465 972908 1013186 209231 184645 201631 201888 235873 230823 220339 221896 152675 154970 610537 570785 1338007 1327964 311105 306292 433016 432759 523004 512001 519723 522887 539469 543779 509356 565768 1558568 1640274 1064425 861433 475701 467127 550131 550030 559099 568203 564486 573822 654325 649236 4783553 4976041 39.55 71.7 2
09:36:55 2024-01-25 671437 667349 151466 148779 246243 251538 270856 267664 167632 166620 206146 209449 242237 245806 4458306 4786867 6183690 5984831 986052 1012468 208869 185541 199844 203091 236203 229945 221253 221240 152815 154656 608949 566264 1337061 1329621 310446 306292 430195 435949 528451 512314 525941 522923 535815 546147 503991 561042 1554116 1640274 1030332 854600 479910 468782 549773 550419 558092 564941 563516 566799 649051 649308 4822004 4985013 39.55 71.7 2
09:36:56 2024-01-25 678860 672356 151853 152255 244622 249112 269327 268723 167416 167133 205065 210439 241697 246190 4455584 4795726 6179890 5984831 967454 1013293 208730 185139 200473 201888 237502 228875 220057 221896 152324 155078 601484 573234 1334052 1330036 311325 306608 430405 432445 527705 512302 524198 528333 539469 543814 509356 562747 1551771 1620767 1064425 862658 477160 468927 550552 547312 558955 564905 562375 570204 647671 647302 4816043 4972226 39.55 71.7 2
09:36:57 2024-01-25 681317 672611 151157 152229 243879 251046 268917 269010 166183 170267 204991 209964 241964 244931 4468033 4839412 6188801 5973315 987958 1013186 207894 185398 200018 202266 236323 230555 220599 222519 152324 155255 618541 573775 1338682 1318744 310446 306970 427850 432777 523040 511545 525195 522923 540229 548637 507547 566028 1561927 1654968 1107336 856407 478551 467392 553279 549360 559278 568203 562516 566763 649087 648743 4783553 4975661 39.55 71.7 2
09:36:58 2024-01-25 670747 671160 151958 150133 245007 250694 268917 268596 167170 166958 205350 209706 242410 245987 4453137 4747874 6224240 5989989 976753 1013186 208544 185268 201033 201432 236934 229552 220564 221585 152569 154802 602977 567542 1349927 1331617 310007 307220 427979 432024 526144 510866 523635 527105 539307 547830 509320 561875 1556000 1637085 1066591 852173 475328 468854 550552 549784 562857 564941 565221 568480 649046 649344 4877340 4977912 39.55 71.7 2
09:36:59 2024-01-25 676904 667344 151157 152472 243800 251435 269750 267807 166772 166842 205315 209588 241129 244565 4458306 4805867 6162080 5982298 977043 1011133 209711 185068 200473 201888 235146 230106 220282 221457 152535 154652 610537 569161 1339966 1331740 310446 305829 432084 432705 522196 512314 519490 522411 537845 542183 507811 565224 1558605 1641436 1062259 862658 475664 465971 549829 548475 558955 568203 562885 571492 655052 649128 4775010 4961514 39.55 71.7 2
09:37:00 2024-01-25 672867 671120 151123 148407 243026 251011 270510 266914 167170 166306 205315 209226 241094 244822 4455293 4785255 6188147 5995135 989371 1013758 208370 185151 200473 202443 234937 229929 220493 220515 152781 154154 607456 567607 1335999 1328047 310227 306222 429715 435080 526035 510830 522007 521971 537550 545309 503690 559344 1556284 1641559 1048482 853386 479910 467687 548959 549640 556515 564869 564915 566726 649051 649236 4825790 4986317 39.55 71.7 2
09:37:02 2024-01-25 676969 667268 151576 150124 244521 249426 269703 267736 167137 166842 205244 210174 241025 245495 4448941 4770807 6198376 5963624 971808 1014014 209612 184892 200473 201713 236228 229375 221386 220374 152679 154514 613801 568700 1324577 1336962 310446 308257 431618 432565 526815 510830 519650 522743 537170 542112 504882 559308 1553791 1618072 1032749 857623 475628 467356 548959 547239 558919 564003 565690 570572 648065 649164 4838794 4982761 39.55 71.7 2
09:37:03 2024-01-25 679434 667308 151123 149923 243809 250622 270130 267450 166906 166457 204956 209518 240656 245149 4458306 4840002 6180685 5984831 979389 1012468 208364 185081 199774 201890 235559 229446 220198 221063 152573 154514 608949 574015 1341606 1328145 311105 306789 430508 432985 522932 514515 522706 524066 536192 541281 503246 563023 1556000 1639040 1087699 862658 478551 465706 550552 546393 558092 567367 561107 569726 649123 645375 4747577 4982761 39.55 71.7 2
09:37:04 2024-01-25 672333 674074 151508 150226 244741 249848 269515 266985 167170 166457 205279 209372 241917 245149 4448941 4775038 6179890 5984831 983177 1013905 207894 185398 199114 201853 235838 229304 220282 220921 152645 154484 613568 567886 1339756 1331740 309024 306789 429959 432561 526815 510830 524414 522887 536500 546388 507012 558875 1556000 1631963 1047687 854600 478551 468380 548959 548863 556515 563175 564048 567241 647671 649200 4851186 4975740 39.55 71.7 2
09:37:05 2024-01-25 680861 672347 151853 152191 245174 249462 270130 267807 166527 166958 204597 210027 241060 245149 4451953 4788015 6184381 5983997 968833 1013186 208509 184810 199949 201185 236568 228839 220268 221705 151835 154544 608832 572791 1327541 1333829 310446 306789 431093 433067 526010 513730 521554 525736 537774 543672 508565 562710 1555491 1625035 1102957 861433 474721 470548 553412 547239 559027 566497 561107 568004 649051 645339 4806638 4975661 39.55 71.7 2
09:37:06 2024-01-25 673612 671083 151259 152332 243800 249883 270701 266095 166906 165993 205163 209518 240991 245987 4448941 4759761 6173851 5975465 968455 1013186 208218 184189 199809 201220 235111 228839 220528 220127 152256 154154 604470 568644 1336257 1337184 310007 306357 429729 431403 527131 509781 521108 525222 536230 541171 507547 559933 1548904 1623236 1039418 858257 474211 465971 547408 546820 559674 561488 562848 568480 647671 649401 4834854 4983156 39.55 71.7 2
09:37:07 2024-01-25 681655 671088 150881 152363 243434 249848 269940 267508 166642 166341 204597 209588 240823 245149 4451953 4843043 6173315 5993376 985141 1011750 207535 184775 199322 201220 235559 228839 219653 221204 151662 154721 608949 572416 1328272 1317809 310007 306505 428660 432633 522528 512314 522783 524364 540910 547317 505962 564708 1558176 1649829 1085486 858257 478115 467886 552115 548863 556515 565700 562398 568917 649966 645303 4769873 4982761 39.55 71.7 2
09:37:08 2024-01-25 673612 667308 151508 149570 244303 249462 269940 267324 166150 165959 204597 208900 241025 242868 4451953 4744561 6229804 5979729 974371 1013186 208184 184199 199949 200589 235838 228804 219807 220515 152290 153880 610537 564213 1362272 1333395 306816 306257 428752 430136 522968 507843 518916 522851 534878 543779 504810 561932 1555491 1637011 1012623 852668 475397 467212 550126 549920 561263 563824 566092 568443 647634 649200 4875958 4979653 39.55 71.7 2
09:37:09 2024-01-25 679380 667277 151119 152085 243426 250658 269181 267360 166360 166492 204597 209191 241025 245495 4452115 4802348 6165066 5975465 975725 1010997 209196 184189 199949 201501 234352 229748 219158 220550 152290 154154 609021 569161 1330551 1327022 309570 306573 430147 432633 523035 510830 517842 522213 538310 541171 502856 562274 1556000 1641749 1085486 865634 477434 466417 551025 544634 559674 566389 561756 571000 652403 645339 4756212 4994927 39.55 71.7 2
09:37:10 2024-01-25 672862 671120 150847 150019 243896 249848 270130 266131 166906 165959 204956 208865 241025 243409 4452115 4779315 6183177 5979729 980313 1011713 206602 185068 198387 201185 235076 228095 219807 220480 152151 153906 610537 567886 1336789 1327964 309570 306789 428321 433682 523076 510108 522413 522851 536375 545309 504677 557222 1552688 1632268 1046362 853178 477086 469178 548735 546984 556187 561417 562392 565884 645551 649437 4869552 4990284 39.55 71.7 2
09:37:11 2024-01-25 680378 672583 152031 151809 244351 249076 269371 267360 166017 166736 204373 208900 240991 243770 4452115 4791956 6175478 5979729 966383 1011713 207680 184189 199357 200240 235803 228804 218782 221204 151767 154013 615248 572416 1327206 1327964 309570 306357 429875 429384 520620 510866 518146 525517 536228 541696 504846 562274 1553791 1634583 1074421 859562 473372 466991 550552 546654 559674 565413 561597 569151 647306 647145 4815288 4986605 39.55 71.7 2
09:37:12 2024-01-25 675259 671083 151157 149919 243434 250724 268364 267249 166609 165924 204597 208070 241094 243589 4458306 4794297 6183177 5980564 989371 1010997 207535 184025 199322 200589 234074 228839 219807 219829 152324 153658 613568 564647 1330342 1327964 308588 305674 428963 432746 522665 507843 519282 521474 532157 542147 503250 561019 1556000 1641436 1048482 852173 476712 465245 547408 548475 554443 564039 564048 567422 648065 650818 4820396 4996031 39.55 71.7 2
09:37:13 2024-01-25 674900 672583 151060 152366 243596 249812 270510 265687 166642 166178 204778 208830 240656 245149 4455584 4769204 6178775 5974618 968143 1013186 207680 184515 199357 200554 235076 227388 219842 220480 151856 154051 610537 572416 1323819 1335398 310007 305495 430179 430060 523040 510866 519739 522779 531833 541171 503246 556004 1546741 1613896 1064425 857734 474721 467320 547021 543974 557981 560665 558580 566325 640146 643455 4831011 4992692 39.55 71.7 2
09:37:14 2024-01-25 683262 670970 151056 152410 243465 249494 269191 266736 166654 166422 203953 209588 241060 243698 4464672 4846927 6173851 5984831 983386 1011750 206602 184516 198698 200904 234714 228484 219123 220550 151381 154223 612052 572416 1339648 1318744 309570 306789 427716 431308 521389 511589 521637 522953 536228 543672 504320 561005 1556000 1646095 1062259 856407 476375 464555 551333 547239 555692 564833 558976 565593 647342 643455 4769016 4968639 39.55 71.7 2
09:37:15 2024-01-25 675416 673538 151474 149504 244285 249157 269227 266772 166083 166283 204455 208546 240956 243215 4452115 4740987 6211153 5975465 970213 1011750 207859 183570 199670 200554 234714 228449 219123 219829 151597 154154 609021 563037 1335071 1333138 306744 306357 427952 431730 523035 504878 518264 521236 532121 540522 504738 558479 1549385 1627496 1062259 855208 473372 465244 546635 547276 559278 561560 564486 567566 646646 647266 4860193 4979209 39.55 71.7 2
09:37:16 2024-01-25 675342 667308 150846 149601 243891 249598 268670 266665 166954 165819 204816 208726 240922 246538 4458769 4830484 6136550 5977865 978552 1010244 207535 184189 199010 200589 233630 228449 218782 219829 151662 153658 609021 567886 1345207 1326081 308624 305495 427850 431005 521187 508992 518264 519196 536791 540409 503963 559381 1553791 1635741 1060094 862045 474721 465245 548959 540842 556515 564869 560275 565125 650426 644863 4752818 4973396 39.55 71.7 2
09:37:17 2024-01-25 672385 672100 150368 149679 242315 248343 269371 265687 166509 165645 204348 208262 240818 243589 4458628 4782704 6179852 5979729 985778 1013186 207212 184470 198076 200589 234352 227741 219653 219451 151801 153199 612052 566264 1327080 1327964 308624 306357 427716 432073 522968 507516 520826 521200 532085 541316 502857 558527 1549385 1632268 1044241 852779 475701 467813 545826 545622 553234 559843 561107 563951 643840 644396 4860884 4975661 39.55 71.7 2
09:37:18 2024-01-25 678860 667308 150951 151663 243600 247506 268956 266131 165821 165959 203632 208900 240086 243445 4462790 4775872 6179965 5975465 967454 1010097 207212 183570 199482 200205 235076 227142 219018 219829 151314 153940 605422 572416 1341605 1328051 309570 305710 428963 429384 522968 510866 517342 522779 537550 540919 503246 556004 1546741 1613391 1078847 861160 474721 466663 548183 540914 556515 558973 556141 566838 640146 643953 4812699 4973396 39.55 71.7 2
09:37:19 2024-01-25 679380 671151 150468 149212 242991 248656 267753 267771 165740 165749 203632 208249 240656 242904 4455128 4830484 6190404 5999422 982334 1013905 206602 183640 198698 200310 234376 228414 217798 220515 151557 153975 585337 569972 1349616 1318744 306816 306789 427716 430024 520083 507879 519282 522213 536791 542528 503963 561005 1557426 1650604 1100695 853386 474721 466233 549348 547239 554871 564436 561107 564389 650426 645146 4806638 4982761 39.55 71.7 2
09:37:20 2024-01-25 669729 667277 151090 151808 242856 248343 269106 266095 166117 165658 203988 206921 240287 243734 4448941 4714724 6192646 5977161 971226 1011566 207720 183302 199461 200205 234317 227388 218442 219890 153597 153130 609021 564572 1324312 1335530 308031 305495 427814 431229 522765 504842 518264 522953 532013 541171 505172 555183 1549348 1623101 1040001 853386 473036 466233 544178 544011 557697 560736 562398 565125 645733 644885 4846739 4983156 39.55 71.7 2
09:37:21 2024-01-25 677450 671124 150501 152050 242271 249076 268767 266131 165969 165658 203632 208214 239552 245149 4451953 4840659 6155201 5980778 978515 1011133 207291 183756 198421 200380 233817 227989 218372 219451 151523 153199 609021 571600 1310589 1324284 306816 304766 428963 431018 521520 508992 518264 520001 535204 539649 501718 557653 1549385 1632147 1083273 860210 474247 464588 547408 540806 550050 561560 555283 565995 649046 640294 4733756 4976945 39.55 71.7 2
09:37:22 2024-01-25 673634 671120 150605 148878 242856 247889 269181 264503 165854 165658 203953 207890 239919 243490 4451953 4788854 6183177 5979729 978237 1014736 206360 183745 199218 199787 234972 227635 218760 219311 151594 153522 599991 566264 1334222 1327022 306852 306644 427378 430010 523035 508912 518110 523584 531977 541696 504677 558527 1548212 1632516 1083273 846000 472364 467078 546635 547239 557303 559879 561940 565191 640110 645375 4878397 4973396 39.55 71.7 2
09:37:23 2024-01-25 671704 671556 150089 149523 242077 247924 268956 264503 165888 165344 203953 207890 240253 243661 4455480 4788817 6183177 5971206 978145 1013186 205747 183896 198076 199892 234317 227159 218842 219206 151631 153419 601484 566264 1325462 1327964 306635 304940 426365 431229 524148 504878 518916 520834 532085 545772 504320 556755 1549348 1625218 1083273 847200 474721 465244 545826 546466 554443 558204 558580 562715 640110 643228 4868998 4975778 39.55 71.7 2
09:37:24 2024-01-25 678897 667308 150847 151457 243056 248308 267718 266095 165593 165924 203311 208214 239919 243698 4448781 4784364 6173576 5975465 967764 1008813 206567 183058 199322 199301 233991 228095 217763 220172 150828 153552 607506 571931 1324089 1328145 308250 304887 428927 430582 519937 507661 516573 521364 535960 541171 505209 558516 1551771 1627708 1098432 857697 472029 464555 548776 540878 558092 561560 557427 565995 643803 640330 4806638 4976041 39.55 71.7 2
09:37:25 2024-01-25 673464 671124 150605 151693 242280 248691 267494 266131 165854 165427 203775 206955 240287 243282 4458306 4803569 6183177 5975465 987958 1011750 207182 183570 198525 200100 232877 228130 218442 218769 151662 152918 608949 564244 1349321 1326081 306491 305459 428175 433682 520010 504697 519739 519048 531458 541135 500828 558304 1553791 1643763 1044241 851355 474247 463896 544214 544815 550050 564741 561940 564790 647671 644432 4816043 4982761 39.55 71.7 2
09:37:26 2024-01-25 674780 667308 150364 151561 242315 248308 269371 264221 165854 165392 203988 208574 239552 243770 4461305 4755454 6179852 5975465 970213 1010997 206602 183442 198525 199926 233596 227194 219123 218769 151314 153165 610537 568239 1341765 1336235 306852 302785 428963 430924 523740 507285 516500 521255 530301 537917 503103 554990 1546254 1623112 1060094 853386 472029 465026 541045 544330 556515 558239 560275 567793 643840 646687 4844260 4982761 39.55 71.7 2
09:37:27 2024-01-25 677450 671115 150156 151843 242280 248308 267753 265687 165560 165427 203632 207890 241118 244976 4458306 4839223 6122602 5975268 975762 1008850 207246 183023 198304 199961 232877 227423 217728 219145 151314 153199 598498 567946 1360812 1324202 306816 305030 428963 428745 519715 504950 516391 518460 531869 540380 502209 559859 1551145 1632332 1078847 861659 473372 463059 547262 539937 554908 563907 556928 565773 649506 643953 4762210 4979209 39.55 71.7 2
09:37:28 2024-01-25 671992 671147 149614 151843 241537 247924 268578 264503 165626 165079 203810 206989 239919 243661 4451953 4780771 6188726 5975465 983736 1013186 206602 183768 197492 200554 232911 227194 218477 218429 151523 153199 602977 564647 1328275 1327964 306780 305066 426510 430154 521022 504842 518146 520001 530445 541171 500229 555964 1552877 1636715 1048482 850748 475397 463786 544464 543829 552069 559189 559262 562715 645770 644168 4822004 4982930 39.55 71.7 2
09:37:29 2024-01-25 675830 670970 150368 151557 242280 247506 269865 264503 165560 165392 203311 208284 239552 243698 4458306 4783741 6179753 5975465 970213 1010280 206602 183058 198387 199301 233433 225982 218817 219110 150828 153199 607506 571559 1317843 1333395 306852 303106 428357 430619 521930 504914 516795 521474 531228 538060 501427 555175 1540165 1611575 1046362 857572 474109 465063 544427 542788 554298 559117 558406 565884 642180 644754 4830447 4961402 39.55 71.7 2
09:37:30 2024-01-25 678787 671115 149681 151871 240862 248166 267682 265687 165446 164897 203311 207890 238819 243698 4451953 4853278 6144788 5975189 977854 1008813 206360 183058 197457 199926 232842 227035 217576 219110 151446 152918 600177 572008 1318153 1324202 306816 303268 428055 430127 519715 507843 516758 518460 532085 538060 500229 556004 1548249 1634583 1081060 860210 474383 463896 545863 542678 553638 563509 556672 564241 647525 640078 4739333 4961552 39.55 71.7 2
09:37:31 2024-01-25 673430 671197 150022 149291 241874 247471 268578 264247 165854 165114 203668 206955 239552 243282 4451953 4781846 6180031 5975465 986052 1011750 206533 183442 197148 200240 233398 227589 218442 218464 150862 152952 610537 565455 1327845 1326838 306708 305030 424111 429722 522665 506353 517744 520001 530445 540409 499876 555175 1544922 1622807 1062259 850964 474721 464333 541045 540878 549977 559189 559525 563215 644645 645556 4810964 4992462 39.55 71.7 2
09:37:32 2024-01-25 677441 672063 150093 148528 241908 246744 269181 265139 165560 165357 202708 208214 239351 243698 4458306 4776770 6173851 5984185 967454 1008850 206567 183023 198304 199613 234154 225947 217798 219110 152377 153165 605422 571600 1338224 1327964 306888 303853 427112 430010 522295 507915 516795 522583 532157 537774 503250 556359 1544545 1613933 1100695 859290 472700 464555 545826 539937 553234 558078 556820 564389 639551 640258 4831049 4985334 39.55 71.7 2
09:37:33 2024-01-25 678233 672583 150434 149083 242206 247921 267271 266950 164745 165414 202672 207613 240184 242150 4458126 4824524 6188947 5984831 979539 1011750 206533 183058 197526 199301 232911 227388 216715 218769 150828 152673 605990 564213 1349591 1320454 306473 305066 426209 430010 518212 503314 518264 516889 532049 539730 501755 556041 1553791 1646095 1083273 848477 472700 462551 545863 544815 550086 560700 560275 562715 647671 643228 4806638 4981984 39.55 71.7 2
09:37:34 2024-01-25 672679 671639 150288 149083 242141 247921 268064 263851 166050 164505 203882 206886 239518 243661 4456190 4705392 6197527 5966100 972982 1010207 206533 182409 198663 199092 233561 227317 217542 218887 150828 152884 607506 564647 1351178 1333395 306255 304994 427716 428795 521287 504599 515952 521474 530373 541171 502884 556755 1547840 1627708 1081060 848403 470690 465245 541081 543974 555656 559189 561560 565593 640074 645774 4856131 4962063 39.55 71.7 2
09:37:35 2024-01-25 674882 672802 150229 149668 243548 248756 267504 265139 165265 165103 203135 207359 239914 243589 4464672 4831698 6150819 5983720 975725 1007276 207224 182988 197492 199266 232195 227159 217390 218734 151172 152884 607506 567480 1341017 1324284 306708 304172 428963 430619 518542 504842 514417 518021 531855 537197 502857 556041 1549311 1632465 1081060 858257 470690 462515 545790 540353 556246 560665 556068 565995 647634 640294 4775010 4980497 39.55 71.7 2
09:37:36 2024-01-25 671992 671129 151165 148982 240728 247854 267433 264150 167661 164550 203170 206783 239449 242760 4461958 4788672 6188147 5983997 986281 1013293 206498 182954 197457 199857 232161 226613 217763 217715 150862 152605 625610 564647 1341960 1327964 306937 304102 426510 429686 521187 503278 516758 517619 528846 540373 498674 553527 1549039 1634583 1085486 848440 474721 462551 542921 540770 550507 559189 557717 560973 645697 643953 4816043 4986317 39.55 71.7 2
09:37:37 2024-01-25 676311 667272 149919 148523 241537 247224 268543 264397 165038 164780 202426 208262 241118 242927 4465003 4792250 6179815 5976947 970139 1010207 206533 182988 197492 199335 233097 225982 218407 217715 150761 152639 610537 567886 1328205 1336235 306708 303106 427716 430010 521556 504023 514782 519964 528846 537197 501486 553453 1540091 1609259 1033188 853787 472029 464552 542921 541252 553234 558366 557484 565191 640038 640294 4825223 4975661 39.55 71.7 2
09:37:38 2024-01-25 680824 671088 150119 151589 241528 247506 267647 264432 165071 164862 203373 208180 239317 242868 4461958 4863447 6166187 6001937 979427 1008777 206211 183325 197388 199266 232161 226648 217355 218429 150761 152884 607506 572416 1317364 1318744 306816 303070 424075 431229 520083 508560 519001 519651 532121 538818 498710 556755 1548941 1634583 1081060 856407 474383 463896 545790 540995 551678 558204 556029 560539 644749 640186 4750205 4986317 39.55 71.7 2
09:37:39 2024-01-25 675342 672063 150123 151492 242280 246744 267718 264208 165071 164828 202672 206921 239483 241327 4461487 4765021 6245729 5989989 975762 1011133 206177 182629 197457 198056 234720 226948 217484 218359 152341 152850 608762 563037 1349777 1331507 304592 304136 427112 428795 520083 501791 516391 521105 530445 541171 503250 556482 1546741 1625402 1062259 847765 470690 465245 541081 543938 554835 559189 559408 566113 639064 644863 4868998 4982761 39.55 71.7 2
09:37:40 2024-01-25 671992 672584 149274 151518 240797 246744 267682 263623 165704 164678 202672 206921 239518 243246 4461487 4777332 6183177 5996110 982419 1012535 205467 183430 198787 199787 233063 226508 217589 217576 152484 152646 612052 564647 1325794 1327964 307425 304589 424038 431229 521556 502888 519296 518387 528811 539197 495868 553453 1549311 1631076 1088529 850323 474383 463896 542921 540770 550507 558796 556141 559312 643892 643953 4811352 4992127 39.55 71.7 2
09:37:41 2024-01-25 674728 671120 150093 148497 240831 246462 268094 263992 165038 164828 202672 207497 239151 243179 4461487 4764833 6173851 5975465 970213 1008777 206326 182744 199766 199357 234720 226543 217624 217424 152484 152646 615083 566264 1326225 1333179 305271 303142 427716 428795 519020 504599 513615 519157 529194 536406 501904 553343 1544545 1616295 1078847 852779 470690 462791 541385 542019 553198 558796 558742 563914 640074 643953 4839148 4982761 39.55 71.7 2
09:37:42 2024-01-25 678897 671120 149750 148870 240793 247889 266896 264247 164891 164828 202993 206921 238785 243661 4461305 4849932 6155201 5989101 979464 1005851 205251 182988 201290 199266 234060 226984 217298 218184 152484 152537 601484 571150 1325519 1326258 306060 302467 427680 431192 517737 504769 514417 513909 533709 536192 495868 556755 1547078 1636974 1089082 857697 473080 459877 544214 540486 549905 559189 555240 562678 645733 639213 4750205 4982761 39.55 71.7 2
09:37:43 2024-01-25 671749 673095 149516 149010 240831 246744 267718 264208 165071 164828 203276 206921 239351 242904 4467671 4795501 6192502 5984831 978145 1010244 205216 182954 197114 198643 234720 225912 217390 217715 152163 152926 609021 566264 1341783 1327964 306937 303674 423822 429559 521483 506031 518890 521105 530445 541171 500229 556323 1546666 1620401 1081060 845963 472109 465172 540973 540842 551678 557581 557612 561461 640364 640294 4858126 4982892 39.55 71.7 2
09:37:44 2024-01-25 679855 671074 149914 151487 243630 246328 267271 264468 168833 165092 202283 206955 239151 242904 4461305 4792969 6179965 5983997 964669 1008813 205890 182385 197423 198608 233596 225947 216866 218394 149398 153133 604475 571600 1334775 1330036 308367 304589 427927 427971 520010 504733 515804 520922 531869 537431 503030 556359 1540165 1617440 1050619 857697 470690 465245 544214 541252 555212 558222 553628 560973 640364 638278 4816043 4982761 39.55 71.7 2
09:37:45 2024-01-25 678860 672781 149312 148559 240793 246744 266825 264503 168646 165427 201965 206921 239518 241363 4467671 4824524 6183177 5984831 982885 1010244 205890 182409 197114 198056 231413 227352 216379 217715 150589 152182 602230 563842 1357651 1326081 304378 303817 424038 429754 518260 504489 516191 516707 530694 539469 498565 556211 1555566 1643763 1081060 847724 470690 459769 544155 540842 549482 559189 556105 560142 645537 643953 4816043 4986317 39.55 71.7 2
09:37:46 2024-01-25 671432 667272 149511 148559 240831 246744 266416 262852 165560 163809 202708 206031 238585 242958 4458306 4720578 6193150 5975465 968455 1010244 206533 182375 197423 198698 232126 225947 216680 217039 150794 151870 607506 563967 1334425 1336235 306283 302645 427112 428758 518578 503885 513252 518133 528975 538201 501194 551701 1546254 1623112 1076634 848932 469173 463059 542537 540770 553198 559189 559803 562715 641271 643953 4886475 4972226 39.55 71.7 2
09:37:47 2024-01-25 675874 667051 149544 151406 240793 247506 266042 264432 164971 164828 202283 206564 239151 242491 4461305 4784065 6179852 5984554 971226 1008026 207293 182247 197492 198056 232126 226648 216344 217750 150580 152499 605990 568314 1330336 1324202 306501 304266 427716 428795 514026 503314 512852 513837 530445 534044 500229 556533 1548457 1632332 1081060 855817 469210 459733 546012 542403 553638 558987 555992 562715 640146 639249 4799501 4968526 39.55 71.7 2
09:37:48 2024-01-25 673154 670610 149341 151457 245730 248308 266638 263895 164711 163809 202637 206208 239552 242697 4461305 4784214 6183177 5984831 985141 1010280 205856 182536 197114 199092 231735 225947 217355 217342 151842 152148 612052 564647 1351683 1327964 304878 303142 424111 430924 519715 501563 515952 513909 527254 538025 495796 553362 1547840 1632365 1064425 848895 474721 462066 542116 542788 549691 557365 558804 559640 644003 640294 4816142 4989876 39.55 71.7 2
09:37:49 2024-01-25 673612 667313 149444 148241 243486 246744 267718 262782 164858 164300 202637 206886 239099 243246 4461305 4764833 6179890 5984222 968758 1010244 205890 182409 197423 198056 232126 225982 217576 217528 153003 152858 608949 566264 1319443 1336235 305307 302221 426220 428795 520083 503885 512889 518387 527290 535766 500973 551848 1540165 1611850 1052722 853386 470690 462261 542079 541032 553638 557172 558406 562567 642180 640114 4852937 4985013 39.55 71.7 2
09:37:50 2024-01-25 674882 674405 151126 148454 242356 247506 266042 264027 165005 164713 202460 206708 238090 243698 4467671 4849242 6145875 5979729 975762 1007312 206211 182375 201218 198022 231769 225982 216518 217715 151847 152182 605990 566264 1333403 1324503 304878 302645 427112 429706 514026 503278 513344 513837 530036 533260 495904 555964 1544626 1622734 1081060 853386 469320 459841 544214 541252 550050 559009 554944 562420 645832 639290 4815288 4990284 39.55 71.7 2
09:37:51 2024-01-25 671299 667268 149408 148460 240827 248756 266572 263482 165005 164529 202637 205922 239151 242006 4451953 4794297 6179612 5980564 983586 1008813 205713 182375 201218 198022 231931 225947 215074 217715 149708 152533 605990 566264 1348166 1318744 304342 304066 424002 428795 513724 503172 515220 513837 528882 539197 499744 557696 1549348 1644929 1109650 850964 472091 459913 544214 540770 550507 558239 556029 558447 640146 642111 4766851 4990360 39.55 71.7 2
09:37:52 2024-01-25 676973 671927 149989 148580 243210 246293 266825 263404 164678 164300 202426 207173 238785 241157 4461305 4743409 6197579 5979729 973942 1008813 204579 182409 201254 198022 232161 225248 217052 217342 152327 152182 607506 565859 1336149 1326081 304842 302325 422071 428795 520083 501791 516795 519193 528582 539233 495868 551848 1544545 1620782 1060094 846000 472029 463896 541385 539937 550236 555906 556029 557226 638555 640186 4819485 4992692 39.55 71.7 2
09:37:53 2024-01-25 679703 667164 149377 148672 243210 245738 266683 264256 164353 164654 201965 206921 238090 242527 4464672 4789551 6179890 5975465 966079 1008777 205890 182409 201182 198022 231931 227325 217052 217528 149502 152499 621403 569086 1325641 1333124 305773 301303 424111 428153 520083 501827 512126 516889 527254 534044 498782 550177 1535691 1607040 1052457 853386 470357 462639 541001 539339 549941 554663 555240 561843 638286 640186 4840802 4975661 39.55 71.7 2
09:37:54 2024-01-25 679380 673070 149310 148567 242414 246638 265900 263482 164678 164425 202319 206714 240442 243102 4467671 4863598 6150819 5993376 975762 1008813 205216 182409 200778 198056 231379 225912 216344 217377 151914 152216 610537 567480 1340218 1324202 304842 302221 426510 428795 513990 501827 510607 513801 528882 535888 495904 555964 1544545 1630128 1098432 857388 470023 459769 541117 539721 549977 558865 556029 562678 643803 638314 4762210 4975661 39.55 71.7 2
[truncated: 173,927 more chars]
