# Supplementary material for: Methods for Estimating the Detection and Quantification Limits of Key Substances in Beer Maturation with Electronic Noses
Source: Sensors (Basel). 2024 May 30;24(11):3520. doi: 10.3390/s24113520 (PMC11175341; doi:10.3390/s24113520)
Supplement: Supplementary file 1 [file sensors-24-03520-s001.zip › Data/Acetaldehyde/raw data/Day 3/500ppm4.txt]

Time Date R01 R02 R03 R04 R05 R06 R07 R08 R09 R10 R11 R12 R13 R14 R15 R16 R17 R18 R19 R20 R21 R22 R23 R24 R25 R26 R27 R28 R29 R30 R31 R32 R33 R34 R35 R36 R37 R38 R39 R40 R41 R42 R43 R44 R45 R46 R47 R48 R49 R50 R51 R52 R53 R54 R55 R56 R57 R58 R59 R60 R61 R62 T01 H01 Phase
09:44:00 2024-01-25 637511 630230 199506 192861 306703 313926 322970 321034 208292 206421 250332 256046 290303 296582 4180745 4495426 6145875 5939000 982478 1029371 277494 243578 254081 254905 292516 283196 277768 278553 197236 198487 648119 609061 1384384 1364843 404746 399107 585554 590420 723701 707793 745976 745088 783226 798043 763499 845591 1831175 1907265 1200607 998865 641893 631755 760255 752495 786365 797925 814101 822694 923505 927355 4791152 4966631 39.55 71.4 1
09:44:01 2024-01-25 643282 632171 196025 192333 306992 312646 324794 318801 208909 206386 250084 256764 291097 294740 4177346 4420673 6162343 5937728 987958 1030064 278880 243508 254685 255654 291591 283196 279336 278965 198363 197454 659394 605724 1392365 1373089 404459 400032 583899 584438 722056 706253 743298 747205 788896 798043 760077 848416 1833437 1921909 1187424 991026 639367 629224 755850 751389 790850 793328 814064 823318 931341 927626 4785253 4964031 39.55 71.4 1
09:44:02 2024-01-25 634690 633067 196576 191896 305956 311952 323952 319743 208700 206352 251072 254443 292075 295570 4177346 4486063 6149170 5955861 998189 1029334 276644 244670 256231 255475 292240 282694 278943 278453 197514 197832 652347 601013 1395789 1364843 402350 399631 585801 587008 726784 708295 741076 747610 786629 793374 760616 850152 1835129 1925708 1189307 988842 640277 631974 751523 751203 788604 796816 813914 827515 928900 928283 4739613 4947268 39.55 71.4 1
09:44:03 2024-01-25 636474 631150 196264 193115 306303 311952 324084 319096 208694 206283 250332 256011 290709 292911 4180050 4488306 6145875 5948487 998152 1028568 277494 244294 254259 255654 290692 284307 278550 279358 198070 197488 660803 603131 1405705 1362908 403278 401433 577127 587045 727543 702121 742204 751468 784297 793410 767610 850830 1836387 1948513 1179891 997153 643015 626417 753808 754245 784136 796546 821105 829845 924396 925001 4790337 4961739 39.55 71.4 1
09:44:04 2024-01-25 637480 630916 196300 192806 306771 312651 323916 321973 208223 206455 250896 255477 292394 294740 4186711 4563625 6108574 5947369 997364 1029793 277494 244635 253479 256442 290740 283793 279500 278470 197236 198729 646709 609931 1383954 1359732 406183 400862 582142 590443 724727 704220 747035 753214 779732 793482 765705 848379 1831175 1920336 1179891 1006030 643932 628263 759185 756388 784136 793545 821105 825595 924285 927691 4830134 4967754 39.65 71.4 1
09:44:05 2024-01-25 641616 630889 196442 192795 306128 314404 323664 320892 208513 206421 250684 254877 291097 295570 4189473 4498867 6144788 5955861 983736 1030064 278275 243543 255112 255654 290705 284063 278159 278540 197648 197866 650938 607760 1387384 1360977 405033 399408 583899 590443 720526 705753 744808 747205 779732 798897 767882 847812 1825909 1912444 1183657 1003171 639822 629261 758135 749838 784136 800291 816375 820788 927577 931581 4848694 4977180 39.55 71.4 1
09:44:06 2024-01-25 643099 633062 196576 192806 306992 312628 324974 320773 208596 207538 250260 256046 290780 295721 4180745 4455335 6144788 5946482 985941 1030101 276551 244089 254294 255654 291556 282262 279766 278466 197514 197832 649528 611238 1398156 1364843 405895 400866 585554 588490 720526 709300 744845 746380 786629 800597 760041 845254 1831175 1921909 1185540 997428 641188 632907 756522 751389 790276 799726 811784 821012 928698 931581 4792099 4967754 39.55 71.4 1
09:44:07 2024-01-25 635824 632619 196576 192362 306992 313377 324444 320486 209235 205744 250965 256764 291027 295986 4178015 4426375 6184381 5955861 990692 1029334 277884 243578 255112 255261 292000 283161 278550 278488 197792 197832 652347 602270 1406712 1371142 402708 400866 585554 587077 725754 708295 742204 747205 787743 793518 762851 853492 1835129 1927554 1187424 991026 640277 631080 752207 750368 789987 793545 813910 824266 930329 926155 4776365 4957117 39.55 71.4 1
09:44:08 2024-01-25 638320 632769 196576 192670 306915 312961 324902 319992 208909 206603 250332 255764 292697 293913 4171528 4486520 6153674 5946482 1001685 1031600 277884 244294 254693 255760 291556 282298 279372 278026 197792 197832 653756 603993 1383288 1363875 404746 400897 583002 586173 727815 706253 744119 752111 788896 791070 761730 851481 1840421 1934768 1180481 992473 645310 632636 753664 756388 788869 791097 814101 829155 930329 923040 4728986 4964205 39.55 71.4 1
09:44:09 2024-01-25 634295 633058 196576 193032 306874 314343 323245 320856 209200 206031 251108 255618 291949 295570 4177346 4511720 6136035 5955861 999613 1030101 277494 244294 254081 255689 291556 284498 277768 278457 198453 197797 655166 602270 1388619 1355623 403315 402139 581736 589606 727815 702084 744393 750395 783153 793374 765901 852039 1835082 1925637 1185540 995922 643932 627339 756522 755852 784136 793365 821110 827939 920969 919502 4784409 4966631 39.55 71.4 1
09:44:10 2024-01-25 643099 634593 196580 193005 306919 313959 323736 320370 208735 207573 250260 256011 292634 293913 4188416 4551055 6108574 5951613 995940 1030064 276394 244294 253514 256872 290740 284027 278747 278496 197931 197866 653228 610802 1378672 1356967 406183 400264 582142 589606 724727 704220 747108 753177 784370 799735 765865 846569 1831175 1921909 1183657 1006746 643473 628743 759641 755316 784001 799726 820525 820651 921006 927516 4837347 4973746 39.55 71.4 1
09:44:11 2024-01-25 640054 632952 196580 192966 306955 314260 322790 321580 208735 206927 250929 256623 290780 296611 4181498 4498867 6144121 5951613 982866 1028605 278275 244329 255147 255261 292000 284063 278159 279336 198070 197866 640551 608193 1379554 1360977 405033 401433 585554 590443 723701 707793 746998 747205 781422 800300 765705 848416 1825946 1911360 1202301 1001745 639367 631080 759185 749838 784136 798034 816338 823644 926344 930199 4844260 4964031 39.55 71.4 1
09:44:12 2024-01-25 643741 634620 196469 192865 306955 312998 324902 320856 209096 207792 250153 257054 291808 295362 4174517 4437256 6162160 5946482 988852 1031069 277427 244089 254863 255725 291591 283629 279569 277564 198350 197832 656575 607723 1386495 1373089 405607 400300 583899 586278 722641 707292 746800 747205 790015 800866 761191 849020 1836113 1924201 1189307 992473 640277 632907 754342 751468 791108 798034 811528 824616 931438 927501 4787827 4960492 39.55 71.4 1
09:44:13 2024-01-25 634690 632025 197093 192615 308656 313639 324565 320406 208770 206961 251744 255575 292217 296367 4183310 4481195 6127001 5956735 996769 1031600 276644 245083 254294 255689 292962 283196 278979 278409 197999 197866 650938 601440 1395959 1364843 403886 403104 586799 588432 728331 709300 743349 749307 788896 793410 762344 853325 1843038 1931103 1196840 991063 643015 632907 752207 754245 788869 793401 811565 827939 930085 924776 4735730 4956956 39.55 71.4 1
09:44:14 2024-01-25 636732 631186 195892 193511 305804 315476 324649 320263 209422 206317 250965 256479 291843 294454 4185423 4479381 6126963 5958919 1001038 1030207 277884 244670 254294 255725 290599 284933 278159 277986 198070 197832 660803 602270 1389981 1360977 403600 399702 581284 590148 727815 703187 743353 750284 784370 793252 766985 853288 1836387 1934732 1187424 995959 643932 627339 755925 755715 784001 793401 821110 827939 920933 919502 4780994 4954665 39.55 71.4 1
09:44:15 2024-01-25 638454 630920 196300 193146 306982 313603 323664 322436 208305 208152 250965 255691 292733 294561 4185423 4550460 6114051 5938894 996732 1029678 278455 245012 253479 255760 290599 283161 278747 278409 197514 198487 641941 610877 1381999 1352480 406183 400897 582178 590420 726269 705254 750594 753604 782047 798043 765447 849020 1832476 1924237 1204220 1007463 645310 629261 760836 757332 784270 799161 818775 823059 923652 927501 4804529 4964031 39.55 71.4 1
09:44:16 2024-01-25 640351 629746 196300 193137 306559 314404 322970 322942 208630 208940 250822 256912 290639 296194 4182433 4496515 6131552 5964556 985141 1029530 278720 244189 255898 255689 290599 284498 278159 279425 197931 198763 640551 607835 1393378 1360977 405911 400300 583899 590665 722093 706253 747403 746454 782047 800094 765901 847812 1831175 1912716 1185540 1003171 640277 630861 758075 750781 784136 798888 819941 823131 924997 932175 4839110 4966309 39.55 71.4 1
09:44:17 2024-01-25 641996 630661 196300 192876 306955 311916 324974 321783 208583 207504 250645 256269 292351 295426 4176462 4471433 6145875 5944228 985141 1029371 277519 244596 257046 256336 291313 283727 278422 278374 198070 198577 649528 609781 1387009 1370171 406183 401149 584984 587045 723701 709300 746628 747683 784094 797774 762921 846569 1833778 1916213 1189307 998082 642101 634703 756931 753292 788869 797765 811528 820688 929392 930199 4803206 4969851 39.55 71.4 1
09:44:18 2024-01-25 636956 629303 200099 192572 306992 313413 324709 320063 209562 205744 251144 257308 291666 296676 4182433 4423695 6191717 5942241 990905 1030101 276779 244294 255077 256159 291894 283449 278979 277956 196861 197866 653756 609654 1388598 1372115 406183 400866 583899 587430 723664 708295 746516 747646 784324 801213 762344 847812 1833778 1918930 1189307 998138 641644 633804 756522 753711 790850 797765 810916 820651 930085 930199 4793808 4947305 39.55 71.4 1
09:44:19 2024-01-25 647459 629294 200143 192537 306667 313449 323988 320548 209026 205744 251711 256046 290709 296748 4181498 4436000 6189855 5951613 992449 1031452 277884 244294 255112 255511 292480 284248 279264 278444 198070 197866 659394 602481 1407373 1372115 403278 399071 586799 588766 727815 710160 742241 746590 787780 798043 764583 853325 1835166 1924379 1189307 989582 641644 632459 753128 751505 788869 798034 816338 825476 929669 927537 4769016 4961852 39.55 71.4 1
09:44:20 2024-01-25 634690 630670 197053 191965 306415 311952 323664 320063 208909 206421 251122 255082 292910 295398 4187488 4486887 6152286 5956735 1000262 1027818 278259 245118 253444 255689 292480 282840 279372 279752 198489 197866 650938 604403 1371729 1361805 403886 400933 586415 588748 727473 708619 743878 749219 788896 793482 763462 854577 1843038 1931103 1176783 991063 643015 632907 753273 754714 788869 793509 812718 827976 929392 924812 4715259 4958201 39.55 71.4 1
09:44:21 2024-01-25 636732 631182 195887 193792 306564 312973 324974 319543 209597 206421 250932 256046 292294 293358 4181498 4502834 6153541 5962595 1003084 1028747 278275 244294 257138 256946 290193 283793 279372 277530 198350 197660 659394 603993 1417480 1362908 405033 399702 582142 587914 727815 705254 744393 754677 788896 793554 764783 853325 1835203 1943936 1187424 993885 645770 630634 754342 756213 790547 798034 816375 827939 929011 924849 4755417 4956956 39.55 71.4 1
09:44:22 2024-01-25 634029 630217 196300 192876 306982 314883 323005 321783 209235 206243 251144 256046 292146 295190 4180326 4524359 6134132 5971124 1003084 1027112 277494 244329 254329 256230 294327 284933 278159 279257 198210 198487 658865 603993 1400376 1355373 403886 400897 584182 585613 729337 704256 744317 753678 784334 793518 770125 853325 1836387 1931103 1204220 1001471 645310 629261 758135 755620 784136 793279 820785 830337 920969 924812 4790386 4964031 39.65 71.4 1
09:44:23 2024-01-25 642262 630997 196442 193486 306992 313926 323664 321034 208956 207533 250332 256764 292910 293806 4180745 4528560 6134751 5962595 995048 1031144 277656 244670 254329 257088 290626 284969 279336 279222 198350 198487 650280 611675 1396822 1363875 407338 399702 583038 590531 724727 705082 750943 753678 784370 799495 768144 849337 1831175 1916103 1204220 1005314 643272 629261 761375 755790 784270 797801 823685 823059 923652 930199 4839374 4966309 39.65 71.4 1
09:44:24 2024-01-25 637967 629294 199998 192537 305494 314404 323496 322081 208943 207065 250857 256046 290921 297491 4180745 4479269 6151050 5957154 983035 1029678 278899 244942 255077 255654 294177 284099 278550 282131 198070 199075 648119 609061 1383497 1360977 406183 400299 586799 588926 725754 709300 748738 747228 784334 800300 767337 849020 1832131 1912716 1182330 1001745 642101 633804 761104 751736 786565 797729 817536 823096 926381 930199 4813510 4966309 39.65 71.4 1
09:44:25 2024-01-25 643851 629298 196336 192572 306667 312937 324974 319579 209416 206490 250332 260812 293059 295190 4171393 4427349 6169888 5946536 988752 1031531 279453 244530 255890 255619 291823 284063 279372 277564 197170 198556 656575 609061 1405556 1370171 406183 402213 587566 587182 724213 709300 744845 749404 790989 800094 765465 848343 1835129 1925637 1189307 995922 642101 634703 756522 754640 791108 800049 811565 823059 932830 928214 4804280 4954403 39.55 71.4 1
09:44:26 2024-01-25 639001 629294 199822 192876 306170 313413 324708 319803 209924 206386 250932 261213 290780 295498 4171393 4417115 6179307 5963487 991686 1029991 279060 244189 255757 255584 292339 285005 279372 278658 198350 197866 670668 604881 1394332 1374063 403886 401433 586383 587620 726269 708119 744393 747154 788833 799495 764619 851593 1835166 1922876 1211896 995300 641644 632907 755925 752458 791977 797765 811565 823096 932830 930199 4790386 4964031 39.55 71.4 1
09:44:27 2024-01-25 634690 629339 200170 192572 307037 313413 324709 321070 209061 206455 251924 256046 291984 297036 4171393 4453911 6145875 5959854 1000926 1029954 277387 245698 254971 256336 293231 284005 279730 279752 198070 197901 650938 602686 1386967 1369200 403886 400897 587251 589583 730921 712170 744407 750855 788896 793554 764619 856775 1843038 1931103 1187424 989619 642741 633804 753808 754245 789987 798034 816064 829155 930085 927537 4728795 4966309 39.55 71.4 1
09:44:28 2024-01-25 636732 631191 196304 193792 306982 312937 324974 320099 209632 206455 251180 256764 292634 293806 4180745 4494879 6140984 5959854 1000181 1031877 278239 244942 255006 256766 290564 285766 279533 280959 198629 197832 662212 603206 1414532 1362908 406114 403426 582269 588748 728848 705254 744235 753836 788896 793554 768144 854614 1835166 1940297 1178007 996718 643932 629224 754854 756762 788869 793545 819941 829215 929011 926155 4784409 4956956 39.55 71.4 1
09:44:29 2024-01-25 634690 630217 200175 193011 306873 313449 323005 322760 208909 206455 251747 256046 291631 295190 4174368 4537486 6118207 5956735 1003084 1032612 278060 246984 254579 256766 292374 284862 278123 279578 198489 199096 655166 602221 1395031 1356340 404746 403712 585248 588926 728538 705254 744882 754172 786359 793518 770433 853362 1835166 1940297 1187424 995959 643932 628996 756522 755352 785972 793509 819548 830337 923652 919610 4784409 4953424 39.55 71.4 1
09:44:30 2024-01-25 637967 630925 199818 193185 305952 313449 324745 322534 208292 207388 251144 256046 293357 295628 4177346 4560357 6104225 5948246 995940 1031106 278132 245628 256319 257408 292134 284355 279336 279643 197931 198971 628388 610802 1385862 1352787 406183 401814 583899 593749 727815 706253 750372 754817 786393 801244 767021 852884 1833778 1928368 1184834 1005179 646691 631080 761375 756762 787483 799726 821110 825513 925689 928885 4820791 4966309 39.55 71.4 1
09:44:31 2024-01-25 641458 630217 199791 193176 306992 314919 323724 321106 208943 206490 251144 255128 291133 295570 4180745 4498867 6144788 5947369 985141 1029371 276394 244872 256475 256445 292268 285471 278943 279683 198350 198971 650938 608332 1384173 1364217 405895 398512 585554 592993 725791 708258 748664 747683 784334 801258 769994 848343 1829875 1912716 1206139 1004599 640277 632011 760297 752111 784270 799486 819941 824303 926381 928515 4858583 4954440 39.65 71.4 1
09:44:32 2024-01-25 643399 630706 199894 193181 305529 312023 324974 320063 209270 207100 250332 257308 292910 295677 4177766 4427199 6155754 5947369 986052 1030225 277656 244872 255112 256513 292848 284728 281312 279752 198629 198750 653756 609856 1382784 1372620 407338 402286 586379 588331 724727 709300 746505 750173 791137 801822 764594 849020 1837545 1925367 1189307 998828 642558 630920 758648 753878 792793 801249 811602 824266 931539 928479 4783553 4966309 39.55 71.4 1
09:44:33 2024-01-25 638270 631150 200175 192876 306992 313926 324745 320099 210071 206421 251144 255162 291984 297144 4171393 4417115 6173576 5948246 991686 1031600 276813 244294 255183 256723 292516 284099 279730 279752 198629 198556 666958 605445 1389919 1374063 404672 401433 587214 589527 726784 708619 745453 747719 793309 801923 767882 852719 1835203 1924513 1213815 992473 641644 632907 755449 753177 793105 797729 815758 827313 935549 930199 4783553 4954440 39.55 71.4 1
09:44:34 2024-01-25 634690 631141 200355 192998 308583 312973 324974 321070 209645 207065 251960 255688 291701 296122 4177766 4473010 6145875 5947369 998096 1030138 277494 245118 254685 256548 293856 284063 278056 281335 198629 198867 653756 604206 1388348 1368724 403813 401954 588579 590384 730921 713325 744500 752111 784360 799517 765447 855594 1840421 1929084 1191190 991063 641826 633804 755449 754245 792231 797168 818500 827976 932794 930199 4771602 4956956 39.55 71.4 1
09:44:35 2024-01-25 635595 631177 197285 192841 306811 312973 324974 321034 208943 206455 251108 255688 292946 295190 4171393 4472624 6127001 5951613 1000973 1030101 276696 245425 253514 256872 293409 283594 279766 281335 198350 198832 653756 607461 1416006 1364843 405564 403193 587214 588702 731960 710270 748076 754282 788797 793482 764492 856901 1845659 1934768 1200607 992361 643932 634703 754877 756388 791108 793509 815104 830439 932794 927501 4731393 4947268 39.55 71.4 1
09:44:36 2024-01-25 636437 631114 196576 193150 308352 312937 324974 320513 209235 206455 251108 256764 292040 293806 4171393 4485407 6136550 5955861 1003898 1030101 276748 244465 253549 258097 292000 283232 279766 278383 197135 198611 652347 607097 1404236 1367232 406183 402555 587059 588637 730921 709730 746558 755242 790833 793518 765705 857735 1844242 1942607 1206257 993885 647615 630848 756522 756457 792231 793473 815104 832857 932794 924812 4718617 4961852 39.55 71.4 1
09:44:37 2024-01-25 633787 629267 200103 193046 306550 314883 323988 321034 209562 206386 251180 256046 292875 296050 4171393 4500449 6149404 5956735 998189 1028605 278275 245047 255077 256758 291626 285717 278159 279028 198629 197901 657984 602928 1394437 1361805 404525 403712 582993 590089 730921 705071 746590 753564 787597 797954 770433 855868 1836387 1927015 1183657 998119 645770 629224 759631 756726 785972 798034 822571 832744 925689 927501 4787827 4968940 39.55 71.4 1
09:44:38 2024-01-25 642226 631213 199858 193181 305952 313926 324938 321070 208728 208071 251108 256046 293768 295154 4177346 4558501 6113544 5951613 997364 1030101 276922 245083 254081 257303 292035 284328 279372 279028 198070 198798 658513 609781 1384088 1353701 408498 404571 585516 592867 728331 707181 749928 756351 787633 802566 771713 851444 1833778 1920217 1183657 1008037 645770 631527 762995 756241 790288 799486 820748 825513 925689 930199 4821068 4968940 39.55 71.4 1
09:44:39 2024-01-25 637480 632202 199818 193150 306919 314883 323952 320678 209235 207325 251534 256764 291984 297036 4177766 4495426 6145875 5956735 983736 1029567 276913 244841 256292 256513 292275 285049 278159 279928 198070 198798 648119 606127 1382404 1360977 406183 403141 587201 593785 726824 709263 748863 750395 785334 805409 771164 852621 1833505 1911447 1204220 1005999 642101 634253 761375 753177 785972 802557 821110 826451 929117 928552 4839186 4964031 39.55 71.4 1
09:44:40 2024-01-25 640327 629303 200351 191965 307132 312462 324709 322498 208874 207567 250932 257046 292839 296338 4171393 4474093 6136550 5938004 989559 1027245 276813 245092 254898 256872 293053 283174 279372 279683 198070 199110 633602 609931 1400354 1363875 406183 400580 588501 592867 726085 713303 750794 749071 788823 803702 765558 848871 1837545 1916309 1193423 1000285 643732 636506 761375 755715 790547 800649 817593 824852 931502 928479 4803206 4973396 39.55 71.4 1
09:44:41 2024-01-25 641919 630670 200139 193216 305956 313926 324974 320028 209597 207065 250720 255905 290780 296447 4177346 4429999 6153332 5947369 987420 1031821 277656 244294 255147 257474 293764 284511 278387 278374 197170 198729 652347 609707 1403889 1370171 407338 400299 586383 588454 726307 712290 750175 750632 792821 804620 764435 851369 1837545 1927333 1192367 996718 642101 634703 759856 755177 793105 800085 813947 826539 934188 932981 4790109 4964031 39.55 71.4 1
09:44:42 2024-01-25 634415 630181 200527 193006 306992 313669 324709 321034 209340 206386 252315 256046 291984 296403 4171393 4441736 6173315 5947369 994445 1030101 277494 244670 255112 255760 293373 284276 279766 279124 198350 198487 652347 601840 1396164 1366293 404459 400933 588918 590420 729204 712820 745239 753604 792148 799662 767397 857996 1846870 1936589 1184179 995300 646876 630956 756522 756204 793356 797998 816064 832151 934225 930199 4722135 4956956 39.55 71.4 1
09:44:43 2024-01-25 634690 631141 195811 193792 306987 314625 324974 320028 209924 206455 251761 256764 292875 295928 4177346 4492272 6127001 5957973 1001038 1030225 278455 245083 254898 256442 290599 284969 278782 279292 198489 198798 655166 602700 1389706 1359049 404746 400969 583899 585681 729642 705753 745939 755291 787487 797789 773913 856938 1838638 1935714 1191190 1000987 647153 630115 758952 756762 786528 799643 824363 832744 924997 927537 4790386 4964031 39.65 71.4 1
09:44:44 2024-01-25 641280 631150 199994 193216 306201 313926 324709 322271 209562 208216 251144 256764 293002 294454 4180745 4568424 6117899 5956735 995940 1030225 278084 245083 257046 257916 291414 284933 279766 279683 198489 198937 670372 611675 1377013 1357896 407917 400933 583899 589180 727815 707292 753156 755753 787487 804197 773362 851257 1836236 1926925 1206139 1007463 645770 630934 763536 756689 787716 801249 824516 828219 926308 934230 4839035 4971388 39.55 71.4 1
09:44:45 2024-01-25 637480 630925 200170 193185 306166 314883 323952 322795 209562 207065 251570 256764 292670 297527 4180745 4492076 6145875 5956735 980350 1027250 276813 244876 255863 255760 293991 284515 278979 280144 198070 198798 639161 609061 1388564 1361942 406183 400933 588084 592209 727342 709156 751514 747021 787780 800094 771715 852509 1837507 1919955 1204373 1003032 643932 635567 762381 753418 788869 800085 819941 827939 931650 932835 4816142 4966309 39.55 71.4 1
09:44:46 2024-01-25 642216 632911 200139 193181 306419 313669 324974 320063 209562 207815 250932 255871 290815 295641 4172038 4423939 6155754 5942241 986548 1030225 277690 244329 255147 256908 292232 284511 278653 277986 196896 198763 650938 613440 1388259 1368230 407338 400862 587214 588854 724727 711237 748997 751537 789948 802423 765705 851257 1841476 1923907 1169388 1000987 643932 636506 761485 756315 791035 801213 815141 824889 932830 934010 4790386 4966309 39.55 71.4 1
09:44:47 2024-01-25 636460 631277 200134 192962 306384 313669 324709 319839 210071 206352 251144 255694 291949 296194 4165009 4414274 6173851 5938894 991707 1030395 276813 244259 255183 256728 292516 284502 279372 278540 199485 197866 673487 603131 1387391 1374063 405033 402570 587251 588748 727815 709193 745984 749751 791137 802423 765705 850830 1841476 1931824 1191190 993811 643473 634217 755813 754528 795612 802557 818738 829155 937540 930199 4778421 4947343 39.65 71.4 1
09:44:48 2024-01-25 633574 630190 200246 192541 307418 314396 324974 321034 209381 206455 251960 255618 291701 296203 4167980 4468645 6171521 5951613 997479 1030101 277494 245667 255077 256513 293856 283864 279766 279041 198489 198763 653228 603020 1395322 1364843 404459 402133 588171 590420 729336 711237 745565 753214 788833 798933 765865 856514 1840421 1932430 1194957 994468 643473 634666 756485 754565 793356 802557 818552 830337 934115 934341 4775010 4957171 39.55 71.4 1
09:44:49 2024-01-25 634662 633062 200215 192876 307382 313009 324974 321070 209597 207065 251534 256046 292556 295677 4177346 4469791 6127001 5956735 1001722 1030133 276848 245839 254081 257303 293721 284099 278422 279266 196861 198937 653756 603020 1400524 1366293 404459 402133 588918 590420 731782 711273 743753 753748 789984 800094 765669 857087 1841729 1927485 1193074 994191 643857 634556 756485 755140 793356 802288 819792 829597 935512 932835 4783411 4972489 39.65 71.4 1
09:44:50 2024-01-25 637216 631150 197335 193516 306454 313193 324757 321034 209318 207388 251534 256944 293562 293806 4180745 4489028 6145875 5947369 1003898 1030138 276917 245047 253549 257339 292962 284143 278427 278448 198350 198487 653756 603470 1387562 1364843 406183 402734 585254 588748 729642 708037 743496 756425 791137 793554 765705 858769 1845659 1938351 1187876 994468 647432 636432 758636 759094 793356 797889 817405 833263 935627 930444 4708472 4964031 39.65 71.4 1
09:44:51 2024-01-25 636502 630226 196118 193827 306775 314739 324974 320099 210071 206455 251725 256764 292670 295433 4168846 4497578 6155201 5957973 1001038 1029371 278687 245118 255112 257303 292551 285931 278550 279257 196861 197935 660803 602274 1400122 1362908 405033 400933 583487 589583 729135 706290 744918 755477 784360 797738 767564 855831 1843038 1943973 1167539 993885 647706 632687 758636 762211 793356 800291 820376 830225 931650 930407 4746038 4957171 39.55 71.4 1
09:44:52 2024-01-25 633526 630190 200456 193216 306879 315879 323664 321902 209597 206421 251960 256764 293095 295570 4177346 4512552 6141500 5956735 1000325 1028642 276394 245047 255077 257123 291591 285842 278979 279268 197170 198832 659394 603206 1385862 1363875 405033 400933 583744 588748 728538 707292 742443 755657 789984 799171 767021 855831 1843038 1943973 1196840 992473 647706 634253 758636 762049 793282 797889 818626 832707 934299 927626 4742384 4954665 39.55 71.4 1
09:44:53 2024-01-25 632886 632994 197129 193150 306380 315843 323952 322569 209457 206455 252351 256764 292875 297279 4171393 4515758 6126651 5956735 1001038 1029371 276394 245118 255147 257515 292071 285842 278979 279292 198489 198487 656575 603604 1406842 1360013 405033 402133 583899 591988 730711 706290 746505 754282 788896 797954 772693 858346 1839115 1946729 1172357 998119 645770 631080 756522 758465 790517 797780 825731 832707 927548 927392 4792099 4960492 39.55 71.4 1
09:44:54 2024-01-25 638491 630701 197129 193512 306415 314404 324974 323059 208583 207642 251960 256046 293357 294740 4171393 4557093 6109212 5947369 998077 1028605 276621 245460 254329 257735 292551 284741 277999 280014 197792 199735 631207 609931 1419821 1353701 407338 403053 585140 593832 728848 707793 751551 756425 786666 798933 769232 852039 1835129 1931103 1181174 1006030 647706 632907 761375 760128 786009 801277 823891 830113 924887 930126 4801531 4950834 39.65 71.4 1
09:44:55 2024-01-25 643629 631089 199862 193656 306843 315398 324974 320713 209597 207215 251144 256583 291701 295433 4171393 4479567 6132182 5947369 987958 1028105 278307 244294 255147 257916 291591 285004 279569 279705 196896 199110 650938 609743 1372519 1360977 408207 400933 584013 590465 726269 707292 751180 754282 788896 802495 772693 848343 1833505 1918893 1187424 1006030 643932 632636 762995 756762 788869 802486 825731 828975 929006 935480 4848694 4971306 39.55 71.4 1
09:44:56 2024-01-25 640360 630889 200348 193015 306489 314009 324866 324006 209381 207100 251747 255162 291772 297455 4168420 4480051 6137129 5947369 981780 1030142 277330 245118 255147 256908 294305 284862 279372 280179 198629 199735 640551 607969 1389866 1362908 406183 403712 585744 592701 727815 711237 750609 749911 784324 802531 770433 852719 1833778 1916580 1196840 1004599 643015 630956 762995 753566 788869 801249 821110 830476 933562 936733 4848261 4973624 39.55 71.4 1
09:44:57 2024-01-25 642079 633062 200175 193717 306419 313383 324811 320820 209457 207712 251144 255694 292181 296317 4177766 4433413 6155201 5938894 987457 1027250 278113 245083 255898 257303 292232 284116 279271 278444 196861 199145 649528 613879 1409791 1366256 408207 400933 588918 585347 726784 712857 751514 753678 791137 802229 767322 850830 1839115 1913721 1191574 1001745 643932 630956 763536 755316 790547 802414 819941 827939 931539 935447 4801531 4964205 39.65 71.4 1
09:44:58 2024-01-25 641775 632619 197129 193311 306454 314661 324974 320192 209632 207863 250857 256261 291631 295579 4173480 4414382 6164526 5942241 988589 1030138 278078 244670 255183 257123 292516 284099 278501 278409 197513 198971 650938 609271 1400627 1368230 407628 400897 586507 590002 725754 711273 746813 752147 792329 802531 768642 848380 1835203 1918334 1184676 1000162 643932 634562 762454 756388 791108 802450 818192 827350 931475 934010 4804079 4975928 39.55 71.4 1
09:44:59 2024-01-25 640356 631832 197129 193446 308728 313926 324974 320099 210218 207525 251459 258351 292910 296546 4172038 4417115 6162193 5948246 992581 1032336 277690 244705 256328 257303 293409 284760 278610 278444 197479 198798 656575 608193 1408778 1372115 407338 400897 587251 588771 726784 709193 749034 755124 793450 802531 765705 850830 1840421 1913391 1191190 1001033 643932 635495 760796 755086 793356 802486 817574 827939 935549 933913 4798508 4976041 39.65 71.4 1
09:45:00 2024-01-25 636133 631277 197415 193311 308728 313711 324757 320999 210218 206386 251711 255837 292556 296676 4171393 4420255 6173851 5955584 991670 1031600 279309 244670 256472 256872 293409 284995 279766 279878 197224 197832 667850 603993 1391999 1374063 406183 400264 587251 589583 727815 709657 746468 751115 793450 802495 765705 853288 1842767 1931103 1191190 995300 643932 634703 759991 755790 795612 802378 816338 828528 938204 928588 4801463 4977309 39.65 71.4 1
09:45:01 2024-01-25 635325 632601 197406 193010 309347 314410 324794 321830 210183 206352 252493 255128 292649 297239 4173931 4436453 6191993 5968817 991670 1030101 277621 245047 256687 257268 293409 284933 278466 279902 197479 198659 662212 606233 1399436 1374063 407049 400862 588734 590420 727815 711200 745607 752111 796935 802531 767337 853288 1840384 1928368 1193074 1000248 643932 635458 761375 756457 795047 802450 816338 827939 938204 933877 4797232 4986789 39.55 71.4 1
09:45:02 2024-01-25 638349 633067 197406 193450 308728 314703 324830 320595 210736 207538 251888 256261 292634 297563 4180326 4420255 6179688 5955861 993899 1031600 277621 245083 256292 257299 293373 284937 278422 279996 197479 198591 663622 606312 1400152 1374063 407049 400862 588084 588417 727815 710196 745644 752764 794609 807122 767337 853288 1840421 1931589 1172392 1001708 643932 636429 761375 755715 793208 802486 817536 828528 937540 933877 4796955 4976090 39.65 71.4 1
09:45:03 2024-01-25 639034 632057 197129 193616 308728 314703 324902 320892 210700 207538 251744 256617 291595 296791 4172038 4417115 6179852 5955861 991707 1030317 277656 244841 256687 257303 294383 284697 278422 279257 197479 198763 656575 606592 1392209 1374063 407338 400580 587251 590002 726784 710196 747072 752074 793450 802531 767322 852039 1837772 1920254 1191190 1001745 643932 635944 761375 756388 793356 802450 816338 827313 935549 933841 4793808 4964273 39.65 71.4 1
09:45:04 2024-01-25 640207 632020 197411 193476 308728 314703 324902 319921 210700 208940 251708 258571 292697 296964 4171393 4420408 6169282 5951613 991686 1029604 278302 244876 256292 257303 292232 284933 278387 279063 197513 199075 656575 608156 1404790 1373089 407917 400862 587508 590112 727815 710196 751440 752111 794609 802531 765705 850793 1840148 1921909 1193074 1001745 644850 636198 762454 756315 793356 802486 818118 827939 935549 933841 4797232 4972489 39.55 71.4 1
09:45:05 2024-01-25 639752 632020 197375 193476 308656 313782 324902 319885 210553 207573 251531 258493 292697 296403 4171393 4414587 6164526 5947369 988864 1028605 278575 245127 256257 257303 293373 284822 279766 278409 197513 199075 653756 609496 1392914 1372115 407917 400862 587246 590002 726784 710159 749802 751426 793486 802531 767337 850793 1840384 1919187 1191190 1001745 645770 635944 762995 756154 793356 802450 818118 827902 935553 933841 4790386 4954366 39.65 71.4 1
09:45:06 2024-01-25 640295 629267 197545 193480 308656 315750 327737 320595 209896 207608 251354 258571 292138 296806 4173931 4414382 6164526 5946383 991707 1031600 277621 244876 256687 257438 293856 284933 278387 280196 197513 197866 663622 605724 1391999 1374063 407338 400897 588084 590420 728848 711237 747072 752074 795771 806840 767882 853288 1840421 1928368 1193074 1000285 645310 636393 761375 756388 794801 802486 819358 827939 934850 935632 4797232 4967573 39.55 71.4 1
09:45:07 2024-01-25 638265 630181 200387 193476 309565 314595 324721 322750 210441 206961 251744 258571 292492 296856 4179135 4407856 6175403 5953708 994520 1031687 277234 245083 256687 257303 293089 284737 278422 280109 197307 197866 666958 603562 1391790 1374063 405607 400862 588758 590112 728502 711237 746468 751389 793450 802495 768417 854577 1841729 1931103 1193074 998138 643932 634526 760836 755948 795707 802486 818738 827939 936875 935233 4797232 4973396 39.55 71.4 1
09:45:08 2024-01-25 639905 631213 200351 193792 306419 316274 326595 320749 210595 207504 251780 258571 292733 296892 4178984 4420255 6185989 5951613 993625 1032829 278501 244876 256687 257303 293089 284933 281045 279683 197513 198763 659394 607252 1393275 1374536 407338 400933 588084 589694 728331 711237 749233 753142 793450 802531 767882 852682 1840421 1920336 1187424 1001033 645310 636393 761375 755620 793349 802486 819941 829118 934152 935233 4791956 4964031 39.65 71.4 1
09:45:09 2024-01-25 641725 629298 200456 193216 306419 313890 327360 320749 209318 208118 251739 258208 292733 296403 4178984 4433291 6162268 5941965 988146 1032612 279739 245047 256292 257303 292232 284933 279498 278409 196861 199110 640551 611238 1382713 1370171 408498 401779 588501 590531 726784 713325 751477 754011 793450 802531 765865 850793 1843038 1916433 1182860 1001745 645770 635944 764619 754984 792231 802450 820525 829155 932134 933877 4832348 4972489 39.55 71.4 1
09:45:10 2024-01-25 641725 629298 200175 193181 308788 312973 326812 320999 209791 208187 251600 258102 292733 296403 4176462 4433703 6164526 5946482 988864 1030138 278113 244942 255898 257303 293409 284933 278518 279028 197513 198832 653756 607894 1382872 1374063 408498 400933 589005 590420 726784 710698 746740 753214 796371 802531 767882 852039 1840421 1921909 1193074 1001745 645770 636429 763536 759344 793356 802486 818738 829155 935512 935233 4793808 4969851 39.65 71.4 1
09:45:11 2024-01-25 640300 631272 200210 193486 308728 313926 324974 320513 210218 208118 251636 258753 292591 298577 4176462 4421333 6179575 5957432 994707 1032332 277621 245012 256870 256843 294590 284697 278422 279913 197444 197866 666440 606312 1395591 1374063 407338 400897 588084 590246 728331 710734 747035 751426 795171 807122 767882 853325 1840421 1927148 1194957 998865 644850 636429 761375 755620 794802 802522 818738 829155 938204 935233 4796955 4964031 39.65 71.4 1
09:45:12 2024-01-25 641725 630226 200246 193621 306847 314883 326812 321034 210218 207504 251888 256651 293037 296993 4182433 4427349 6176242 5946482 988827 1032100 278501 245047 256257 258097 292642 285364 279766 279000 197479 199110 650938 611238 1389465 1372115 405484 400933 588084 590531 727299 712820 752395 753678 793486 807108 765865 852039 1840148 1916470 1170883 1001745 645770 638304 763536 756762 792793 802486 819358 829471 934813 933913 4797232 4967573 39.65 71.4 1
09:45:13 2024-01-25 641725 629303 200246 193792 306419 313962 325265 320513 210071 207712 251180 258419 293674 296582 4172038 4417892 6171647 5951613 988864 1030101 279847 245299 256437 257845 293409 284897 278523 279578 197513 198763 659394 606089 1390582 1374063 407917 400933 587338 590420 727815 711237 746740 753748 795807 807108 765865 852682 1840421 1922839 1193074 1001745 645770 636429 762454 756726 793313 802486 820525 829118 935549 933913 4822929 4947305 39.55 71.4 1
09:45:14 2024-01-25 642221 630226 200210 193626 306918 313962 325300 320999 209562 207712 251144 256261 292110 296546 4172038 4421223 6179965 5955861 991670 1031600 277656 244837 256617 257268 292926 284933 279766 279367 199753 198349 660878 603993 1386116 1374063 406183 400933 588918 589606 728634 711237 747072 753068 795807 807108 765865 856477 1840421 1930952 1179229 998082 643932 635495 761375 755620 795707 802522 818775 829155 936875 936660 4790386 4961902 39.65 71.4 1
09:45:15 2024-01-25 636460 629289 200351 193216 306918 314404 324974 322045 210511 206421 252315 256295 291737 297036 4165559 4423939 6190404 5961692 992412 1030225 277438 245083 256723 257055 293757 284933 278387 280109 198629 199110 655694 603562 1397732 1373089 405895 400933 588918 589143 729410 711273 745939 752532 793413 802459 769269 857087 1843038 1931103 1194957 996443 643732 634703 759149 756388 795707 802522 818775 829155 935780 936591 4792932 4966309 39.65 71.4 1
09:45:16 2024-01-25 640244 630217 200215 193788 306454 314625 324974 320548 210218 207533 251711 256651 292875 296546 4174368 4417820 6181025 5953176 991242 1030216 278289 245047 256687 257700 293053 287937 278387 279423 197513 199110 656575 610079 1418868 1371844 408498 400933 588084 590531 727815 711004 750943 754282 794609 807108 765865 852682 1840421 1921909 1193074 1001745 645770 637366 763536 756762 793349 802486 821110 829746 932794 935893 4825186 4973396 39.55 71.4 1
09:45:17 2024-01-25 642262 630217 200215 193788 306454 313413 325300 321106 210218 207973 251747 256261 292910 296582 4171393 4421325 6176242 5959460 994520 1032917 279847 245047 256723 257700 293856 285624 279730 280921 197444 197866 666440 605800 1391999 1377971 407644 400933 589005 590665 727510 711273 750137 753748 796935 807108 765901 857087 1843038 1931103 1198488 1000285 645310 638733 762454 758001 796871 807099 819941 830062 936875 935893 4803206 4961514 39.65 71.4 1
09:45:18 2024-01-25 640291 632171 200523 193796 306847 314919 326812 320548 210218 207746 251924 258671 292556 296412 4171393 4423844 6188147 5963776 994520 1032917 279991 245986 257263 257881 294305 284969 279050 280840 197479 198763 669259 603993 1391437 1375424 407628 401779 586140 590665 729090 712820 748738 753748 796935 807108 765901 857087 1843038 1930832 1194957 998791 643932 635980 761375 756191 795707 802558 819941 829746 938204 936591 4790386 4966309 39.55 71.4 1
09:45:19 2024-01-25 640351 629303 200523 193661 306454 314595 326812 320548 210511 207567 251924 256686 292910 296555 4167980 4407856 6179312 5954081 990786 1032917 278396 244942 256581 257664 293373 284933 278387 278933 199753 198660 667850 605291 1388613 1374063 407338 400790 588918 590172 727569 711273 747108 752111 795807 806840 765373 855831 1841729 1925781 1193074 1000285 643932 636429 762454 755620 795707 802522 819941 829746 935549 935370 4790386 4969207 39.65 71.4 1
09:45:20 2024-01-25 636728 631268 200210 193482 306454 314847 324974 320548 210218 206455 251960 256651 292634 297036 4174119 4407856 6178714 5954081 993102 1030092 279991 244942 256977 257126 294555 284933 278671 279913 197548 198763 657632 606276 1418868 1374063 407917 400933 589299 590531 728575 711273 749270 753678 795807 807108 765596 853362 1840421 1922912 1193074 1001471 645770 637366 762454 756130 793422 802522 821110 829746 934887 935930 4816142 4969851 39.65 71.4 1
09:45:21 2024-01-25 643090 629298 200246 193792 308583 314661 325265 320999 210253 207712 251534 256651 292910 296582 4171393 4414669 6155754 5950395 991953 1032221 278531 244977 256977 257703 293678 284942 279766 279257 198133 198937 657984 609205 1426302 1373791 408498 402097 588501 590236 728848 713362 751662 753604 796935 807108 765901 854340 1840421 1924784 1193074 1001745 645770 637402 763536 756762 793386 802522 821110 830337 932830 935893 4832348 4976041 39.65 71.4 1
09:45:22 2024-01-25 642253 629746 200387 193521 306454 313449 325300 321070 210218 208118 251711 256295 293321 296582 4168420 4420887 6186841 5955186 990786 1032463 278688 244977 256617 257739 293678 285462 279766 279741 197513 199145 653756 607894 1386142 1374063 407778 402061 588171 590420 727815 714354 752932 754282 795807 807108 765901 853325 1840148 1919187 1191190 1003171 646691 638377 764656 759078 793386 802522 823640 830062 932830 935930 4834854 4961514 39.55 71.4 1
09:45:23 2024-01-25 642253 630670 200313 193796 307132 313926 325563 322534 210218 208431 251924 258636 292556 296412 4167980 4420887 6146442 5929324 990786 1032612 279244 245814 256581 257774 293714 284826 279766 279227 199753 198763 665031 605724 1390582 1374063 408498 403712 588918 590665 727619 712857 751858 753604 797499 808248 767564 855868 1843038 1926876 1158398 1001745 645770 638304 762454 756762 795707 802558 821110 830337 937540 936627 4793808 4966309 39.55 71.4 1
09:45:24 2024-01-25 642226 629298 200568 193827 306918 315613 325300 321070 210218 207746 251711 256686 293768 296582 4171393 4411877 6173851 5948246 992914 1032612 279847 245593 256617 257739 293465 285503 279766 280004 198478 198971 677858 608156 1376239 1374063 408498 404571 589552 590531 727510 711310 751477 753380 795807 807108 767564 853325 1843038 1925276 1194957 1001745 646230 637402 764114 756799 793386 802558 821110 830337 934188 936660 4799778 4964273 39.65 71.4 1
09:45:25 2024-01-25 639358 631272 200250 193836 306918 314919 326812 320584 210218 207712 251960 256686 292351 296618 4171393 4414261 6169457 5947369 988864 1033347 279847 245421 256510 257558 293970 284964 279766 279153 198339 199457 650938 611238 1379293 1373089 405714 402097 588844 592335 728576 713362 751514 753608 795625 807108 768144 853325 1840421 1916470 1172666 1002897 645578 636502 765199 757870 793349 802486 820785 830374 932830 936627 4844260 4966309 39.65 71.4 1
09:45:26 2024-01-25 643090 629294 200246 193827 307347 313705 324846 322045 209632 208106 251924 255905 293875 296582 4168420 4442785 6141500 5946670 986988 1030138 279847 245628 256439 257813 292911 286158 280267 280039 198629 199422 652347 609631 1390815 1370871 409079 402133 589005 590012 728848 715421 750572 755353 795245 807035 768144 853052 1840421 1916470 1193073 1001745 646691 635980 765199 755620 792793 802522 820129 830337 934188 935930 4834854 4966309 39.65 71.4 1
09:45:27 2024-01-25 642262 629294 200215 193656 306918 313926 325563 321106 209632 207746 251534 256295 292946 296403 4165451 4424504 6164873 5938894 987457 1028642 278536 244876 256510 257632 293607 285601 279766 279780 197479 199596 653756 610802 1395590 1371645 409679 402061 588918 590420 728848 715880 754009 755215 793486 807108 770068 853325 1840421 1910648 1184676 1001745 645832 639678 765742 756799 792229 802522 820785 829599 932134 935930 4839374 4966309 39.65 71.4 1
09:45:28 2024-01-25 641280 629294 200387 193827 307848 313926 326812 323023 209597 208106 252315 258173 293357 296050 4162040 4452157 6135774 5948246 987420 1030138 278810 246092 256328 258427 293599 284755 282144 281390 198629 199944 652347 611675 1408458 1371645 409953 402874 590172 588926 727473 715458 753432 756042 795171 807108 768688 856318 1843038 1916199 1200818 1001745 645832 636466 765742 756227 793356 802558 820785 832857 935590 936627 4846739 4975661 39.55 71.4 1
09:45:29 2024-01-25 642599 630697 200458 193827 307132 313449 325563 322081 210218 208106 251924 256473 293875 296901 4171393 4442785 6146998 5943130 985141 1030138 278653 245667 256328 258495 293714 285694 282144 282131 198629 199631 650938 609631 1390465 1372620 409661 402838 589837 591486 727473 715421 751180 755603 798064 809122 769306 854577 1845622 1919187 1172666 1003884 647706 637402 765742 757906 793117 802522 822571 832931 934188 935333 4840063 4966309 39.65 71.4 1
09:45:30 2024-01-25 642551 629303 200277 194103 307382 314661 325563 320749 210218 208071 251924 256720 293562 296194 4171393 4411763 6162193 5947369 990980 1031600 278501 245460 256508 258133 294063 285009 279730 281732 200318 198867 667850 605724 1411394 1374063 407917 401954 589171 592206 730921 713362 750409 754282 797904 806963 769269 858346 1844348 1937479 1194957 995959 643932 634562 761375 756278 798037 807099 819941 830374 937838 937988 4799778 4966309 39.55 71.4 1
09:45:31 2024-01-25 641271 631983 200353 193792 306489 314661 325791 321070 210218 208139 251924 256686 292910 296165 4172038 4420936 6165066 5938894 988160 1033170 278571 245118 256723 258133 292642 285659 279502 279257 199753 199179 657984 608768 1383140 1374063 409079 402591 590135 592099 730402 714354 753418 754677 797499 806854 770068 855831 1843038 1925637 1196840 1003171 647153 638340 764656 756799 795707 807099 820166 830374 935549 937988 4802428 4972115 39.55 71.4 1
09:45:32 2024-01-25 642216 630262 200313 193831 306489 314404 325826 321070 209632 207781 251570 256295 293669 296618 4171393 4421212 6173851 5951613 990274 1030138 278536 245083 256723 258133 293444 285009 278553 279292 200050 198867 669259 606592 1386305 1377971 407917 404821 590591 590420 730921 712134 749085 753604 797499 808248 767601 856975 1843038 1933991 1194957 1002416 645770 637853 764087 756799 796307 807099 821110 830337 937269 937988 4793808 4958013 39.65 71.4 1
09:45:33 2024-01-25 641276 631277 200313 193796 307132 315398 325563 321070 210218 207746 251924 256720 293449 296403 4177346 4417402 6175553 5948246 987420 1029371 278571 245118 257040 257916 294340 285605 279306 279345 197548 199422 643505 610956 1396277 1374574 410245 402591 589552 592099 728848 715275 753543 756388 796935 808248 768725 853362 1844242 1921652 1194957 1001745 647615 639696 764077 756130 795670 807099 822866 830337 935549 938615 4826387 4985559 39.65 71.4 1
09:45:34 2024-01-25 642226 630625 195899 194370 308279 313854 325566 323023 209597 208326 251888 256261 293733 296403 4177346 4445956 6136550 5946482 985141 1029298 278501 245804 255898 258097 294269 284498 279891 280637 197444 200363 633602 612550 1387265 1373432 409661 405432 592270 592295 730921 715275 755767 756315 794510 808819 770396 854540 1845419 1921909 1182860 1003884 647153 638279 765631 758943 793349 806529 820748 832744 934152 937289 4838794 4973396 39.55 71.4 1
09:45:35 2024-01-25 643814 630181 195903 193486 308314 314368 324974 323778 209597 208071 252493 256617 293768 297000 4171393 4471091 6127001 5946482 988827 1028605 278307 245804 256292 258097 295204 284670 279006 280963 198489 200049 646709 611238 1401542 1368009 410537 406008 593075 594741 730921 716362 754356 756351 793231 806926 772619 855794 1840421 1922539 1198724 1006746 643932 634526 765742 757853 792231 802486 824363 834678 934152 939315 4856131 4976041 39.55 71.4 1
09:45:36 2024-01-25 641239 629303 195899 193141 310331 315362 324974 324006 209597 208083 252315 256261 293733 297527 4177346 4483471 6140984 5947369 986052 1028798 278078 245804 256257 257881 294055 284960 278387 281596 198629 200049 634992 609931 1389790 1364843 409387 405720 592266 597421 731440 715275 758336 753455 794510 808103 772472 855756 1844348 1921909 1180481 1006746 645770 638279 765742 755790 793143 802522 824363 834640 934152 938615 4850201 4967296 39.65 71.4 1
09:45:37 2024-01-25 640419 631272 196517 193451 307347 315843 324974 323119 209597 208071 252279 256433 293875 297599 4171393 4496443 6145875 5955861 983177 1030064 278152 245804 256292 257268 294754 285900 279766 281427 197307 199735 649528 609136 1393676 1361880 408207 404284 590554 597033 730328 712134 755953 754570 791136 810426 774777 855645 1836387 1919187 1191190 1006717 645310 636055 765742 757332 791108 806954 824400 830337 934152 939315 4863071 4966309 39.55 71.4 1
09:45:38 2024-01-25 639847 631272 196205 193146 308279 315584 324974 324042 209597 207746 252315 255871 292351 297239 4170954 4481625 6144788 5951613 983177 1029334 278113 245632 256257 257268 295240 284969 279766 281502 198629 200049 650409 609931 1379847 1362908 408498 403373 589492 597198 733001 716389 755655 754135 793383 802387 773020 858306 1841581 1918150 1195272 1003171 646691 639224 766813 756388 793084 802522 825067 834083 934813 935333 4804091 4969851 39.65 71.4 1
09:45:39 2024-01-25 642870 631272 200246 194234 307347 314919 325756 321745 210218 208036 251888 256686 293768 296403 4170954 4418213 6170995 5951613 991686 1030096 278501 245083 256723 257700 293920 285605 278422 279648 198098 199110 659394 609061 1390340 1374063 409079 402133 589754 590443 728147 714354 754548 755753 796788 809318 773007 858344 1845555 1927111 1194957 1000167 646691 637816 764087 760037 796834 808257 821110 830337 937984 939315 4797232 4966309 39.65 71.4 1
09:45:40 2024-01-25 641955 630884 200387 193792 307097 314883 327274 321034 210218 207712 251960 256651 292910 297000 4177346 4420673 6164526 5946482 988160 1031416 279384 245839 256687 258495 293500 285842 280521 279257 197548 200014 652347 610802 1398728 1373089 408983 403017 589754 589758 728538 715421 754505 757984 797243 810499 773548 857933 1845050 1930107 1196840 1003847 646654 639733 765742 760055 797876 809381 821105 830337 937139 940801 4791956 4961477 39.65 71.4 1
09:45:41 2024-01-25 640937 630185 195361 194239 307382 314404 325826 322498 210658 208396 252152 256686 294288 297036 4170954 4424041 6160138 5939000 988864 1032332 281560 245083 256723 258133 294305 286280 279354 279683 198098 199387 653756 608874 1391038 1374063 408045 402698 589005 592099 728502 714372 751143 755969 797808 810353 771164 855036 1845585 1923604 1200818 1004487 649088 638304 765742 760055 796140 806990 822280 832744 938204 938099 4797232 4973396 39.55 71.4 1
09:45:42 2024-01-25 638044 631272 195903 194269 307588 315843 325791 321070 210218 208216 251924 256686 293321 296403 4167980 4427125 6175553 5946482 988160 1031600 278536 245558 256687 258133 294098 285851 279891 279766 197513 200140 661684 611238 1401516 1370171 408081 403301 590011 590882 728502 715421 754766 755753 799794 809172 771638 858155 1844242 1936589 1194957 1002416 647153 638122 763536 756762 798037 808239 822829 830337 938959 939315 4799778 4967573 39.55 71.4 1
09:45:43 2024-01-25 641432 629267 200458 194269 307347 314883 325791 321070 210364 207746 251924 257077 293562 296973 4170954 4414382 6164526 5947369 988827 1033157 278536 245839 256723 258596 293089 285882 279236 279222 197548 199422 652347 610802 1395528 1372115 408081 402698 588918 592409 727473 715421 754228 756065 796935 810353 771638 856280 1844242 1927369 1198017 1003847 647615 638158 765705 758906 797876 807099 821110 831446 939536 938651 4782666 4957938 39.65 71.4 1
09:45:44 2024-01-25 641427 631259 195869 194405 306918 314404 325791 322045 210218 208216 251924 256686 294081 297036 4174119 4417820 6150819 5943130 987420 1030101 278627 245839 256687 258097 293856 286342 280157 279257 197548 200083 650938 611750 1404400 1368230 408658 403337 590398 591754 728538 716472 756000 755753 795771 808819 773913 858155 1848204 1918150 1176233 1004524 647615 638122 765705 760698 795034 807099 823156 832744 936980 937915 4846739 4961514 39.65 71.4 1
09:45:45 2024-01-25 642226 630181 200282 194098 307347 313890 325300 322988 210218 208396 251924 256686 292556 297000 4167980 4445956 6150417 5942241 988146 1028798 278536 245460 256723 258495 294305 284933 280236 280540 197513 200363 643891 611525 1400354 1364843 408081 403373 589239 593996 729642 717489 757271 755657 793486 808248 773789 857542 1847777 1923907 1125744 1004562 647615 639317 767882 760281 795612 808239 820785 834401 936212 939169 4839374 4976945 39.65 71.4 1
09:45:46 2024-01-25 642287 631146 195899 193181 308385 314883 324974 324498 209597 207746 252529 256227 292556 296829 4171393 4476626 6136550 5947369 988864 1030138 278559 245874 256687 258495 294954 284969 279340 281624 199485 200398 645300 610802 1384885 1364719 408045 405529 592141 595754 729619 716472 755146 755668 794609 808248 774375 857087 1842789 1922539 1191574 1005993 647615 637220 768455 758539 795612 806954 824363 829908 935278 937952 4835577 4966631 39.65 71.4 1
09:45:47 2024-01-25 643473 630221 195361 193792 309250 314404 324974 324042 209597 208396 252707 256439 293634 296582 4171393 4464714 6127001 5951613 988123 1030138 278501 245839 256968 258495 295899 284697 279696 281427 196861 200398 650938 609931 1387696 1363875 408498 403373 591813 597205 731846 715421 755146 755353 793236 807108 773789 855868 1840421 1925276 1196840 1008878 646691 637863 767337 757872 793356 802378 827576 832268 934850 941310 4874523 4976041 39.65 71.4 1
09:45:48 2024-01-25 641271 632509 195899 193154 308385 315362 324528 324956 210071 208216 252743 256261 293768 297491 4167980 4483471 6145875 5947369 986052 1030225 278078 245839 256508 258133 294883 285842 278457 281856 197135 200398 650938 610079 1382404 1363875 408498 403941 591269 594124 731746 714915 755146 754215 791137 808477 777129 857124 1835166 1916103 1204220 1007389 647153 635567 765705 760158 792504 809309 829067 830188 930049 939315 4854460 4964031 39.55 71.4 1
09:45:49 2024-01-25 640062 631259 196482 194366 306454 315915 324974 322665 210218 207746 252743 256261 292875 297599 4177346 4489403 6141500 5955861 984576 1029495 278307 246391 257912 258062 293124 286517 278387 281427 197479 199770 652347 607760 1389271 1361992 408498 402097 587251 592336 727437 710734 755303 756425 790542 806701 779081 855222 1835166 1931103 1187424 1011781 649467 635456 769558 762174 793356 808130 829067 833858 932907 938615 4811689 4972489 39.55 71.4 1
09:45:50 2024-01-25 640351 629161 200351 194119 308692 315951 324974 322629 210071 208152 252707 257042 292839 297036 4171393 4479567 6136550 5946482 985141 1029567 277782 245118 257912 258097 293409 286620 278422 280999 197307 199735 653756 609931 1440966 1361942 409079 402133 587251 594417 727473 709120 755146 756726 791101 808248 777385 855831 1839115 1931103 1191190 1009544 651326 636160 768974 765041 795047 802378 826673 835086 934299 938135 4818562 4967167 39.55 71.4 1
09:45:51 2024-01-25 640318 631724 200559 194694 306919 315699 324757 323778 210218 207746 252529 256686 292910 296820 4165009 4472982 6136550 5948246 983736 1029371 278078 245083 258129 258495 293409 286719 278422 281091 199485 200049 653756 608193 1388155 1363875 408498 404858 588918 596213 727573 711273 755303 755753 790542 808441 775017 854577 1835166 1925781 1191190 1009544 648166 634519 769515 763952 793245 808166 827925 832670 934299 938469 4811389 4966309 39.55 71.4 1
09:45:52 2024-01-25 640318 630221 195327 194405 306454 315951 324757 323754 210218 207746 252529 257861 293449 296582 4171393 4485764 6127001 5951613 987253 1028619 279384 245083 257401 258858 292962 286719 278422 280999 197513 200049 655166 612550 1380223 1362155 409924 403337 587471 595607 729738 709156 756255 759016 792852 807108 781948 858346 1840421 1936900 1194957 1011017 651400 634562 768428 764891 793245 807113 827888 837624 933636 937107 4805829 4964031 39.55 71.4 1
09:45:53 2024-01-25 645036 630661 197545 194880 306419 315879 324974 323514 210218 208478 252027 257682 292520 295579 4177766 4488306 6145875 5955861 990975 1030138 279810 245083 256723 258858 293167 286929 279163 280999 197513 199735 653756 611562 1393985 1360977 409308 404545 587338 594417 729606 710196 755655 759016 793450 807108 774925 858346 1840421 1934805 1194957 1008790 651400 634562 765742 765065 792231 807113 829351 837474 931654 936807 4801531 4973396 39.65 71.4 1
09:45:54 2024-01-25 642814 631141 200250 194410 309565 315554 324974 323514 210511 208118 252315 257365 294181 295570 4177346 4498867 6131552 5951613 990786 1026571 279664 245118 255934 262685 293409 286280 278457 281286 197513 200049 661684 612550 1386672 1357088 409981 405473 588084 594453 731746 711237 758968 761278 792889 802567 774925 859570 1842765 1938463 1194957 1008074 651400 636466 765742 764523 791108 802522 829583 838394 932216 938282 4801531 4964205 39.65 71.4 1
09:45:55 2024-01-25 643099 630181 200179 194392 306489 315915 324757 323370 210218 207712 251924 259663 293768 295426 4167980 4489590 6141500 5952488 989371 1027254 279810 246092 256508 258858 292232 286732 278457 280999 197479 199770 653756 611675 1378581 1360977 409308 404581 587251 592377 731228 710196 756328 760128 793486 807108 774925 858346 1843038 1938651 1179229 1008111 651400 634562 765742 765065 791108 802486 828036 837474 932870 937434 4801531 4971306 39.55 71.4 1
09:45:56 2024-01-25 644394 633062 200456 194405 306454 315951 324974 323490 210658 208036 251924 257861 292556 297694 4177346 4495177 6145875 5952488 987958 1030138 279384 245083 256723 258858 293167 286754 278946 280999 197479 199909 653756 611487 1402572 1360977 409308 403941 588171 595942 729606 710698 757811 759016 793450 807980 777129 858346 1840421 1937548 1194957 1009581 651400 634598 766120 765065 793084 802558 827448 834785 934225 938099 4810964 4971306 39.55 71.4 1
09:45:57 2024-01-25 643736 632619 197406 194405 306454 315951 324974 322665 210218 208292 252743 257827 293768 296582 4176462 4472898 6127001 5951613 987681 1027167 279384 245083 257299 258677 293409 287194 278457 280999 197513 200049 653756 612550 1383147 1360977 409308 403337 587251 595937 729729 710196 756291 759016 792852 807108 774667 857735 1841729 1935487 1193074 1009544 651400 634598 767204 765065 792793 802558 828074 834748 932170 938099 4829098 4966523 39.55 71.4 1
09:45:58 2024-01-25 643099 632280 197541 194300 308728 315951 324974 324042 210218 208209 252490 257758 292875 296582 4168542 4486204 6145875 5955861 985141 1033064 278640 245083 257515 258495 293409 286826 278422 281034 197513 200083 652347 611675 1413951 1362908 408983 403017 587251 594417 728761 709156 755446 756799 792256 808248 774981 857124 1840421 1934805 1191190 1011017 651400 630956 765176 764523 793356 802558 828074 834118 932830 935196 4822116 4973624 39.55 71.4 1
09:45:59 2024-01-25 642265 632171 197545 194897 309383 315771 324902 323742 210218 207781 252743 257468 292378 297239 4167980 4479353 6137129 5947369 985141 1030138 278536 245496 257948 258133 293856 286719 278422 281130 199485 200083 653756 608193 1387045 1362908 408498 404858 588918 596213 728128 711310 755841 755095 791733 808477 776700 854577 1835166 1925781 1187424 1009544 648166 634703 767882 762940 793356 809381 830435 829834 932867 939315 4831660 4975928 39.55 71.4 1
09:46:00 2024-01-25 639441 631277 195725 194269 307707 315807 324866 323826 210218 207746 252743 256651 292520 297311 4171393 4474925 6145875 5948246 983736 1030225 278501 245874 258061 258097 293160 286754 278422 281427 197479 200083 654637 608193 1400288 1361805 405714 402734 588084 594088 728538 710734 755303 756227 791137 806737 776114 855831 1836054 1925313 1198463 1005179 647209 634703 765742 760666 792793 809381 830435 832857 930158 940801 4839261 4966526 39.55 71.4 1
09:46:01 2024-01-25 641910 632171 196474 194124 307742 315771 324866 324583 210043 208257 252743 256261 292110 297635 4172736 4473196 6141500 5939000 983251 1028642 278307 246254 256723 258133 295628 285895 278846 281984 197513 200398 659394 612009 1394098 1363875 408045 404617 591269 597095 733375 714409 755146 755753 792292 810259 776430 857124 1839115 1927480 1181774 1007086 645770 630920 765742 758354 793356 807635 830435 830374 930158 941310 4853240 4961874 39.65 71.4 1
09:46:02 2024-01-25 639442 631131 196171 194304 309383 317666 324902 323862 210512 208257 252562 256651 292875 297239 4172038 4480051 6145875 5948246 984165 1030138 278571 245909 258346 258133 294340 287019 278422 281774 197479 200083 653756 608193 1412152 1364571 405750 402734 589175 596213 728543 713903 754039 756227 791696 808477 777286 856850 1835203 1931103 1211896 1011017 649549 630956 768327 763439 793349 807099 829844 834785 934188 937988 4802310 4957171 39.65 71.4 1
09:46:03 2024-01-25 644016 632989 197684 194769 308728 315843 326812 322593 210553 208699 252599 258151 293626 296403 4171393 4486063 6150417 5951613 987958 1029641 279384 245460 257335 258858 293167 286790 278457 281130 197513 200049 661684 611675 1383795 1363875 409887 403337 588084 595332 729642 711237 757941 759016 793450 808248 778256 857735 1840421 1937085 1193074 1011017 651400 635263 768327 765065 793356 802558 828074 833562 932830 936591 4790386 4956956 39.55 71.4 1
09:46:04 2024-01-25 642262 633717 197406 193907 309128 315771 326812 322701 210441 208112 252135 257931 293591 295950 4167980 4480681 6118207 5948246 988715 1030138 279810 245496 256723 262501 294383 286754 278457 281034 197548 200083 655166 612550 1393785 1360977 410250 404294 588501 595332 729792 711273 756328 759507 793523 807108 777081 858346 1843038 1935524 1179229 1009581 651400 634598 767882 765608 792231 802558 828074 834822 932830 935930 4774174 4956956 39.55 71.4 1
09:46:05 2024-01-25 642262 631141 197684 194769 309056 315410 327165 323862 210441 208292 252171 257365 294281 295929 4167980 4477274 6137129 5955071 987958 1030138 279515 245118 257515 258858 293409 286848 278457 280999 197513 200083 640551 612625 1392554 1362908 409308 403337 588084 595942 729606 710734 758111 759016 792852 809122 775017 858346 1840421 1934805 1193074 1011017 651400 634562 767241 765065 793117 802558 829844 836047 929392 935370 4792932 4947305 39.65 71.4 1
09:46:06 2024-01-25 641987 629303 200382 194410 308692 315663 326667 323466 210406 208257 252207 258151 292449 295986 4176462 4479033 6136550 5938962 986988 1029610 278307 245153 257586 258495 293444 286754 277999 281152 197479 200223 661684 610802 1446294 1362908 408045 402734 587251 595754 729606 711273 755146 756835 792292 806737 776355 857124 1840421 1935709 1193074 1011017 650936 630956 767784 764523 793386 802558 828074 834785 930122 936591 4797232 4956956 39.65 71.4 1
09:46:07 2024-01-25 641308 631245 200351 194405 306454 315663 326667 323227 210595 208478 251816 257187 294110 295570 4170060 4472898 6141631 5947369 986548 1031877 278571 245118 257119 258677 294383 286790 279290 280999 197513 199770 655166 611675 1392961 1361942 409345 403053 587251 595332 729747 710734 756056 759016 793486 808248 775017 858346 1840421 1932702 1158398 1010299 652328 634598 768455 765065 793356 807099 829253 834785 933564 937326 4801463 4956956 39.65 71.4 1
09:46:08 2024-01-25 642267 630701 200286 194401 306918 315951 326812 323754 210301 208478 252277 257971 294074 296230 4173014 4480865 6127038 5956458 988715 1029468 282226 245496 256758 258858 292268 286754 278457 281034 197912 200223 653756 612550 1396984 1360977 409960 404581 587251 592409 731265 711273 756328 761008 793523 807108 774981 858346 1842789 1934805 1189307 1011017 651400 630992 769182 764523 793386 802558 828074 836010 930122 936591 4783553 4961852 39.65 71.4 1
09:46:09 2024-01-25 642253 630226 200246 194410 309565 315951 324794 324042 210483 208478 252204 258934 293967 295534 4170501 4493302 6128400 5955861 994520 1029408 279980 246493 256510 262537 293409 286410 279275 280999 197513 199492 653756 611675 1383583 1355623 409272 405759 589754 595717 733338 711237 756291 762358 795771 807108 777129 862174 1843038 1940297 1194957 1005142 652328 636357 765742 765336 792231 802450 830435 837200 929355 935857 4787827 4947305 39.55 71.4 1
09:46:10 2024-01-25 640336 631105 195725 194405 307347 315843 326812 323742 210511 209013 252418 258535 293576 297903 4179446 4537460 6117624 5954957 990786 1030101 279810 246218 256687 259265 293409 286687 279006 281497 197513 200188 653756 613148 1379512 1360013 409924 405152 588501 596324 732819 711237 756291 761242 793450 808266 777129 860796 1843038 1940297 1212142 1008037 652328 635495 767919 765608 791977 802522 829216 835936 929355 935857 4801442 4964031 39.65 71.4 1
09:46:11 2024-01-25 643226 630190 195899 194405 309128 315843 326812 324498 209597 208867 252707 258102 294380 296820 4182433 4557093 6108574 5946482 998790 1029298 278043 246563 255147 258858 293678 286454 279271 281100 197479 200993 642481 608193 1387023 1353701 405750 405831 589754 597942 735977 713325 755109 762358 789912 802423 778387 860039 1845659 1942603 1196840 1001745 650936 634703 764619 764523 793356 802378 830435 839065 933093 928588 4787827 4947604 39.65 71.4 1
09:46:12 2024-01-25 638085 630661 195322 194234 307848 315843 324974 323610 210218 208152 252779 255837 292591 297239 4181498 4535440 6142268 5965240 1002467 1032025 279991 246391 256652 258858 294340 286719 279730 281392 197548 199700 660803 603206 1388004 1362908 407917 405437 587338 594417 735977 710159 751143 760091 795771 802495 776577 862598 1845386 1952257 1194957 998138 652328 636125 761375 765608 798037 802378 824363 839662 939536 928515 4718617 4958201 39.65 71.4 1
09:46:13 2024-01-25 633992 630889 195903 194750 306410 315482 325528 322498 211276 207712 252779 256439 292520 296618 4178015 4488879 6152286 5960985 1001038 1030106 279847 246493 256652 258858 292516 286719 279566 280858 200318 199561 665207 603993 1391121 1364843 408207 404828 588084 592701 736262 710196 751514 761744 796935 807108 777081 863863 1849667 1952257 1209977 998138 652792 635944 762963 765608 799735 802378 822535 839662 941233 928588 4715259 4954665 39.65 71.4 1
09:46:14 2024-01-25 635829 630889 200275 194955 306423 315649 325493 322009 210658 207712 252743 256261 293768 295154 4172038 4484802 6147282 5955861 1003786 1030101 278501 246387 256977 259587 293132 285842 280332 280218 200318 200084 661684 603993 1394142 1364843 408498 405473 588084 592209 734004 711273 751514 763476 798064 802423 774925 861299 1852297 1950396 1208140 998138 652792 638340 762995 765608 800302 802378 820785 839662 939201 938615 4742537 4952415 39.65 71.4 1
09:46:15 2024-01-25 636732 630889 200317 194405 307843 314883 325826 322760 210511 207746 252779 256617 293377 295154 4165559 4480865 6152983 5961692 1006050 1031600 278701 246254 255934 260318 294305 285806 280122 280144 198098 200188 656575 606462 1385941 1364843 405714 405903 585789 594673 737393 715421 753692 761315 799196 802423 772072 866362 1852297 1946642 1193423 995959 650474 640186 761375 763439 799168 802450 823156 837200 939165 937988 4781836 4964031 39.65 71.4 1
09:46:16 2024-01-25 634442 631272 196517 194098 308310 315843 326812 323742 210511 207065 252815 256651 292520 300069 4167980 4442643 6179890 5959345 1001038 1031600 276813 246669 256723 258278 295856 287073 280087 281078 197548 200363 655166 603562 1410690 1369200 407338 405152 592560 594417 735977 717489 751477 756762 798064 809390 776899 861299 1849667 1934768 1196840 996718 646691 637366 761375 758943 801438 809381 822866 832305 943270 941310 4797232 4957938 39.65 71.4 1
09:46:17 2024-01-25 638320 630925 196205 194138 308305 315621 325826 322045 210806 208396 252707 257434 294181 297599 4167980 4421363 6181025 5963624 994520 1032608 278078 246183 257912 258495 294854 286468 282238 281493 198374 199422 673135 603993 1392131 1376531 408207 403941 591232 591754 733894 716980 753692 756425 797862 809011 772656 859391 1844349 1938472 1198724 1001745 647669 638340 765199 760630 800302 806728 824199 829871 939238 941310 4822929 4954403 39.55 71.4 1
09:46:18 2024-01-25 642184 630181 195938 194405 308345 313926 327627 324042 210218 208756 252152 256651 294288 297491 4171393 4455638 6160469 5953176 987920 1030684 279358 246183 256687 258495 294340 285058 281391 281506 198098 200817 646709 611530 1388850 1368724 409308 405152 593015 596213 731782 718507 757781 756762 796935 809390 774925 858346 1845659 1924637 1200607 1005179 647153 638304 768290 758979 795047 808239 828036 834936 936875 943457 4850201 4961514 39.65 71.4 1
09:46:19 2024-01-25 642184 631277 196508 193181 309976 315362 324685 324992 210218 208396 252743 256651 294181 297491 4167980 4483621 6155447 5946721 989371 1031144 279209 246113 257337 258858 295655 284933 280258 281624 199753 200432 652875 611675 1393907 1366293 410830 405185 594696 594380 731746 719017 756291 758443 793337 809047 774925 858346 1845659 1924807 1189725 1006030 648627 640222 768327 760935 795707 809381 829253 834748 936875 937565 4856131 4973396 39.65 71.4 1
09:46:20 2024-01-25 642184 631277 196542 193779 308385 315332 324974 324992 210218 208396 252779 256651 293002 301075 4171393 4480274 6155447 5955071 989371 1032184 278396 246457 257373 259252 296107 284933 280087 281980 197513 200783 639161 609800 1388452 1364843 408983 405116 591814 598943 732856 718507 757886 756425 796935 810564 774981 860182 1843038 1926003 1198724 1008827 646691 636429 767808 758979 793117 809073 830435 829871 932794 940801 4859599 4964031 39.65 71.4 1
09:46:21 2024-01-25 641239 631268 196551 193621 308349 315951 324974 324992 210218 208396 252743 256720 294181 297239 4167980 4474093 6140984 5955071 990078 1031466 279049 246493 257337 259333 295713 285663 279661 281856 197513 200398 650938 610960 1396880 1364843 408983 405759 590561 598901 734567 716980 757313 756425 793450 810829 778387 859570 1840421 1916066 1187424 1010299 646230 630956 765742 760055 793356 810250 830435 829908 935549 937601 4863560 4973396 39.65 71.4 1
09:46:22 2024-01-25 639794 630830 196850 193792 307813 315951 324613 324992 210413 208216 252743 256473 293527 299319 4167980 4476714 6126963 5985876 987958 1030060 278396 246493 256617 258136 295226 286065 279766 281856 197444 200398 650938 607969 1396311 1366060 408045 405152 592141 595846 733784 716389 755655 755827 792852 811401 778387 860833 1840421 1928368 1208058 1008074 648627 630920 765742 761205 793356 809038 830005 829871 932830 937529 4846739 4966309 39.65 71.4 1
09:46:23 2024-01-25 639302 629258 198241 194098 308345 315879 324649 324727 210511 208071 252224 256651 293875 299319 4171393 4480051 6145875 5954655 990748 1032612 279021 246457 257192 258752 296417 285663 281348 281751 198629 200398 645300 611238 1391885 1367232 410830 405152 591814 596213 732323 717268 757624 756799 796935 806737 776577 858346 1844348 1921909 1196840 1007463 646691 637402 767784 758406 793356 808810 828036 833671 935549 937529 4849204 4964031 39.65 71.4 1
09:46:24 2024-01-25 640323 629303 196517 193486 308376 315843 324974 324992 210071 208071 252743 256651 293768 297239 4162040 4480051 6144788 5939973 988551 1032612 279847 246493 256617 258752 296000 285690 279982 281715 198629 200981 649528 611675 1393386 1364843 409308 405185 592382 593631 731228 717489 756291 759618 797794 806737 774925 858346 1844348 1927517 1180481 1005179 646691 638340 767747 758710 793386 809073 830435 832305 935553 937565 4856563 4964031 39.65 71.4 1
09:46:25 2024-01-25 640286 630830 196508 193788 308310 315554 324974 324727 210511 208396 252779 256686 293768 299438 4167980 4486438 6127005 5947369 982222 1032612 279847 246422 257663 257991 296251 286611 279766 282576 198629 200258 652347 609931 1389866 1363875 408694 405188 593956 597418 733894 716980 756328 755827 795639 809957 774981 858346 1840421 1924637 1198724 1008074 646691 636466 768327 758979 793117 809038 830435 829871 932830 940801 4856131 4947399 39.65 71.4 1
09:46:26 2024-01-25 639847 631277 196542 193792 308341 315915 324974 324498 210511 208216 252743 256651 294288 299319 4167980 4467300 6136550 5938894 981743 1029285 279847 246387 257628 257813 294811 286678 279766 281786 198629 200258 634559 608724 1384062 1363875 408081 405188 590071 597684 734044 716436 757271 756425 793486 813981 778638 858346 1840421 1925601 1202301 1008157 646691 630956 765742 761205 793356 810307 830435 829871 934152 937529 4839825 4956956 39.65 71.4 1
09:46:27 2024-01-25 637930 630853 196542 194405 307334 315951 324974 324498 210218 208396 252743 256651 292110 297563 4167980 4486594 6141500 5947369 983140 1029371 278501 246387 258894 258427 294055 287553 279833 281786 199612 200223 653052 608768 1392781 1367232 408045 403337 590815 597942 732480 715275 756218 756191 793486 811437 779417 858769 1838675 1921615 1181774 1008111 647153 630956 767374 760666 793356 809073 830538 829871 933491 937529 4839186 4964031 39.65 71.4 1
09:46:28 2024-01-25 637967 631272 196551 194405 307378 315951 324974 324992 210218 208071 252418 256686 292910 297599 4167980 4469754 6122602 5955584 982441 1030101 279847 246598 258346 257813 295651 286907 279730 281786 199753 200293 649528 609024 1381317 1366259 410245 404402 592105 595882 732856 715458 759080 758303 793413 811437 778387 858271 1841476 1924201 1189307 1008074 646691 634598 768094 760128 793356 809073 830435 831677 935549 937601 4849204 4957976 39.65 71.4 1
09:46:29 2024-01-25 638454 631272 196547 194098 308345 315951 324974 324727 210218 208396 252779 256686 295624 299355 4162040 4479567 6136550 5947369 982478 1030175 278605 246598 258047 258133 295405 286571 281312 282775 199753 200293 652347 607857 1389045 1365288 410245 405615 593460 597942 733894 716980 757849 757910 793273 809011 775017 860220 1845419 1923907 1189725 1005142 647706 638413 769452 758979 795707 809038 829844 834155 937540 944310 4863297 4966309 39.65 71.4 1
09:46:30 2024-01-25 640336 630181 196551 193792 309280 315951 324974 324992 210218 208721 252779 256651 294181 297239 4161765 4476859 6149170 5939000 988864 1030138 279154 246634 257335 258858 296252 284969 282543 281680 199753 200783 662212 612550 1384476 1368617 410394 405615 594165 593941 733894 717197 756328 759016 797808 809047 776856 858346 1844386 1925637 1204373 1007801 647669 638377 768908 759016 795670 809948 830435 832933 937540 937601 4863560 4966309 39.65 71.4 1
09:46:31 2024-01-25 640360 630830 196991 193792 308345 315951 324974 324992 209903 208106 252779 256686 293768 297635 4167980 4480200 6127001 5939000 990274 1028761 278754 246254 257119 259001 295369 284933 279696 282505 198629 200608 659041 611600 1405886 1368724 410830 405615 594805 597795 732673 719017 758479 756425 796935 811536 777644 861230 1843038 1925276 1194957 1007358 647615 637402 768327 758979 793386 810250 830174 832305 935512 937601 4849204 4966309 39.65 71.4 1
09:46:32 2024-01-25 637967 629303 196956 194405 307874 315951 324974 324992 210218 208396 252549 256686 293357 299355 4171393 4478760 6145875 5948246 983177 1029495 278518 246426 258310 258495 294055 286719 278457 281645 197548 200608 653756 609205 1401065 1365288 410830 403229 590596 595736 732480 714226 756255 756835 793486 811437 781561 858197 1840421 1933844 1193074 1012503 649549 634598 769452 764523 794545 809381 830435 836839 935549 939315 4802409 4966033 39.55 71.4 1
09:46:33 2024-01-25 643173 630217 200313 194401 306913 315951 326812 324042 210658 207781 252779 260573 293768 296439 4171393 4485685 6145875 5956735 986548 1030225 279810 246127 257586 259405 292883 287450 279696 281892 197548 200398 655166 613350 1385558 1367032 410068 404402 589717 595282 733001 714354 758331 761242 795771 807909 778387 859345 1844348 1937278 1194957 1011017 653220 635944 769452 765608 793422 807099 830435 838468 931539 938651 4783553 4964031 39.65 71.4 1
09:46:34 2024-01-25 641280 631177 196235 194405 309633 315685 324846 324727 210071 209082 252779 256261 298543 296338 4174119 4535165 6099881 5947369 995940 1029376 278307 246634 255934 262537 294340 286316 279731 281462 197548 201028 641953 611238 1389306 1358388 410537 405795 590591 599751 737132 714226 759622 763329 792256 802567 779600 862598 1849601 1940240 1196840 1003884 651400 636469 765213 765608 793356 802522 830005 839662 932830 935333 4774174 4957171 39.65 71.4 1
09:46:35 2024-01-25 640336 631150 195895 194401 307839 315915 325300 324992 209632 208431 252815 255871 293564 296129 4171393 4549978 6118006 5939000 997442 1028757 277690 246669 256292 262501 294762 286544 279926 281892 197341 200887 648119 606462 1406921 1356265 409661 405615 590591 597114 740167 715311 757998 763989 793383 808248 780398 862598 1844386 1942305 1200607 1006471 652328 634562 767337 765608 793356 806262 831811 839662 932794 936627 4793808 4947343 39.65 71.4 1
09:46:36 2024-01-25 634690 630217 195963 195224 306384 315951 325826 323023 214286 207746 252815 256686 294181 297072 4171393 4482683 6141631 5956735 999538 1030358 278505 246461 257299 259766 294383 287194 280157 281632 198443 200083 659394 605599 1408017 1366293 409040 405542 590554 595294 737132 714262 755050 765608 800329 802351 774814 865092 1853605 1951721 1213790 999561 653257 640799 765742 765301 802576 802486 824400 838856 943343 939315 4776023 4956956 39.65 71.4 1
09:46:37 2024-01-25 636009 630199 196508 193903 308420 315657 325300 323814 210658 208396 252815 261213 293484 297563 4171393 4481930 6144601 5956735 998842 1030138 277269 247467 256723 259547 296143 285878 280245 281659 200050 200887 661684 605599 1383106 1367195 405714 405533 595313 595919 739873 719527 752175 761706 801465 810462 776503 866250 1852297 1943051 1180481 996600 648627 639280 764087 761242 800302 809200 825610 836642 944446 937565 4792932 4966309 39.65 71.4 1
09:46:38 2024-01-25 636276 630226 196547 194401 310331 315879 325826 322081 214321 207781 252815 257895 298315 297527 4168420 4404726 6173851 5958125 992486 1032332 278627 246634 258917 258858 295935 286831 280157 281659 198133 199770 672078 605291 1395672 1377411 408081 404581 593534 595476 735235 718360 755953 758991 801207 815318 774191 863255 1850917 1940297 1202490 1001745 649467 640566 765742 762865 801438 810250 825731 833562 941972 937335 4811389 4966309 39.65 71.4 1
09:46:39 2024-01-25 642180 629294 195933 194269 308385 314661 325862 324498 210218 208756 252779 256686 292697 297167 4162040 4448983 6126726 5938894 988827 1030138 278571 246254 256758 258645 295419 285842 280192 281427 197548 201028 645300 611398 1402376 1366293 410250 405509 593015 597174 734567 719453 761250 759655 797954 811712 777129 860721 1846870 1925564 1193423 1006030 649549 641044 770105 761205 797876 808468 828036 836839 936477 937637 4838907 4962770 39.65 71.4 1
09:46:40 2024-01-25 641992 630961 196240 193220 309280 315915 324974 324703 210218 208431 252743 256686 293768 297563 4162040 4460191 6127001 5947369 985744 1030142 278536 246669 256758 258677 296560 285878 279306 282753 197513 200432 652347 609931 1384384 1364843 409345 405831 593015 599326 734009 718360 761250 758502 796788 811365 779081 862639 1844242 1926339 1198724 1009544 647209 638340 768364 761058 794509 811392 829968 832342 936958 937637 4853089 4956956 39.65 71.4 1
09:46:41 2024-01-25 638491 632239 197162 194410 308099 315951 324974 324992 210218 208431 252815 256686 293357 299392 4162579 4469754 6127001 5947369 982478 1032332 278571 246634 258346 258495 295834 286790 281114 283040 197548 201028 655166 609061 1387637 1361805 409345 404261 592141 598790 732447 716472 759887 760735 796771 811401 779417 862639 1846870 1927369 1198724 1010339 647669 638340 769452 761205 796743 810214 830435 834785 936441 944575 4854147 4954478 39.65 71.4 1
09:46:42 2024-01-25 638454 630285 196585 194405 308380 317514 324974 324992 210511 208431 252815 256720 293768 299815 4168420 4486100 6146442 5947970 981780 1030225 279847 246634 258346 258495 294711 286754 278496 281962 198188 200432 652347 608193 1391949 1364843 409019 404581 589420 596801 731782 715458 756328 760462 796771 815712 779454 860796 1843933 1920143 1196840 1011060 647615 637402 770543 760128 793422 811320 830005 833488 935549 942978 4849204 4961552 39.65 71.4 1
09:46:43 2024-01-25 638491 628824 197167 194401 310044 317738 324721 324992 210511 208431 252815 256651 293357 299355 4159520 4482494 6141500 5948246 982478 1028568 278610 246634 258310 258097 295240 286826 279240 282134 197513 200713 653756 607974 1395713 1364843 408947 403905 591423 597942 731746 715421 756255 758406 797337 816290 782674 863927 1844242 1930223 1198724 1011781 649003 638316 769011 762862 793386 811392 833844 834044 935439 942204 4839825 4964031 39.65 71.4 1
09:46:44 2024-01-25 637480 631272 196542 194405 307848 317738 324974 324498 210658 208396 252779 256651 292110 298798 4162040 4489552 6136550 5955861 984438 1030358 278272 246634 258346 258275 294754 286719 279336 281892 198409 200363 652347 606127 1388633 1363875 408658 403337 585744 599640 731192 714335 755617 758943 795171 813675 782674 861343 1845555 1932850 1208058 1010339 649467 636506 768974 763403 795401 809038 831619 837399 934777 941977 4820396 4958013 39.65 71.4 1
09:46:45 2024-01-25 640360 630661 195929 194951 306918 315951 326812 323742 210511 208396 252743 258220 292556 296546 4167980 4476626 6136550 5951613 986548 1029371 279810 245839 257912 258858 293984 287599 279354 281821 197513 200363 655166 611449 1387567 1361805 410576 404545 589005 596213 733894 713325 758930 761278 795771 807873 781249 862615 1845613 1938467 1215735 1013823 652290 638316 772299 765534 796797 809113 830435 837200 936728 939315 4792932 4964031 39.65 71.4 1
09:46:46 2024-01-25 643136 630844 195327 194951 307378 315951 326812 323778 210658 208721 252279 256686 293896 295345 4162040 4511607 6123457 5939000 990078 1030101 280473 246218 257480 258858 293124 287396 279696 281953 197548 200363 655166 612550 1387641 1364843 411448 405759 589975 596213 733393 713266 760172 763476 796935 807873 778424 863851 1846870 1935228 1194957 1013065 653192 637863 772299 767203 797876 811673 832917 837200 935549 942806 4833676 4964273 39.65 71.4 1
09:46:47 2024-01-25 637443 629267 196210 194405 307374 317738 325300 324498 210806 208396 252779 258254 293768 297491 4167980 4482494 6136550 5955584 987382 1031687 279847 246183 258346 258858 293053 287158 279275 281892 198326 200363 655166 612550 1410125 1364843 410503 404545 589340 595846 732819 714372 758479 762627 795771 810223 779527 860833 1845050 1938351 1194957 1013225 651362 636506 772422 765498 797876 813397 831737 834674 935512 937529 4825449 4947305 39.65 71.4 1
09:46:48 2024-01-25 639302 631268 196244 194951 309556 315951 326595 324006 210806 208396 252815 258254 293768 297246 4162040 4476626 6127225 5955861 987958 1031600 279454 245839 258310 258858 293856 287729 279909 282015 197548 200713 655166 612550 1394528 1364843 410540 405152 589755 597942 733375 713362 759594 761242 798064 809082 779564 862137 1843038 1943874 1193074 1015398 654189 638316 771750 768604 797876 810453 832730 838393 936875 939315 4810970 4943743 39.65 71.4 1
09:46:49 2024-01-25 642189 632025 195933 194819 307378 315951 326812 324042 210658 208361 252493 257468 294701 296735 4171393 4485951 6136550 5951613 991612 1030101 280354 246218 256687 257720 294063 286871 279696 281856 198098 200432 655166 612625 1380435 1360013 411813 405867 589754 597942 734935 713867 761906 764560 798064 808781 778387 862561 1845659 1943051 1198724 1013225 655122 638195 770105 767785 796470 809272 832100 839439 934115 939315 4791152 4947268 39.65 71.4 1
09:46:50 2024-01-25 642262 631141 195865 194955 308314 315951 327274 324233 210511 209082 252779 256651 294594 295677 4162040 4539744 6108574 5947369 994520 1028605 279489 246634 256687 262906 295834 286813 280122 281856 198133 201028 632616 611238 1389480 1355623 410540 408236 591451 599215 737186 715421 759632 765645 793486 808248 782441 862598 1844386 1943051 1200607 1010339 654618 639224 768974 767785 795047 808701 835184 839513 934299 939279 4784409 4954328 39.65 71.4 1
09:46:51 2024-01-25 640336 630853 195895 194761 308204 315951 326812 324992 210071 208721 252815 255871 294701 296546 4167980 4543940 6108574 5960985 1001038 1030221 277677 247396 256723 258858 293778 286517 279076 282753 197444 200398 656575 602147 1409191 1360977 408498 405903 591232 595846 738068 714354 755146 763476 795171 807108 779564 867671 1848354 1955177 1183110 1001745 652913 636432 765176 765424 799012 802378 833717 839550 938057 938135 4784409 4961874 39.65 71.4 1
09:46:52 2024-01-25 635535 631150 196201 194401 308310 315771 324974 324992 210511 207746 252815 255871 294181 297599 4167980 4521061 6120893 5956735 1001038 1030101 277738 247396 256723 258858 295204 286835 279236 283789 197548 200363 657984 603841 1396164 1360013 407778 405867 591455 595846 736564 712820 755617 762358 795771 807108 779564 866399 1849667 1958817 1196544 1001745 651400 639002 765176 768766 800149 806917 832137 842022 939425 939467 4788825 4932875 39.65 71.4 1
09:46:53 2024-01-25 636427 631114 196508 194123 308332 317738 324721 324066 210658 207746 252815 257215 293413 298176 4158615 4503306 6136550 5960985 1002467 1028642 278381 246634 257299 259766 294376 288170 278457 281856 199753 200398 657984 602147 1394384 1360977 408498 405470 585780 597942 737605 713325 754468 763476 797499 808248 781005 867671 1849667 1958685 1202301 1001745 651400 636429 764529 769349 801289 809404 830360 839588 940870 940985 4786910 4954665 39.65 71.4 1
09:46:54 2024-01-25 634238 633928 196474 194405 308270 318144 324974 324727 210771 207746 254245 256295 294737 297239 4162040 4534708 6140409 5960985 1002467 1030101 277656 246669 256723 262906 295240 287158 278671 282872 198409 200398 661684 603841 1416674 1362908 405714 405867 586104 597942 738322 713362 753468 763476 796935 808248 779564 867671 1852297 1958891 1204220 1001745 652328 635944 763536 765424 800149 809404 830211 839550 940870 938964 4790337 4963263 39.65 71.4 1
09:46:55 2024-01-25 634238 629674 198241 194264 308270 315879 324974 324992 210511 208478 252707 255871 294181 296618 4167980 4528227 6126729 5956735 1001038 1029371 278078 246669 256723 258858 295141 286754 278422 281927 197548 200083 669217 603841 1390828 1362908 405714 405831 588918 597095 736236 711310 754766 762395 798064 809390 778154 867054 1849667 1964819 1213815 1001471 653257 636429 763536 767771 799735 808257 830538 841235 940870 938282 4744937 4961739 39.65 71.4 1
09:46:56 2024-01-25 633787 629267 196380 194739 307273 317738 326522 323059 211255 207712 252490 257152 294388 297491 4165009 4466613 6126963 5956735 1001038 1030138 278078 246634 256723 259766 293409 287635 279696 280999 198581 199735 663622 603998 1392199 1367753 408081 405867 588918 595515 737142 714317 752896 765645 797263 808248 774981 867671 1853614 1953141 1184179 995959 655122 639733 767809 765878 802006 802486 829073 843111 946231 939651 4722059 4954786 39.65 71.4 1
09:46:57 2024-01-25 634690 630221 197962 194405 307374 318455 326812 324006 210806 207712 253724 256617 294523 297599 4162040 4497578 6136550 5944228 998189 1028605 279581 246669 256723 258858 294376 286280 278549 282753 197513 200398 657984 601719 1409757 1360977 408498 405939 585816 598790 737605 713362 755042 763205 796935 807108 779564 867671 1849667 1957297 1194625 1001745 652328 635495 763536 767240 799168 808239 829844 842580 940722 940801 4769016 4952441 39.65 71.4 1
09:46:58 2024-01-25 634164 631073 196201 194405 309219 318187 324721 323862 211100 207677 252815 256651 294118 298176 4158615 4512381 6163060 5960985 1001752 1030138 278078 246669 257480 262906 295204 288040 278566 281927 198581 200398 679300 602184 1407458 1364843 408045 405903 585816 597518 738163 713362 753394 762935 799025 809390 779012 867671 1849667 1958817 1194957 1001745 653257 637366 764619 768395 800302 807099 828074 841459 943434 938135 4745087 4964205 39.65 71.4 1
09:46:59 2024-01-25 634578 633049 196448 194951 306450 317738 325791 323059 211290 207781 252815 257042 293413 297009 4171393 4475851 6136550 5951613 998189 1029605 278113 246598 257335 257685 293444 288076 279814 281427 198409 200049 662212 602612 1393975 1364843 408081 405867 589005 596213 738068 714409 752286 765645 797862 809122 774981 866399 1852297 1953141 1206257 998119 654655 641129 765250 765878 802304 802558 825610 839091 944011 939521 4716639 4964205 39.65 71.4 1
09:47:00 2024-01-25 636502 633067 197406 195467 307308 315951 325563 322795 214400 208152 252707 256651 294181 296820 4167056 4478747 6145875 5956735 1000325 1030138 278307 246634 257299 259766 292682 287873 280122 281113 198581 200049 662212 603998 1408527 1364843 408081 405831 589754 592701 736661 714409 752896 765645 799025 807108 776944 865130 1854932 1953141 1204373 999452 654189 641129 765742 765842 802576 807113 825573 839128 943306 937952 4750521 4957117 39.65 71.4 1
09:47:01 2024-01-25 638320 634148 197684 194845 308173 315699 325862 322988 210511 207746 252815 258934 294416 295570 4158615 4473307 6144788 5951613 1003898 1029334 278540 246634 257154 257940 294340 286517 281181 280685 198720 200363 659922 606462 1385352 1370171 409272 408236 589565 594417 737642 716980 754002 765102 799626 807108 774925 868202 1854932 1949529 1197120 998865 653659 642074 765742 765608 801438 807099 827538 842246 943306 940645 4781665 4964205 39.65 71.4 1
09:47:02 2024-01-25 634065 633062 198535 193927 309577 315663 327968 323970 210658 208396 254841 261178 293853 297167 4158615 4474008 6136550 5951613 998805 1030138 277462 247778 256723 258858 295935 285878 280249 281436 198271 200363 655166 600902 1412957 1366293 405714 408236 592687 596213 737642 718247 753394 761278 797862 809390 774925 867671 1854932 1945994 1204373 995300 649549 640222 763536 762898 800869 807864 828074 839871 946056 937565 4791152 4983156 39.65 71.4 1
09:47:03 2024-01-25 634781 632167 196474 194300 310332 315735 327737 322844 214585 207746 252815 259663 293768 297095 4161582 4411522 6173851 5951613 991003 1030225 278571 246092 258346 258858 294055 286741 280157 281462 198581 199735 665031 606388 1373563 1374063 409308 405188 592141 591427 733913 717489 755841 758443 801962 811473 774925 861336 1844386 1934535 1193074 1003884 649549 642074 767919 763439 802576 810820 825610 836010 944011 937565 4834854 4976090 39.65 71.4 1
09:47:04 2024-01-25 642642 632797 196448 194300 309856 315469 327737 324583 210078 209048 252779 257290 294181 296820 4167980 4449854 6140148 5938894 987457 1031604 279810 246634 257912 262501 295240 286316 281475 280999 198409 201028 669158 612550 1401873 1370171 410576 405867 594275 596359 733485 719335 759632 761278 799062 811473 777129 860039 1848354 1922539 1195272 1005179 649549 641129 770543 761242 798037 809073 830435 838468 937802 945718 4860079 4976090 39.65 71.4 1
09:47:05 2024-01-25 641728 631900 197098 194264 308275 317666 326776 324884 210736 208762 252635 256686 292591 300493 4159841 4477079 6145875 5939000 985280 1030138 278571 246634 257515 258858 296915 286079 280122 282863 197513 201028 650938 609931 1387341 1364843 409634 405831 593015 598790 736010 718507 759632 756799 796935 811581 781025 860076 1843038 1928368 1193074 1010026 648627 635980 768327 760587 795107 810857 832402 834748 935549 942942 4830447 4971540 39.65 71.4 1
09:47:06 2024-01-25 639157 631126 198241 194884 308239 317666 326812 324884 210091 208582 252599 259113 293768 297311 4162040 4486354 6143510 5939000 983251 1030138 279408 246634 257515 258677 296143 286316 279306 282753 197479 200432 653756 609061 1386750 1364843 409960 405903 592833 599751 735571 717231 759632 756835 796935 811581 781850 863851 1843038 1922978 1208058 1009544 649931 635980 767747 761706 795707 810250 834882 834155 935549 937601 4832461 4956956 39.65 71.4 1
09:47:07 2024-01-25 639377 632025 197079 194774 309588 318151 327274 324884 210806 208582 252635 258151 294039 297239 4162040 4486594 6131552 5947369 985141 1030138 278536 245874 258382 258858 294098 287877 279271 282470 198133 200432 653756 611238 1437709 1363875 410830 404581 586140 597942 731805 714409 756291 761278 796935 811473 781259 861559 1844348 1937548 1213815 1012456 653257 637366 770543 765842 797435 808810 830435 839871 935549 939315 4783553 4956956 39.65 71.4 1
09:47:08 2024-01-25 643210 632989 197684 195219 310026 315699 327505 323898 210771 208326 252562 259956 294487 296403 4167980 4474785 6136035 5948246 988664 1029615 280306 246352 257551 262757 293821 287432 279731 281989 197548 200398 643641 612550 1385670 1362908 411813 405795 586176 595003 733894 714409 761906 763476 798064 809047 778424 860076 1845659 1942328 1200607 1011017 653257 637889 770543 765842 793386 807099 831811 839662 934188 939315 4780994 4954665 39.65 71.4 1
09:47:09 2024-01-25 640286 629303 198241 194778 309812 316963 327664 323898 210771 209013 252635 256583 294523 295986 4162040 4511420 6113544 5944676 994520 1029371 279419 246669 256723 262828 294340 286754 279731 281993 198133 201028 632212 611238 1390115 1355623 410613 408236 589529 599368 735977 715421 760209 765078 795771 809390 780706 863863 1848354 1938351 1200607 1007358 653257 637402 767784 765842 793386 807099 833030 839128 935549 938062 4780994 4952415 39.65 71.4 1
09:47:10 2024-01-25 640323 631150 195895 194405 310469 315663 327664 324812 209973 208943 252671 257846 294389 296820 4163595 4537578 6108574 5938004 997326 1030138 278348 247431 256723 262941 295879 286754 280192 282846 197479 201344 652523 607327 1408540 1355623 408694 408236 589311 599640 738489 716472 758516 765645 795807 808248 783033 867054 1848354 1948141 1200607 1004325 652328 634562 765742 764723 796834 807099 832439 839128 937802 939315 4739271 4933150 39.65 71.4 1
09:47:11 2024-01-25 634690 629334 196244 195087 308293 318006 328164 323754 211411 208187 254136 256583 294706 297347 4163595 4479033 6150417 5956735 1001038 1029991 278597 246669 257515 262906 294340 288211 280122 281427 198443 199770 663622 604812 1391651 1367959 408081 405903 586176 593887 736564 715458 755953 768844 797898 809572 776700 867396 1853614 1953141 1215735 998865 653257 640222 765199 765915 802576 802558 825647 841551 944717 937988 4731393 4951133 39.65 71.4 1
09:47:12 2024-01-25 636465 632020 196244 194405 309320 314966 325826 323754 210960 209025 252526 257485 294594 297347 4160366 4470255 6136550 5947369 1003898 1029641 279869 246704 255934 263049 294055 286307 281047 280999 198409 200223 655166 606462 1381610 1364843 409308 408236 593015 592373 738794 718507 756291 763476 800191 807108 774925 867671 1853297 1943973 1206257 995959 651400 641804 763536 764523 800302 809381 828036 839662 941972 937565 4776365 4951133 39.65 71.4 1
09:47:13 2024-01-25 632205 629303 196547 194405 312275 315951 325826 324042 210630 208513 254423 258173 293825 297491 4157650 4459550 6136550 5947369 998842 1030225 277656 247846 256758 258858 294954 285878 280584 281462 200050 200398 655166 606537 1390862 1368230 405750 409122 594275 594124 738199 718247 754766 763476 797898 806737 773849 866436 1852141 1943973 1186027 996718 649549 640675 764656 763439 800302 806692 828036 838468 943306 937565 4783553 4956956 39.65 71.4 1
09:47:14 2024-01-25 633095 629294 196551 194401 310478 315951 326595 323095 214656 207538 252562 258934 293520 297383 4163595 4408103 6162193 5946536 995351 1030225 277427 246669 258096 258787 294954 286316 280157 281694 197582 200154 655166 603993 1399315 1374063 405750 405831 595538 594367 737022 718247 754766 759053 802566 811401 775017 864514 1849667 1940297 1202490 998828 649088 640222 765742 763168 802502 811428 824437 836047 946727 942978 4783553 4966309 39.65 71.4 1
09:47:15 2024-01-25 639905 630925 196244 194405 308376 315404 326846 323059 214286 208756 252743 258082 294416 296973 4161109 4398957 6162155 5948639 994520 1030225 278518 246634 258346 258927 294811 286754 280157 281892 198098 199596 672078 605445 1397543 1375460 408694 405188 593015 595476 735977 717197 754589 759053 802602 815716 774925 863900 1849667 1937548 1181636 1001745 649088 642074 767374 763439 802465 811428 825647 837238 944717 942942 4832461 4962770 39.65 71.4 1
09:47:16 2024-01-25 641280 629965 196244 194405 309276 315657 325897 324546 210364 209117 252779 257111 294174 297239 4167056 4430741 6144414 5938004 987885 1032083 280236 246598 258165 262906 296119 288017 282337 280999 198443 200432 653756 612550 1386528 1372115 412141 405831 593855 595332 734004 719299 758516 761242 800227 811545 774667 860076 1848354 1916140 1125744 1006717 651400 642074 770543 762898 799168 810344 830435 837871 937838 945014 4858583 4954478 39.65 71.4 1
09:47:17 2024-01-25 640336 629956 197158 194405 308420 315951 324974 324992 210511 208431 252779 256720 293484 300026 4160119 4477814 6142894 5943130 983251 1028873 279209 246634 257515 258495 296143 286517 282275 283043 197548 200432 643331 607969 1387637 1364843 409960 405867 591814 599640 733894 718507 760126 756835 795807 816172 781887 860609 1843038 1931103 1185540 1009581 649467 636466 768364 763439 795707 811428 833919 836010 936875 937637 4821068 4933187 39.65 71.4 1
09:47:18 2024-01-25 636579 630830 196240 194946 307409 317738 325300 324763 210511 208106 252526 258289 293884 297036 4162579 4481092 6134132 5947093 985202 1030138 279732 246352 258275 258858 294305 287320 279271 282548 200318 200293 653756 606201 1396910 1363875 409924 404581 585888 597942 732856 715458 757886 761008 796935 811581 781923 862902 1844386 1934805 1193074 1012456 651400 636466 771635 765041 798037 809073 830042 838468 938204 937529 4792932 4947343 39.65 71.4 1
09:47:19 2024-01-25 643062 629303 195933 194951 307409 315951 325563 324498 210806 208106 252387 257503 294594 296762 4162579 4490668 6134132 5959460 986548 1029334 279810 245839 258310 259587 294269 287846 279783 281900 198098 200525 655166 611487 1398267 1364843 411776 405759 585550 597942 733894 714409 760051 763476 797794 811437 781296 863480 1844348 1940297 1194957 1012456 653257 637853 770543 765878 797435 809381 831774 839662 934188 940645 4787827 4933150 39.65 71.4 1
09:47:20 2024-01-25 643099 630181 195938 194951 308094 317412 325300 323454 210364 209556 252815 256686 295116 296582 4162040 4531542 6115374 5961692 996474 1030064 279923 246669 256723 257940 294711 287450 280122 281856 198133 201168 633602 611549 1404383 1355623 411776 408812 589529 599368 737022 715421 762123 765645 796935 808176 780856 865130 1844386 1941673 1200607 1008074 653257 637889 768455 765878 795401 807099 834252 840917 935549 938099 4784409 4933187 39.65 71.4 1
09:47:21 2024-01-25 636048 630190 196376 194405 308314 315951 324974 324992 210961 207781 254604 256473 293933 297491 4162040 4512914 6131552 5962595 1003084 1031144 280027 247361 257299 259730 294055 287635 279730 281786 198547 200328 657984 603993 1391715 1367753 408658 405903 586140 594966 737642 715421 755841 765645 797826 807873 778975 867396 1850982 1953104 1211896 1000285 654846 638304 765742 768121 802006 802558 828074 840954 941935 937952 4711883 4951133 39.65 71.4 1
09:47:22 2024-01-25 635562 630226 200210 195224 307132 315951 325826 323023 214251 208251 252815 256686 294181 296129 4158615 4472671 6135441 5963738 1003182 1031144 279847 247219 257337 259587 294961 287864 278510 282470 200035 200748 665912 603993 1413065 1359049 409661 408054 591269 597684 738722 714409 756291 763476 798064 808819 781850 867671 1849667 1957297 1219705 1001745 652328 636429 764656 765878 800302 809381 830435 842391 939201 936591 4708523 4948552 39.65 71.4 1
09:47:23 2024-01-25 634662 631272 195929 195224 306883 315951 325791 323023 214436 207781 252815 256651 293449 296122 4158615 4475851 6131040 5971124 1000218 1029954 278396 246493 257337 259515 294198 288323 279306 281989 198581 199862 665031 602612 1395850 1364843 408694 405903 590282 596213 738977 714409 755841 766790 799322 806737 777249 867671 1853614 1953141 1187876 998828 654655 639733 765199 768085 802576 802558 826822 841514 944850 936591 4705857 4954665 39.65 71.4 1
09:47:24 2024-01-25 635562 630217 200250 194951 306883 315951 325791 322760 214436 207746 252815 256651 296161 297203 4158615 4460229 6117932 5963624 1000218 1029325 278418 246563 257373 259265 293877 288595 281348 281861 198409 199735 659394 603715 1395282 1364843 408045 405903 589754 596749 737995 714409 755841 765645 797862 810317 777286 867671 1853614 1953104 1185334 998865 654655 638340 765742 768121 802431 808239 830435 842209 941233 936627 4705580 4945300 39.65 71.4 1
09:47:25 2024-01-25 634415 629298 200322 194401 306918 317738 325300 323059 214436 207781 252815 256651 294594 297246 4152688 4479033 6127225 5951120 1003608 1030239 278202 247255 257408 259587 295026 288130 281348 283021 198409 200049 662212 602184 1394465 1366957 409661 405903 585780 597518 736236 716362 753394 763476 797263 806701 779564 867396 1849667 1955910 1187424 1001745 653257 638340 765199 768121 802006 807099 829253 841514 940567 936627 4712582 4945398 39.65 71.4 1
09:47:26 2024-01-25 635562 630181 200210 194951 307132 315951 325826 323023 210981 207746 252815 256686 293413 296331 4162040 4476270 6131552 5942122 1003084 1032612 279847 246528 257806 259952 294162 288405 279982 284334 198927 200223 665031 604738 1395169 1364843 410755 405759 586140 596176 738977 714915 755841 767336 799025 806773 777286 867671 1854932 1953141 1206257 998119 655122 640133 765742 768121 802576 802558 827448 844315 944717 939315 4731393 4932875 39.65 71.4 1
09:47:27 2024-01-25 636728 630217 195929 194405 309356 315879 325862 324042 210806 208396 252815 257659 294737 297491 4158615 4460943 6136550 5942241 1004521 1032612 279847 248205 256581 259587 296036 286029 281264 281751 198581 200258 656575 603878 1412071 1366256 408081 409172 596492 597058 738090 719807 754039 763329 801962 809047 774981 869565 1852297 1942560 1184179 996718 649549 641166 764077 763439 801438 810214 828074 839662 946905 937601 4783553 4956956 39.65 71.4 1
09:47:28 2024-01-25 634892 629965 196512 194405 308380 315685 325756 322534 214621 208251 252815 258040 294181 297563 4155650 4389846 6173851 5947369 990966 1032612 279847 246422 258930 259551 294811 286575 280052 281786 198616 199909 665912 606592 1392353 1377411 409308 405723 593956 596012 735456 717197 755841 759053 802420 811545 774925 862598 1849667 1940203 1202490 1003884 649549 642074 768327 763439 801332 811428 826822 836010 943343 945014 4822324 4964031 39.65 71.4 1
09:47:29 2024-01-25 640373 629240 196235 194405 309537 314625 325826 324992 210218 209082 252815 257077 294181 297029 4149920 4445956 6132182 5930500 985277 1030138 280026 246387 258096 259444 295413 286137 281764 281321 198650 201169 648119 611675 1384992 1367753 411485 405867 594696 597095 735913 719807 760712 761278 799025 811293 776980 860076 1844422 1916103 1202490 1007838 649088 641129 770543 760550 798037 811464 829968 834822 937838 945681 4839825 4958201 39.65 71.4 1
09:47:30 2024-01-25 639339 630826 196585 194405 308129 317738 326812 324992 210701 208431 252815 257077 292556 299355 4162040 4467300 6132182 5938004 982334 1028642 278571 246422 259294 259226 295476 288476 281348 282611 198305 200713 655166 608844 1389342 1368724 410213 405188 585852 598790 734044 717772 758930 761205 798064 811581 782849 861299 1840421 1934805 1191190 1012456 653257 637402 771635 764723 798037 809038 832166 839065 938204 943494 4790386 4933150 39.65 71.4 1
09:47:31 2024-01-25 642147 629267 195899 194814 307839 315951 325300 324042 210658 208721 252743 257468 294701 296762 4158615 4485951 6131552 5938004 991612 1027401 280394 246426 257663 260246 294091 287495 282144 283016 198478 200328 655166 613501 1386158 1359478 412637 408236 589529 596916 735977 716389 768301 765645 798064 809082 779527 864981 1848354 1943051 1198724 1010299 653257 640133 769452 768121 795107 807099 834882 843147 935549 939315 4780994 4947717 39.65 71.4 1
09:47:32 2024-01-25 639868 631137 196235 194703 308385 315951 324974 323921 210511 208431 254281 256398 294388 297036 4155650 4531044 6109467 5956735 1001038 1029656 277656 246669 257515 259226 296668 287585 281312 283135 200601 200888 657984 603993 1415925 1358276 409661 407764 592141 597611 738794 715421 759043 764228 797499 811327 783789 868946 1852297 1958685 1192706 1003171 652328 636429 765139 765842 800302 809381 829342 839128 944048 937988 4711883 4951133 39.65 71.4 1
09:47:33 2024-01-25 634928 630706 196542 195224 307347 317738 325826 323059 214471 207781 252815 256720 293896 297491 4152688 4464836 6127001 5948246 998189 1029380 278147 246634 257266 262537 293444 288027 282743 281649 200601 200293 665912 603993 1396064 1364807 410245 405759 590554 594966 735165 714915 753468 764966 801395 809011 778975 867671 1852141 1956859 1187424 1001745 653257 637402 765742 768121 801438 805522 830435 839128 941972 939315 4703177 4945559 39.65 71.4 1
09:47:34 2024-01-25 634657 629303 200389 194951 306489 318187 325791 323550 214286 207781 252815 256720 296161 297491 4152413 4476307 6136550 5948487 1001038 1030138 278330 246669 257515 262537 295879 287635 281312 282505 200176 200748 660274 603993 1393087 1361411 409661 408090 592270 598532 742000 714915 756291 764560 798064 810535 781850 869528 1849667 1960589 1198463 1002897 652328 637366 765250 768121 800302 809381 830435 839091 941972 937988 4699144 4945300 39.65 71.4 1
09:47:35 2024-01-25 634415 629294 196547 195361 307347 315951 325862 322988 214621 208396 252815 256686 293207 295498 4149730 4469909 6136550 5951857 1000218 1030101 278501 246669 257335 262537 294376 288332 279306 281993 200601 200608 657984 603993 1399806 1365288 409661 405795 590591 597831 740283 716325 755109 763476 793374 806737 781149 871263 1849667 1957385 1193074 1003171 654379 637853 765742 769246 800302 808239 830435 841551 941972 938651 4699144 4945300 39.65 71.4 1
09:47:36 2024-01-25 635562 630221 200353 195224 306918 317738 325826 323059 214621 207746 252815 256651 294737 297282 4152688 4460266 6122119 5942241 998189 1027149 278536 246634 257335 262537 293444 287635 279731 281667 198754 200608 662212 605724 1391651 1368724 410162 405759 590591 597246 738184 715311 757793 765301 800191 808819 776700 867559 1857557 1953141 1191574 998063 656057 641327 765742 766999 802576 807099 827448 842511 946056 939315 4742613 4947604 39.65 71.4 1
09:47:37 2024-01-25 635950 630706 196244 194405 309285 315879 325862 324042 214251 208431 252815 258273 298579 296403 4152688 4458124 6136550 5938004 1001722 1030138 278571 247652 255934 262792 296143 285878 280815 281984 198443 200432 656575 605724 1412993 1371130 409661 408090 593910 597831 740167 721573 753782 762174 800191 811437 776700 867671 1856195 1940297 1179229 997428 650436 641166 765139 763439 803638 811428 826859 839065 948317 945681 4783553 4944402 39.65 71.4 1
09:47:38 2024-01-25 635829 629042 196376 194405 308380 315685 326811 322796 214321 208431 252815 258075 293768 297527 4149730 4386654 6160138 5938004 989559 1030142 279268 246461 258382 259583 296143 286866 280157 281462 198789 199770 660803 608627 1385789 1378491 412590 405542 594385 594916 733821 718980 759080 760075 802383 811545 774925 860076 1849503 1938922 1202490 1003171 649549 641854 769452 764523 802576 811464 826822 837238 943343 943796 4811427 4962129 39.65 71.4 1
09:47:39 2024-01-25 640373 630372 196244 194269 309785 314919 325300 324992 210218 208902 252815 257077 293564 297282 4152688 4448983 6123457 5920190 986015 1027282 278571 246634 257515 262537 296497 285842 280161 281927 197479 201063 643891 609931 1382699 1367032 412002 405651 594440 598847 737796 719527 760564 760735 797954 811401 780706 862598 1843038 1929705 1185540 1010744 648540 636466 770068 763439 795743 811464 833660 834785 935549 942942 4804567 4947604 39.65 71.4 1
09:47:40 2024-01-25 636548 627494 196551 194405 307409 315951 324811 324498 210884 208431 252815 258323 293768 297491 4158615 4470507 6109505 5938004 984438 1027112 279419 246218 258382 262906 294408 287670 279731 281892 197582 200432 655166 611675 1386930 1364843 412885 405506 590554 598145 733922 716352 760638 764449 797954 813981 780559 862561 1844349 1932480 1193074 1013177 655780 638340 771635 769934 797472 806728 834609 839700 934188 940645 4774174 4945300 39.65 71.4 1
09:47:41 2024-01-25 640323 629303 195933 194410 308129 315951 325528 324992 210218 208838 252815 255905 298579 296194 4149730 4534331 6093822 5937103 994520 1027075 279349 246598 256687 257905 294305 286754 280122 282888 198098 201449 635435 610802 1391606 1354520 412126 408847 593075 602353 738068 716325 762187 765608 795551 810462 782812 868390 1852297 1938277 1202490 1007463 653257 638242 768492 765878 797876 809381 834845 843384 935549 939279 4769016 4945300 39.65 71.4 1
09:47:42 2024-01-25 636548 630190 196512 194708 308341 315915 324974 324992 210511 208396 254245 256398 294388 297599 4155174 4517977 6099248 5946482 1001038 1030064 277656 246669 257083 262757 295834 286683 279271 283383 198629 201344 649528 606462 1394935 1352480 409272 407873 593075 599161 741219 717268 760164 765608 796752 809281 783640 869416 1852297 1953643 1200607 1004599 654127 636393 767360 765805 798037 809404 832402 844690 939201 939315 4722021 4945300 39.65 71.4 1
09:47:43 2024-01-25 633787 631259 196517 194405 307343 318412 326812 324006 210806 207746 254245 256686 294309 297036 4152210 4460229 6126729 5947369 1000325 1028596 278536 246669 257834 259801 294063 288279 279661 281856 198720 200363 665031 603998 1401829 1364843 409272 405903 585789 596772 740246 717410 755580 768368 802603 811108 780450 867485 1856195 1958685 1211907 998828 655122 641781 767322 768729 802576 807099 829944 844020 946056 941041 4728910 4952361 39.65 71.4 1
09:47:44 2024-01-25 636474 630226 196372 194405 309285 315879 327043 324006 211241 208721 252815 256651 296786 295986 4152210 4458124 6135685 5946482 1003185 1030868 278536 246669 256292 259337 296107 286280 281012 281971 198409 200398 655166 609118 1383776 1367753 408045 409101 593983 597174 742274 722562 754244 765078 802603 814021 779340 868796 1856195 1940887 1207434 997428 649549 641129 767360 764523 804721 809038 830435 840635 947398 942905 4778144 4945398 39.65 71.4 1
09:47:45 2024-01-25 634415 631259 196995 194405 308349 315951 325791 323514 214621 207746 252815 258220 294181 297275 4149249 4401985 6162268 5938004 991670 1031600 279476 246598 258382 259730 295240 287495 280157 281427 199379 200049 663622 606388 1396702 1374063 410576 405795 594069 595296 735456 719380 756508 762248 805457 811401 774814 864488 1850880 1934224 1204373 1006030 651400 643441 769997 765387 802576 811392 830435 838430 941789 944274 4825223 4961739 39.65 71.4 1
09:47:46 2024-01-25 640291 631109 196517 194059 309754 315879 324846 324992 210218 208902 252779 257255 294388 297246 4158615 4455335 6118207 5938004 988123 1029830 279349 246634 257515 258858 296978 286043 280788 282718 197513 201168 653756 609931 1384680 1377830 410576 405903 594696 600235 736614 718210 763428 760698 798939 818027 781075 866293 1844242 1927708 1193074 1011781 649088 640186 770543 762898 799012 811428 832805 838468 939165 945536 4839148 4954665 39.65 71.4 1
09:47:47 2024-01-25 637480 630826 198516 193788 308385 315951 324974 324992 210658 208756 252224 257255 294388 297599 4152688 4461347 6127225 5929514 986548 1028605 281705 246634 257912 262906 296560 285721 280126 281927 197513 201028 640551 609931 1383583 1364843 410576 405903 595648 599640 737022 718210 762991 760884 798975 818027 783789 867112 1846870 1929079 1221794 1012503 650395 641129 771911 763439 798000 816281 834808 835936 938204 945645 4839825 4952459 39.65 71.4 1
09:47:48 2024-01-25 638311 630830 197162 194401 309024 317738 326812 324992 210806 208576 252815 257255 293875 299065 4152688 4464331 6117899 5942241 980276 1029334 278627 246352 259109 258858 295691 287477 279271 282753 198133 200770 653756 609136 1392184 1363875 409887 405473 591269 599640 733894 716980 760277 761242 797904 818607 783789 863142 1846870 1927369 1194957 1012503 649931 638158 770543 764523 798000 811536 836937 837512 936958 944977 4837347 4954665 39.65 71.4 1
09:47:49 2024-01-25 638533 630830 196547 195224 307848 318455 325756 324138 210806 208756 252815 257792 292520 297527 4158615 4467300 6136550 5946482 983699 1030101 278571 246254 259144 259222 294340 287635 279792 281896 198409 200852 647500 609196 1430613 1364843 410576 405795 585816 599368 733894 715421 760014 762286 798064 811545 784907 863142 1848249 1935385 1198724 1015305 655122 638122 773789 768048 799735 809038 830005 841835 938204 942806 4805058 4957271 39.65 71.4 1
09:47:50 2024-01-25 642189 631272 195929 194951 307848 317738 327274 324474 210658 208867 252779 257468 293413 295579 4158615 4486204 6132182 5938004 991336 1030101 280271 246634 256723 263013 294340 287396 280227 281927 198409 201028 655166 611562 1390417 1355623 412433 408812 585852 599215 737307 715421 762338 765645 798064 809047 780375 867581 1852141 1942096 1200607 1012492 655122 639550 772299 769971 797876 809002 832402 842209 938292 941903 4784409 4958201 39.65 71.4 1
09:47:51 2024-01-25 642226 630190 195929 194951 308314 315951 325791 324727 210658 209855 252815 257077 294138 295570 4158615 4531091 6108574 5938004 994520 1031069 279154 246669 256723 257940 294997 286754 280157 282011 198443 201660 643362 609931 1398969 1354662 411485 409390 591232 599640 738068 716980 762991 765645 796935 809390 785691 867054 1853462 1938055 1178632 1010339 655122 639806 771201 769971 797309 809272 834845 842809 935549 940801 4780994 4952415 39.65 71.4 1
09:47:52 2024-01-25 641762 630190 195938 194562 307848 315951 325791 323682 210511 209117 252779 257607 294594 295641 4152688 4530365 6099248 5938004 994520 1027259 278536 246669 256723 257940 293778 286719 280122 281892 198409 201660 638253 609931 1392622 1352480 410613 408810 591269 599382 737642 717489 760749 765078 795771 809390 783789 867671 1852141 1947587 1202490 1010339 655122 639098 769552 769971 797309 809272 837573 842096 936875 939315 4778421 4933150 39.65 71.4 1
09:47:53 2024-01-25 640181 630226 196235 194405 308314 315627 325300 324667 210218 208431 252815 256261 294701 296338 4158615 4528227 6099248 5947369 998189 1028715 277621 246704 257299 262721 293984 286754 279271 283185 198409 200852 657456 603804 1395031 1360977 408694 408236 590815 597611 737305 714915 756291 765102 798064 809390 781887 869528 1849667 1962519 1202301 1003847 653192 638316 765705 769971 801364 810489 831544 841984 941862 939315 4688115 4939389 39.65 71.4 1
09:47:54 2024-01-25 633058 632801 195938 195228 307813 315951 326776 323059 211424 207781 252815 256686 294181 295641 4149249 4444302 6109467 5938004 1003786 1030138 278501 246634 257551 257940 294726 286754 281012 281275 198754 200363 660803 606462 1411764 1365692 410540 408236 591269 596176 738430 718507 755681 765915 802602 809390 776430 869285 1853605 1955177 1202667 1003570 656057 643713 768974 768877 804858 810185 829067 844465 947398 937529 4762692 4954665 39.65 71.4 1
09:47:55 2024-01-25 634690 630217 197029 194300 309781 315879 325862 324498 210560 208396 254281 255871 294737 297239 4152688 4460599 6144788 5939000 1004086 1030106 278754 247396 256687 262721 296143 286481 281440 281856 198581 200852 657984 604308 1407060 1370171 408045 408812 594019 597942 738758 720987 759349 763476 801962 811437 777286 871577 1853614 1941226 1204373 1000199 651326 641327 766756 764412 804858 811284 827576 839513 949342 947019 4794861 4943743 39.65 71.4 1
09:47:56 2024-01-25 636732 630830 196542 194145 310473 315951 327534 323023 214286 208721 252815 258254 294701 297527 4152688 4402022 6159849 5938004 986548 1030358 279910 246634 257948 262757 295691 287275 281637 281632 198754 200852 655166 612625 1405982 1372115 412784 405867 594696 594161 734935 720353 763918 762935 802529 811581 774981 861336 1849667 1927554 1206365 1006746 653192 645587 773950 763182 800833 812821 832805 840472 940870 947329 4837347 4961899 39.65 71.4 1
09:47:57 2024-01-25 641691 629303 196551 193793 310002 315446 326812 324992 210511 208431 252815 257255 294181 297599 4152688 4458348 6127225 5938004 983251 1030225 278536 246634 257515 258858 295785 286302 280359 283419 200035 201028 648119 609931 1388155 1364843 410576 405579 596070 599640 735977 719807 762991 758354 797826 816172 781635 864514 1843038 1925601 1198724 1011017 649549 640133 772856 764265 799012 811356 835184 836456 940870 948821 4853666 4954800 39.65 71.4 1
09:47:59 2024-01-25 641519 630389 197167 194405 308380 317738 327129 324956 210806 208431 252815 257255 293207 299355 4152688 4465629 6127225 5929514 985978 1030101 279154 246669 257551 262906 296769 285842 280157 282015 198133 201344 651818 609931 1382404 1364843 411485 405939 598455 599640 735977 719299 761906 759016 797826 816136 780706 863863 1843038 1925276 1211896 1011017 649549 638340 771715 765041 799012 816281 835184 837052 940870 948894 4838997 4947417 39.65 71.4 1
09:48:00 2024-01-25 640300 632989 198241 194405 309962 315326 325826 324726 210406 209082 252815 257468 294388 297246 4149730 4440383 6137129 5928639 985277 1030101 279502 246426 257912 262792 294747 286396 281870 281659 198133 201063 648119 612625 1399564 1366293 412433 405903 595538 597942 735090 720389 762995 762395 800227 811509 780375 862561 1844386 1925601 1189725 1009507 649549 641620 771635 763439 800719 815169 832656 839588 943545 945536 4850795 4947305 39.65 71.4 1
09:48:01 2024-01-25 640336 630440 198525 194739 309714 315584 325862 324992 210511 209117 252490 257434 293449 297246 4158615 4436578 6127225 5925268 986548 1029830 279419 246669 258129 262572 295691 286517 281482 281541 198581 201028 653228 614199 1387597 1369179 412762 405939 594440 597942 735456 720389 761906 763476 800264 811545 778424 862598 1849667 1927489 1193423 1008827 649549 642074 772182 763439 800302 816281 834594 839871 940870 946909 4862414 4964031 39.65 71.4 1
09:48:02 2024-01-25 639847 629489 197167 194405 309971 317666 326812 324992 210658 209082 252490 257365 293449 300493 4152688 4471242 6127225 5937888 987457 1030138 281430 246634 257551 259766 296978 286719 280122 283273 197548 201028 650938 609931 1384975 1364843 410613 405903 597184 599640 737054 718283 762991 761008 799196 816172 783033 863863 1844349 1929735 1189307 1011017 649549 637853 770543 764496 798037 811536 837573 839871 937984 948858 4820396 4964205 39.65 71.4 1
09:48:03 2024-01-25 637443 631277 196542 194951 307830 318492 327737 324956 210806 208867 252815 258289 293200 297311 4143336 4458124 6117899 5942241 985141 1030138 279646 245937 258382 262792 294340 287635 280240 282757 198443 201437 655166 611487 1388313 1364843 412433 405867 589202 599640 735456 715458 762338 764560 793337 811545 783033 862561 1844349 1940026 1196840 1013898 654655 638377 772730 768121 798037 809073 833623 842510 941114 943128 4782666 4954786 39.65 71.4 1
09:48:04 2024-01-25 642987 630625 196551 194951 308345 317471 328127 324775 210218 209702 252815 256473 294701 296331 4152688 4525640 6094907 5938004 995277 1027149 278614 246669 256723 262977 294790 286835 280376 281927 197548 201554 644772 608488 1393908 1354662 410576 409390 593015 599090 737459 717489 761583 765337 796935 809390 784145 867671 1849667 1946642 1196840 1004599 653257 636466 768327 765915 798037 809381 833660 841551 940722 941830 4773234 4952441 39.65 71.4 1
09:48:05 2024-01-25 634653 633067 196474 194405 309529 318187 327129 324270 211290 208292 254245 256686 294388 297036 4158615 4481930 6127225 5948639 1001038 1030138 278182 246669 257515 262792 295276 286611 279505 283419 197548 200398 655166 602188 1416374 1360977 409272 408812 592291 599640 740655 715421 756291 765102 797862 808477 782478 871577 1849667 1958685 1187424 1003884 654189 638340 765742 769283 802576 806728 829968 841514 943343 940801 4716639 4947712 39.65 71.4 1
09:48:06 2024-01-25 634653 633062 196478 195462 308547 318187 325791 323814 211474 208478 254028 256651 294706 297282 4151717 4469909 6136550 5947369 998189 1029371 278627 246669 257515 262721 292945 288197 280192 281856 198754 200083 660803 605674 1407163 1366022 409924 408236 590398 594728 738163 716980 757570 765915 801395 806737 778975 867396 1853605 1953141 1208140 998865 655122 642074 765742 768121 802465 808239 828074 843421 946056 937493 4743719 4947712 39.65 71.4 1
09:48:07 2024-01-25 636649 632171 198760 195189 309829 317593 328200 323023 214761 208396 254119 258075 293889 297239 4149249 4389337 6162343 5939000 992449 1031600 281271 246669 258382 258858 296143 286754 280192 281892 198409 200049 666958 603993 1396250 1374063 409924 405831 593855 596359 737142 718247 755681 761045 806090 816172 774396 866436 1852297 1938314 1204373 1004599 650936 642985 769452 765065 802538 811500 828074 837997 944717 944346 4820477 4966523 39.65 71.4 1
09:48:08 2024-01-25 642180 632171 196440 194264 310118 315699 328432 324884 210511 209117 252815 258934 292591 297022 4152688 4439859 6118505 5925268 985978 1029371 279419 246352 257948 262721 295691 285842 281672 281971 198133 201472 646709 611675 1387696 1366256 412433 405939 598879 599640 735977 720389 762448 761278 797898 811473 779012 862635 1844386 1929464 1193074 1009544 649088 641129 771635 763439 798037 811572 833660 837238 939628 947055 4839825 4971578 39.65 71.4 1
09:48:09 2024-01-25 639905 632349 197098 194295 308270 318819 327274 324884 210736 208396 252815 257255 292591 299392 4158615 4465705 6127299 5938004 983251 1028642 278571 246634 257551 258858 296560 286790 279731 283291 198133 201028 657103 609496 1408314 1364843 410613 405903 594275 598208 735456 719017 761906 761242 798064 816172 784145 861336 1844348 1929079 1185540 1010299 650936 636466 770543 765608 798037 811536 834920 838468 936441 942942 4792932 4966631 39.65 71.4 1
09:48:10 2024-01-25 644016 631923 196141 195224 308235 317702 328200 324583 210736 208943 252599 257434 294706 295713 4150408 4495810 6118505 5934748 987958 1030138 280271 245874 257948 262864 294483 287670 280253 281892 198581 200467 655166 612437 1395295 1361942 413054 405939 585852 597942 737545 715458 763428 765645 797862 811473 781615 864514 1844422 1945994 1196840 1012182 655122 639769 771635 769497 796834 808810 837335 840917 935549 939315 4771602 4943009 39.65 71.4 1
09:48:11 2024-01-25 641061 632994 198241 194920 308239 315807 327737 324884 210056 209562 252671 259113 294274 296374 4152688 4530365 6104645 5925268 993773 1027149 280290 246669 256758 257940 294376 287432 280157 282002 198443 201028 650454 611675 1400416 1357125 412762 409390 589311 599640 738068 716389 762991 765878 798064 809082 784145 867671 1849667 1942603 1206257 1007358 656525 638413 769452 768803 796871 808810 837969 843421 938204 939315 4775010 4938252 39.65 71.4 1
09:48:12 2024-01-25 636585 633026 197216 194774 308279 317666 326812 324956 211100 208582 254928 258571 293754 296957 4152688 4509708 6112687 5948246 1001038 1030138 278407 247396 257948 262757 294238 288658 279696 282478 198754 200432 666440 604812 1392544 1364843 410830 408236 589529 596249 738722 715458 758111 765915 800227 810259 779600 871614 1853642 1957297 1189725 1000322 656057 640133 765742 770410 802502 808239 829844 846237 946727 937493 4724641 4947329 39.65 71.4 1
09:48:13 2024-01-25 636502 634855 196995 194194 309971 315735 327163 324390 210806 208617 254100 258529 295423 297383 4149730 4459512 6163060 5947369 1005332 1031687 279119 247581 256687 257974 294604 286280 281834 281856 198754 201028 657984 607760 1400765 1367753 410540 410259 594696 594966 742536 719807 758442 765645 804307 807837 776627 871177 1857572 1958267 1186027 998138 653257 643897 765742 765608 802576 810214 830435 840880 947398 942905 4784409 4958201 39.65 71.4 1
09:48:14 2024-01-25 634690 631277 197432 194699 309976 317485 328664 324619 211396 208042 254136 258116 293972 297239 4155174 4395883 6126926 5939973 997479 1030216 277656 247987 257515 258858 295785 286683 280549 281856 198720 200398 656046 603135 1398451 1369163 408045 408812 595960 595809 738722 720353 755580 763476 802529 811437 778938 868908 1854932 1943007 1182330 998138 649549 642038 767435 764523 804812 811500 827410 839662 946905 948431 4780994 4958201 39.65 71.4 1
09:48:15 2024-01-25 639455 630826 196504 194951 310223 315627 330076 323682 211065 208908 252671 258151 294487 297239 4154176 4386503 6157685 5939000 995048 1029491 278571 246598 259109 259730 295105 286754 280157 281892 198685 200049 670668 605724 1408210 1377971 410540 405831 592833 594051 737796 719262 756218 761242 806090 816172 777129 866362 1852297 1940297 1182330 1004325 651400 643897 770543 765608 803638 811500 829253 839065 944717 945681 4835803 4958201 39.65 71.4 1
09:48:16 2024-01-25 643741 631268 196551 194405 310188 315554 328664 324812 210595 209492 254100 257937 294523 297239 4160119 4445956 6146022 5928639 989112 1032042 279384 246634 258093 257905 296978 286526 281012 282011 198098 201660 639509 611238 1399263 1364571 412396 408236 596419 601346 737022 721686 764078 760666 799590 816172 781850 864477 1845659 1927480 1198724 1011017 649549 640222 772182 765065 799168 816163 836071 838468 938428 945681 4822004 4933150 39.65 71.4 1
09:48:17 2024-01-25 637470 631277 196547 195220 308314 317738 325756 324415 211255 209575 254386 258939 294701 297383 4157650 4477229 6112687 5938004 986548 1029530 280175 246426 259109 257940 295204 288184 280122 282924 198581 200993 655166 612625 1427662 1364843 412747 405831 591269 599640 735977 716980 768301 765645 797862 811545 784145 862598 1849394 1943051 1196840 1013898 655122 642074 773826 769791 800302 810214 834845 842474 938204 937565 4788863 4952361 39.65 71.4 1
09:48:18 2024-01-25 641734 630925 196512 195541 308345 315627 325826 324992 210595 209820 253991 258934 295280 296439 4157650 4534899 6099248 5946482 997364 1029463 279996 247878 257266 257940 294020 287396 280781 281927 200318 200993 655166 611675 1384549 1355623 413054 409136 593125 599640 738068 717489 764078 767262 798064 811401 783715 867671 1852297 1943936 1206257 1009544 655122 640222 771713 769791 798000 810526 837335 843983 937802 941977 4771602 4945534 39.65 71.4 1
09:48:19 2024-01-25 634442 630830 196547 194951 308354 318637 326812 324956 211241 208216 254782 258934 294060 297239 4148245 4479269 6118006 5955071 1001001 1030221 278078 247952 257808 260318 294918 287396 279731 283617 198098 201028 676408 604701 1398974 1357858 409272 409390 593015 599345 741449 716472 759055 765645 797826 809047 784145 869285 1854932 1962471 1200382 1004599 653257 638304 767919 769791 802576 809038 829968 841514 944680 939315 4688191 4945300 39.65 71.4 1
09:48:20 2024-01-25 633992 630629 196517 195498 307804 317738 328555 324006 214656 208396 254245 258934 294416 296784 4153898 4467300 6142268 5948639 1003084 1033152 279325 247396 257912 257905 294440 288266 280135 281927 198754 200398 665031 603993 1401666 1364843 410213 408812 589420 594966 740618 717489 756218 768085 801962 809082 780706 870185 1858876 1958685 1210023 1001471 656993 642074 767919 770373 803638 809381 829253 844058 947398 941310 4715259 4945300 39.65 71.4 1
09:48:21 2024-01-25 636502 629294 195938 194405 309276 315879 327799 324498 211326 208721 254245 257468 292566 296295 4152571 4461347 6137883 5942241 1003898 1031106 279279 246634 257515 258009 293778 287373 281623 281887 198754 200432 657984 607760 1384255 1368724 410576 409969 594275 594124 741974 719343 756291 765878 804307 809390 774981 873769 1858913 1950873 1197120 1001033 655122 643897 767919 765878 804858 809038 830160 842785 947398 944310 4785442 4954665 39.65 71.4 1
09:48:22 2024-01-25 632435 631277 197124 194401 309710 315951 325862 324956 210806 208118 255110 257468 294181 297275 4159069 4449982 6145850 5946482 1000973 1030225 278934 247704 257444 257871 295369 286244 281012 281610 198650 201028 655166 602983 1421054 1368724 410830 409390 596382 595846 740888 720389 755146 764560 802566 811401 778350 868631 1857594 1943936 1186027 998138 651400 642074 765742 765065 803638 811428 829844 841713 946905 945681 4784409 4954389 39.65 71.4 1
09:48:23 2024-01-25 636048 630826 196517 194405 308380 315951 327269 322701 214621 208687 252815 260639 294181 297239 4155673 4402156 6170484 5942827 996769 1031089 277514 247878 258096 259809 295892 286808 280977 281892 198720 201064 656575 603562 1412995 1373089 408947 408236 596382 597762 738722 720389 758111 762898 802566 811509 779564 867671 1854932 1942779 1204373 1000285 650936 641583 767919 765065 805989 811536 828036 839065 951141 947055 4784409 4961852 39.65 71.4 1
09:48:24 2024-01-25 636502 631277 196542 194951 308380 317920 327799 323023 214585 208721 252815 258289 294181 297599 4149249 4399109 6171647 5959460 994520 1033064 278536 246669 259509 262721 296309 287868 281082 282695 198720 200049 668348 605795 1401882 1378387 409924 405867 593526 597670 737605 719807 755580 761242 806090 815905 779076 867016 1852297 1943051 1184179 1004599 651400 643897 770543 765608 804812 811536 828036 839662 946727 947219 4826377 4951254 39.65 71.4 1
09:48:25 2024-01-25 642184 629298 196551 194951 309967 315584 326776 324992 210658 209117 252815 257434 294737 297527 4148973 4440185 6144117 5929514 988626 1029917 280236 246634 258346 263275 295592 288012 281821 281392 199379 201028 653756 610624 1404400 1374063 413054 408199 592687 597095 737545 722467 760051 763476 804913 816172 776980 863863 1852297 1928368 1167316 1007764 653257 643897 773278 765045 802576 811428 832402 839662 941196 948431 4839825 4961852 39.65 71.4 1
09:48:26 2024-01-25 641691 631268 197467 194405 309285 317738 325528 324992 210996 208902 254245 257468 294181 300275 4152688 4468226 6146022 5964420 985941 1031877 279966 247255 257912 262721 297396 286840 280170 283369 198478 201028 652347 608874 1388155 1367232 411667 408236 596497 599513 738068 720950 763974 761278 797862 818481 784145 866436 1845659 1931103 1202301 1011017 652792 638377 770543 765608 798037 811536 837061 838430 939536 945681 4818562 4947604 39.65 71.4 1
09:48:27 2024-01-25 638469 631277 198715 195224 308349 318412 325791 324992 210806 208902 254841 257468 294288 299815 4164740 4466800 6146022 5948006 983661 1031877 279761 247219 259838 259587 295204 287963 279926 282974 200318 201380 664179 607461 1384467 1364843 411485 405723 592687 599640 735977 718210 761794 762395 799762 818481 784145 862561 1844349 1934768 1208058 1009544 651400 638304 772730 765805 799168 811536 836108 839871 937802 937601 4787827 4958313 39.65 71.4 1
09:48:28 2024-01-25 635355 631272 195938 194955 309024 315951 325826 324992 210806 209082 252779 257468 294737 296129 4152688 4517762 6123457 5953176 994407 1029678 280096 247601 257373 260684 293877 287360 280780 281927 198443 201755 635435 611050 1395393 1355623 413054 409969 593476 599456 737642 718507 764078 765915 793072 809047 785816 867671 1852297 1946729 1204373 1005179 655122 639280 769997 770066 798037 806692 836740 844020 938959 941310 4774174 4948829 39.65 71.4 1
09:48:29 2024-01-25 635107 629253 196235 194405 308349 318187 324974 324992 214286 208396 255001 257077 294181 297369 4152688 4495914 6117992 5968392 1000218 1030037 278431 247810 257770 260420 294533 287459 280122 283617 198409 201028 657984 605724 1408595 1359478 409308 409390 593015 601705 740924 716980 759632 765878 797862 811135 785816 870558 1853614 1964397 1196544 1004599 653257 638340 767360 769791 802304 810214 831811 842785 944680 940801 4727281 4942928 39.65 71.4 1
09:48:30 2024-01-25 633085 631109 196585 198726 307813 317738 327305 324042 214956 208431 254245 257290 293564 296618 4152688 4453819 6126963 5959854 1003802 1030078 278431 247290 258203 260318 295384 288401 279982 281856 199066 200398 665031 603993 1388819 1367641 410213 408236 591232 594966 741827 717489 756255 768158 802566 809082 781579 868668 1858913 1957297 1202490 1001471 656993 642074 767919 769822 804812 809381 830435 845897 947398 943494 4722021 4945300 39.65 71.4 1
09:48:31 2024-01-25 636946 631137 196551 194946 309754 315915 327305 324498 214471 208721 254066 256754 292600 296217 4149249 4457638 6118207 5945189 1006497 1032612 279288 247290 257841 259415 293913 287706 281496 281715 199274 201028 657984 606462 1388748 1367731 412590 410259 594275 594545 740705 721536 759397 765915 805519 808441 777249 871634 1858913 1950873 1198969 1001745 654655 643897 767374 765915 804206 809073 830435 842186 947398 942942 4764796 4945300 39.65 71.4 1
09:48:32 2024-01-25 632125 632202 197167 194405 309745 315518 325826 324992 214286 208186 254245 257434 294181 297311 4140123 4448265 6109467 5925268 1002392 1032063 279847 248055 257806 259952 295713 286620 281299 281751 198616 201028 656575 603131 1410249 1366293 408694 409787 596419 595846 740888 721445 757886 767449 802566 811473 778387 869565 1854658 1945994 1206257 997428 650474 641804 765742 764523 804812 811500 828074 839662 947611 945718 4772942 4938257 39.65 71.4 1
09:48:33 2024-01-25 633955 629960 196538 195028 308380 315951 325862 323023 214656 208396 252815 258289 294181 297527 4143336 4392736 6140148 5929542 990786 1034083 280061 246422 258858 259952 295756 286647 280644 280858 201469 199875 667850 606592 1395409 1376992 411157 405579 595355 593978 737022 719299 757941 762360 807176 816172 774981 866399 1849667 1934805 1186027 1006030 652328 644354 770068 764723 804243 811536 830435 839662 946727 945718 4839374 4947417 39.65 71.4 1
09:48:34 2024-01-25 641280 631272 196551 194405 310250 315915 325862 324992 210658 209117 254245 257861 294380 297239 4149249 4445956 6127817 5928639 985978 1030772 280026 247184 259180 260210 297360 286374 281304 283145 198478 201485 650938 611675 1390195 1364843 412433 408812 595424 602592 739227 720353 764078 761242 798989 817685 783589 866399 1845659 1931103 1189307 1011017 650474 639317 771635 765041 799168 816163 837335 839065 936441 945449 4802310 4933150 39.65 71.4 1
09:48:35 2024-01-25 640360 629303 196542 195498 310035 317738 328591 324992 214585 209082 252815 258323 294594 296618 4149730 4473588 6136550 5934748 985141 1030868 279419 246387 259731 260246 295481 288374 280166 283043 198685 201555 656575 610426 1435487 1367753 412688 405867 590071 599640 737252 716723 763428 765645 797898 816290 783887 862598 1844386 1940297 1198724 1015342 655122 640222 774962 769791 801438 811392 834845 841551 938204 942942 4787827 4933150 39.65 71.4 1
09:48:36 2024-01-25 644016 630670 196372 194951 310213 317738 325826 324992 210848 209772 254245 256720 295531 297180 4150195 4547986 6099248 5933771 995940 1029371 279250 247396 257663 260648 295369 287464 282943 282611 198339 201555 634992 610006 1396454 1355623 411630 409969 593015 599973 740364 721536 764162 765878 798064 808477 783887 870963 1852297 1954359 1204373 1006030 654846 638304 769452 768121 799735 811855 834920 844020 941899 937529 4729906 4939457 39.65 71.4 1
09:48:37 2024-01-25 634690 631053 196542 195361 307382 317738 325862 324042 214621 208546 252815 257468 296161 297282 4143336 4447496 6109467 5942241 1000964 1031840 279154 247396 257948 260246 293806 288266 282943 281645 199274 200293 660803 605975 1384762 1368724 410431 408992 592068 595571 736757 718507 761250 770008 804913 808477 779564 869923 1858641 1953141 1198969 1000285 656525 639704 767747 765915 804243 809073 830435 843421 947398 942978 4771198 4945300 39.65 71.4 1
09:48:38 2024-01-25 634212 630181 196577 194405 309789 315951 326811 324992 211276 208756 254750 256651 293413 297599 4143336 4457319 6127225 5936827 996769 1030138 279345 247431 257948 262685 296553 286503 281299 282505 199539 201204 656575 604069 1400011 1372620 410830 408992 595172 599640 738794 721956 755655 765152 803665 811509 779564 870297 1857395 1942603 1186027 995959 650936 642074 767102 765190 804206 811500 829844 842246 948281 947055 4774174 4933150 39.65 71.4 1
09:48:39 2024-01-25 635825 629303 196542 194951 309962 315951 326811 323059 214321 208721 252815 258323 294701 297563 4146292 4386384 6149095 5929542 988160 1031600 280345 246426 258382 262608 296143 287724 281623 281413 199518 201544 655166 612625 1387263 1374063 412871 408054 595231 595736 735977 722503 762451 763476 805563 817253 777213 863863 1852297 1929719 1195570 1005216 653257 639934 772730 764523 801438 816163 834845 839662 940759 948431 4839148 4954665 39.65 71.4 1
09:48:40 2024-01-25 639847 630444 197780 194410 309785 318187 325336 323921 214251 209048 252815 257468 294181 300275 4149730 4465036 6105122 5933771 983214 1032336 279189 246669 258382 258858 297086 287635 280157 283405 200318 201415 647500 611600 1386454 1364843 411667 409281 597228 600777 738350 720353 764078 760703 797862 819456 786375 865130 1845659 1932033 1185540 1011017 650936 638377 772182 765608 799168 816163 837373 839662 937802 944538 4792932 4952605 39.65 71.4 1
09:48:41 2024-01-25 642184 630889 196240 195365 308345 318187 325862 324992 214471 208902 252815 258358 294183 296403 4149730 4458168 6127299 5938894 990975 1030138 281126 246426 258382 257974 295105 288315 280593 282850 200601 201415 656575 613350 1403454 1365692 413529 405759 591959 601456 738179 718470 764078 765645 799590 816172 785917 865130 1849667 1943874 1200607 1016439 656057 641129 774962 770410 801438 811198 834882 841551 936441 937565 4774174 4938252 39.65 71.4 1
09:48:42 2024-01-25 640323 630697 196585 194951 308416 317738 328628 324898 210630 209117 254750 256686 294380 296748 4149249 4525544 6099248 5938004 1001038 1030138 278200 247778 257948 263013 295899 287729 279696 284286 198133 201239 657984 605291 1406642 1364807 409778 409969 592906 601773 742915 718980 762451 767277 799626 810259 784145 874852 1854932 1959458 1200382 1006717 656248 639769 767374 770410 802576 810250 831811 842785 944717 939315 4696465 4935935 39.65 71.4 1
09:48:43 2024-01-25 634690 630221 196551 198726 307413 315951 326811 322665 214656 208804 252815 257468 294594 296165 4143336 4460488 6127225 5938894 1003786 1032612 279189 247396 258346 258009 293124 287891 281440 281659 199101 201028 659394 607466 1406231 1371130 412590 409317 592833 595277 741219 719490 759939 770008 806053 809082 779229 871870 1861493 1953104 1198969 1001745 656993 645380 769452 769246 805989 809073 830435 845296 948070 942942 4760022 4938252 39.65 71.4 1
09:48:44 2024-01-25 636548 630262 196577 194405 310259 315951 326846 324992 214321 208756 254245 256261 296577 297563 4143336 4434848 6109505 5937728 1000262 1030868 279811 248232 257551 262721 296769 286754 281475 281927 198533 201063 657984 601793 1417002 1372620 410830 410113 597228 598282 738357 723627 757998 765373 804124 811509 779564 869322 1858644 1949491 1191574 995996 652328 642801 768155 765301 802465 811500 830005 841551 946941 945718 4775010 4947604 39.65 71.4 1
09:48:45 2024-01-25 635562 630826 196858 194405 309998 315951 325826 323059 214726 208396 252815 258289 293768 297239 4143336 4392699 6160138 5938004 990262 1030138 280040 246669 258382 262977 296143 287194 280815 282019 199413 200525 662212 609061 1398129 1379893 412761 405651 595965 596066 737568 721573 759986 762751 808069 818444 776663 865167 1849667 1938351 1206257 1007463 652328 639970 774501 765878 802576 811500 832439 839091 943471 948431 4831403 4933187 39.65 71.4 1
09:48:46 2024-01-25 641771 629298 196577 194134 310295 315627 325791 323921 210658 209152 252815 257861 294181 299052 4140870 4455638 6127225 5929694 985978 1030138 280040 246669 258346 262679 296769 286316 282055 282757 198478 201730 646709 611088 1412698 1366293 412797 409208 596015 602784 738068 722357 764520 763329 801213 816949 783640 866362 1844422 1925818 1215735 1012456 651400 642074 772766 764844 801438 816163 837373 839662 939238 950021 4821068 4947712 39.65 71.4 1
09:48:47 2024-01-25 637029 630830 196850 195224 308349 316677 325862 324992 214321 209082 254281 258323 293520 297599 4152413 4463897 6132182 5931476 983177 1028642 279507 246704 259180 262721 296713 288220 280157 283419 198443 201344 655166 609136 1391651 1364843 411849 405615 595024 602592 737723 719527 764633 764486 801465 819602 786338 865724 1844386 1938922 1198724 1015845 653257 640222 774962 768158 802431 817894 837373 839700 939201 944346 4792932 4954778 39.65 71.4 1
09:48:48 2024-01-25 644016 630925 196240 194951 308345 317738 325862 324992 214321 208937 252815 258075 294737 296129 4152688 4476626 6119101 5938894 990673 1028757 280929 246704 257551 258009 294055 288239 280619 282785 198754 201379 656575 612550 1384246 1359667 413933 409969 593956 599161 740167 719144 765129 768914 800329 811293 783960 869453 1853614 1946729 1204373 1010299 656993 640895 772182 770410 798037 808592 839970 844095 937838 937529 4774174 4938252 39.65 71.4 1
09:48:49 2024-01-25 634029 631979 196585 194951 309316 316934 324846 324992 214321 208251 254929 257077 298824 297239 4141254 4492459 6127299 5948246 1001038 1032332 278501 247431 257948 257974 295935 288554 281312 283309 198754 201063 666440 604738 1388801 1363747 410540 409390 590253 599493 742524 716252 759887 767822 801816 811329 783404 872634 1856195 1958685 1184179 1001745 656915 644700 768364 770410 804849 806728 830398 846574 946236 937565 4736659 4947604 39.65 71.4 1
09:48:50 2024-01-25 635572 629330 196577 194405 310219 315951 326811 324992 214321 208937 254514 255905 298860 297599 4143336 4473963 6154273 5934748 1004650 1031600 279732 247431 256758 257974 296560 286423 281905 281962 198754 201063 656575 606105 1405725 1368230 409345 409969 596382 597647 743859 724657 759584 765498 804766 811401 779417 872634 1860216 1955752 1208140 995959 651400 643441 767919 765608 805989 811536 830435 844088 949733 947761 4780994 4956956 39.65 71.4 1
09:48:51 2024-01-25 637410 629303 197021 194946 310033 315951 327834 323550 214726 208937 252815 258289 295330 297239 4143336 4392551 6155754 5929542 990274 1030138 280271 246461 258346 262828 295935 286790 281012 281533 199379 201156 653756 614199 1390678 1374063 413640 408236 595268 595993 736005 724657 763428 764302 808032 817830 780450 864329 1856195 1932850 1195570 1007463 653257 644811 773278 768591 802576 811464 832402 843448 944323 948395 4830447 4954665 39.65 71.4 1
09:48:52 2024-01-25 643855 629258 196577 194405 310948 315951 325862 324992 210806 209117 254245 257861 294345 297275 4149249 4458821 6126838 5929627 988852 1030064 279845 246669 258346 260174 296107 286736 281905 282850 198720 201977 661684 612272 1387696 1370171 413640 409101 598112 599419 738068 724076 764980 764302 804885 818423 782849 866250 1850917 1935709 1185334 1013225 650936 642074 773826 765078 801710 816127 834215 839091 943306 951045 4839549 4954665 39.65 71.4 1
09:48:53 2024-01-25 643127 630190 196547 195493 308385 318187 325826 324403 214621 209457 252815 258289 298788 296618 4149249 4473196 6127225 5938004 993814 1029567 280991 246704 257551 258009 295240 287760 280745 282951 198581 201344 655166 611675 1388748 1359049 413640 409390 593129 599640 738068 718507 765475 768121 802529 816290 785460 870073 1852235 1945809 1182330 1013225 656993 641657 772182 770410 798037 808432 839970 845222 941054 937565 4776365 4945398 39.65 71.4 1
09:48:54 2024-01-25 640300 630661 196542 194703 308385 317738 325862 324884 210218 209117 254245 257428 294893 297036 4152688 4531446 6099248 5951613 1001038 1030225 278501 248161 257912 257940 294883 287635 280122 283653 199753 201695 650938 606537 1398828 1355623 410540 409751 593855 600858 742536 718210 762451 767035 800513 812757 788272 872521 1856195 1960589 1182330 1007426 655122 638158 769552 768085 801438 809073 834882 846842 944643 937493 4725406 4945305 39.65 71.4 1
09:48:55 2024-01-25 633058 630889 196551 195228 307843 316709 325826 324498 214621 208396 254245 257468 294737 297527 4146292 4464714 6109505 5946482 1001038 1030225 279154 247431 258346 257940 293571 288554 280122 281927 199379 200398 663093 605599 1403419 1367232 410613 409390 592141 596057 740364 718507 758041 769828 804307 810829 783357 872521 1861493 1963517 1213790 1002416 658402 643860 770105 771902 805952 808468 830435 847780 949942 942869 4715221 4938252 39.65 71.4 1
09:48:56 2024-01-25 636732 631186 196517 194946 309533 315951 327834 324727 214585 209048 254245 257468 292600 296129 4143061 4464157 6113854 5939000 1006050 1031692 279384 247396 258129 259123 295177 287396 281905 281856 199240 201028 657984 607760 1388299 1370171 412104 410549 593015 595882 744116 719299 760172 769283 807232 809047 779293 875129 1864150 1955029 1200818 1003536 656993 645689 770105 769421 807149 810784 830435 844058 947849 947091 4771602 4958201 39.65 71.4 1
09:48:57 2024-01-25 633787 629294 197467 194410 310002 315951 326811 324992 211326 208251 258710 257468 294181 297275 4143336 4423584 6159025 5929542 993899 1031600 278536 247396 259144 262792 295892 287635 281012 282855 198789 200432 665031 604206 1399566 1379364 410540 408236 596419 597942 740023 723076 756291 762935 807232 817325 778387 870260 1856195 1947624 1186027 1004524 652982 644774 771750 767785 808297 817171 830160 842209 946905 949347 4806638 4962053 39.65 71.4 1
09:48:58 2024-01-25 642184 630826 196585 194946 310219 315879 327340 324992 210806 209457 252815 257861 294594 297527 4143336 4430604 6132212 5929627 987420 1031821 280306 246669 258346 257940 295935 286790 282041 282510 198754 201695 640551 611600 1404004 1370171 414543 409101 596199 598611 737022 724589 763817 765645 804913 818481 781850 865167 1854784 1934575 1179800 1010302 655122 644973 774925 767785 804286 811356 835184 841514 944680 949774 4853666 4933187 39.65 71.4 1
09:48:59 2024-01-25 641579 631277 197467 194742 310259 315591 325528 324992 214436 209082 254281 257503 294701 300238 4143336 4458348 6127225 5934824 988864 1030138 279384 246669 258346 263013 296978 286719 281104 283383 198409 201695 650938 608874 1391056 1364843 412433 408810 595355 600858 737642 720426 764520 761744 799062 816884 785466 866436 1844386 1934575 1187424 1013225 651326 639134 772262 767240 800192 817171 838379 839513 939165 944977 4792932 4939457 39.65 71.4 1
09:49:00 2024-01-25 643067 632167 196538 195228 308314 317738 325862 324992 214621 209082 252815 258323 294416 296582 4146292 4454992 6127225 5932869 990786 1029495 281126 246634 258377 257974 293778 288076 280192 282757 198720 201028 655166 612112 1391885 1360977 413640 409390 590561 598532 738068 717489 765167 765915 799025 811473 783589 867671 1852297 1949491 1206257 1013225 657932 641818 773826 772053 799058 811673 839611 848241 941054 937299 4772179 4945300 39.65 71.4 1
09:49:01 2024-01-25 637252 629267 197089 195224 308385 317514 325566 324898 210806 208756 254750 256686 298824 297491 4152688 4521279 6099248 5942241 1000325 1030101 278501 247814 257948 257940 295727 287635 280157 283905 198133 201519 657984 606462 1415775 1360013 410540 409969 594696 602312 740035 717489 760786 765951 799025 811536 786375 871870 1854932 1964434 1196544 1006717 656057 641500 769521 771355 802431 811673 836554 849530 946379 937565 4755140 4952361 39.65 71.4 1
09:49:02 2024-01-25 634657 630701 196995 195219 309037 316934 325826 324992 214656 208251 258893 257503 298788 297491 4143336 4460303 6113854 5938894 1003898 1031089 278828 247431 258346 257940 296251 288590 280122 282788 199066 200887 666440 604701 1397270 1366256 410613 409390 592596 598790 738430 717489 758516 768194 802602 811545 782637 870558 1858913 1958685 1186027 1001745 658872 642764 770068 774366 807149 811673 832805 847556 950053 943942 4724641 4943892 39.65 71.4 1
09:49:03 2024-01-25 636732 632687 196585 194410 310290 315374 327305 324992 214471 209234 254281 256686 295037 297527 4134200 4451216 6127299 5942241 1005332 1031106 279419 247396 256758 259123 296143 286754 281905 282024 198789 201344 659570 608193 1387637 1368230 412469 408555 596419 599215 743062 723052 762991 765951 807232 811437 779192 873807 1858913 1951685 1189725 998865 654655 645417 769521 769934 807149 811320 833994 844465 948669 949531 4776365 4947712 39.65 71.4 1
09:49:04 2024-01-25 633787 630853 197437 194967 310255 315951 328664 324775 214286 208431 258747 257503 293484 300281 4143336 4420090 6158641 5933771 995351 1032332 278307 247431 259180 262757 296978 287432 281533 282753 199574 201063 656575 604069 1394098 1378566 410576 408867 595777 598790 740364 723052 757811 764533 806090 817325 779600 871577 1853605 1943936 1208140 1003171 652328 643441 773399 767674 809448 817062 830323 842022 950090 948285 4787827 4958313 39.65 71.4 1
09:49:05 2024-01-25 642184 632623 197132 194951 309533 315591 327870 324739 211290 209152 252815 258254 295017 297527 4143336 4418042 6150819 5932869 988827 1031600 280786 246704 258666 262977 296143 287742 281923 281462 199240 201379 655166 611675 1387360 1373089 413933 408236 596492 597942 737022 724076 762991 765645 804949 818481 779564 865167 1852297 1931103 1145295 1008111 653257 639970 773863 767112 801859 817676 837187 839588 941789 948089 4829829 4947604 39.65 71.4 1
09:49:06 2024-01-25 638395 630638 197647 195224 308380 316898 326550 324992 211108 209492 254281 258254 294181 297239 4143336 4467663 6127299 5929542 985141 1028642 279419 246704 259982 262977 295691 288112 280157 283291 198720 201660 661684 609668 1415851 1364843 412433 405903 593015 599549 735977 718507 762338 765645 799626 818607 785816 865130 1844422 1937085 1202490 1015342 655122 640222 774962 770373 802282 816281 839370 843862 940870 944868 4791821 4954665 39.65 71.4 1
09:49:07 2024-01-25 643666 629294 196542 195701 310259 318187 325826 324992 214321 209082 252671 258323 294773 295986 4149730 4461347 6127225 5933771 991953 1028642 280306 246669 257551 257974 295240 287788 280619 282877 198754 201379 655166 612550 1395505 1358778 413933 409969 593015 599640 738977 717978 763232 768158 799062 811509 784145 867671 1850982 1943973 1186027 1010299 656057 642074 772182 770410 798037 811600 838902 848090 940870 943979 4763801 4945300 39.65 71.4 1
09:49:08 2024-01-25 637967 631121 196551 194951 309723 317738 325265 324863 214585 209053 258710 257400 294138 297491 4149730 4503306 6127225 5947369 1001038 1031600 278658 247431 258346 257940 296143 288184 279926 283419 199240 200432 665031 604308 1407843 1364843 410576 409390 592706 598790 742010 717489 758280 768158 802602 811545 783589 870595 1858913 1958685 1187876 1001745 656952 639934 769997 769283 806025 810250 830349 848090 949942 946658 4777640 4958328 39.65 71.4 1
09:49:09 2024-01-25 632610 630217 198981 194946 310295 315699 327569 324992 214656 209082 255308 256651 295423 297239 4143336 4451216 6127299 5930500 1001759 1030138 279572 248197 257335 257974 296978 286517 281475 282718 198789 201063 657984 603878 1401352 1369200 410613 408555 597264 599751 740632 723564 758516 764528 804949 811545 779600 871214 1858913 1948103 1187876 995959 652328 643441 767919 764723 806025 811572 830005 843975 952717 950021 4787099 4948902 39.65 71.4 1
09:49:10 2024-01-25 636170 630853 196995 194951 309311 315951 328664 323634 210076 208902 252815 258116 293207 297167 4140384 4386533 6145875 5928639 988864 1031604 280271 246422 259144 257940 295935 287635 281559 281427 199101 201063 653756 610652 1383561 1373089 413054 408236 592724 595882 737312 723564 762338 764560 806090 818481 779564 865167 1852297 1930832 1172666 1008074 653257 639970 774962 765608 802576 817316 836108 838459 946231 950899 4848694 4952441 39.65 71.4 1
09:49:11 2024-01-25 640360 631268 197780 194410 309280 317738 325528 324812 211108 209082 254245 257503 293484 299815 4149730 4449854 6117899 5929627 987457 1031600 279454 247431 258346 262864 296560 285842 281157 282788 198616 201695 660979 609781 1388748 1364843 413054 409101 596235 600009 734160 722503 765167 762935 801998 818481 784145 867671 1844422 1930878 1200607 1011017 650936 640222 772730 765608 799735 817894 838565 839662 939238 950021 4810964 4947712 39.65 71.4 1
09:49:12 2024-01-25 639377 632139 196927 195498 308059 318412 327360 324992 214321 208873 252815 258323 294594 297318 4140976 4466984 6117899 5930500 984438 1030138 279489 246634 259763 263013 295879 288202 280196 283220 198754 201098 655166 610877 1432424 1364843 412725 405939 591087 599126 737273 718507 764087 765645 799025 816172 784145 865167 1849667 1942523 1202490 1015067 656057 640222 774962 770410 802006 811464 834920 841551 937838 941794 4772179 4947712 39.65 71.4 1
09:49:13 2024-01-25 641160 633062 196478 195052 310327 317738 325862 323921 210666 209117 254028 256617 298788 297000 4140870 4517977 6094907 5929542 995940 1030138 278536 247849 257515 258009 296251 287230 280815 283653 197548 201519 653756 606462 1422810 1359049 410613 410549 594696 600894 740559 719844 762448 768158 797898 810829 784169 871634 1853642 1961464 1206257 1006030 654846 638413 768364 769283 802576 810250 834920 845296 944717 937565 4724746 4945367 39.65 71.4 1
09:49:14 2024-01-25 634653 632623 197063 195498 308204 319539 328664 324727 214726 208581 254929 257503 294238 297239 4140384 4473307 6127299 5938894 1000936 1032612 278571 247431 258346 257974 294376 288554 281012 282050 199379 200887 654450 605729 1395850 1366293 411522 409390 593015 597942 740924 718507 760126 770410 804949 810295 783033 869322 1859961 1958685 1215673 1001745 657419 643395 767784 768158 805455 811464 830042 843421 946941 947091 4773997 4947712 39.65 71.4 1
09:49:15 2024-01-25 632714 632171 197124 194300 310118 317630 327163 324920 214436 208756 258747 257468 294737 299065 4137435 4433291 6127225 5929423 998842 1031600 278208 248197 258346 262977 295964 286638 281672 282793 199261 201379 657984 603131 1401173 1370171 410250 407685 597264 599640 740961 723564 759193 764760 804949 816172 781887 869285 1854784 1949566 1189725 998865 652328 643897 768908 764760 804243 811536 829379 841514 948354 948431 4772179 4953626 39.65 71.4 1
09:49:16 2024-01-25 636313 632171 197368 194880 311983 317593 329330 323790 211988 209013 252779 258289 294594 297563 4145795 4377036 6145875 5927725 988864 1031687 280236 246598 258346 263275 294883 287158 280977 281392 199379 200678 656575 611675 1392684 1374063 413933 408812 596382 595809 737545 722978 762991 765102 808377 819059 779527 866399 1853614 1931103 1181584 1008037 653257 645268 774375 767272 802576 811536 833585 843411 943306 949774 4830447 4961902 39.65 71.4 1
09:49:17 2024-01-25 642175 631240 197673 194300 310082 317412 327737 326794 211178 208908 254604 258006 293520 300103 4143790 4449415 6113817 5927725 988864 1030129 279384 247361 258310 257720 297187 286719 281035 283617 198409 201625 653756 609931 1393079 1364843 413054 409390 596419 602895 736236 720353 765167 762935 800191 818922 786375 866362 1845659 1927111 1208058 1011017 651400 640186 772262 765842 800031 817316 839163 839662 939165 945840 4792932 4944922 39.65 71.4 1
09:49:18 2024-01-25 639339 634556 196927 195498 308235 319088 328200 324920 211396 208943 254711 259404 294388 297239 4143660 4446760 6124753 5937103 983177 1030225 279775 247396 258346 259912 295821 287630 280157 284286 198720 201484 653756 609496 1385241 1364843 413054 408236 596382 601124 737186 720316 764622 764018 799590 819638 786153 865092 1845659 1937512 1209977 1012492 653257 640186 772730 768085 801438 816281 838565 842096 941233 944977 4787827 4935854 39.65 71.4 1
09:49:19 2024-01-25 644016 634350 198241 195391 308208 318601 328664 324920 211361 209632 252635 259696 294523 296546 4140123 4458348 6117899 5932869 985941 1032419 279810 246634 259946 257940 294055 288482 280549 283617 198754 201484 656575 611675 1449640 1365767 413933 408236 593015 599562 738068 718507 764891 765842 800191 817903 786375 866399 1849667 1944429 1200607 1016065 656525 641129 776401 772633 802576 811464 836071 843384 937802 942905 4772942 4945300 39.65 71.4 1
09:49:20 2024-01-25 642226 634289 198521 196202 310908 318601 328664 324956 211396 209416 252635 258185 295388 296403 4143336 4469297 6117913 5937103 988677 1031563 281183 246598 259109 258009 294126 288613 281012 283383 199504 201484 670844 613426 1387845 1364843 414226 409700 593125 599053 738068 719017 764895 768158 801359 816172 786375 867671 1852104 1945957 1207198 1016065 656525 641129 777166 772049 802576 811500 836071 842748 938501 944274 4769016 4945300 39.65 71.4 1
09:49:21 2024-01-25 640336 630634 198660 195224 311170 318230 328664 324956 211840 210107 254136 258116 296103 296856 4145795 4511607 6090569 5929476 991612 1028568 280698 246669 258093 258728 295204 287635 281086 282951 198754 201309 647500 612037 1389342 1358513 414226 410549 592651 601346 738758 719527 764316 769283 802529 811545 784145 870148 1852297 1949491 1184179 1012456 656915 640222 771635 772362 800869 810214 839163 846499 941899 942905 4736659 4935935 39.65 71.4 1
09:49:22 2024-01-25 633992 630181 196551 195356 310478 321309 328664 324415 211840 208762 254928 257937 294523 297383 4157146 4453819 6135468 5929324 1003182 1030211 278501 247778 258310 257974 294675 288518 280087 283617 198754 200852 660803 603993 1391110 1364843 411194 409969 592560 599110 743062 718507 759594 765350 802566 811473 784145 871833 1854932 1964445 1200607 1003171 657886 643897 769452 772633 807168 809038 832212 848988 948281 946310 4688153 4933442 39.65 71.4 1
09:49:23 2024-01-25 635829 631155 196240 195498 310505 317521 330530 324703 211438 208908 254711 258151 294523 295534 4144757 4441943 6109435 5938004 1008892 1031600 279384 247778 258310 259519 295333 287158 282094 281856 199379 201028 659394 607760 1387341 1367195 412725 410549 594696 598901 742732 720353 760712 769283 807232 810829 780435 874391 1861556 1955910 1200818 1004325 656057 643590 766083 767637 804812 811464 831774 842785 948743 947055 4775010 4945384 39.65 71.4 1
09:49:24 2024-01-25 634690 631719 197162 195224 311101 317738 329595 324739 212039 208804 254928 258220 294759 299174 4144757 4398991 6159849 5928639 990966 1032954 279884 247223 259545 262977 296143 287720 281012 283185 199379 200363 670668 606158 1392752 1379093 412725 408236 595538 595993 738068 722467 761906 764560 808377 819638 778387 869984 1854932 1941149 1208140 1007463 653257 643627 774962 766999 802502 816163 833623 840917 944717 951118 4839860 4947604 39.65 71.4 1
09:49:25 2024-01-25 641960 631044 197741 194405 310948 315595 325791 326722 210960 209679 254566 258185 294559 298920 4141284 4433703 6136596 5925268 987420 1031821 281069 247361 258382 257974 296560 288400 281940 282902 199379 201625 653756 612550 1405385 1373089 414837 409390 596497 597762 738068 724589 764520 765645 806661 817423 779564 866399 1854932 1931103 1182860 1008074 653257 645579 774962 764687 802576 816127 834882 843110 944680 952612 4832160 4945300 39.65 71.4 1
09:49:26 2024-01-25 639838 631272 197780 195024 309754 318412 325756 324374 211290 209457 254386 260537 294416 300093 4148245 4465325 6118011 5937103 983214 1030119 279810 247913 259584 262906 296978 288482 280157 283653 200616 201660 653756 609931 1393378 1364843 413054 410077 597688 602052 738722 721956 763232 763989 800191 818647 784097 867671 1849667 1934732 1206139 1012456 652792 640222 773399 765878 801438 817316 839163 842209 941899 945681 4797232 4945534 39.65 71.4 1
09:49:27 2024-01-25 642074 630190 196542 198970 308349 318412 326811 324992 214585 209082 253991 259627 296479 297239 4148245 4458812 6117899 5938580 985103 1028605 280271 246669 259395 260318 295419 288482 281052 283185 198789 201344 656575 613426 1400247 1364843 414226 408236 590978 599053 737665 718507 764316 765878 801962 816172 786375 867054 1849667 1948029 1204373 1015342 657849 642074 773826 773264 800302 810820 839760 846499 939165 937335 4764796 4935935 39.65 71.4 1
09:49:28 2024-01-25 635595 629929 196547 195228 309280 318637 325265 324992 214550 208756 255543 259480 295073 299466 4148245 4501395 6125733 5942241 1003898 1029334 278649 247952 258129 260613 295964 287941 279696 284485 198720 201028 662212 605325 1390871 1364843 411157 409969 593129 601198 743062 718507 760749 766999 802529 815061 785816 871870 1854932 1962309 1196134 1004599 656993 641129 768327 773730 804747 810820 833623 846462 947398 943494 4693771 4930085 39.65 71.4 1
09:49:29 2024-01-25 634657 630226 195903 198866 308341 315627 327834 324703 214956 208721 254281 257861 294416 296295 4143627 4458124 6133502 5938004 1002191 1030625 279437 247569 258310 257940 294305 288414 282943 281892 199379 200852 663622 605724 1402716 1370171 411813 410259 591923 597942 740924 719527 760277 770410 806090 810829 783789 870558 1861556 1958685 1198969 1000912 657886 643590 767919 768121 805989 813899 830005 844020 946905 947055 4775010 4945300 39.65 71.4 1
09:49:30 2024-01-25 632811 629924 197475 195224 309785 317738 326811 324992 214621 208071 255146 258289 293413 299481 4155733 4437104 6142268 5938004 1000262 1032612 278396 248755 258310 257940 297086 286754 282258 283369 199240 201660 657984 602983 1434481 1372115 410576 410549 598112 599640 740595 724589 758516 765878 806661 816172 781850 872521 1858913 1946642 1187876 1000285 651326 643897 769590 765842 808349 816163 830211 841551 951077 948431 4784409 4952361 39.65 71.4 1
09:49:31 2024-01-25 636502 630190 197466 194951 309285 317738 328826 324270 214691 209082 254841 258358 293449 297563 4143660 4392846 6175553 5937103 992449 1033064 280236 247149 259763 257940 296769 288076 281440 282890 199901 200852 666440 606304 1391999 1379364 413640 408812 597264 597942 738163 722467 761794 764560 806890 818035 778975 867671 1853605 1941221 1210023 1008037 653257 645520 774962 767541 802465 816163 834845 842397 944717 946507 4837347 4954389 39.65 71.4 1
09:49:32 2024-01-25 641996 631277 197776 194392 310259 318187 325826 325353 214436 209117 255110 258254 292566 300238 4143660 4437066 6134132 5920875 987958 1030381 280894 246669 258962 260832 296560 287599 282731 281993 199379 202107 655166 613426 1393797 1372115 414226 409390 598689 598532 738101 724626 765167 765645 806962 815700 781850 867054 1854932 1931103 1198969 1009544 653257 639934 774962 764723 802006 818472 839760 841496 940722 952612 4837347 4933113 39.65 71.4 1
09:49:33 2024-01-25 639577 630380 197785 194951 309285 316898 325826 324601 214286 209117 254245 258254 294181 300176 4143336 4459056 6134132 5946650 985202 1031563 279810 247778 259144 260567 297036 288747 281073 284263 198754 201695 653756 610751 1394733 1367753 413054 409390 596199 603020 738722 721956 762619 764560 801359 820652 784133 866436 1844386 1934805 1190484 1011017 652792 641129 772730 767505 802431 818472 839760 842209 941233 948431 4809170 4945398 39.65 71.4 1
09:49:34 2024-01-25 639880 631272 196858 198726 308349 318412 326811 324992 214621 209082 254281 259112 294701 297527 4146292 4459272 6134132 5929438 986281 1031144 280500 247396 259109 262870 296769 288315 282144 283998 198754 201625 655166 609061 1394273 1368905 413054 408236 595538 600858 737022 720084 765167 764560 800191 818035 785835 865167 1844386 1940297 1196840 1013177 653257 641129 774962 769791 802576 816163 837373 841514 940567 945681 4771602 4938332 39.65 71.4 1
09:49:35 2024-01-25 641762 631150 196581 195498 310478 317738 326776 324367 214471 210148 254245 257503 292600 296331 4139884 4511720 6114051 5938130 995048 1032100 281414 247255 258310 258762 295240 288518 281104 283360 200601 201625 661155 613426 1386685 1365288 414984 408812 593015 599513 738068 719017 767201 767578 801359 816172 785816 867671 1852024 1949529 1206257 1013898 657886 643626 773278 772086 800302 810250 839760 846499 939201 937601 4755417 4935935 39.65 71.4 1
09:49:36 2024-01-25 634928 630961 197162 195368 310002 318419 325756 323921 214471 208721 258710 257861 298788 297527 4133984 4481930 6107588 5943757 1000218 1032612 278531 248787 258203 258009 296107 288193 280780 284521 200565 202367 673487 606239 1396483 1355623 411813 410294 592724 601781 743062 719807 763974 768738 799025 811473 786391 871870 1853569 1961464 1186027 1006030 656057 640222 771164 770410 802576 811428 837373 847139 947398 937637 4724746 4939457 39.65 71.4 1
09:49:37 2024-01-25 634029 630884 196577 194951 308385 317633 325862 324992 214621 208251 255182 257503 298753 297527 4139884 4471204 6116512 5955071 1000218 1032221 279244 248055 258203 260868 296000 288040 281012 284845 198754 201695 676408 606362 1430714 1360977 411813 408555 596382 601744 743062 717739 762991 769283 801359 811509 785835 874429 1853569 1962471 1196544 1006030 655122 640222 769452 771502 802502 811500 834882 844058 947398 942240 4699819 4935854 39.65 71.4 1
09:49:38 2024-01-25 633095 630853 197128 199081 308314 318637 327305 324498 215027 208721 254929 257861 293932 298424 4140384 4451216 6117899 5946460 1000218 1030684 279279 248055 258966 260868 295169 288410 280745 283264 199413 200432 669259 606358 1393846 1364843 411813 409969 593015 599493 746339 719017 759594 770446 806090 811545 783873 871870 1861556 1964434 1189725 1001471 657886 643627 769452 769828 806596 811500 830005 846537 948281 947761 4764796 4938252 39.65 71.4 1
09:49:39 2024-01-25 639265 630920 197167 195224 309750 315951 328366 324498 214471 209590 252815 258358 294737 297239 4143336 4380199 6144563 5940935 993625 1032834 279670 247290 259620 260318 295713 287455 284077 283242 199831 200363 670668 606592 1392496 1381928 412761 408812 596382 595882 738758 724657 762991 765102 806926 818071 779012 866783 1854932 1943874 1204373 1005179 653257 644572 774962 768121 804849 816163 832581 841551 947398 952649 4837347 4947604 39.65 71.4 1
09:49:40 2024-01-25 642642 629303 198516 194951 310730 315951 327340 324992 214286 209590 254478 258289 292600 297239 4140384 4424542 6122602 5930221 990003 1034083 283025 247255 259001 260318 295713 288099 282589 281751 199901 201485 653756 612550 1405857 1374063 414961 409208 596382 597574 737642 724589 765129 765609 807232 818035 780706 867671 1857594 1936774 1172666 1009544 655122 644572 774962 765878 802465 818472 837335 842956 944717 952649 4836374 4947604 39.65 71.4 1
09:49:41 2024-01-25 645808 631272 197613 195224 310722 316898 325826 324863 214621 209117 254750 257895 293449 300311 4140384 4457975 6109579 5942464 987958 1034083 280061 247949 258275 259952 297816 288161 281526 284454 198962 201967 660098 609931 1403354 1364843 413640 409172 598652 601744 737605 721956 764352 765645 802297 820451 786428 867054 1849667 1938634 1211896 1012456 653257 641166 773863 769246 802576 815655 839760 841551 940722 948431 4802310 4945300 39.65 71.4 1
09:49:42 2024-01-25 640087 629258 196577 195498 308420 318637 326846 324992 214656 209117 254966 259689 293861 297117 4143336 4460488 6117899 5929542 988752 1032612 281505 247149 259294 260866 295097 288423 281003 283476 199274 201837 656575 613162 1393258 1364843 414814 409390 591814 604345 738163 719527 765475 768158 804161 815435 784133 867671 1853614 1948109 1204373 1015342 658354 643441 774511 773730 801166 811428 839188 848383 939238 944501 4764796 4944287 39.65 71.4 1
09:49:43 2024-01-25 634928 630975 197162 195224 309754 316934 325791 325129 214356 208902 259076 257503 294345 297563 4143336 4485876 6108574 5938894 1003898 1031600 279600 248506 258894 261016 296237 288410 280052 284379 199274 201485 662212 603993 1417409 1364843 411813 410259 593015 603057 745337 719017 760786 768158 803738 811401 785279 873148 1853642 1962309 1206139 1006030 657886 643441 770543 773730 807204 811162 832439 848988 947611 942942 4721988 4938252 39.65 71.4 1
09:49:44 2024-01-25 636281 630925 196547 195228 311128 315951 327870 324992 211693 209117 255182 257861 294345 296338 4137435 4448053 6127817 5938004 1006050 1030138 279845 247949 258061 261419 296517 287491 282762 283079 199622 201555 657984 608408 1392544 1372620 413054 409775 595777 599640 745024 724516 762300 769319 802351 811473 782674 876721 1861556 1953141 1200818 1000322 654743 639970 769452 765878 808922 817316 829379 842186 952461 948431 4774174 4947604 39.65 71.4 1
09:49:45 2024-01-25 634690 631053 197158 195215 309785 317738 328330 324498 214691 209514 252815 258323 294701 297239 4134200 4373860 6140148 5920190 991686 1031600 280271 246669 259695 260282 296798 288266 282275 281821 199761 201204 660803 610727 1385602 1378950 414741 409390 596419 599326 735197 724657 763507 765645 802315 818071 781523 869453 1853605 1932776 1202490 1009581 654655 645520 774962 765878 802502 816163 836740 842822 944717 946579 4839825 4933150 39.65 71.4 1
09:49:46 2024-01-25 641653 629303 197608 195224 310007 318637 327555 324898 214541 209082 255164 258075 294701 300275 4131544 4455485 6127225 5928639 982478 1031600 280132 247778 258962 259845 297252 288148 282743 284490 199136 201872 653756 610048 1391949 1367753 412907 409317 597264 602554 737642 720426 767449 768844 800191 819260 785835 867054 1852297 1938922 1191190 1011017 653257 641129 774962 770373 802006 816163 839760 842435 941935 945718 4783553 4945024 39.65 71.4 1
09:49:47 2024-01-25 644308 630701 196551 198691 309285 318187 327305 323921 214356 210100 252815 259845 298860 297036 4140384 4493000 6099881 5929542 994520 1029628 280929 247913 257948 258009 296877 288027 281658 283369 199170 202154 657984 613426 1397270 1359478 415109 411712 594623 603057 738430 719335 765475 773301 801926 815560 786985 870595 1856195 1949220 1208140 1011017 657886 640222 772730 772086 802576 811464 839760 847780 947398 945718 4727281 4935935 39.65 71.4 1
09:49:48 2024-01-25 634469 630661 197192 199076 308385 316934 326811 324992 215097 208937 258747 258254 295910 297599 4143336 4463412 6127225 5938894 1002467 1031600 279511 248161 259030 258043 295276 288477 281636 283369 199796 201239 665031 606592 1399006 1370671 412250 410549 594860 599603 743062 718247 760786 771575 806404 811545 784145 871907 1861556 1962309 1189725 1001745 658822 645028 769452 772164 807204 811536 832402 846574 948317 948431 4771602 4945300 39.65 71.4 1
09:49:49 2024-01-25 633095 629294 197776 195224 310259 317738 327340 324992 214656 208431 258819 258289 293896 299984 4131544 4389117 6154926 5928639 993899 1033064 279189 247814 259799 260567 296978 287670 281812 283383 199657 201099 669738 605521 1415186 1379930 411667 409281 596089 600590 741746 723527 760089 765645 806963 820863 781850 872199 1853642 1945809 1189032 1004599 653257 643627 772730 769246 808297 818472 832439 840917 947398 948431 4811427 4947604 39.65 71.4 1
09:49:50 2024-01-25 642147 630226 197162 194401 311229 315951 326846 325655 214286 209625 254281 258075 298579 297599 4140384 4436578 6105248 5920190 988864 1030138 279845 247467 258382 257974 297007 286719 281047 283405 200601 202084 649528 613426 1390836 1368724 414190 410549 599811 601050 740417 724479 765438 764560 804343 817685 785839 867671 1849667 1933844 1202490 1013225 651863 643441 774962 765301 802006 818290 839760 839054 943343 948431 4822117 4933337 39.65 71.4 1
09:49:51 2024-01-25 638432 629526 197197 198695 308385 316934 325897 324992 214356 209082 254750 258392 293564 297239 4143336 4448649 6122863 5929542 984576 1030138 279823 246704 260018 257974 295276 288590 280815 283746 198789 201450 656575 612713 1429894 1368724 414190 408740 592651 602200 738096 720483 764895 765878 801395 815700 788502 870618 1849667 1943973 1206257 1016789 657932 642074 776614 772633 802465 811572 839370 844058 939238 945014 4774174 4945403 39.65 71.4 1
09:49:52 2024-01-25 642217 630697 197319 194951 310007 318187 326811 325388 214286 209772 258710 257255 292600 297527 4140384 4525270 6096838 5912869 995940 1030138 279845 248197 257948 259123 296143 288315 281161 283427 199101 202826 630822 610539 1399223 1359867 414953 412004 594330 602986 742353 722086 767809 772670 800191 811545 788731 872559 1857594 1953141 1208140 1010299 657932 641166 772730 773181 802006 811500 839188 849403 943343 945014 4758002 4945024 39.65 71.4 1
09:49:53 2024-01-25 634317 631141 197197 195224 309320 317893 325897 324992 214726 208756 258747 258814 292635 297635 4140384 4472671 6117899 5938894 1002467 1031692 278571 247700 259180 258043 294954 288626 280157 283653 199413 201379 666440 606592 1413284 1368009 413179 410549 592833 598847 742805 719490 760564 772201 806016 816172 784145 873111 1865521 1964249 1213790 1003171 658822 647103 770068 774279 808922 811392 829968 848988 951751 945645 4735697 4948829 39.65 71.4 1
09:49:54 2024-01-25 636732 630997 197167 195228 310908 318369 328295 324992 214771 209048 255110 257077 292566 297029 4143336 4453084 6118207 5942241 1006769 1031563 279384 247952 257515 259303 296668 287599 282731 282753 199692 201660 677858 608627 1418092 1371130 412761 412880 598075 599640 743675 723380 762805 772201 809450 811437 781813 875711 1862789 1959168 1198969 1001745 656525 645028 770105 768085 805989 817316 834252 844020 952388 951118 4778421 4945398 39.65 71.4 1
09:49:55 2024-01-25 635829 632171 197608 195224 310255 318412 327269 324956 210110 208721 254641 259078 294594 299319 4143061 4383192 6155201 5939000 995351 1033064 278571 247778 259946 263013 297369 287635 281971 283617 199344 201028 667850 604069 1399315 1377442 412885 409172 597707 599640 742952 724442 759976 765571 809450 820798 783873 870558 1858913 1951783 1190418 1006471 653257 645726 772730 769349 810644 817149 829968 841514 951077 951118 4780994 4952361 39.65 71.4 1
09:49:56 2024-01-25 642184 630185 197132 195224 309745 315554 330567 324992 211882 209737 254641 258289 292600 297563 4143336 4399063 6145875 5929514 992412 1031600 280459 246669 259910 257974 296560 287635 281761 282753 200005 201309 662212 607857 1391423 1379364 413969 409172 595520 598994 740167 722377 762187 765645 810635 822541 782117 872789 1854932 1938922 1187876 1010227 656019 646012 776614 768121 807149 817316 837298 842748 946727 946579 4835615 4948829 39.65 71.4 1
09:49:57 2024-01-25 640323 631277 197815 194410 310255 318637 325826 324898 214621 209556 254929 258289 292566 300257 4142838 4455335 6122119 5927725 983214 1031600 279810 247778 258927 262941 297924 287635 280780 285129 198754 201695 669217 609931 1385352 1364843 413955 409498 598001 603734 740260 723627 767259 765571 802603 823123 788613 866830 1852297 1935811 1211896 1014673 653257 641957 773826 769791 802576 818253 839760 842474 943306 947725 4783553 4945300 39.65 71.4 1
09:49:58 2024-01-25 644016 630190 196547 196015 309250 318412 327269 324992 214656 209702 254245 258323 294380 297000 4139884 4467826 6117899 5925268 989371 1031600 281095 246634 259144 258009 295204 288554 281660 283278 200885 201660 656575 609631 1420202 1364843 413640 407909 592232 604027 739679 721536 764520 768319 805033 820798 788235 867485 1853554 1943874 1202490 1016789 658872 641327 777820 772633 802502 816163 839970 845860 943306 947019 4771602 4945534 39.65 71.4 1
09:49:59 2024-01-25 642267 631105 196551 195498 309754 318637 327305 325353 210946 210065 255110 257468 296148 297960 4139884 4525916 6089923 5929514 996652 1031600 279810 248581 258559 259088 296769 288076 281739 283622 198754 202649 645300 608044 1394417 1357933 413054 409739 594440 604382 744987 723590 766597 771939 802603 811365 790860 877158 1860179 1961464 1187876 1008074 657886 641818 771750 773264 804812 811536 839370 848988 948743 942674 4705857 4939457 39.65 71.4 1
09:50:00 2024-01-25 634928 630181 196991 195502 308385 316969 327499 324992 214726 208721 255110 258040 292566 297275 4133984 4454152 6126346 5942241 1001038 1031687 280059 248161 258382 260210 294675 288626 281440 283149 199692 201344 663622 607052 1396363 1370171 413054 410549 593855 597647 743330 721499 762338 774403 805906 814988 783997 875129 1865521 1964212 1193423 1003171 658822 645483 772262 771465 809448 811500 832402 848234 948317 948431 4769016 4941859 39.65 71.4 1
09:50:01 2024-01-25 633058 630853 197746 195224 310730 318187 327569 326382 214691 208721 259149 258289 294737 300275 4139884 4401598 6159025 5942464 998532 1033064 278078 248232 258382 257940 297816 287635 281980 283410 199344 201519 666264 602147 1406644 1372115 410576 410549 597965 600919 741156 726722 759826 767711 805797 817830 783677 874542 1862866 1951342 1189725 1000167 653257 639934 772182 769349 810644 819759 832212 841514 953468 951118 4780994 4933187 39.65 71.4 1
09:50:02 2024-01-25 641698 630399 197475 195224 310219 315951 328826 324992 214621 209737 254245 258323 298860 297599 4139884 4389684 6155201 5932869 988827 1032885 280894 246669 259180 257940 295613 288040 283369 281856 199866 201695 656575 612550 1410292 1377971 415109 409390 596419 597647 737642 724589 764943 767674 808729 820688 781666 868088 1854895 1935598 1183367 1010339 655065 645520 774962 765264 806002 818472 838733 841514 946056 950936 4830447 4945300 39.65 71.4 1
09:50:03 2024-01-25 639868 631272 197608 195224 309750 316898 327859 324601 214585 209082 254983 258254 293413 300918 4139884 4451995 6117899 5929514 982478 1031600 280012 247396 258346 262757 297816 288315 281012 284592 198754 202154 655166 609496 1392381 1364843 413640 409390 598112 601781 738977 722503 763232 765461 802566 823087 789661 867522 1853554 1942096 1211896 1013786 654655 641583 773826 769209 802576 819593 839760 844845 941935 948431 4783553 4938332 39.65 71.4 1
09:50:04 2024-01-25 643978 630190 196547 195502 309962 318412 327269 324992 214656 209737 252815 258289 293450 296582 4140384 4464331 6108574 5938197 990975 1030101 281336 246669 259144 258762 295899 288833 281546 283631 199205 201755 656575 613275 1409041 1364843 415403 409969 592418 599973 738163 718247 765511 768158 806329 818263 788465 869923 1854874 1951342 1186027 1016789 659814 643860 777166 774279 802006 811500 841333 846499 940649 945681 4771602 4939457 39.65 71.4 1
09:50:05 2024-01-25 643670 631105 197132 198965 310007 318455 327569 326613 214400 209772 254929 257468 295946 297491 4139884 4525395 6089923 5929514 997364 1031600 279437 248161 257912 258009 296143 287738 281870 283626 198754 202330 641941 610006 1399847 1355623 413054 409775 595960 604180 744643 720389 765167 771103 800227 816290 790822 875091 1860216 1954981 1187876 1008900 658402 640983 772693 772596 802576 811500 839163 849341 947398 945914 4728795 4933442 39.65 71.4 1
09:50:06 2024-01-25 634657 630226 197124 195220 309285 316969 325862 324992 215027 208721 258783 258075 298860 297563 4143061 4473382 6117283 5929518 1003182 1030138 278627 248126 258382 258009 296915 288626 280580 284521 199379 201344 660803 604738 1391716 1364843 411776 410549 594851 600858 745171 719527 762411 768158 804307 811545 788265 877007 1861493 1964249 1193074 1007188 658402 642875 771201 774832 805952 811464 834882 847742 949232 937565 4696465 4945300 39.65 71.4 1
09:50:07 2024-01-25 634686 631114 196987 198941 308385 317738 328330 324992 214691 209082 254929 258075 298614 296338 4143336 4444893 6117899 5929542 1002933 1031687 279415 247987 258382 259338 294020 287788 281940 281927 199727 201660 659394 607760 1388004 1369899 413054 410549 595117 597712 742280 722197 760749 772122 808950 811437 781850 877634 1865480 1960589 1125744 1003810 657932 647103 773399 771318 809448 811428 831811 848988 949905 948431 4756212 4947604 39.65 71.4 1
09:50:08 2024-01-25 633058 634070 197785 194951 310717 315554 327569 324992 214656 209269 259185 257503 298788 297311 4133609 4442319 6118006 5928639 1000299 1032612 278536 248581 258310 257974 297924 287396 281905 283383 199379 201695 657984 602983 1403810 1370171 410613 409164 598112 599640 741786 724626 761869 765915 807232 817325 782637 871870 1861493 1949230 1189725 1000987 653257 645454 770105 768877 809385 818363 829968 843421 953848 950021 4772179 4945367 39.65 71.4 1
09:50:09 2024-01-25 636732 631089 197167 195224 310250 317738 327834 324498 210076 209082 254893 259473 294345 297563 4133984 4380387 6162343 5929542 992449 1033064 280264 246704 259763 257974 295964 287635 281870 283750 200132 200852 674720 607723 1391790 1379364 413640 409700 596419 598366 738758 722503 762991 765915 808103 819260 780706 871539 1856108 1946456 1189725 1006717 653257 645726 774925 769424 810571 819593 833994 841477 951114 951118 4787827 4947604 39.65 71.4 1
09:50:10 2024-01-25 643026 631186 197158 195361 310246 315951 328826 324992 214471 209772 254281 258289 295280 299645 4133984 4408441 6150819 5928639 988123 1031600 281149 247396 259659 258009 295964 288076 283163 282024 199413 201695 656575 612550 1392131 1374063 415109 409969 596235 599640 740546 725653 765167 765337 808377 818071 782996 867671 1857594 1938351 1195570 1013225 656946 645726 777129 768618 806575 817171 837149 846275 947398 951739 4839073 4933150 39.65 71.4 1
09:50:11 2024-01-25 639847 631167 198534 194946 309900 318412 328664 325353 214621 209590 255182 258289 298824 300736 4143336 4458821 6127225 5955567 988864 1031600 280271 247778 258927 258009 297216 286790 282006 284521 198754 202154 652347 609781 1387341 1368230 414226 410549 598001 603095 741704 724076 765475 765102 803738 820415 784133 866820 1849667 1934768 1215735 1016123 654151 641818 774925 769971 802576 820752 842082 843223 944887 951792 4811502 4948927 39.65 71.4 1
09:50:12 2024-01-25 639339 630830 197608 195692 310473 316898 326811 324636 211658 209117 258710 259112 294701 297599 4139884 4445483 6108574 5937254 985141 1030138 279937 247396 260384 257974 295691 288680 281012 284051 198789 201695 656575 610877 1420931 1364571 413640 408812 594275 600858 738068 720389 766900 765915 802566 818071 787579 867396 1852297 1943973 1206257 1016677 658872 641854 779340 772486 804858 811392 838379 848241 943545 947579 4780994 4945300 39.65 71.4 1
09:50:13 2024-01-25 644016 630661 196577 198726 310082 318187 327305 324703 214806 210477 254245 258075 293416 297036 4143336 4499018 6108574 5928639 995940 1031877 280947 247778 258346 259338 294918 288319 281440 283617 199240 202154 656575 612550 1393139 1355623 414814 409164 594696 602946 742010 719299 767762 771575 801359 816172 786391 870595 1854932 1949491 1186027 1011017 659814 643479 775605 773509 802576 811284 842157 848839 943545 945987 4773846 4938252 39.65 71.4 1
09:50:14 2024-01-25 641728 631114 196987 195215 309789 318376 327305 325616 210946 209117 258710 257468 292566 297491 4133984 4518968 6099248 5933495 1001038 1029371 279847 248581 258346 258009 296143 288076 280815 284956 198443 201695 660803 605599 1393405 1360977 411849 408555 595538 603168 742769 717703 762991 770139 802529 811545 786428 874466 1858913 1965091 1194625 1006746 656057 640873 771713 773277 807149 811356 836591 846388 949379 944648 4701888 4932416 39.65 71.4 1
09:50:15 2024-01-25 633443 631268 197167 199072 308125 316898 329595 324739 215062 208756 258710 258254 292600 297239 4133984 4451216 6108574 5929542 1000325 1031600 279384 248197 258382 257974 294997 288599 281440 282868 199692 201156 663622 606462 1393139 1370171 413054 410549 594426 599640 743172 720353 760209 772670 808106 811473 784145 873148 1862880 1960883 1197120 1003171 658822 645520 771164 772164 809448 817438 835184 845749 951632 948249 4756063 4938332 39.65 71.4 1
09:50:16 2024-01-25 635641 633965 197604 195211 311202 317485 327834 324451 211918 209117 258710 256651 292635 297383 4130519 4448836 6117899 5929627 1004650 1031600 279419 247987 257299 258762 296143 286754 282019 283189 199379 201730 656575 605807 1394742 1370171 411813 409775 599459 599090 745171 726168 760786 765951 807232 817903 784145 874466 1858913 1948178 1211907 1001033 653257 643627 770543 769971 811756 820643 833881 844465 952351 953816 4773234 4945300 39.65 71.4 1
09:50:17 2024-01-25 639451 629965 197612 195498 310002 317738 329345 324992 214726 209632 254281 258358 298788 297239 4130519 4370747 6127001 5929665 992486 1031692 279836 247396 259946 263084 296252 288076 281870 283617 199379 200432 672078 606158 1396025 1379364 413054 408812 597688 597647 740655 724589 762448 765645 808103 819260 780706 869285 1853642 1943936 1208140 1007463 653257 645520 774962 769246 808872 818290 836937 844465 947288 952429 4833928 4952361 39.65 71.4 1
09:50:18 2024-01-25 641992 628815 197467 194774 312041 317738 326811 326685 214286 209117 254784 257895 293861 300493 4133984 4446239 6117899 5912557 988827 1030138 280271 247431 258382 257974 297396 287369 281949 283521 198789 202330 649528 611675 1387859 1364843 414226 410259 598001 601817 741560 725653 765511 764560 804949 818071 786026 870297 1849667 1932473 1206257 1013177 652792 643441 774962 765842 802576 820643 840771 843111 943160 951045 4810964 4938337 39.65 71.4 1
09:50:19 2024-01-25 636732 630001 197158 198695 312082 316969 325862 324992 214656 209117 258710 259731 294388 297563 4133984 4448799 6113544 5921141 983177 1029867 279845 247431 259982 262757 295684 288554 281304 283653 198789 201519 655166 607066 1395467 1368230 413054 408236 592724 600894 736564 719844 763232 764796 801395 819260 786428 868202 1849667 1942523 1200607 1016065 656057 641620 776882 771502 802576 816163 839819 846842 946231 947615 4782666 4945367 39.65 71.4 1
09:50:20 2024-01-25 641998 630190 196581 198726 309745 318412 329595 324775 214726 209702 254119 258289 295327 297390 4133984 4467300 6108574 5921027 987253 1030101 281513 246634 259144 258009 295240 288590 281577 283653 199240 201695 656575 612837 1390962 1364843 415403 409679 591814 600009 738758 718283 765511 769049 803775 815664 784133 870297 1853569 1946729 1206257 1013898 658354 642985 774962 773181 800302 811464 839151 849552 942802 945914 4768180 4935948 39.65 71.4 1
09:50:21 2024-01-25 640146 633062 196987 194951 309750 317738 325862 328182 211396 209082 259113 257503 292600 297527 4133984 4506999 6089923 5947330 998227 1031600 279493 248197 257948 258009 296143 288206 281493 284299 198754 202650 649528 608212 1399847 1357088 413054 409810 597495 603559 744643 721956 763811 771575 802602 811581 788768 874466 1858913 1961464 1208140 1008111 656952 642074 770543 772362 806025 811536 837373 848383 950406 948674 4732120 4935948 39.65 71.4 1
09:50:22 2024-01-25 636048 633067 197677 195493 309754 319503 325862 323921 211988 208943 259185 258254 295953 299124 4137435 4472671 6108574 5938894 1001648 1031687 279384 248197 258382 258043 295577 288590 280584 284556 199413 201660 665031 607227 1402357 1364843 412469 409164 594275 600999 745171 718247 762991 769283 806090 815905 786190 875749 1858913 1962309 1198724 1004599 658822 643590 772182 772633 808922 811464 832439 849025 951787 952907 4763680 4942968 39.65 71.4 1
09:50:23 2024-01-25 638275 633960 197063 195502 310224 317738 328366 324992 214691 209820 254964 258289 294098 296403 4135607 4448413 6127225 5921027 1003861 1032332 279638 247814 259144 259338 295986 288351 281940 281962 199727 201519 662212 607327 1403332 1370171 413054 410549 594696 599640 742498 721445 762448 772670 806963 811509 783033 876997 1862825 1964397 1198969 1004325 658354 645520 769452 769246 807204 816163 834882 844095 951077 948431 4771899 4938306 39.65 71.4 1
09:50:24 2024-01-25 635480 632171 197707 195485 310588 318187 327799 324992 210110 208756 255035 259627 293932 299355 4133984 4370819 6150819 5928639 992486 1033170 280271 247431 259763 257974 295856 287679 281905 283653 199727 201028 665031 607723 1389319 1379364 413933 409390 598112 597611 738758 724076 762991 764760 808103 819873 780893 869285 1853605 1943973 1187876 1007322 655122 646012 774962 770373 806633 818017 836145 843421 947398 946615 4844601 4947712 39.65 71.4 1
09:50:25 2024-01-25 640227 633288 197716 194300 311055 318115 326776 325318 214321 209590 254966 260207 294131 299990 4133984 4442643 6117899 5912557 988160 1032060 279845 247431 258417 258009 297606 286754 282654 283764 198789 202330 653228 611675 1393676 1368205 414226 408233 595154 601817 740364 724626 765511 765645 804949 819837 784097 866783 1849667 1935719 1206257 1013898 652328 642985 774962 765878 801438 818026 839970 839128 941935 950446 4812714 4944179 39.65 71.4 1
09:50:26 2024-01-25 638543 632167 197059 195498 309144 319088 327392 326830 214656 209152 254386 259508 294701 297383 4133984 4446088 6113544 5919914 986736 1030138 280880 246634 259982 257974 295061 288694 281047 283653 199101 201695 655166 613501 1415966 1366256 415109 409390 594696 600858 738758 718283 765511 769013 802639 815700 786428 867709 1853614 1946729 1202490 1014399 658822 642074 774962 773730 801438 811500 839225 848090 939238 944346 4755987 4933576 39.65 71.4 1
09:50:27 2024-01-25 634541 633067 197363 195772 309144 319284 329595 324884 211988 208943 255687 258220 294594 296973 4141437 4460266 6112299 5964420 1000325 1030216 278501 248161 258310 259048 295577 288076 280977 284956 199032 201695 657984 604010 1395345 1360977 413017 409739 596382 603997 745171 719262 764520 770410 802493 815869 787542 875674 1858913 1967878 1198463 1007463 656993 642038 770543 773730 806897 811536 837335 847742 948743 946310 4718617 4935854 39.65 71.4 1
09:50:28 2024-01-25 634504 632989 197608 195498 309144 319539 328664 324956 211840 208728 255288 258116 294594 297527 4134200 4488306 6098834 5925268 998040 1030064 279349 248126 257912 259123 296143 288076 281440 283688 198789 202968 661684 609931 1389951 1355623 413933 409775 596382 603559 742879 721409 764316 771539 801323 811545 790186 873111 1853605 1955168 1210023 1009599 657886 642074 771635 772633 804776 816244 838565 848988 948743 942942 4708523 4930085 39.65 71.4 1
09:50:29 2024-01-25 634504 634111 197604 195971 308244 319539 327622 324920 212164 208873 255505 258151 295946 297131 4139884 4457975 6126009 5942241 1001038 1031600 279476 247778 259144 258009 295204 288725 281574 283185 199379 201028 665031 605724 1396134 1370171 413017 410549 593855 599640 743062 718210 761906 772670 807232 811545 784145 874354 1864204 1962272 1215673 1003171 659814 643554 772182 772633 808922 811428 834439 848988 951114 948431 4742384 4933603 39.65 71.4 1
09:50:30 2024-01-25 637216 633891 199621 195219 310918 317630 328684 324956 211840 208943 255236 258116 296255 296820 4133466 4424166 6108574 5929627 1001038 1031600 279747 247778 258927 258009 295204 288590 281967 282753 200005 201625 662212 605264 1398707 1370171 413054 410549 592651 598532 743062 720353 762300 772670 808950 811509 784145 873732 1862789 1961464 1198969 1003171 658822 645520 769997 770336 807204 816127 833623 848383 948317 948431 4759610 4942982 39.65 71.4 1
09:50:31 2024-01-25 633297 631277 197642 195316 310482 318455 328418 324956 211988 208582 255325 260863 294487 299343 4130519 4380078 6157948 5928639 992449 1031600 280005 247616 259727 257940 296978 287635 281870 283498 199344 200398 672078 606425 1392708 1379364 413054 409390 597264 598790 738612 723527 761869 765645 808066 819224 779564 871539 1853569 1946754 1208676 1007463 654655 645520 774191 770373 805989 818472 836071 842748 948743 946579 4811502 4935935 39.65 71.4 1
09:50:32 2024-01-25 640336 629485 197746 194739 311640 319161 329362 327718 211396 209597 255325 258151 295388 300057 4136416 4430698 6126009 5914530 987958 1031600 280236 247743 259109 258728 296143 286481 282837 283185 199205 202119 655363 610652 1388452 1368230 414226 410549 598850 601282 740327 726168 765475 765645 806090 817423 786375 870185 1854932 1934575 1208140 1013898 653257 644811 777166 765842 802576 817990 839760 839091 944680 946615 4809175 4939457 39.65 71.4 1
09:50:33 2024-01-25 638381 631720 197462 195498 309719 319466 329362 327219 211918 209597 254964 259335 294523 297311 4138017 4439324 6124110 5921027 985165 1031600 280332 248161 260348 263013 296915 288653 280789 284286 199066 201695 655166 609931 1386236 1365692 413640 409101 596492 601781 739804 720389 764352 765645 802529 820451 788461 867054 1849667 1943051 1202490 1015790 655122 642074 777166 771502 802465 817049 839760 844020 944643 947091 4765611 4935935 39.65 71.4 1
09:50:34 2024-01-25 643099 630181 196987 195502 309967 318637 329340 326722 211706 210807 254928 258151 295839 297347 4141405 4502318 6095240 5919273 997364 1029954 280271 248161 257515 259123 295061 288279 281440 283617 199205 202790 639663 610802 1393138 1357088 414226 409775 595960 604887 741119 721462 765475 772670 801359 811545 788136 874429 1853642 1949529 1210023 1008074 658822 641129 771635 772633 802465 811500 838888 848988 947398 942942 4709218 4926569 39.65 71.4 1
09:50:35 2024-01-25 634690 630190 197167 195498 308345 316934 326811 324775 211953 209247 255215 258151 294238 297248 4135338 4457975 6103254 5946726 1003898 1031600 279244 248161 258346 257974 296143 288554 280157 284409 199379 201660 665031 604738 1395031 1364843 413179 410549 594275 600858 745282 718247 762448 768158 806090 816172 784133 874429 1858913 1965091 1221492 1004599 658354 643713 770543 774279 808922 810820 832402 852813 950368 945681 4716828 4929808 39.65 71.4 1
09:50:36 2024-01-25 636474 631114 196547 194716 310224 315951 327799 324631 211290 209457 254602 259986 295731 296439 4129434 4433854 6108574 5929514 1000218 1031600 278571 247652 258858 258728 294340 288518 281870 282024 199657 201344 662388 605301 1395169 1368230 413054 410549 594696 598611 743062 720353 762508 772122 806890 811473 782441 875711 1864204 1958413 1200818 1003884 657886 645028 769003 769246 807168 817316 834882 844058 953848 948431 4762210 4932416 39.65 71.4 1
09:50:37 2024-01-25 634662 632167 197475 195224 310224 317738 327269 324727 210076 208721 254819 259627 294787 297383 4131743 4411745 6121644 5926256 1000225 1033064 278113 248581 258129 261195 296978 287032 281993 283383 199379 201695 657456 602184 1404847 1370171 411813 409451 597965 599090 742879 725616 760126 767578 807232 818481 784145 873769 1861556 1950396 1211907 1001745 653257 643590 771635 768085 810644 816839 829968 842785 953848 951970 4769016 4945300 39.65 71.4 1
09:50:38 2024-01-25 640259 629303 197162 195370 310224 315951 329310 324992 214691 209556 254245 259231 295280 297347 4138839 4380274 6136550 5928668 995048 1033064 280315 247361 259946 257940 296517 288338 281896 283617 200005 201028 666440 606057 1420409 1379364 414226 409390 598190 599215 740094 724076 764078 766206 809281 820415 781887 869285 1853605 1940297 1187876 1008074 655122 646962 777166 770373 806025 818472 836703 844020 947398 946615 4830170 4938252 39.65 71.4 1
09:50:39 2024-01-25 641960 630190 197780 194951 311237 318412 325897 326649 214471 209556 254820 258289 294345 300190 4143742 4424421 6133502 5918346 988864 1035556 280881 247952 259144 258728 295577 287118 283383 283617 199379 202330 646709 612550 1386672 1369200 415109 410549 598557 602089 738612 726682 765511 763680 806090 817999 785259 868908 1853614 1935216 1210023 1013177 653257 639898 774962 767541 802576 821108 841557 841514 943270 948431 4793808 4935935 39.65 71.4 1
09:50:40 2024-01-25 640360 632723 196995 199005 309073 316898 327569 324992 214656 209842 254066 259293 293896 297960 4140652 4437180 6115374 5927725 982441 1031600 280026 247743 259727 259587 296877 288554 280157 285294 199274 201660 656575 609061 1389045 1364843 413933 408812 595538 601744 738188 720389 765166 765645 801962 819837 788136 867671 1849667 1938277 1200607 1016065 655589 642074 777166 771502 802576 816163 839760 844058 944680 947055 4767776 4928900 39.65 71.4 1
09:50:41 2024-01-25 642189 629965 196551 198819 309311 318187 327075 324992 214656 209117 252815 258323 292600 296403 4131857 4445956 6119085 5929514 985141 1030225 279775 246669 260315 260684 294640 288554 281012 283617 199539 201555 655166 611238 1422569 1367716 413933 409482 594696 602089 737605 719262 765167 768803 802566 818647 787542 867671 1852297 1946729 1179229 1016789 657886 643441 778570 773730 802006 811536 842157 847780 939201 945681 4746038 4926569 39.65 71.4 1
09:50:42 2024-01-25 637480 631105 197124 195224 310136 317738 325862 325353 214550 209082 258893 257468 294138 297167 4130519 4515517 6096617 5920875 998790 1031600 278605 248197 257912 261052 295190 288040 281642 283755 198754 202615 645300 609061 1406921 1355623 413054 409775 595965 603095 745282 721445 763232 771575 802566 811545 788731 873148 1853605 1958685 1210023 1005179 657886 642074 770543 772362 804812 811536 838565 848383 947577 945718 4720541 4930085 39.65 71.4 1
09:50:43 2024-01-25 633095 629267 196991 198901 308341 319430 327305 324956 214876 209082 258710 257861 298824 297369 4124632 4455335 6115374 5946650 1003084 1033064 279349 248161 258382 258473 295897 289032 280253 283631 199413 201344 666440 605800 1417796 1364843 412433 408555 592232 601050 745171 719299 762338 771539 806661 817635 784060 875749 1861556 1962309 1184179 1004599 659759 645520 773278 773730 809496 811500 833623 849025 951787 950021 4742541 4929910 39.65 71.4 1
09:50:44 2024-01-25 637410 631105 197162 194951 311202 317738 327834 324992 214726 209117 254820 256686 294389 297563 4124632 4427487 6124753 5933394 1006656 1031416 279472 248126 258346 259519 295369 288135 282625 282484 199657 201379 679300 608268 1416561 1372115 413640 409810 595960 599640 746511 723564 763541 772670 806926 811509 784145 876997 1864204 1957422 1202667 1006030 657419 644572 770543 767541 809496 818204 832439 845259 953884 951118 4765611 4939457 39.65 71.4 1
09:50:45 2024-01-25 637134 631272 197471 195224 310007 318412 327870 324498 215027 209082 254245 258358 293896 299645 4128096 4361560 6150417 5920951 997144 1032917 280096 247361 259946 257940 296769 287882 281623 283158 199344 200852 667850 607327 1392708 1381619 413640 409390 597688 599215 742120 724626 762991 765645 808710 819837 781296 869012 1853642 1941185 1206257 1007463 655122 645520 774962 770373 806596 818472 834882 843384 947398 946615 4832537 4935935 39.65 71.4 1
09:50:46 2024-01-25 641312 631277 197750 194405 311237 317738 325862 324898 214286 209457 255146 258254 294773 299355 4124632 4430252 6117861 5912670 987958 1031416 280166 247255 258966 257974 296143 286759 282890 283409 199796 202365 648119 611525 1395594 1370171 415021 410440 599312 601346 738758 726682 767201 765337 806090 817459 784145 867671 1854932 1931103 1193423 1011017 653257 645121 774962 765878 802502 818026 839163 842474 944717 946579 4821068 4939457 39.65 71.4 1
09:50:47 2024-01-25 637016 630821 197167 195007 309285 316898 325862 324739 214621 209117 254641 258823 294181 299355 4130519 4439324 6112687 5925865 984438 1029678 280192 247758 259366 260135 296978 288148 281012 284086 198754 201415 655342 610006 1387637 1364843 413933 409101 597228 606437 736527 721956 765167 765645 802566 820451 787542 867671 1848354 1940297 1193074 1012456 654655 642074 774501 770410 802576 817894 839760 842785 944717 947761 4764796 4928900 39.65 71.4 1
09:50:48 2024-01-25 642226 630925 196547 198726 309280 316674 326846 323921 214321 209772 252815 258075 298860 296129 4124632 4440299 6103254 5922016 987215 1029991 279996 246528 259838 260318 295512 288500 280977 283653 199240 201695 667850 612713 1417635 1364843 414814 409390 595648 602784 737642 719299 765511 768158 802602 817770 786391 867671 1849667 1943936 1200607 1016789 658354 643897 776333 774828 802006 811536 842157 847780 939201 947055 4756212 4919548 39.65 71.4 1
09:50:49 2024-01-25 637480 630889 197158 195224 309789 317738 325791 325388 214436 209082 258747 257468 294389 297239 4130519 4495661 6080598 5930500 998790 1029224 279279 248019 258168 260684 295713 288338 281953 284295 198720 202330 650938 608193 1404810 1359376 413054 409775 595960 604456 745934 721956 763232 772122 801926 811545 789616 874429 1857594 1958685 1187876 1007801 657886 642074 769997 773264 804849 811536 837373 847780 946941 942942 4688229 4923057 39.65 71.4 1
09:50:50 2024-01-25 634238 630661 197167 199072 308341 316898 329399 324992 211953 208902 258710 257895 294103 297960 4124632 4438787 6099248 5925079 1003802 1031489 279705 247881 258819 259019 296452 288410 280017 283582 199379 201344 666440 604738 1394924 1372620 412542 410549 593015 599640 744753 719306 760786 772670 807232 816172 786375 876372 1861556 1962272 1211907 1003171 660699 644572 772730 772633 808922 811500 832166 848988 951077 948431 4746038 4928900 39.65 71.4 1
09:50:51 2024-01-25 633787 630697 197776 194405 310259 317738 326846 324703 214471 208838 258966 257468 294737 299355 4115280 4410844 6103955 5938810 1000213 1032612 278396 248474 258819 259952 296582 287270 281729 283647 199240 201344 656575 601867 1423580 1370171 412490 410440 598961 599456 743062 725653 763541 765915 807232 818481 784145 873185 1861556 1948109 1211907 1001033 653257 645616 770543 766999 809496 815655 830005 845623 953884 946579 4762210 4928900 39.65 71.4 1
09:50:52 2024-01-25 638547 628820 197132 195095 309719 317738 328596 324498 214691 209082 252815 258323 294737 297239 4124632 4361510 6126963 5919273 995200 1034083 280648 246457 259437 260318 296036 287527 281940 281786 201739 200853 674896 605291 1397437 1379364 413017 409206 597007 596764 740961 723564 761831 766131 808103 819224 781561 869322 1854932 1943973 1210023 1006030 653257 645028 774501 769246 807204 818472 834252 841551 946941 946579 4816043 4934953 39.65 71.4 1
09:50:53 2024-01-25 641960 629303 197158 194397 311237 315951 325897 324898 210946 209117 254281 257895 295073 299645 4124632 4427199 6108574 5908328 987253 1032612 280262 247566 259480 260318 296201 286624 282660 283555 199274 201837 648119 612550 1388452 1368230 414814 410549 603574 603094 741071 725653 765475 763680 804657 818035 785816 871577 1852297 1934805 1184179 1013177 653257 639934 774962 768220 802576 818026 839151 841551 943343 946277 4783553 4928900 39.65 71.4 1
09:50:54 2024-01-25 640136 629303 196850 198726 308420 318637 326811 323921 214321 209082 254281 259112 293932 297239 4118757 4445669 6108299 5919273 986548 1029604 281343 246387 259294 260764 293913 288374 281532 283511 199274 201520 656575 614904 1390475 1364843 415403 409390 594275 603600 740833 719262 767725 769283 804885 820203 786355 870185 1852297 1946729 1185334 1014399 658822 643897 774962 774828 802431 816163 839760 847780 940604 945014 4756212 4926569 39.65 71.4 1
09:50:55 2024-01-25 637516 630925 196893 195224 309781 318187 325826 327950 210946 209117 255146 257077 298650 296820 4130519 4505287 6080598 5919273 997877 1029371 279159 248506 258096 261052 295856 287968 281335 284485 198650 201555 661684 605724 1397039 1361411 412104 409164 596419 601817 745553 719453 764078 770410 802566 815135 791657 875749 1853605 1962309 1200382 1006717 656448 642074 769997 774279 807204 813899 834920 848988 946941 942942 4680387 4919548 39.65 71.4 1
09:50:56 2024-01-25 634928 630916 195963 198726 308420 315951 328330 324992 214691 208756 258710 257503 295323 295677 4124632 4429336 6117899 5919273 1003861 1031600 279941 247814 258930 261604 295476 288157 282831 282647 199587 201414 659394 607461 1406545 1372620 413823 409775 595538 599640 745171 724657 764341 772670 806963 811509 783789 879509 1861556 1957297 1181045 1004599 658872 645556 770068 770446 807204 816163 835147 846574 948354 948431 4762210 4928900 39.65 71.4 1
09:50:57 2024-01-25 633750 629294 197604 194951 310007 315951 327305 324992 214691 207746 258442 258289 294181 297239 4124632 4373587 6155201 5919273 991707 1030138 279437 247431 259581 260246 296762 287824 281658 283185 199552 200888 670668 606805 1394125 1379930 413493 409607 598112 598790 741071 723564 762879 765645 809281 820451 781887 872521 1853642 1942597 1186027 1007322 654655 645556 777166 769864 806633 818472 836071 844315 945531 946579 4821068 4928625 39.65 71.4 1
09:50:58 2024-01-25 641051 628373 197201 194405 310730 317738 325862 324898 214436 209590 254245 259663 294773 299355 4124632 4433440 6108574 5905695 984650 1029495 279419 247878 258382 262864 297419 287383 281426 284272 199101 201872 653756 611238 1401799 1368724 414153 411130 598924 603020 742010 724076 765511 766169 802529 820451 786428 870297 1852141 1933129 1186027 1013898 652792 643441 774962 765915 802576 818026 839760 840917 944850 946615 4818562 4928900 39.65 71.4 1
09:50:59 2024-01-25 636911 629294 197780 195224 309320 318790 325862 324636 214286 209117 254390 258075 293768 300504 4124632 4429999 6108574 5919273 983140 1027282 279419 247431 259982 262977 294918 288266 282743 284037 199205 201450 656575 609496 1421116 1368724 414153 408992 595501 603456 736527 720389 763269 765878 802456 820185 787505 867671 1844422 1943936 1179229 1014399 656057 642074 777259 772086 802269 816163 839163 845296 944717 948637 4755417 4928793 39.65 71.4 1
09:51:00 2024-01-25 641317 630961 196995 198726 309347 318187 327340 324898 214286 210429 254966 257255 298896 296403 4131039 4502229 6081257 5920190 994520 1027149 279419 248023 257948 259157 295856 288112 281865 283498 199796 202544 643891 611238 1396484 1358318 415109 412587 596382 603412 746869 720389 765511 772670 801395 811437 790175 871907 1853605 1954080 1210023 1010744 657886 641620 771635 772569 804243 811536 839163 848988 945568 944346 4708523 4919548 39.65 71.4 1
09:51:01 2024-01-25 633787 629303 197158 194955 308380 316969 326811 324992 215027 208465 255146 257895 298896 297527 4124632 4444893 6099248 5929656 1000143 1030138 278536 247814 258346 258009 296143 288770 280275 284086 199657 201415 663622 604064 1400376 1364571 412286 411421 592541 603057 745171 721573 762300 769319 804949 816290 787493 876097 1853642 1962309 1191112 1004599 658822 640006 772182 772633 808922 811464 832402 849025 951150 948431 4725406 4919548 39.65 71.4 1
09:51:02 2024-01-25 636732 632463 197162 194405 310944 315951 328330 324992 211607 208860 254245 256651 295359 297527 4115281 4423398 6108574 5909908 1003898 1031687 279384 248126 257299 258762 295577 286754 281940 282753 199344 201415 657984 608332 1398217 1371645 411667 412295 599811 603168 742622 726535 761872 767541 808377 818481 785466 875711 1861556 1949454 1189725 1000987 653257 639970 770543 766962 810644 815691 829931 841551 952461 951118 4765611 4935935 39.65 71.4 1
09:51:03 2024-01-25 640175 631277 198796 195365 309754 317738 328560 324498 214691 209048 254298 258358 293896 299645 4124632 4364694 6136550 5918997 990980 1027149 280585 246669 259946 257940 296143 287666 281870 282877 199692 200432 663622 609210 1410273 1380456 414741 409317 598075 599640 740721 723893 763315 765609 806926 820415 780706 869923 1858876 1938922 1187876 1007463 656057 646469 777166 768121 805989 817894 837335 843675 947398 946615 4827955 4940839 39.65 71.4 1
09:51:04 2024-01-25 641015 631277 197741 194405 310259 318412 325862 324863 214621 209082 254641 258254 294594 299778 4124632 4430252 6099248 5895627 988827 1031600 279507 247396 258346 257974 297606 286853 281440 284250 198754 202389 650938 611833 1415726 1370154 414006 410549 599885 603376 742274 723893 768446 765534 804876 820451 785243 866783 1852141 1931021 1184179 1013177 653257 645268 774962 765842 802576 818026 839760 844087 945521 946543 4818562 4930085 39.65 71.4 1
09:51:05 2024-01-25 638185 629265 197750 194951 309285 319161 325826 324992 214550 208756 254929 257503 294288 298993 4117597 4433291 6108574 5895589 987345 1030138 279810 247431 258346 258009 297816 286983 281870 284180 198754 202295 652347 610802 1387045 1370154 414630 411676 599811 604498 741746 724479 768446 766790 804730 824019 785762 872859 1849667 1935598 1221492 1013898 653257 642074 776712 768121 802304 818026 839760 841514 941935 950021 4793808 4926381 39.65 71.4 1
09:51:06 2024-01-25 639901 631268 196585 198970 308385 316898 326846 324992 214621 209117 254245 259508 294183 297527 4124094 4433291 6099248 5921141 985141 1030101 279384 246704 260384 257974 295592 288554 281064 283653 199240 201695 656575 609196 1433782 1366259 414006 409172 592469 602686 741219 721573 766710 770008 802383 820798 788424 867671 1850982 1946203 1182330 1017770 658354 643441 777166 777031 802576 811536 839188 848383 941233 944977 4759610 4926569 39.65 71.4 1
09:51:07 2024-01-25 639377 630961 197162 194951 310255 318637 325862 325879 214400 209082 259185 257434 292600 297275 4124632 4498680 6080598 5923497 1001001 1030142 278571 248581 258346 257974 296143 288324 281440 284521 198720 202012 653756 605599 1399445 1359867 413054 412880 598001 606612 744803 722599 765129 771392 802383 811401 790860 876959 1858913 1965091 1189725 1008074 657849 643441 770543 774828 807058 816244 837373 847780 947611 944274 4684366 4919548 39.65 71.4 1
09:51:08 2024-01-25 633992 631141 197162 199076 308389 318637 327834 324956 215027 208431 255110 257895 293861 296412 4124632 4435634 6108574 5925268 1001001 1030597 278571 247431 258382 258762 295727 288626 281328 283291 199727 201028 665031 605599 1407124 1368205 413054 408555 595648 600808 745481 721573 760638 772560 807122 816027 785706 877158 1861556 1964482 1193423 1003847 660229 645483 771635 772086 808349 811356 833844 848383 948354 948431 4746038 4923057 39.65 71.4 1
09:51:09 2024-01-25 631912 631277 197604 194942 309998 317738 327305 324992 214621 208396 255396 258075 293564 299283 4118216 4398473 6126009 5909632 993899 1031600 281163 247778 259545 263013 297086 287158 281440 283617 199205 201309 669217 604664 1396541 1378387 412433 409969 598112 601235 743980 725396 760638 767550 810672 820798 783997 873880 1864193 1946847 1189725 1004599 655122 644663 772730 767563 809496 816839 833881 842785 951787 946543 4755417 4926569 39.65 71.4 1
09:51:10 2024-01-25 642147 631277 197158 195220 310468 315915 328366 324992 214436 209737 254245 258289 293963 297563 4118216 4374133 6127299 5909908 987420 1029371 280310 246634 258382 257940 296143 287630 281905 281967 199379 201473 650801 612550 1389587 1374063 415109 409969 597840 599640 740693 725910 764980 767822 809252 820798 781703 867559 1860354 1932966 1188307 1008827 655122 647066 777129 765842 804812 817316 837573 843909 946231 946543 4812605 4928900 39.65 71.4 1
09:51:11 2024-01-25 642226 630821 197167 194405 310984 317485 325826 324812 210511 209082 254245 257895 293896 300493 4115280 4418165 6099248 5900543 985141 1030395 280271 246669 258962 257789 296668 286754 282766 282753 198789 201695 649528 611675 1386237 1369200 414814 410549 599811 602709 736236 726462 769505 767748 805980 820529 784034 870073 1854874 1927038 1187876 1013177 653257 639970 776540 768085 802576 818026 839760 841872 944717 950021 4783553 4929910 39.65 71.4 1
09:51:12 2024-01-25 639636 631272 196995 198726 308385 318637 326811 324992 214621 209082 254281 259473 294737 297282 4121418 4442468 6108574 5906309 985141 1030138 279646 246634 259982 257974 296713 288595 280694 283653 198789 201695 655166 609668 1420648 1364843 414226 409390 592687 601319 738489 719262 766597 770008 806030 820798 789735 869453 1853554 1945809 1202490 1016789 658354 643897 776333 774644 802428 811500 839225 848988 939238 945499 4755417 4919548 39.65 71.4 1
09:51:13 2024-01-25 633095 632165 197162 195224 308345 318346 326811 324992 214691 208546 255110 257468 294773 297527 4111704 4447829 6093608 5919273 1000325 1028835 278536 247987 258346 258009 294918 288545 280122 283688 198754 201063 666440 603993 1412178 1364843 412433 408555 593015 599456 744643 718247 762991 770410 806975 817071 788159 875562 1861540 1966317 1206257 1004524 659814 643626 770543 774828 807204 815125 835184 850198 948317 944310 4677871 4919548 39.65 71.4 1
09:51:14 2024-01-25 634928 630884 195938 198854 309280 315951 328330 324992 214506 208937 255146 257895 295566 295641 4121153 4427704 6099248 5920190 1002317 1030225 279384 247431 258382 259123 293571 288315 281905 281927 200167 201660 671021 606462 1417480 1368230 413640 409512 594696 597795 743062 720389 760786 773766 802351 816290 784907 877634 1862744 1962856 1215673 1001597 659814 645726 773826 774279 809496 811464 834476 851888 951077 945681 4693520 4920712 39.65 71.4 1
09:51:15 2024-01-25 636732 631114 196995 194951 309931 315915 327870 324992 214656 208902 254750 257895 293808 296546 4121153 4430148 6108574 5919273 1003898 1030225 279384 247778 257335 258762 295369 286790 281940 282753 198789 200888 656575 608193 1379357 1368230 412433 409775 599208 599090 742906 725653 760823 765915 808103 817325 783789 877634 1864150 1949417 1191574 1000987 654189 645726 771201 769521 809496 817894 832476 848090 953848 951118 4759282 4923057 39.65 71.4 1
09:51:16 2024-01-25 633058 630384 197192 194942 310215 317485 327340 324992 215027 208396 255146 258323 294388 298762 4121153 4364613 6140409 5909908 992449 1030101 279614 246704 259581 263013 296560 287635 281672 283521 199413 200432 672078 606350 1396120 1379364 413054 409969 597688 594577 740364 724076 762991 764796 809281 820221 781486 872521 1860167 1949529 1187876 1007463 655122 648483 774925 769971 809496 819629 832439 842785 949979 952685 4797232 4932322 39.65 71.4 1
09:51:17 2024-01-25 643099 629267 197158 194401 311675 315951 327799 324863 214286 209772 254245 258289 294701 297563 4115005 4414889 6113544 5895627 988160 1030101 280698 246704 259545 257974 296288 287635 281940 282015 199727 201660 655166 612550 1419753 1374063 415403 410549 598112 598208 742120 726682 764352 765951 806926 820451 783873 869528 1856195 1935561 1197385 1011505 656993 646323 778233 768877 806002 818026 839760 842785 946727 953706 4818562 4935854 39.65 71.4 1
09:51:18 2024-01-25 649078 629294 197819 195365 309789 316934 326811 324863 214767 209117 255146 258109 294181 300275 4124632 4429999 6104225 5910838 981353 1028738 279845 247431 259982 257974 294954 288518 280192 284086 198789 201730 655166 609496 1387341 1367959 414226 409390 595960 603878 738199 722503 764352 765915 802602 820451 788731 867396 1852141 1938092 1213815 1013861 654846 642038 774925 770226 804858 820789 839151 844020 944717 948431 4778421 4928793 39.65 71.4 1
09:51:19 2024-01-25 643741 629294 196542 195498 309320 318187 326846 324992 214321 209082 252815 258323 298788 296582 4124632 4439511 6098893 5909908 991649 1028068 281555 246704 258165 259338 295240 288315 281012 283427 198824 201660 656575 612550 1381317 1360977 416016 409775 594696 602740 738466 720353 769468 772122 802639 817903 784097 871214 1853297 1949267 1187876 1015398 658872 645726 774925 774791 802576 811320 843961 848713 941972 944977 4756212 4919548 39.65 71.4 1
09:51:20 2024-01-25 634672 632098 197467 195148 309754 316934 325791 324775 214621 208756 258747 258035 293449 297960 4115280 4457075 6080598 5912557 999613 1028642 278147 248528 257948 258009 296143 288076 280584 284645 198581 201519 656575 604738 1399826 1360013 412433 409487 596419 601817 746339 718247 764078 770483 802602 816172 788731 876372 1853605 1968254 1198463 1007389 657932 642001 769920 773619 807149 811392 837187 847593 948281 942942 4686799 4926569 39.65 71.4 1
09:51:21 2024-01-25 633095 632723 197612 199076 308341 317633 327834 324992 214726 208756 254966 257895 293896 297527 4121694 4433636 6099248 5928639 998189 1030142 279646 247396 258346 258009 294376 288590 281139 282555 200040 201063 664502 603973 1390231 1368230 413054 408590 592232 599640 741827 719844 762338 772670 808377 811581 784145 873807 1861556 1961076 1195272 1003847 660758 647525 772730 774791 810608 811320 835184 850730 952791 948431 4701850 4926569 39.65 71.4 1
09:51:22 2024-01-25 636281 631977 196585 195224 310290 315951 327834 324992 214621 208756 254281 256754 295323 297491 4115005 4423398 6099248 5895665 1003898 1030138 279384 247431 257551 259338 295592 286826 282041 282753 199379 201695 656575 605732 1388299 1368230 413640 411035 596199 599640 747288 724589 763428 771575 806963 811581 783317 876997 1861556 1953141 1200818 1001471 657932 647562 772262 770843 808239 816018 833511 847593 952791 950373 4752818 4930085 39.65 71.4 1
09:51:23 2024-01-25 631986 628377 197475 194951 311055 318412 327799 323921 211728 207781 258710 258289 294773 299355 4121694 4373860 6136550 5909908 991003 1030225 279189 246669 259763 257974 295821 287670 281672 283220 198789 200467 665569 605937 1413033 1381322 413054 409390 598112 598532 742010 725688 762448 765645 808710 819873 781887 871870 1853605 1943973 1187876 1005179 655780 648483 774851 771066 811220 820789 834908 844502 952791 952429 4797232 4938252 39.65 71.4 1
09:51:24 2024-01-25 642184 631277 197167 195224 311198 315699 329829 324739 214286 210002 254750 257895 294773 297239 4121153 4386465 6122793 5901486 985141 1030138 280306 246669 258417 257974 296143 287230 282801 283391 198789 201695 650938 612550 1392526 1370171 416016 410549 595190 601498 736273 726682 767276 767578 807232 819873 784145 871577 1853642 1927185 1198969 1011017 653257 647066 778787 769424 807149 820789 839051 843636 945909 953816 4822004 4928900 39.65 71.4 1
09:51:25 2024-01-25 641978 629303 197776 195705 309789 316898 327664 327451 214471 208937 254750 257861 293002 300493 4121694 4420673 6099248 5895665 980350 1028642 279384 246704 258417 262572 296978 287873 280619 284406 198754 201730 650938 609061 1403942 1364843 414226 409787 597688 603132 740546 722540 765475 765078 802566 820523 788136 867671 1849667 1934805 1189307 1011017 653257 641620 774501 772164 804249 819483 839723 846425 944570 948285 4765594 4926569 39.65 71.4 1
09:51:26 2024-01-25 642189 632015 196585 195498 308349 318187 326846 324992 211692 209117 252815 258358 294380 297072 4121694 4430840 6099248 5910838 983140 1029371 279625 246289 259731 257974 294126 288590 280619 283755 198754 201519 659570 614199 1443666 1364843 414814 409390 594696 601319 738199 719335 765475 768194 802566 818071 787579 867671 1849667 1947313 1184179 1014399 657886 643441 775236 774828 802465 816281 842008 848876 940870 948285 4744937 4928900 39.65 71.4 1
09:51:27 2024-01-25 640103 630221 196858 195701 310188 318412 327573 325318 210806 209457 254782 256686 294701 296964 4121153 4497578 6071272 5908967 994520 1027112 280040 247743 257515 258728 295655 288040 281511 283383 199032 202613 636844 611637 1387009 1355623 414814 409775 594097 603059 743062 720353 765438 772670 801323 811545 788100 871870 1854932 1949491 1187876 1009544 657886 641129 772182 772633 804286 816281 839970 851166 947288 947329 4706928 4924224 39.65 71.4 1
09:51:28 2024-01-25 634657 632167 197132 194946 311137 319539 325791 324703 214841 208396 255110 258116 295187 297491 4121153 4441943 6102953 5919273 1002467 1030207 279154 247778 258346 257974 294675 288590 280122 283383 199379 201309 666440 603993 1425825 1367232 413054 410549 594696 599447 744643 719262 762411 772670 807232 817903 786026 875051 1861556 1958685 1191574 1003884 659759 645520 772730 772633 809496 815052 835109 851888 954109 948285 4742422 4924144 39.65 71.4 1
09:51:29 2024-01-25 634928 632613 197437 194951 310690 317485 327799 324992 214886 209117 259076 256651 294238 297599 4121177 4424504 6108574 5918346 1003898 1031604 279384 247952 257912 259157 296107 287599 281905 282718 199379 201660 659394 608193 1393437 1369163 413933 410675 597264 599751 743941 724076 764347 771539 806926 811509 782959 876997 1864204 1953104 1200818 1001745 656915 645028 770543 767505 809496 819050 833921 846842 955503 952957 4763801 4933576 39.65 71.4 1
09:51:30 2024-01-25 636585 632162 197167 195224 309741 317738 329306 324956 214956 209048 253991 258323 293976 297419 4121153 4361609 6136550 5913848 991686 1031600 280613 246634 259545 257974 296143 287729 281870 282788 200040 200993 662212 609136 1394342 1378387 414226 409390 597264 599640 738722 724076 764633 765609 808103 820415 781850 870185 1854932 1937548 1210023 1008074 655122 646469 776614 768121 805989 818472 837298 846435 948926 950899 4801531 4933576 39.65 71.4 1
09:51:31 2024-01-25 641978 631204 196547 194401 311158 315951 325826 327451 210736 209521 254245 257468 294181 297753 4124094 4417820 6099248 5900543 985941 1027268 279810 246669 258310 257974 295785 286244 281870 283383 198720 202072 648119 611238 1384384 1364843 414814 410259 598290 602052 740327 726168 765475 765645 806390 817999 786375 869528 1849667 1931103 1219573 1013898 652792 643441 774962 765878 802576 818026 839760 840917 944211 952283 4820396 4933576 39.65 71.4 1
09:51:32 2024-01-25 639232 631199 197681 195361 308345 319168 325826 324703 210595 208943 254245 258006 293733 297635 4116951 4424041 6089923 5908967 983251 1027112 279458 247396 258346 257720 297396 286853 280977 283653 198547 201695 653756 609571 1400679 1364843 414226 410549 598961 604180 740888 723564 767350 765645 802566 820221 786391 870223 1848317 1936774 1191190 1013177 653257 642074 774962 768121 802304 818026 841557 841514 943306 951562 4807523 4926529 39.65 71.4 1
09:51:33 2024-01-25 638320 631222 197063 195498 308204 318637 325791 324992 214400 209048 254386 259627 293733 297491 4124632 4429999 6099248 5909908 983699 1027204 280236 246598 258927 257940 295026 288532 280363 283185 198754 201660 655166 612399 1382995 1363747 415109 409390 592906 601161 740924 718247 765511 769283 804876 818481 787272 871539 1852297 1946729 1204373 1016514 658822 643897 774962 774683 801438 811500 839188 848988 940567 944977 4753205 4928900 39.65 71.4 1
09:51:34 2024-01-25 647006 632162 197063 195462 310082 318339 325756 325353 214177 209082 255110 258934 294380 296403 4124632 4498867 6071272 5918346 999449 1029334 278078 247778 257948 257940 296143 287877 280157 284614 198409 201519 659922 604738 1390914 1362637 411813 409451 596419 602983 745171 720389 765167 770410 802566 816172 787542 876721 1853605 1965091 1200382 1006746 656993 642074 770543 773730 805989 811536 837298 847780 948743 942942 4686799 4926529 39.65 71.4 1
09:51:35 2024-01-25 634510 632171 197089 196047 309108 318601 328383 324956 214921 208756 255110 257861 294095 297248 4124632 4440010 6093822 5919273 998189 1028605 278571 247396 258346 257940 295240 288572 280584 283108 199344 200993 666440 603993 1403012 1369200 412761 410549 594275 599640 744753 719299 760786 772670 807232 816172 785816 874429 1864204 1960074 1191574 1001745 659759 647066 772182 773730 809496 811464 832402 852168 950368 947055 4728795 4932042 39.65 71.4 1
09:51:36 2024-01-25 636728 633067 197059 194557 311024 317593 327693 324487 211396 209048 254245 257215 292566 297311 4124094 4433478 6099248 5912670 1001685 1027149 279154 247726 256687 258009 296107 286517 281984 281936 199205 201028 653756 606239 1388340 1370171 411813 412843 599885 599513 745171 726168 760786 768877 806321 817903 785131 874429 1857557 1946729 1189725 998828 653257 643590 771713 766962 810644 818026 829968 842785 953577 951118 4756212 4935339 39.65 71.4 1
09:51:37 2024-01-25 636956 631906 197359 195365 309825 318333 328418 324318 211988 208943 254245 258289 294388 297563 4119909 4361548 6116657 5909908 992449 1030138 278575 246669 259109 262757 296143 287720 281440 283185 199205 201028 665912 603562 1393587 1379364 412725 409969 598961 599640 742536 724626 762451 765645 808674 819224 783033 870595 1853569 1943874 1189725 1004599 653257 643627 774962 769209 809496 819629 833623 841551 948317 946579 4806638 4939389 39.65 71.4 1
09:51:38 2024-01-25 642184 632015 197098 194915 311055 315735 328664 326794 210736 209597 254136 257827 294594 297239 4124462 4380418 6109505 5904753 991686 1030142 279919 246598 259144 262977 295821 286875 281012 281892 199866 201028 659394 609931 1383663 1376493 414814 409390 597761 602141 740364 723527 764078 765878 808139 820415 782725 870185 1854932 1933399 1187876 1009989 655122 646469 777166 768261 804812 817316 838565 844020 946727 946543 4825449 4928793 39.65 71.4 1
09:51:39 2024-01-25 641978 631126 197677 194880 310149 318637 327737 326830 211361 208943 254495 258116 294281 297311 4121153 4434111 6107588 5895381 981278 1028605 279915 246669 258382 257940 295935 286840 281940 281927 198789 201695 657280 612625 1389477 1369899 415403 408519 598557 600397 738758 728230 765475 765951 806661 818071 784145 871263 1852297 1931103 1193423 1011017 653257 639970 774962 765878 802576 819251 839188 841551 943306 952649 4792932 4930085 39.65 71.4 1
09:51:40 2024-01-25 638432 632774 197295 195976 311137 319313 328664 324956 211396 209339 254136 259515 294245 297029 4115281 4430741 6099248 5909908 981743 1029463 279384 247396 259144 262870 295821 288080 280161 284286 198720 201660 653756 609061 1395766 1364843 414226 409390 596235 602946 738163 722503 765239 765645 802529 820487 788695 867671 1849667 1938922 1194957 1013177 655122 642074 776161 770410 802576 818472 839760 844058 944680 948431 4760022 4919548 39.65 71.4 1
09:51:41 2024-01-25 641728 629265 196995 195838 311133 318942 327163 324956 211396 208978 252382 259335 294523 296403 4121153 4424357 6089923 5909632 982297 1027245 281430 246598 259545 257974 294055 288518 280977 283419 199435 201695 655166 612988 1396460 1364843 415403 409390 594696 601198 738722 718247 765511 770139 803738 815700 786985 868908 1852141 1940297 1202490 1016789 656057 642038 778337 770410 802576 816163 839760 845259 942675 947055 4752818 4917204 39.65 71.4 1
09:51:42 2024-01-25 641280 629294 196577 195391 310987 318455 328664 327292 210771 209632 254928 257758 295991 296403 4130519 4495885 6074917 5895476 991612 1026458 279845 246669 257685 257974 294675 288040 281012 282788 198754 202295 638253 610802 1401298 1355623 415403 409775 596497 602983 743062 720353 765475 771539 802493 811581 787542 871870 1852297 1948109 1208140 1009581 657886 641129 772730 774279 802576 811500 839760 848988 946056 942942 4701810 4911340 39.65 71.4 1
09:51:43 2024-01-25 633787 631272 196585 195087 310473 319466 328164 324739 211586 208582 254748 257365 294281 297563 4120018 4447533 6080322 5915054 1000213 1027112 278078 246704 258129 260246 295655 287882 279271 283617 198754 200852 663622 604426 1391393 1364843 412433 410549 593015 604828 742206 719527 761869 769283 805483 816290 784097 874466 1854932 1961464 1160392 1001745 658822 639970 772182 772633 809448 811428 831811 848988 948317 947761 4728016 4910196 39.65 71.4 1
09:51:44 2024-01-25 632824 629303 197158 194401 310224 317485 328664 326454 211108 208838 255144 257365 294074 297455 4116951 4408566 6094463 5901486 1002868 1029678 278571 246634 256758 258009 295655 286719 281905 281989 199066 201028 656575 606462 1405636 1368230 413640 409810 597264 598532 746339 724076 762991 770446 806926 811545 782674 876997 1861556 1953104 1198969 1000950 656057 645028 769452 768121 807168 818017 832439 844020 953172 950446 4750205 4907838 39.65 71.4 1
09:51:45 2024-01-25 634657 629229 196850 194937 309754 318187 327305 323718 211953 208838 252562 258220 294074 297419 4116500 4367822 6099248 5895627 998189 1029830 279453 247778 258346 262792 296560 286683 281680 282019 198754 201344 659570 602270 1398495 1372115 411776 410549 598536 599090 743062 724589 760209 765645 807232 818481 784145 872521 1853605 1946754 1186027 1001745 654127 639970 772730 768121 809496 817414 832656 841551 950405 952649 4769016 4923057 39.65 71.4 1
09:51:46 2024-01-25 640433 631272 197323 195224 310259 315951 327834 324992 210960 209820 254028 258116 294380 297383 4120028 4364276 6127225 5895627 989559 1028642 279782 247149 259437 262757 296143 287599 281440 283512 199413 200398 665031 604333 1389119 1377411 414226 409390 597264 598790 740546 723564 762991 765645 808103 819260 779600 870918 1853614 1934805 1210023 1008074 655122 645520 774962 768121 805419 817894 836740 844352 946056 946615 4821068 4919273 39.65 71.4 1
09:51:47 2024-01-25 639870 629480 197785 194401 310259 317738 325791 323921 210981 208804 254028 259849 294174 298943 4113560 4405405 6094907 5902081 985141 1030101 280271 246669 258096 260318 295240 286763 281940 282011 198754 201755 646709 611675 1405459 1369200 415403 410549 598290 599973 738722 726168 765475 765915 806962 817459 784145 868908 1852297 1930218 1193423 1011017 653257 640006 774962 765878 802576 818026 839760 839091 943434 946579 4802310 4926569 39.65 71.4 1
09:51:48 2024-01-25 638080 630830 197124 195361 308385 319466 325826 324703 214286 208756 254245 258116 294701 297347 4120028 4421109 6102953 5900543 985066 1027112 279775 246669 258346 257754 297504 285842 281440 282753 198443 202012 650938 611238 1383583 1364843 414814 410549 595154 603753 737350 725653 765548 765102 806090 820185 784133 871577 1848354 1925708 1219573 1013177 652328 643441 773399 765842 802304 816875 839760 841551 941972 950021 4774174 4914658 39.65 71.5 1
09:51:49 2024-01-25 636728 629489 197158 195361 308385 316898 325826 324992 214321 208721 252815 258254 292378 297239 4125932 4417950 6096617 5899589 983140 1028458 280097 246634 258346 263198 296481 286119 281532 283185 198754 201660 639161 611750 1388637 1364843 414226 408519 598557 601817 741219 724626 765511 765645 806090 819224 786391 866783 1844386 1931103 1204373 1013898 652792 642985 774962 765878 802576 818985 839760 839128 943343 946507 4790386 4920712 39.65 71.4 1
09:51:50 2024-01-25 636728 629484 196585 198682 311612 316898 325826 324992 211362 209048 254245 258358 293768 297282 4119828 4430535 6096617 5895778 985351 1027818 279795 246669 258346 257905 296978 286517 281100 283511 198581 201695 652347 608836 1382993 1364843 413640 410549 597913 602669 740924 723627 765511 765645 802602 820451 786428 866820 1848354 1933844 1208058 1013177 655122 641620 774962 768121 802576 818026 838953 841551 942639 948431 4764796 4910196 39.65 71.5 1
09:51:51 2024-01-25 641271 630826 196240 195228 308314 318187 325826 324992 214436 208804 252779 258323 294594 295713 4112956 4430454 6090862 5895589 977459 1027149 279189 247149 258966 258858 296107 287850 280122 283802 199170 201555 653756 609061 1389258 1364843 413346 409390 596419 601817 738977 722540 764932 764796 802566 820523 788731 867671 1848354 1940297 1206139 1013177 655122 641500 777166 770410 802576 817894 839760 845596 944011 947091 4752818 4919273 39.65 71.4 1
09:51:52 2024-01-25 641280 629258 196547 195224 309320 317738 325862 324992 214436 210065 252815 259399 298753 295677 4112338 4437218 6101641 5915500 982334 1027075 279384 246387 260018 260246 294126 288482 280122 283653 198789 201895 656575 610802 1428683 1364843 414226 409390 594696 603168 735161 719844 764316 767578 802566 819260 787579 867671 1849667 1942217 1204373 1016598 657886 643897 777166 774279 802576 816163 839188 847780 940722 947761 4750205 4917204 39.65 71.5 1
09:51:53 2024-01-25 640336 630181 196577 194951 311431 317970 326846 324636 210658 210100 254281 256686 294138 296573 4115280 4493704 6078559 5895438 993625 1027075 280075 246669 257551 258902 294954 288454 280977 282846 199066 202048 626653 611675 1390825 1355623 415403 409810 595538 605380 743172 720353 765511 772670 801395 815905 788136 871833 1853614 1946729 1208140 1009581 658354 641129 771713 772633 802304 811500 839163 848383 946727 944575 4699144 4897962 39.65 71.5 1
09:51:54 2024-01-25 634652 629303 196854 194946 309789 318121 325300 326685 214321 208251 258710 257077 293449 297282 4111788 4461347 6068562 5905097 994407 1026719 279507 247778 257154 257974 295935 287194 281391 283751 198133 201695 649528 607760 1406230 1358388 413054 409810 595538 604456 742805 720426 763232 770446 801359 811545 788427 874429 1853605 1958685 1187876 1005216 656915 642074 770543 772633 806025 813899 837373 847780 948070 937601 4671008 4900844 39.65 71.5 1
09:51:55 2024-01-25 632121 629493 196542 198726 308099 317738 327305 324498 214656 208581 254750 257324 293413 296203 4117846 4420255 6090096 5916459 1000218 1026156 278396 247637 257912 257940 296251 288315 279696 283838 200743 201028 657984 603878 1404072 1359049 412674 409164 595538 603020 745171 718283 763780 770410 802566 811545 787579 875749 1853333 1962309 1176124 1004599 656525 642985 770543 773730 806025 811572 834920 847505 945531 942276 4661329 4910196 39.65 71.5 1
09:51:56 2024-01-25 633090 630380 196585 195316 307848 317738 326846 323754 214656 208431 254281 259399 294181 295592 4105928 4423547 6094463 5916459 1000218 1029678 278510 248418 258203 260318 295899 288166 279696 283653 198789 200783 660803 603131 1398952 1364843 412762 412295 594202 600009 744643 718283 762451 770410 806090 816172 784133 875749 1857594 1960883 1204373 1004599 658822 643627 773362 772633 809496 811500 832439 849025 952461 948431 4722168 4910196 39.65 71.5 1
09:51:57 2024-01-25 636732 630889 197167 194405 310721 317471 327799 324992 214321 208756 254281 256473 298824 297239 4115280 4418241 6094463 5916459 999504 1029678 279384 247255 258239 260868 294162 288613 281405 281927 199413 201028 660803 607461 1398108 1369200 413640 408555 595225 600646 743062 720389 762991 773766 806926 811315 783864 875749 1861556 1957297 1204516 1003171 658822 645520 769997 770410 808349 817316 834920 847176 950368 946543 4746038 4919548 39.65 71.5 1
09:51:58 2024-01-25 632573 629489 197475 194951 309785 317738 329326 324992 214761 207746 254750 258323 292591 297635 4112348 4355367 6132182 5918048 994670 1029224 278431 247290 259402 259952 296661 287050 281405 283273 198789 201379 659570 605927 1402425 1377374 412396 410259 595118 601272 741899 724626 761906 765337 809318 818107 784145 871907 1858913 1946754 1191574 1003884 653257 643627 774412 769828 809496 817450 832439 842785 948354 946543 4787549 4919548 39.65 71.4 1
09:51:59 2024-01-25 638432 630561 197201 194946 309280 318412 325826 323921 214321 208756 254281 257503 293562 299392 4112348 4420673 6089923 5903097 981522 1027831 279279 246598 258275 259587 296165 287491 281504 284108 198685 201660 652347 609061 1387341 1369594 414226 409969 598112 602983 738758 723417 765511 765645 802602 820487 788731 868239 1844422 1938922 1193074 1012456 653220 642074 774412 770410 802465 816875 839537 842785 944011 948431 4755417 4910196 39.65 71.5 1
09:52:00 2024-01-25 643557 631277 196737 198592 310478 317738 326846 324992 214356 209117 252815 258289 298788 295570 4115280 4429873 6089923 5910730 986988 1029641 280893 246422 259001 260868 294198 288338 280836 283192 199205 201520 656575 613426 1382084 1364843 416737 410403 594696 602740 736200 719262 769543 770373 804270 815664 786391 870148 1853614 1945257 1184179 1016065 658822 641744 776614 774828 802576 811500 839225 849304 941899 944941 4746813 4911064 39.65 71.5 1
09:52:01 2024-01-25 636465 629267 197132 195220 309719 318637 326812 324636 214585 208431 255110 258863 294701 297246 4117673 4498040 6065524 5904753 992665 1029604 280880 247149 258168 261231 295834 287896 280906 283440 199240 201896 657984 614199 1387415 1355623 415403 409810 596847 603059 740485 720353 767725 773656 804680 817325 788100 871833 1854932 1948029 1210023 1012456 658822 641583 772730 773730 802576 811464 842157 848988 946157 945645 4740799 4907838 39.65 71.5 1
09:52:02 2024-01-25 634657 631277 197124 195224 309754 316934 325791 324992 214921 208396 255146 257434 293825 297009 4111788 4454152 6082334 5918346 998152 1028798 279847 247913 258096 260866 295964 287909 280444 284472 198650 201344 661860 605445 1398429 1361942 412725 409668 594952 604515 746758 719226 764520 770410 806030 817337 787542 876997 1854932 1962272 1215059 1006030 656993 642074 770543 774828 807149 816163 837335 848988 950090 942942 4668288 4911340 39.65 71.5 1
09:52:03 2024-01-25 634662 631272 196577 199005 308279 318187 327534 324006 214771 208396 254245 257468 293413 295995 4111788 4426375 6093608 5895627 999613 1029334 281231 247530 258858 260832 294711 288180 280871 282718 199552 200818 663622 605724 1411290 1367753 413640 410549 594275 599640 746339 720280 761832 773766 807232 817447 786375 874391 1861556 1961464 1217557 1001745 659759 645520 770543 771502 809496 816281 833623 848988 950332 948431 4737415 4914846 39.65 71.4 1
09:52:04 2024-01-25 631158 630305 197437 194955 310219 317738 326811 324992 214585 208174 254245 257468 294181 297599 4105169 4411122 6094907 5904753 998768 1033064 278605 247913 258061 260648 296762 286584 281729 283242 199309 201520 656575 603993 1412127 1370671 413017 409775 599885 599936 749362 726609 763803 768665 802351 818481 784034 875711 1858913 1948109 1213790 998828 653257 643590 770543 767541 810644 817414 830005 842748 952425 952612 4752818 4919548 39.65 71.5 1
09:52:05 2024-01-25 638543 630375 198241 194951 309750 317738 327834 324042 214991 208902 254082 258289 294181 297491 4105928 4349219 6131003 5904476 991003 1030142 279847 247396 259144 260027 296273 287882 282943 283008 199274 200713 666958 603993 1399883 1379930 412542 409896 598536 599640 741974 724589 763541 767550 811395 818071 781850 872521 1853605 1943936 1189725 1006030 653257 644536 774962 770336 808922 818472 834252 844883 946905 951118 4797232 4926569 39.65 71.5 1
09:52:06 2024-01-25 640336 630830 196542 194405 311202 315951 325826 324601 210511 209082 254245 259663 294594 296820 4105928 4399071 6089923 5891177 985141 1027250 280271 246669 258346 257940 295118 287347 282915 282470 200885 201332 659217 611637 1398728 1376955 415403 410513 597914 599640 738685 725616 765167 768905 808977 819188 782996 870185 1856195 1931103 1201016 1010262 655122 645520 776614 765842 804206 817990 839760 842785 946231 951970 4812704 4917204 39.65 71.5 1
09:52:07 2024-01-25 638454 629489 197785 194405 310255 318455 325756 326613 211276 209082 254641 258220 294594 299319 4108110 4424885 6099248 5891177 985141 1030326 280698 246669 258382 260715 296143 286754 282598 282470 200885 201239 656575 611238 1382571 1374063 415403 410513 597651 601448 741071 726682 765167 765878 809913 823123 782959 870148 1854932 1933844 1178017 1009581 655589 645520 777166 765878 805719 818026 839760 842748 946727 950021 4802310 4917204 39.65 71.5 1
09:52:08 2024-01-25 638089 631268 197167 195224 309276 318637 325791 324992 211276 208902 254245 257827 293527 297599 4112348 4420887 6089923 5900543 981009 1028568 279480 246669 259109 262870 296690 287733 280161 284236 200601 201415 649528 611032 1393564 1367753 414777 411712 597817 603339 742125 724552 765438 765645 802566 824873 790860 869528 1848354 1934575 1194957 1015342 653257 642074 774962 769209 802576 818949 840958 842748 943343 948431 4764796 4914846 39.65 71.5 1
09:52:09 2024-01-25 641271 630556 196551 195224 308376 318187 326811 324992 214585 209048 252815 258323 294594 296093 4114722 4433478 6094907 5895665 985141 1027112 280332 246254 259144 257974 294997 288613 280977 283419 200743 201415 656575 610156 1423539 1368724 414777 409933 593873 603915 740167 722599 766257 768121 803738 820451 790822 870613 1849667 1943051 1206139 1016789 656993 642074 778607 773181 802502 817316 839970 846499 943306 947725 4743425 4914846 39.65 71.5 1
09:52:10 2024-01-25 639847 630190 196577 195211 309241 317738 326811 324863 210806 209737 254530 257468 294183 296582 4111788 4483471 6057632 5890901 990868 1025585 280382 246669 257551 258728 294233 287293 281003 283149 198754 201660 636844 612550 1390072 1359867 415403 412880 596492 603412 742915 722599 769543 773495 802529 816172 788731 875717 1854932 1949491 1210023 1010302 658872 642074 774962 774206 802576 811464 842157 848988 943270 945645 4734033 4898473 39.65 71.5 1
09:52:11 2024-01-25 633336 629298 196585 195224 308380 316898 325826 324992 214621 208216 254820 258899 294388 297246 4102231 4460488 6056092 5900543 994520 1025622 278571 247396 257299 257974 295061 287630 281113 283185 198581 202390 645300 608687 1392258 1359867 414006 412880 595360 603412 745700 723627 766710 772449 802260 816172 788731 874429 1858842 1957260 1210023 1007358 657849 642001 770543 772633 804812 816163 838565 848383 948926 945718 4729290 4904340 39.65 71.4 1
09:52:12 2024-01-25 633336 629267 196542 195224 308380 319430 325756 324595 214621 207781 254641 257468 294181 297599 4105928 4435634 6071272 5912670 998189 1027112 278078 247605 258346 258009 296107 287599 280014 284507 199066 201344 659394 602612 1410040 1366259 412761 412587 592614 601402 746229 719527 763860 771652 804730 817058 786428 876997 1853605 1965054 1196840 1006030 658354 643897 771562 774828 809496 811464 833660 851448 951041 947761 4681022 4907435 39.65 71.4 1
09:52:13 2024-01-25 634690 629258 196551 199001 308380 317738 328560 324956 214691 209082 254641 257861 294701 295677 4105653 4414126 6089923 5895665 1000325 1027112 278571 247396 258310 257974 294655 288590 281524 282753 199692 200993 660803 603470 1408612 1370154 414006 412259 593763 603539 746758 722086 762187 774205 808876 815991 786102 875711 1864204 1964985 1193423 1004325 659759 646469 770543 771902 808922 816163 834882 848383 951041 948431 4743425 4917204 39.65 71.4 1
09:52:14 2024-01-25 634415 631259 197785 194951 310224 317738 326846 324992 214436 208036 255182 258075 293768 297275 4111788 4370819 6117899 5895627 994445 1031600 277621 247814 258382 262977 297504 287841 281870 282793 199066 201660 666264 603993 1406730 1373791 412140 411676 601053 603057 742133 728710 761720 768914 809450 820798 786301 874117 1858913 1946642 1213790 1003810 654655 643627 774412 769246 811795 818026 832402 843384 951077 946543 4750205 4917204 39.65 71.4 1
09:52:15 2024-01-25 641280 629489 196577 194951 312460 315915 327834 324601 210806 209422 254066 257895 294181 297491 4105928 4380305 6112687 5878687 988123 1030064 280271 246634 259144 257974 296143 287652 281637 282999 199553 201484 661684 611675 1405296 1374063 416312 410367 598924 599235 741746 726057 766710 768914 810672 823123 783404 870073 1857572 1935709 1208279 1012503 656993 648907 777166 770410 807204 820209 837335 846225 947398 951970 4811689 4919548 39.65 71.4 1
09:52:16 2024-01-25 640291 631277 197746 194084 310730 317738 325791 324775 214251 209117 254245 258103 294495 299319 4105928 4417637 6094907 5891177 987253 1028899 279384 247553 258382 257974 297396 286517 281130 283653 198443 201660 650938 608874 1384467 1364843 414520 408555 598887 605022 743330 725396 768909 765645 804766 820342 788613 872634 1850917 1934732 1198724 1013898 654618 641327 774191 768085 802576 818026 842157 841514 944680 949774 4775010 4910196 39.65 71.4 1
09:52:17 2024-01-25 640360 629965 196547 195498 308345 316674 325897 324992 214321 209048 252815 258358 294181 296546 4105928 4418241 6080598 5895778 979539 1027075 279189 246704 259946 262906 296143 288076 280253 283622 198754 201695 655166 606164 1414557 1364843 414226 409390 594019 603289 740167 723076 767695 768914 802456 820040 790526 869378 1849601 1943051 1200607 1016789 656057 641854 778570 772596 804812 817316 839760 845749 944717 948637 4738309 4914620 39.65 71.4 1
09:52:18 2024-01-25 640360 630408 196551 195361 308376 318637 326776 324992 214585 209082 252815 258323 293484 296412 4112348 4424088 6089923 5891339 983035 1027149 279349 246634 259982 258009 294675 288554 280977 283507 199066 201660 656575 611675 1413857 1364843 415109 409969 594696 601744 740093 722562 769505 771654 804766 820798 788621 869453 1853554 1946642 1202490 1017283 658822 643897 778233 774958 802576 815896 841611 848988 943545 947761 4747766 4906698 39.65 71.4 1
09:52:19 2024-01-25 639883 630305 196858 195361 310002 318187 326846 325353 210806 209117 254929 257077 294389 297036 4105928 4481930 6061947 5895778 994520 1028642 279845 247431 257515 258009 295691 288076 281737 282753 198789 202330 639663 609856 1418724 1357125 414814 410710 594440 604450 744643 721445 768871 774403 804885 816027 789740 877102 1856195 1954117 1199894 1009544 658402 642074 773826 773815 804858 811500 841333 848988 945558 945536 4740799 4904340 39.65 71.4 1
09:52:20 2024-01-25 634478 631277 199012 194955 309750 318187 326595 324898 214585 208431 255054 257255 293861 297960 4105928 4469495 6061947 5891376 995940 1027112 279410 247778 257551 257974 296143 287635 281475 284392 198133 202012 652347 606462 1419050 1358513 413054 409846 595355 603559 746422 722503 764352 774403 806030 818027 790897 876186 1860216 1966169 1189725 1007463 658402 642038 772182 772633 804812 817438 839760 849304 947398 945014 4689766 4910196 39.65 71.4 1
09:52:21 2024-01-25 633095 631277 196542 195224 308349 316969 325862 324992 214691 208431 254750 257290 293484 297282 4111788 4432671 6065524 5909908 998189 1025622 278113 247431 258346 257974 296143 288305 279891 283750 198754 200840 666969 604271 1394181 1364843 412762 409164 592491 600433 745171 718754 762991 770410 806742 817071 787941 877634 1857572 1962819 1204373 1004487 659814 644774 770543 774828 807204 811428 834734 850804 951819 942942 4671736 4900844 39.65 71.4 1
09:52:22 2024-01-25 633095 629258 195933 198691 308099 317448 327340 324498 214656 208756 254750 257503 294388 295721 4099498 4420090 6080598 5901486 998152 1029371 278536 246669 258346 257940 295419 288518 281016 281927 199413 201028 663622 604701 1402767 1366293 413640 409164 592760 600646 740595 720353 761869 773766 802351 817176 787522 876380 1862866 1960589 1197120 1003131 659814 647103 772656 773730 809496 811464 831774 851374 951004 947256 4688153 4904982 39.65 71.4 1
09:52:23 2024-01-25 634928 631268 195938 194951 309316 315951 327569 324956 214356 208721 252815 257468 294773 295190 4105169 4407856 6080598 5900543 996620 1027149 278645 246669 258346 263084 293093 288202 281012 281892 199240 200993 660979 605291 1394039 1368230 413640 408555 594696 599640 743432 721445 762451 772670 806926 811545 785279 877634 1864150 1955029 1204516 1004469 659343 647562 773826 773619 809496 813899 833623 849025 954109 948431 4717902 4907838 39.65 71.4 1
09:52:24 2024-01-25 632125 629033 197201 194405 310255 317738 326582 324992 214321 208756 258674 256686 293564 297635 4102231 4417588 6080598 5887130 1001038 1029867 279498 247778 256723 258009 296143 286835 283175 282753 199101 201519 656575 606031 1398572 1371142 412433 409810 598557 601198 745700 726682 761869 769283 806926 816848 784145 878247 1862821 1950396 1193423 1001701 655065 645726 772299 769971 811183 818472 835109 845897 953884 953669 4746813 4919548 39.65 71.4 1
09:52:25 2024-01-25 634690 629303 197158 194964 309781 318187 327834 324042 210110 209048 254119 258358 294181 297239 4105928 4336596 6118006 5891858 991744 1030225 279847 246669 259144 262941 295369 287194 281708 283459 199240 200887 660606 603993 1393130 1378387 413054 409969 598112 597611 742536 724589 762411 765646 809281 820415 783033 871870 1861493 1947624 1210023 1007463 655122 647562 774925 769416 810571 820789 832402 842785 949696 946543 4769016 4923010 39.65 71.4 1
09:52:26 2024-01-25 640323 630821 196858 194951 311385 315951 328664 324992 210981 209737 252815 257503 294388 296820 4105928 4380519 6099248 5891177 986015 1029495 280271 246669 259180 262935 294954 287396 281637 281892 199692 201695 653756 611238 1384083 1374063 415403 410259 595154 599382 738794 726682 764352 765951 810499 820451 783589 871577 1853569 1936974 1197385 1011781 656525 646323 778270 769150 806575 820789 839611 842785 946727 946615 4802310 4917204 39.65 71.4 1
09:52:27 2024-01-25 640146 629493 197158 194946 309068 318492 325826 324812 214286 209117 254281 257468 292351 297599 4105928 4411839 6080598 5917282 986052 1027163 279325 246669 258346 263013 297396 286719 281012 283653 198133 201379 645300 608874 1384467 1364843 414226 408555 598112 604612 738466 724076 765511 765645 802602 820293 789735 866783 1849667 1934663 1215735 1015398 655122 642001 774464 769971 804014 820789 842120 844465 943270 950021 4754369 4907435 39.65 71.4 1
09:52:28 2024-01-25 638395 629274 196508 194951 308349 318637 325862 324992 214286 209082 252815 258392 295058 296403 4103003 4408566 6080598 5895381 980313 1027254 279154 246704 259144 262537 295856 287446 280385 283688 198754 201519 653756 606164 1421936 1364719 414226 409390 597264 602983 740888 722540 765111 765915 802602 820487 789652 867671 1844386 1940297 1200607 1015845 656993 641818 778270 770263 804286 818204 839686 848279 943160 948431 4743425 4910196 39.65 71.4 1
09:52:29 2024-01-25 643557 630217 196380 195361 308420 317738 326811 324992 214247 209772 252815 257468 294737 295570 4108300 4424088 6080598 5892134 985141 1026495 280929 246218 258382 257940 293571 288315 280584 283220 198789 201379 655166 612550 1411824 1364843 415403 410549 594275 601235 739840 720389 767762 770446 806090 816884 786391 870940 1853569 1948109 1208140 1015342 660480 644700 778787 774828 802576 815443 843961 848876 943545 947579 4736659 4917204 39.65 71.4 1
09:52:30 2024-01-25 640978 629303 196542 195078 309940 317630 326846 326703 210511 209820 254281 256686 298788 296582 4105169 4474093 6070616 5895778 985141 1029371 280698 246634 258382 258009 294376 288315 280908 283143 198789 201660 655166 611525 1379274 1364843 416547 410549 592724 602089 739804 719299 768308 771575 805519 816884 786428 870595 1853605 1949491 1210023 1015342 658822 646546 777129 774681 804286 811356 843961 852626 943545 946658 4736659 4895034 39.65 71.4 1
09:52:31 2024-01-25 642033 629253 196508 194739 309320 317738 326934 324938 210511 209117 255002 257607 294701 296827 4105928 4488454 6062632 5887130 994520 1028642 279454 247588 257515 258009 295691 287670 281581 283423 198789 202365 635435 609519 1390577 1355623 414814 411035 595355 604915 745171 722540 765548 773218 802566 816172 791080 874466 1857594 1953790 1210023 1008111 658354 642074 773962 773472 807149 816055 839648 848913 950090 947329 4674772 4900844 39.65 71.4 1
09:52:32 2024-01-25 632801 630253 196551 195365 308349 316934 326811 324956 214726 208431 258710 257895 294345 297491 4096576 4442647 6071272 5912670 998189 1028642 278113 247467 258129 257974 295935 287679 280245 284556 198789 201695 658865 602184 1404072 1360977 413054 409846 595497 603132 744459 719335 764520 772122 806090 816172 788731 876997 1858913 1968179 1179891 1005179 656952 643897 770543 776369 810601 816281 836591 852018 950090 945572 4673396 4907838 39.65 71.4 1
09:52:33 2024-01-25 634924 632093 198246 199005 309966 316420 330714 324763 211326 208797 258710 257861 294701 297108 4103003 4417115 6089923 5902081 1000325 1028642 278571 247431 258346 257974 295276 288554 280284 282753 199413 200467 666440 602649 1410695 1366293 413054 409164 592687 599640 744900 719299 762338 773218 807232 817325 784133 874466 1858913 1959495 1191574 1001745 660229 645556 770543 772086 810601 816281 836975 848913 952115 948358 4728477 4910196 39.65 71.4 1
09:52:34 2024-01-25 634207 630925 197162 194198 311528 317738 327305 324703 214321 208756 255325 256686 294181 297599 4096362 4404853 6085588 5892134 1003898 1027185 278684 247431 256758 258043 296143 287500 281905 282753 199240 201379 656575 606462 1389421 1369200 412469 409846 595190 599456 745171 726682 760823 768158 802351 818481 784145 875749 1858913 1946729 1211907 1000322 653257 643627 770543 768121 810644 820776 833844 846200 954824 953104 4752610 4914846 39.65 71.4 1
09:52:35 2024-01-25 635793 632171 196542 195224 310446 318412 327799 323706 214771 209048 254245 258220 293768 297239 4105283 4346024 6116021 5891177 994643 1031604 277712 248161 259073 257905 296978 287473 282943 282951 199066 201484 656575 603562 1425201 1371242 412688 410549 599386 601591 741644 726168 762718 767822 809523 818035 786375 873111 1857572 1946729 1187876 1003171 654655 643590 774375 769209 810644 818026 835109 846804 954072 953104 4742384 4914712 39.65 71.4 1
09:52:36 2024-01-25 640360 631272 196854 195087 310219 315663 329075 324956 211248 209117 254245 258289 294380 297383 4102231 4339946 6116657 5895778 992412 1031604 278501 246634 259144 257905 295577 287599 281949 283149 199539 200398 660606 604069 1409230 1379364 413054 410280 597928 603110 743062 725616 763428 768121 809853 820415 782996 871833 1857433 1949529 1184179 1003171 653257 643590 774962 769209 810644 819215 832402 846200 954824 953669 4742384 4924144 39.65 71.4 1
09:52:37 2024-01-25 640360 632125 197441 195361 310007 315951 330209 324739 214691 209082 254245 258289 294706 297491 4105928 4346070 6108574 5878687 990274 1030101 279810 246669 259545 257905 296143 287158 281012 282859 199657 200398 666264 606592 1388415 1377971 414814 409969 599386 599640 742120 724589 764078 765878 811682 820487 782996 869903 1853569 1940297 1189725 1008074 656057 647420 778270 770139 807168 819050 838528 845259 951141 952283 4796369 4924144 39.65 71.4 1
09:52:38 2024-01-25 642184 631240 197059 194405 310908 315663 325862 324601 210595 209785 254245 258006 294594 297261 4105928 4402387 6089923 5878649 984502 1028568 280271 246634 258382 258507 296107 287194 282766 281967 199205 201660 661684 611675 1388177 1371142 415403 410549 598557 601439 739804 727714 765511 768158 808377 820149 785816 872199 1854932 1932961 1198969 1011017 654655 644536 777166 766962 802576 819828 839188 842748 944717 953928 4813830 4923657 39.65 71.4 1
09:52:39 2024-01-25 641271 632130 197673 194845 311020 318637 325791 326830 211572 209048 254386 259663 293413 300493 4105822 4386465 6099248 5891177 984502 1030179 280236 246669 258346 257940 295856 287212 282731 281892 199205 201660 657280 611675 1390791 1370171 415403 410549 599238 600734 741182 726682 765475 768121 807232 819224 786375 870148 1854932 1931103 1197120 1012456 653257 644572 777166 768085 802576 820176 839188 841551 944643 946543 4791152 4917110 39.65 71.4 1
09:52:40 2024-01-25 638320 630637 197063 195462 308235 319088 326776 324992 210560 209048 254281 259662 293164 297419 4105350 4411725 6089923 5890210 988146 1026956 279775 247396 258310 257940 296726 286244 281680 283653 198409 201625 652347 609931 1394273 1368724 414814 410549 595154 603841 740632 724589 767143 765645 804913 820523 787505 873376 1849667 1936774 1215735 1013898 654127 642985 774962 769209 802576 818026 839499 842748 944680 950446 4790514 4926529 39.65 71.4 1
09:52:41 2024-01-25 639451 632162 197063 195462 309135 319539 328664 324956 211248 209082 253955 258323 293768 297275 4108110 4414739 6080598 5895778 987958 1027112 279419 246669 258346 257940 296798 286280 281541 284051 200474 201695 661684 611675 1396611 1369291 415403 412244 598557 604161 741974 727714 767725 767674 807232 819224 786355 869248 1849667 1934335 1204373 1013177 653257 644354 778607 765878 803716 819215 842157 842149 944680 946579 4787827 4919333 39.65 71.4 1
09:52:42 2024-01-25 638543 631236 197368 195498 311348 319539 328213 324920 211396 209048 254604 259473 294292 297491 4111788 4420673 6080598 5895381 980935 1026348 279384 246669 259946 263090 295691 287635 280253 284051 198789 201169 655166 606052 1416495 1364843 414226 409390 596199 601781 736273 720353 765438 768158 806661 820451 788695 870148 1849667 1943936 1206257 1016561 658354 643897 778607 774556 802576 816163 840417 848988 941899 946386 4737415 4923364 39.65 71.4 1
09:52:43 2024-01-25 642184 632619 196517 195361 309608 317824 328664 327256 210736 209890 254891 257221 294737 296281 4105822 4455335 6061947 5895778 990078 1027112 281126 246669 258310 259298 295240 288076 281117 283202 199066 201484 655166 611600 1398947 1360013 415403 409775 593983 603252 742536 720353 767725 772670 804913 816584 786355 871870 1853614 1948109 1210023 1012456 658822 642074 774412 774828 802576 811536 839225 848988 944717 947219 4722021 4900531 39.65 71.4 1
09:52:44 2024-01-25 634690 631750 197440 195391 309639 319539 327737 324956 211692 208838 254928 257937 293754 297491 4105350 4467300 6056130 5891177 993064 1028444 279384 247778 257515 258009 294675 286754 281645 283185 198789 202330 632212 609931 1425764 1356340 414814 410710 596419 604308 742206 721956 765511 772670 802529 816172 790446 875054 1853605 1949491 1211907 1008111 658402 642074 773826 773730 802576 811536 841970 850198 947398 945681 4715259 4898473 39.65 71.4 1
09:52:45 2024-01-25 633992 631089 197303 195360 309967 319466 328200 324956 211396 208292 255033 257903 294245 297311 4102231 4453967 6052621 5900266 993810 1027112 278627 247778 257912 258009 294954 286862 281029 284250 200191 202330 638466 609818 1388285 1353927 415403 412035 594440 604915 745171 722467 765511 774403 802529 816172 791044 874429 1853605 1949491 1211907 1009544 658822 642074 773826 772633 804812 811536 839760 848988 945531 945681 4687073 4907838 39.65 71.4 1
09:52:46 2024-01-25 632573 631268 196995 195356 309502 319466 328664 324920 211692 208617 255325 258116 294595 297347 4108280 4444893 6074917 5895476 998189 1030101 278313 247778 258096 257974 294954 287635 280921 284521 198720 201660 657984 602612 1410874 1360977 413054 409846 596199 603559 746758 720316 765167 772122 805519 817325 789886 876997 1858913 1967878 1196544 1007463 657886 643897 771635 774644 808922 815588 838565 851448 948317 945377 4662224 4905467 39.65 71.4 1
09:52:47 2024-01-25 634928 629294 196551 199001 309502 318006 330530 324739 211621 208797 254748 258151 294523 295247 4107081 4414126 6093608 5908668 1000218 1029334 278536 247396 258346 257974 295240 288554 280275 283185 199379 201168 666440 603993 1403308 1367753 413054 409451 592687 598244 745171 720316 763428 773766 806926 817325 784097 876997 1862880 1960883 1195272 1003171 660699 646469 772730 772633 810601 816163 834882 848988 951787 950446 4725406 4907838 39.65 71.4 1
09:52:48 2024-01-25 632611 629267 197750 194401 310286 315338 329595 324559 211290 209492 255505 257365 294523 299283 4096211 4411671 6081375 5891177 1003861 1029954 279384 247396 258310 259338 295240 287846 282006 281892 199413 201344 657984 605732 1400910 1370171 414520 410999 596199 599090 746758 724589 764520 774315 809318 816172 783789 879500 1862880 1958685 1184676 1004599 658822 646469 770543 769791 809496 819759 836108 846537 955237 946579 4743425 4910196 39.65 71.4 1
09:52:49 2024-01-25 634653 629033 197158 195224 309754 317738 327799 324210 211988 209492 254064 258220 293377 297239 4107081 4358510 6089923 5900543 997479 1029867 278091 247987 258382 257974 297396 286840 281398 283419 199205 201660 656575 602946 1400840 1371130 412433 409487 599885 600009 745171 726682 762448 768121 806926 818071 784145 875711 1858913 1949603 1211907 1001745 654655 644536 773826 769246 811220 819251 833806 844020 953884 946615 4746813 4917204 39.65 71.4 1
09:52:50 2024-01-25 641197 629493 197295 195220 309285 315915 328596 324992 211290 209785 254334 258116 294416 297239 4108224 4345964 6117899 5904753 990980 1030101 279253 247149 259402 262864 296143 286893 281440 282753 199066 200432 676306 605291 1417235 1379364 414226 409969 598075 599640 742010 724589 764087 765301 809281 820487 783033 871833 1853605 1942705 1204373 1007463 654655 646962 777166 770410 807204 818026 837298 845596 945568 952006 4797232 4909921 39.65 71.4 1
09:52:51 2024-01-25 642189 630821 197750 194410 311412 317738 325826 324898 214286 209457 254028 259663 294380 297239 4107081 4377108 6099248 5884178 985141 1030101 280367 246634 258346 260318 296143 287306 281927 281849 199379 201415 653756 611675 1389919 1374063 415403 410549 599617 600919 738758 728230 765438 768158 810499 820487 784145 868631 1853569 1932473 1172666 1010299 656525 646469 777469 767852 804849 819828 839760 842822 946231 953388 4802409 4910196 39.65 71.4 1
09:52:52 2024-01-25 640978 629493 197776 194397 310259 318637 325826 324601 214436 209117 254245 260171 293932 300190 4096249 4386390 6089648 5881812 986988 1029334 280698 246669 258382 257974 295964 286517 282859 282969 199101 202154 648119 613313 1388223 1370171 415403 409128 599700 601198 740924 727714 767725 768194 807232 819420 786375 869285 1853569 1931103 1219440 1013177 653257 643663 776614 768121 804148 819215 839760 842785 947398 952006 4792655 4910196 39.65 71.4 1
09:52:53 2024-01-25 640012 630821 197475 195224 308420 318862 325826 324374 214436 209082 255146 258289 293768 297275 4115281 4414989 6095933 5878687 986281 1031840 280661 246669 258346 257940 296978 286727 281764 283719 198789 202330 653228 611238 1387562 1367959 415403 409164 599863 603559 742536 728230 768891 764723 807232 820487 786355 870322 1849667 1927660 1208140 1013177 653257 643897 776333 768121 802502 819828 839225 843384 944680 946579 4780994 4907838 39.65 71.4 1
09:52:54 2024-01-25 636311 629233 196585 195498 308349 318158 325897 323886 214471 209199 254281 259112 294288 297282 4099144 4411642 6090976 5886009 985141 1030225 280684 247530 258310 257940 295405 286284 281440 283541 198962 202330 646709 611238 1387859 1364843 415131 409164 599439 603878 740924 726682 769505 765337 807232 820451 786391 870558 1852297 1927222 1206257 1013898 653257 643713 777166 768665 802576 820442 839225 843747 944717 946615 4774174 4904340 39.65 71.4 1
09:52:55 2024-01-25 637817 629489 197124 195545 308349 318158 325862 324992 214286 209082 254245 258392 294181 296820 4108224 4418028 6087238 5878574 986052 1028605 279906 247517 259258 257974 297396 286795 281012 284091 198754 202190 657984 610006 1401885 1364843 415109 409164 598557 603595 742536 724626 767762 765645 804949 820559 788731 869285 1849667 1934768 1191190 1013898 653257 642985 774962 769791 802576 819251 839188 843384 944717 948431 4755417 4904340 39.65 71.4 1
09:52:56 2024-01-25 641262 630384 196547 195498 309250 318637 326811 324992 214286 208902 252815 258323 294309 295677 4084659 4414814 6077859 5895778 981634 1027039 279384 247431 258346 259226 296762 287599 280645 284286 198754 201519 654637 607857 1388004 1364843 414814 410549 597541 603595 738503 723564 765511 765878 804913 820559 789923 869565 1849667 1940129 1193074 1013898 655122 642985 776614 772086 802502 818026 839188 844058 944717 946507 4746038 4907838 39.65 71.4 1
09:52:57 2024-01-25 642180 631272 196240 195224 308420 318187 329093 324992 214471 209152 252815 258075 294773 295677 4102306 4405411 6087238 5892605 982334 1031144 279775 247396 260384 262757 296295 288266 281198 283728 199205 201379 655166 607610 1388155 1364843 414226 409679 595355 603559 740801 722503 765511 767578 804949 820523 788768 869565 1849667 1943051 1198724 1016789 656525 642074 778607 773181 804243 818472 840958 846537 946056 948431 4734033 4900844 39.65 71.4 1
09:52:58 2024-01-25 642299 631272 196542 195224 309320 317738 326846 324992 210806 209772 252815 257290 294773 296129 4102423 4411877 6081375 5878574 983277 1029678 279045 247396 259727 259801 294883 288292 282344 284001 198754 201625 653756 611253 1385646 1368452 414226 409390 596382 603020 738722 723564 765475 765951 804343 820523 788731 869909 1848354 1940297 1200607 1016065 656057 642074 778607 772633 804812 817894 839760 846537 944717 948431 4727281 4900844 39.65 71.4 1
09:52:59 2024-01-25 639446 631272 196577 195224 309285 317738 325791 324812 210218 208873 258710 257077 294138 296412 4105928 4475851 6070292 5897648 990786 1029678 280754 247255 257987 258728 295419 287635 281012 284259 200743 201695 655166 612550 1394883 1362908 418425 411712 598129 601198 740924 720353 769468 772670 806090 815700 786391 871214 1854932 1948109 1189725 1013898 658822 643713 774962 774828 802576 811500 841051 849884 944680 947055 4727281 4894981 39.65 71.4 1
09:53:00 2024-01-25 633127 629294 196581 194703 308420 316969 325791 324703 214621 208396 254929 259435 293037 297282 4103003 4429336 6046905 5906081 996652 1028216 278679 247893 258168 260318 295369 287360 281047 284521 197582 201695 656575 604630 1410488 1358513 413054 409810 597228 604456 742769 720389 763232 772122 804343 816172 788731 876997 1853642 1962272 1209924 1005142 656952 643441 770105 774828 808349 811572 837373 850236 951077 944310 4652251 4898473 39.65 71.4 1
09:53:01 2024-01-25 634029 630925 196380 198762 308376 316638 327834 324498 214621 208756 254750 257468 293413 294989 4103003 4418139 6080598 5912557 1000218 1029954 278466 247672 258784 260684 296877 288374 280122 283617 199240 201063 667497 603993 1392308 1364843 413054 409775 594696 602784 744386 719844 762991 771578 807232 818481 785835 876997 1860234 1965921 1200607 1003884 660229 645520 774412 773730 810644 811536 834882 848274 953848 952649 4708472 4900844 39.65 71.4 1
09:53:02 2024-01-25 636732 630339 197167 194405 310219 315951 327799 324992 214656 209082 255002 256686 292566 297491 4102727 4401724 6089923 5903097 1004521 1029224 279279 247290 257408 259415 295865 287050 282713 282576 199344 201519 657984 606164 1411880 1372530 414814 411613 598001 599973 747251 726057 764671 772670 809318 816172 783873 879649 1864204 1953141 1200356 1001471 656952 644609 770543 768158 811795 817450 832439 845296 953884 946579 4736659 4910196 39.65 71.5 1
09:53:03 2024-01-25 637410 630830 197158 195224 311133 317738 328366 324498 211510 209048 254066 258358 294181 297239 4105283 4343041 6108574 5893638 997364 1031877 278078 248055 258819 260135 296417 287356 281729 283440 199413 201660 656575 603993 1400803 1376531 412761 409128 599774 601319 745171 727608 763569 767615 808674 819873 784133 877007 1858913 1948109 1191574 1001745 655122 643663 774962 769828 811220 819864 836145 844058 953884 952006 4743425 4910196 39.65 71.4 1
09:53:04 2024-01-25 641234 631268 196585 195224 310219 315951 327870 324992 214286 209772 254281 258254 294181 296820 4103003 4348870 6113374 5893638 990786 1032612 280648 246563 259437 260497 295262 287513 281299 282966 199936 201344 660803 609931 1398129 1378387 416178 410476 598536 599382 740924 724626 765017 768914 810499 820559 783033 869322 1858913 1937548 1211907 1009581 656057 647488 777166 770446 808349 818062 837335 846804 948390 952006 4793808 4915767 39.65 71.4 1
09:53:05 2024-01-25 642184 629294 197158 194405 311237 315951 325897 326649 213951 209590 254281 260381 298579 296820 4102344 4370927 6094907 5886009 987883 1029641 280968 247439 259437 260318 296036 287603 281532 281786 199936 201520 657984 612000 1393987 1375460 415403 408555 599349 599456 739804 725653 765167 767224 811823 820523 784145 868668 1853642 1932030 1202667 1010299 656057 646999 777092 768121 806633 818026 839760 844095 946941 952043 4799778 4910196 39.65 71.4 1
09:53:06 2024-01-25 639831 629493 197604 194951 309789 316898 325563 323921 214286 209082 254281 257503 293484 297275 4096576 4392866 6080598 5881812 983736 1028873 280157 247184 258677 260246 295548 286275 282660 282611 199274 202154 678401 612988 1386079 1369200 415403 409487 599968 602872 742414 727714 767762 767615 802351 822541 784133 868668 1850904 1933705 1193423 1012456 654189 644609 776919 768158 802502 819864 839225 841588 944717 946651 4776733 4907838 39.65 71.4 1
09:53:07 2024-01-25 637493 630375 196585 198722 308385 316898 329093 323921 214506 209082 254281 258392 293768 296403 4099409 4408103 6080598 5883135 977533 1027254 279428 247530 258894 259480 295641 287491 280906 284144 198685 201555 653756 607974 1400464 1364843 414520 409969 598112 603878 741613 723627 765475 765915 803775 823087 789740 868946 1849667 1940297 1215735 1011017 655122 642074 776614 772086 802502 816875 839225 845296 944717 948431 4750115 4900844 39.65 71.4 1
09:53:08 2024-01-25 643741 629294 196585 198444 308420 317738 326846 324992 214321 209590 252815 257503 294773 295570 4103003 4418165 6080598 5878724 983423 1028761 279384 246634 260132 260282 294497 288302 280836 283489 199274 201485 656575 611208 1421848 1369424 415366 409969 595538 602946 738722 724657 768947 769754 804913 820378 790785 871697 1852297 1945994 1194957 1016789 658822 644811 778270 774828 802576 816163 841611 848988 941935 947055 4731393 4907838 39.65 71.5 1
09:53:09 2024-01-25 636575 632167 196542 195224 310224 318637 325756 325353 210806 208769 255110 257221 293861 297000 4102423 4471091 6065524 5895381 989371 1028692 281082 246598 258346 261016 294497 288230 281623 283761 199240 201520 656575 613426 1397508 1364105 417585 412295 598553 602052 741974 720353 771743 772523 807232 819638 787505 872484 1854932 1949491 1189725 1015342 660699 643676 774962 774828 802576 811536 841648 852007 944643 948395 4735697 4904340 39.65 71.4 1
09:53:10 2024-01-25 636732 631719 197128 195361 310224 318637 325791 325844 211572 209048 255543 259399 295359 296820 4096576 4477632 6056227 5886009 995940 1027222 279810 247878 257912 259123 294675 288243 281623 283334 200885 201930 656575 613426 1398653 1363348 417177 412587 596492 601744 743025 720353 769985 774403 808377 820218 786391 873111 1856195 1949220 1189725 1013898 660229 643897 774962 774828 802576 811536 841648 852776 947398 948431 4728795 4901968 39.65 71.4 1
09:53:11 2024-01-25 636728 632162 197132 194951 311504 318412 326812 325353 214436 208431 255507 257255 293976 297246 4096362 4481625 6052621 5890210 993810 1027075 279263 247361 257480 258009 295899 287729 282943 283369 199483 202509 652505 610006 1394678 1358513 415403 413465 597228 605124 746229 722978 768446 773766 804848 817903 791007 874391 1853569 1955520 1189725 1009544 658822 642074 772730 773730 805989 816163 839760 850804 949416 947761 4681494 4905467 39.65 71.4 1
09:53:12 2024-01-25 633053 630190 197167 195356 310441 316934 328664 324992 214656 208396 255507 257468 294388 296331 4096362 4448053 6046660 5882080 994520 1028605 279590 247743 257877 258762 296504 287599 281524 283383 200601 202014 644026 613426 1386477 1358513 416289 412880 595209 604231 744790 723113 767725 774315 802602 820534 792166 874354 1854932 1949533 1189725 1012182 659759 642074 773826 774828 804286 816163 839188 850198 947398 947725 4699144 4891492 39.65 71.4 1
09:53:13 2024-01-25 634686 631272 196542 194951 309320 319088 325791 324992 214585 208396 255110 257468 294701 297246 4102423 4460242 6061251 5874452 995010 1027075 278501 247778 257912 257974 296107 287158 281012 284148 198133 202049 652347 607461 1424048 1361138 413859 412880 598075 604267 747399 724442 767313 773766 802566 816172 792550 878485 1853569 1961464 1218734 1009619 658354 642074 770543 774828 807168 816163 838565 848988 948281 942942 4662224 4889108 39.65 71.5 1
09:53:15 2024-01-25 632116 630830 196512 195498 308314 318412 327305 323687 214621 208838 254604 258220 294181 296295 4093057 4420255 6046660 5895381 995240 1027149 278307 247778 258093 257974 295899 287603 280780 285129 198374 201660 657984 605724 1400798 1364217 414506 412880 598075 605790 744803 722599 767809 772486 804840 817325 791007 876997 1862866 1964249 1209924 1006746 658872 643787 772182 773730 807168 816163 839760 851285 948317 944977 4675073 4898473 39.65 71.5 1
09:53:16 2024-01-25 633058 629258 196577 195498 310003 316934 326776 324992 214656 208721 254820 259947 294181 297029 4096576 4432484 6061947 5900543 998189 1027185 278501 248261 258310 257940 294883 287612 280122 284521 198754 201484 659394 604701 1424709 1364105 412761 412880 597228 604159 747288 722599 766183 771902 805870 818481 788731 876997 1860167 1966213 1202301 1007463 657886 645616 772730 774958 809496 811536 838565 850119 951077 945681 4656149 4901968 39.65 71.5 1
09:53:17 2024-01-25 634892 629294 196508 195498 309250 315951 328330 324992 214806 208902 255001 258075 293861 295154 4096476 4414814 6061947 5900543 999613 1027112 277764 247987 258310 257940 296143 287504 280122 284286 199032 201344 660274 603952 1415775 1366259 412761 412880 595813 602523 747288 721573 764633 771355 805870 817758 788658 876997 1853642 1968984 1202490 1007463 658822 644811 772182 777031 810644 811500 834882 852776 951077 947725 4662323 4896088 39.65 71.5 1
09:53:18 2024-01-25 634919 629303 195903 195220 310441 315951 330062 324956 214321 208721 254245 257895 294594 294454 4084584 4404853 6071272 5891567 998152 1028605 278636 247396 258346 257940 294976 288671 281003 282753 199379 200712 663622 605599 1387415 1368230 414006 412587 597338 602126 745957 722599 763422 774791 809450 817758 787456 875674 1864204 1961464 1193423 1003847 660699 646469 772730 772633 810608 816163 834882 848988 951077 951118 4721710 4900844 39.65 71.5 1
09:53:19 2024-01-25 632787 630889 197167 194405 311193 317738 327305 324703 214471 208902 259113 256651 294181 297239 4099409 4392630 6071272 5886009 1003182 1027250 279354 247396 257119 258728 294883 287333 281905 281927 199344 201344 656575 607327 1407719 1369200 414814 414052 599774 600475 747214 726057 765129 772486 811823 815991 783566 878724 1864204 1953141 1200818 1003847 657932 646432 770543 769246 808349 818561 836740 847742 953848 951118 4735697 4900844 39.65 71.5 1
09:53:20 2024-01-25 631641 630305 197167 195224 310184 317738 326776 324992 214585 207746 254641 258220 293768 297239 4092758 4389654 6080598 5886009 999799 1030225 277656 247987 258129 257905 295785 286521 281012 282718 199066 201519 656575 602909 1401331 1370171 412433 409846 599774 601403 746081 727530 762568 768555 810635 820798 786264 875525 1861540 1946729 1215673 1001745 656057 646469 772730 768121 811795 818026 834589 844020 953848 946615 4737415 4910196 39.65 71.5 1
09:53:21 2024-01-25 639905 630826 196987 194951 309789 315951 327834 324956 214621 209082 252815 258289 293413 297036 4102423 4324190 6108574 5891177 991003 1029468 278466 246669 259144 262792 295577 286754 281672 283185 199539 201063 666264 603993 1394412 1378491 413054 411443 598521 599419 745449 726462 762693 768655 811823 823123 786338 875167 1860216 1949491 1191574 1004599 655122 647066 777166 769209 811795 819828 833623 846313 953884 951970 4742613 4907838 39.65 71.5 1
09:53:22 2024-01-25 636732 630384 196581 195365 309750 317738 328560 324498 214656 209082 254245 258323 294380 297527 4084621 4342790 6112299 5891565 992486 1029348 277462 247396 259109 263013 296769 286754 281555 283185 199066 201519 676408 603637 1404329 1374063 413017 409164 599312 602446 742879 726462 762074 769971 811823 820798 788053 874280 1860216 1948405 1200587 1004599 654655 643627 776712 772086 811795 819179 834252 844020 952315 952006 4750205 4910196 39.65 71.5 1
09:53:23 2024-01-25 640300 631268 197441 195224 310939 315951 329559 324992 214550 209737 254245 258289 294181 297491 4096083 4339885 6099248 5881812 991873 1030064 279189 246669 259763 257940 296497 287396 281550 283383 199032 200398 669259 605800 1393549 1378387 414226 410549 597965 599640 743062 724589 764331 769971 813480 820378 783170 876531 1857534 1945772 1211907 1009234 655122 646962 777166 772164 809385 817990 837335 844058 945568 953816 4783553 4901968 39.65 71.5 1
09:53:24 2024-01-25 641728 630821 196995 194405 311193 317738 325826 324863 211424 209082 254245 257861 294181 297275 4084621 4374171 6085588 5874824 985575 1027112 280236 246598 258927 257974 296143 287873 281984 281856 199692 201519 653756 611088 1392131 1373791 415403 408555 597081 599640 739840 728747 764352 769971 811137 824253 784034 871735 1854895 1932850 1174896 1011781 656993 645520 777166 767541 805393 823114 839760 844020 947398 946579 4790386 4905655 39.65 71.5 1
09:53:25 2024-01-25 636507 629192 197158 194951 310510 316898 325826 323921 214286 208860 254641 258040 293357 297599 4092758 4402022 6071272 5881812 985351 1030101 279489 246704 258346 257940 297396 286813 281440 284051 198443 201695 646709 610971 1384762 1364843 414814 409451 598557 604450 743062 725653 769748 765337 805797 825458 790822 875280 1852235 1938500 1198724 1015267 655122 644045 777166 769209 802576 820679 843961 843983 944680 952649 4759282 4898473 39.65 71.5 1
09:53:26 2024-01-25 636543 629493 197124 195220 308376 316898 325826 324992 210806 208756 254281 258289 292910 297527 4096576 4399109 6071272 5861849 983103 1025622 279384 246669 258346 257974 296978 285806 281449 283764 200474 201977 649528 611675 1389477 1369200 415403 411639 598593 603168 737314 726682 767725 767711 807232 823050 787904 871824 1854895 1927001 1206257 1013225 654655 647103 778931 768085 804849 819828 839760 845596 948070 951970 4782666 4898473 39.65 71.5 1
09:53:27 2024-01-25 636579 629484 197167 194951 308345 318412 325791 324992 214436 208756 254245 258254 293186 297960 4093057 4399109 6071272 5876637 984438 1027204 279419 246669 258061 257974 295856 286293 281905 283617 198789 202154 669158 611675 1386454 1366259 415403 409164 599439 604345 742536 726682 768308 765915 807232 820451 788502 872521 1853462 1935378 1198969 1012382 655122 647562 779378 769971 805989 820406 839760 844058 948522 954772 4792932 4907838 39.65 71.5 1
09:53:28 2024-01-25 638543 630821 197613 195087 309307 316898 327056 324601 214286 209082 254245 257468 293562 297635 4084381 4405235 6080598 5870260 986548 1027112 279524 247396 258382 257974 297405 286835 281672 284086 198581 201695 650938 610498 1393237 1366293 415403 409451 599439 604450 744116 726682 767762 764760 806090 820523 787866 872521 1852141 1940240 1189725 1015067 654655 645726 778233 769971 805430 820140 842157 842785 944717 953669 4780994 4905467 39.65 71.5 1
09:53:29 2024-01-25 640360 630830 197565 194946 310219 318637 327555 324374 211424 209082 254441 258075 293975 297275 4093057 4396105 6080598 5876360 983103 1026390 280648 246634 258346 257974 295691 286835 281953 281892 198754 201519 648119 611675 1401410 1370171 415403 409128 599885 600821 740364 727714 767180 769013 808950 820487 785816 869285 1853605 1934575 1202667 1013225 656057 645726 778824 769416 807149 820789 839648 844020 947398 951970 4814610 4901968 39.65 71.5 1
09:53:30 2024-01-25 636543 630789 197608 194951 309316 318637 325826 324374 210946 208756 254281 259663 293321 297635 4084659 4395758 6056092 5872447 985141 1026399 280236 246669 258346 257940 296143 286114 282041 282753 198754 201790 646709 611126 1402688 1369200 415403 408555 599502 603303 740924 726682 767725 765915 806962 819260 786375 868631 1849667 1932473 1189725 1014673 655589 647066 778270 769424 806002 823114 842120 846313 946082 952006 4802315 4911340 39.65 71.5 1
09:53:31 2024-01-25 638418 629489 197647 195189 309785 318942 325791 324739 214550 209117 254245 257861 293768 297635 4093657 4386654 6076269 5877619 985141 1028605 280236 246669 258382 258473 296143 287194 282731 281892 198789 201695 640551 611675 1408791 1370171 416289 408555 599439 602895 738430 727714 767762 769283 806963 820221 786375 869285 1853605 1927148 1202667 1012503 656993 648483 778893 769971 806787 820789 839648 845711 949379 955434 4792932 4915690 39.65 71.5 1
09:53:32 2024-01-25 639847 631277 197467 194098 311086 317738 325826 324898 214436 209117 254281 257895 293564 297239 4096576 4374060 6089923 5873430 986015 1028605 280359 246669 259144 258009 295821 287972 281905 281927 199866 201519 653756 611675 1404605 1374063 416289 410549 598185 599090 741746 727198 765511 769283 809281 820523 785816 868631 1853605 1931994 1186934 1011017 656993 649405 779340 773264 807094 820520 839051 846313 948669 955168 4802404 4905589 39.65 71.5 1
09:53:33 2024-01-25 640753 631003 197201 194405 310979 315627 326705 324601 210806 209117 254281 257861 294181 297036 4087224 4349065 6090569 5857668 988864 1026920 280040 246634 259144 263013 294918 287194 281623 282024 199901 201063 659394 609931 1385250 1376531 415403 410549 598112 599640 741071 725653 763232 765433 809318 820487 784145 869248 1853642 1935598 1211907 1010299 656525 647456 779340 771615 808872 820789 839895 846351 947288 955845 4806638 4901968 39.65 71.5 1
09:53:34 2024-01-25 640360 631277 197642 194405 310038 318187 325826 326830 214286 208902 258478 257895 293768 297635 4093657 4386553 6081257 5857668 983103 1027112 280902 246669 258382 257974 295691 286754 282766 281997 198789 201695 659217 611238 1388836 1370171 415403 409164 599774 600858 740364 727714 767725 769319 802351 820451 786375 869285 1853605 1932961 1197120 1011017 654655 643663 777166 769379 804821 823041 842758 844693 944570 953140 4773234 4891492 39.65 71.5 1
09:53:35 2024-01-25 636732 630161 196512 194951 308345 318412 325826 324992 211108 208943 254281 259627 293768 296439 4087224 4411497 6071272 5873430 977496 1026348 278960 246387 258346 262685 296143 287670 280258 283653 198443 201895 652347 606201 1386236 1364843 414814 410259 597118 603595 738758 723564 765511 765915 803738 820559 789886 869565 1848354 1937278 1191190 1012456 655122 642074 774962 771539 804821 820063 842008 845110 944702 950373 4744937 4898473 39.65 71.5 1
09:53:36 2024-01-25 640360 629489 197958 195462 308380 318869 325862 324703 214286 208902 254173 258358 292315 296582 4084917 4386465 6056092 5864078 983736 1024148 279502 246634 258346 260312 296143 285967 281940 282753 198443 201695 634992 611408 1397818 1364843 415403 409128 598593 604887 740924 726682 767725 764760 807232 820451 784133 869322 1849667 1931103 1210023 1013898 653257 643590 776614 768121 803973 823078 844488 845633 944570 949947 4754369 4901968 39.65 71.5 1
09:53:37 2024-01-25 639414 629489 196542 195224 310254 318637 325826 324992 214286 208902 252815 259731 294181 296194 4087224 4402283 6071272 5872447 977459 1024235 279384 246669 259180 262608 295856 287657 280157 283688 198754 201519 653756 608193 1396798 1364843 414226 409969 597264 603878 741303 722540 765511 765915 804913 820559 791080 870185 1849667 1940297 1200607 1015342 656057 642074 777469 772633 804243 817797 842008 848090 946231 951792 4750972 4900684 39.65 71.5 1
09:53:38 2024-01-25 642184 631003 196551 195224 308380 318006 328664 324992 211100 208756 252815 258323 293520 295534 4084659 4402283 6071272 5877619 979539 1026115 278684 246669 259982 257940 295691 287760 282474 283454 199379 201695 655166 609136 1417161 1366259 414814 409969 595538 603132 738758 721445 765511 769246 804949 820523 790483 871577 1849667 1941110 1202490 1017320 657886 643897 778056 774828 802538 817316 841774 851888 944887 950021 4733639 4891522 39.65 71.5 1
09:53:39 2024-01-25 640286 631236 196517 195498 308380 317738 325897 326830 211396 208902 252815 259112 293768 295426 4090741 4402381 6071272 5881812 977570 1027117 278605 246704 258346 262572 296978 287635 281012 284321 199226 201695 653756 609496 1389045 1368199 415109 411406 595118 604961 738430 724076 767762 767674 804949 820595 789886 870297 1849667 1932702 1213815 1013898 655122 642985 777166 770410 802502 818062 839225 844095 946231 952319 4773234 4900684 39.65 71.5 1
09:53:40 2024-01-25 638395 631240 196470 195498 310176 318412 325862 324992 214321 208873 254136 259078 294474 296194 4088891 4402172 6069100 5873430 983251 1028660 279489 246669 259317 262977 296978 286840 281038 283653 198720 201695 649528 609931 1386236 1364843 415109 409487 603330 604487 742536 724626 768345 765337 806030 820559 788768 869285 1849667 1937548 1189307 1013898 653257 642985 774962 769934 802465 819251 841051 844020 944717 947944 4762865 4898272 39.65 71.5 1
09:53:41 2024-01-25 638543 632167 197063 195498 308239 318637 325826 323921 214286 208937 254423 259231 293321 296856 4087224 4392903 6071272 5861849 985141 1027167 279419 246669 258346 257974 296978 285878 281047 283728 198581 201730 639161 610956 1388452 1366293 415109 409164 598593 604487 743172 726682 767762 764760 806661 820523 786428 870595 1849667 1931994 1200607 1013898 653257 643897 776614 768121 802431 819251 839760 843421 946727 946651 4802961 4907691 39.65 71.5 1
09:53:42 2024-01-25 639177 630348 197098 195153 308275 318637 327737 324739 214286 208576 254281 258254 292343 297311 4087224 4386503 6065529 5864078 984165 1027149 280394 246634 258382 257974 295727 287383 281975 282160 198824 201695 652347 611844 1406312 1369899 415403 408590 598557 600009 740924 727958 767180 768194 806963 820487 784145 869285 1853614 1931103 1200818 1010299 654655 645064 776333 767578 802538 819828 839225 842822 944717 946615 4791152 4910089 39.65 71.5 1
09:53:43 2024-01-25 638543 630939 197098 195361 310364 319313 328432 324956 211389 208721 254281 258323 293357 297239 4086903 4389649 6071945 5873430 983736 1030142 279511 246669 258382 257974 296978 285994 281905 283419 198754 201730 646709 611238 1398362 1366293 415403 409164 601662 604023 742010 726682 769785 765337 807232 820451 786428 870595 1849667 1935363 1208140 1013177 653257 639970 774664 769828 803674 819287 841051 844020 944717 946579 4753205 4900414 39.65 71.5 1
09:53:44 2024-01-25 639339 630907 197668 195153 310078 319277 328200 326794 211361 208908 254245 258220 293768 299319 4089523 4389684 6071272 5845037 985141 1027112 280236 246634 258346 257974 296143 286683 282165 283242 200885 201625 655166 611675 1398814 1374063 415993 411603 599386 601346 737277 728230 765438 768840 809245 820487 783752 871427 1854932 1927148 1174450 1010980 656525 646926 778787 768085 804849 820406 840958 843384 948471 951934 4790386 4895034 39.65 71.5 1
09:53:45 2024-01-25 641234 631756 197716 194264 310109 318601 328200 326794 211178 208943 254495 258220 294067 299319 4089829 4376973 6080598 5871452 984438 1025709 280628 246634 259109 257940 294883 286719 282731 281856 199205 201660 654637 611675 1403414 1372115 416289 409128 598521 600271 740327 728230 766599 769283 806926 820415 784145 869285 1854932 1930766 1125744 1010262 656057 645520 778270 767505 804206 820406 839188 842785 947398 953351 4775010 4890955 39.65 71.5 1
09:53:46 2024-01-25 640286 630602 197647 195012 311541 319088 328200 326794 210736 208943 254495 258116 293591 297239 4089246 4399263 6072596 5870560 986736 1029334 280005 246598 258346 257974 294918 286719 281949 281861 199692 201625 655166 609668 1407333 1374063 415403 410549 596199 600919 741746 727198 764316 768121 809281 820451 784145 870185 1854932 1931103 1178594 1011017 656057 646432 778270 765842 804812 820104 839760 843983 947398 951970 4787827 4891492 39.65 71.5 1
09:53:47 2024-01-25 638320 629274 197573 194739 309719 318942 327737 324956 210455 208908 254100 257723 293349 297419 4084584 4389607 6061947 5871452 984438 1026823 279810 246634 258346 257940 296107 285605 283449 283383 198754 201660 645300 611449 1393155 1370171 415403 409739 599774 601744 740888 726682 767725 765915 807232 819224 786375 873338 1852297 1933844 1206257 1013898 653659 643590 777166 769246 804286 820406 841970 842748 944680 951118 4764796 4892596 39.65 71.5 1
09:53:48 2024-01-25 636732 629489 198458 195215 309502 319204 328664 324956 211396 208943 255056 258116 293555 297419 4089523 4392751 6074917 5853416 983736 1025594 280867 246669 258346 257940 296560 285842 281905 283300 198581 202119 643505 611675 1387696 1368724 415403 411130 599863 604161 741974 727714 768854 765878 807232 819224 785206 869285 1852297 1934335 1186027 1013898 653257 643590 776614 769209 804286 819828 839188 844619 944680 951118 4755417 4895812 39.65 71.5 1
09:53:49 2024-01-25 638506 630821 196517 195666 310473 318942 328664 324415 211248 208943 254136 259941 293591 296403 4100592 4405235 6074917 5872594 980276 1026348 279154 247616 259109 259912 296560 287599 280262 284051 198720 201344 653756 607066 1388228 1364843 415109 410549 597081 603986 737314 724589 767688 765915 804913 820559 790446 869528 1848317 1938922 1215735 1013177 656057 642074 774777 772596 803638 818026 839188 845259 946727 948431 4727281 4892596 39.65 71.5 1
09:53:50 2024-01-25 642152 631268 196517 195361 308345 318194 329362 324775 211220 209562 252671 258151 294202 295462 4091166 4395976 6064235 5876637 981560 1027117 279349 246669 258346 262941 296978 287158 280977 284051 198754 201660 673508 609931 1386158 1365692 414814 408555 598961 604980 738393 724589 767143 765878 804876 820523 788695 869528 1848317 1937330 1191190 1013177 655122 642074 774962 770336 804286 818062 839188 844020 944680 951118 4740799 4891492 39.65 71.5 1
09:53:51 2024-01-25 641207 630830 196201 195498 308380 318412 328068 324775 211255 208838 252562 258185 293342 295770 4097384 4386427 6056092 5876637 984650 1026571 279775 246669 258346 257905 297180 286584 281405 283617 198720 201695 653756 609931 1389342 1370053 414814 409451 599885 605022 744643 724589 767725 765645 804913 820523 790175 869285 1849630 1935216 1191190 1013623 653257 642074 774962 769209 802576 818949 839188 843384 943306 949774 4746038 4892596 39.65 71.5 1
09:53:52 2024-01-25 640146 631268 196547 195365 308275 317738 325862 324992 211072 208838 252526 259411 294074 295986 4084470 4399112 6061947 5888431 980313 1025604 279154 246528 258310 258858 296560 286683 280240 283617 198581 201519 652347 607931 1384173 1364571 414814 410549 597965 603559 740364 724589 765475 765645 803702 820487 788731 869909 1849667 1937548 1191190 1012456 655122 642985 774962 770373 804858 818026 839188 843983 944717 948431 4743425 4889108 39.65 71.5 1
09:53:53 2024-01-25 641207 629197 196380 195224 308345 317448 325862 324992 210806 208581 252526 258116 294138 295842 4084659 4395973 6065524 5877869 985351 1025549 279616 246669 258129 260318 296978 286719 281012 283939 198547 201695 653756 609931 1388228 1364843 415219 409703 598557 605748 740559 726168 767762 764760 806661 820559 788136 870558 1849667 1927148 1198724 1013898 653257 641744 777166 769209 802576 819215 839188 845259 944717 952612 4755417 4892596 39.65 71.5 2
09:53:54 2024-01-25 639414 630384 196551 195316 308310 318637 325826 324992 210806 208721 252815 259406 292753 296863 4096362 4386352 6071272 5881812 985141 1027218 279119 247252 258346 257512 296165 286763 281280 283653 198581 201695 652347 609931 1388748 1367763 414814 409739 598557 605462 743062 725653 767762 765842 806090 820559 788695 870558 1849667 1934805 1196840 1013898 653257 643441 774814 769791 804286 819215 840417 844020 946056 952649 4755417 4891492 39.65 71.5 2
09:53:55 2024-01-25 639377 630380 196551 195498 308310 318637 325862 324992 210806 209048 252779 259112 293611 296403 4096703 4395819 6077021 5876637 985141 1029604 279775 246634 258382 257974 296978 286468 281883 283617 198754 202154 629075 609781 1415500 1369200 415403 409775 599774 604608 742536 727714 768891 767262 807232 820451 786391 871214 1852297 1927157 1208140 1013898 653257 639934 776614 769791 802502 820406 841611 843983 944717 946615 4752818 4901968 39.65 71.5 2
09:53:56 2024-01-25 640360 630826 196547 195498 308345 318412 325862 324992 211389 209048 254245 258358 294181 296338 4084079 4402257 6081375 5861849 985141 1029334 280262 246634 258310 257940 296726 286280 281870 283582 198754 202295 643157 610802 1387451 1364843 415403 409775 599439 603559 743330 726682 768854 765915 807232 820451 788731 871833 1849667 1932961 1186027 1016789 653257 639970 777166 770373 804812 820212 842882 845860 946727 946615 4759610 4901968 39.65 71.5 2
09:53:57 2024-01-25 641061 630190 197505 199076 310002 316969 327834 325844 211551 209556 258747 260699 292635 297527 4096362 4411642 6087238 5887092 987457 1034360 281752 249451 261378 260563 299448 291843 286052 288680 201055 203965 657984 615349 1399646 1379364 417770 413171 603838 610084 750590 732278 774731 774958 814018 834302 797863 878531 1872008 1967878 1193423 1028757 667324 653091 789997 787556 815180 826978 857525 862528 956592 955593 4765611 4935935 39.65 71.5 2
09:53:58 2024-01-25 647570 640200 199713 196368 316005 324003 337679 333969 213896 212906 260036 265603 298932 300847 4131743 4467714 6171647 5989989 1026128 1060471 285708 251803 267725 267336 306613 299704 292013 294305 205248 204929 667460 620128 1430517 1399736 423120 419665 608599 612218 763559 741837 783259 792742 826738 829500 799031 895647 1914390 2012420 1217458 1021742 671908 662284 793402 790984 829850 838505 850894 863830 974980 972229 4817218 4992127 39.65 71.5 2
09:53:59 2024-01-25 661456 649281 200555 195484 321940 326661 342965 341946 214113 217892 264091 266942 303081 306505 4172038 4490389 6218540 6032838 1023211 1074509 286835 251417 270428 270802 309413 302986 295182 299160 204279 206886 674544 626897 1425383 1404711 425558 418776 606445 613605 756954 736404 783385 784085 816400 829572 796733 878531 1911637 2008111 1226973 1032495 672866 655304 791117 792143 821015 829491 850894 861303 962979 958903 4776365 4994365 39.65 71.5 2
09:54:00 2024-01-25 660745 658698 197167 199251 317128 324965 343418 340914 213930 213153 264023 266908 302195 302683 4189698 4509766 6242221 6029025 1051107 1082119 283555 251288 267223 270802 310863 301166 294104 295026 202465 204573 692901 620571 1443590 1410943 418990 414881 604265 605380 753830 735968 767725 772670 810462 819837 779600 868946 1910567 1999710 1215673 1023197 662111 653296 787762 778401 811795 824646 839760 848988 948743 952043 4886719 4994365 39.65 71.5 2
09:54:01 2024-01-25 665802 657533 196300 193216 315556 323571 341892 338824 212066 211602 261756 266839 298897 301728 4196076 4522476 6227919 6029025 1037873 1082233 279845 246218 265550 268310 305857 300425 290613 292480 199539 202365 688551 627895 1419143 1399736 418031 414579 594275 600858 741644 720389 762991 768158 791101 802495 770396 853288 1893596 1992056 1208140 1015342 657419 640222 771364 772086 800302 806728 828036 837200 935512 928552 4774174 4972188 39.65 71.5 2
09:54:02 2024-01-25 662666 658299 192984 190690 311412 318856 339485 334154 210076 209082 259234 264825 296158 300772 4181128 4528216 6228405 6027719 1053394 1079164 276185 242761 262243 265280 304741 295180 288779 287491 198629 199027 681628 617832 1439000 1401723 413640 409739 586528 590420 735050 713325 746516 756425 786396 791210 754738 839695 1883938 1983452 1202490 1001745 649549 637366 762454 761242 792793 793509 810629 824889 924979 918410 4718617 4954403 39.65 71.4 2
09:54:03 2024-01-25 664084 658254 191096 187063 307848 315843 336120 332994 209597 206455 256561 261532 293894 295426 4190181 4499730 6218264 6018287 1050382 1079106 272613 241984 259982 262100 300886 297091 287305 286772 196821 196530 682751 615513 1413060 1401723 409308 408236 583038 584475 727815 708295 736732 745088 774086 779619 742782 830370 1872045 1970044 1184179 996718 642558 631080 754342 754245 783780 784531 801317 815007 914546 906719 4734033 4964031 39.65 71.4 2
09:54:04 2024-01-25 662666 658259 189861 186113 305956 312682 335877 330679 208292 205567 255130 260301 294388 293877 4199449 4498568 6225876 6023412 1051421 1079106 270574 240308 259180 260927 298576 296762 285214 285748 195953 195882 663622 613388 1417240 1399107 409079 404261 576412 581201 719980 700066 730778 740769 769470 775418 742097 824298 1864204 1973617 1198463 996718 641826 625509 747155 752074 777387 784423 799903 809378 902774 901438 4806638 4961514 39.65 71.4 2
09:54:05 2024-01-25 666133 662055 189265 189776 306771 314625 333680 329983 206998 203867 254382 259473 293768 295605 4205217 4546745 6230853 6020421 1047381 1078883 269785 239192 259584 259449 299609 297128 283631 285200 195785 197209 696526 611675 1418114 1392503 406955 403193 573971 580788 719628 695078 725461 735373 761393 770849 737437 819876 1864204 1967878 1200382 997428 637326 619707 746625 747242 771626 781007 798965 805744 901576 902851 4839825 4990096 39.65 71.3 2
09:54:06 2024-01-25 676488 665948 188933 189812 306726 312937 333987 330947 206929 205139 258856 259112 294388 294704 4232476 4608194 6188500 6046358 1045885 1080535 269716 239651 257987 259449 299809 292615 282731 284521 194549 195936 678401 620497 1408663 1391516 407338 403373 574377 582779 717081 695078 728078 733775 754243 766477 732686 809374 1857594 1952834 1196544 1004599 637326 622819 748946 747168 766074 779905 791927 795320 893658 902851 4893699 5003717 39.65 71.3 2
09:54:07 2024-01-25 675490 667840 188640 187255 306128 313347 333987 330947 206607 204468 258747 259939 292591 293748 4244676 4596166 6211153 6046320 1047381 1084542 268895 238822 257770 259415 299319 291940 281799 283653 193934 195305 659394 620573 1413438 1392503 406183 403017 572243 580788 714400 692026 726829 729487 751542 763030 728825 803991 1853605 1950873 1194625 1004599 635964 620145 746735 745052 764339 775409 789717 793035 889732 897655 4896098 5013069 39.65 71.4 2
09:54:08 2024-01-25 678414 667277 188602 189838 306123 312059 333951 330947 206217 208858 258893 259689 293768 294533 4264913 4645655 6229804 6084556 1054905 1086694 269691 238523 257408 260318 299722 291492 281764 285013 193557 195305 649528 617986 1427732 1400400 403703 400264 570530 577877 713229 688857 717263 726701 750098 757427 728308 803991 1853605 1953104 1194625 996443 632461 612965 740938 740172 761366 770840 787017 793035 889710 892472 4881017 5022421 39.65 71.4 2
09:54:09 2024-01-25 682832 673533 188044 189608 306092 311988 333987 329983 205611 204468 258930 258289 294181 293913 4280364 4657857 6267201 6072368 1055964 1089180 269169 237347 257373 259587 297816 291940 280836 281786 194336 196242 679851 615259 1430887 1401723 402985 399631 568513 574469 708792 686537 715838 720371 746077 754585 723495 802174 1853614 1949491 1192706 998119 632461 612929 738082 734970 756885 766432 781139 786111 883219 889760 4886018 5031773 39.65 71.4 2
09:54:10 2024-01-25 685260 675069 188010 189635 305652 311479 333951 329947 205291 208605 252815 258289 293768 293841 4289730 4685142 6257780 6097215 1059045 1091509 268114 236839 256617 258787 297816 291203 279582 282611 193587 195829 659922 617545 1427941 1404711 401497 400082 566650 571857 707894 682886 711780 719545 739255 752720 719605 797124 1853614 1946642 1186948 997428 630556 614571 737123 736083 754333 763021 779248 786134 880629 883042 4896098 5041125 39.65 71.5 2
09:54:11 2024-01-25 686046 676986 188010 189166 305863 311479 333680 330947 204268 208387 254281 256720 293562 293841 4292969 4673940 6313732 6101566 1064723 1091294 268117 238363 256475 259587 295713 288482 280444 280662 193416 195245 685651 615108 1423403 1410943 401460 399171 564868 569699 704320 682647 707030 717685 743021 749915 715462 795556 1852297 1958685 1186948 993885 627066 612316 731393 733468 753264 762852 778104 783710 879383 874145 4883525 5041125 39.65 71.5 2
09:54:12 2024-01-25 689077 676214 187450 185592 305187 310535 332940 330679 203776 208205 254245 256686 293875 296584 4305531 4669736 6313732 6106580 1065630 1092871 267517 235414 256682 258246 296546 288401 280052 280039 192976 195245 681301 616468 1447036 1414955 400218 399171 563998 567904 703183 682163 707198 715476 740956 747173 710385 788492 1849667 1957297 1186449 991767 625281 610992 728862 731517 752993 757490 773380 780296 871374 876957 4874915 5041125 39.65 71.5 2
09:54:13 2024-01-25 690091 682918 186833 185069 303342 309595 329929 329947 203003 202901 252815 260959 290780 293542 4327291 4688870 6330341 6116582 1066428 1093682 265311 233383 258254 256230 296553 286768 279730 279752 191895 194119 678401 618275 1442546 1418982 399793 396673 562335 564481 698707 678530 703892 709318 733890 735068 700668 779959 1849667 1949491 1204055 987406 623028 607404 724704 727695 747806 752985 764699 773833 865049 865641 4891722 5050477 39.65 71.5 2
09:54:14 2024-01-25 687541 684185 190830 184491 302828 310029 328862 327658 202969 202087 252346 257301 289897 293358 4330377 4664482 6332383 6120945 1053205 1096048 263654 237185 253514 254158 294740 287145 278835 279464 191220 193948 674052 615183 1441680 1426226 396742 391878 562096 562761 692162 676315 696906 700958 729733 734997 695009 776897 1850917 1937548 1183110 983200 618209 609195 720503 720298 744084 748404 754495 769331 866346 863905 4830447 5057684 39.65 71.6 2
09:54:15 2024-01-25 686685 686123 190652 183902 302227 309110 330893 325616 202341 201453 251144 256764 291062 293300 4339733 4655302 6350750 6116582 1054142 1096825 264463 233682 257926 254123 295419 285650 278015 278002 191185 192551 674896 616948 1433033 1428255 398092 393429 559711 560225 688055 670861 694854 697141 728290 734228 691921 772215 1835203 1929084 1196230 981766 614641 603879 717567 716454 738471 747279 753683 765405 865049 856406 4821068 5067049 39.65 71.6 2
09:54:16 2024-01-25 690151 686123 190381 183324 301467 306541 329894 325388 201714 201102 250367 255296 289967 292613 4345922 4632752 6388335 6125311 1047798 1094458 262848 232706 252472 253132 293444 283665 278159 277966 190416 192721 684825 621911 1444510 1428255 398092 393150 556442 559358 683916 672473 693830 696081 723696 730206 687812 767463 1835166 1923907 1192318 982501 612459 603691 715536 713307 739808 745458 750363 763433 864041 856665 4834854 5069181 39.65 71.6 2
09:54:17 2024-01-25 689834 685196 190207 182416 301432 306937 328596 324898 201368 200927 250755 254443 289298 292634 4355470 4618802 6374469 6129434 1047803 1094458 262009 232053 252689 252533 294590 282764 276564 277986 189817 192721 665352 624972 1443003 1424201 396682 392040 557660 559358 684204 670934 691826 693023 716389 725818 685043 759939 1831175 1913391 1190361 983409 610721 603117 713512 709138 736532 742641 749520 758823 859732 852404 4840802 5069181 39.65 71.6 2
09:54:18 2024-01-25 691830 685223 186613 182123 300518 306937 327870 324898 202915 200123 250367 253486 288824 292019 4348819 4618505 6383788 6134676 1047899 1094494 260776 231332 252261 251760 292232 284838 275295 276586 188632 191752 658758 624073 1430645 1427083 395522 390897 554762 556091 680815 667506 690563 691886 715554 721607 680792 758274 1825946 1916470 1184493 977519 609043 599553 710422 708276 734105 741997 745276 753933 854701 846760 4825223 5067049 39.65 71.6 2
09:54:19 2024-01-25 691904 685309 189950 181547 299607 305966 326846 324992 205120 199670 249558 252851 287478 292982 4346206 4630079 6383788 6129682 1047154 1096825 259549 230577 251090 250746 292035 281539 274383 276091 187778 191113 659294 622413 1421310 1426067 393273 387804 553711 554412 677817 666096 688214 687790 711259 721408 676283 749891 1820636 1912716 1180580 978790 606630 599318 709882 706272 731782 738598 741668 753311 853039 845761 4858315 5066773 39.65 71.7 2
09:54:20 2024-01-25 691830 689249 185530 181525 299117 304640 325862 324992 200916 199149 249137 252499 287042 293055 4383854 4608634 6369932 6134400 1049298 1095271 261185 229148 250314 249459 291626 286378 273127 274825 187415 190547 650182 623336 1425130 1423025 393298 387515 552889 555115 674836 664207 684436 685502 709397 720521 672763 746998 1817323 1910534 1182537 978093 603001 596235 708214 704562 727532 734507 737842 747002 851047 838487 4863071 5072796 39.65 71.7 2
09:54:21 2024-01-25 690813 689249 185240 180749 299591 304427 325791 324498 200916 197940 247984 252077 288508 292118 4367785 4620820 6360620 6134676 1049387 1094494 257935 228402 249505 253653 290502 286341 271463 274597 188551 190200 647323 622858 1424262 1420163 391900 386353 552254 553467 673529 660378 683182 682182 706183 716352 671451 746441 1815400 1907916 1195898 979487 603187 594549 704869 700011 726200 730449 736132 745346 843153 841319 4872477 5070685 39.65 71.7 2
09:54:22 2024-01-25 690776 690295 184355 180498 296789 303821 325300 324042 200322 197253 247219 252077 285706 292118 4373865 4635269 6351308 6144042 1045054 1094458 258890 227659 248524 249521 289440 282534 270601 273149 188286 189317 645894 622858 1424627 1418149 389676 385124 547180 551752 673455 655467 679189 676630 700687 713421 670389 741908 1813125 1894328 1174712 982246 602200 595355 706368 701069 720494 730233 728623 739318 840185 839039 4900693 5085780 39.65 71.7 2
09:54:23 2024-01-25 695804 691230 184289 180299 297234 303786 325791 321034 200287 197527 245972 252429 291154 290291 4374018 4687110 6332383 6143435 1044565 1094458 258672 226217 248663 249946 292541 282534 269777 272245 188021 188653 641072 619310 1426158 1418149 388570 381927 541036 550080 669521 652985 675190 675636 697182 712178 670389 742428 1808495 1885134 1197893 980336 602009 593998 704334 697067 717558 727154 728893 737083 840780 837854 4910099 5089409 39.65 71.7 2
09:54:24 2024-01-25 698940 692285 183158 179980 296897 301237 324811 322009 199313 197320 244872 251237 290637 288550 4386489 4714575 6351034 6148524 1053797 1094223 258491 226919 246334 249770 286916 281303 271980 271415 187889 188061 665352 622858 1411502 1417757 388846 382803 540646 546311 668094 650834 674960 676321 695137 710400 667947 737004 1804423 1882427 1185924 982464 597305 585658 703159 692387 711342 721435 726820 734785 836520 835417 4915992 5085780 39.65 71.7 2
09:54:25 2024-01-25 703261 693301 183119 178399 296816 302699 324974 321754 198345 197218 244837 251051 290361 288274 4392749 4725814 6348499 6148426 1056912 1092871 256764 226182 245575 249070 287990 279649 268886 270553 187231 187732 655694 622858 1425449 1418149 387743 382236 538319 543856 663878 648525 671726 675666 693932 703309 667122 733789 1799223 1881379 1181934 981729 595606 587900 698902 691738 710376 721291 724754 730079 834961 833934 4915992 5089409 39.65 71.7 2
09:54:26 2024-01-25 703261 693296 183054 178326 297140 302589 323988 320678 197760 196568 244460 249739 290086 287639 4399180 4722857 6351034 6152814 1055304 1091250 255685 225483 247002 248092 287180 279111 269990 269471 186706 186884 682208 622413 1421133 1416140 387194 382660 537939 544321 661933 640010 670770 673335 691927 704279 663234 729868 1795124 1880042 1191477 982283 593914 583703 696214 690868 707909 721985 723613 727382 828600 829336 4943207 5093229 39.65 71.7 2
09:54:27 2024-01-25 701957 693301 182760 177973 296233 302161 322707 320749 197725 195378 249650 249289 289882 288550 4395841 4729390 6318873 6162773 1053731 1094458 253729 224786 244579 246947 286705 278682 268440 269729 186207 186850 645052 619310 1447457 1410943 382687 381849 537559 543935 665830 642116 665619 670293 684806 698244 660675 729348 1797681 1886619 1179940 984113 597305 581929 696214 690433 706359 721550 724754 724582 823164 827544 4975938 5093042 39.65 71.7 2
09:54:28 2024-01-25 701272 694708 181571 178411 292352 300955 322444 319096 197108 195126 245325 249670 284481 286750 4411399 4809422 6379010 6153407 1066428 1091287 254118 223434 248819 246947 286427 276975 269232 269218 186077 186231 655899 613426 1448767 1420163 382921 381849 537559 539257 663367 644705 660703 669163 689893 697109 658761 732460 1794901 1898561 1161018 972931 594077 581187 689008 689400 702298 711776 723672 727683 819497 822696 4930462 5082155 39.65 71.7 2
09:54:29 2024-01-25 703224 695757 180784 177692 293493 299098 321729 320028 195847 194769 243441 247358 284752 285601 4405193 4767539 6369685 6157798 1060443 1092834 251721 223365 243317 244981 286338 276940 268440 268395 185226 186068 648753 615349 1445052 1420163 378515 378826 536800 538041 660552 643938 658455 664228 686105 691071 652304 725423 1799260 1899710 1163981 970162 593033 579503 686653 688912 703790 709702 717291 725391 813876 817226 4904584 5087885 39.65 71.7 2
09:54:30 2024-01-25 702766 694237 180749 177408 293275 298435 319974 319060 195847 198934 243801 246605 284481 285022 4405193 4750153 6360359 6153407 1060443 1093645 250917 227663 248431 243853 285579 275633 267651 268840 184545 185614 647323 613426 1440626 1420163 379870 376992 532130 536413 658218 642116 656919 662344 682126 685390 649489 724123 1796029 1898326 1167971 967366 591342 579093 684667 685698 701156 707636 716487 723002 813484 813808 4917308 5085780 39.65 71.7 2
09:54:31 2024-01-25 699248 696255 180555 176332 291878 300772 319007 316145 195847 195153 243801 251567 283146 285645 4405193 4745263 6369685 6162305 1054282 1092871 250742 227396 243495 243104 284992 275633 267240 268085 184568 184488 676770 612255 1436563 1420163 378524 375390 532022 534792 654824 638418 652980 659535 676196 685354 643599 721984 1796029 1900231 1153193 963579 591342 579540 682726 686031 702877 707387 710183 718212 809250 810862 4915992 5080145 39.65 71.7 2
09:54:32 2024-01-25 695151 694205 179572 177413 290312 299609 319974 315157 195812 194880 243350 247233 282319 284555 4421169 4761647 6369685 6148380 1052642 1092871 251371 223140 243711 243069 283454 274369 265976 267227 184018 185896 653752 611238 1466853 1429383 379600 373932 531868 532829 651384 634639 651404 655595 678402 682285 643745 717443 1789227 1891989 1169965 964544 589658 575712 680792 684570 699666 703264 712244 717921 807200 809400 4919504 5078533 39.65 71.7 2
09:54:33 2024-01-25 697049 694016 179542 180490 289906 300141 318748 315157 195507 194335 243008 247233 282495 284023 4420745 4747934 6369685 6139923 1052969 1092871 250707 222515 243711 242358 281962 276154 265568 266594 183948 185341 644464 610802 1443033 1425062 377451 372516 530327 532075 651384 634372 649554 654669 676963 680202 641211 717443 1784944 1891989 1179267 966332 587816 572725 678828 681624 695879 703772 710961 715694 804844 807044 4924278 5085780 39.65 71.7 2
09:54:34 2024-01-25 702194 697127 179813 180329 290550 297924 317013 316623 194527 194335 242217 246335 282086 283121 4420845 4756984 6369685 6157798 1057394 1094458 248970 222827 242711 241580 282899 272730 264384 267187 182819 185376 644464 613426 1429459 1420163 377180 373110 529203 532075 651384 630961 650400 655595 675051 679723 640231 714313 1774399 1883798 1175699 966332 586196 571930 677380 677588 691936 701288 709168 713043 807090 802432 4924234 5095146 39.65 71.7 2
09:54:35 2024-01-25 703260 694313 178976 177527 290533 297432 316535 315192 194224 194164 241805 245714 281425 282923 4423897 4801928 6369685 6162773 1060443 1091287 253613 222323 241957 240805 281962 272660 263540 265183 182216 184823 643035 614037 1426865 1419156 375850 375108 528829 530497 650002 632948 648594 652714 673000 676376 637862 710118 1779487 1879762 1173162 963579 584462 571082 677343 675845 689976 698250 706034 712146 802351 804849 4931268 5098200 39.65 71.7 2
09:54:36 2024-01-25 704791 694345 178411 179805 291516 298072 316092 315157 193352 193686 240681 245542 281193 284228 4427052 4778228 6379010 6139961 1060443 1091287 249977 221785 241376 240402 281069 271792 263285 264115 182009 184565 653208 614037 1430356 1418149 374185 371367 527300 528889 647671 631121 645726 653150 667218 674330 634607 707959 1775698 1878603 1183337 961880 581330 569392 675421 675767 689487 694214 702882 709107 802571 802502 4938038 5094942 39.65 71.7 2
09:54:37 2024-01-25 707277 694273 178130 176474 288518 294811 317639 317462 193318 193111 240308 244958 280534 283640 4423897 4778228 6369685 6157192 1056963 1089669 249066 220405 240627 239833 281034 276876 262699 263526 181594 184143 650852 614037 1449511 1418149 373020 371977 523153 526951 646414 629338 643294 651302 667110 671382 630699 707123 1770626 1872197 1181302 961917 580395 567124 673469 673298 686119 696003 702879 706439 800297 799526 4938315 5089409 39.65 71.7 2
09:54:38 2024-01-25 707277 700930 177658 176157 293630 295133 315960 315762 194502 193381 239192 244993 279681 282602 4433249 4794526 6379010 6152814 1060171 1089706 249451 220370 238936 244462 279840 272852 262262 262686 181020 183176 643035 611637 1420815 1418149 373620 372502 523045 522734 644749 629112 642105 649387 667349 671346 634823 705829 1771480 1860108 1156002 962601 579572 566723 673065 672270 682716 693128 696600 703934 794993 797835 4961797 5087885 39.65 71.7 2
09:54:39 2024-01-25 709484 698221 177150 175797 288855 295526 315960 314132 192717 192935 238416 244993 278797 282167 4433249 4812990 6379010 6157910 1062710 1089669 249101 219991 238328 244355 279098 272275 261096 262583 180482 183141 643571 612550 1417623 1416140 373528 369884 523077 525135 643127 625551 639372 646035 663946 671138 633923 702429 1767973 1857553 1177232 963970 578654 567124 673271 671025 681638 692076 696490 699595 793079 793310 4961883 5093042 39.65 71.7 2
09:54:40 2024-01-25 707292 698416 181316 175543 289373 294198 315960 314096 192152 191826 238538 245468 278055 282167 4433249 4824524 6379010 6153407 1062218 1088127 248088 218777 237556 243841 278444 270707 261061 261083 180448 182827 650852 611675 1412958 1416140 371895 369884 522806 524020 642216 622016 636506 643957 658424 666820 631126 697824 1761406 1852202 1188945 966028 578654 564650 672588 669601 679994 691587 696490 696503 792678 795707 4971316 5095399 39.65 71.7 2
09:54:41 2024-01-25 706363 694093 181057 175228 288553 294604 314676 313840 196438 191791 237679 243456 278533 282203 4436273 4777667 6332684 6162264 1054104 1088384 246977 218589 237390 240357 277651 270743 260230 261483 179276 183106 637318 616948 1414555 1404953 369731 369848 519352 522698 640400 619273 640281 640318 656819 668415 629001 693756 1760120 1841922 1157106 959690 574144 567124 667803 662714 682026 691062 688591 696503 795607 791035 4862586 5096071 39.65 71.7 2
09:54:42 2024-01-25 703992 698459 181570 174513 288241 292054 315960 311907 191720 191220 237644 242709 277916 279339 4440142 4743705 6416312 6148426 1041413 1088112 248088 217536 237591 239684 279001 270635 261702 259458 179844 181627 645894 609233 1418560 1425334 369695 365353 518253 519075 633946 620186 632489 639829 657134 661465 623821 695805 1761406 1864102 1149487 955383 573737 560645 663381 661742 677895 685309 691743 697923 787748 791035 4952451 5096071 39.65 71.7 2
09:54:43 2024-01-25 709337 700213 178004 174504 287306 292374 314999 312193 195614 191547 237030 243796 277004 279644 4449222 4830350 6379010 6140124 1060171 1088091 246182 217571 235726 239313 278609 268972 259402 259458 180602 181374 645894 610802 1418007 1415136 370354 368081 518619 519442 638067 616510 630824 637912 652972 659538 626961 691151 1752223 1845741 1165022 962601 574552 558811 667803 663418 675942 685381 687647 689088 784302 784211 4990371 5101843 39.65 71.7 2
09:54:44 2024-01-25 706774 698721 177754 174226 285445 292919 313786 311902 195579 190586 236839 242397 278329 282131 4442601 4793119 6307751 6153182 1053806 1088384 245424 216896 235726 238239 277826 269766 259903 259458 178113 181915 645052 617105 1431438 1401723 369304 366453 513995 522636 631132 612897 634629 631015 649155 665825 623380 688525 1752223 1833960 1181934 955383 570379 562153 664866 660433 676936 685381 680034 688563 787748 784525 4871513 5098200 39.65 71.7 2
09:54:45 2024-01-25 700429 701424 177497 173395 286723 290494 313863 311033 195973 190217 236508 241189 276653 279106 4448941 4723203 6376796 6144051 1044391 1087612 245975 216153 236090 237800 277436 269501 260269 259889 178676 180767 635435 609931 1414150 1423315 369828 363131 513633 513756 629439 612969 627360 634313 653895 657813 616442 688849 1752223 1863014 1151563 949896 571667 557587 659594 660433 671950 677355 686338 691646 779737 779785 4934790 5096896 39.65 71.7 2
09:54:46 2024-01-25 710034 699653 177209 173360 285450 290379 312839 311724 191892 190979 238047 241120 276165 278606 4449824 4831387 6357893 6152814 1063202 1088384 244600 215934 235691 237765 275704 268900 259502 259811 178642 180162 647952 606201 1422655 1412947 368633 363096 512057 516295 631259 611070 628660 634763 648619 657314 618258 682421 1744888 1832568 1157794 957423 567306 556369 661935 655486 669688 682792 682560 688493 783406 783788 4919504 5096896 39.65 71.7 2
09:54:47 2024-01-25 709293 699763 177319 172800 286043 291161 312874 310779 191457 190343 237563 241017 277353 279464 4445914 4785404 6334638 6152899 1040595 1085227 244942 214597 235327 236664 274861 268864 258557 260072 179588 180127 640702 612550 1414421 1410943 368257 363425 511787 513684 626540 611033 630561 628766 648749 658349 614145 682458 1750445 1837512 1165022 944729 568923 559564 656764 655522 672747 676259 677325 686500 781910 775319 4917119 5076415 39.65 71.7 2
09:54:48 2024-01-25 700010 701207 175880 173256 283025 291948 312874 309830 191927 188851 236003 240210 276769 278890 4448941 4783675 6348499 6148524 1044666 1087612 241912 214781 234531 235864 276550 266991 257977 258796 179335 179843 642152 610802 1423170 1410943 365069 363939 513909 515929 631004 614177 625399 632966 649538 654401 612938 685483 1742966 1836560 1161947 954704 568518 555939 658661 656022 664821 675271 679985 681868 775113 779850 4978229 5087964 39.65 71.7 2
09:54:49 2024-01-25 704581 698246 175626 172937 283021 292291 311783 310890 190889 188886 236784 239876 275922 279392 4455293 4821105 6294579 6157853 1053985 1088384 242319 214746 234697 235700 274405 266991 257184 259524 178330 180127 640702 614911 1427447 1399736 365106 363939 510249 513684 628921 608303 630210 628730 640213 656389 616435 680194 1742966 1820777 1141456 951511 564490 555903 655103 652188 671589 676367 676326 684441 779697 773038 4839374 5089409 39.65 71.7 2
09:54:50 2024-01-25 701267 699264 176197 172051 284325 288658 312970 310450 191051 188782 236784 239509 276894 276792 4458769 4756984 6403591 6139054 1046519 1088384 242861 214989 234205 234809 274825 266358 257148 257964 179083 179066 640702 606462 1423080 1420163 365069 360835 510249 510693 623439 609199 621736 625520 647701 652548 612842 680378 1742423 1827082 1159870 949859 566097 553016 655103 652641 662395 671337 675329 680646 766229 775283 4971128 5093042 39.65 71.7 2
09:54:51 2024-01-25 705119 698246 175040 172329 281747 290545 310109 307356 190450 188486 235971 240939 275043 279392 4458769 4843922 6295082 6166022 1053797 1084458 243449 214013 234697 234775 274144 265541 256358 258725 177831 179275 642713 613426 1424088 1400729 362831 360871 508019 514832 625407 607163 624476 625520 639582 653445 614617 676261 1738714 1814155 1159870 948928 561185 554653 652747 649350 667794 674321 671359 681317 775149 766378 4832122 5080037 39.65 71.7 2
09:54:52 2024-01-25 708005 698282 174447 171500 281755 288910 309170 306393 189497 187476 234788 238149 273541 277536 4455823 4849844 6312060 6148510 1054905 1085313 239995 215063 233801 233656 272696 264957 253580 257170 177581 178113 638299 609931 1419393 1399736 360609 359712 504234 510730 623439 604588 622143 625569 640126 649335 608737 672724 1733710 1811584 1132463 946110 559605 549797 649519 645528 663846 672077 669993 679194 772888 764701 4853666 5076415 39.65 71.7 2
09:54:53 2024-01-25 701267 699826 174447 171010 281797 287229 310144 306169 189629 186922 234788 237751 274151 275628 4456224 4795289 6348348 6152211 1048270 1082119 244386 214723 233057 232256 272867 263442 254573 255522 177689 177799 639252 608193 1420210 1410943 359559 359459 505089 508424 622742 606303 617116 625126 639490 644495 607413 671221 1733157 1823361 1128393 951511 558411 547253 649519 643613 658652 671129 670539 673243 769438 766306 4917119 5093042 39.65 71.7 2
09:54:54 2024-01-25 709988 698282 174722 170118 281971 286871 308235 306144 188606 187476 233855 238115 273541 275822 4451953 4798212 6385403 6150341 1041338 1082119 240801 212993 233236 233089 270588 264621 253722 255557 177014 177273 645655 608469 1415142 1405709 360717 356440 501855 507634 616021 600145 619898 616455 637612 647329 601885 669248 1733746 1820777 1132463 936838 560003 550397 647154 645506 661456 663355 664120 673206 764915 763948 4910099 5080037 39.65 71.7 2
09:54:55 2024-01-25 699392 698282 173339 170650 279826 288467 307733 305635 189165 185720 234421 238253 273088 274907 4452115 4786948 6359221 6150341 1050043 1083734 240726 213751 231786 231864 272055 265415 254505 254703 176978 176960 637802 606164 1416120 1410943 360084 358629 504590 504634 620250 603159 613911 621998 635921 640321 606413 668975 1729467 1820777 1122288 948806 556825 546021 647117 642894 654755 667317 666082 671992 769983 767947 4910099 5085228 39.65 71.7 2
09:54:56 2024-01-25 705790 699341 173611 170114 279805 285356 308270 305814 188440 186303 233326 237388 272636 275206 4458306 4783703 6357931 6160394 1034948 1083771 241573 213115 233057 231439 270588 263039 252381 255129 176201 178554 634903 611003 1414057 1406946 361621 355050 503314 504742 614713 601801 616242 612951 637612 643554 602388 671987 1733710 1824792 1149487 940602 560003 549618 645425 645470 659585 665236 666082 672692 760241 761721 4928910 5078533 39.65 71.7 2
09:54:57 2024-01-25 703379 701166 173339 170080 279345 286871 306946 306964 188241 186140 232926 237753 273088 273491 4461305 4822114 6348833 6159774 1053797 1084542 241028 212780 230654 231887 270483 263954 253156 253532 176166 176160 639252 608097 1427001 1410943 360084 357515 504347 505287 616609 599243 612464 612951 629172 638412 600877 663040 1720221 1809648 1112113 946110 553633 545331 645883 638363 654755 663391 660694 670162 766033 761721 4891288 5080037 39.65 71.7 2
09:54:58 2024-01-25 700277 694354 172787 169428 279437 286195 306375 303991 188571 189666 233361 237054 272255 275171 4458306 4722211 6341709 6148380 1037207 1082196 240824 212150 231247 232773 271274 263659 252206 253851 175008 176681 642713 610652 1413322 1409942 360084 357367 503314 504634 613623 602302 613772 614195 631128 638412 598047 667476 1729467 1832625 1128393 936172 556825 540928 640378 641980 651352 658340 664120 669895 760283 763416 4953588 5087423 39.65 71.7 2
09:54:59 2024-01-25 710220 700321 172264 169537 278073 285615 306694 304133 187391 189941 231875 238420 271390 273874 4467395 4860117 6341709 6148380 1053394 1082183 239396 211451 230690 231871 270013 264702 252206 253003 175709 177430 636352 603993 1409271 1405949 358953 356861 496004 501614 614278 592510 610393 612951 629209 640285 601290 660080 1715307 1790205 1124323 944729 553670 545635 644967 638327 655718 662782 660694 668943 757251 755925 4825261 5069181 39.65 71.7 2
09:55:00 2024-01-25 702766 699634 172744 168732 278488 283546 306946 303991 187357 187220 231804 236619 270942 273499 4455923 4791834 6392659 6124678 1037707 1081908 239935 210649 230745 232013 270775 263101 252689 251666 175709 176527 633453 603197 1434681 1415740 359064 352112 499696 502487 612505 595983 609946 614631 630131 638441 599562 664018 1722667 1811584 1118218 946110 553670 539950 644053 636416 649510 659529 660694 663986 761361 758685 4913607 5085780 39.65 71.7 2
09:55:01 2024-01-25 709256 699305 172169 168891 279806 283123 306340 304205 187063 189799 231083 237054 271231 273455 4458306 4783590 6337194 6143435 1037948 1079164 239679 210089 230386 232013 269905 263773 252547 252263 175026 177631 641241 607461 1424580 1405709 359573 353848 495233 503108 604127 594298 609917 609181 629142 638412 592842 662513 1721444 1808500 1124323 931456 553670 543988 638568 640245 652569 658304 661635 667443 753799 754858 4928910 5078533 39.65 71.7 2
09:55:02 2024-01-25 706134 699835 172195 168741 279163 284463 305115 304632 186607 189834 231047 236288 271390 273886 4461305 4832499 6360359 6144042 1053391 1079164 238903 210895 228458 234789 270450 261441 252725 252711 175008 176527 649149 603993 1409378 1408708 357431 355853 498392 499310 611155 591509 605257 612563 626535 635544 595108 656772 1713872 1790103 1114148 943351 551292 540856 642194 635481 652738 658340 657927 664060 760283 752014 4847490 5083663 39.65 71.7 2
09:55:03 2024-01-25 703266 700357 172200 167974 279556 282682 306946 302819 186770 186042 231083 236054 270942 273499 4461305 4774179 6397661 6134057 1035454 1079164 239476 209907 228848 230821 269254 261657 250560 252711 175043 176457 625958 603998 1416933 1416967 356925 351749 498392 499554 610721 595855 608045 614631 629434 634698 595768 660629 1715270 1806420 1132872 943388 549894 539317 638532 633827 644754 657804 654900 662666 756990 755925 4910099 5087885 39.65 71.7 2
09:55:04 2024-01-25 706662 698273 171588 167974 278343 281786 306946 302111 186152 186042 230365 236288 269295 272429 4467671 4793119 6344037 6139054 1030563 1076070 237428 209907 229561 230104 268876 261693 250952 251175 173860 176316 634903 608768 1404303 1403428 355844 351677 495537 502692 608362 594408 609782 607427 627585 631019 589284 660629 1723184 1820777 1110078 930596 550678 537845 634409 634726 644007 653896 654900 660126 750066 754858 4961449 5078533 39.65 71.7 2
09:55:05 2024-01-25 704458 699563 171044 167970 277525 283546 305079 302111 186152 185522 230168 234799 268850 273455 4470657 4855155 6276207 6126777 1047995 1077634 236295 209580 227909 230140 268498 261217 251306 251560 173031 176563 640846 609061 1424658 1397116 355159 353703 495537 498461 607264 590029 606203 605353 622479 631164 589694 654799 1713135 1804390 1143256 927565 549894 541082 634859 636529 648592 650616 653434 660299 747874 746065 4910099 5076415 39.65 71.7 2
09:55:06 2024-01-25 703266 698282 171078 167372 277521 283114 303191 301405 185827 185522 229578 233844 269295 272920 4461305 4819839 6348499 6143435 1045036 1079164 236695 209580 227202 229425 269254 259754 251306 249295 173549 175788 641241 603993 1401971 1401723 354877 353666 496591 498147 607191 588024 601073 608906 621733 631164 591531 655052 1710975 1784801 1136053 935523 547404 539698 634373 629247 644717 653777 651395 662629 748238 747153 4874915 5078533 39.65 71.7 2
09:55:07 2024-01-25 699285 700366 170772 167401 276706 281357 306047 300385 186118 185003 229971 234042 269038 273113 4461305 4794451 6355278 6138907 1037707 1079164 236695 208565 228103 229069 268498 260009 250564 249261 173031 175543 638299 600124 1414915 1410943 351776 350230 494872 498184 609388 593391 602503 608906 623876 626963 589845 653150 1706989 1789807 1120412 938839 544450 536582 636626 629211 643772 652518 649271 657747 752811 744980 4853666 5076415 39.65 71.7 2
09:55:08 2024-01-25 701050 698318 171674 171065 277951 280928 304615 300491 185570 185133 229427 234042 269295 270630 4461305 4740079 6386228 6134676 1033943 1077634 237393 208274 227361 228714 267709 259973 250564 250496 173307 175298 634459 602340 1413740 1410943 354877 349420 494872 497515 604091 589352 599147 610365 620099 628436 590108 651218 1704560 1787450 1120412 938727 544302 537340 634859 629247 643808 654737 647130 657673 751129 745241 4844260 5076415 39.65 71.7 2
09:55:09 2024-01-25 703971 698314 171044 170822 277951 281029 304493 300491 185023 185262 228936 234077 268850 270594 4467671 4743446 6388060 6125311 1032034 1077634 236695 207915 227009 228519 266887 259572 250600 249883 172876 175053 636352 603206 1403486 1410943 353802 349139 492739 494760 604688 585965 599516 606321 620256 628880 592132 652536 1705774 1793123 1101938 936727 544449 535087 633923 625484 641730 649038 645717 656422 751472 743035 4839615 5078533 39.65 71.7 2
09:55:10 2024-01-25 702968 699835 170759 170910 277525 280074 304151 300909 184990 184066 228706 233879 268441 270368 4467671 4757021 6393107 6115946 1029465 1077634 236495 207521 226657 227970 266887 258373 249611 249708 172721 174495 631064 602270 1402408 1410943 351740 347634 492043 494702 604260 585928 600726 605426 620354 623413 589689 649146 1704485 1792539 1118335 936858 542898 534328 632719 627309 640222 649182 643741 653801 750516 741759 4848694 5070685 39.65 71.7 2
09:55:11 2024-01-25 703971 698318 169990 170443 276675 280039 303226 301194 184828 184381 228156 232639 268254 269725 4470657 4750153 6379245 6125311 1032222 1076070 235930 207232 225956 227776 266069 258156 249861 249883 171967 174530 636828 603993 1401247 1410943 351740 347599 491057 492570 602127 585856 596677 605034 620354 622940 588854 651330 1701729 1795092 1123787 938196 543672 533571 630680 625532 637402 649110 645305 653155 746993 739301 4832122 5076415 39.65 71.7 2
09:55:12 2024-01-25 701050 699835 170330 167965 276216 279188 301914 300484 184532 184346 228156 232639 268033 269500 4470657 4762198 6388335 6125311 1028440 1076870 235203 206909 225956 227264 266033 258123 249861 249112 171932 174217 633030 603131 1416510 1410943 351668 347004 491001 492534 602127 586437 597007 603751 619478 622294 588024 648483 1696904 1785553 1099903 931419 542124 532789 631018 624426 637402 648196 643927 653117 748992 740856 4834854 5070685 39.65 71.7 2
09:55:13 2024-01-25 703971 698318 169960 170549 275898 279896 302968 298394 184378 183797 227802 232570 267371 268896 4467671 4775900 6397661 6134676 1029094 1072988 235168 206913 225257 227071 265625 257542 249510 248414 171898 173784 633453 601410 1403746 1409942 350571 346482 489926 492150 601665 586785 596089 602860 618205 622294 586397 645616 1696867 1779989 1118335 932847 540582 531684 629190 623505 639971 650339 643469 653155 747251 739808 4841133 5076415 39.65 71.7 2
09:55:14 2024-01-25 703118 700208 169824 170646 275757 279896 302765 298602 184378 183949 227449 232570 266847 269536 4470657 4781773 6393107 6125311 1031758 1076070 234840 206265 225571 226526 265404 257939 248392 248378 171898 173352 634459 600552 1420054 1410943 349514 345476 489926 492570 602013 586423 595172 602675 616714 622294 583690 646546 1696094 1778376 1114182 934142 539813 532061 629301 623320 638486 649419 641910 652768 746648 740441 4839261 5084218 39.65 71.7 2
09:55:15 2024-01-25 702968 699341 169422 167461 274529 279752 301985 299636 184090 183634 227449 232329 268988 270306 4470657 4811839 6388335 6125311 1032034 1076070 234443 205910 225257 226141 264441 256749 247973 247995 172223 172800 635357 598911 1416930 1408943 350864 347942 489926 491802 601240 582001 594030 594996 610802 619563 581522 644011 1693685 1773551 1120412 931456 541352 531806 628935 623762 639915 645500 641882 650456 746266 736168 4848694 5080863 39.65 71.7 2
09:55:16 2024-01-25 701391 700184 168817 167374 273272 279896 301175 298023 184244 183320 227379 231626 266373 270141 4480009 4790886 6351034 6129434 1034754 1075308 233327 205910 229811 225634 264406 256714 246863 248378 171317 173110 635357 598841 1407870 1409942 349870 344886 487098 491035 600510 582038 593604 599244 614022 617715 577167 643095 1692483 1772294 1104736 931456 539429 530202 626644 623320 638035 644522 641882 651335 740632 738908 4871773 5084685 39.65 71.7 2
09:55:17 2024-01-25 700574 700213 167683 167717 271847 279824 301175 297915 183702 182427 226709 231109 271266 269500 4477037 4812489 6341709 6134676 1035491 1075308 232217 205590 229666 224902 264406 255209 246828 247613 170739 172800 643287 598841 1418506 1401723 347893 345405 487062 490766 595077 576969 590748 596295 610375 616343 576982 640207 1691281 1768392 1118335 931147 539429 530202 625724 620168 636611 640096 640272 649447 738758 736157 4886719 5070665 39.65 71.7 2
09:55:18 2024-01-25 701578 703043 169837 167273 272227 279788 300964 297915 183415 182505 226570 230972 267856 268860 4474742 4812340 6343962 6125934 1035900 1075799 231469 205590 225684 224433 264371 255710 246321 246885 171678 172835 633886 600552 1420679 1400400 347401 345441 487026 486679 596488 577941 591776 594316 607649 616532 576883 639261 1692483 1764364 1126642 927565 538280 531684 625666 618272 634743 640312 638381 648986 737642 734708 4906594 5076415 39.65 71.7 2
09:55:19 2024-01-25 698972 698305 169595 167395 271327 279680 300611 297705 183195 181884 225973 230652 267668 268716 4477037 4798234 6341709 6134057 1035491 1072988 231503 209098 225684 223740 263158 255139 245310 246779 170197 171975 632415 598415 1438025 1401723 347401 343370 488788 486643 596378 577123 588660 592564 604195 614076 578839 636469 1687647 1760617 1119633 929546 537897 530556 625222 618308 631137 640312 637928 647493 736600 730431 4873862 5063437 39.65 71.7 2
09:55:20 2024-01-25 701276 699871 171794 166795 271088 279109 300611 297243 185017 182161 225938 230298 267105 268752 4480974 4812489 6330190 6134057 1035491 1075271 230724 204882 225366 223671 262756 257313 245240 246744 170163 172217 641794 598916 1435928 1399464 346592 343334 487095 487616 592191 575978 587753 594572 604050 613280 579249 636322 1688028 1764364 1122288 926211 536752 531038 622975 612915 633017 637398 635034 645020 733425 730251 4900693 5064905 39.65 71.7 2
09:55:21 2024-01-25 700282 698246 171808 166786 270640 279896 300357 295991 187163 181711 228338 231870 267338 268573 4480823 4811115 6339505 6134057 1043330 1071359 231503 207553 224373 223706 263307 254285 245618 246019 169692 172182 633453 601410 1395766 1399736 347893 344332 485030 487270 594270 574606 588624 594572 607345 616307 578839 638242 1688028 1776457 1095833 922221 535193 527046 617967 617213 631851 634607 633611 643607 729606 729151 4907423 5070665 39.65 71.7 2
09:55:22 2024-01-25 703770 698309 171928 166028 271467 279001 297541 297243 186927 181792 230442 229626 267105 267747 4484362 4836870 6343811 6134057 1043628 1075234 231434 204706 222909 223671 262284 256673 245857 245605 169658 171909 635357 600552 1424911 1399736 347647 345758 482258 486925 594691 577123 591739 592455 604123 617209 577128 637143 1687647 1774808 1093798 920909 533603 525895 616637 616338 631227 632755 632714 643373 728502 728125 4906594 5066773 39.65 71.7 2
09:55:23 2024-01-25 705025 698273 171893 165710 271053 277950 298158 296521 186597 181954 230207 231608 266357 266915 4474883 4849641 6349190 6133427 1044910 1069807 230792 206436 222623 223706 261848 253540 245240 245227 171322 171498 644780 600124 1396441 1397752 346874 344821 480862 486925 591773 575863 590407 592856 604050 616307 573689 633510 1687610 1779998 1116258 918293 533603 525895 616472 616338 631227 632275 632714 641712 726410 726777 4919504 5076415 39.65 71.7 2
09:55:24 2024-01-25 706130 698241 171893 166033 270675 277754 297125 297951 183625 181988 225810 229660 266357 266728 4477037 4853283 6349842 6139224 1042413 1072114 230758 208591 223607 223257 261495 257037 243735 245192 169590 171091 635357 597757 1409680 1396463 345822 342843 482940 486607 590513 572875 586884 588794 603828 613280 572308 632577 1687610 1769418 1116258 916989 538006 527455 618223 618235 631227 632791 638231 641712 729090 730251 4942991 5070665 39.65 71.7 2
09:55:25 2024-01-25 710150 694309 171582 166028 269816 277329 297576 297113 186597 180840 225918 229660 264728 267997 4477037 4870820 6329634 6136521 1044097 1074475 232151 205315 223393 223257 260217 254676 243291 244850 171347 171360 637315 598415 1439424 1392503 344774 342771 482258 488308 586028 571223 585980 587703 603828 613280 570466 632613 1687610 1777327 1095833 918293 536752 525895 617347 617967 629334 631299 636460 639191 725376 731568 4961561 5077950 39.65 71.7 2
09:55:26 2024-01-25 703991 694313 171426 165878 269593 277986 299754 295919 186597 180840 225918 229273 264763 268860 4480009 4881550 6276431 6133876 1037835 1069833 232151 205748 222574 223499 261761 255586 243561 244780 167688 171022 635357 606592 1389279 1387217 346910 342807 479980 486236 590522 576051 586921 588886 604123 612777 570466 634409 1686828 1786534 1110028 920752 534958 521214 618223 612879 626507 634643 637284 638700 731782 725756 4897551 5076415 39.65 71.7 2
09:55:27 2024-01-25 703469 694318 171546 165227 269816 275597 299473 295933 182974 180805 225774 228956 264692 267210 4480231 4792969 6322734 6124678 1024200 1072858 232009 204849 223779 222123 260944 255586 243711 245052 170385 170954 637315 603562 1394642 1392503 344774 342001 483477 484788 586794 572911 583816 586423 605394 607838 567906 635420 1685630 1774808 1107951 927565 533189 522523 618223 614120 623849 634870 629054 636326 729660 724548 4834854 5066255 39.65 71.7 2
09:55:28 2024-01-25 701272 699305 171582 164936 270438 275597 297716 294082 182974 180611 225774 228221 264763 265502 4480009 4787487 6379010 6123060 1030563 1069944 235114 204204 223321 224150 261761 255115 242847 243617 170625 169871 638808 596264 1400612 1405709 344701 340703 482258 483418 590550 571971 582352 588468 600774 607375 567834 629816 1676371 1751449 1118335 922163 533546 522828 618223 611880 627485 631299 629135 636400 721242 721345 4891531 5063437 39.65 71.7 2
09:55:29 2024-01-25 701272 699531 167943 164931 269405 276515 297095 294945 182974 180451 225615 232999 264763 265537 4477037 4822114 6323058 6115669 1038812 1069944 231746 205529 221795 222037 260649 253928 244917 244193 170385 170579 635357 600552 1408664 1396463 342582 342663 479612 481386 589129 567829 585479 585874 601369 613280 567870 631833 1678427 1771633 1107951 912980 530137 522893 612518 612339 622051 629379 632347 638737 725938 725580 4928910 5067049 39.65 71.7 2
09:55:30 2024-01-25 706363 698277 167943 164291 268960 275597 298005 296848 181888 180805 224363 233259 264322 265059 4477037 4846485 6332383 6109759 1045885 1069944 230852 204130 221830 222260 261311 254145 242917 242735 169668 170309 626203 597975 1395976 1396463 342546 340595 477914 484678 589037 571603 587147 587960 599839 610981 567973 628737 1678390 1765615 1110028 912662 534120 522756 613820 614594 625642 631227 631745 636363 724690 727587 4957127 5076415 39.65 71.7 2
09:55:31 2024-01-25 708279 694318 167708 164782 270175 276020 297513 294403 182465 180166 225103 233516 263479 266354 4480009 4868476 6307676 6124678 1039928 1069944 231076 204166 221484 221507 257948 258135 240758 242939 169668 169973 637315 596712 1421186 1394136 343590 341483 479271 482480 583368 568737 583631 583543 598403 609442 567133 632282 1685630 1784523 1125595 914216 532027 521415 611220 613897 622085 628494 631000 634201 723664 721381 4958338 5067049 39.65 71.7 2
09:55:32 2024-01-25 707135 694246 167943 163913 268773 275597 296188 294082 182303 180451 224398 233154 263882 265466 4480009 4830634 6312215 6114865 1029716 1066876 235114 202919 221448 220893 260291 252716 240724 242735 169430 169939 635822 600124 1432367 1391516 342654 338401 481317 483126 585816 572008 580179 582660 601544 604159 565312 630749 1678390 1770778 1083623 922163 533546 520790 616035 612313 620291 631299 628399 632927 721197 721273 4872477 5064905 39.65 71.7 2
09:55:33 2024-01-25 697941 694282 167708 164298 268177 274299 297095 293506 182176 179632 224750 228325 263918 265502 4480231 4737737 6327875 6115299 1024705 1068427 231076 203524 221103 225626 260035 252644 241765 242939 169074 169973 626530 603562 1386454 1392503 342654 338686 476560 477629 583972 571971 581968 587858 601977 607649 569988 631684 1676624 1761411 1097567 920254 527506 517999 612952 608327 621699 630746 624126 633515 725349 719412 4853618 5059661 39.65 71.7 2
09:55:34 2024-01-25 698716 698273 166971 163913 269415 273879 297933 292578 182142 179563 224398 228325 263076 264688 4477037 4812842 6369428 6105921 1026091 1068427 230852 202849 221293 225519 260108 252716 240724 241416 169549 168830 635822 594561 1411821 1401723 340586 338140 477976 477701 586909 567165 576899 583927 597568 603942 566877 626686 1669783 1747927 1097868 918145 529863 522820 612952 603902 623407 625705 625704 634504 718347 720021 4886424 5061293 39.65 71.7 2
09:55:35 2024-01-25 702766 698019 167474 163835 269411 275562 294385 293506 181348 179597 224205 228290 263514 263912 4480009 4822114 6312215 6115946 1035491 1068427 230232 203524 219692 225168 260291 251861 240724 241955 168718 168898 637315 597137 1393963 1392503 340072 339746 475551 477593 584744 565526 580774 584274 595109 606061 567973 628338 1679424 1765166 1103798 911573 527020 519723 608966 608870 621938 625805 627557 632581 717333 721458 4915992 5066775 39.65 71.7 2
09:55:36 2024-01-25 708442 699037 166976 163848 269226 273879 296152 292330 181348 179563 222998 233154 262272 263877 4486402 4868476 6339505 6119246 1035491 1066084 229030 202849 220070 221958 259661 252716 242002 241787 168955 168864 628001 595439 1420091 1388558 341402 338377 476562 481191 582983 565526 578646 577000 592838 604267 558856 623445 1676371 1771447 1091763 912474 532883 520568 610301 610365 619159 625769 627061 629747 716212 720186 4962022 5067049 39.65 71.7 2
09:55:37 2024-01-25 703749 694237 166831 163568 268623 274754 294064 293471 181314 179563 223661 228459 262673 265910 4477037 4832273 6258914 6125311 1034247 1066913 229225 202884 219692 221958 259560 252644 242342 241787 168244 169435 635822 603131 1395196 1379364 341342 339538 474507 477737 580428 568773 580774 580337 599622 604267 558892 627213 1676371 1776494 1090888 913016 528896 517749 610339 610601 618177 626918 627130 630680 724580 722572 4900416 5075931 39.65 71.7 2
09:55:38 2024-01-25 697978 694273 166959 163024 269151 272972 294649 291688 181279 179211 222855 226844 262708 263842 4473845 4756537 6348574 6106580 1022656 1066120 229421 202270 219385 221337 258832 251046 240689 240607 168482 168597 633886 599696 1385241 1399736 341644 335565 475888 478422 582138 567165 574273 582092 595768 599778 562090 622547 1664744 1740500 1095491 919363 526010 518401 611220 605426 621815 625705 623275 632476 721638 719670 4887947 5058395 39.65 71.7 2
09:55:39 2024-01-25 699283 694237 165906 163324 267159 273078 294963 290696 181279 178399 222962 226914 262054 266048 4486402 4818233 6312252 6115299 1035216 1066913 227613 202530 219196 220683 259560 251046 241662 240642 168482 168330 634329 597142 1390286 1390529 339712 337630 474172 477068 579978 558960 575602 580373 591588 604267 563354 623173 1667986 1753933 1097567 910962 523630 513887 604919 606093 616650 622285 619880 632425 714509 716144 4923263 5071437 39.65 71.7 2
09:55:40 2024-01-25 708789 699216 166493 163148 267762 272972 295006 291511 180422 180112 222329 228933 261436 265479 4484201 4865017 6339505 6115299 1040558 1063783 227966 201542 219043 221337 257206 251825 241662 241649 168551 167797 633886 593712 1390395 1388558 339712 338338 472500 477629 580423 562158 577753 578779 592737 601576 559684 620742 1667986 1758913 1081588 907715 527131 516866 607278 603866 618431 622285 623583 627180 715016 719004 4961631 5069984 39.65 71.7 2
09:55:41 2024-01-25 705119 698949 165728 163177 267392 272902 294135 292139 180673 178467 222266 227231 260855 267408 4480231 4867201 6276431 6115946 1037669 1065328 227225 201577 218667 220647 258067 251046 240273 240745 167741 167831 634784 599696 1399369 1380530 339712 336578 472500 477744 576407 562194 575602 577959 592421 603719 560874 624095 1673991 1774808 1097567 908762 525691 511469 604238 604784 612943 622285 621673 624850 712183 717482 4900693 5070685 39.65 71.7 2
09:55:42 2024-01-25 708779 699179 166796 162352 268894 272450 293275 291956 180250 178894 221897 227576 261401 263438 4481152 4825599 6312215 6115946 1026313 1063820 229225 201190 218327 220718 256810 251046 240779 239905 167738 167797 625059 597137 1417637 1387574 340435 336084 474507 476885 577224 564654 573741 576289 592737 596275 558028 622547 1668296 1761558 1095491 916989 526010 512983 607595 605426 613811 622931 620807 623413 718383 712296 4877353 5057684 39.65 71.7 2
09:55:43 2024-01-25 697950 697118 166117 162562 267548 273959 293545 290661 180535 178241 222436 225620 261080 265520 4486402 4736967 6343962 6115299 1021650 1062993 228001 200910 218327 220304 257638 250058 241662 240970 167588 167764 635822 598804 1384711 1397752 340676 335718 473502 474981 577208 565257 573741 576861 592132 594929 559684 619371 1659370 1733114 1071414 916989 522889 513815 608140 601936 613073 622285 618094 630590 712147 711185 4863446 5050477 39.65 71.7 2
09:55:44 2024-01-25 698972 694318 165327 162764 266122 273572 294100 291897 180718 178139 222088 226354 260534 264734 4483841 4811614 6320201 6108271 1031959 1068427 225629 201401 217952 219583 257999 249496 240273 240970 166991 167498 632836 596287 1413635 1389543 337794 337621 472500 474250 578042 559606 573334 577959 591028 598936 558784 619347 1663563 1747354 1081588 910962 521958 512261 602307 599208 614411 617706 617582 626217 709329 710184 4900693 5051921 39.65 71.7 2
09:55:45 2024-01-25 702991 694309 165562 162098 266531 271724 291635 292239 179819 178296 221289 226408 261227 263732 4483841 4867576 6312252 6110938 1039891 1063820 226557 200665 217812 220647 256415 249285 240779 240632 167471 166969 635357 593712 1396707 1388558 338751 334018 468632 477068 576978 558851 574346 577550 586059 599814 556378 617956 1664744 1750173 1097567 903760 522889 513815 603810 603714 615989 620236 621727 625946 711446 712296 4933613 5057408 39.65 71.7 2
09:55:46 2024-01-25 706290 694309 165301 162520 266157 271310 291902 289849 179694 177837 221346 226694 259593 265035 4493661 4888061 6293168 6115946 1036647 1063556 226329 200700 217310 219276 256415 250126 238823 241479 167163 167233 629850 596712 1435195 1381322 337555 337346 469035 475719 573084 557207 574557 572893 592319 598936 557633 621662 1669244 1772421 1095491 903796 522075 511910 601452 601899 609377 617670 620359 622957 713499 712260 4907423 5059829 39.65 71.7 2
09:55:47 2024-01-25 706130 694241 165863 161663 267610 271120 291494 291370 179535 177905 220811 226178 259844 264209 4481152 4829288 6311971 6107512 1022581 1062241 227578 199618 218422 219101 255592 249531 239564 240970 167201 167166 631343 597137 1393341 1383283 338272 333830 473168 475719 573930 558851 569869 572452 589592 595419 555556 622701 1663563 1751413 1093414 916989 523667 512273 604409 600091 609377 620427 614378 624248 713499 708045 4881512 5057684 39.65 71.7 2
09:55:48 2024-01-25 696962 694313 165601 161727 266122 270896 292284 289004 179535 177311 221191 225287 260422 263836 4480009 4763990 6349842 6107512 1022155 1065253 227737 200210 217310 219241 256415 248790 240024 239515 167166 166274 633886 593712 1391601 1399736 338272 333830 471833 473596 577633 559606 568585 574660 587964 594577 556415 612467 1655498 1732669 1073448 912943 521215 512261 605094 598326 616426 618611 613907 623429 710368 709406 4897195 5057684 39.65 71.7 2
09:55:49 2024-01-25 697978 694354 164390 162244 264494 271345 292284 288093 179885 176753 221382 225287 259809 263836 4480009 4804679 6325111 6117039 1038446 1066768 226383 200735 216461 219066 256380 248688 239600 240295 166665 168692 632836 596506 1385561 1388558 337794 335609 469362 471448 576407 559349 572077 576325 584874 596729 558028 614278 1665679 1745989 1091337 902130 519365 510486 598933 594888 612943 614067 617582 624547 709293 708081 4926689 5059829 39.65 71.7 2
09:55:50 2024-01-25 705863 694309 164771 161697 265306 270483 291635 289884 178654 177748 219780 225828 259809 261761 4489361 4861561 6348951 6116283 1037390 1063740 225717 199918 216833 218385 254241 249317 239016 239374 166629 169963 632836 592441 1419173 1388792 336731 333830 468999 475382 573084 557088 570310 567919 586228 595253 549842 614314 1664744 1751449 1099644 903796 522112 512998 599448 601012 611175 614462 615286 620335 703169 708045 4942991 5050477 39.65 71.7 2
09:55:51 2024-01-25 705119 694016 164512 161439 264529 271085 290749 288934 178970 177154 220158 225253 259378 264023 4480009 4850389 6249315 6106580 1031146 1064789 225928 200036 216310 218760 255487 248547 238646 240082 165457 167132 629850 600618 1418246 1374063 337794 333830 469029 474120 573047 558586 572041 571204 585735 595253 549878 619408 1660024 1759435 1082406 907430 521215 509347 600332 599667 607586 617706 618057 620855 713499 708081 4897195 5059829 39.65 71.7 2
09:55:52 2024-01-25 704261 694282 164512 161177 264565 270501 292489 288496 178688 176231 219780 225444 258263 263242 4480009 4812340 6276244 6106580 1016728 1060724 225629 199340 217777 217672 254953 249210 237908 239445 166093 166274 637815 597546 1390503 1387217 337244 333000 469107 472570 568072 558631 567566 567883 585505 591731 554699 616895 1659987 1747354 1087184 915650 520474 509311 602104 597527 603794 615001 612455 617997 710368 703318 4838309 5056223 39.65 71.7 2
09:55:53 2024-01-25 698697 694246 164618 160629 265306 270883 290546 293746 178654 180557 219969 224089 259628 261653 4480009 4759709 6332684 6101566 1020194 1060665 225787 199027 216264 217881 255165 247256 239281 239639 165850 168184 629850 599691 1379578 1392503 337612 332675 470065 471267 574742 558549 567342 574624 588950 593700 553843 611982 1650804 1731219 1078877 912980 517892 511641 602104 594816 611175 617706 614200 623178 710871 706870 4845746 5050477 39.65 71.7 2
09:55:54 2024-01-25 697444 694354 163723 161314 264128 270883 290546 293467 178970 180542 220123 224055 258297 261761 4486402 4812340 6313732 6110938 1026166 1063030 223701 199431 216380 217204 255628 247539 238120 239348 165979 167714 629850 594136 1421876 1389189 333640 333830 468070 470561 572865 555013 568439 572893 586228 595253 555985 613948 1657852 1742282 1089260 903760 518900 510825 597237 592528 610689 613271 612135 622072 704855 703390 4903092 5054079 39.65 71.7 2
09:55:55 2024-01-25 705193 694318 163788 160915 264450 270883 289735 288829 177845 176787 219249 224055 258297 261396 4489445 4852302 6313732 6106580 1038446 1060724 224741 198820 219703 217916 254417 246396 238085 238107 165597 169823 639330 592864 1387381 1388792 335455 333306 467371 472709 573785 556228 570126 572027 583432 594618 551687 613200 1654569 1741116 1089260 899748 519735 510825 598047 599576 610129 613271 616196 621356 705355 708905 4942991 5057408 39.65 71.7 2
09:55:56 2024-01-25 706774 694277 163680 161007 263680 270883 290026 293746 178372 177630 219438 224976 257766 261761 4489361 4880080 6304407 6106580 1033980 1060665 224394 198647 220431 217170 253637 247957 237314 238810 165824 169551 634889 592018 1399591 1383283 333713 333289 468033 472570 570452 553802 569333 568755 584415 593363 552825 615321 1662856 1755397 1077518 899488 521178 508769 596391 597104 605513 613271 615387 616099 704357 703390 4947444 5059829 39.65 71.7 2
09:55:57 2024-01-25 704023 694020 163723 160633 264049 270883 288917 288901 178215 180577 218755 224055 258194 261689 4480009 4819201 6281651 6106580 1026128 1060724 224394 198681 219703 217204 253534 246396 237113 238607 164953 169551 628357 599696 1374093 1374063 336804 331345 465428 468796 568036 558594 569333 569451 587205 590649 550369 613525 1655562 1752902 1085107 904698 519365 507765 599358 597767 606565 617231 615512 617177 709256 707188 4888862 5064629 39.65 71.7 2
09:55:58 2024-01-25 701690 697237 163680 159637 264459 270085 290202 288129 178304 180471 218720 223640 258194 259932 4477037 4766479 6341709 6087163 1017940 1062985 224707 197716 220323 216461 253567 245946 237979 237966 164962 167281 639330 597119 1375721 1392503 335673 330505 467407 470083 571359 557717 565298 567919 583890 587339 551687 611247 1650031 1724531 1080953 909947 516312 507620 599746 594353 608329 613271 610606 621146 703133 702153 4856131 5047693 39.65 71.7 2
09:55:59 2024-01-25 695884 694246 163532 160488 263258 270883 288794 287161 178338 180113 219367 222951 260139 260957 4477037 4826702 6304407 6099520 1029502 1060724 222977 198681 216670 216091 253991 246082 236877 237633 164847 167302 637815 594136 1381535 1383283 333676 332549 465122 467900 568036 553130 565193 567811 582206 591767 549770 608736 1650094 1738061 1062511 900681 515944 504729 594138 591399 607663 609469 612306 617739 704137 702148 4920135 5061293 39.65 71.7 2
09:56:00 2024-01-25 705291 693984 163439 160460 262764 270085 289057 288535 177777 180400 218685 224055 257374 261176 4486402 4870820 6322401 6096542 1031922 1060724 223632 197716 216850 216125 251630 246325 236511 237065 164997 166546 631343 591173 1392973 1383283 332630 331274 465391 468652 568069 549838 565298 565471 577154 588236 546839 607836 1655498 1744752 1095491 901669 519217 509594 596305 595672 605011 609469 610966 615377 700283 705786 4945376 5064209 39.65 71.7 2
09:56:01 2024-01-25 703722 696250 163353 159612 262773 270501 290439 288942 177743 180436 218497 223295 257732 260957 4480231 4811502 6281282 6090786 1024848 1060724 224707 197681 216061 216426 252368 246290 235781 237266 164697 166778 636299 597546 1390691 1381322 333405 329008 466746 468580 567266 553057 562784 565471 582206 586253 548073 611337 1650962 1740500 1086924 909165 517892 504729 598508 595486 602969 612717 610208 614027 704174 702262 4863560 5055527 39.65 71.7 2
09:56:02 2024-01-25 695119 696962 163388 159944 263254 269218 288847 288129 177654 180365 218615 221887 257766 261360 4480231 4747001 6304407 6092194 1018544 1060724 223632 197338 216365 215755 252966 244741 236546 237266 164170 166814 636299 597202 1388972 1383283 333640 329275 465062 467900 570085 554730 562821 569598 583152 585987 550516 606901 1646252 1723909 1068493 909020 513376 504729 596355 592128 605513 613235 608320 618934 706938 702080 4867538 5056199 39.65 71.7 2
09:56:03 2024-01-25 696579 694246 162793 160118 262332 268840 291375 286754 178024 180168 218685 222573 258801 260737 4480009 4818713 6295082 6097215 1023248 1060724 222754 197647 216365 215121 253213 245188 235781 236899 164433 166778 613153 590752 1399230 1383283 330621 331543 464802 467238 568471 550438 562821 568792 580455 588870 551687 607799 1649523 1733114 1080953 901669 513376 504765 592078 585586 604656 606052 607002 614246 694156 701306 4909238 5053606 39.65 71.7 2
09:56:04 2024-01-25 707277 699455 162955 160238 262231 269218 288812 287400 177743 180113 218169 223813 256557 260518 4486402 4874283 6312403 6090786 1032034 1060724 222754 197338 216061 215121 251630 246325 235054 236533 164284 166313 637815 590752 1396491 1382302 332424 330505 464179 468564 565626 550438 564222 562140 577046 586059 546839 610142 1655824 1745989 1093414 898470 516790 503273 589175 591654 601554 606940 607937 612653 698910 702444 4938315 5062442 39.65 71.7 2
09:56:05 2024-01-25 705263 696255 163368 159507 263035 269075 288883 288017 177608 180365 217327 222607 261956 260554 4489603 4827189 6276170 6092194 1024848 1057682 223667 197029 215417 215156 251595 245153 235089 236533 164284 166313 634784 596691 1377162 1379364 331623 327715 465391 469228 565227 549874 560681 562970 577262 585974 545187 607836 1649765 1736802 1083030 908375 516790 502493 596391 592783 599737 612336 606476 611451 702294 699822 4853666 5046148 39.65 71.7 2
09:56:06 2024-01-25 697449 696829 163117 159460 262414 268059 288919 286898 177608 176708 218544 221102 258943 260737 4480009 4755454 6302949 6087850 1016766 1059220 223322 197029 215757 215087 252402 243988 235089 236498 163382 166313 634784 597119 1381787 1383283 332396 328246 464077 465881 568069 549946 561116 567987 580491 584339 548922 605073 1641275 1722086 1070570 907048 511552 501751 597678 585586 603374 610972 605211 613774 703822 699328 4827955 5035519 39.65 71.7 2
09:56:07 2024-01-25 694586 696748 162056 160208 261919 268967 290928 285998 177642 176514 218239 222436 258224 259789 4483429 4812340 6294121 6081148 1031041 1060724 222290 197647 215079 215087 252192 244364 235582 236133 163451 165850 626864 592864 1382191 1383283 331086 328742 461475 466577 568471 550438 564495 567183 577023 587973 547226 602784 1641480 1733899 1080953 891601 512281 503273 589465 591001 603154 606088 610208 613303 694192 700316 4915992 5046148 39.65 71.7 2
09:56:08 2024-01-25 706327 694020 162537 159574 261127 267602 288919 286754 177260 176567 217188 223502 258217 259388 4496472 4877749 6307680 6096542 1031959 1059110 222256 196448 215417 215052 250407 245153 235054 235076 164170 165734 629850 590331 1407831 1383283 331953 328742 462732 468896 564827 548881 561949 558906 574910 585466 540829 603326 1648118 1738033 1089260 899859 515253 503628 589175 592328 600250 604258 605211 609959 697187 700316 4945565 5054079 39.65 71.7 2
09:56:09 2024-01-25 703266 696482 162327 159578 261883 269254 288919 287180 176661 176585 219258 222367 258359 261292 4486845 4848731 6257780 6081110 1025580 1057682 222943 197029 214741 214983 250860 244776 234657 236533 163417 165640 634784 598841 1371790 1374063 332630 327220 462496 467900 564791 549910 562784 562104 577154 585561 540865 605436 1643816 1736802 1078877 900768 513721 503844 592988 591909 599663 609648 609338 610545 702330 699822 4878397 5052885 39.65 71.7 2
09:56:10 2024-01-25 694881 693935 162571 159066 261170 267602 288919 285089 177497 175687 218040 221853 261885 261176 4493661 4774222 6293570 6097215 1011031 1057472 224497 197029 215043 214386 252402 243988 234295 236253 163052 165850 639866 597202 1376180 1381322 330621 327750 460129 463436 565663 549802 559454 565544 577235 585378 548461 605147 1641584 1723946 1070570 903796 510462 501709 592569 587095 600286 607865 605576 614139 702061 694268 4811502 5041125 39.65 71.7 2
09:56:11 2024-01-25 697978 694237 162090 158565 261100 267155 288408 285526 176627 176214 217327 221887 258402 259932 4480009 4816199 6293570 6098981 1023062 1060724 225780 196448 215417 214547 252193 243953 234261 235768 163348 165850 629850 592018 1404546 1382302 331482 329275 460821 463800 565663 548493 561116 565471 576161 585865 547262 605846 1646252 1728839 1055134 894540 510462 501715 588890 587095 601443 604258 605211 613229 696693 694340 4906594 5048319 39.65 71.7 2
09:56:12 2024-01-25 704293 693984 162052 158594 260910 267379 288806 287279 176073 180113 221180 222230 261553 258333 4489361 4859204 6329634 6098986 1029976 1059036 224361 196345 214705 214054 249295 244570 234295 235324 163417 165249 629850 589489 1387218 1380456 331953 327750 460021 467238 562294 547294 559454 558797 573187 586239 540756 607911 1648081 1743155 1067344 896484 513684 503844 586113 589298 595046 604258 603426 609674 695215 694304 4945376 5054079 39.65 71.7 2
09:56:13 2024-01-25 703765 696250 161808 158813 261883 267638 288192 286839 176425 176214 216955 221238 257813 259349 4486402 4818976 6292335 6098643 1025124 1062960 223218 196311 214261 214800 252036 246121 233900 235076 163200 165536 633268 596227 1401439 1379364 331482 325778 463482 466285 559095 548881 556114 558404 575314 580353 540793 604575 1639037 1731814 1074723 904735 513376 501673 592988 585838 596125 606017 601137 606942 694156 693707 4844260 5040057 39.65 71.7 2
09:56:14 2024-01-25 698523 693944 162428 157576 261170 265962 288106 285290 176316 176214 216652 221238 261518 257863 4483204 4763093 6332383 6072368 1015448 1060161 224921 195733 214412 213951 252391 245948 234518 234143 163279 164650 626530 590331 1378692 1392503 332424 328273 462787 464420 565663 547294 557833 564007 574774 579394 543961 599553 1636733 1710452 1083549 902311 510462 502875 592078 587182 601172 604258 601898 608777 695215 692207 4872477 5047281 39.65 71.7 2
09:56:15 2024-01-25 701050 694210 161573 158271 260338 266745 287023 286969 176316 176214 216618 221170 257175 258297 4486402 4846485 6304407 6096542 1032034 1059220 223203 196242 213112 214547 252391 245081 234553 234738 163245 164821 629850 592018 1388556 1382302 331247 326762 458865 465917 565517 547294 561079 558942 574774 586082 542701 601332 1641547 1727614 1055134 893648 511917 503844 590145 585910 600286 604258 606514 610545 695215 698305 4944189 5047281 39.65 71.7 2
09:56:16 2024-01-25 701272 695985 161539 158531 259506 267379 288106 285633 176316 175722 216618 221170 257133 260370 4486402 4867999 6257780 6106580 1030983 1059220 225709 195801 214067 214215 252747 246085 234697 236088 162949 165444 633268 594561 1389538 1374574 331013 327608 458547 464456 559706 547330 559454 562770 576161 586348 540793 604612 1645770 1747227 1070570 891601 510462 498737 587219 588340 594659 604258 603426 607804 694083 694304 4881017 5037795 39.65 71.7 2
09:56:17 2024-01-25 700241 693984 161496 157605 260732 265927 294278 283786 176073 175722 221180 221204 256773 259567 4480231 4798923 6285756 6087850 1010390 1056147 221537 195631 215153 212438 250059 248846 232174 235559 162993 165305 630238 596264 1375727 1379930 331482 326586 461512 462653 561295 548735 556829 558906 574874 582540 546751 603530 1635668 1726390 1068493 902619 507570 498737 588890 583703 592651 604258 599875 607841 694228 693328 4812605 5041125 39.65 71.7 2
09:56:18 2024-01-25 702239 694210 161505 157509 259941 265962 286785 285601 175520 176214 220796 220864 257281 257502 4489459 4859204 6304407 6092194 1032034 1056896 225621 199618 213396 213723 249919 248422 233377 233561 162826 164282 622116 587812 1377376 1379364 330200 328505 459984 464931 562092 543884 558416 558722 572493 581613 539598 599368 1640346 1728103 1083290 895484 512646 503131 587187 585586 596345 602342 603182 604649 690624 693183 4938315 5050477 39.65 71.7 2
09:56:19 2024-01-25 702968 695261 161247 158245 264932 267191 287261 285089 175871 175722 220796 220830 256773 259496 4483204 4829241 6262644 6082069 1023136 1056933 220889 199511 213360 213392 250622 248211 232821 233956 162565 164789 631753 592864 1409474 1379036 330076 325480 460057 462383 559596 546157 554680 558576 574701 580082 542885 601742 1636562 1729435 1089474 904735 510462 498737 586149 584687 591741 604222 597845 604185 695980 693182 4822004 5048319 39.65 71.7 2
09:56:20 2024-01-25 697232 693944 161535 161600 260338 265705 287904 283786 175520 175442 220952 220490 257314 256710 4480009 4772358 6332383 6082078 1013277 1059220 221383 199335 214156 212438 249330 243702 232174 233596 162860 163736 631753 587812 1382460 1388558 330076 324465 459985 459746 559131 544870 555249 560271 571137 582097 543508 597137 1635879 1706091 1078877 899488 509338 502702 590145 583703 595082 603106 600829 606365 691112 691226 4881017 5037533 39.65 71.7 2
09:56:21 2024-01-25 700770 694056 161243 157467 259545 266558 285472 284690 175520 175442 220832 219812 257133 257502 4486402 4840659 6289673 6092194 1028478 1056147 225550 195224 212026 213028 249295 243702 233214 233201 162271 164296 633268 590331 1387258 1381322 329609 324762 456056 459746 559095 544065 557763 558833 572270 582358 540289 598939 1641436 1724531 1051064 890364 508615 501046 587187 587992 597357 600685 604041 604649 689869 696624 4940660 5047693 39.65 71.7 2
09:56:22 2024-01-25 702771 695270 160990 157684 260452 266523 286025 283799 175520 175407 220760 220490 255632 259131 4480009 4832273 6257780 6086425 1022656 1056933 225586 199196 213211 213062 250446 243702 232105 233561 162271 164525 631753 592018 1419560 1377411 329609 324500 459337 459746 558124 544870 553638 556465 573962 575464 541348 602689 1637006 1727540 1070570 904847 510462 495715 589689 583072 592760 602306 595750 604729 695215 690250 4814420 5041125 39.65 71.7 2
09:56:23 2024-01-25 696209 693975 161467 161547 259941 264335 287261 283552 175520 175127 220760 220456 257133 256459 4483046 4777667 6332684 6078484 1013277 1057719 225621 199160 213026 212370 250622 243702 232139 232126 162305 163701 626530 587812 1377679 1389543 329376 324816 458583 459638 559059 540896 553601 558832 568104 577226 541348 595062 1632364 1705611 1080953 896861 508383 499929 586625 583691 595923 601044 595933 607938 690679 689095 4884518 5049530 39.65 71.7 2
09:56:24 2024-01-25 704293 696255 160990 161622 260452 265417 287143 285076 174387 175722 216904 220490 256020 257059 4486402 4868074 6289636 6087850 1031997 1056147 221989 199021 212408 212370 249568 248036 232105 232195 162305 163736 626678 587812 1385500 1374063 328214 324762 457604 462152 557334 540824 556038 555177 568104 578296 538183 597413 1636710 1733114 1072646 888697 509737 498349 583872 584237 593580 600862 602585 602397 689972 692693 4938262 5050477 39.65 71.7 2
09:56:25 2024-01-25 702991 695009 161111 159152 260819 265484 285472 284654 175211 175148 216760 219812 255985 257537 4481152 4835577 6286123 6079174 1022656 1057448 225357 199160 212359 212404 249744 243702 233672 232842 162012 163736 630238 591173 1385352 1374063 328678 324816 458619 461268 556547 540968 552742 555569 573115 576418 540582 599368 1635879 1723946 1042297 903082 508652 495787 587040 582074 591232 600721 595163 603720 694886 688950 4815288 5052585 39.65 71.7 2
09:56:26 2024-01-25 695772 696255 161243 161287 259325 264300 286490 283467 175453 174569 216940 219778 256773 258238 4480009 4763754 6332383 6081508 1012554 1055920 225515 198810 212727 216301 250446 243702 232105 232161 162271 163178 630238 587393 1381565 1387574 328678 324816 457258 461305 558987 540896 552779 557647 568068 576413 540199 593763 1630074 1701918 1074723 900681 506851 500257 587224 581536 596345 598927 595163 603757 685142 685363 4880827 5048976 39.65 71.7 2
09:56:27 2024-01-25 698606 697237 160776 157200 260376 265821 284965 282987 175365 174569 220532 221222 256055 257286 4486414 4849932 6304407 6099748 1029094 1059220 221678 198846 212026 212404 249568 243702 232105 232092 162012 163439 628357 587812 1377429 1376992 328214 324816 457281 459746 558914 540027 554855 555177 567632 575974 535761 594001 1629682 1723946 1070570 893124 509014 498773 584118 585430 592651 597175 599875 603085 685070 693365 4934790 5051766 39.65 71.7 2
09:56:28 2024-01-25 704261 695265 160438 161863 260416 265307 285058 283374 175110 174569 216455 219440 255985 257502 4495768 4842889 6248875 6090900 1022656 1054652 221989 198810 211991 212186 249568 243702 231392 232161 161271 163736 631753 592441 1410599 1374450 328678 324816 457258 459638 556547 540932 551531 553929 568176 575530 537950 598666 1632364 1724716 1066416 902612 507570 495402 586771 581089 589492 599805 594284 602768 690624 685327 4821741 5041125 39.65 71.7 2
09:56:29 2024-01-25 697575 697058 161428 158974 261150 264089 286168 282793 175110 174360 216206 221412 255808 256208 4483429 4790188 6333776 6081299 1019272 1058912 221989 195577 212656 216311 249919 243251 231679 234684 161236 163519 630238 586975 1400537 1383283 326668 324816 458253 458732 557729 540887 551067 556887 566362 577226 540545 595942 1632327 1717210 1068493 895559 504051 495787 581343 580314 592943 595244 595786 606245 688019 688889 4905477 5047281 39.65 71.7 2
09:56:30 2024-01-25 704256 696752 160438 158894 259836 264794 285258 283003 174835 174360 216347 220388 254775 256532 4499688 4877749 6313049 6089982 1025580 1054615 220678 196029 211327 216347 249708 242873 232035 232808 161202 163667 627207 591173 1387680 1370171 326681 324816 455953 458201 556034 541270 554781 553075 568140 577302 536518 599479 1641510 1738033 1088767 890485 506542 495390 581704 581910 585708 598435 599922 602619 691637 690738 4879443 5046148 39.65 71.7 2
09:56:31 2024-01-25 700286 695265 160217 161416 259685 263386 286347 281707 174802 174290 216203 221878 254562 257757 4490255 4811002 6285756 6081518 1007515 1054207 221542 195984 211327 216311 250975 242118 233051 232126 160945 163667 623878 594561 1401685 1374063 328446 324550 456275 458083 558124 540932 551922 558041 571354 575723 539744 595025 1630074 1710452 1076046 899748 503334 495823 585226 576897 594769 600649 594248 604076 690588 685255 4849204 5036769 39.65 71.7 2
09:56:32 2024-01-25 693798 695762 159490 159046 258885 264265 285436 281729 175177 173944 216796 223828 255239 257217 4496472 4826420 6294345 6076945 1028478 1054207 221332 199054 210961 212188 249349 242621 231875 232057 162575 163144 631753 587812 1376468 1374063 326681 324816 454987 459602 558124 541270 554818 554284 564663 576783 531887 595579 1627446 1719646 1063274 889843 507210 495823 582115 583327 593818 594992 599155 602811 686559 690738 4940660 5045871 39.65 71.7 2
09:56:33 2024-01-25 701198 695265 159448 159147 258921 264230 284978 281989 174354 174378 216150 221081 254169 258297 4484201 4886461 6246207 6096542 1026091 1053832 220453 195984 211003 216276 249497 242873 232724 232057 162575 163460 623878 594561 1374838 1364843 328214 323507 453657 459094 555688 540824 553601 553075 572811 577226 534932 596824 1632364 1729962 1086082 893031 505663 495039 583986 581947 590892 599769 597808 598727 691148 685327 4872477 5046148 39.65 71.7 2
09:56:34 2024-01-25 695105 694773 159961 158159 259467 263421 284565 280451 174936 173356 216644 220484 254381 257466 4486402 4762730 6302949 6072482 1012265 1057496 221488 195303 211292 213088 249147 241867 233144 232711 161236 162328 628001 585129 1382229 1387574 326681 322920 457281 458732 557729 541000 548621 553893 564627 573805 537313 592317 1625413 1701258 1055134 894577 503802 498433 583872 579563 592943 595359 593910 602486 685588 683183 4867045 5038953 39.65 71.7 2
09:56:35 2024-01-25 699470 695270 159923 161121 259500 264265 283194 281849 174354 173944 216150 220176 255511 255885 4492808 4839299 6296619 6098757 1025505 1053270 220467 195470 211151 213024 249497 243251 231873 231896 161202 163219 628722 587812 1386065 1370171 324699 324816 456240 458732 550081 539739 551922 549820 567160 577226 534932 595520 1637006 1733077 1059407 889484 504159 493989 580519 576897 587178 595244 596080 599557 685106 685291 4881017 5048319 39.65 71.7 2
09:56:36 2024-01-25 703266 695728 159486 158089 258952 262179 285436 281187 174080 174312 215320 224196 254346 256639 4487575 4823597 6271665 6081110 1008171 1055720 220537 195232 211186 212577 250551 241563 232537 234024 161889 163144 625312 594561 1368862 1377442 326391 323830 455309 457435 556547 543503 551992 556355 568104 573841 538146 596534 1627693 1708029 1073925 899109 501903 495017 584619 576888 592487 598435 594755 602825 685142 683219 4867159 5038953 39.65 71.7 2
09:56:37 2024-01-25 694845 696246 159126 158637 258088 263825 285085 280864 174387 173391 216455 220176 254772 257835 4495768 4825336 6307900 6090824 1028361 1056633 220361 195364 210715 213544 248795 241635 233016 233202 161100 162711 622385 588067 1396213 1376992 324771 323866 454091 459740 556547 539703 551922 549892 565403 575207 531368 593034 1631339 1717210 1068493 891302 506059 495751 580401 581499 589166 595244 596080 597381 683542 685291 4947721 5046148 39.65 71.7 2
09:56:38 2024-01-25 694020 695000 159448 160857 258952 263202 284206 280667 174354 173235 216150 219220 254346 256639 4486402 4746076 6276431 6068250 1010353 1053050 220678 194756 210814 212437 248414 241742 232581 231915 161066 162382 622116 588208 1373928 1387217 324555 322705 456239 457293 553866 538178 546189 549928 564859 574665 537461 592049 1626604 1701258 1085107 891711 503334 492788 579286 577105 585748 594334 593636 599410 681023 681191 4888138 5041125 39.65 71.7 2
09:56:39 2024-01-25 702959 695261 159577 158043 258522 262615 283786 281989 177779 174569 214884 220660 254346 254707 4489361 4864744 6291904 6082144 1027047 1053050 219921 194756 210008 211904 247648 242702 231385 233330 160688 162216 620892 587646 1384768 1372583 325508 323459 453541 457973 552885 537615 550683 550089 565658 574761 531815 595113 1637045 1728839 1068493 887244 504051 492209 579175 580275 586347 595244 592386 598597 685106 685182 4879443 5048319 39.65 71.7 2
09:56:40 2024-01-25 701272 694287 159278 157827 258513 261013 284565 280240 177849 173667 215320 223828 252790 255885 4486402 4816231 6276431 6076945 1004650 1051504 219956 194176 209973 211904 249481 240245 231710 231344 160142 162622 633711 593712 1368414 1374063 326391 322562 454832 456889 555997 541233 549899 553784 568870 573853 535579 593201 1623120 1703672 1073925 898755 501079 492752 581302 577923 585744 599457 593066 601299 687532 681155 4845746 5033177 39.65 71.7 2
09:56:41 2024-01-25 693109 695762 162773 158637 256899 262615 283697 279744 173807 172960 215507 219517 253567 255099 4486402 4822114 6276431 6076945 1018818 1053457 218555 195166 209282 211904 248169 240210 232035 235717 162525 162103 628722 588650 1371817 1374063 324699 322001 450300 457143 556825 537923 553042 552894 566117 575386 534448 590112 1627744 1711828 1064339 884972 502260 493518 580894 577487 589153 594989 594284 599779 681876 684700 4938315 5035361 39.65 71.7 2
09:56:42 2024-01-25 701615 695270 158637 160918 257330 262580 283344 280249 177779 173391 215133 219408 252790 256674 4486402 4867083 6239129 6082069 1021926 1051209 219272 195029 209282 211904 246885 241068 231223 232058 160142 162328 628722 594136 1359899 1364843 326645 320932 451007 458083 550045 541050 549435 551480 568760 573817 531923 592030 1627744 1715274 1060186 893077 504051 495119 581668 577923 585760 596400 590287 595910 685515 683100 4825186 5038953 39.65 71.7 2
09:56:43 2024-01-25 692052 694773 159439 157823 258368 262179 283317 280240 177883 173235 214795 218914 254905 255064 4480009 4761549 6339882 6072596 1011111 1053050 220608 193789 210596 211904 247995 240654 231385 232547 160654 161983 627207 585233 1376671 1383283 324584 321942 454733 456105 550081 536171 547557 549856 563591 570481 537492 590176 1630016 1703636 1070650 893750 501903 493952 577128 576106 590098 591722 593910 599521 683095 684925 4910099 5044072 39.65 71.7 2
09:56:44 2024-01-25 703991 695000 158566 157753 257330 262580 283093 280667 177779 173270 215133 223864 252825 255099 4495768 4883549 6295082 6090862 1024934 1051172 219237 194141 209610 211538 246850 240414 230737 231379 159598 162363 634166 592018 1381358 1364843 324170 322884 451614 457112 550539 538178 548657 548974 564699 573935 533313 595574 1632438 1731857 1058109 891302 503334 492447 581343 580386 587141 595172 595658 598054 688568 682667 4864524 5041125 39.65 71.7 2
09:56:45 2024-01-25 694593 694769 159093 157602 257687 262179 282797 279319 174113 172290 215507 219255 252825 256244 4486402 4769204 6276431 6072596 1010390 1051504 219921 193799 210372 211538 247613 240618 231710 231407 160142 162069 636299 587700 1374134 1383283 323678 320896 454345 454637 550045 535000 546779 549820 562362 570446 531779 588216 1620875 1696443 1080953 893124 502618 493806 577018 574296 588844 592901 592918 597234 682712 683027 4898281 5042307 39.65 71.7 2
09:56:46 2024-01-25 705235 697060 160473 157383 257295 261778 283489 282303 177497 173389 214121 220471 252790 254316 4486377 4875553 6276664 6087163 1024810 1051254 219237 194141 209610 211242 246885 241367 230382 232058 161434 161586 633268 586975 1384112 1370171 322696 322395 451007 456106 549759 535000 546998 548511 564859 572122 532180 593001 1630016 1726390 1064339 885370 501190 489709 577201 577923 585380 594956 594532 599056 686972 685519 4888498 5055527 39.65 71.7 2
09:56:47 2024-01-25 698897 694773 158503 157683 257295 260978 283666 278540 177779 172359 214652 219561 252755 255134 4480009 4803394 6271963 6081489 1007515 1051504 218896 193799 209645 211362 247613 239095 231385 232058 158668 161922 623878 593434 1370918 1379364 324663 319925 452292 454710 553229 538178 546779 549784 562362 568212 531513 586774 1617365 1690865 1073925 897347 500834 494689 577201 573703 586347 591306 589381 598869 680667 679885 4867559 5046766 39.65 71.7 2
09:56:48 2024-01-25 700627 696934 159035 157712 257326 261778 281668 281902 174770 173080 214173 218914 253602 253890 4489445 4852302 6273039 6072596 1028982 1051504 218861 193970 209317 211207 246054 241197 230737 231519 159853 161406 633268 585270 1410414 1372115 323204 320932 454022 456106 549759 531955 546189 546984 559162 570410 530227 589422 1627760 1719646 1042297 885320 502618 490783 575570 575996 583093 591758 593910 594152 684062 681155 4886018 5040454 39.65 71.7 2
09:56:49 2024-01-25 699698 695151 158671 157643 257153 263351 283662 278505 177744 172839 214156 219316 253110 255850 4486246 4807371 6276431 6071813 1004650 1051504 219237 193799 209610 211207 247624 239095 231223 231895 158668 162069 635250 592864 1378668 1375301 324699 320185 452292 453741 550081 538976 547168 549892 565658 567182 533313 588279 1617365 1695205 1067564 894761 498092 493989 579697 574145 585996 591758 587013 595676 676128 676349 4868998 5042028 39.65 71.7 2
09:56:50 2024-01-25 700020 696250 158528 156925 257184 263351 281414 281179 174770 173044 213978 219092 252825 253501 4493218 4856753 6303403 6082069 1025543 1051504 218590 193799 209282 210582 246090 240618 230020 231732 161208 161294 628722 586140 1381037 1369200 322171 321870 449983 454710 548982 531919 545345 547312 564859 570481 531427 590476 1627852 1725756 1066416 884766 501190 486918 574756 576289 584689 594677 593066 592145 684098 680198 4872477 5042549 39.65 71.7 2
09:56:51 2024-01-25 699656 694027 158709 157173 256651 261869 283180 279923 174770 172221 213978 219421 252616 254993 4489361 4819802 6276431 6072596 1005806 1051504 218555 193493 208664 210582 246885 239095 230737 231732 162794 161586 632173 592864 1383806 1372115 323714 319925 450654 454163 550009 537886 546779 549820 565658 568212 530994 587776 1618514 1696406 1069685 891564 497644 493719 579697 573739 588263 592627 586875 595030 676164 676349 4867159 5033177 39.65 71.7 2
09:56:52 2024-01-25 695114 695270 160024 157163 256208 264656 281799 279887 174822 172838 214652 218059 253490 255654 4493260 4839299 6291904 6072596 1028516 1050780 218368 193493 208664 210877 244885 239837 230737 230759 158778 160833 631753 584401 1397282 1372115 321719 320671 451614 456143 549759 531883 546779 547276 559090 568513 528246 586903 1623232 1714742 1070570 885449 502618 489709 574350 574587 581695 591891 590508 593812 680062 682135 4881882 5048319 39.65 71.7 2
09:56:53 2024-01-25 703261 694991 158806 156661 257330 260762 281078 279779 177269 173113 213500 218634 252546 256705 4496250 4830291 6276431 6081299 1006769 1051504 218403 192637 209728 209673 246054 239837 229342 231732 162794 161518 632173 590752 1373983 1372115 322732 319925 452255 450696 547431 535829 543958 548900 564859 568212 530211 590370 1621919 1705611 1064339 894284 497997 486846 577647 572012 585517 593498 587900 595983 686114 676349 4811689 5029588 39.65 71.7 2
09:56:54 2024-01-25 693835 695270 162405 157387 255716 260721 282218 278082 174387 172136 214156 218199 252403 256705 4480823 4818866 6292756 6072596 1017297 1054494 217655 194106 209422 210218 246262 238689 230489 230759 162794 161037 628154 586805 1373769 1374063 322207 319925 448316 455515 550009 531955 546189 550456 559126 570535 529067 584628 1620783 1705611 1080286 883439 499767 492593 574756 576289 583863 589547 588775 593391 677890 681173 4925391 5035361 39.65 71.7 2
09:56:55 2024-01-25 700277 693310 162436 157273 255711 261743 281042 279360 177234 172014 213414 218269 251772 255064 4486402 4867235 6247136 6072482 1019705 1051504 217911 192918 207979 210267 245297 239095 229307 231083 162759 161037 623878 590177 1389702 1370171 321719 318923 451935 454352 547431 531955 542765 545658 559162 566542 528656 588808 1620815 1705611 1076046 894761 501190 486882 576385 567919 581497 591758 583548 594335 683095 675975 4797232 5031773 39.65 71.7 2
09:56:56 2024-01-25 703266 694773 162291 157054 255314 266412 281042 278276 177145 172101 213449 218726 251211 254245 4492995 4883563 6254174 6081228 1022656 1051431 217061 193182 208164 210043 245157 238953 229307 231083 160192 161037 623878 593712 1369477 1360977 322696 318923 448536 455382 548982 535036 547557 547080 564062 567085 528246 588550 1618436 1719646 1075253 887281 499767 486918 578056 575249 580509 591758 586008 592090 680062 676241 4840802 5022421 39.65 71.7 2
09:56:57 2024-01-25 691780 693301 162396 156800 256539 260545 281042 279851 177111 171982 213414 216661 252017 254281 4480009 4757219 6285756 6072003 1008854 1050912 218651 192743 208560 209750 245742 238583 229844 229830 161208 160644 618953 585129 1392298 1381322 322288 319641 451614 452122 548982 530760 542728 548219 557374 568212 531803 586469 1618514 1695242 1060186 889211 497644 490169 571372 567883 585103 586542 588808 594858 676092 676313 4896098 5029588 39.65 71.7 2
09:56:58 2024-01-25 701050 694773 162283 156944 255429 266448 281275 278505 173971 172290 212745 218269 252289 255511 4489361 4870820 6295082 6073330 1019016 1051172 217632 192392 208420 209610 245430 239527 228420 230617 160642 161028 624176 586805 1403241 1366782 322506 319925 449698 450732 546774 533613 544418 544011 559126 567907 528738 588592 1623149 1723946 1049023 883713 498350 486016 574350 574587 581695 590891 589560 593062 681059 680212 4865523 5031773 39.65 71.7 2
09:56:59 2024-01-25 696985 692745 162370 156022 255676 261869 281900 278352 177145 172036 213264 218199 251177 254672 4490626 4812793 6271963 6063909 1004650 1047875 217841 192310 207944 209235 245808 238107 229944 230440 160245 161192 623986 592864 1374395 1375044 324123 318487 450691 450696 550539 535000 542471 549677 559018 566542 529030 585441 1612549 1690397 1053956 893012 498350 491514 573097 567811 582233 586230 585469 593812 674982 673721 4872477 5031773 39.65 71.7 2
09:57:00 2024-01-25 699968 694282 162252 156944 255502 261869 279922 278575 173798 172136 212745 217708 251772 254573 4480009 4852302 6281282 6063909 1027047 1050425 217503 192543 207944 209960 243792 239130 229271 230007 160642 160799 627207 585129 1377429 1370671 322288 318816 449734 454698 545667 532102 544196 540914 556946 568212 526415 587835 1623070 1714778 1064339 883814 501190 486810 571372 572452 576982 586542 588417 592192 676164 676349 4872477 5038953 39.65 71.7 2
09:57:01 2024-01-25 701272 693301 162317 156691 255747 260765 281042 277660 174214 172016 212780 218573 251211 253890 4486402 4821852 6273039 6072596 1003185 1050425 217538 192578 207944 209270 246090 237653 229307 231220 159856 160765 629096 592018 1369515 1372620 324242 318675 449551 451481 549759 534855 543388 550149 562181 566398 532180 585907 1613924 1696994 1063324 892377 495385 489745 576385 570937 584434 589989 583416 593910 677890 676790 4860079 5028536 39.65 71.7 2
09:57:02 2024-01-25 699014 693301 162099 156403 255502 266448 279301 278047 176864 171708 212780 217184 251982 255041 4486402 4837220 6276431 6063909 1026166 1051172 217165 192240 207799 209708 243757 237653 229307 229329 162496 160378 638327 583458 1401984 1370171 321832 317960 449698 453741 549503 531992 542655 540770 558119 567668 525987 584461 1623083 1709240 1064339 883713 500560 490030 568122 571096 576991 586230 586916 591277 676092 676241 4872477 5031773 39.65 71.7 2
09:57:03 2024-01-25 702766 693305 162396 155904 255742 260949 280188 278470 173556 171982 212263 218199 251177 258751 4486402 4821665 6267105 6072596 1003073 1050387 217375 192275 207944 208403 245332 237653 228560 230723 160192 160780 619629 590752 1367562 1369200 322288 317924 448463 447950 545849 531883 540899 546984 558874 566254 530492 589737 1618445 1701697 1081750 889025 494611 486016 574756 567847 583450 589846 585469 593905 676128 674231 4839825 5029588 39.65 71.7 2
09:57:04 2024-01-25 693250 694287 161550 156087 253724 261685 280188 278065 176864 171129 213115 216881 251211 255438 4489361 4824116 6276431 6063909 1020304 1048149 217014 192848 206041 209270 244508 237250 229307 229329 160192 160233 630238 585129 1372471 1370171 321832 317924 447195 450769 548594 529977 544455 544047 555700 566290 525987 584696 1620751 1701221 1076046 883085 498240 486738 572123 573209 576982 586230 583489 589517 675407 677822 4926538 5038953 39.65 71.7 2
09:57:05 2024-01-25 701966 693305 159095 156373 255139 261869 279656 279529 173798 171674 212561 217487 251691 255583 4492808 4832273 6267213 6072596 1015412 1051504 218333 191890 207764 209165 243722 238319 228560 229972 160192 161028 632173 587812 1373769 1370171 322215 317000 451614 452052 544165 530207 539479 540842 558159 563149 525868 585010 1620651 1706540 1049023 895559 498240 487602 574566 569892 580473 589184 584489 592895 676128 675096 4804091 5033177 39.65 71.7 2
09:57:06 2024-01-25 695995 697031 159395 156047 255462 260327 280580 278940 173798 171693 212710 216812 251142 254932 4487412 4802592 6330454 6063909 1010957 1051504 217130 191634 207944 208513 245056 237582 228694 229293 160192 160455 630238 584438 1392704 1374064 321149 321063 448463 450841 547431 531349 544453 547276 557302 568212 529030 584572 1618514 1700053 1073925 884445 496138 490030 574236 573209 582783 589656 587597 593632 674727 675989 4919504 5040454 39.65 71.7 2
09:57:07 2024-01-25 700852 692775 161740 156403 254044 261833 280031 279136 173798 171401 212710 217149 250409 256051 4489361 4881169 6229804 6072596 1016766 1049269 216121 192205 206007 209562 243792 237582 228525 229293 159856 160455 633711 592864 1371673 1362908 323204 316416 447195 453238 545776 531883 542728 540842 558588 564012 522499 584572 1613887 1701258 1073925 886084 498350 485332 574756 571032 579540 586014 583386 587917 676822 674914 4829098 5036769 39.65 71.7 2
09:57:08 2024-01-25 692052 693301 157839 155978 255427 260949 280218 279136 173798 171417 212561 216476 251177 254177 4483204 4756873 6309931 6046546 1006686 1048112 217503 191599 207764 208223 244097 237381 228171 229428 160080 159300 632173 583042 1375958 1379364 321002 316965 449624 449808 545813 529062 537918 546198 556542 564445 527464 583742 1613851 1691793 1070570 885430 494611 486738 570098 569694 581248 586339 587863 592599 674618 678224 4895043 5039606 39.65 71.7 2
09:57:09 2024-01-25 702691 693264 158685 156369 254079 261500 281453 279100 173556 171095 212376 216812 249644 256305 4489603 4887092 6248455 6072596 1021198 1048112 215820 192240 206041 208368 243757 237547 228525 229293 159408 160455 624176 591173 1399455 1358276 322288 316965 446212 452232 545998 531436 543535 540878 558982 567376 522765 587185 1618514 1712879 1079585 884972 498078 485332 574756 567883 578829 589760 584637 587648 678851 674804 4852475 5035957 39.65 71.7 2
09:57:10 2024-01-25 692614 693082 159130 156449 254716 261132 280227 278352 173798 171129 212426 215264 251457 254932 4486402 4760611 6276505 6046306 1006769 1051504 217796 191599 207261 208513 243757 237547 227817 227839 160192 159469 622385 583458 1367626 1379364 320467 318144 449416 449308 545813 529062 537918 544047 555756 564842 528210 584157 1613887 1693969 1073925 885320 494611 486395 568888 569561 580392 584186 585142 592053 674946 673721 4900693 5042307 39.65 71.7 2
09:57:11 2024-01-25 704989 695188 159130 156265 254329 260989 281489 278741 173694 171129 212341 217487 249679 255112 4502187 4889427 6284993 6082069 1021198 1050013 216121 191599 206041 208513 243722 237512 227817 230007 159408 160523 629478 590752 1372160 1359942 321832 317889 445897 451953 541104 531545 542765 540878 559054 567812 522801 585486 1618514 1714742 1059083 884972 496124 485751 573908 567919 576946 587330 585469 587765 676056 673211 4853240 5029588 39.65 71.7 2
09:57:12 2024-01-25 694518 693009 159545 155948 254998 260622 281489 278244 173729 170958 212568 215333 251003 255293 4483429 4756250 6282471 6046546 1006050 1048223 217014 191355 206938 207863 243722 237547 227817 227804 159856 160002 625371 583458 1380045 1379364 319307 316451 449698 449308 545391 529062 537465 540914 555756 562753 525868 581150 1611556 1687275 1058441 885320 494725 485296 568888 567950 577055 582472 583380 590337 673992 672228 4898281 5029588 39.65 71.7 2
09:57:13 2024-01-25 702766 695985 162002 155588 254610 260845 281453 279349 172661 172118 211274 217348 250828 254032 4496472 4868476 6294345 6071813 1019742 1048489 216306 191564 206041 208188 243722 237547 226409 229258 159856 159944 630634 585270 1380226 1364843 320467 317000 444977 447950 540959 529062 541119 541288 555700 565709 522801 585404 1618514 1718427 1053956 880577 494648 484504 570907 567811 576946 585649 584797 588064 678594 673685 4868998 5029588 39.65 71.7 2
09:57:14 2024-01-25 703266 693305 158650 155432 253676 260144 278457 277925 172764 171129 211197 217521 250934 252459 4496250 4882346 6302162 6063909 1021965 1051504 215117 191297 210780 207898 243347 237300 226409 229293 159632 159469 629096 587812 1377767 1360977 320467 316965 444385 451043 541371 529062 540316 540389 555700 564914 522729 585404 1618341 1718427 1073925 880577 494648 484162 568122 567811 578010 586230 583380 586985 678370 673456 4867159 5029588 39.65 71.7 2
09:57:15 2024-01-25 694274 693301 158685 155397 254079 260363 279266 276648 173677 170552 212376 216627 249644 253501 4484201 4792288 6265434 6046546 1006769 1047367 216121 191355 205972 208455 243313 236612 228365 227839 159408 159843 617907 587425 1373654 1377411 321149 315802 448145 448672 546235 529062 538284 540806 554971 559852 525913 577643 1604667 1680487 1069685 885320 493911 486016 568449 567147 576946 580729 583343 589390 667115 672095 4885693 5026003 39.65 71.7 2
09:57:16 2024-01-25 701272 693301 158575 155397 253827 260327 278453 279136 172180 171401 210473 216777 250374 252675 4486402 4872835 6293570 6063795 1019083 1048342 216086 190996 210744 207898 243347 237180 226269 228800 159632 159469 630634 584438 1400253 1364105 319562 316929 445582 450951 540162 528688 539897 541105 554919 566143 522765 584572 1618514 1717210 1071805 879951 493875 483477 570503 571032 578010 585978 583416 586742 677890 672264 4867647 5029588 39.65 71.7 2
09:57:17 2024-01-25 695721 693296 158685 155367 253689 260327 280223 276718 172833 170823 212044 216290 249610 255329 4486402 4783590 6278598 6063795 1008209 1050536 216353 191158 207656 207690 243378 236047 227852 227451 159297 159435 628722 585129 1393629 1378387 320241 315021 447719 448843 544165 528793 535876 540806 554115 559852 522801 578435 1604667 1682870 1062263 885283 494021 483632 568046 565508 576946 582314 582941 590359 667115 672570 4878397 5026003 39.65 71.7 2
09:57:18 2024-01-25 699968 693305 158242 155363 253965 259925 279905 279136 172730 171521 210684 216140 250712 252639 4486402 4859204 6285379 6046395 1026366 1046327 215682 191251 207656 207580 242631 237441 226937 228371 159632 159781 632173 583458 1374347 1366055 319489 316416 446890 449675 541371 527123 541320 539758 554935 562789 521223 582839 1617365 1710452 1013621 878665 494648 483477 568046 568755 574747 583847 584637 585839 674982 672192 4867159 5033177 39.65 71.7 2
09:57:19 2024-01-25 698184 694017 158468 155363 253685 258725 279437 277498 172764 170858 211232 216627 249644 254573 4492995 4804642 6257780 6046584 998059 1048112 216214 190788 207656 207655 243652 235577 227453 228407 158892 159843 632173 591024 1362465 1370171 320921 315021 445897 448355 545391 531349 537613 540950 554883 563156 522801 579356 1604704 1682870 1059083 888013 491917 484919 567856 567147 577018 585513 579457 586747 671437 667299 4839511 5020223 39.65 71.7 2
09:57:20 2024-01-25 694353 693301 158242 155112 253300 261603 279315 277729 172799 170552 211345 214803 249679 252711 4477037 4830174 6267105 6046584 1022656 1046967 215152 190395 210412 207655 243562 236968 227537 227594 159744 159114 615854 583458 1376358 1368724 319453 318038 445897 451640 541371 526715 537882 540449 553261 561533 521533 580252 1613848 1704366 1060186 880929 495422 483477 566841 567950 574304 581725 583807 584596 672968 673045 4867159 5022421 39.65 71.7 2
09:57:21 2024-01-25 701272 692775 158242 155220 253685 258326 278418 277498 172610 170823 210719 216476 249402 252747 4480009 4808070 6257780 6046546 1001038 1045484 215152 190828 210412 206571 243552 235717 226216 228266 159231 160030 627557 591024 1379644 1368724 320921 315802 444385 446844 544450 530900 536254 540878 554883 559852 527483 581150 1604594 1687275 1089912 888763 491219 482466 571312 565508 577185 586339 579457 588518 670961 667070 4850201 5020223 39.65 71.7 2
09:57:22 2024-01-25 692047 693305 158132 155363 252103 260765 279905 276419 172833 170046 211380 215102 249644 252711 4486402 4811502 6267105 6059571 1021926 1048112 215117 190695 210376 208338 241485 236047 227077 226905 159297 158894 627207 583181 1396782 1371130 319380 317589 445158 451591 544064 526942 539013 540412 549968 561103 521227 576826 1611556 1701697 1053956 879963 495385 483109 566841 566854 574304 581051 583119 584540 667151 672095 4867159 5029588 39.65 71.7 2
09:57:23 2024-01-25 701966 692775 158984 154828 254110 258760 279118 277534 172610 170976 211133 216140 249436 252747 4486402 4811502 6257780 6046584 1003898 1046967 215152 190395 210708 206216 242263 235882 225709 227877 158740 159291 635728 589069 1363808 1364843 319562 317516 445679 446699 542065 530488 537828 542952 557688 562362 525987 582241 1611556 1692064 1065444 885407 492543 483477 571312 566818 578829 584887 581030 588555 674469 667335 4830447 5020223 39.65 71.7 2
09:57:24 2024-01-25 692047 693301 157801 155057 252068 259524 279511 276457 172799 170046 211415 215286 249610 252675 4483204 4811539 6267110 6046584 1019505 1046967 215117 190996 207288 207684 243734 235682 227464 227098 158685 158928 627207 583458 1367265 1367753 319562 315802 442102 450404 541067 527205 540934 540685 549860 563156 520945 578286 1611439 1696834 1069685 879951 493911 483861 565640 567147 574601 580572 581177 584206 667042 672652 4895234 5031773 39.65 71.7 2
09:57:25 2024-01-25 702968 692285 161736 154579 254320 258796 279118 278120 172610 170823 210684 215470 249402 252711 4486402 4821891 6257780 6046584 1003898 1042063 215117 190153 210852 206537 242228 236082 225709 227839 158962 159085 627557 587812 1376564 1364843 319562 315802 446927 446638 540605 528688 535235 541288 556287 562253 525913 580855 1610292 1694429 1065444 888763 491917 483225 570466 564600 578010 585989 580353 589975 675407 667263 4809405 5013069 39.65 71.7 2
09:57:26 2024-01-25 692052 695000 157801 155363 252064 258543 278383 275802 172764 170011 211049 214769 249228 252675 4489361 4811502 6267105 6046584 1015393 1046967 214485 190961 206490 206606 242263 235119 227112 226747 158962 158928 624176 583458 1362947 1370171 319110 315802 441335 449675 541067 525936 537918 541288 550113 561103 519987 575493 1611364 1694820 1069685 876908 494725 486222 566805 568206 574565 582124 580728 584540 667497 667299 4926538 5029588 39.65 71.7 2
09:57:27 2024-01-25 700396 693305 158132 154862 252068 259560 278334 276648 172216 170400 210537 215252 249228 252675 4480009 4832499 6239563 6046584 1013240 1045448 215152 190361 207318 206571 240780 235717 225674 227098 158962 158928 620577 585129 1403725 1361805 319110 315802 445897 446430 539840 527532 535161 538233 554971 557266 523012 581113 1604704 1693969 1065444 891025 494021 481785 568851 561959 574601 584939 578900 587877 672786 667047 4806638 5029588 39.65 71.7 2
09:57:28 2024-01-25 694020 693301 158167 154862 252450 258326 279905 276225 172490 169841 210719 215286 249610 252711 4486402 4818450 6267105 6046584 1013228 1050013 213787 190395 206781 206571 242939 234627 226409 227098 158962 158894 622660 584710 1362684 1366293 319336 315802 441263 448086 541031 526751 537882 540009 553297 561568 523012 575456 1604372 1692064 1067564 874784 491219 483145 567060 568535 577863 582947 581067 584429 667680 672631 4933641 5026003 39.65 71.7 2
09:57:29 2024-01-25 698743 693155 158242 155074 251682 259524 278922 276648 172317 170046 210537 215102 249228 254752 4486402 4863712 6216050 6046806 1014724 1042063 214968 190096 206490 207463 240780 235318 225709 227098 158962 158894 630634 588067 1376050 1364843 319110 315358 445582 448928 539840 527496 535235 538160 554152 558411 521227 579356 1608125 1691536 1065444 888055 494021 482076 567243 562104 573015 584598 578337 586056 673492 668813 4784295 5030138 39.65 71.7 2
09:57:30 2024-01-25 694020 693301 158021 154862 252520 258440 279185 276189 172695 170011 210719 214769 249437 252531 4483204 4817254 6267199 6046584 1013228 1047746 213753 190395 206490 206537 242025 234592 226216 226431 158740 158675 622660 584710 1368850 1366293 319110 315802 441335 445995 541031 525972 537122 541872 550149 561533 522272 575493 1604704 1690865 1067564 874415 491219 485190 566441 567657 576375 578252 581214 584540 667317 670821 4914721 5030138 39.65 71.7 2
09:57:31 2024-01-25 699826 692103 157786 154665 252350 259524 278334 276065 172062 170046 210768 215333 248848 252639 4484201 4811511 6244007 6046584 1012517 1045549 215186 189797 210156 206537 240711 235318 225674 226431 158518 158784 629096 585129 1365446 1362908 319110 314914 444639 446699 538315 525936 535161 537399 550185 557589 519950 580198 1608125 1691572 1065444 887948 493319 481359 566841 558942 571363 580321 574337 584280 670997 664271 4785878 5026018 39.65 71.7 2
09:57:32 2024-01-25 699963 694175 157886 154725 252174 259782 278226 276506 172044 169943 210543 215114 249437 252639 4486802 4851806 6252041 6046584 1012517 1042063 215152 190193 206927 206537 240342 235154 225011 226431 158518 158675 629096 585129 1373954 1364843 318660 314914 445267 448293 539077 525972 534926 536604 553297 557589 520023 578536 1609268 1691572 1065444 887948 492968 481359 566441 558869 571363 581087 574300 586354 673455 663301 4787827 5022421 39.65 71.7 2
09:57:33 2024-01-25 694821 693305 158021 154587 253021 258177 279761 275238 171924 169909 210543 214666 249472 251713 4489603 4811877 6308551 6072003 1008051 1042100 214085 189235 206627 205895 242025 234592 225674 226396 158407 158422 615854 585129 1372082 1366293 318660 315802 441335 444363 539402 522941 534706 541288 550149 562253 523012 575493 1604667 1687275 1065444 875828 489130 483477 565640 566345 576375 580337 581251 585409 665903 670673 4919504 5026003 39.65 71.7 2
09:57:34 2024-01-25 699968 691715 157796 154897 251502 258725 278725 276399 172180 170347 210473 215160 248710 254068 4487863 4887021 6239129 6063909 1019016 1049404 214210 190096 206345 205895 240780 234592 225430 227098 157860 158961 629096 589069 1365549 1352480 318405 315802 440679 447027 539840 527532 536254 538233 555756 559067 519950 579393 1607843 1703160 1107482 879951 491917 482076 568888 565508 572611 584311 576890 582393 667187 666252 4848882 5022421 39.65 71.7 2
09:57:35 2024-01-25 691784 691267 157801 154330 252490 257928 278334 275573 172027 169507 210061 213865 250734 252387 4486845 4746076 6267105 6044990 1003802 1045448 214933 189762 207106 206076 243390 234627 225517 225346 158851 157283 622385 582765 1365295 1375460 315793 315358 444639 441502 539840 521290 533608 539376 547578 557625 520958 574273 1603529 1678107 1051064 882457 490521 482794 562308 558906 574747 575823 580082 583284 668262 666757 4884307 5020223 39.65 71.7 2
09:57:36 2024-01-25 701272 693305 157805 154364 251712 258326 278725 276225 171363 170046 209370 215102 248848 251466 4493661 4870676 6278865 6059793 1016766 1045521 214268 190118 205949 205860 240711 235353 223624 226361 158378 158456 629096 582626 1381098 1357933 315793 315802 440045 445692 537554 522061 536757 537432 550149 558284 519987 577680 1609242 1706819 1108380 874821 490521 477868 564841 564345 572207 581087 580353 583710 667223 667299 4856131 5022421 39.65 71.7 2
09:57:37 2024-01-25 695721 692285 157801 154330 252068 257964 279118 274148 171635 169473 209991 214769 248054 252711 4480009 4793806 6260965 6046395 1002467 1048223 214382 189235 206490 205895 240780 235907 226058 226168 157970 158422 629096 589069 1372347 1368230 319110 314471 441011 446322 539366 527300 535198 540905 550185 557589 520023 575040 1600021 1673677 1063324 885430 490521 484235 564043 558833 573088 575965 575365 582474 663914 663301 4860193 5022421 39.65 71.7 2
09:57:38 2024-01-25 698972 692811 157796 154364 252905 257928 276666 276648 171635 170011 209370 214070 251106 251041 4480009 4849932 6269556 6046471 1016137 1046734 214130 189097 206057 206078 240676 235318 224212 226168 158226 160317 629096 581795 1385555 1361411 317124 315070 443035 445619 536722 521218 535198 534982 550041 559198 519914 577607 1611556 1705537 1066769 875660 490521 477796 563934 564999 568041 580789 579421 582807 667151 667227 4860605 5018821 39.65 71.7 2
09:57:39 2024-01-25 692047 691980 157621 154154 251682 257496 278298 273210 172421 168902 210319 214070 248020 252675 4486402 4764833 6239129 6057986 1005961 1047478 214279 189062 206347 205757 243048 234616 226042 226029 157970 158246 621145 586805 1352104 1378491 315541 313886 442030 444954 541371 525499 532969 537743 547542 555915 519914 573630 1595484 1667685 1080286 882457 489130 482040 562004 558761 573862 577217 575964 584540 667108 664739 4872477 5023805 39.65 71.7 2
09:57:40 2024-01-25 701272 692779 157291 154296 251643 257960 278030 275537 171056 169977 209300 215068 248434 251041 4486402 4867361 6276041 6059571 1015281 1044026 214210 190083 206340 205757 243048 237368 224421 226221 158051 158322 626980 584293 1379194 1360977 315721 315802 440607 445680 535747 523676 535198 534946 550041 558802 519143 577607 1609268 1708029 1067564 875385 490521 477796 563971 563766 568077 582088 578600 582807 667151 667191 4863071 5027390 39.65 71.7 2
09:57:41 2024-01-25 695496 691418 157256 154159 251262 257496 279118 274467 171635 169538 209991 214735 248020 252639 4483429 4792969 6248455 6046509 995936 1045026 214382 189166 206200 205975 243562 234472 225745 226256 157795 158322 625312 588488 1370964 1364807 318442 313742 441263 441430 540988 525936 533277 540412 550041 556697 519510 575300 1599848 1671269 1079585 884230 490173 483477 563971 558761 573015 577217 575365 583673 663372 663001 4857134 5018821 39.65 71.7 2
09:57:42 2024-01-25 699968 693296 157256 154047 251433 257100 278853 275731 170514 170011 208682 214402 248054 250793 4486241 4859204 6270894 6046546 1017628 1042063 213719 189166 205875 206007 240676 235283 223589 226152 158091 159605 625691 584432 1378500 1361411 315541 315214 441817 444773 535747 523639 535124 531901 549194 559198 519426 578584 1609268 1704330 1063324 876908 490173 479731 562308 563332 567969 578907 580045 581118 667079 667155 4863071 5018821 39.65 71.7 2
09:57:43 2024-01-25 694015 692271 157412 153812 251647 257496 278725 273246 172147 168902 210880 214070 247848 252639 4486402 4774212 6248455 6046820 1003898 1044671 214233 189131 205875 205255 240642 234869 225482 224963 157715 157852 622660 585091 1373724 1373510 317847 313301 440283 444145 541371 522725 531804 539692 550534 555062 518374 573556 1595411 1669175 1042297 883713 489130 482076 559072 560013 571327 577217 575365 583710 661896 666017 4868998 5022421 39.65 71.7 2
09:57:44 2024-01-25 701466 692779 157256 154086 250912 257496 278066 276386 170514 170011 208682 214104 248054 250829 4495768 4865017 6280515 6061709 1015449 1045411 213570 189131 205875 205221 242405 234592 223555 225661 157790 158971 619629 581795 1379277 1356897 315463 315328 441900 445292 537133 522898 535013 531756 549050 559054 517790 578309 1609268 1704366 1063324 874415 490974 477580 562271 562934 568005 578694 577597 582534 667042 666685 4860605 5019946 39.65 71.7 2
09:57:45 2024-01-25 695500 693000 156942 154300 250908 256884 279118 273246 171328 169170 209697 214906 247298 252603 4480009 4792969 6239129 6046546 998805 1042382 214050 189131 205875 205221 240711 234688 224750 225661 157655 158137 629096 587812 1364474 1368724 315433 313188 441299 441755 540605 525909 534312 537868 550984 554919 518997 573445 1597536 1667445 1065444 883713 489130 482040 559036 560778 573519 577289 575365 582844 661896 661331 4860003 5022421 39.65 71.7 2
09:57:46 2024-01-25 701966 692249 156759 154043 250912 257100 277445 276189 171076 169977 208682 214070 248054 250617 4489361 4861561 6267105 6042263 1019083 1045411 213719 189166 205875 205221 240307 236917 223555 225504 157935 157250 625691 581795 1371653 1360013 315205 314914 439332 445874 535100 521975 534365 531828 550497 558516 520970 578435 1609147 1703599 1067564 875660 490062 479206 562867 562067 567933 577583 577744 583145 669646 665207 4867401 5021111 39.65 71.7 2
09:57:47 2024-01-25 694020 687968 157256 153663 250878 257100 278262 273210 171566 168751 209809 213705 252778 252603 4486402 4792969 6248455 6047098 1001759 1045322 213753 188800 205614 204902 241684 234688 224976 224963 157460 157250 629096 586805 1350285 1370171 315793 312713 440117 441719 539840 521989 531125 535774 545932 555610 517606 571893 1595084 1669450 1071805 880818 488290 477724 561670 560307 572077 577918 576109 582770 658173 663955 4870024 5018821 39.65 71.7 2
09:57:48 2024-01-25 702818 692775 156714 153799 250528 257064 277214 274083 171056 168767 209300 214585 252672 251430 4486402 4877749 6257363 6046546 1016840 1044671 213388 189131 205226 204867 241515 234688 223520 226361 157460 157852 627557 586557 1381526 1353701 315241 314914 438027 441430 532090 522025 535161 534982 550005 559198 516839 575900 1604704 1706276 1056963 876833 490272 479768 563825 561959 571266 581713 578649 579177 670596 667924 4853666 5018750 39.65 71.7 2
09:57:49 2024-01-25 689981 690264 157002 153339 252905 256851 276595 274047 171601 168902 209627 212715 252707 251785 4480009 4747874 6257505 6037834 1000288 1042063 213719 188800 205875 205401 241684 234688 224247 224234 157970 156650 622385 582349 1387329 1374063 314689 313480 441994 444617 537554 521456 529962 535774 547039 554282 521787 573667 1600021 1674473 1068493 879951 487708 477868 562069 560631 573704 576080 577528 582659 664707 665834 4894623 5020223 39.65 71.7 2
09:57:50 2024-01-25 691034 691235 157002 153339 250873 256851 276452 274170 171413 168635 209627 212681 248020 252067 4480009 4757219 6257780 6029213 1002467 1043931 214199 188965 205261 204867 242257 234688 223589 223576 157970 160922 620892 580965 1377649 1372115 315721 311627 440643 444303 538315 522564 528802 534982 547426 552656 517606 571658 1593112 1666504 1062263 879326 487326 477796 559720 559587 568077 575607 574300 583851 663409 665182 4880827 5030138 39.65 71.7 2
09:57:51 2024-01-25 701695 691094 156540 154124 252162 256849 276595 273246 171091 168902 209452 214036 249122 251821 4489997 4887021 6248025 6063909 1016766 1045322 212433 188834 205046 204583 241006 234688 223555 226010 156349 157852 626353 587812 1385568 1351783 315721 313921 439321 441394 535136 522025 534365 531901 550113 558411 513824 575493 1604631 1701450 1056963 876137 489130 477796 565240 558833 569539 577217 573695 577611 665359 663955 4807073 5018632 39.65 71.7 2
09:57:52 2024-01-25 695500 692891 157117 153203 252900 256132 277230 273871 171191 168902 209300 213408 252459 249455 4489603 4784480 6339882 6046796 1007515 1044708 213388 188834 205226 204549 240307 234688 223589 224929 157315 156758 629096 581016 1380168 1364843 314725 314435 436584 441300 538315 521456 533571 537363 546737 558411 519180 571930 1600021 1682870 1047725 871931 486217 477832 559108 558869 571327 576810 576001 581081 663878 663301 4910099 5023805 39.65 71.7 2
09:57:53 2024-01-25 702963 693950 156436 154090 251453 256742 276417 273140 170920 168834 208612 213602 248944 251785 4489361 4891645 6237298 6046584 1016004 1042026 212399 188834 204867 204902 241515 234688 223555 225469 156663 157885 627557 587812 1373141 1352742 315757 313921 439321 441755 536307 522833 534365 531865 550005 558539 513824 575300 1602296 1696406 1085486 876100 488783 477796 564841 558906 569649 579087 574548 577611 667789 663955 4840802 5022421 39.65 71.7 2
[truncated: 174,468 more chars]
