# Supplementary material for: Methods for Estimating the Detection and Quantification Limits of Key Substances in Beer Maturation with Electronic Noses
Source: Sensors (Basel). 2024 May 30;24(11):3520. doi: 10.3390/s24113520 (PMC11175341; doi:10.3390/s24113520)
Supplement: Supplementary file 1 [file sensors-24-03520-s001.zip › Data/Acetaldehyde/raw data/Day 3/500ppm5.txt]

Time Date R01 R02 R03 R04 R05 R06 R07 R08 R09 R10 R11 R12 R13 R14 R15 R16 R17 R18 R19 R20 R21 R22 R23 R24 R25 R26 R27 R28 R29 R30 R31 R32 R33 R34 R35 R36 R37 R38 R39 R40 R41 R42 R43 R44 R45 R46 R47 R48 R49 R50 R51 R52 R53 R54 R55 R56 R57 R58 R59 R60 R61 R62 T01 H01 Phase
10:04:00 2024-01-25 634928 630826 194880 192292 303333 309595 320720 315157 206964 204786 247984 253628 289298 292775 4018632 4343011 5955936 5801340 997552 1025622 274533 242761 252364 252818 288802 281267 274839 277986 195191 197385 646709 606462 1378692 1347638 403886 401287 577127 588854 722677 699572 742278 747279 778625 788811 762921 845930 1825909 1920547 1181774 1001745 641188 625497 753808 751500 777423 788802 811528 821012 918413 921083 4652349 4808361 39.75 71.4 1
10:04:01 2024-01-25 636460 629493 195750 191326 304267 311006 318489 317136 206929 205105 247984 253663 288824 296325 4027500 4309256 5994782 5801340 987958 1029678 275762 246501 254154 252112 287229 281013 275682 276550 196959 195950 667850 602279 1383324 1370171 402386 399171 582319 583136 720489 702194 736320 739320 784370 792851 760151 846569 1831175 1913355 1185540 986702 636872 627819 746058 746638 784136 789948 810629 821012 923652 925221 4596432 4795726 39.65 71.4 1
10:04:02 2024-01-25 632848 630830 194858 192541 303267 310064 320981 315192 206998 204928 247984 253663 289298 292848 4021760 4336875 5957507 5777690 990786 1027943 275233 242622 252439 253239 292546 281339 274940 277114 196193 196974 648119 609496 1365044 1350685 405607 401433 579724 587059 719980 700093 745179 747436 779729 791070 762921 841546 1824519 1913684 1179891 1001745 641188 621677 755449 750973 781360 790504 811565 818677 917213 921083 4680387 4798197 39.75 71.4 1
10:04:03 2024-01-25 637247 629489 195892 191280 305232 310064 319007 317136 206895 205105 247775 254184 289298 293806 4021760 4305294 6001184 5802472 988752 1028216 276236 243247 254046 252394 288802 281267 274839 276127 196959 195916 660803 602274 1390681 1369200 402708 399171 583024 582792 719472 702157 737815 743053 784334 793410 760652 845328 1831175 1921638 1185540 988109 637326 627375 747155 747242 784136 790540 810629 820427 922319 922387 4596874 4795464 39.75 71.4 1
10:04:04 2024-01-25 634478 629493 195030 191926 303333 309559 320981 316110 206998 205105 247949 253628 289298 292420 4021760 4330685 5945532 5794542 994482 1026756 274848 243199 252472 252993 288802 281158 275275 277169 196095 197179 649933 608332 1381652 1350555 405033 399667 577190 588978 722701 699535 744500 747118 778625 791106 762381 844053 1823223 1909296 1178007 1003171 641644 621943 754775 755087 779701 790540 811565 820427 918514 921083 4677681 4810753 39.65 71.4 1
10:04:05 2024-01-25 636460 629044 195892 190690 305661 310064 319007 318097 206468 205105 247984 253486 289061 293913 4021760 4299137 5990660 5777538 990786 1028562 275198 243837 254082 252183 288802 281122 275664 276796 196300 196461 648119 600552 1389377 1367232 402650 399171 583038 583603 720526 703722 738768 742417 783189 791699 759002 848416 1831175 1913355 1185540 987406 636612 628299 747302 746869 783024 788802 809476 823505 924342 920979 4563473 4788620 39.65 71.4 1
10:04:06 2024-01-25 631195 629489 195339 191969 303302 311988 319490 315192 207575 204468 248019 253486 288579 292670 4018895 4377184 5945806 5779910 991686 1026608 274741 243693 252364 252429 288802 281592 275118 277221 195643 197660 631600 608768 1402125 1347675 404746 399702 581334 588854 720526 699042 744393 748872 778479 791142 762921 845328 1827114 1921638 1181774 1001745 642101 625534 755449 751500 779701 791097 811602 820427 920375 921083 4658005 4811792 39.75 71.4 1
10:04:07 2024-01-25 633787 629489 195339 191965 304722 309812 320981 315192 206998 205105 247984 253663 289492 292532 4021760 4324228 5950042 5789262 995240 1025352 274114 242761 252689 253064 288766 281049 274922 278002 196300 197557 634992 604069 1389297 1348910 402525 402570 580546 589583 723701 700102 743126 746984 779729 788811 765705 848123 1825983 1914710 1181774 1001745 642101 625534 753664 752111 778010 788838 813910 823579 917213 921083 4652251 4797972 39.65 71.4 1
10:04:08 2024-01-25 634924 629044 195202 191800 304660 312628 318454 317066 206895 205105 247949 253416 288351 293913 4021760 4317868 5969213 5777728 984502 1026312 276608 243391 252725 252463 288802 281303 275362 275806 197370 197487 637771 601807 1398129 1370671 401242 399026 584684 585760 720417 703685 736700 743053 787511 795698 761155 847775 1831138 1924242 1185540 988109 637781 629188 747155 748835 783780 790468 810629 822182 922246 923693 4580905 4795454 39.65 71.4 1
10:04:09 2024-01-25 633955 630826 194822 192502 303267 309993 320424 315598 207540 204928 247949 253628 289228 293141 4023871 4349235 5948045 5787044 991649 1023844 274918 242691 252653 253239 288512 281267 275224 277986 195775 197591 632616 609172 1393163 1348448 402488 402570 582197 589542 724543 703081 741603 746554 779177 791210 767153 848341 1829838 1921909 1181774 1002416 642558 626417 753808 752074 778524 791201 815720 823392 916491 921083 4643426 4798876 39.65 71.4 1
10:04:10 2024-01-25 635885 629489 195476 191935 304232 311443 318454 317101 207609 205105 247984 253593 288098 293806 4024629 4324129 5960685 5777665 982334 1025704 276644 241946 252725 252463 288716 281267 276528 276056 196683 196530 650938 609205 1395761 1371130 406183 399945 583024 585760 719628 704789 741982 742430 784297 793518 756785 844347 1830346 1916789 1183657 992435 638834 630861 751674 745778 786565 793437 808126 821012 928352 919502 4612649 4792922 39.65 71.4 1
10:04:11 2024-01-25 633021 629493 194858 192572 303262 310499 320424 315157 207575 205105 247949 253628 289026 293752 4018134 4339946 5940717 5787044 991686 1023844 274533 242843 252653 252533 288395 281303 275682 277986 196371 197626 632616 607760 1388052 1352480 402985 403104 582987 589928 724580 703081 743112 750395 779545 792256 767337 847775 1825909 1927583 1183657 1001708 643015 626417 755850 754640 778524 789912 815104 823392 917724 921083 4646744 4801394 39.65 71.4 1
10:04:12 2024-01-25 636003 629044 195476 191830 304910 312850 318972 317101 206964 205105 247984 253628 288211 295133 4021760 4324054 5969250 5777665 983736 1025549 276608 241981 252725 253383 288802 281303 276528 276056 196821 196564 650938 608785 1377897 1364843 405033 400082 583816 586177 719628 705082 742019 744905 785853 799645 762420 846346 1829838 1919187 1185540 988701 638236 627746 749960 747168 787446 795126 811784 821012 928352 919466 4618527 4792922 39.65 71.4 1
10:04:13 2024-01-25 634690 630380 195476 192368 305115 309524 320981 316075 207553 205071 247984 253628 291481 292946 4021760 4327597 5940717 5787044 996657 1025754 274463 242557 252653 252498 287369 281303 274678 278181 196406 197179 626333 602983 1389575 1347675 403886 400264 580428 590199 725791 704043 744244 746873 779619 793450 767771 848797 1830826 1922020 1183657 1000996 641893 629070 755413 752956 779113 789912 816152 820651 917213 922387 4640112 4795538 39.65 71.4 1
10:04:14 2024-01-25 636276 629489 195476 191969 304232 313072 318972 317101 206964 205105 248332 253628 288684 294461 4021002 4327143 5960685 5769428 983736 1025622 276644 243427 252725 252498 287125 281267 276298 276056 196821 196530 640551 606052 1375998 1366782 405607 400017 581398 583530 719628 705045 743527 746427 786446 793374 760255 848918 1828219 1922035 1181774 990989 637781 627303 749020 748761 786492 793328 808288 819843 928895 919538 4630720 4802301 39.65 71.4 1
10:04:15 2024-01-25 633095 629493 195750 191593 305079 309524 320459 316110 206964 205071 247984 252886 289905 292826 4015270 4312129 5945312 5796423 996652 1025599 274498 242761 252725 252818 287125 281303 274768 278181 196406 197488 646709 605599 1407000 1348746 403564 399667 581284 589583 724727 701624 744393 750321 779472 793125 763315 846383 1829677 1922238 1204220 1003847 643473 625461 756522 753711 780996 795053 813836 822182 919817 922387 4662323 4792922 39.65 71.4 1
10:04:16 2024-01-25 636226 629048 195750 191257 304266 310499 318489 317101 207043 205105 247949 253628 288671 294704 4018134 4294215 5977794 5786212 990980 1023865 274498 242016 254154 252112 287125 281303 276301 276550 196821 196564 653228 599696 1389134 1361805 401460 401149 583899 586141 723701 705254 737815 745088 783189 793304 763513 851219 1837545 1921505 1208058 988813 640976 629042 749242 753476 784136 791201 811673 826812 926344 921490 4550233 4789504 39.65 71.4 1
10:04:17 2024-01-25 631195 629224 195476 191934 304695 310029 318489 318061 206964 204928 248716 252851 288983 292019 4012408 4380305 5959367 5778793 982297 1023844 277494 241760 254154 253274 288102 282135 274839 277364 196406 196837 637771 607026 1416630 1355623 404459 399171 580547 588748 719118 700030 743864 744193 779732 798043 767337 844385 1826688 1912726 1209924 1002416 638236 627286 755376 746763 781914 793473 817536 817983 922190 926202 4712582 4804557 39.75 71.4 1
10:04:18 2024-01-25 640071 629489 195480 191900 305160 309090 321468 316110 206964 205744 247949 254834 289088 294955 4021002 4259707 5976377 5787044 992486 1026348 274078 243134 252725 252498 287997 279685 275646 277364 196406 196837 646709 601372 1418993 1360013 402708 400897 584840 586593 726269 706253 741210 747205 786073 792329 760077 850793 1837545 1926927 1186027 993050 643932 630934 752518 751854 788043 791092 811206 825476 926381 920432 4568236 4796091 39.75 71.4 1
10:04:19 2024-01-25 631979 630642 195476 191896 304017 310064 318972 318319 206895 205071 249101 252851 288912 292634 4021760 4380305 5968693 5777665 982260 1026078 276680 241778 254154 252533 288029 282534 274976 277595 196406 197145 648119 605724 1419491 1356471 403886 399735 577127 588762 718608 700030 744119 746146 780834 798043 766793 841546 1821929 1909394 1178007 1003131 638236 627286 754305 749293 780660 793328 818177 818417 919817 926155 4706392 4804820 39.65 71.4 1
10:04:20 2024-01-25 638185 629475 195648 192132 304945 309776 321694 315854 206964 205567 247913 254443 289026 292911 4008769 4253470 5967864 5777665 992449 1025585 274078 243286 252725 252498 287783 279649 275646 277169 196683 196871 648119 600557 1391349 1360977 403886 400862 585140 587136 726269 706253 740587 747279 784334 791769 759540 850793 1836387 1930832 1163749 993050 643732 630788 751338 753641 788604 791128 809253 828106 927538 920250 4564975 4804082 39.75 71.4 1
10:04:21 2024-01-25 632536 629489 195476 191896 304623 312628 319007 318543 206929 205105 248752 252851 289088 294955 4021002 4370710 5959924 5782916 983736 1023844 276644 246777 254514 253274 287990 282135 274839 277364 196406 197008 645300 605724 1404634 1355623 403886 399735 577248 588748 718608 700066 743971 746146 775274 799171 767337 842780 1821929 1907352 1202301 1001033 637326 627213 754626 749145 782665 793365 816189 818491 919706 929600 4709902 4797785 39.65 71.4 1
10:04:22 2024-01-25 640745 629379 195750 191692 304588 310029 321920 317766 207551 205105 247949 254443 289228 293089 4018134 4265952 5968693 5787044 996769 1024860 274114 243134 252725 252533 287997 279685 275682 277169 196959 197179 643157 600586 1380845 1363875 402671 400264 585254 587008 724727 706048 737976 747205 784334 791070 760652 852472 1834745 1924416 1198724 992473 641434 631080 750456 752495 788043 791019 811488 828219 927584 920286 4576574 4788620 39.65 71.4 1
10:04:23 2024-01-25 632089 629489 195501 192401 305017 310935 318972 318097 206929 205105 248994 252851 289018 292019 4012408 4386675 5964444 5782916 983736 1024098 276608 241795 255091 253274 287990 282534 275260 277595 196406 196871 634992 604664 1406539 1355623 404746 399735 581284 589694 718347 701092 744393 746749 775310 800300 767882 842817 1824519 1908658 1185540 1001745 637781 625497 755449 749367 781914 799643 818762 821044 922156 927355 4692414 4807517 39.75 71.4 1
10:04:24 2024-01-25 639545 629484 195887 191931 305196 311230 322301 317693 207864 205567 247984 255261 289519 295152 4018134 4262906 5968418 5782916 997479 1025723 274918 243134 252689 252533 288575 281303 276105 277169 196959 197008 646709 604041 1381723 1360977 403278 400580 585140 587146 725754 706290 737889 747205 784370 791106 760114 851434 1835166 1925601 1191190 986739 640277 631080 749513 748741 784233 789912 811784 826849 929006 924855 4556790 4801522 39.65 71.4 1
10:04:25 2024-01-25 631642 629379 195476 191909 304258 311988 319007 319566 207587 204468 248716 253663 289075 292875 4018134 4370819 5940717 5773544 991686 1023792 276220 243134 252653 253309 287055 281936 276265 277400 196406 197145 646709 608193 1388061 1348634 406183 400897 580428 588854 722641 700066 744845 750469 775310 793410 765705 845893 1827114 1919187 1183657 1004599 643015 626896 756522 753641 783580 793473 816375 821012 921569 925510 4695942 4804082 39.65 71.4 1
10:04:26 2024-01-25 638533 628422 196402 191508 306092 310029 319490 318097 206929 205893 248852 254017 288824 293528 4011227 4286518 5977846 5778793 987457 1024253 276185 242016 254154 252533 287971 281936 275682 276586 197160 196257 666440 601410 1373279 1368230 403564 399763 583899 585280 720562 705254 740015 742613 787780 793518 763462 849020 1831175 1920547 1208058 988109 638460 629224 750567 746947 786528 793401 811784 820614 929011 919538 4592308 4794663 39.65 71.4 1
10:04:27 2024-01-25 631986 629379 194989 192970 303013 313257 320281 315157 208044 205071 248542 253663 289519 292826 4018134 4355292 5940717 5769458 990078 1023844 277299 242557 252689 253877 292577 282135 275224 277400 196959 197008 646709 610525 1390434 1356452 406183 401433 577163 588331 719980 700102 744845 747719 782047 797316 765705 843416 1825816 1915430 1194625 1001745 640277 621943 756522 751505 781914 793509 818118 820427 919817 924849 4705772 4812704 39.65 71.4 1
10:04:28 2024-01-25 639863 629379 195781 191795 305123 309887 320802 316995 207517 206208 248542 254443 289298 292911 4023871 4256494 5977794 5782916 988864 1025585 274918 242388 254514 252498 287657 281737 276301 277364 196959 197179 648119 600552 1405225 1364843 402708 399667 585554 587173 724727 706290 739461 747279 784334 793410 761265 853791 1835082 1936080 1196840 989582 641188 631080 750611 751500 785972 789912 811206 824266 928352 923839 4544500 4786901 39.65 71.4 1
10:04:29 2024-01-25 632435 629270 195648 192447 305017 311845 318865 316960 207726 204968 249169 253488 289088 292875 4011227 4380124 5956810 5782916 987958 1023844 277884 242353 252725 254053 292541 282135 275646 277595 196709 197179 634992 607894 1388217 1355623 406183 400045 577257 588748 719435 700066 743496 747646 781458 799171 765865 844053 1824519 1912803 1178007 1000285 639822 625497 755850 751505 781914 798034 818738 820427 920969 927501 4705857 4804820 39.75 71.4 1
10:04:30 2024-01-25 640087 629238 196122 192561 305732 309670 321848 317955 206826 206283 248574 254303 289562 295694 4012408 4262254 5977519 5788158 988819 1027112 274498 242761 254514 252533 287796 281339 275682 277790 196959 197488 644200 600515 1411456 1361942 402671 399702 585554 587045 724727 707292 740024 747205 785517 792815 762344 852076 1836387 1929735 1194957 989619 641644 631974 751142 751505 786565 790504 811784 825550 929011 919466 4555583 4795454 39.65 71.4 1
10:04:31 2024-01-25 630712 629224 195750 192288 305334 312615 319690 317955 207437 204860 249380 253523 289765 295065 4021760 4386553 5959367 5777728 981560 1027213 277263 241644 258036 253309 288106 282534 275453 277986 196821 197043 639161 605291 1381582 1357125 405033 400300 581284 589583 718419 701624 746241 744831 779769 800300 765901 844090 1824519 1907265 1181774 1001745 637969 626628 756522 746984 781914 798034 818155 820427 919632 928849 4689766 4783981 39.65 71.4 1
10:04:32 2024-01-25 638149 628599 195887 192307 305160 311892 322193 318628 207946 205607 247842 255085 289088 293457 4007707 4290644 5972089 5782916 998189 1026231 275797 245505 252617 253521 287761 281303 276599 277400 197236 196871 649528 603993 1378966 1360977 404459 400897 583038 585959 726784 705254 742241 749911 787780 788811 762381 851481 1835129 1926913 1184179 989619 643932 631527 751523 754245 787716 791201 811784 825513 929667 921083 4590221 4786089 39.65 71.4 1
10:04:33 2024-01-25 632125 629489 195476 191926 304941 310535 319042 318578 206688 205607 249237 253383 289597 294573 4015760 4367826 5959092 5778793 979464 1024390 276608 241912 258072 253274 288395 282534 274839 277400 196406 197043 648119 605724 1385105 1356452 404459 399735 580464 588748 719628 701129 745453 746146 779769 799735 765828 844053 1823223 1907228 1209977 1001745 638423 625534 755985 747646 781360 798034 817536 820427 918297 928885 4696465 4797972 39.65 71.4 1
10:04:34 2024-01-25 639140 628599 195480 191931 304088 310535 321016 315157 207690 205710 248503 254944 289018 294583 4016567 4259321 5976377 5770664 999613 1027227 275762 242795 252653 253488 290545 281303 276336 277400 196959 197043 648119 603993 1395715 1360977 404746 400933 583487 586141 726784 705254 743335 750284 788338 789957 761265 854403 1835166 1931103 1198724 991767 641893 632011 752593 753641 787716 788802 811673 825513 927695 921083 4614819 4788620 39.75 71.4 1
10:04:35 2024-01-25 635829 629044 195750 192268 304941 310753 320459 318578 206751 205744 248752 252886 289932 294207 4020686 4339602 5965315 5773591 978145 1026608 276220 244636 254154 252112 288330 281339 274697 278181 196821 197179 645300 604403 1404065 1355623 405033 399667 585140 590665 722093 706253 744845 745088 781458 798043 765705 846606 1827114 1907451 1174934 998865 639367 631080 757505 747646 784136 793473 813910 824717 922319 926155 4637338 4797972 39.65 71.4 1
10:04:36 2024-01-25 634928 629220 195476 191931 304718 310064 320010 318801 206751 205744 248577 252851 291415 292019 4018895 4345461 5974693 5783634 978729 1025585 276256 242557 254154 252112 291088 281990 274803 278181 196406 197488 634992 607102 1379162 1355623 405033 399667 584013 590420 722093 705753 743225 745088 781458 793554 765705 847812 1825816 1901931 1194957 1000285 639367 631704 756928 747081 784136 793509 813947 823542 923688 927537 4633493 4788620 39.65 71.4 1
10:04:37 2024-01-25 632271 627712 195480 192049 305160 310100 320010 316145 208223 204434 248367 254788 288386 293913 4014680 4297999 5974693 5786013 996652 1028216 275620 243657 254154 252568 288021 286378 276049 277114 197236 196993 659394 600552 1386606 1359245 403600 399667 580160 587159 724727 700066 741677 750469 785767 792851 765901 852076 1831175 1937548 1208058 995300 641644 621943 751142 753366 783580 790504 818775 825513 920282 921083 4624629 4788620 39.75 71.4 1
10:04:38 2024-01-25 638454 629224 195476 192524 304232 311006 319974 317101 206964 205139 247775 254834 289738 293178 4009549 4315115 5976359 5774215 983661 1028216 276466 242622 254046 253735 287997 279685 276564 277790 196406 197591 650938 609205 1384356 1360977 406183 402286 585673 587081 720526 708295 742443 751374 786666 799735 761228 845930 1829875 1905213 1185540 996718 640277 632907 754775 749874 787716 798034 810629 821049 926042 927537 4624115 4786089 39.75 71.4 1
10:04:39 2024-01-25 629379 627712 196300 191455 306092 310064 320139 316623 207622 205139 249172 252675 289738 293913 4003056 4287504 5960199 5790009 998790 1027943 275655 243030 254082 253523 288802 282897 274678 278181 196959 197179 659394 602270 1408314 1358763 403600 400580 582215 590434 726784 701092 744393 750395 782010 793410 768144 850830 1831175 1918856 1208058 995996 643473 626454 754238 754245 780807 791097 820525 826725 919817 923876 4627932 4779268 39.75 71.4 1
10:04:40 2024-01-25 639451 629229 195480 192642 304045 311988 320495 317136 207609 205601 248752 255653 289263 292911 4012408 4321216 5968693 5770664 984165 1029678 277387 244768 254118 253558 288915 282661 277199 276372 197514 196564 641941 607760 1373512 1368300 406183 401149 583927 586406 720526 706180 744393 744794 788896 797738 761265 849020 1831175 1924476 1189307 992473 639822 630634 752207 748613 788869 798034 811784 820614 932504 927501 4624115 4783944 39.75 71.4 1
10:04:41 2024-01-25 645609 629044 195750 191757 305877 310029 322216 316623 207609 205139 248577 253486 289492 291984 4012408 4299632 5959367 5784262 996474 1026645 275127 243334 252653 253558 288802 282026 275311 278929 196300 197694 634992 604738 1387722 1347957 404459 403712 584684 590420 727543 704220 743753 751395 779732 793446 767021 851593 1831175 1916140 1183657 1001471 643932 629224 756522 755715 781914 793243 818738 824303 916964 919610 4642872 4788620 39.65 71.4 1
10:04:42 2024-01-25 634928 628335 196025 191931 305160 311988 319974 317207 206998 205601 248542 254265 288824 294740 4012408 4305275 5960723 5761206 982334 1025622 277669 243693 253973 253630 288802 282026 277040 276372 197514 197042 652347 607026 1401971 1366256 406183 400866 583899 587012 722188 704718 744648 746675 788896 799517 761265 849020 1831175 1919187 1206139 992473 638460 629919 752207 747683 789987 798034 811784 820688 928735 926155 4621328 4795454 39.65 71.4 1
10:04:43 2024-01-25 634657 629048 195750 191682 305232 309559 321016 316658 206998 205139 248577 254219 290178 293507 4008769 4318383 5950042 5796610 996769 1025622 274989 245469 253973 253842 288802 281881 274555 278769 197236 197385 639161 602270 1400442 1348485 403776 400862 583487 585613 726784 705082 746651 751537 781458 793410 768144 853155 1831175 1925367 1208058 1000322 643932 629261 755985 755252 781914 792842 820525 825550 919720 919538 4624115 4785208 39.75 71.4 1
10:04:44 2024-01-25 636658 628599 195480 191965 304267 311988 319750 317172 206998 205139 248752 255047 289061 296126 4012408 4308642 5943479 5761206 982334 1024240 277494 242388 254154 253309 288910 281881 277127 277114 197093 197385 652347 610079 1377389 1368724 406183 401433 583717 586141 720526 706290 744393 746233 788786 800300 761265 847812 1832320 1919187 1185540 993885 639822 630634 754317 749145 789987 798034 811784 820688 930122 927537 4624115 4785292 39.75 71.4 1
10:04:45 2024-01-25 631933 629484 196025 191965 306128 309812 320981 317136 207725 205567 248752 253486 289695 291851 4003056 4299595 5959367 5788158 995940 1025622 275797 243169 252725 253344 287160 282534 275191 278429 197406 197660 648119 602345 1411291 1354075 403776 403426 583854 591679 728331 702157 745035 751010 783189 796825 770396 853080 1831175 1928018 1187424 1000285 643932 628263 755850 755316 781914 793365 821110 827902 919817 919502 4637622 4795454 39.75 71.4 1
10:04:46 2024-01-25 635829 629039 196300 192722 305151 311952 319939 318061 206964 205710 248716 254443 289228 294868 4008769 4305275 5960685 5768286 985141 1025585 277494 242353 254514 253309 287761 282135 276528 276515 197160 197247 655166 607461 1385786 1371645 406183 400502 583754 585921 722701 705071 744170 747205 790575 800300 762885 853142 1831101 1921909 1209977 993013 640277 630597 753273 749271 789987 797998 811491 823022 932982 926773 4618527 4792922 39.75 71.4 1
10:04:47 2024-01-25 634662 629484 196025 191931 305196 309993 320981 316587 207864 205105 248716 254408 290585 293593 4008769 4308805 5957397 5796423 997364 1026027 275340 243304 254154 253663 286916 282135 274803 278573 196406 197797 645300 603600 1395031 1350294 404202 404284 583268 592206 727815 704037 745891 753068 784163 793374 769814 850756 1836054 1927369 1185540 1001745 643932 630861 757468 755852 781914 792806 821110 825513 919817 919538 4637338 4789504 39.65 71.4 1
10:04:48 2024-01-25 636048 628595 195750 191965 304932 311916 318972 317101 206688 205139 248542 254443 288671 293841 4008769 4311864 5968693 5768286 982334 1023956 277494 242761 254693 253309 288172 281936 277679 277169 197236 197179 643331 611253 1392981 1367232 407264 402497 585516 587849 722701 707683 746441 746800 788786 802529 762160 849020 1831175 1924747 1187424 995300 640277 631080 756298 748849 791108 799161 811784 825343 930085 928885 4627932 4786089 39.75 71.4 1
10:04:49 2024-01-25 631860 629484 196025 192272 306092 311193 320981 317101 207575 205105 248542 252886 289695 292394 4003056 4296468 5940717 5787044 995202 1023844 275340 245505 252725 253309 287160 282734 274803 278181 196959 197179 643331 600627 1389935 1351783 403886 400862 584684 590236 728184 704544 744384 751463 784163 795698 771164 855096 1833778 1919982 1208058 998138 645732 627303 754738 754245 781914 794490 821110 827902 921030 925840 4627932 4786089 39.65 71.4 1
10:04:50 2024-01-25 638543 628604 195476 192372 303662 311916 319939 317066 206964 205105 248367 255618 288386 293650 4003056 4299443 5959367 5744670 980935 1023844 277494 242726 254154 253630 287125 282135 277147 276515 197236 196974 652347 609931 1377356 1367753 406183 401433 583899 586556 722701 708098 746292 749330 791099 801887 761081 848871 1832320 1924637 1187424 992473 640277 631080 755413 749801 791108 798034 811784 825118 930122 927501 4618527 4786089 39.75 71.4 1
10:04:51 2024-01-25 633517 629493 196025 191935 306092 310029 321694 316844 207967 205710 248716 253663 290585 298352 4008769 4309065 5953428 5787044 998152 1023844 275568 243134 254154 253875 287857 282934 274803 278573 196959 197179 646709 601410 1401005 1352480 403886 400897 583899 590531 727815 704043 745230 753678 785448 793301 769667 856132 1834930 1929079 1187424 1000248 645578 628743 756522 755790 784136 792212 821105 827902 921122 926166 4629879 4792922 39.75 71.4 1
10:04:53 2024-01-25 638543 629039 195887 192533 304722 311952 320199 317136 207899 205710 248752 255583 288816 293806 4003056 4314804 5968693 5760062 982334 1024235 277494 242726 254693 253875 288373 281303 277378 277790 197196 197454 630822 609136 1377448 1364843 407049 402497 585140 587914 721546 708295 746539 746726 789831 802456 765139 848871 1832320 1923604 1187424 995188 640976 632870 755925 750781 790547 799508 813484 823392 932794 930199 4624629 4788700 39.65 71.4 1
10:04:54 2024-01-25 630168 629039 196300 191891 306523 310064 321016 317101 207864 205744 249137 253451 290051 295175 4012408 4299558 5958250 5787044 996694 1024134 275833 243134 254154 254088 287997 281367 274839 278181 197236 197179 657984 601414 1390759 1353701 404459 400897 583143 590439 727815 702121 744500 750405 783743 796788 772774 856280 1836236 1921505 1208058 1000274 645310 629517 755813 755852 783024 792806 821110 830439 921776 919502 4627018 4789504 39.75 71.4 1
10:04:55 2024-01-25 638320 628604 195476 192537 304227 311916 319974 317136 207575 205710 248752 255618 289263 293089 4005114 4308769 5968693 5744707 982334 1023828 277884 242557 254154 253309 287822 282135 277481 276515 197236 197145 643331 607760 1395128 1365692 406183 401433 583899 586593 720526 707292 745709 747205 788896 800300 761265 851921 1836054 1925276 1165690 993773 640976 630861 755376 751426 790998 800291 811784 822438 932097 929360 4618527 4788620 39.65 71.4 1
10:04:56 2024-01-25 631673 629044 196029 192406 306092 311817 320981 317136 207575 205710 248752 253663 289387 292019 4003056 4309065 5940717 5782916 996652 1023844 275568 243791 254154 253698 287160 282734 274803 278181 197098 197179 650938 601410 1384239 1351517 403886 400897 583899 590531 727299 702121 745453 754050 783153 793446 770396 853325 1833437 1928805 1187424 1001663 643932 628153 756485 756315 782950 795126 820998 827902 921030 919538 4627932 4786089 39.65 71.4 1
10:04:57 2024-01-25 639232 628313 195476 192502 304232 311988 320459 317172 207575 205567 248716 255618 288781 295175 4003056 4302205 5959924 5758908 982334 1024098 277494 242353 258254 253663 287761 282135 277378 277134 197236 197008 640551 607461 1381162 1367753 406183 401433 584013 587008 720526 706253 745560 746554 788797 799495 763462 848416 1829838 1922024 1187424 998738 641893 632687 756485 751203 788722 800182 811710 823905 930085 930163 4624629 4792922 39.65 71.4 1
10:04:58 2024-01-25 627245 628604 196433 191791 305517 310064 320981 317101 207725 205710 249137 252851 289897 293322 4008769 4309212 5959367 5787044 998152 1024860 276414 243134 254514 253875 287160 281548 275806 277790 197375 196598 650938 600627 1408349 1355623 404459 400862 582274 590439 727815 701588 744500 750973 784334 793482 770396 853689 1833778 1924305 1187424 996718 645272 629033 755776 755529 784136 795689 822829 828969 924396 924984 4621328 4787817 39.75 71.4 1
10:04:59 2024-01-25 639451 628568 195750 192602 304619 311845 320459 317136 207575 205710 248367 256011 289905 292678 4003056 4315020 5959367 5744707 982334 1025590 277494 244804 254154 253698 287997 282135 277768 277790 197236 197488 653756 609061 1377127 1364843 407049 399667 585140 587918 720526 708295 746516 747058 788896 800022 762885 849020 1831175 1924365 1209977 995300 640277 632907 755850 753030 793105 801423 813484 824530 934312 930053 4627932 4786089 39.65 71.4 1
10:05:00 2024-01-25 630602 629233 196576 191900 306775 312259 321016 319341 207946 205744 248752 252886 290858 293578 4003056 4302856 5962773 5792288 998978 1024098 276450 243339 254154 254197 287857 281667 275260 278573 197236 197179 655166 602853 1387415 1352480 404459 400933 583899 590531 728848 702194 746516 751537 784334 795588 770433 855185 1833778 1925637 1187424 998865 643932 628743 756522 755790 783988 796816 823304 829006 922430 926312 4635558 4795454 39.65 71.4 1
10:05:01 2024-01-25 639232 628604 195887 192861 304659 312646 321362 317136 207622 205567 248645 255618 289263 293358 4008769 4302363 5959367 5744745 982334 1023878 277884 242557 258254 254053 288470 282135 277448 276550 197514 197214 672078 605190 1398541 1369179 406183 399667 584013 587008 722641 706253 746096 746984 788797 800058 763499 849020 1831175 1921909 1209977 996718 640277 632907 755925 750781 790547 800291 813334 825006 934225 931584 4622314 4798091 39.75 71.4 1
10:05:02 2024-01-25 629297 629048 196304 192283 306523 312185 321669 317101 208009 205459 248716 252851 290506 293368 4000204 4296833 5950042 5782916 998940 1023844 275797 243099 254154 254088 287160 281367 274839 277790 197514 197214 644721 600627 1404172 1353701 403886 400897 582310 590439 727815 702157 744500 750973 784370 793446 770396 855185 1833778 1921381 1187424 995959 643932 627375 754775 755316 784136 793401 821110 830439 922156 926202 4622314 4792089 39.75 71.4 1
10:05:03 2024-01-25 639377 628866 195750 192771 304227 311988 320459 319115 207946 206031 248716 255832 289263 294955 4008769 4318018 5964169 5757046 982334 1023844 277494 242761 254514 254088 287997 282135 277768 277400 197236 197179 649528 609205 1374487 1364843 406183 399667 584726 587045 720562 708295 744808 747118 784324 800058 764583 849020 1831175 1916470 1189307 998138 642101 634253 756522 752074 788869 800291 811528 820688 928735 931581 4629600 4792278 39.75 71.4 1
10:05:04 2024-01-25 631088 629343 196233 191795 306415 311817 320624 317101 207946 205710 249273 253628 290585 292875 4005911 4309065 5959367 5778793 997479 1023118 275762 243134 254154 254088 287997 281170 276265 278181 197514 197488 653756 600552 1387932 1352480 404746 400933 583899 590531 728848 702194 746516 752111 784370 793482 770396 855831 1833778 1925637 1187424 998828 643932 628299 755850 756388 784136 793437 820748 829155 919595 924776 4629879 4794663 39.75 71.4 1
10:05:05 2024-01-25 639868 629384 195954 193331 304552 312758 320802 318061 208044 205601 248752 256046 289453 295447 4008769 4301648 5964444 5764172 982334 1021287 277494 242965 258072 254088 288978 281737 277573 278181 196571 197523 634992 609061 1400534 1362908 407338 402497 586831 588748 722641 709803 745718 749145 788896 800094 764041 849020 1831175 1924747 1189307 998138 641644 633804 756522 751389 791108 797729 811528 822438 932794 930199 4621328 4796360 39.65 71.4 1
10:05:06 2024-01-25 640108 629238 195639 193005 305021 311845 320352 317920 207772 205962 248400 255477 289905 292268 4003056 4305816 5965315 5744670 983736 1026087 277494 243134 254154 253663 288426 281303 277517 278181 196959 197488 649528 608044 1388466 1361805 407049 400299 587214 588349 722641 709803 746836 747719 788338 800058 764583 848416 1831175 1919187 1187424 998138 641188 633982 755888 752111 788869 800291 811491 820688 930049 930199 4618527 4779268 39.65 71.4 1
10:05:07 2024-01-25 629118 627385 196473 191686 306559 312259 320874 317031 207760 205676 249415 253597 290003 293556 4003056 4296769 5940717 5782916 996652 1024221 275568 243099 254154 253875 288172 281367 274839 278181 197236 197247 657984 600801 1384467 1353701 404746 401814 584753 590420 728848 702194 745453 751389 786666 793482 770396 854577 1833778 1927480 1189307 997428 643932 627375 758998 756388 784136 793437 819548 829155 920969 919574 4621328 4786089 39.65 71.4 1
10:05:08 2024-01-25 639451 628155 195476 192900 304650 312431 321671 320245 207760 205962 248645 255870 289088 294610 4008921 4302363 5959367 5744745 984870 1024098 277689 243099 258036 254053 290436 281936 277768 277400 197514 197454 652347 609061 1392201 1364843 407338 400264 585554 588331 722701 709300 745939 747719 788797 800094 765139 849020 1831175 1910611 1189307 998738 642101 634703 755995 753177 789987 802062 811565 823059 930122 930199 4627932 4788620 39.65 71.4 1
10:05:09 2024-01-25 629509 629039 200067 191896 306056 310971 321443 319566 207980 205893 250189 253135 289827 294740 4006334 4308992 5953251 5779910 994495 1028216 276359 243339 258254 253910 292614 281676 276528 277930 197514 197179 660274 600552 1413345 1355623 404202 400897 582178 588762 727815 702157 744393 752111 788338 793554 769269 855222 1836387 1938922 1187424 996718 643932 627375 754342 755316 784306 793437 821110 829845 923652 919574 4615230 4793110 39.65 71.4 1
10:05:10 2024-01-25 639451 629048 195476 192876 304945 311733 321016 317136 207980 206070 248503 255371 290344 293777 4007162 4305275 5955125 5744556 982334 1023844 277104 242761 254187 254088 288733 281303 277378 278181 196406 197832 644772 609061 1380011 1360977 407338 400580 587251 589694 722677 708083 747108 750469 788896 800094 765705 849020 1831175 1910977 1189307 998828 642101 634253 757004 753105 789987 800291 811565 820688 928735 931581 4614736 4779268 39.65 71.4 1
10:05:11 2024-01-25 629074 628155 199787 191931 306559 310499 321694 319079 207754 205744 249558 253595 289862 296894 4000613 4296922 5950042 5782916 998387 1025585 276149 243134 254514 254088 288802 284101 275453 278181 197514 197043 649528 600627 1385241 1355623 405033 400933 582306 590420 727815 705254 744500 752111 786666 793518 770396 856850 1833778 1927148 1187424 996718 645494 627375 755312 755316 784136 793437 820513 830337 922998 924812 4614736 4780132 39.75 71.4 1
10:05:12 2024-01-25 638320 628160 195824 193011 304151 311733 320981 318061 207899 205744 247984 255867 289298 294693 4011227 4307904 5955936 5744707 983924 1024013 277581 243439 252737 254053 287997 281737 277378 278110 197236 197523 630822 609061 1401619 1364843 407917 400616 587214 588748 723701 708656 747035 749604 784360 800094 765705 849020 1833778 1912973 1187424 995959 642101 633804 759489 754245 788869 797729 811565 820688 928771 930199 4614736 4779268 39.75 71.4 1
10:05:13 2024-01-25 627494 627712 196438 191970 306559 311006 320981 317136 207933 205601 249558 253451 290599 293877 4010522 4302363 5955936 5775376 998978 1024134 276220 243169 254257 254088 287020 281170 276105 278181 197375 197111 649000 600552 1417480 1355373 405033 400969 582215 590531 727182 702194 744393 750469 786629 793518 770433 855868 1833778 1925791 1189307 997428 643932 628299 755985 755790 784233 793437 820748 830337 922309 924127 4611936 4780132 39.75 71.4 1
10:05:14 2024-01-25 637967 627448 195471 193146 304722 311988 320945 318799 207899 205744 247984 255867 290178 292019 3996553 4302949 5966175 5759492 986548 1025585 278080 243134 258072 254088 290436 282519 277768 277364 197514 197179 650938 607461 1370645 1366293 407049 399667 585554 587081 722677 707793 744845 747683 788833 801258 764619 849020 1831175 1916103 1189307 998138 642101 634703 757468 752074 790547 797765 811565 823059 930158 933054 4614736 4779268 39.75 71.4 1
10:05:15 2024-01-25 628144 627716 199782 191935 306523 310788 321016 317136 207899 205744 249522 252886 290178 293913 3993704 4290644 5953251 5777713 999504 1028216 276272 243404 254154 254123 287796 281403 275260 278998 197236 197179 649759 600557 1396246 1352592 404849 401814 583899 592574 727619 704256 744918 753214 784370 793554 771562 855868 1835166 1937548 1189307 996718 643932 627375 754379 755316 784270 793437 819548 829845 923688 924812 4611936 4779268 39.65 71.4 1
10:05:16 2024-01-25 637967 628599 195476 192572 305187 311988 320459 317172 207933 205744 247984 255653 290303 298141 3993704 4307287 5963562 5768917 983699 1026756 277777 243404 255053 253948 288575 282135 277573 277400 197236 197625 650938 609931 1394780 1364843 407338 400264 586349 588894 723189 709803 747035 747021 788833 801592 765139 849020 1833778 1916470 1189307 998828 642101 633804 756338 753641 789717 797765 811565 823096 930122 931544 4621328 4779268 39.75 71.4 1
10:05:17 2024-01-25 629069 627716 196438 191593 306775 310971 321729 317172 208078 205744 249594 253451 290143 293841 4000204 4290192 5950887 5789583 997827 1026756 276078 243404 254837 253948 288802 283735 275275 278181 197236 197179 656575 600627 1406231 1355623 405033 401814 584013 589180 728775 705254 744505 752147 786629 793554 771562 857460 1833778 1921652 1187424 995959 645494 627855 755850 756388 784233 793473 822920 830337 922309 924812 4614736 4779268 39.75 71.4 1
10:05:18 2024-01-25 638320 627716 195585 193011 304156 311988 320981 318097 207754 205744 248367 256046 289738 293097 3993704 4305305 5955125 5751845 981316 1023660 277724 242691 254873 253948 288802 281592 277660 277647 197514 197797 633602 608627 1391365 1365879 408498 403141 586383 588748 722641 708119 748646 750740 788797 800130 765705 849020 1835082 1910977 1189307 998865 642558 634703 758379 753711 788869 797801 813332 823059 930122 930199 4628121 4788620 39.75 71.4 1
10:05:19 2024-01-25 628144 626794 199682 191935 306559 310788 320981 317172 207899 205601 249558 253628 290395 293841 3990859 4296745 5950042 5770558 996436 1026608 276359 243369 254979 254338 289045 282934 276421 277221 197931 197385 658865 602270 1391885 1356930 405607 400933 583853 588748 727815 703187 744393 754025 788833 798043 765901 855259 1840421 1938314 1193074 992473 645770 632011 754775 755657 791108 793509 816375 829746 927387 924818 4598791 4775863 39.65 71.4 1
10:05:20 2024-01-25 631986 629048 196025 192841 304864 311479 319974 319801 206964 205779 249172 253663 290178 293097 4003056 4345964 5950887 5761205 977224 1024134 277013 243369 256138 253842 288566 282934 275575 278965 197514 197763 639161 606592 1380341 1358900 406183 400933 587251 593234 724506 708295 746777 746590 786073 804803 770031 850189 1831175 1911360 1193074 1001745 640277 632907 759185 750936 784270 799161 819941 825476 927695 932835 4627932 4789504 39.75 71.4 1
10:05:21 2024-01-25 633951 629039 196300 192537 306092 313145 320981 316110 208874 207034 249101 256011 289263 293806 3999404 4280792 5942902 5769428 1000218 1024194 276644 243508 254728 255372 288879 282751 277712 277647 197931 197660 644721 604625 1388378 1362379 406183 402061 583854 588748 727299 706085 745989 755753 788761 793518 764746 855036 1843038 1940297 1196840 993885 647153 634703 755985 755620 792231 793401 816300 830439 930049 919538 4567842 4776723 39.75 71.4 1
10:05:22 2024-01-25 634660 628604 196025 192806 306088 311916 319974 319060 207575 205710 250332 253982 290520 293564 3999404 4357907 5950042 5769428 983736 1024102 278275 242761 253479 254691 287229 284064 276279 278821 197859 197729 660979 607461 1406638 1359245 407338 402570 583717 592210 723664 705254 747035 751277 785853 802423 771525 849020 1829677 1912716 1198463 1003171 641644 629261 756342 752074 783964 801213 820129 820688 923652 931581 4681418 4786089 39.75 71.4 1
10:05:23 2024-01-25 638270 627707 196029 192537 305877 310535 322444 316587 207933 206208 248716 255225 288983 293770 3999404 4237949 5953428 5764172 994482 1023844 274954 243543 258327 254088 289026 281844 277183 278393 197859 197625 649528 602895 1415409 1363074 405895 403158 588909 590310 730921 710159 746516 751389 788833 798916 767882 857423 1840421 1925745 1187424 989619 642101 632907 753273 752074 788869 798034 816300 829155 930122 928849 4537422 4774165 39.65 71.4 1
10:05:24 2024-01-25 630976 628595 196025 192537 304727 312937 320981 317136 208223 205105 249347 254443 290178 294269 3999404 4336582 5922066 5760062 991649 1023479 277494 243508 252725 254905 288172 282734 276564 278181 197236 197625 640551 610956 1381973 1355623 408498 401954 583754 592099 726158 705071 753804 754677 788896 799495 770396 851257 1831175 1920547 1185540 1005999 645770 629224 760833 755715 785972 799486 820748 825476 923688 930199 4680387 4788700 39.75 71.4 1
10:05:25 2024-01-25 636728 628604 200139 191961 306739 310064 320624 319060 207575 206386 249137 254443 289492 293082 3993704 4253003 5960685 5769766 986753 1025622 275568 243508 255253 253698 289347 282534 277378 278181 197375 197660 643678 600552 1398365 1363348 405460 405432 588881 590420 730921 711821 745342 751891 792258 798043 765139 858346 1842789 1934575 1196840 995300 645770 634519 758008 755852 791108 793473 815104 832151 932794 926129 4543283 4767358 39.65 71.4 1
10:05:26 2024-01-25 629302 627443 196025 192841 305877 311952 319974 320286 207899 205744 249594 254230 290178 293322 3993704 4364695 5950887 5764172 984864 1024134 276779 242761 253090 254123 286977 280974 276528 278181 197375 197660 639161 608118 1452214 1358007 407301 403104 584684 592983 723554 705107 750250 753678 786410 802279 772472 849020 1825946 1915430 1172357 1004599 642101 630375 759149 754714 787483 802414 820785 824266 926344 928552 4701888 4788620 39.65 71.4 1
10:05:27 2024-01-25 638085 628151 196029 192537 306523 310064 322444 318097 207899 206214 249137 255618 289589 293806 3996553 4237949 5950470 5764172 995351 1024960 275797 244294 258218 254123 289787 282135 277378 277930 197514 197523 649528 601840 1383643 1362908 404775 402734 589717 590361 730884 712327 745910 751927 792258 799626 767808 858197 1843038 1931103 1196840 991598 643932 634703 754342 754245 790547 797853 816300 830439 932794 929542 4537309 4770760 39.75 71.4 1
10:05:28 2024-01-25 629186 628604 196438 192837 305223 313413 320720 318061 208583 205424 249558 254443 292380 293564 3993704 4355394 5932263 5764172 991012 1023844 277047 243339 254728 254940 288172 286783 277183 278769 197514 197832 660979 609496 1378595 1353964 408498 401779 583899 590420 725791 707091 754009 753492 788786 804270 771378 848871 1830979 1920073 1185540 1004599 643015 630412 762347 755715 786565 800085 820785 825707 925033 931581 4687073 4788700 39.75 71.4 1
10:05:29 2024-01-25 638265 627716 196300 192541 306775 310100 322480 320472 207754 206421 248787 255225 289088 293564 3993704 4231930 5968693 5760062 987958 1025622 275568 243134 253479 253698 288671 282751 277183 278181 197375 197797 639161 600199 1391418 1362637 405033 402097 587338 590420 727473 710465 745318 753068 790989 799662 767845 857884 1841618 1927038 1178632 991730 643657 634703 753664 753988 791108 793473 815447 830337 931539 929542 4536799 4767358 39.75 71.4 1
10:05:30 2024-01-25 628857 628160 199840 192506 306128 312937 319490 317172 208223 205139 249558 254443 290143 292911 3993704 4361271 5933124 5751854 986473 1023844 276558 242726 254514 254834 287160 282934 276564 278181 197514 197626 640551 608193 1394398 1354001 407917 400264 583899 590420 724213 705254 750943 751129 788631 805409 774464 850762 1831016 1924092 1198463 1003131 643015 629188 758673 755316 785380 803619 824628 823022 923652 928552 4680387 4786089 39.75 71.4 1
10:05:31 2024-01-25 636732 627675 199827 191762 306509 310029 321016 319060 206998 206386 249137 254834 288983 293322 3990038 4240724 5968693 5768286 987457 1024134 276450 243134 253822 254088 288908 282734 276599 278573 197514 197832 640551 600552 1391583 1364843 405033 400862 587068 590420 727815 708119 744393 747719 792154 800684 768853 858769 1841618 1930766 1176783 992342 643932 634666 754840 754245 790547 798034 816338 830113 932097 930186 4535013 4770760 39.65 71.4 1
10:05:32 2024-01-25 628376 627680 196300 192876 305232 313413 320459 318317 208258 205105 249558 254478 290620 293599 3996553 4358550 5931391 5761280 984827 1024134 276913 242795 257962 255297 287160 281170 276528 278965 197514 197832 653756 606089 1401038 1355623 407338 400299 584013 590465 724213 705753 746740 753214 787780 802495 772693 850613 1833437 1919807 1192706 1003096 643015 629078 759631 754098 786365 801213 820822 824303 924211 935480 4696465 4788620 39.65 71.4 1
10:05:33 2024-01-25 638298 627675 196300 192576 306056 310064 322970 318061 207933 206386 248752 255261 290143 293913 3990038 4231930 5924037 5760062 998189 1027112 276220 244123 254154 254123 289347 282135 277378 278357 197514 197797 669217 602802 1378869 1360977 404812 403373 588918 590439 729606 710196 743753 753214 791101 800300 765865 858346 1842789 1927111 1193074 993050 645310 635567 755813 755741 792157 793328 817593 830439 932794 928885 4533877 4773318 39.75 71.4 1
10:05:34 2024-01-25 630602 627832 196025 192572 305661 312937 319714 317172 208078 205139 249558 254478 290873 293358 3993704 4355367 5931391 5761205 990078 1023844 278455 243508 254728 255297 287020 286783 277183 278769 197375 197832 650409 609931 1379824 1354001 408498 400933 583899 590420 724727 705254 752620 753748 788338 802423 772656 849020 1825909 1920147 1174241 1005281 644193 630861 760833 756351 788043 804830 825217 825707 926344 934230 4688516 4792922 39.65 71.4 1
10:05:35 2024-01-25 636307 628595 196469 192900 306992 312038 322707 320472 207609 206421 248752 255261 289940 293358 3996553 4231930 5968693 5769428 990078 1024098 275797 243543 253479 254123 288908 282751 276599 278181 197375 197797 648119 600552 1396986 1362637 405033 402698 588918 590531 728024 711004 745453 752111 788797 800094 769777 857124 1835166 1925637 1193074 991767 641893 633620 755850 753564 793356 801423 818589 828969 935627 932102 4583759 4786089 39.75 71.4 1
10:05:36 2024-01-25 635595 629224 196576 192537 305759 312682 320010 319779 208305 206065 249347 255082 289919 295226 3997354 4286518 5964444 5755956 982334 1024860 276586 243134 255289 254123 288470 282734 278159 277790 197514 197488 678596 606388 1394194 1370171 407917 400897 587251 588766 724727 709300 747035 750284 792292 802495 765705 850793 1835082 1925276 1191190 997428 642558 630920 756967 754640 794973 803619 817556 825364 935402 934857 4612882 4779268 39.75 71.4 1
10:05:37 2024-01-25 629379 628599 197048 192731 306992 310971 321991 318317 208258 206214 249344 253628 291062 293806 3993704 4287485 5950042 5778793 997877 1026385 276450 243543 258327 254478 288067 281482 275682 278769 197514 197488 659394 600552 1387045 1354662 405033 402734 583899 591791 729715 705753 745939 754282 788896 798043 774464 858346 1835129 1940297 1189307 995922 643932 629261 755985 755086 788869 799643 825142 833151 928242 927392 4623404 4785244 39.75 71.4 1
10:05:38 2024-01-25 637930 627438 196020 193181 304650 314145 321955 319530 208258 206214 248752 256046 290780 291984 3993704 4308690 5953251 5760062 984650 1025622 277689 243543 253302 254691 290228 282135 276599 279644 197375 197901 633602 609061 1378581 1360013 408498 402133 586140 592993 726269 711273 751514 749911 784324 802423 769269 850830 1833827 1911447 1202490 1004599 642101 632907 761375 753177 786602 798888 821110 830508 928790 935370 4622314 4788665 39.75 71.4 1
10:05:39 2024-01-25 634238 627498 196438 192576 306006 311479 321955 319115 208630 205105 249137 256046 289738 293913 3990859 4277919 5950887 5761205 999500 1026385 277494 243543 254910 255689 287997 286378 277963 278181 197931 197488 655166 603131 1379260 1360977 406183 402133 584647 589165 728331 707292 745984 756425 790952 797738 769269 857735 1840421 1943973 1189307 993885 647706 632907 756522 757779 792231 798034 819941 830337 931502 931581 4612882 4772932 39.75 71.4 1
10:05:40 2024-01-25 636695 628898 196264 192831 305872 311952 321016 318097 207933 207180 249308 254834 290338 292465 3994902 4309067 5950042 5755956 979539 1022659 276680 243543 253514 253733 288842 286378 276140 277530 197375 197832 646709 606462 1378462 1355623 407338 402133 588084 590592 726784 708155 751477 747719 788338 801294 769994 850830 1831175 1910006 1191190 1001745 642101 634253 761375 752111 788869 798924 819941 827939 928079 928479 4626154 4787817 39.75 71.4 1
10:05:41 2024-01-25 630445 627530 196576 192840 305984 311809 321777 317172 208292 204786 249558 255261 289713 295426 3990038 4278415 5945806 5769572 995277 1024134 276680 243543 258254 254513 287160 281438 276564 278573 197792 197523 660098 600557 1411288 1357088 406183 403053 583899 590048 729642 705753 745447 754282 790015 799171 773826 858346 1839115 1942491 1186948 997428 643932 630634 755850 755620 788869 798034 820822 830476 929011 928885 4610906 4793910 39.75 71.4 1
10:05:42 2024-01-25 639905 628014 195989 193516 305052 312830 321551 318436 208084 206208 248752 256046 289897 293358 3993704 4294700 5959367 5750697 984438 1024244 276621 243169 253514 254691 289171 286141 277768 277790 198070 197214 646111 605724 1389541 1370171 407338 400933 587251 590148 724727 707120 747072 750855 793486 802266 765705 852076 1835129 1922056 1191190 998865 643932 630992 759138 755316 792521 801249 815141 825513 934225 934304 4615230 4777441 39.75 71.4 1
10:05:43 2024-01-25 630814 627385 196995 192263 306955 311336 322301 318660 208119 206283 250153 253877 290178 293841 3992308 4293584 5942902 5769428 996474 1024134 276450 244089 257926 254905 288706 286546 276334 277564 197514 197901 632212 600855 1405891 1350825 406183 403976 585673 592737 729642 708619 746777 756425 786666 799171 774925 858071 1835166 1931103 1191190 1001033 646936 630634 756411 756762 786009 798034 825374 829871 925033 929542 4614736 4776723 39.75 71.4 1
10:05:44 2024-01-25 638320 628276 196624 193445 305804 313234 320838 318883 208409 206283 249941 256623 289897 293538 3993704 4304160 5964444 5761167 986680 1025585 276558 243134 253514 254656 288435 282934 277147 278181 198350 197454 665031 602270 1385935 1372115 406183 400862 587471 589583 727299 709084 746516 749838 793413 802459 767882 853325 1839078 1920180 1191190 998138 643015 635604 759090 755316 793356 802378 815683 825520 935549 928552 4621328 4786089 39.75 71.4 1
10:05:45 2024-01-25 629292 628595 196469 192561 308062 311703 322647 318660 208084 206283 250189 253842 290709 294561 3995735 4293584 5957673 5782475 998152 1024098 276644 243543 255216 254869 288838 281438 276069 279358 197792 197832 652347 600552 1394733 1351783 405895 403337 586383 591718 729072 706253 747072 755889 788338 799171 774925 858346 1837326 1930878 1191190 1001745 646691 631080 758612 756762 785807 798034 824363 832744 923652 929527 4618527 4776723 39.75 71.4 1
10:05:46 2024-01-25 637410 627639 196025 192841 305151 313603 321408 320699 207980 206214 249415 255870 289562 293663 3999767 4293011 5968956 5758908 985741 1026231 277884 243099 253514 254088 288978 282734 277342 277790 198070 197008 665031 602270 1381039 1370171 406183 400862 587251 589583 726784 710307 748997 749714 793413 802495 767322 853362 1836387 1925601 1191190 993885 642101 632907 760081 754245 793356 799486 816375 829118 935549 932835 4609121 4780132 39.75 71.4 1
10:05:47 2024-01-25 632787 628604 196300 192810 306523 310971 322444 319304 208305 206179 249308 255158 290696 293777 3996909 4299443 5922066 5777665 995940 1023844 276608 244530 252702 254869 288978 281367 276105 278174 197514 197901 645300 602480 1388732 1350825 406183 404225 586831 592665 729642 709300 749270 755753 787743 800300 774925 857087 1835129 1931103 1191190 1001745 647153 631080 758673 759618 785380 798034 824986 834045 923652 929505 4614736 4780132 39.75 71.4 1
10:05:48 2024-01-25 636695 627680 196300 193181 305196 312937 321694 318543 208258 206208 250397 256337 292449 296857 4006334 4296883 5968693 5764775 987958 1023844 278080 243474 254046 254980 289593 282934 277378 278181 198489 197488 666440 602270 1383210 1370171 406183 400862 588501 590148 727815 709120 746516 749874 793450 802229 767322 853325 1836387 1921615 1191190 993885 642101 633804 755850 754245 795339 800085 816338 829155 935549 931581 4602544 4780132 39.65 71.4 1
10:05:49 2024-01-25 631832 629044 196304 192845 306056 312185 322707 317136 208258 206208 249522 255047 290541 294156 3996269 4318137 5929665 5754800 990786 1026571 276839 243508 254873 255654 288575 281403 277235 278965 197792 197797 648119 610006 1377824 1355623 408045 402133 585140 590429 726269 708295 753804 755215 784288 801222 772619 853052 1835082 1924637 1185540 1006746 647338 631974 762454 756762 788869 800085 822883 827902 928352 932175 4657967 4786089 39.75 71.4 1
10:05:50 2024-01-25 636732 627191 195656 192506 306987 311952 320684 319543 208223 206421 249522 255225 289624 295605 4001767 4279723 5983228 5777803 988864 1023844 276381 244425 256319 254088 288873 282734 277378 278769 197684 197625 653756 600199 1388338 1363875 405607 403301 589005 591679 728502 710698 746091 752111 791064 801822 768108 858346 1840421 1925855 1191190 991730 643015 634253 756522 754177 793356 798924 820525 829770 935512 932175 4580905 4776723 39.75 71.4 1
10:05:51 2024-01-25 632573 628599 196304 193146 305768 311006 322611 317101 208583 206065 249522 255225 290373 298352 3990038 4314790 5927800 5763761 990786 1023844 277263 244294 254639 255261 291706 283498 277111 278769 197514 197832 648119 607894 1389211 1349868 405750 404510 585668 592628 728331 707793 751143 756425 787780 800058 772656 853288 1837857 1919807 1211896 1007463 647615 631974 762454 756762 788869 800049 820785 827939 927695 931581 4661630 4790565 39.75 71.4 1
10:05:52 2024-01-25 636281 627191 200460 191917 306982 311697 321016 319768 207864 206386 249312 255225 290143 293913 3993704 4240966 5974693 5744556 994243 1026719 275620 244259 253444 254123 289787 282734 277517 278821 197514 197797 649528 601410 1395441 1362158 406183 404545 588918 590531 731228 710698 744845 754677 791101 801432 768417 859570 1840421 1931103 1196840 991026 643015 634703 754342 754245 791108 800291 818700 830337 932794 931516 4552688 4770760 39.75 71.4 1
10:05:53 2024-01-25 629069 628604 196576 192976 305160 313413 320945 317101 208728 205567 249558 254443 290178 293322 3984352 4343041 5946612 5790656 981353 1025953 278526 243164 256319 254764 287962 281539 276564 278965 197514 198210 669043 604069 1382304 1355623 407338 403426 585668 591754 724727 707292 746703 752074 788338 807108 774925 848343 1831175 1912803 1194957 1004599 642101 631080 761375 753566 786528 802414 820785 825513 928352 933877 4687073 4780132 39.75 71.4 1
10:05:54 2024-01-25 637637 627196 196438 192541 306128 310029 322970 318543 208223 206421 249137 255832 290991 293564 3984352 4226971 5940717 5744443 1000218 1026719 276926 244530 254046 255121 289409 281990 277963 278181 197792 197797 652347 603993 1380930 1360977 407338 404581 587214 590236 733001 709803 747035 755657 793450 800032 765901 862174 1843038 1932702 1186027 994592 646691 630956 756928 756388 793084 798034 817536 832305 935549 929542 4534067 4770760 39.75 71.4 1
10:05:55 2024-01-25 630929 628595 196576 192828 306092 313377 320459 319060 208223 206065 250120 254408 290178 293322 3990038 4348994 5941575 5764111 980605 1028576 277387 244154 254544 253948 288978 283735 275927 279555 197514 197832 637771 605724 1387597 1359049 408498 402061 588501 592628 725754 709042 753804 749182 788338 802531 772619 854988 1831175 1912716 1196840 1003884 641893 633804 761375 752993 788274 800049 823647 829746 927387 933877 4649835 4783544 39.75 71.4 1
10:05:56 2024-01-25 636732 627675 196580 192841 306559 311952 322970 317066 208728 206386 249137 256011 288983 293663 3984352 4241189 5950042 5758908 999353 1028068 277244 244425 254082 255334 288768 282697 278123 278697 198070 197729 643331 604064 1387188 1360977 407049 406008 586739 590420 729615 709803 744551 758465 793304 799171 765865 860833 1843038 1937548 1170151 995300 647615 634526 756338 758001 793356 798034 817536 832305 936875 928849 4539706 4770760 39.65 71.4 1
10:05:57 2024-01-25 630893 628599 196300 192841 306092 311916 320459 319803 208009 206065 250296 254443 289695 295503 3992886 4355360 5940442 5760062 982334 1023844 278488 245563 256319 255407 290436 284137 276386 279358 197931 197729 640551 606188 1415252 1359478 407338 400897 585668 592628 726824 707756 746740 753177 788896 806999 774925 848343 1825946 1914160 1204220 1004599 642101 631974 760870 755316 786565 802450 823156 825476 927695 933877 4690420 4780132 39.65 71.4 1
10:05:58 2024-01-25 636511 627639 196580 192537 306982 310499 322934 318097 207876 206421 249312 255618 289897 293494 3987194 4228677 5962773 5744858 994569 1025315 275833 244294 254691 254623 292332 282515 277693 278965 198070 197729 654276 603131 1387258 1362158 406183 404545 589005 590420 729642 712253 748076 753604 792292 799459 768108 860108 1840421 1929735 1194957 991026 643015 634703 755449 755252 792793 797765 819941 830374 934152 932835 4550423 4767358 39.65 71.4 1
10:05:59 2024-01-25 629329 628604 196025 193216 305160 313413 321694 317136 209235 205710 249558 255047 289897 293564 3990038 4330350 5922066 5758908 987958 1023844 276813 244447 253090 255654 287997 283863 277127 279447 198070 198349 640551 609205 1384913 1359478 409661 403712 585444 591718 726269 707292 753692 755095 789831 802495 774925 850793 1828182 1921638 1178007 1003884 643932 631080 760297 756388 788310 802450 824363 825513 927686 933877 4680387 4776723 39.75 71.4 1
10:06:00 2024-01-25 636732 627712 200067 192238 306996 312185 321991 319060 207899 206421 249137 255261 290178 294476 3984352 4240910 5968693 5761205 991003 1024139 275797 244089 253479 254197 289787 282534 277378 278821 198350 198521 650938 603562 1404319 1363348 406183 404402 590554 592099 733001 711237 746468 754282 792852 802382 769814 860796 1840421 1927199 1196840 991767 643473 630920 755850 755316 791977 798924 819941 832894 934188 934339 4558837 4770760 39.75 71.4 1
10:06:01 2024-01-25 630103 628604 196025 193146 305196 313890 321920 317136 209305 205139 249558 255047 290178 293564 3990038 4343041 5931391 5754800 986548 1023374 276813 243134 258363 255297 287657 282934 277183 278965 197514 197832 640551 610079 1386708 1360145 409370 401954 585700 593474 726710 707482 752970 755289 788896 802531 774925 854061 1829297 1919187 1200382 1003847 644654 631080 760297 755790 788274 802486 824404 826725 926381 933877 4688136 4780132 39.75 71.4 1
10:06:02 2024-01-25 636732 627716 196576 192368 306987 310499 321694 319096 207899 206421 249172 255225 290178 293806 3984352 4235734 5950042 5754800 996769 1023374 276220 244294 258218 254691 290228 282534 277573 278573 197514 197832 639161 600865 1390650 1361805 406975 405934 590135 592099 731960 713340 746502 753455 793383 800866 765865 857563 1842789 1934768 1208140 994592 646691 630956 759164 755620 793356 793545 817536 833525 936256 929542 4536799 4760564 39.75 71.5 1
10:06:03 2024-01-25 628144 627200 196300 192841 306020 311988 319974 319096 208223 205744 249558 254478 290178 295175 3990038 4352169 5949767 5744707 978767 1021205 277299 242795 254685 254478 288400 281403 276105 278769 197514 197866 648119 605767 1383201 1355623 408498 403712 588808 595476 725717 709766 751291 751277 788750 802351 773605 852682 1825983 1912716 1196840 1005281 642101 632907 761375 753711 788604 801813 820748 827939 927387 935269 4681022 4779268 39.75 71.5 1
10:06:04 2024-01-25 637410 627228 196300 192702 306550 311006 323005 316587 207911 206421 248752 256046 290178 293806 3990038 4225921 5940717 5760062 994606 1023865 276220 244294 253090 254869 290123 282534 277679 278573 197514 197832 643331 600512 1391580 1361805 405607 403941 590554 591988 731960 713847 746516 754172 793383 801395 770068 861949 1843038 1927148 1198724 991026 645310 630920 755275 755316 791108 797780 818775 834120 934850 930199 4535658 4760564 39.75 71.4 1
10:06:05 2024-01-25 636732 626758 199822 192876 306992 312259 322480 319025 207899 206455 249522 255618 290620 294440 3984352 4231930 5960199 5760062 988864 1024098 276644 243543 253514 254233 288834 282934 277378 278965 197514 197832 640551 601133 1405952 1361880 405895 403337 589754 588967 729642 711273 746367 755827 793309 801923 770068 860796 1845555 1936589 1182330 994592 646230 634562 756522 757947 795612 799726 818700 832305 935512 930053 4530327 4767358 39.75 71.5 1
10:06:06 2024-01-25 630071 628595 200103 193181 306559 313413 320459 319060 208652 205779 250156 254478 289703 293358 3993704 4345650 5945806 5764172 985066 1023844 277338 243508 253479 255689 288032 281539 277183 278965 197514 197832 648119 606052 1414490 1360013 408498 400933 585668 592801 724727 707091 748974 755289 789831 806854 774704 854213 1830346 1918219 1196544 1005993 643732 631974 760799 755316 787679 805971 825693 825476 927695 935893 4700406 4782677 39.75 71.5 1
10:06:07 2024-01-25 636474 627237 196438 192845 306987 310535 322480 318578 208223 206455 249172 255618 289492 293748 3981513 4225921 5959367 5761318 992486 1025622 276220 244294 258181 254691 289822 282734 277378 278769 197370 197832 661684 602089 1380845 1361942 406183 404222 585744 590465 729678 711273 744023 753604 792292 803629 770501 860609 1844242 1938463 1178632 993050 645770 636506 755813 755715 793356 799161 818775 833783 938204 930199 4530327 4760564 39.75 71.4 1
10:06:08 2024-01-25 627485 627703 199822 192876 305877 313567 320459 318061 208583 205710 249558 254478 290620 293650 3980673 4349065 5932263 5744707 982334 1023844 278275 242761 253514 255015 287125 281667 276564 278965 197514 197797 640551 606113 1405415 1357125 407628 400897 585554 592346 724727 707793 750943 753214 789043 806514 774925 853155 1833437 1919807 1187424 1005277 643015 630934 761915 755778 788604 802414 823156 825513 928352 938099 4675073 4782846 39.75 71.4 1
10:06:09 2024-01-25 638320 627712 196442 192841 306119 311733 322611 316844 208630 206386 248787 256046 290178 293599 3984352 4225921 5940717 5754800 1000288 1025416 277494 244294 254154 255689 288978 282534 278534 278573 198070 197797 652347 603993 1380635 1361805 407917 404510 586383 590420 730711 707084 748997 756278 793486 800300 767564 860039 1842789 1946240 1213815 996600 649467 636506 758636 759908 795612 797889 820376 833488 934152 927537 4583759 4760564 39.75 71.4 1
10:06:10 2024-01-25 630598 628458 199782 193236 306092 311952 320495 320063 207899 206243 250120 254443 291415 293358 3984352 4333412 5936488 5754800 978841 1023374 277494 244036 254294 254123 288908 281548 276528 277530 197514 197901 639161 604403 1379162 1359049 407917 403053 589005 594417 725385 709193 750609 751010 784288 807108 774925 853325 1829875 1911089 1204220 1006717 643732 634106 763536 754565 788722 805971 824628 828969 932280 936591 4661367 4789504 39.75 71.4 1
10:06:11 2024-01-25 637410 627680 196433 192871 306119 312185 323005 317101 208292 206386 249137 256046 289940 294476 3984352 4225921 5940717 5764172 995351 1025745 276256 244329 257962 254980 289787 282334 277768 278965 197931 197866 657280 604538 1377281 1360977 406183 404617 586140 591951 731782 711310 745939 754282 793450 802420 769269 857526 1843038 1929735 1156761 991767 644812 636432 756448 756351 793105 802557 820998 833301 935366 934120 4545914 4767982 39.75 71.4 1
10:06:12 2024-01-25 631014 629224 199678 193185 305196 313782 321955 317207 208909 205744 249594 255047 290620 293599 3984352 4324578 5922066 5750697 985066 1023469 276813 243134 253479 255297 288172 281438 277183 278965 197514 197832 639161 609061 1431543 1360977 408498 400969 585554 592628 725754 708098 751514 754677 784360 802567 774925 853325 1831175 1916140 1181774 1004599 645272 632011 764087 759258 790288 802342 826797 827164 928205 936807 4681456 4773318 39.75 71.4 1
10:06:13 2024-01-25 640603 629048 196576 192806 306992 310064 322970 318954 208154 206455 249273 255653 289940 293806 3975000 4199491 5931391 5750697 998189 1024171 277494 244089 254154 255297 288908 282534 278159 278181 198035 197866 649528 603993 1374962 1362908 407917 404828 587251 590420 731782 709156 747072 754590 794646 799171 769702 859428 1843038 1934805 1187876 995300 645832 634562 756448 754874 795575 797780 820519 835123 937429 930053 4527990 4760564 39.75 71.4 1
10:06:14 2024-01-25 628413 629112 196295 193381 307163 312615 320010 321836 208078 205779 250046 254443 290620 293500 3984352 4345964 5940717 5736426 978145 1022393 277494 243508 254294 254720 288032 281455 276564 277423 197514 197832 648119 605445 1383201 1357088 407917 400933 587251 594630 724727 707120 751514 752111 788896 808266 774925 853362 1829875 1912720 1198724 1004599 642101 632907 761375 754245 788869 802447 824516 833007 931502 938319 4603450 4782657 39.75 71.5 1
10:06:15 2024-01-25 634653 627675 199822 192841 306555 313961 323955 317066 209102 205744 249558 256046 290038 293877 3975000 4250023 5932263 5750697 998077 1025443 277494 243613 257926 255760 288575 286783 278338 278181 198350 197832 644721 603131 1378966 1359867 407338 403941 585554 590420 728575 708797 747035 756167 793486 797774 770396 858346 1843038 1941185 1193074 995300 649088 634562 757004 759016 793422 798034 818775 836839 938959 931581 4545033 4773224 39.75 71.5 1
10:06:16 2024-01-25 631088 629120 196580 193046 306119 313072 320720 320299 208015 206243 250296 254265 290620 293358 3984784 4302637 5936488 5751854 978841 1021282 277494 244373 254720 254478 288776 281403 276599 277301 197514 197901 645300 606537 1388081 1359049 407917 402734 588918 591463 726784 709156 753804 751426 784324 808248 774925 852719 1831175 1918062 1178007 1004599 642558 632459 761375 754245 788869 802486 824400 827976 930440 939467 4636465 4785244 39.75 71.4 1
10:06:17 2024-01-25 632625 627014 196995 193010 305984 311952 322180 317101 208943 205744 249344 255800 289492 294525 3978677 4265767 5940717 5750512 999504 1024134 277494 243543 253090 255689 288212 286414 278159 278181 198070 197832 660098 602270 1388676 1360977 407338 403373 585140 590420 729373 708295 744661 756835 793450 797774 771562 859607 1841729 1943985 1196840 993885 648627 630956 756522 759016 793386 798034 818775 834192 936875 928885 4560712 4769006 39.75 71.4 1
10:06:18 2024-01-25 631088 628670 196580 193005 306667 311845 320802 320028 208159 206099 250367 254478 290709 293734 3984352 4330134 5936488 5754800 979539 1023573 277299 243543 254329 254088 288435 281438 277114 277530 197514 197866 645300 606462 1380341 1359867 407917 402734 588918 594417 726784 708656 753156 752111 784324 808248 774925 852472 1831175 1912803 1181774 1004599 642101 632011 761375 754245 788310 802486 823193 826725 927387 935269 4674520 4786901 39.75 71.4 1
10:06:19 2024-01-25 639182 627444 196580 193005 306667 310829 323736 318624 208700 207284 249065 255797 289695 293574 3992886 4231611 5938969 5744858 996769 1026756 277299 244259 254693 254869 289717 282734 277768 278769 197648 197797 652539 603993 1381814 1360977 407917 404756 589754 590420 732819 711200 749233 756425 795171 801432 768108 860039 1843038 1938463 1202490 993885 646691 634526 756522 757332 793356 799161 818738 832268 938204 930199 4524471 4765339 39.75 71.4 1
10:06:20 2024-01-25 630080 629227 196469 192970 306843 313460 320542 318918 208665 206105 250505 255015 290108 293681 3986357 4352168 5938079 5744594 981353 1023844 278275 243099 253903 255158 287962 281667 276528 278965 197792 197832 640551 605445 1393241 1355623 407917 400897 585554 591463 724727 708295 750335 753177 788896 807085 774925 854101 1827114 1915430 1213815 1004599 642558 631974 761375 756388 788832 802450 823741 827276 929011 936555 4684366 4776723 39.75 71.4 1
10:06:21 2024-01-25 638039 628781 196883 192865 306739 310829 323544 318883 208804 206352 249344 255621 290612 295595 3983513 4217316 5944082 5744745 999575 1023844 277494 244054 254154 255654 289585 282934 278159 278965 198070 197797 649528 603993 1379456 1362908 407917 405437 587214 590420 732264 709120 750594 756799 795734 800300 768108 863889 1844348 1938922 1193423 995300 648540 635458 759185 756762 795047 799161 819932 834711 936875 930199 4535013 4764786 39.75 71.4 1
10:06:22 2024-01-25 628821 628604 200094 193166 306514 312615 320696 320370 208119 206283 250189 254303 290197 295275 3986357 4342790 5931391 5754178 978145 1023844 277884 243508 254863 254869 288873 282360 276528 279358 197514 197866 646709 605800 1403756 1355623 408207 402097 588588 594380 726784 710307 750071 752074 790015 808248 774925 855831 1831175 1915246 1198724 1004599 643015 634703 763536 755316 788869 802378 822535 830337 930768 936591 4679098 4780132 39.75 71.4 1
10:06:23 2024-01-25 637821 627196 196438 192976 306523 312396 323664 319566 208630 206248 249205 255941 289897 296214 3979198 4256076 5942902 5765963 998076 1026719 277884 243578 253444 255654 287857 281438 277768 278181 198350 197797 652347 602270 1392131 1360977 407338 403373 585801 590531 731476 708295 746468 758576 792816 800658 772656 860796 1843038 1943051 1194957 994592 649549 634703 757468 761205 793386 798034 820525 834118 935549 928849 4549085 4761388 39.75 71.4 1
10:06:24 2024-01-25 631158 628974 196576 193146 306555 311952 321016 320513 207911 206248 250046 254162 290745 295669 3984634 4311081 5931391 5749529 976753 1023844 278080 244154 254259 254053 288908 281367 276207 277917 197514 197832 646709 605724 1380132 1355623 408498 403337 590172 592263 728848 710196 754491 752074 790015 802531 773204 854540 1833778 1912716 1200607 1003884 643473 635332 762454 754245 788869 801213 822866 830337 930049 935196 4634550 4774165 39.75 71.5 1
10:06:25 2024-01-25 636460 626749 196576 192572 306092 313072 322970 317066 208874 206065 249273 256517 289897 296288 3975215 4250609 5939848 5754631 995940 1023844 276644 246469 253479 254980 288802 281403 277378 278181 198210 197578 662212 601410 1379649 1359478 407049 403337 585554 591679 731192 706290 747035 758576 791101 801222 771488 860833 1840421 1942328 1187424 995300 649549 634703 757468 760055 793356 797765 821110 834045 931465 928849 4586600 4761388 39.75 71.5 1
10:06:26 2024-01-25 633095 628599 200094 193150 306559 311988 321955 320028 206964 206386 249558 254408 289897 295546 3987778 4292216 5936902 5740527 977533 1025805 277884 243543 253479 254478 290228 282334 277235 279555 197514 198452 633602 608768 1391695 1359478 408498 403337 589492 593960 728331 712820 754766 752074 790542 802531 773789 855794 1833778 1911360 1204373 1003884 643932 630956 763536 755316 791669 802414 823453 830337 930122 933841 4618527 4774165 39.75 71.5 1
10:06:27 2024-01-25 635773 626721 196571 193146 306955 311988 322898 317066 209340 206065 249522 256046 290143 293913 3984892 4273857 5949906 5761205 997326 1023844 277494 244425 256101 255654 287962 281403 278159 278181 198629 197729 657984 602270 1375841 1360977 407338 403337 585554 590531 729642 708295 744514 758502 792852 800658 772619 861230 1841302 1943973 1185540 996718 647615 632870 757468 761205 793356 797729 822869 832305 932794 930199 4605115 4767358 39.65 71.4 1
10:06:28 2024-01-25 636732 628590 196576 193537 306123 311988 322408 318097 208258 206455 249137 256011 292232 291984 3983513 4290601 5946557 5735313 981353 1023844 278275 244036 253479 254869 291257 282515 278159 278965 197514 197866 651149 609205 1394640 1364843 408081 403301 589754 592099 726784 714372 753692 755353 794609 807108 768108 853288 1835129 1912716 1198969 1003171 646691 635495 763536 755715 792231 802450 821110 830337 934152 933877 4615230 4774165 39.75 71.4 1
10:06:29 2024-01-25 632714 627200 200103 192976 306559 312791 321955 317136 209235 205710 249522 256011 289703 294668 3980673 4247530 5946557 5744971 993660 1023734 277315 244089 253479 255372 287125 282492 277517 279358 198350 197797 669259 602422 1381814 1360836 407338 404225 585554 588962 731769 708295 747108 756762 792816 802420 773789 863443 1840421 1944087 1191190 995300 649549 633804 758083 762321 794802 800049 820748 832268 934115 930199 4602544 4764786 39.75 71.4 1
10:06:30 2024-01-25 634690 628599 200103 193146 306982 311988 320660 320028 207911 206455 249558 254834 290745 292671 3980673 4299887 5943832 5761318 979501 1023499 277315 244119 255595 254338 290193 281367 277253 278172 197792 198867 666440 607026 1389497 1357933 408498 404366 589492 594417 727473 711310 754766 751463 789948 808248 774925 856477 1832476 1912803 1200607 1004599 643932 630920 762963 755316 791108 802414 823156 832151 930122 937952 4640652 4770760 39.75 71.4 1
10:06:31 2024-01-25 636732 627639 200072 193216 306523 311988 323688 317136 209200 206386 249522 256046 289897 293841 3980673 4247407 5938656 5744443 1000143 1026756 277741 246192 255595 255548 290436 283735 278159 278181 198070 197797 642784 603135 1381814 1359478 407917 404225 585554 591915 729738 709300 747035 758443 793450 800058 771525 860182 1843038 1943599 1196840 994592 649549 634562 758008 761205 793386 799161 819941 834711 938204 930199 4536799 4757993 39.75 71.5 1
10:06:32 2024-01-25 629338 628568 196438 193146 306052 311667 320459 320513 207899 206065 250296 254443 290585 293650 3975000 4324033 5922066 5760085 979914 1026719 277777 243439 254936 254909 290436 284137 276386 279752 197931 197866 648119 606187 1388676 1362271 409079 402097 589754 595978 727299 711821 753692 756200 790575 807085 774925 857087 1831175 1915430 1198724 1006030 643473 634703 763536 755316 788869 802414 822535 830337 930085 937952 4656149 4767358 39.75 71.4 1
10:06:33 2024-01-25 637406 627196 200103 192841 306523 311988 323952 317101 208728 206421 249101 256046 290178 293841 3980673 4235167 5944082 5750697 1000143 1028835 278060 244530 254441 255584 289642 282897 278943 279358 198070 198280 641941 603993 1382813 1362908 408207 405506 587471 590531 733375 710123 749233 760150 795771 801432 769269 864477 1844348 1937548 1191574 995300 649467 635495 759185 757742 793386 800291 821110 833525 937540 932835 4530640 4761388 39.75 71.5 1
10:06:34 2024-01-25 638538 628595 200139 193181 306775 313072 323688 318578 208258 207065 249522 256046 290823 294440 3980673 4248627 5944863 5757197 1000407 1023844 277494 244259 255558 256194 290846 283626 278943 278965 198350 197763 652523 604446 1379847 1363348 408498 404474 586799 591679 729642 710160 747035 758979 795171 798897 772509 860833 1845659 1938463 1189725 994592 649549 635495 759185 760630 794936 800291 821110 834748 935549 930199 4567842 4761388 39.75 71.4 1
10:06:35 2024-01-25 631014 627716 200139 193146 306992 311988 320174 320028 208416 206065 250296 254443 289897 293215 3977835 4339752 5948508 5749529 978841 1023113 277494 243578 254650 254656 291257 284503 277003 279716 198070 198349 640551 605724 1384573 1360215 409079 403122 590135 594380 727815 710196 753692 753380 791136 809390 774925 855831 1835082 1915430 1198724 1004599 643932 630920 762963 754245 789987 802414 823156 832151 930049 936591 4653388 4767358 39.75 71.4 1
10:06:36 2024-01-25 636728 627196 200072 193046 306955 311988 323424 317101 208874 206352 249347 256046 290178 293913 3976978 4238135 5931391 5736426 998115 1024098 277494 244544 254154 255689 289347 286746 278407 278821 198314 198210 652347 603993 1381374 1362271 408498 405579 587214 592113 733001 710159 749233 758479 796771 802566 770396 860833 1844348 1944121 1176783 994592 649549 634562 758612 761205 795107 799161 820525 834785 938292 930199 4527096 4757993 39.75 71.4 1
10:06:37 2024-01-25 629302 627680 196576 192845 306559 311988 320459 320063 208223 206065 250332 254443 290620 293578 3975000 4324033 5914605 5742502 976753 1023844 278080 243578 253514 254088 289787 281367 276564 278389 197514 198867 646709 608375 1402376 1358513 409079 403797 590591 594234 728848 713340 753357 751389 789984 808248 774667 857542 1825909 1912716 1194957 1005993 643015 634703 762995 754714 788869 802450 823156 830337 930085 936591 4662233 4774165 39.75 71.4 1
10:06:38 2024-01-25 637396 625828 196576 193006 306559 313145 323952 317136 208728 206421 249312 256046 290178 293806 3975000 4216406 5922066 5741332 998189 1024230 277884 244670 254154 255297 289787 282534 278159 278769 197931 197866 650938 605724 1383747 1365288 409370 405687 589129 592099 733784 713163 750785 759533 795734 799495 769269 864451 1849601 1938922 1187876 995300 649467 636506 758673 756167 793349 800049 822280 832305 936875 928515 4562094 4757993 39.75 71.4 1
10:06:39 2024-01-25 630080 628595 195740 193752 305187 312973 322480 317136 209235 205744 250381 255261 290620 294269 3972168 4309137 5904326 5741055 989371 1023844 276813 243543 253090 255689 288531 281403 277768 278965 198363 197832 659041 609931 1374665 1358238 410830 405897 586652 593896 728848 709263 755767 762738 793383 806963 777081 853325 1833778 1928130 1176783 1007463 645770 632907 764050 760384 791108 802558 827448 830337 928698 935233 4648933 4769916 39.75 71.4 1
10:06:40 2024-01-25 635825 626753 200527 191926 305991 311703 320981 320063 207899 206421 249558 255618 290178 294198 3975000 4229684 5930576 5749529 996769 1026385 277494 244329 258254 254905 289787 282534 277963 278965 198070 197866 649528 605724 1380635 1360977 408207 405506 590554 592867 735090 713847 750757 758576 795625 802566 771164 864488 1845659 1934768 1200607 994468 647615 635458 758083 756726 793349 802411 821110 829908 935549 928552 4563155 4757993 39.75 71.5 1
10:06:41 2024-01-25 631014 627712 195892 193792 305191 312462 322970 317136 208810 205744 249522 255261 291415 291971 3975000 4296745 5899213 5731966 990942 1023573 278419 243543 254514 255689 288873 281548 277894 278965 197792 197832 657280 607969 1385603 1354038 408983 404581 586087 592209 728775 709116 753171 759655 792821 802351 774851 858306 1837545 1918820 1189307 1007322 647706 632650 765288 758370 791108 802450 824400 829597 929011 928588 4636519 4760564 39.75 71.4 1
10:06:42 2024-01-25 634474 622240 200032 192533 306992 311988 320234 319096 208223 206243 249522 255653 289492 295398 3971308 4239624 5959367 5744670 987457 1025622 276644 243356 254294 254656 289550 286819 277378 278965 197514 197866 650938 599696 1391949 1362908 406183 404581 589492 591791 731888 713362 749602 755132 796205 803702 772262 863255 1846870 1936317 1182330 993885 647153 634598 756522 758428 793422 801423 820525 829908 936958 934156 4537535 4754601 39.75 71.5 1
10:06:43 2024-01-25 628413 627716 196025 193141 305191 313413 321955 317136 208909 205744 249594 255261 290143 293578 3971308 4315263 5905210 5750697 982334 1021168 276922 243134 254081 255261 287997 281566 277378 277721 197514 197866 648119 606592 1434143 1355623 408207 402097 585673 592701 726784 708295 748974 754282 790989 809172 778085 855096 1832320 1918214 1206139 1005993 643932 632907 761915 756388 788869 807113 827448 827902 929011 936627 4671008 4767358 39.65 71.4 1
10:06:44 2024-01-25 637354 626753 196580 193011 306992 310499 322707 319025 208507 206421 249347 255296 289088 293498 3971308 4213411 5950042 5744858 989596 1023844 275833 244294 253514 254691 289822 286783 277768 278965 197931 197866 643678 600552 1422541 1362908 407049 405795 589529 590919 733894 713325 748170 756425 795208 804197 772262 863662 1846570 1931182 1182330 992361 646968 636506 757970 756726 793349 801249 821105 833783 936875 928515 4563787 4757993 39.75 71.4 1
10:06:45 2024-01-25 631051 627680 196025 193796 305191 312023 323005 318061 208909 206065 249594 255618 289897 292019 3975000 4290732 5899213 5736056 991649 1021168 278455 243578 258108 255725 288908 281170 277768 278965 197859 197866 640551 609931 1394642 1352480 409308 406008 586799 592628 728848 709300 755841 757906 788833 802459 775093 858807 1837545 1931899 1191190 1007463 649467 634217 765213 761022 788686 801213 824400 829871 929392 935480 4624115 4766406 39.65 71.4 1
10:06:46 2024-01-25 634469 625837 200134 192541 306992 312580 320459 319096 208258 206421 249594 255261 290143 295305 3965648 4239624 5950042 5750697 987457 1023844 276644 243543 254081 254410 289585 286783 277378 278965 197792 197901 640551 601410 1394572 1362908 407049 404261 589492 590632 731819 713362 746505 754282 793450 804766 772656 857600 1840421 1933199 1194957 994468 643932 636055 758673 756351 797309 804830 823416 832707 938204 933877 4590033 4751212 39.75 71.4 1
10:06:47 2024-01-25 632435 626603 200139 192572 306973 311006 323496 318097 208665 206386 250120 254478 291062 292883 3965648 4272001 5922066 5744670 994520 1023104 276220 244294 258035 255261 288908 286819 277504 278294 197514 198729 629075 602983 1407215 1348634 407338 405831 587251 595332 732966 709156 753692 756835 784360 800058 775017 862615 1835203 1935450 1208058 1000987 648540 631755 760248 760698 789877 801386 827941 836914 930255 930199 4592308 4764786 39.65 71.4 1
10:06:48 2024-01-25 636723 625592 196025 192721 305661 313413 321016 320707 208258 206421 249594 255619 289298 293358 3971308 4264955 5927169 5707715 981634 1023844 276359 245418 253479 255297 288908 281206 278550 278181 198070 198266 650938 606425 1378057 1368230 408118 403017 588647 590531 727299 711237 751514 754282 797794 808248 768108 855831 1835166 1910794 1194957 1001745 647615 638316 764631 758465 793356 802378 820998 830188 938430 938135 4599716 4761929 39.75 71.5 1
10:06:49 2024-01-25 627217 625796 200175 192233 306699 311881 323195 318097 208258 206099 250332 254443 290178 294740 3971308 4268967 5927169 5749419 994520 1021168 277299 243578 253479 255297 288172 281473 276599 278965 198070 197832 652347 600552 1413051 1355623 407338 404545 585554 590592 733624 707793 748701 756425 792292 801258 774925 860687 1840421 1943973 1185540 997153 649088 633804 758636 763408 795575 802557 824628 835086 934042 932102 4599716 4757993 39.75 71.5 1
10:06:50 2024-01-25 634671 628974 196576 193141 306555 312901 320696 318812 208166 206490 249558 254478 291097 292911 3975000 4290408 5931391 5741332 978841 1023883 277494 243543 253514 254513 290670 281403 277217 277986 197514 198487 637771 606462 1383201 1357933 405750 404545 590398 592459 729090 713362 755303 752579 789984 809390 774925 857735 1831175 1916433 1200607 1004599 643932 630992 764050 755852 791977 805971 825768 833301 934299 937806 4622451 4767358 39.75 71.5 1
10:06:51 2024-01-25 633955 626794 200103 193446 306919 312901 321991 317136 209270 205779 249451 256046 289738 293841 3965648 4250023 5931391 5742502 998077 1024235 277494 244167 253125 256513 288978 281464 278159 278181 198070 197832 641941 603131 1380046 1360013 408207 404581 586831 590420 731228 709803 748738 760698 795807 800058 772109 860945 1844386 1941185 1208058 995300 649549 635531 759185 761205 795743 798907 820264 838072 940722 932798 4531504 4750962 39.75 71.5 1
10:06:52 2024-01-25 628821 627707 199822 192876 306555 313924 320696 320028 208188 206386 250367 254443 290815 294333 3975000 4327233 5931391 5745428 979539 1021296 277884 243508 254329 255407 288776 281689 276599 277564 197792 197866 648119 605830 1382610 1355623 405750 402133 588918 592482 726784 709156 754877 753604 788797 809136 774981 853362 1831175 1916470 1208058 1006030 643932 632907 761375 756388 788604 807099 827448 833007 931502 940801 4660044 4769006 39.75 71.4 1
10:06:53 2024-01-25 638044 627525 196576 193141 306559 311514 323952 320245 208665 206421 249137 256046 291419 293393 3975000 4207429 5917850 5741332 998189 1024134 277884 244294 258036 255725 289822 286175 278159 278965 198070 197866 640551 604069 1377013 1362908 408498 405867 588588 590465 733894 712216 746813 759053 797499 799495 770433 865167 1844386 1937548 1187876 995300 649467 636466 757004 758391 794545 799486 820748 834155 936875 934010 4518557 4756987 39.75 71.5 1
10:06:54 2024-01-25 630191 627051 196576 193001 305975 313890 321016 318097 208943 205779 250469 255618 290585 293564 3963687 4336866 5913638 5741332 982260 1021168 277338 243508 253514 255511 288032 281552 277183 277530 197859 197866 639161 606668 1452214 1357125 408498 403712 586502 592701 726784 708295 750039 755353 789984 807108 777385 853362 1831175 1921909 1187424 1006030 645310 632907 762963 756762 789987 802558 827448 830337 929428 936591 4664484 4775825 39.75 71.4 1
10:06:55 2024-01-25 636234 625728 197406 192228 306955 313516 321848 320028 207864 206421 249558 255653 290202 295126 3969338 4220354 5949767 5744858 991744 1024098 275833 244294 254081 254905 289822 281009 277378 278965 198070 197901 643331 602307 1399058 1360977 407338 405867 590851 592209 733894 714409 747035 754590 795807 802495 771525 861336 1843038 1935709 1198724 992473 644850 634598 756522 754517 792609 801249 821110 832305 937540 928588 4563231 4767982 39.75 71.5 1
10:06:56 2024-01-25 630902 627571 196438 193691 305518 313490 322683 317920 209143 206208 250296 255296 289897 292946 3980673 4296976 5899213 5733150 988715 1022422 276394 243578 257962 255725 288706 281438 277751 277530 198070 197901 641941 609931 1390383 1354038 409924 404866 587214 592701 727496 709300 754075 756241 792292 802531 774925 858346 1835166 1927369 1191190 1008074 649549 634253 764656 761278 788869 801849 824400 832342 926042 928588 4601420 4764571 39.75 71.5 1
10:06:57 2024-01-25 634686 627443 197129 192975 306883 313234 320838 320299 208375 206317 250046 255621 289492 295404 3966767 4227547 5942426 5749529 995277 1026756 276608 245092 252702 255048 290396 282934 277963 278965 198070 197866 640551 603094 1384276 1360215 407338 405759 590325 590592 733894 714372 747035 756425 795734 802459 771488 861261 1843038 1930832 1196840 992435 643932 634526 758135 756388 795634 802414 821110 832744 939201 936591 4599419 4761388 39.75 71.5 1
10:06:58 2024-01-25 631642 629227 197022 192865 306766 313689 322754 318883 208375 206248 249941 254055 290709 295279 3971308 4281371 5910913 5744670 993773 1023844 276680 244294 253090 255443 288873 281711 278159 278479 197375 199075 636844 607917 1384915 1348597 405714 405831 588501 594582 731860 710159 755841 759016 790575 804693 774925 860182 1836387 1938834 1193074 1007463 649549 634703 765199 761205 790547 802378 825610 832231 930989 928552 4615230 4763960 39.75 71.5 1
10:06:59 2024-01-25 634686 625796 196433 193170 306739 314081 321669 319401 209130 206317 249941 255442 289967 295950 3980673 4264465 5958525 5750512 987457 1023844 277494 243508 254650 254869 289382 281367 277894 278965 197792 197866 640551 600552 1394017 1370171 407049 403337 589456 590846 729642 713362 749529 754677 796334 807108 773789 861267 1840421 1928368 1194957 996718 644654 636055 759185 756388 797398 802522 820519 830337 937802 936591 4602544 4757993 39.75 71.4 1
10:07:00 2024-01-25 629038 627191 200139 192841 306992 312615 322384 319483 208922 205641 251191 255477 289897 295462 3976343 4275025 5924037 5749529 996652 1026719 276608 244294 253267 255689 288733 281367 277183 278409 197612 198452 648195 602946 1391946 1348634 408207 405434 588501 594015 733894 710159 753692 758443 788761 801222 776907 861299 1840384 1943051 1193074 1000285 647615 632907 760796 758979 791108 798852 829253 835973 930085 932175 4590310 4755407 39.75 71.4 1
10:07:01 2024-01-25 636732 629224 196336 193757 306092 313339 321955 319519 208450 206248 249273 256912 290444 293215 3975215 4272282 5941575 5728160 984539 1023844 276922 244154 254863 255407 289550 281548 277963 278181 198629 197763 666440 603359 1411013 1372115 408498 402982 589841 590665 728848 712784 746740 754282 798064 809413 770359 858346 1840421 1921652 1196840 998138 645310 636393 761375 756388 796669 806493 820525 830337 939165 936591 4602725 4761388 39.75 71.5 1
10:07:02 2024-01-25 629038 625828 200072 192832 306199 311988 322444 318801 208956 205572 250822 255301 290338 295390 3978945 4263918 5922066 5750512 997364 1025754 277494 244294 253514 255513 289382 282262 277504 277530 198350 197866 657984 601410 1396211 1352480 407338 405473 588084 595259 733894 708295 751477 756799 791696 802387 774981 863067 1840421 1955467 1192706 998828 647669 632907 759149 761242 793356 800049 826873 834748 934115 932835 4589377 4757993 39.75 71.5 1
10:07:03 2024-01-25 629069 627191 200139 192976 306992 312901 322444 319025 208874 205105 250367 256046 290108 295126 3969608 4259901 5947068 5749268 994520 1023844 276680 244837 255595 255440 288908 281403 277183 278523 197792 199075 648119 604738 1421670 1350667 408498 405831 588721 597628 733738 710698 755303 759016 788797 801222 776663 860039 1840421 1931256 1194957 1000996 649088 632870 761375 761205 791108 798888 829253 834748 930329 932175 4596432 4757993 39.75 71.5 1
10:07:04 2024-01-25 638543 627618 196300 193761 306092 313413 321920 319060 208258 206386 249347 257124 290178 293500 3967568 4269730 5955936 5744745 987958 1024942 278275 243339 254294 255407 289792 281464 277768 278965 198629 197523 665569 603710 1383231 1370171 407628 402734 590591 590012 729642 713325 750632 753604 798064 807108 770396 858346 1840421 1929735 1194957 997428 645770 635458 761375 756388 798000 802558 821110 830337 936441 936591 4592670 4757993 39.75 71.5 1
10:07:05 2024-01-25 627245 625801 200134 192607 306955 311988 322934 319060 208694 205779 250332 254799 290143 294740 3965811 4273539 5895665 5744745 990786 1023734 277884 244259 253090 255654 288698 283626 277944 278374 197514 199374 637318 605732 1375721 1347920 408045 405831 588317 596176 731228 709120 753394 759016 789680 802423 777249 862827 1840421 1933844 1193074 1003171 649549 633804 761375 762627 788869 800049 829844 835973 929011 928515 4586600 4751212 39.75 71.4 1
10:07:06 2024-01-25 638543 627196 196300 193792 306123 313634 321955 319060 208909 206455 249558 257124 290178 295447 3965648 4274007 5946331 5730521 983461 1026719 279453 244119 254544 255619 289550 281367 278550 278181 198629 197591 655166 605800 1387287 1370171 410830 403941 589841 591679 727205 711273 748900 755353 799196 809390 769777 858346 1835166 1927554 1196840 1001745 645770 637853 763536 758539 795707 802522 821110 832114 935549 937952 4599716 4764786 39.75 71.5 1
10:07:07 2024-01-25 630039 625833 200139 193146 306992 311988 322444 318578 209340 205424 250296 256046 290143 294704 3965648 4253266 5929665 5744556 994407 1026719 277741 244530 256138 255513 288915 282694 277504 278965 198350 197866 656575 601415 1377892 1360977 407628 405473 587214 592665 734174 709300 749765 756762 793450 802459 774925 863067 1840421 1943973 1191190 996718 649931 634703 758673 763439 795107 799486 822642 837200 935549 930199 4596157 4748627 39.75 71.4 1
10:07:08 2024-01-25 634928 627680 196576 193150 306555 312023 322707 320063 208078 207353 250332 255225 291062 292840 3971308 4284013 5922130 5741039 985575 1023771 278008 244154 254188 255513 290564 282425 278051 278340 197514 198937 630822 608836 1391274 1361805 408947 404545 589202 593960 730402 715421 755580 756425 793486 808248 774925 857087 1835166 1915430 1202490 1005314 643932 634562 765139 756867 792231 802522 824949 829908 935512 938615 4631239 4763960 39.75 71.5 1
10:07:09 2024-01-25 636728 626749 200139 193181 306992 312580 323952 317172 209416 206421 249944 256764 290143 294233 3965648 4244832 5915011 5750512 996474 1026571 277634 244189 255595 255548 288802 284540 277625 279358 198629 197763 659394 601414 1386018 1357088 408498 405470 586383 592173 733398 709300 750224 758443 794609 802495 774925 861911 1841729 1943936 1189307 997428 650474 634703 759185 763439 795501 802414 823193 834118 935512 928479 4583052 4752016 39.65 71.5 1
10:07:10 2024-01-25 632435 628604 200103 193181 306658 312901 321016 320548 208339 206421 250296 254443 291415 292875 3971308 4308503 5931391 5736056 976753 1025956 278060 244802 257740 254729 289647 284540 277859 279752 198070 198625 639161 607102 1386969 1359867 408045 404581 592349 597415 729053 711310 753394 754282 793383 809390 774925 858346 1835082 1915517 1198724 1005314 644850 635458 765742 756388 792793 802522 824363 829908 934152 939315 4598518 4754601 39.75 71.4 1
10:07:11 2024-01-25 631078 625837 200139 193046 306992 311988 321955 318061 209235 205744 249594 256046 290178 294740 3962823 4250023 5922066 5728198 998790 1023844 278080 246898 256319 256589 290436 283735 278943 278965 198629 197763 657984 603562 1382993 1363348 408498 404581 586799 590882 734044 710270 749233 760128 795807 802456 774925 860039 1845659 1943874 1191574 995300 650474 636429 760261 763439 798037 800291 821110 837238 939201 928515 4517714 4748627 39.75 71.5 1
10:07:12 2024-01-25 629149 627680 199963 193181 305872 314773 321955 318578 209200 205779 250332 255261 291415 293806 3962823 4318331 5904326 5731966 984363 1023844 277519 243543 253514 256510 290436 284540 277748 279752 198070 198660 649528 608410 1406933 1359478 410830 403158 586918 595476 728331 709300 754244 758576 791101 809413 774981 856938 1836387 1927480 1193074 1008074 647669 633804 765742 760055 792541 806529 829253 832151 929392 936591 4633217 4757993 39.75 71.4 1
10:07:13 2024-01-25 636502 627412 200313 192372 305926 312023 321729 320548 208258 206455 249558 256046 291062 295154 3965648 4211301 5950042 5741332 986716 1024098 276608 244294 254081 254691 289822 283626 277980 279680 198629 198867 641941 600552 1416302 1364807 407917 405615 592492 594630 733913 715371 749270 755657 796642 807071 773826 868692 1842789 1932665 1202490 992473 647153 635944 758008 756762 795107 802486 824478 832305 939536 935233 4583759 4748627 39.75 71.5 1
10:07:14 2024-01-25 632824 628160 196393 193181 306992 311479 323688 318097 208909 206386 250557 255618 292232 291984 3961942 4275039 5894090 5749252 993102 1023118 276680 244670 253479 255725 288628 281544 277963 279752 197935 199318 629432 607537 1397739 1350232 408207 405493 590135 596911 733784 709657 753692 761242 788797 804803 779340 862524 1838675 1934575 1194957 1001033 649088 632907 763536 761205 791108 800085 829844 837200 928430 928515 4596432 4751212 39.75 71.4 1
10:07:15 2024-01-25 638543 627675 199787 193792 306114 312901 322444 319060 208728 206386 249347 256046 290471 298426 3965648 4269426 5927169 5722601 982334 1023844 276913 243578 253903 255689 288698 286765 278979 278965 198070 198487 653756 609281 1379098 1370154 409778 404402 590260 594630 728848 714732 751032 755889 798064 808212 772072 858769 1840384 1916396 1191938 1003847 647615 637402 765199 756835 793117 802558 823156 832857 933491 936627 4595978 4757993 39.75 71.4 1
10:07:16 2024-01-25 635558 626753 200139 193181 306919 312901 322934 319115 209381 206208 250120 256764 290143 293841 3961942 4240070 5917850 5737239 995674 1023844 277689 244259 253514 255725 288172 281473 278159 278573 198350 197832 657984 602481 1384384 1363348 409370 405506 587242 593363 732673 711131 750785 761818 795625 802459 774925 862598 1845419 1949491 1209977 997428 651400 634703 760255 763439 794545 799486 824713 835973 935549 930199 4576795 4752016 39.75 71.4 1
10:07:17 2024-01-25 635115 627662 200099 193185 306771 312023 321016 320809 207899 206455 250326 254834 290620 292911 3965648 4285048 5912741 5740150 978145 1023844 277884 244123 253514 254869 290092 281544 276599 278374 197370 198798 634992 605732 1382190 1357125 410245 406800 592354 597174 730921 714226 755468 754135 793383 808710 774777 857698 1835082 1914614 1184179 1003884 646691 636466 765742 756241 793356 802558 823193 834120 936875 937952 4586600 4757993 39.75 71.4 1
10:07:18 2024-01-25 633053 625869 200139 193181 306992 311631 322444 317101 208909 206065 249558 256764 289492 294725 3965648 4243491 5922092 5740527 997326 1023844 277884 244329 253514 256477 287160 281438 278159 278573 198629 197866 644721 603144 1388155 1360977 408498 405759 587104 593748 734567 710233 750224 761095 795625 802315 774814 864488 1848286 1949529 1210023 996600 651326 635458 760261 763439 798037 802557 820711 838468 937802 928552 4507738 4752016 39.75 71.5 1
10:07:19 2024-01-25 630043 626785 200139 193216 305477 314404 321016 319096 209026 205744 250720 255261 291062 294269 3965648 4327233 5913638 5741332 982260 1023844 276935 243508 254294 255760 288233 281566 277894 277952 198070 198798 657280 606052 1422606 1360977 408081 403337 587338 595296 728775 710196 753134 758576 792147 809962 779340 858047 1837545 1927517 1191190 1007463 647153 634070 767509 759480 792231 808239 829844 832670 930085 939315 4658339 4760564 39.75 71.5 1
10:07:20 2024-01-25 636281 627448 200594 192407 306450 311697 322480 320548 208258 206455 249594 255832 291415 293841 3960135 4204152 5912741 5724109 996769 1023844 277884 245237 258291 255725 290263 286746 278159 278965 198350 198487 643331 604738 1383497 1362908 408081 405939 589492 592993 734009 713362 754548 761818 798975 804270 771378 864981 1848249 1936752 1189725 995300 648627 637853 759185 760698 797876 800049 819548 837238 939315 934708 4511570 4751212 39.75 71.5 1
10:07:21 2024-01-25 629186 625864 200143 193181 306555 313926 320981 319803 208728 206065 250720 255261 290585 295874 3965648 4336549 5922676 5741332 979952 1022393 278847 243169 254720 255689 288430 281473 277378 277782 197931 198487 648195 605724 1400190 1355623 407757 403017 588084 592373 727815 709156 753692 755827 793309 811572 779229 855682 1834930 1919955 1193074 1007463 645770 634253 763536 756388 791108 808830 829253 830337 930085 939315 4675073 4760564 39.75 71.4 1
10:07:22 2024-01-25 637406 627680 200139 193141 306992 311006 323952 318837 208652 206490 249558 256046 289967 293806 3965648 4187650 5913638 5736539 997479 1023374 278275 244670 258108 255725 289787 282734 278482 278965 197931 197901 650938 604069 1381994 1362908 405750 405903 589841 590955 734935 713362 749506 759053 798064 802456 774464 866179 1850917 1942096 1168336 995263 648465 637184 760292 758943 795707 801813 820886 837474 939536 933841 4548032 4757993 39.75 71.5 1
10:07:23 2024-01-25 630491 628160 196025 194134 305657 312937 322970 317136 209270 206099 250332 255832 290585 292911 3968477 4290866 5895740 5741332 985066 1023844 277747 243578 253903 256513 288470 281570 277768 277952 198070 197901 657280 607489 1396848 1359049 409924 404858 587338 594453 728848 710307 754505 756799 791137 808248 774981 858769 1837545 1929079 1193074 1010339 647615 634666 765705 761022 793319 808239 829844 829908 932134 939467 4661630 4769006 39.75 71.4 1
10:07:24 2024-01-25 636732 626789 200210 192568 306419 311158 322480 319803 208223 207065 250296 256046 289897 294476 3962823 4210132 5917055 5741332 998189 1024098 278383 244705 258108 255760 289642 282534 278550 277540 198070 197901 650938 603993 1380341 1360977 408045 405903 590172 590215 734935 713362 752620 759590 800513 802423 772693 866399 1849667 1946791 1193423 997316 649467 637707 760833 759407 797641 802557 823453 839065 939201 935930 4556009 4748627 39.75 71.4 1
10:07:25 2024-01-25 630528 628010 196025 194098 305648 313890 323005 318097 209534 206208 250332 255261 290585 293913 3962823 4303042 5895014 5711826 988789 1023573 276813 244294 253302 256513 288908 281438 278286 277647 198350 198487 641941 609931 1376141 1356002 410576 405473 587251 595515 728689 708119 756255 760121 793450 807108 774981 858769 1835166 1927185 1200607 1009582 651326 636432 765705 763329 791071 802306 826636 835086 930255 933877 4598518 4764786 39.75 71.4 1
10:07:26 2024-01-25 633131 627448 200175 193194 306955 313413 321016 320063 208258 206421 250120 255786 290178 295570 3956296 4245973 5945806 5741332 988160 1024134 277494 244049 254898 255297 289642 281438 277963 277564 198070 198923 648119 600552 1389342 1366782 407917 405188 591873 591440 732856 715421 749270 755889 797794 808248 774925 860076 1843038 1935400 1196840 995300 646691 636469 760796 758916 797890 806990 821072 833895 942270 938469 4593152 4752600 39.75 71.4 1
10:07:27 2024-01-25 631642 626712 200179 193141 306992 311479 322826 319096 208909 206386 249558 254265 291097 293913 3965648 4265767 5917850 5750512 995940 1023844 277104 244294 253514 255689 288943 281438 276599 278531 197931 198798 648119 602089 1401310 1350667 407917 405867 589139 597628 733738 710232 753692 759581 791137 802459 778387 862635 1840421 1942454 1189725 999575 647706 632907 760253 762865 793208 803619 829769 837089 931650 934818 4584585 4745242 39.75 71.4 1
10:07:28 2024-01-25 636732 627176 196505 193757 305626 313926 321991 319096 208630 206352 250156 257124 290178 293806 3962823 4245053 5932263 5730959 982334 1025778 276813 243543 254294 255725 289585 281455 278159 278181 196861 197901 653756 608193 1392904 1366293 410576 404581 586176 590632 727514 714915 754491 755827 798064 806737 772109 858346 1840421 1916470 1176233 1003171 647209 638340 765742 759016 796743 806845 823304 833895 938131 938506 4596319 4755407 39.75 71.4 1
10:07:29 2024-01-25 627216 625837 200215 193005 306667 311988 322970 319096 208618 205813 250893 255085 290178 295398 3960135 4257003 5912741 5744971 995277 1023844 276680 244460 253514 255689 289347 281557 276599 278444 197514 199235 650280 600902 1405622 1347957 408498 405867 588734 597095 734935 711273 751217 761278 791428 802459 779012 863900 1840421 1944087 1196840 1000322 648627 632907 760836 761278 792231 801249 830248 839871 932832 934156 4590734 4759601 39.75 71.5 1
10:07:30 2024-01-25 637930 627671 199791 193792 306123 312687 322754 319768 208728 206421 249172 256046 292267 295090 3965648 4259939 5927169 5711321 981634 1023844 276813 243578 254294 255725 288943 281206 278979 278573 196827 198937 649528 608768 1397260 1362908 409960 404581 589202 592701 727510 715458 754505 755693 796935 806737 773826 857735 1835166 1913721 1186027 1003171 645770 637402 765742 756388 793356 807099 825610 831889 936958 940133 4603450 4763792 39.75 71.4 1
10:07:31 2024-01-25 630735 625688 197129 193146 305494 312682 322707 318613 209499 205779 250332 256046 289018 295190 3965648 4235583 5922951 5736539 994520 1023410 277884 244294 253903 255760 288470 282729 277378 277777 196861 197866 660803 601485 1385782 1360977 408498 405795 586922 591754 733894 709116 748405 762395 796935 802567 774925 871408 1845659 1961429 1182330 996718 651326 635944 761375 763952 798037 799486 823193 837796 936477 935370 4525527 4750195 39.75 71.5 1
10:07:32 2024-01-25 629840 627525 196914 193481 306910 313634 320945 320099 208728 206243 250946 254979 290162 294269 3962823 4324145 5927169 5732874 976605 1021305 277884 243543 255112 255475 288978 282298 277378 277952 198363 198487 657280 606462 1398808 1356930 408081 405773 588918 596213 728331 710734 755303 755753 791137 809118 778424 857124 1831175 1919187 1196544 1004599 645770 633804 763000 756762 791108 808239 829253 830337 929853 939315 4667826 4773224 39.75 71.5 1
10:07:33 2024-01-25 631642 627498 196576 193922 305948 314445 322754 318883 209505 206283 250860 255976 291419 293806 3979274 4324033 5922066 5736652 982334 1025754 276813 243508 255077 255725 288636 282262 277608 279752 198489 198729 657229 605724 1390731 1359867 408045 403337 588918 596176 728848 710159 755841 755753 792256 810535 777249 857087 1833778 1918820 1200382 1006030 646691 634253 763506 758943 792793 809381 830435 832114 930085 939315 4652481 4765339 39.75 71.4 1
10:07:34 2024-01-25 636548 627125 197370 193076 308728 312961 323281 320335 208375 207538 250541 255870 289897 293806 3960135 4200859 5931740 5724071 999500 1023844 278275 244259 253090 256872 289382 281403 279372 279358 198350 198577 644721 603993 1400973 1362908 408045 405795 589064 591754 733338 711200 752546 762358 797594 802423 774925 863825 1844349 1943874 1191190 996008 651400 638304 761375 763168 798037 800049 820711 839662 939628 928588 4515066 4746029 39.75 71.4 1
10:07:35 2024-01-25 629223 628781 197053 193480 306811 314703 322037 319921 209241 206283 250929 255621 290850 293663 3961942 4320153 5912741 5731566 981522 1023844 277621 243543 254685 256262 288650 282729 278159 277952 198070 198763 640551 607461 1419309 1360013 408658 403337 588088 593631 728785 709156 755303 756762 792256 808441 777249 857698 1836387 1926003 1206139 1007188 647153 634253 765705 760735 792793 809113 830435 834640 931438 939315 4652256 4761388 39.75 71.4 1
10:07:36 2024-01-25 636281 626932 195903 192865 308610 313603 321669 320892 208735 206352 250189 255870 290541 296403 3967599 4220867 5957673 5741039 989522 1027075 276680 244876 254650 254869 289946 281367 278159 277952 198070 198487 640551 600552 1415643 1361942 408207 405867 592105 592263 735456 715421 752309 756762 798064 808248 774925 864477 1844348 1933844 1200607 995300 645770 636393 759752 756726 798037 807062 820785 833525 941233 939315 4592670 4751212 39.75 71.4 1
10:07:37 2024-01-25 628180 627671 200460 193207 306384 312615 323628 319743 209248 206283 250153 254303 290709 293574 3965796 4265767 5886308 5736056 991612 1026231 278080 245351 253090 256477 288908 281438 278159 277952 198070 199131 649528 609931 1386749 1351517 410540 405831 588501 594015 731782 709120 756255 761242 792292 807071 779563 860039 1840421 1934535 1196840 1007463 650936 634526 765742 763981 791108 802450 830435 836605 930329 933877 4587033 4748627 39.75 71.4 1
10:07:38 2024-01-25 636732 627639 196438 194063 305908 313639 321955 318812 208630 206248 250609 257343 290003 294890 3961922 4247974 5931116 5730771 986754 1023844 279043 244189 255077 255475 289585 281403 278159 279358 198350 197832 666440 601414 1418799 1370171 407917 403337 591455 591336 731746 715421 750372 755753 799762 810535 772693 862174 1840421 1931103 1196840 998138 646230 636393 761375 756762 799168 808810 821110 834045 937802 939315 4592874 4751212 39.75 71.4 1
10:07:39 2024-01-25 631009 626721 200139 193447 306992 311988 322970 319060 209200 205567 250822 255764 290303 295516 3965796 4264069 5920265 5750512 997326 1023844 277494 244670 253903 255478 289612 282262 277183 278374 198350 198625 645300 601840 1393439 1352480 408207 405867 590172 594966 735456 709156 754766 760128 792852 802459 778387 866924 1841302 1940297 1194957 1001745 649467 633804 761375 761205 792231 801777 830538 838430 929355 928552 4596119 4752016 39.75 71.5 1
10:07:40 2024-01-25 638089 627680 196438 194098 306083 313634 322707 320028 208909 206421 249522 257124 290780 295447 3979081 4256813 5955936 5736652 986015 1026608 279112 244377 254863 255689 289752 281438 278515 278965 197444 197866 644721 605152 1392767 1370171 410213 404545 585744 590882 728538 713867 752249 756425 797862 810223 772619 858346 1840421 1921909 1206963 1001745 647615 638340 765139 758943 796871 808239 823156 832268 938204 939315 4593152 4751212 39.75 71.4 1
10:07:41 2024-01-25 631088 626517 200175 193617 306992 313311 322934 319954 209562 206065 250120 256764 290178 294704 3960135 4260053 5921103 5778221 995940 1023844 277494 244872 256319 255689 289752 281473 276564 278636 198629 199006 650938 602738 1398753 1351783 408207 405831 590172 597518 736005 710196 752360 760666 793413 802495 779527 865130 1840421 1955467 1192318 1000285 648627 634253 761375 761242 793105 801813 829844 838430 932794 928588 4586756 4748627 39.75 71.4 1
10:07:42 2024-01-25 636474 628604 200175 193792 306766 312937 322970 319543 208700 207712 250296 255653 292646 292875 3964769 4265896 5927800 5725880 984363 1023573 276779 244294 254294 256194 290458 282934 279356 278361 198070 199075 657229 610956 1402612 1363274 410540 405759 592105 592665 728538 716980 755681 756167 798064 809047 774925 858346 1840421 1919297 1189725 1004599 646691 637853 765742 758539 793349 807099 828036 833525 935512 941977 4628080 4754601 39.75 71.5 1
10:07:43 2024-01-25 633012 625837 200139 193447 306992 312682 322934 317136 209562 206386 249594 256764 290143 293841 3961942 4241118 5927800 5769951 996474 1026719 277972 244754 254259 256442 287997 282903 277980 278965 198629 197832 662212 602270 1386375 1362908 408498 405795 587251 592209 733894 710307 751477 761242 796935 802567 776577 863863 1844386 1958258 1191190 997428 651400 635458 761375 765065 798037 800085 820785 839662 939201 928552 4511843 4746029 39.75 71.4 1
10:07:44 2024-01-25 630117 626758 200139 193486 306992 315613 320981 319060 208909 206099 250720 255653 290620 293770 3961942 4317868 5946612 5740640 979427 1026682 278204 244530 255757 256004 288908 282386 277768 278409 198489 198694 648119 605800 1383201 1357125 410830 405152 585780 595846 729090 712820 755580 756425 792852 811473 778387 857124 1833778 1922020 1188601 1007463 645770 634703 765742 756726 793105 806728 830435 834120 932794 941310 4662323 4757993 39.75 71.5 1
10:07:45 2024-01-25 638270 628335 200311 193220 306992 311514 324709 319060 208909 207100 249944 256046 290823 293841 3961942 4199453 5929230 5744519 1000143 1026756 278204 244530 254188 257091 288768 281438 278943 278965 198629 197901 656575 604196 1381317 1363875 408081 405831 588844 594401 733485 712216 751477 762935 799196 802495 774925 866399 1849667 1949417 1202490 997428 652982 638304 761375 764523 799168 801213 822920 839662 939201 933877 4511307 4748627 39.75 71.5 1
10:07:46 2024-01-25 629106 628604 200304 193621 306559 314883 322444 319060 209527 206065 250720 256011 292232 293841 3964769 4308792 5895014 5741039 985499 1023808 278235 244154 254224 256300 288733 284540 278123 279752 198350 198729 649528 607386 1444357 1360215 409851 404510 588171 595754 730921 710196 755580 758746 793413 809047 778424 858346 1835166 1931103 1175397 1009544 650474 635153 767919 763439 793356 807099 830435 834155 934152 937952 4614736 4755407 39.75 71.5 1
10:07:47 2024-01-25 634928 625828 200322 192841 306577 313890 321955 321034 208728 206455 250367 256046 290620 295677 3961942 4229684 5940717 5745151 990830 1026608 277315 244530 257504 255513 290564 283735 278087 279752 198489 198936 649528 600627 1391110 1364843 409079 405831 590452 594417 734935 716472 748789 756227 798064 809390 774925 863863 1845659 1934805 1196840 995300 646691 636429 760297 757315 799735 808810 820748 833525 941935 941707 4596432 4751212 39.75 71.4 1
10:07:48 2024-01-25 627503 625828 195895 193451 305956 312937 323687 319096 209235 205779 251108 256046 289695 295398 3961942 4256494 5922066 5739781 996474 1026608 278096 244872 254579 256336 289185 283019 278123 279752 198629 197763 655166 602895 1416006 1360013 408498 405831 589465 594380 736256 709156 752620 762902 798064 807108 775017 865130 1844348 1949491 1191190 997863 651400 634526 761375 765078 798000 802414 825573 839662 938204 928515 4521053 4742644 39.75 71.4 1
10:07:49 2024-01-25 632614 627675 200175 193792 306992 313413 322480 321070 208339 206455 251108 255047 292232 293806 3962823 4292983 5917850 5731966 978145 1023828 278096 244837 255686 255443 290458 282927 278482 279752 198350 198971 649528 607537 1416745 1360836 409272 405867 589239 597942 734044 714878 755580 756425 793413 813981 778975 858769 1835082 1920667 1194957 1007463 645770 634562 765742 756726 793356 809381 828663 829908 935512 943494 4653363 4757993 39.75 71.4 1
10:07:50 2024-01-25 636732 625864 200175 193621 306992 312717 324974 318061 209235 206455 249558 256764 289827 293841 3956296 4211601 5913638 5740338 998040 1025622 276394 244670 256319 257020 291669 284101 279264 279358 198629 198660 655166 604630 1384975 1363348 410245 405434 588501 592209 733375 712253 754682 763476 793337 802459 776128 865686 1849667 1943973 1193423 996718 651400 638340 762420 764523 799735 802378 822571 839662 941935 936591 4530327 4741860 39.75 71.5 1
10:07:51 2024-01-25 628372 627671 200103 193792 305661 315097 322970 318801 209562 206386 250755 256046 291062 293841 3961942 4299678 5895014 5726684 985103 1023844 277947 244089 254329 257077 291165 285145 278799 279752 198629 198936 650938 610689 1393147 1361411 410358 404972 589717 597942 729642 710196 756255 761123 793267 809351 778975 858346 1837507 1925637 1191190 1009544 648627 630920 767374 763042 793117 807099 829844 834155 932794 936591 4611445 4754601 39.75 71.5 1
10:07:52 2024-01-25 634690 627035 200286 193168 306987 313926 321955 320843 208728 206421 250332 256046 290620 295928 3956296 4233580 5950042 5741332 986642 1024240 277884 244876 254898 255689 290193 282037 278159 279752 198629 199179 652347 601840 1423927 1367232 408498 405651 592833 594234 734825 716944 752732 756227 798064 810389 774925 862561 1844348 1932850 1198724 995300 645770 637366 760297 756762 800302 808810 820711 833525 943306 942123 4597062 4748627 39.75 71.5 1
10:07:53 2024-01-25 628850 627176 200210 193150 306992 312937 322970 319096 208943 206235 251108 255261 289897 295641 3954470 4253470 5905173 5741332 994520 1023844 276680 244670 253514 255760 289642 281455 277378 281335 198070 199492 646709 605724 1397524 1351442 409624 408090 590591 596617 735941 712638 755804 761242 792256 802495 781561 866250 1843038 1945957 1198724 1002416 649549 634253 762454 763439 793356 802414 830435 839871 932097 933841 4577221 4741860 39.75 71.5 1
10:07:54 2024-01-25 637252 627675 200139 193827 306690 313413 322934 319543 208943 207533 249558 256046 291097 293089 3950662 4252816 5922066 5711826 981634 1023844 276813 244294 254852 255725 289787 286783 279372 277530 197931 199075 648119 610517 1383090 1369179 412296 405615 593038 592263 731960 717924 757998 759655 800177 810793 773789 860945 1846736 1935046 1196840 1001745 647615 639587 764656 759016 799735 806728 820785 832305 939201 937529 4592701 4753196 39.75 71.4 1
10:07:55 2024-01-25 629297 625869 200532 193168 306987 312901 322970 319096 208943 205779 251144 256046 289730 295190 3953477 4252816 5912741 5733150 993810 1023844 277884 244294 254294 255725 287927 282694 278159 278965 197170 197901 659394 602270 1384273 1363311 410245 405542 588844 593785 735052 712327 752435 763329 797954 802351 776318 863863 1848354 1949342 1202490 997312 652328 637853 761841 765571 799735 802447 822571 839700 939201 933877 4504800 4739262 39.75 71.4 1
10:07:56 2024-01-25 627489 629039 200179 193486 306092 314919 322444 319131 209451 206065 250367 255653 292232 293841 3954470 4324033 5922951 5736704 979464 1024770 276779 243613 255147 255725 288706 282298 277768 278193 198350 198937 660979 606031 1402210 1359049 409655 404258 590554 597684 730921 713340 758336 758038 793267 813981 783418 858197 1834809 1916103 1206139 1007352 646691 635456 765199 758979 793245 809073 828754 832933 932794 937529 4658896 4754325 39.75 71.5 1
10:07:57 2024-01-25 635572 627237 200311 193220 306450 311952 323988 320063 208763 207388 250367 256482 289897 293592 3956296 4197874 5906701 5719986 996769 1023383 278419 245118 253514 256477 290740 286892 278550 277647 198350 198487 652347 604738 1385486 1362908 408983 408236 593015 595476 738087 716215 755079 761132 802603 802387 774191 867485 1850917 1942491 1198724 995300 649549 641044 761375 763168 798037 802558 825806 838468 939201 939315 4576574 4751212 39.65 71.4 1
10:07:58 2024-01-25 632125 629224 200175 194098 306992 312059 324938 319060 209597 206421 250755 256046 292232 294537 3956296 4272001 5893815 5737239 991649 1024134 278275 245083 253514 256908 289787 281557 278159 278180 198070 199110 638253 609205 1386158 1351783 410613 408236 585744 597942 733894 714354 758706 764533 793340 806963 779417 865143 1844242 1938504 1193074 1009544 651400 634598 767882 766192 792231 807099 829253 836605 931650 936627 4595978 4751212 39.75 71.4 1
10:07:59 2024-01-25 645331 627228 200003 193617 305517 313962 322444 320063 209026 206455 250720 256764 290178 295190 3956296 4235583 5936488 5723798 986052 1023865 277082 243578 254898 255725 290952 281473 279106 277530 197479 197866 655166 605800 1388598 1372115 409960 405152 585852 591754 729606 714915 755201 758465 802529 813945 772509 862463 1845684 1932850 1198724 1000987 647153 638377 763536 758406 801860 810489 823458 833525 941935 942643 4599088 4752016 39.75 71.5 1
10:08:00 2024-01-25 627512 626753 200241 192880 306415 312717 323005 319579 208909 206455 251144 254478 292232 295190 3956296 4253956 5903415 5744868 995277 1021168 277494 244894 254081 255760 289822 281473 277378 279279 198350 199110 645937 602946 1410389 1351783 405750 408236 586176 597942 735977 711310 754039 762395 795038 807122 782674 865686 1844242 1936317 1198724 1007463 652328 636506 765742 764523 791669 802486 832618 839065 933168 936591 4593152 4748627 39.75 71.4 1
10:08:01 2024-01-25 638270 626753 199822 193792 306092 313926 321991 319803 208909 206455 250332 255128 290620 295447 3947835 4245973 5940717 5723367 986052 1021305 276551 243543 255112 255689 290136 281438 278159 277336 197135 197832 656575 603993 1381873 1370171 409345 404581 585996 590175 730995 714409 753692 756425 797898 810259 774464 861874 1845419 1935709 1198724 999998 646972 638122 763499 760158 800302 809381 820785 829908 942802 939315 4586600 4747827 39.75 71.4 1
10:08:02 2024-01-25 628045 625837 200246 193176 305520 312937 323005 319096 208909 205744 251108 256046 289018 295362 3956296 4247222 5917850 5724109 993787 1023828 277884 244329 254294 255725 287822 282764 277980 277616 196827 197901 651844 602270 1381610 1359867 408081 405867 588084 591791 733894 710196 752620 762865 793337 802531 774925 863863 1852141 1947843 1194957 998138 652792 636506 761803 765571 797890 803692 823156 839662 939201 934010 4525911 4740790 39.75 71.4 1
10:08:03 2024-01-25 636474 627443 197541 193621 306415 311631 324745 319803 208728 207423 250156 256046 290338 294104 3956296 4194892 5906156 5733150 998077 1024134 275974 244329 253125 256943 289585 281403 279372 277812 196861 198937 652347 606462 1385782 1360977 409019 408236 590815 594673 737142 715421 754766 761278 799062 805943 774925 867671 1848354 1938314 1200607 997316 651326 640133 761301 761095 797765 804261 825806 839550 943545 935196 4517737 4746029 39.75 71.4 1
10:08:04 2024-01-25 629176 627232 200166 193786 306307 314919 322743 318837 209597 206386 250932 255867 291062 293913 3956296 4306004 5894090 5707715 983661 1023844 277690 243578 254116 256513 288873 281438 277768 278043 198350 198487 641941 609496 1375894 1359049 410613 404581 588721 594307 728670 710160 756328 759590 795208 806737 778424 861230 1835203 1927185 1196840 1009581 654127 636469 768974 764272 793356 802414 830500 839497 932611 936446 4605357 4742374 39.75 71.4 1
10:08:05 2024-01-25 634690 622190 195598 193451 306987 314559 323513 320063 208874 206455 251158 256046 289897 295345 3961942 4249003 5940717 5723756 988864 1026027 278275 243543 255112 255689 290057 281403 278159 278215 198363 198452 641941 601410 1395833 1369142 408498 405565 592105 594673 734004 716436 752583 756204 798989 809047 776577 861911 1843038 1927111 1189725 998138 647153 636429 764529 760624 802431 809127 825806 836914 942853 941164 4599660 4748627 39.75 71.5 1
10:08:06 2024-01-25 627453 628974 195318 193111 306419 313369 322934 319743 209061 206421 251108 255190 291027 294704 3955397 4256494 5910913 5749529 997364 1023844 276680 244876 254259 256791 289787 281438 277378 279222 198350 199075 646709 603131 1392982 1351783 405750 408236 590591 597647 735977 712820 755841 762358 793413 807108 781222 866362 1843038 1948109 1174934 1001708 650474 634703 762454 763439 797876 805934 832618 839513 937107 936807 4591546 4746029 39.75 71.4 1
10:08:07 2024-01-25 638044 627635 196576 194088 306343 314332 322372 319768 208874 206421 250576 255837 289827 293913 3953492 4239624 5940717 5719986 986754 1023844 278275 244259 255112 255689 290193 281438 278482 277917 198629 198452 640551 601840 1421150 1374063 408498 405473 591087 592665 733894 716980 753804 755657 799025 809047 774925 863067 1844348 1931103 1196840 997428 645732 636429 762995 758406 801438 810526 824486 834973 944813 941940 4600118 4754360 39.75 71.4 1
10:08:08 2024-01-25 629297 627424 200487 193506 306415 313347 323664 319508 209381 206455 250684 254443 290850 296820 3958220 4256494 5878875 5730771 993102 1023844 278419 245677 253514 256513 289787 282364 278159 278145 198070 199387 634025 607969 1388452 1350825 411157 408236 589841 597942 733894 711273 757849 763989 793450 808248 779564 862561 1843038 1934768 1198724 1005314 651400 634598 765742 764496 792231 802414 832805 839271 932870 938062 4584585 4754360 39.75 71.4 1
10:08:09 2024-01-25 643791 625611 197268 193146 306992 313926 322407 320773 209248 206455 250472 256011 289897 296302 3965029 4202109 5931391 5729011 986679 1025585 277069 244670 254863 255689 291180 281403 278159 277952 198350 198937 650938 600552 1408039 1362908 408498 408236 591923 592336 737545 717489 752583 759016 797826 809390 776856 866399 1845659 1934768 1202490 995026 647153 638304 761375 758317 799735 808810 824400 835973 943306 943587 4592861 4750962 39.75 71.5 1
10:08:10 2024-01-25 632426 628122 197129 193607 306685 311809 324637 319060 209200 206455 250684 255764 291772 292678 3950662 4278226 5887394 5722601 987958 1024198 277656 244294 254259 257052 289585 282694 278159 278374 198350 198902 649528 610006 1396901 1359049 411448 405437 588918 596176 729606 711237 761442 760046 795771 806701 779192 860833 1840384 1933844 1194957 1010980 651863 635191 767919 765608 793356 807099 830435 835936 932794 937952 4610906 4759601 39.75 71.4 1
10:08:11 2024-01-25 635935 625692 197545 193260 308728 313711 322492 320892 208694 206490 250332 256504 291062 296259 3956324 4204720 5930509 5740753 995351 1023844 276680 245118 254081 255689 290952 281676 278747 278357 198489 199201 644026 602517 1409558 1362908 408498 405903 590637 594838 735977 717489 748937 757906 793072 809390 776577 865130 1845659 1934732 1193423 993885 646691 637402 760836 759618 799735 808810 823119 834711 942728 939315 4576712 4759549 39.75 71.4 1
10:08:12 2024-01-25 632886 627530 196576 194093 306667 312794 324228 318883 209353 206317 250541 255976 291062 294500 3954470 4293584 5894090 5723764 988664 1023844 277427 244294 253514 256837 288908 281473 278159 277917 198350 198763 649528 608841 1374169 1355623 412104 405795 588918 596176 730950 710698 758479 761242 796935 809390 777213 860833 1840421 1934732 1196840 1009544 652328 634562 767919 765608 792793 807099 829253 836605 931438 937952 4596432 4742336 39.75 71.4 1
10:08:13 2024-01-25 636231 627443 197689 193005 306955 313782 322301 320892 208851 206927 250541 255870 290303 295354 3956296 4220867 5938656 5726684 992412 1024608 276644 245083 254294 255689 290463 281438 278799 278145 198489 198763 650938 601410 1393393 1361805 405750 408812 593015 592373 737275 717489 753418 759553 797826 808248 774925 867671 1848354 1934768 1200607 995300 647615 638304 760836 758943 798000 808239 825610 836605 942639 939315 4576574 4742644 39.75 71.5 1
10:08:14 2024-01-25 631678 627385 197684 193782 308647 312615 324757 319401 209422 207250 250965 255870 291525 295065 3956438 4264955 5875439 5722601 991612 1023844 276813 244824 253514 257268 289361 282262 278159 278374 198350 198937 646709 609931 1377940 1355623 412104 405867 589754 594088 731760 711237 758516 762935 796898 809390 777249 860002 1840421 1935216 1196840 1008074 652328 635458 767360 765608 792793 802522 830435 838430 932830 936591 4587033 4745242 39.75 71.4 1
10:08:15 2024-01-25 634917 625828 200134 193922 306703 315038 322683 320749 209096 207250 250965 256658 289721 296137 3950510 4211263 5948045 5731966 988827 1026027 277884 244294 255112 255654 290396 281438 278159 278394 198350 198763 650938 601414 1391757 1364843 408498 405831 592979 595296 734935 716980 753267 756762 798064 807873 777129 863863 1845659 1936737 1198724 995300 646691 636466 761375 756762 800869 809381 820748 833525 944011 941310 4583482 4742644 39.75 71.4 1
10:08:16 2024-01-25 628913 625833 200282 192976 305947 311988 323664 320488 209061 206283 251744 255656 290303 296762 3962112 4247222 5900953 5741332 995240 1024770 277351 245083 254294 256477 289677 281438 277894 279257 197931 199561 636382 605599 1389804 1351517 408694 408812 590591 597150 735977 713362 755109 763476 793413 802531 781259 865648 1843038 1943051 1198724 1001745 649931 634703 763536 763439 793356 802414 830538 839662 932794 933841 4563473 4745242 39.75 71.4 1
10:08:17 2024-01-25 638543 625833 196580 194234 306092 313890 322934 319096 208956 206858 250081 257343 290780 293215 3957307 4250911 5927169 5721393 985239 1023844 276913 245026 255006 255689 290193 281544 278159 278965 197444 197901 646111 608343 1379106 1370171 410540 405152 590398 592628 729642 715421 755953 756191 799590 811401 773789 860182 1839078 1921909 1198724 1003171 648627 640222 765742 760630 798037 809381 825573 833525 937802 941310 4596874 4752016 39.75 71.4 1
10:08:18 2024-01-25 636464 625833 200134 193626 306992 313590 324408 318061 209527 206455 250433 257343 290709 296857 3950776 4238449 5912741 5719986 997364 1023844 278080 244329 254259 257042 290846 283161 278159 277530 198629 197866 666793 601840 1401618 1360013 408045 405867 588501 596749 735977 709657 753692 761242 798064 809390 777249 867054 1843038 1949491 1191190 995922 652328 635458 761375 765608 800302 802414 825610 839662 937802 928552 4502196 4739262 39.75 71.4 1
10:08:19 2024-01-25 628850 627412 200139 193626 306992 314589 321016 320486 209200 206421 251108 255832 290709 296086 3963929 4282783 5925420 5722601 981353 1023623 276839 244259 254259 255760 290599 286952 278747 278409 197792 199110 639663 610006 1378705 1362908 410576 405831 593855 596213 731746 719527 760277 756762 797499 809082 774981 863203 1835166 1916470 1202490 1007463 646415 637366 767919 756762 793356 808239 829569 834785 936875 944126 4627932 4752016 39.75 71.4 1
10:08:20 2024-01-25 636502 627191 197424 193792 306379 313890 324974 318097 209562 206421 250296 257662 291027 294704 3943172 4229571 5917483 5744580 996652 1023844 278080 244837 257046 256442 289651 283161 277768 278409 198363 198971 659394 601410 1387637 1354001 405750 405313 589336 597095 737022 710196 754766 762902 795771 807108 779564 867671 1843038 1953775 1183657 1000285 650474 630956 762995 765608 798000 802558 827410 837238 939536 933877 4547168 4736650 39.75 71.5 1
10:08:21 2024-01-25 633058 628335 200139 193792 306992 313626 322970 321070 208258 207353 250543 255225 291133 293564 3946944 4266521 5918421 5716448 981353 1023844 278275 243578 254294 257042 291308 283116 278747 278457 198070 199110 645300 611161 1399471 1362908 411194 405795 593015 597174 729751 717998 756255 757906 798064 811437 776577 860182 1840421 1907837 1187876 1006030 647153 638340 767919 756762 796871 809381 829844 832342 935549 937565 4643426 4752016 39.75 71.4 1
10:08:22 2024-01-25 636465 625828 200143 193477 306992 312023 324974 318543 208909 206490 250332 256764 291415 294497 3958408 4215950 5924037 5744745 995903 1023697 278168 244942 254259 255760 289329 283196 278159 279752 198629 198452 655166 601840 1391354 1360140 409953 405867 588918 592336 735977 710196 753692 761242 798064 807108 777286 867671 1843038 1949491 1209977 998082 653257 634562 761375 765608 798037 802450 828978 839662 937802 933841 4502191 4729897 39.75 71.4 1
10:08:23 2024-01-25 627453 627223 200094 193216 306992 314368 321503 320773 208909 206421 251108 255653 290303 293841 3956438 4274426 5914605 5731450 980935 1023734 278311 244736 254936 255513 290626 281403 278159 279028 198070 199492 639161 609061 1398378 1360977 410576 405579 593855 595809 732856 717998 758479 756153 798064 811437 777249 860687 1839078 1920547 1194957 1007358 645770 635495 767374 756167 793356 810526 829844 832342 936875 937565 4649504 4751212 39.75 71.4 1
10:08:24 2024-01-25 636460 625837 200346 193757 306739 312682 324974 318578 209235 206455 249594 256764 290802 293913 3945010 4231574 5903415 5732826 1000218 1023808 278239 244565 255376 257126 290052 283735 279372 279358 198489 198937 654637 605724 1379554 1362908 409308 405903 589754 592263 735704 713325 753692 764560 797898 802531 774925 867671 1849667 1946717 1195272 998138 652328 639733 763536 763981 800302 802450 823778 839662 941935 939315 4540510 4734223 39.75 71.5 1
10:08:25 2024-01-25 628376 627680 200139 193621 306555 315362 322444 319096 209562 206386 251108 256046 290373 293913 3953492 4313412 5903415 5723367 981075 1026756 278667 244565 256151 255584 290599 284540 278087 279543 198629 199075 648119 606462 1401900 1363348 410576 405831 593125 598790 733375 716362 757941 756191 795771 811509 780338 857563 1835129 1924637 1179891 1005142 646691 630956 765742 760091 793356 809038 832212 832268 934152 937565 4662995 4745242 39.75 71.4 1
10:08:26 2024-01-25 636543 627232 200315 193216 306419 311952 324480 320028 208943 207388 250296 256585 291062 294704 3946944 4187832 5912741 5722601 1000105 1026608 278096 244872 255595 257162 290123 283735 279730 279752 198629 198971 656575 604069 1383497 1362908 409308 405579 590669 592628 735977 714409 751180 765041 799590 802531 774925 867671 1852297 1943973 1195272 998138 652328 640222 763536 764523 800302 802450 824363 839909 941935 939315 4533877 4739262 39.75 71.5 1
10:08:27 2024-01-25 627438 627680 199818 194405 305513 314404 323724 318578 209597 206421 250932 256046 292168 293806 3946944 4309065 5905210 5722601 979539 1023844 278524 244460 256475 256230 289444 283134 278123 279752 198629 199249 650938 606668 1383747 1360444 410213 405152 585780 598519 732480 713325 755580 756130 795771 811365 781850 858346 1835082 1924747 1202301 1007322 647153 630992 765742 760091 793356 809073 829968 832305 934188 943550 4649504 4748627 39.75 71.4 1
10:08:28 2024-01-25 636275 626749 200210 193656 305956 312023 324974 317778 209235 207065 249594 256764 289897 293841 3945124 4211376 5908531 5712239 998790 1023844 278275 244294 256319 257020 291284 284503 279461 279555 198629 198660 660803 603338 1382699 1363348 410537 405867 588918 591427 735456 713810 753394 764560 800329 806538 774981 867522 1849667 1948243 1215735 996718 652982 638340 762454 765608 800302 802450 824713 841496 941269 935893 4502191 4729897 39.75 71.4 1
10:08:29 2024-01-25 627365 626758 200134 193220 306555 314625 322480 319096 209416 206065 251108 256046 290303 293690 3952577 4311300 5905227 5707678 979389 1023844 277786 243508 255147 255725 288873 285348 277980 279752 198629 198971 641941 606158 1383497 1360327 410830 404972 590591 598901 729719 713325 755718 762422 796205 811437 780706 860833 1841618 1920547 1193074 1007322 645770 634562 767102 758979 793356 808468 830435 832305 935549 937565 4652825 4748627 39.75 71.5 1
10:08:30 2024-01-25 636728 626758 200175 193486 306415 311988 324974 319096 208943 207388 250332 256764 291724 293841 3943212 4215275 5895976 5728461 995240 1023844 278419 244670 254507 255760 288470 282729 278159 279680 198629 198832 661508 602711 1406586 1362379 410245 405759 588881 594842 736985 711237 753692 763476 798064 810084 779376 867671 1844386 1949529 1193074 998828 653257 636429 760796 765608 800031 802486 826859 841496 939201 935297 4498381 4739262 39.75 71.5 1
10:08:31 2024-01-25 629338 627438 200134 193621 306982 313449 321991 322532 208583 206455 251108 255225 291062 293358 3953477 4302205 5912741 5745236 979539 1022393 276536 244670 255147 255689 289585 282848 277768 278409 198350 198937 640551 607532 1393916 1360215 409814 405651 590379 597574 733001 714732 757662 758038 795771 811509 781259 860609 1836387 1921909 1193074 1007389 646691 634562 765742 758979 793356 809038 830435 832342 935549 937637 4652345 4751212 39.75 71.4 1
10:08:32 2024-01-25 636723 626758 200241 193661 305494 311952 324974 319096 208943 207100 250120 256764 291415 293877 3946944 4208330 5903415 5711789 1000407 1024098 276592 244329 254329 257700 288908 281438 278979 279358 197307 198763 660098 602723 1383583 1365288 410830 408847 590591 592519 738068 715275 753968 764449 802603 802495 774925 867671 1852141 1949417 1189725 996718 652328 640133 764529 765065 800302 802414 823193 842353 941935 936591 4504800 4733272 39.75 71.5 1
10:08:33 2024-01-25 636279 626753 200175 193181 306992 311952 324974 319483 208909 207388 250332 256046 290620 293913 3950662 4199491 5912741 5722601 998115 1021273 276454 244670 253302 257303 289585 281206 279372 277530 197170 198937 650938 602723 1375841 1362637 409308 408812 592525 595588 737958 717268 753432 763366 801465 802351 774777 869797 1849667 1941185 1195272 997316 651326 640222 762454 763439 799735 802414 825610 839662 941269 939315 4564975 4739262 39.75 71.5 1
10:08:34 2024-01-25 631986 627716 200072 193831 306982 312973 324480 318578 209562 206421 250755 256046 290303 291971 3945124 4287485 5908857 5714446 983661 1023387 278313 243578 254685 256908 288834 282333 278159 277986 198350 199075 640551 608156 1436168 1357125 410540 405188 589139 594124 731960 714354 758968 760735 795661 812830 780559 860683 1841618 1929735 1189307 1007463 648627 635493 769521 763439 794483 808468 829968 835086 932830 937493 4633493 4748627 39.75 71.4 1
10:08:35 2024-01-25 635829 625869 195895 193181 307158 313926 322480 321070 208909 206490 250720 256046 291097 295601 3945010 4187538 5895740 5722601 997479 1023374 277884 245083 255558 256513 290463 281539 279372 277564 196861 198971 650938 603094 1395322 1364843 405750 408236 592833 594088 735977 717489 753432 762360 801355 811108 778233 866904 1848249 1936589 1204373 995300 647706 638377 761375 762211 802576 809381 825023 837275 946231 943041 4574367 4741860 39.75 71.4 1
10:08:36 2024-01-25 630043 627196 200387 193181 306739 312937 324120 320028 209235 206455 250932 255261 290780 293806 3945124 4259707 5884764 5711826 993102 1023844 277884 245118 253549 256872 290388 281473 278782 279159 197931 199770 635435 608193 1390995 1349868 410613 409101 589529 598790 736137 713362 758516 764339 796771 810353 783789 867187 1842929 1936553 1196840 1013217 653257 635944 768364 765608 792789 808021 832365 839065 932134 939315 4586600 4734697 39.75 71.5 1
10:08:37 2024-01-25 634029 627176 200210 193486 306955 313567 322480 320809 208909 206960 250720 256046 290178 295677 3946944 4211601 5924037 5722601 992486 1024134 277299 245153 254329 255760 290740 281403 278979 279716 198489 198798 650938 599202 1395981 1363875 409079 408236 591814 596213 737545 718507 751328 760128 797898 810353 776981 868353 1850917 1932591 1200607 995226 647615 637671 763000 758979 800302 809381 823815 839409 944717 943494 4582446 4738482 39.75 71.4 1
10:08:38 2024-01-25 629149 627232 200391 193046 307123 312023 324480 319096 208943 206455 250720 255082 291097 293627 3941322 4250448 5857855 5718521 990980 1022393 276143 245083 256412 256548 289822 281557 278159 278180 198070 199110 650938 608044 1395174 1351783 411849 408236 590098 597942 733894 711310 759005 763476 795639 807909 779600 863180 1844104 1940877 1194957 1011781 652792 636506 770105 765534 797309 809381 829968 836605 935549 942386 4633493 4749063 39.75 71.4 1
10:08:39 2024-01-25 636275 627237 200250 193176 306419 311988 324480 320713 208943 207567 250332 256764 291062 293841 3943212 4179691 5908531 5714446 999335 1023844 278275 244635 253479 257339 290193 281367 279766 278145 198629 198763 652347 604069 1382404 1364843 409887 408163 590260 592628 735977 716389 752747 764560 800191 807108 777129 870148 1852141 1953704 1215735 998026 655122 638122 764583 767203 800155 805971 827299 842059 941899 935857 4512103 4734024 39.75 71.4 1
10:08:40 2024-01-25 630215 627489 197022 193621 306987 315326 322898 319543 209527 206208 251689 256011 291062 294890 3948842 4295897 5912741 5721393 981542 1023844 278275 243543 255147 255689 288908 282795 278159 278374 198363 199040 648119 605800 1389477 1362141 409887 405434 585852 597187 729606 715421 757811 758391 795734 811473 781813 860796 1836387 1926003 1181774 1007314 648540 636432 767322 761123 793356 811673 832730 835086 937540 937529 4658857 4752016 39.75 71.5 1
10:08:41 2024-01-25 636723 627200 197514 193612 306454 312580 324673 320063 208909 207712 250332 256764 292232 294190 3946025 4188937 5903140 5707640 998040 1024098 278275 244635 253479 257268 289550 281403 279372 279358 198629 199075 653756 603956 1387265 1360977 409272 405903 590591 595515 735566 714372 754766 765102 800191 807071 777129 867671 1850982 1949417 1198969 998138 653659 641957 764529 765571 801401 802342 825806 841984 944887 938135 4498953 4736920 39.75 71.4 1
10:08:42 2024-01-25 630491 626721 200275 193761 306992 313747 322970 321070 208201 206455 251108 255225 291097 293770 3946025 4265104 5895740 5721393 983736 1023844 276922 244670 254685 256477 291556 282934 278550 278993 198070 199387 632212 608836 1380322 1362908 411776 405867 592651 597942 731746 719017 760898 758443 799196 811401 777213 860002 1843038 1921909 1186027 1007463 647615 638340 770068 761742 797272 810489 829695 837015 939425 944611 4586432 4746029 39.75 71.4 1
10:08:43 2024-01-25 631870 627443 200492 193758 306992 313413 323916 319295 209903 206065 251108 257124 290585 295154 3945010 4235621 5903415 5728160 997364 1023844 277884 244802 254685 256513 289787 283125 277378 278505 198629 199235 653756 602270 1405100 1355623 408045 408236 589225 597942 737665 711237 755841 762935 797794 808248 781259 867671 1845659 1953104 1196544 1001745 650474 634489 762995 765608 800149 808257 830211 841384 936810 936446 4578801 4746029 39.75 71.4 1
10:08:44 2024-01-25 636732 627648 200143 193948 306555 313818 322934 320028 208909 207712 250153 256046 291062 294500 3933702 4243980 5903415 5701835 982334 1023844 277234 244294 254685 256477 289787 286819 279766 277952 198070 198937 649528 607974 1383752 1364843 411813 405831 593015 592263 731476 718507 756255 758979 797826 811401 776577 862174 1843038 1916433 1204516 1004599 649549 638377 767919 758979 796834 808810 830538 838035 939628 943274 4589763 4739201 39.75 71.5 1
10:08:45 2024-01-25 629292 622208 200134 193150 306992 313127 323628 319956 208991 205744 251108 256046 290541 295842 3936653 4223419 5894090 5730771 995940 1023573 277494 244670 254259 255725 289651 282342 277712 278409 198350 198763 652347 601915 1391957 1352480 405714 408236 585816 597942 737798 711237 754767 762935 795171 808248 781813 867671 1841729 1949491 1198186 1000996 650474 635604 761878 763439 796834 807099 829844 839909 940685 939521 4569941 4739053 39.75 71.4 1
10:08:46 2024-01-25 639451 626982 196576 193797 306775 313531 322934 320513 209248 206283 250084 257485 289695 293322 3947967 4223748 5922066 5713236 986052 1023844 276813 244049 255077 255689 289642 281438 278159 279358 197444 198681 656575 605724 1404539 1372115 410540 405795 591269 592628 730789 715421 755841 756799 801359 811473 774925 860039 1843038 1921344 1200607 1003171 648627 640222 765742 761205 799735 807864 825573 834118 939278 941757 4591933 4747568 39.75 71.5 1
10:08:47 2024-01-25 628126 622091 197545 193446 306955 312901 322970 319543 208909 206065 251423 255905 289695 296146 3943212 4235621 5891324 5730771 993810 1023844 277494 245118 253514 256477 289787 281438 278550 279648 197931 199700 629432 607461 1391341 1347920 410213 409101 590362 599640 737022 714409 760277 764560 793486 807108 782996 865130 1843038 1934768 1198724 1003171 651400 634703 764619 765065 793356 802486 831774 840860 932794 936591 4582446 4747568 39.75 71.4 1
10:08:48 2024-01-25 638283 627525 196576 194229 306919 314703 323281 320370 208852 206490 250332 255871 291027 297073 3952577 4229344 5931391 5728461 987457 1025585 276779 244259 255112 255725 290228 281438 278550 278361 197479 197866 659394 604069 1388037 1372115 410540 405759 590112 592665 731801 715421 754156 756799 802529 811509 774925 862561 1843038 1931103 1198724 1003884 649549 641129 766267 761242 801438 809038 824949 834748 939201 937529 4589954 4742996 39.65 71.4 1
10:08:49 2024-01-25 628702 625656 195865 193616 306739 314188 323772 320335 209026 206283 251072 256046 290143 295398 3933551 4235734 5903415 5731966 997364 1023844 277494 245263 254259 256442 289787 283227 277768 279063 198629 199075 652347 602345 1388668 1353701 408045 408236 585852 599215 738068 713362 755617 763476 795771 808819 782441 867671 1845659 1954905 1186948 1001745 651400 634526 763536 764523 797398 807099 830435 839662 939201 935233 4536468 4736920 39.75 71.5 1
10:08:50 2024-01-25 641521 629153 197370 194093 306951 314415 323772 322068 209061 208257 250541 255905 291097 292840 3933740 4229420 5912632 5691310 983736 1023844 277656 244294 255077 256477 289822 282262 278943 278965 197444 199075 661684 610802 1411172 1368230 411813 405795 591232 593960 731746 718507 756255 758979 800191 813296 774925 859391 1843038 1922020 1163642 1004599 649088 640222 767747 761242 797272 808468 825573 834748 939165 941977 4573265 4732508 39.75 71.5 1
10:08:51 2024-01-25 630893 627438 197689 193511 306883 313526 323544 319921 209422 206283 250965 256658 290444 295462 3937592 4235621 5894090 5728160 996657 1023844 277884 244876 254294 256872 289787 282927 277573 278514 198350 198902 653756 601415 1417500 1355623 408081 408236 591232 598790 736097 712820 755042 763476 795771 808248 782996 868202 1845659 1949491 1186948 1001745 650860 634078 763536 764523 796834 807099 830538 839662 937802 933877 4537347 4733272 39.75 71.4 1
10:08:52 2024-01-25 632886 627675 200175 193817 306843 313639 323173 321759 208589 207429 251227 255120 292646 296304 3949780 4252928 5903415 5711321 980350 1023844 278275 244294 254685 255725 290740 281473 278159 279222 198363 199422 638814 608193 1408368 1360977 410576 405579 594696 598790 733894 718507 759632 756204 798064 811437 778938 861911 1835166 1922020 1196840 1008074 645795 636429 769521 760698 795047 810214 830435 834748 936477 937565 4652825 4752016 39.75 71.4 1
10:08:53 2024-01-25 636732 627416 200279 193621 306380 312863 324385 320488 208956 208118 250576 257054 290956 294561 3933551 4187627 5910379 5711789 999504 1028216 278275 244670 254685 257020 288873 282541 278979 278026 197479 198763 644721 605756 1384088 1362908 409924 408236 589492 595476 735977 714915 755303 765645 800227 807122 777129 867671 1849667 1946729 1154162 998138 652328 640222 764619 765078 801289 802450 825573 844087 943270 936555 4498953 4727271 39.75 71.4 1
10:08:54 2024-01-25 629596 627680 200175 193621 305732 314883 322970 320028 209763 206248 251211 255764 292236 293699 3950728 4314125 5912741 5728461 979389 1023573 277429 244530 255934 256513 290139 283161 278714 278409 197135 199561 641941 608290 1400599 1361942 411776 405759 585798 597942 731228 711273 757811 761242 796935 811401 781850 863851 1838675 1927480 1174934 1010225 649467 634562 769415 763439 795107 806692 831987 837238 935512 941310 4610906 4741860 39.75 71.5 1
10:08:55 2024-01-25 636281 625864 196210 193181 306415 313926 322444 321783 208909 207065 250857 256552 290815 296295 3950728 4192731 5929617 5726192 995940 1023844 277104 245994 254685 256230 291787 281438 278979 278374 198629 199075 650938 602089 1388109 1363875 408045 408236 592687 596213 737545 718507 750609 761242 799062 809047 774981 867671 1844386 1934805 1202490 995300 647172 638340 761375 760666 802576 810526 824986 837238 947398 937529 4580905 4739262 39.75 71.4 1
10:08:56 2024-01-25 627512 625819 195938 193752 306170 313639 323952 319708 209562 206243 251144 256046 290709 296295 3953606 4234165 5870297 5731966 993064 1028614 277884 245083 254259 256908 289990 284540 278943 279472 197931 200049 635435 609253 1393637 1349868 411194 409390 591455 599640 735977 713362 759509 764560 795171 808248 783589 866399 1844348 1940297 1200607 1004599 652328 634562 765742 765608 794236 802522 832439 842209 932794 936591 4576407 4739262 39.75 71.5 1
10:08:57 2024-01-25 637410 625869 196580 193792 306550 314847 321634 320063 208922 206455 250332 257627 290143 293841 3954470 4226415 5937178 5726684 988864 1025622 276359 244837 256260 256227 290431 281473 278799 278374 198629 199492 650938 600552 1383856 1370171 405750 405831 593015 595332 734935 717489 754491 757906 800155 810866 777286 865130 1845659 1931994 1202490 998138 647669 638340 762963 760091 802576 809073 823193 834748 944680 937565 4570017 4732508 39.75 71.5 1
10:08:58 2024-01-25 627508 625869 195903 193176 306419 313413 323460 320063 209235 206386 251534 256046 290823 294904 3941189 4242020 5890285 5725880 992914 1023844 277884 246056 254259 256624 291875 282262 278159 279240 197792 199735 633949 606164 1383462 1347957 410576 409390 589529 599215 735977 714409 758968 764560 793486 807108 783589 866436 1844348 1938463 1178632 1004599 652328 634562 765742 765608 793356 802522 833030 839091 935512 936591 4571499 4742644 39.75 71.4 1
10:08:59 2024-01-25 636732 626480 200134 194269 306775 314559 323460 319743 208909 207065 250755 255128 289897 293841 3945124 4225423 5939076 5735313 988752 1026719 277315 245012 255147 255689 290599 282262 278835 279752 198629 199075 650938 601372 1387546 1364843 408045 405939 594389 596213 735977 719017 753692 759016 799626 809047 776114 867054 1844349 1934768 1180481 996718 647706 638340 762454 760666 802006 808432 824400 837200 944717 937601 4577357 4739262 39.75 71.5 1
10:09:00 2024-01-25 628103 627196 195899 193617 306419 313413 323460 319743 209235 206065 251144 256046 291415 295641 3946944 4247149 5919804 5723958 997364 1023734 277741 245663 254936 257052 290263 282729 277768 279775 198629 199735 649528 603343 1411682 1352592 410830 409028 591269 599751 734124 714354 756255 764560 795771 808248 783589 870297 1844348 1948029 1200607 1001745 651589 630920 763536 764523 795707 802558 829659 842209 937139 935233 4563734 4733272 39.75 71.4 1
10:09:01 2024-01-25 634690 627675 197541 193792 306987 313413 322647 321034 208728 207712 251087 255653 291984 293358 3946944 4250023 5911350 5721789 981353 1025990 279650 244942 254971 256695 290529 281170 279766 278488 198629 199110 640551 611600 1386327 1364843 411813 405542 594801 596176 731851 717197 757941 758391 799626 811473 777091 860076 1843038 1910648 1202667 1004599 649549 640222 768974 760128 798037 806692 830435 837238 937838 942942 4649504 4741860 39.75 71.4 1
10:09:02 2024-01-25 636732 625611 200210 193216 306978 312638 324974 319096 209235 207388 250332 257124 290858 293841 3937592 4211413 5903415 5735672 1000769 1023808 278667 244977 254971 257657 288768 284137 279336 279752 197444 199110 653756 602612 1388155 1371720 409924 408812 585816 595062 738068 714915 752821 765102 801395 806840 774925 869565 1849667 1943936 1197120 995959 652328 640222 762420 764523 801166 802522 824986 842209 941972 940801 4502444 4723156 39.75 71.4 1
10:09:03 2024-01-25 633058 626998 200175 193146 306987 313581 322444 320548 209089 207248 250367 256046 289940 295319 3943212 4199113 5917856 5712127 992449 1026231 276394 245628 256682 255584 290599 283735 278943 279752 198629 198971 653228 603562 1406524 1362908 408045 408236 595737 593978 737545 718507 751143 760698 801465 806737 775017 867054 1844386 1934805 1182330 995300 647669 638340 761375 760091 801438 807864 825610 837399 944717 937529 4581093 4733272 39.75 71.4 1
10:09:04 2024-01-25 627503 625837 200458 193176 307088 313413 323724 319543 208909 206455 251747 255225 290858 295154 3933702 4235167 5887394 5726684 993064 1023118 278096 245593 256555 256840 290599 282192 278747 279578 197931 199596 638253 608268 1389067 1351783 410540 409390 589311 599640 738608 714915 760277 764560 794646 809318 784145 866399 1843038 1940297 1193074 1003884 652328 630992 765742 764265 793349 802522 830005 839054 936875 938383 4564975 4739262 39.75 71.4 1
10:09:05 2024-01-25 636585 627685 199827 193823 306982 313890 322683 320063 208943 206490 249594 256944 290823 291971 3937316 4233580 5913638 5712202 983736 1023844 277312 244294 254720 256230 290044 284540 279264 279555 198629 197797 659394 604064 1389032 1372620 410394 405651 590488 592701 733098 716472 754207 756799 802529 811509 776824 865912 1843038 1931103 1178632 1003093 648627 641129 765742 761205 800302 809163 825610 834785 939238 937529 4567842 4732508 39.75 71.4 1
10:09:06 2024-01-25 632536 627176 200143 193181 306982 311667 323460 318132 209632 206925 250332 261178 290143 293913 3930853 4222670 5921595 5714446 993787 1023844 277494 244670 254294 256513 288575 285348 277980 279500 198629 198971 659394 601410 1386018 1359478 410208 405759 589717 596213 737545 711237 755415 762248 797862 809390 779564 867671 1845555 1952257 1194625 1000322 649549 630956 762454 765065 797435 807099 829253 839871 936477 933877 4514503 4726525 39.75 71.5 1
10:09:07 2024-01-25 631014 626785 199862 193203 306125 312937 321016 321070 208292 206490 251144 255261 291097 293663 3937592 4259707 5895740 5702635 982334 1022393 276720 244329 256867 255725 290740 280974 278159 281335 198629 199805 633602 609281 1389617 1362379 410467 405759 592541 597758 733001 719017 759547 756835 793337 813908 779340 860002 1840421 1922539 1180481 1005179 647153 637889 768327 759507 793422 809073 829968 833525 936875 944042 4640112 4739262 39.75 71.4 1
10:09:08 2024-01-25 636732 625864 200179 193216 306987 311988 324974 319131 209235 207388 250120 256046 289932 293806 3937592 4205605 5895014 5713236 1000091 1023844 276359 244670 253939 257339 288908 281570 278979 277530 196896 198625 644721 605724 1376028 1365288 409778 409317 590591 593814 738068 715275 755953 765102 800227 802567 774081 869961 1848317 1942560 1197120 998738 651326 640222 764656 764523 801438 805934 825610 839091 941972 939315 4539706 4723156 39.75 71.4 1
10:09:09 2024-01-25 629334 628781 196300 194239 306128 313311 323988 318578 209597 206637 250755 256046 290858 293089 3933702 4296703 5887318 5713236 979427 1023844 277427 243578 255112 256513 288978 282927 278159 279752 196861 198971 650938 607894 1405972 1362158 413179 405542 590591 594856 731636 712170 759901 762902 797918 810223 781850 860039 1837545 1931103 1191190 1011017 650474 634598 770105 764523 795707 806692 829968 839271 936875 939315 4586600 4732508 39.75 71.5 1
10:09:10 2024-01-25 634238 625837 200175 193486 306577 313962 321991 320099 208763 206490 250403 256046 289905 295570 3933740 4192881 5922066 5714446 986679 1024221 277494 245083 257139 255760 290599 281473 278979 278374 198350 199110 640551 600552 1406076 1362908 410245 409208 595448 597174 738068 719527 755415 761095 802603 811682 778233 867671 1848354 1937548 1198724 995226 647615 638377 761375 760661 801860 808810 828074 839065 941935 937299 4583638 4732508 39.75 71.5 1
10:09:11 2024-01-25 631669 627716 200139 193823 305956 312937 324649 319131 209270 206455 251108 256046 291133 292019 3934511 4265915 5862111 5709163 987958 1023844 278415 244670 254329 257339 288663 282408 278159 278409 196861 199110 643331 609931 1378154 1353701 413054 408236 590554 597224 734381 715371 760638 764486 798028 811682 781337 867112 1845659 1934805 1200607 1009544 653220 638316 767747 764723 793356 808257 833994 839662 932830 939315 4577221 4732508 39.75 71.4 1
10:09:12 2024-01-25 634616 627438 199862 193827 306550 314883 322743 320099 208943 207312 250720 261178 290178 295097 3935551 4223644 5929230 5722601 986679 1021168 276715 245083 255077 255725 290295 281438 278550 279716 198489 199110 641941 600763 1399279 1363875 408081 409390 594696 596249 738027 719453 754542 762902 802603 811682 778233 867559 1850917 1936589 1204373 995300 647706 640222 762422 761242 800302 806728 826859 840126 946056 937565 4564975 4732508 39.75 71.5 1
10:09:13 2024-01-25 640972 627237 200387 193211 307123 312023 324480 319096 209235 206455 250755 255296 291133 293358 3937592 4241189 5866114 5712127 988827 1022393 276813 244705 256049 257303 289585 281438 278586 278409 196861 199770 628388 607573 1383434 1349868 412433 409390 585816 597684 735977 714409 760949 765461 799188 811682 780559 865874 1844242 1936277 1196840 1013225 653257 635980 769452 765608 797876 809381 829968 838468 937540 944365 4617522 4732508 39.75 71.4 1
10:09:14 2024-01-25 634928 625873 196235 193216 306201 313962 322480 321106 208943 206490 250543 256046 289897 295677 3945124 4184170 5922066 5722601 990767 1023844 276715 245118 254720 255760 290529 281473 278979 278374 198350 199110 650938 598662 1401138 1362908 409308 409390 594696 594124 736600 718507 755303 761315 802566 810962 778085 870148 1850917 1940718 1184179 995226 649467 640039 762454 761242 799735 808021 830538 838468 944717 937529 4574367 4732508 39.75 71.4 1
10:09:15 2024-01-25 627512 627176 200458 193046 306485 312937 323952 320099 209270 207213 250367 255261 292232 293841 3933966 4244204 5870523 5699505 991612 1023844 278080 245083 253514 257088 289541 281473 278550 278483 198070 199666 632616 609061 1392530 1352592 412396 409390 589492 599751 735571 714372 760749 765645 795771 810535 783789 868202 1850917 1935376 1200607 1007463 654189 638770 767882 767240 793356 807099 833623 845045 934188 938615 4571499 4732508 39.75 71.4 1
10:09:16 2024-01-25 634616 626721 200315 193757 306771 314883 322528 320548 208909 206455 250896 257124 290143 295154 3933702 4211488 5922066 5722601 986052 1025677 278080 244294 257593 255689 290193 281455 278943 278374 198489 199075 670608 600552 1391132 1364843 408045 405903 594805 596213 736230 718507 754766 759016 797862 810223 776663 867581 1846870 1939341 1206257 996680 648540 638195 763000 760446 801327 810526 825647 837834 944717 944501 4571499 4731325 39.75 71.4 1
10:09:17 2024-01-25 632121 627196 200179 193752 305956 312023 324938 319516 209562 206455 250896 256046 290780 291984 3940401 4259707 5874715 5707940 988365 1022393 277690 244670 254081 257303 289312 284503 278159 278374 198489 198798 649528 609931 1377707 1359206 413054 405867 589754 595039 732819 714409 760749 763476 798064 809082 780706 862287 1839115 1938351 1209977 1012503 653257 636284 770105 767785 795612 809309 832730 839662 935512 939315 4589763 4733272 39.75 71.5 1
10:09:18 2024-01-25 634690 625656 200523 193185 306380 313926 322444 321034 208909 206490 250720 256046 289897 295345 3937592 4177938 5895816 5699617 996769 1023492 278259 245083 253514 256513 290599 281170 278979 277952 198629 198763 650938 603993 1380341 1361942 410213 409390 593015 595296 738163 718507 757570 764830 801359 808248 776577 868631 1852297 1945957 1195272 997312 651326 640873 762958 762679 800228 808130 827225 839513 944887 939315 4524283 4724736 39.75 71.5 1
10:09:19 2024-01-25 628853 627232 199998 193957 306127 314847 322970 319060 209597 206386 250932 256046 290837 293806 3933846 4295897 5895014 5713236 979427 1023844 277725 243578 257046 256513 288908 282413 278159 278409 198489 199075 649000 605800 1392849 1359049 410540 405759 585816 597942 731466 713362 755655 760091 796935 811509 781887 857563 1836387 1925276 1206139 1006746 649467 636432 768974 763846 795612 811673 834589 836279 934005 944743 4646744 4736920 39.75 71.5 1
10:09:20 2024-01-25 636732 627443 200279 193792 306978 312937 324685 319552 209562 207353 250120 256764 290823 293913 3928045 4199706 5895740 5717312 995048 1023844 278419 244806 254685 256477 287997 285348 278159 278169 197135 198763 657984 602270 1379260 1360706 409924 405903 589754 593996 735977 713092 754766 765645 799626 808248 777249 867671 1849667 1949491 1208140 998138 653257 640222 764087 767674 802428 807113 825462 844465 944997 938135 4509125 4729897 39.75 71.4 1
10:09:21 2024-01-25 629110 627828 197370 193757 306992 313890 321991 322009 208450 207504 251144 255225 291097 293806 3937592 4244402 5894090 5702635 980313 1023844 277399 244705 254863 256513 291591 281438 278979 279222 198350 199770 639663 609061 1384299 1360977 412141 408236 595117 598790 733398 719017 760749 758746 800513 811437 779527 861299 1840421 1920547 1204373 1008037 647706 638340 768327 760091 797309 811527 830211 839871 939499 944648 4627208 4742644 39.75 71.5 1
10:09:22 2024-01-25 635829 622272 200320 193301 308565 313782 324974 318543 209562 206455 250332 257269 291415 294254 3928240 4206521 5894090 5695442 996614 1023844 278080 244294 256864 257088 288628 282333 278943 277603 197479 198763 659746 603993 1383497 1362908 410250 408236 589492 594417 735977 715421 755303 765645 801395 807108 775017 868908 1849667 1955467 1195272 995922 653257 640222 765199 765608 802006 802522 828167 843111 946231 939206 4490260 4723292 39.75 71.4 1
10:09:23 2024-01-25 629923 627671 200355 193656 305956 314847 322158 321902 209200 206421 251534 256011 290303 296949 3933853 4250798 5894090 5703870 979450 1023844 276586 244705 254685 255725 290529 281473 278159 279257 198350 199735 645300 608193 1382906 1360977 411813 408199 594696 597647 733894 717197 760749 756835 799196 811473 780375 862598 1840421 1921909 1198724 1008878 647706 637402 768327 760091 793386 811490 832439 834748 938292 946621 4641179 4741536 39.75 71.4 1
10:09:24 2024-01-25 636695 627296 197406 193722 306415 313072 324974 320548 209102 208372 250541 256764 290303 293748 3938369 4179691 5917358 5713236 997364 1023844 278080 244705 254685 257339 288978 282298 278979 279644 197479 199075 652347 604271 1386969 1360977 410830 408236 585888 592336 737022 715458 755841 765645 801962 807108 777129 869528 1852297 1943973 1195272 998138 653257 641129 765742 765608 801438 802558 825610 844316 944011 940133 4497067 4721978 39.75 71.4 1
10:09:25 2024-01-25 629292 626572 197133 193616 306401 314924 321920 320584 209235 206421 251144 255764 290568 293770 3937592 4259939 5894090 5709163 976753 1023118 276720 244329 257046 255689 290498 282391 278159 279257 198350 199561 646181 606164 1386375 1359867 410576 405939 592651 599640 734174 718507 759509 756799 798064 811545 780706 862598 1838675 1921552 1206257 1007358 647669 638377 769452 758979 795670 810820 830005 834748 937540 945681 4643171 4747814 39.75 71.5 1
10:09:26 2024-01-25 636170 625719 197406 193446 306987 313711 324794 318883 209527 206455 250367 261101 289932 297176 3933846 4199276 5894090 5695442 994243 1023844 278383 244329 254294 256872 288435 282963 278159 278965 197444 198763 652347 603131 1382404 1360977 409924 408236 586140 593996 735977 714409 755303 765645 801359 808248 777496 867671 1849667 1946729 1175598 997312 653257 640222 764619 765608 801438 805897 825610 839091 944011 939315 4511843 4730144 39.75 71.4 1
10:09:27 2024-01-25 629665 627051 197124 193656 306955 315218 322528 319661 209387 206317 251072 256011 291419 293841 3933551 4286631 5903415 5712127 977996 1022393 276009 243578 255898 256477 288908 282927 278159 279752 198350 198798 652523 604580 1387783 1360977 410576 405759 590362 598790 731228 714409 758427 759016 797499 811545 783589 859428 1835129 1924747 1193074 1011017 650474 634562 769452 764523 795707 809381 829968 837399 936875 939315 4587033 4728900 39.75 71.5 1
10:09:28 2024-01-25 635974 627443 198241 193005 307233 313747 322826 320963 208880 207429 250576 255905 291229 294904 3934787 4182626 5884764 5695442 992486 1023844 276715 245083 254294 256298 290740 281438 278979 278289 198350 198798 652347 603020 1383864 1363875 408118 408812 594696 597670 738068 717197 754766 761315 800227 809993 779601 867671 1844386 1934805 1198724 995300 648627 638377 762454 761205 802006 809038 825610 839065 944717 944817 4563473 4727271 39.75 71.5 1
10:09:29 2024-01-25 632819 629227 197541 193812 308656 312651 324300 321381 209422 206961 250965 256658 293052 294193 3934787 4252570 5866114 5679158 986950 1023118 277621 244329 253903 257303 289347 282298 278159 278505 198629 199422 652347 609931 1375647 1357125 413054 408236 589492 598052 733485 714354 760786 763476 793337 809082 780706 865130 1840421 1935524 1198724 1009581 654379 637366 768908 764723 793349 807099 834609 841496 932794 937988 4558464 4723156 39.75 71.5 1
10:09:30 2024-01-25 634089 625864 196433 193779 306802 315074 322683 320785 209241 206386 251227 257450 289897 295928 3933853 4202109 5922066 5722601 989371 1024098 277884 244329 255147 255760 290123 281473 278550 278409 198629 198937 650938 600552 1418302 1364843 408081 405579 594275 594966 735977 716148 752249 759581 799025 811437 778048 865204 1844348 1933844 1180481 996718 647669 638340 765400 760128 802576 809073 824400 834785 946727 937565 4564975 4723156 39.75 71.5 1
10:09:31 2024-01-25 627067 626973 200527 193146 306196 313047 323664 320263 209102 207180 251459 255120 290709 295196 3931917 4228677 5875439 5707678 993810 1022393 277387 244740 254081 256589 289787 282510 278550 279452 197514 200049 629432 607484 1410088 1348634 410250 409390 590815 597647 737022 715421 758516 764560 795771 808266 783589 867671 1843038 1934113 1180481 1001745 651400 630956 765742 764523 793208 802558 833030 839091 934188 936591 4583357 4723156 39.75 71.4 1
10:09:32 2024-01-25 631158 626969 200206 193526 306992 313413 323724 318097 209597 206386 250755 257343 290577 295570 3927894 4226339 5878767 5721580 996474 1023844 277494 244802 254294 256513 290458 285145 277183 278444 198489 199235 652347 601485 1399908 1352742 409019 408812 588971 598790 738068 712857 755655 763476 797794 808819 783033 867671 1844348 1953104 1186948 1001745 650936 634562 762454 765608 798037 808239 830435 839700 940296 937326 4549085 4723156 39.75 71.4 1
10:09:33 2024-01-25 634690 627237 200175 193792 305494 313890 323005 321070 208763 207746 250932 255867 291168 295673 3933740 4223343 5899664 5679167 980935 1021168 279811 244425 255042 256442 290198 282298 279766 279752 197170 199110 652523 609061 1384027 1365692 413054 405939 592341 595754 733894 718210 759632 761278 800227 811473 776430 860076 1842692 1913391 1184676 1004599 649549 641620 768290 762898 799735 808808 829253 837238 937838 942942 4615712 4729897 39.75 71.4 1
10:09:34 2024-01-25 636732 627453 200241 193216 305952 313449 324938 318578 209597 206490 250367 257662 290620 293877 3924307 4209919 5899664 5719027 994520 1024770 277884 244670 257046 256586 288873 283165 278159 278267 197479 198798 660803 601659 1379260 1360977 409345 408236 589754 595332 735977 713362 754039 765645 797898 806170 778424 867671 1849394 1949491 1184179 995959 653257 639952 763536 764723 802006 802522 825647 841551 943343 937988 4483646 4711166 39.75 71.5 1
10:09:35 2024-01-25 627221 627716 200210 193522 306559 313639 322480 319131 209597 206421 250755 256046 290858 293806 3922512 4284407 5899664 5716448 978767 1023844 276586 244670 254898 255689 291787 284540 277963 279119 198070 199548 648119 608768 1383636 1359049 411776 408236 594426 599751 734009 718507 760749 756835 793108 811545 781259 862598 1835203 1914746 1191190 1008111 647706 636469 767919 760935 793422 811428 832402 834748 934225 937601 4633493 4729897 39.75 71.5 1
10:09:36 2024-01-25 636732 622281 200355 192911 306485 311952 323724 321034 208763 207388 250367 256046 290620 295484 3933846 4167115 5900953 5707356 1000218 1023771 278631 244736 253514 257339 289383 281438 279372 279716 198629 198487 653756 603562 1384088 1363131 410104 408236 589492 592336 736750 715421 755303 765645 800227 807108 775053 869565 1849667 1948109 1195272 995724 653257 641166 765199 764760 801438 802522 825610 839128 944680 939315 4518015 4720531 39.75 71.5 1
10:09:37 2024-01-25 629888 627671 196300 194405 304837 313962 323988 319060 209680 206455 250968 256046 289897 293690 3928240 4284440 5897723 5709537 981353 1023462 279024 244189 255792 256551 288908 282963 278498 278409 198350 199457 641941 605724 1387910 1358900 410576 405542 592441 596764 730711 714409 756291 758967 796935 811545 783033 857600 1835203 1925791 1193074 1011017 649549 635531 769997 764523 795743 806728 830005 839065 937540 939315 4595792 4729897 39.75 71.4 1
10:09:38 2024-01-25 634928 625873 196542 194014 305525 314661 322970 321106 209089 207065 250968 256046 289897 295713 3933853 4180787 5912741 5723367 991686 1026756 276573 245607 255006 256336 290357 284339 278747 278374 197307 199145 652347 601414 1397802 1368724 408731 405939 594275 595662 735575 716148 754766 759053 800227 811437 778424 866436 1844422 1932739 1180481 995959 648627 638377 762963 761242 802576 810250 824400 836010 946727 937601 4563473 4720531 39.75 71.4 1
10:09:39 2024-01-25 627512 627448 200422 193220 306450 313339 323988 320063 209597 206490 251534 255261 291415 294775 3917060 4222670 5874477 5713907 993549 1023734 277351 244942 256319 256843 290052 284137 279336 281335 198070 200293 638253 607917 1378221 1352592 411448 409390 591232 599792 737137 715275 759594 765645 795734 809413 784145 866979 1844348 1935487 1157442 1003884 652328 630956 765742 765608 795369 802522 834215 844012 935512 937952 4548808 4723900 39.75 71.5 1
10:09:40 2024-01-25 638320 625801 196576 193792 306519 313890 322348 320028 209213 206421 250296 255871 290346 293500 3927970 4223682 5912741 5687293 990011 1028798 279345 244631 255757 256336 290599 284540 278619 279752 198629 198590 676306 602270 1409107 1372115 409272 405470 595685 594344 735699 717489 754305 760075 802529 811473 777129 865092 1845659 1927582 1202490 1000996 648590 640222 765742 761205 802576 810214 825573 834748 944011 937565 4567060 4724736 39.75 71.5 1
10:09:41 2024-01-25 627512 628335 195903 193627 306987 312983 323424 319803 209054 206421 251144 256046 290143 295362 3919524 4219404 5878988 5717312 994520 1023844 277172 246388 257046 256984 290193 284540 278087 279969 198629 199722 645300 603993 1387960 1356826 409272 409390 591836 598699 738737 714372 759193 764560 797229 808710 784145 869528 1845659 1952257 1198724 1001708 651400 630956 763536 764523 797398 807099 831619 842096 940296 939315 4558837 4720531 39.75 71.4 1
10:09:42 2024-01-25 636437 626749 200103 193757 306992 313413 323424 320028 208909 207746 250332 256046 291062 292528 3945502 4227547 5894090 5682861 979539 1022393 276913 244259 257046 256589 291047 284503 279730 279752 198629 198971 650938 610156 1414203 1371645 412834 405831 590071 594417 733894 719380 757666 760091 802529 811509 775495 864413 1844348 1921909 1179800 1006471 650474 642074 769452 762865 799735 809002 830435 837834 939165 945645 4618527 4736650 39.75 71.4 1
10:09:43 2024-01-25 636011 625792 200460 193752 305917 313377 324974 318097 209200 206455 250120 257124 290585 293913 3919524 4200204 5891527 5713236 994495 1024098 278275 245012 254863 256477 291257 285753 278799 279752 198629 198798 660803 602340 1408314 1361411 410830 408956 590669 597481 738068 711273 754767 764430 802218 811108 780706 870185 1845585 1952257 1211896 998828 653257 636429 763536 765805 800302 802522 830435 840880 941196 936591 4480446 4711166 39.75 71.4 1
10:09:44 2024-01-25 628071 627644 200320 193793 306992 314847 321920 320999 209346 206421 251498 256011 291062 293806 3945502 4243491 5887318 5693257 979539 1023844 276913 245558 255042 255689 290740 282346 277944 281732 198629 200490 646709 608408 1379162 1361411 411630 408054 592541 599567 734825 719527 760089 756799 799196 817447 780669 863863 1839115 1925002 1194957 1008074 647615 636393 768465 760630 795612 810820 829968 834748 936958 942905 4630720 4736650 39.75 71.5 1
10:09:45 2024-01-25 636732 625792 200320 193442 306982 313294 324938 320028 208909 207533 250332 256764 291027 295133 3927281 4187501 5884489 5702635 998790 1023844 278275 244259 253514 257303 288908 281438 279372 279358 198629 199144 646111 604881 1383288 1363348 410394 408090 590591 596324 735922 715238 755729 765645 801359 807108 776944 872821 1852297 1946729 1179229 998138 653257 641583 765705 765608 802576 802522 825610 839091 943306 939315 4505383 4714528 39.75 71.4 1
10:09:46 2024-01-25 629338 626712 196438 194234 306092 314368 323688 318578 209562 206421 250720 256046 290823 293144 3930084 4278652 5895976 5702734 978145 1023844 278383 244635 255898 255654 289550 282694 277768 278479 198350 199110 639161 607461 1389569 1363244 412002 405723 592870 601029 732773 716833 761250 760195 798064 816136 784145 863889 1840860 1924637 1185540 1008074 647615 636506 767919 760630 793349 811428 832618 834785 935512 942905 4636519 4724736 39.75 71.5 1
10:09:47 2024-01-25 636732 625796 200315 193586 306982 311952 324444 319096 208909 207353 250296 256764 290620 293913 3919524 4185633 5887318 5712014 994407 1023844 277884 244956 254294 257088 288435 282391 278943 279358 197479 198902 655166 603562 1387562 1361805 411709 408558 592261 594271 736985 715275 755804 767240 802603 808103 774981 870148 1849667 1950396 1197120 998138 653257 641129 764594 765608 801438 802522 825610 840917 944717 939315 4505660 4720531 39.75 71.4 1
10:09:48 2024-01-25 629384 627675 196580 194405 306523 315577 323688 318801 209562 206386 250720 256046 290620 293913 3922366 4275039 5887394 5703870 978552 1023118 278275 243918 255112 256508 289585 283161 277963 278374 198629 199075 649528 606262 1402519 1359049 411157 405542 592654 600552 733001 714262 760277 761161 796788 816106 782812 862602 1836387 1925601 1208058 1010264 649467 634526 767919 763439 795369 813972 833623 835973 935512 937565 4637061 4729897 39.75 71.4 1
10:09:49 2024-01-25 636502 625828 195903 192537 306450 313413 322444 321034 208874 207100 250684 256046 290823 295426 3928240 4173042 5893155 5707940 992449 1023844 277104 245460 254294 256477 290705 281539 278979 278374 198629 199075 650938 600865 1380613 1364843 409272 409390 595648 597647 740130 721988 755617 761132 802603 811682 779340 871352 1850880 1934768 1206257 995300 649549 641500 764619 761205 801438 809002 830259 839662 946056 937601 4568236 4723900 39.75 71.4 1
10:09:50 2024-01-25 627448 625837 195681 193146 306419 312937 323952 320028 209200 206490 251498 255225 290303 294516 3928240 4223470 5862224 5702635 988752 1022393 278916 245047 254046 257303 289787 282262 278159 278409 198350 199526 641941 610006 1380528 1351783 413054 409390 589492 598790 735456 716389 764087 767402 797206 811682 781703 866250 1846570 1940718 1178632 1010980 653257 638304 771364 768766 793313 808239 834215 841496 934005 939315 4562094 4721353 39.75 71.4 1
10:09:51 2024-01-25 633992 625801 200418 193181 306919 313926 322707 321034 209235 206455 251108 256046 290815 295641 3928240 4174188 5894090 5679158 989559 1023844 276680 245047 255077 255725 290740 281473 278979 278483 198629 199110 652347 600552 1426917 1362908 409308 409390 594696 599054 735161 717703 753357 764533 802529 811303 779340 870110 1850917 1932517 1184179 996643 649467 640186 760796 762358 801166 811527 828036 839065 946727 943513 4555583 4720531 39.75 71.4 1
10:09:52 2024-01-25 632298 627680 200175 193792 306992 312937 324974 318670 209562 206455 250720 256046 290709 292019 3928233 4253470 5856788 5698568 983661 1023844 277690 244259 254294 257303 288834 282298 278550 278409 198489 199075 650938 609931 1399856 1360977 413054 405867 586176 595846 732819 716687 760786 763476 798064 813908 783789 865408 1841618 1932850 1196840 1012503 652982 638316 771201 765608 796834 809381 829696 842429 935549 939315 4575152 4727271 39.75 71.5 1
10:09:53 2024-01-25 634442 622276 195763 193757 306992 314919 322934 320999 209089 207065 250720 256046 290143 295570 3919524 4186098 5895740 5707940 991003 1023844 277620 245083 254863 255725 290705 281574 278979 278374 198489 198937 650938 601485 1397403 1364843 408658 408812 592833 597095 738068 717160 755953 761242 800155 810223 777249 870840 1852141 1942096 1208140 995263 649467 640039 763000 761058 800192 810526 829253 839271 946231 940801 4515165 4715249 39.75 71.4 1
10:09:54 2024-01-25 628149 625833 200139 193757 305517 314919 322934 319096 209381 206208 251144 256046 290555 293699 3933846 4286518 5895014 5679158 980803 1023844 276813 243543 255183 256477 288908 283125 278159 278479 198629 199075 651818 603993 1394331 1359049 411485 405795 589492 599326 731860 714409 756291 760128 797499 816172 784145 860039 1838675 1929288 1181774 1010339 649467 636506 767882 763255 796743 813972 835184 834748 935549 946347 4647477 4729897 39.75 71.5 1
10:09:55 2024-01-25 638543 626517 200215 194059 306987 311988 324974 320771 209235 207567 250332 256764 290620 293806 3924481 4176374 5889894 5702635 998077 1023844 278275 244670 253549 257881 289787 282772 279372 277917 197307 199110 641941 603993 1386135 1362908 410576 409969 593129 595754 738722 717489 755664 765645 802566 809390 774981 869322 1852297 1942491 1198969 1000950 653659 642001 765162 765571 802576 808094 827850 843261 943975 943494 4544773 4723900 39.75 71.4 1
10:09:56 2024-01-25 630784 627675 197057 194304 306955 313413 324938 319060 209562 206455 250932 256046 291027 292678 3916726 4269221 5887318 5698568 978729 1022393 276662 243578 255898 256513 289347 283258 278159 278409 198629 199110 649528 604366 1384384 1360013 411485 405795 589202 599215 732819 715421 758930 759858 798064 816172 784145 861299 1840421 1931103 1189307 1009507 651326 638279 772262 764992 797876 813972 835184 836419 935366 944648 4614736 4736920 39.75 71.4 1
10:09:57 2024-01-25 636732 625869 200391 193779 308610 312539 323664 320999 208909 207712 250367 256046 291415 293841 3924481 4170444 5889894 5687293 998040 1023844 276586 244329 255485 257339 289787 281438 279569 278017 197307 198763 657103 603993 1379554 1361805 410576 409969 593015 595296 737569 717489 755146 765102 802566 808248 774981 869285 1849667 1949902 1204373 995922 651400 641129 764631 765041 802431 806917 826636 843862 943828 942570 4518391 4711874 39.75 71.4 1
10:09:58 2024-01-25 629849 626749 200139 193757 306559 314919 322970 319779 209422 206386 251108 256046 289897 293841 3933853 4286459 5886629 5698667 979152 1023844 277427 243543 255112 256872 288943 283196 278159 278505 197135 199110 641941 608328 1387502 1360013 413054 405831 589492 597942 732819 713362 761212 763476 798064 811509 783789 861299 1840421 1934768 1196840 1011743 653257 636466 770543 765424 800149 810980 834476 838916 938094 941940 4584585 4723156 39.75 71.4 1
10:09:59 2024-01-25 634928 626553 198241 192900 307378 313890 322707 321070 208874 207572 250788 256585 290303 294574 3924481 4160811 5870598 5703870 998978 1023844 276575 244876 253514 257303 290599 281438 279766 277952 198629 198763 653756 603993 1381814 1362908 410576 409390 589311 594874 738068 716980 755953 765645 802602 808248 775017 869285 1852297 1943973 1195272 998119 653257 641620 765742 765608 802006 807113 829944 844579 946231 939169 4490260 4722685 39.75 71.4 1
10:10:00 2024-01-25 629028 627680 200456 193486 308619 315518 324202 320548 209527 206421 251534 256011 290850 296398 3933846 4247719 5889894 5698568 978145 1023118 278811 244670 257046 255689 290740 282262 278159 279257 198350 199561 677676 608193 1383201 1360977 411813 408812 594696 599640 735183 717197 761869 758979 797862 816172 782441 865130 1840421 1925776 1198724 1009544 648166 636916 768327 761242 795107 811464 833623 836839 938292 948674 4631747 4743230 39.75 71.4 1
10:10:01 2024-01-25 630635 626531 196576 194260 306631 314847 324444 319060 209597 206179 250893 255800 291027 293841 3911139 4281267 5876390 5702635 984401 1023844 278191 243578 254898 257123 288873 282822 278159 279716 198489 199110 641941 606052 1410441 1359049 411813 405867 585816 596727 731782 714409 759509 762935 798064 811473 783589 861299 1840421 1934732 1196840 1011017 652792 636466 770543 765608 798037 809381 832212 842391 935549 939315 4583257 4728900 39.75 71.4 1
10:10:02 2024-01-25 634690 622132 196303 193311 306626 314445 322754 321747 208874 206490 250720 256046 290485 297180 3945502 4172453 5875439 5703870 998152 1023374 278080 244329 253479 257303 289541 281438 279372 277530 197272 199075 652347 604701 1397923 1362908 409345 409969 594696 596824 740546 717703 755841 761748 800793 808441 775017 871577 1849667 1938565 1186027 995300 648627 640222 762454 761242 800302 808468 829253 839662 946056 946347 4537309 4715098 39.75 71.4 1
10:10:03 2024-01-25 632161 626612 196576 194304 306667 313711 323772 320209 209387 206352 250684 256046 290303 291931 3926091 4272001 5871256 5698568 979427 1022393 277432 243578 255112 256477 288908 282927 278159 278409 198489 198763 646709 605441 1404287 1360977 410576 405831 589529 595882 731782 715371 757849 761278 797499 811509 782996 861948 1835166 1929735 1194957 1011017 652517 635980 770543 765608 796871 809381 829696 839065 935549 939315 4577221 4720684 39.75 71.4 1
10:10:04 2024-01-25 635267 627448 198260 193041 309155 313782 322337 320927 208735 207284 250576 255905 291027 295570 3916764 4177938 5874640 5694505 996769 1023844 278060 245083 253479 256513 290705 286952 278979 277952 198629 198937 650938 604069 1378966 1360977 410576 409969 590942 595296 738722 718507 755655 763412 801962 808248 774981 869285 1852141 1946754 1200818 995959 652792 642074 765470 765608 802006 807099 827448 839128 944680 941310 4515075 4708615 39.75 71.5 1
10:10:05 2024-01-25 627010 627443 197411 193782 306775 315074 322826 319661 209422 206317 251001 255905 290344 293699 3917060 4269426 5875439 5694988 976059 1023118 276586 244329 255112 255654 289946 282262 277768 279257 198070 199145 646709 607327 1399990 1360013 411813 408236 594696 599184 734935 718507 760749 757906 798064 815905 782996 862635 1835166 1923272 1206139 1008074 648627 635495 765594 761242 795401 811428 832439 834785 935549 945637 4634027 4723156 39.75 71.4 1
10:10:06 2024-01-25 636281 626549 200315 193792 309119 312431 324685 321234 208804 207608 250576 256694 290479 293913 3919373 4170444 5878767 5695742 998387 1023844 276720 244670 254329 257339 288470 284540 278979 279555 197341 199075 652347 603562 1379751 1361671 410576 409390 591269 595296 736527 717217 757031 764760 802529 808248 775017 869285 1849667 1946729 1211907 998828 653257 642074 765742 765608 802576 802558 825647 841551 944717 937493 4511570 4711166 39.75 71.4 1
10:10:07 2024-01-25 629366 627716 199958 194405 306092 313926 324156 319295 209791 206892 251459 256694 290921 293913 3910952 4281267 5867078 5694776 977958 1023118 279060 243543 255147 256477 288978 282729 278159 278653 198350 199110 650938 605724 1385486 1360013 411485 405831 591505 599215 732856 715421 758516 760703 798064 811581 784145 860076 1840421 1938834 1193074 1011017 650936 635495 770543 765065 797435 809038 831811 839871 938204 937529 4586600 4723156 39.75 71.4 1
10:10:08 2024-01-25 633787 622281 200563 193792 306766 313926 322707 321070 209283 207504 250893 255800 291441 296194 3916613 4176057 5875439 5708282 998790 1023118 276779 244705 255558 257416 290228 281403 279372 277952 196861 199075 650938 604069 1384384 1362908 410576 410549 592232 596824 738758 718507 755655 764560 802566 809122 778265 869322 1849667 1941185 1191574 996718 650936 641166 762420 763981 801166 809381 828074 839700 941972 940801 4524471 4713804 39.75 71.4 1
10:10:09 2024-01-25 630929 627228 199827 194405 306559 313926 324444 318518 209597 206455 250755 255800 290815 295447 3931917 4272168 5930045 5694603 979914 1023734 279007 244329 255969 255725 289242 282821 277768 278523 198350 199145 649528 606031 1384885 1360977 411194 405867 593015 599751 732447 715165 759632 759016 797499 816172 784145 862598 1835203 1921652 1206139 1007358 650936 634598 767397 763439 795707 810857 834609 837871 936875 937601 4605357 4720531 39.75 71.5 1
10:10:10 2024-01-25 634928 622317 196328 193517 305947 314847 322480 321070 209416 207100 250932 256046 290620 296331 3924307 4178899 5908091 5679163 995351 1023844 277581 245734 254259 256477 290705 281206 278550 279752 196861 199110 650938 600552 1419587 1362908 409308 409969 594696 597518 738977 718283 753468 763205 801962 809082 776700 871577 1849667 1937548 1184179 995300 649088 640222 762995 762358 801438 809038 829253 839871 946727 937637 4549085 4713804 39.75 71.4 1
10:10:11 2024-01-25 629366 625869 200282 193482 309078 311988 324974 319131 209416 206455 250968 255688 291133 293152 3926091 4243640 5852770 5697583 988664 1023118 277043 244705 256462 257020 289246 282262 278550 278409 197170 199944 646709 606276 1393129 1349868 412762 409969 585852 599031 737022 715421 761794 764760 796935 806773 784145 867671 1844386 1940297 1200607 1006030 652792 636466 767374 765350 794545 807099 834252 841551 936875 939315 4550536 4718125 39.75 71.4 1
10:10:12 2024-01-25 634616 625833 200210 194134 305490 314919 322970 320548 209416 206490 251144 255128 290178 295097 3925166 4178377 5899664 5697583 998700 1023844 277458 245425 254650 256477 291823 284137 278943 278340 198629 199110 641941 603993 1387449 1363875 409272 409969 595538 594966 738163 719262 755841 763476 801926 810187 778564 871539 1849630 1940297 1206257 996600 649088 641129 762963 761168 802576 810552 828036 839662 947398 937529 4558837 4720531 39.75 71.4 1
10:10:13 2024-01-25 628372 627680 200527 193447 306883 311988 324408 320926 208909 207434 250684 255261 290709 293166 3924481 4254335 5867443 5697583 986988 1023697 279847 244907 254294 257268 289382 282658 278550 279752 198629 199040 641941 609370 1373764 1358500 412871 405867 590591 596764 733094 713325 762648 763476 799196 811401 782959 862561 1843038 1934768 1196840 1011017 653257 637329 770543 765842 795670 809381 833585 841713 934152 939315 4568805 4717893 39.75 71.5 1
10:10:14 2024-01-25 632361 622208 200170 193451 306374 314847 322444 321034 208909 207065 250896 256764 290802 295641 3911552 4167668 5867443 5707015 998790 1023771 278168 245663 255595 256695 290635 283918 278943 278237 198629 199144 653756 605724 1382109 1362908 411448 410549 594801 597781 736200 718507 760652 765645 802529 809694 774981 869285 1852297 1943874 1195272 995922 652328 642038 764050 765608 802304 809381 828036 843448 943306 942806 4505660 4714528 39.75 71.4 1
10:10:15 2024-01-25 629037 627196 196438 194405 306092 314625 323952 318224 209527 206386 251108 256046 289897 293564 3922625 4272320 5894090 5711321 979214 1022209 278827 244154 256115 256300 289269 284540 278159 278374 198489 198902 640551 606362 1380046 1360940 411121 405795 590779 597611 733001 716980 758479 760666 798064 811545 784145 861025 1836387 1927369 1206139 1008037 649276 635458 767919 763439 795634 810214 833349 837200 937540 937565 4611936 4720531 39.75 71.4 1
10:10:16 2024-01-25 634928 622245 196201 193181 306380 313890 321955 321034 208874 206490 251108 256046 289897 295404 3918888 4174123 5887394 5696419 1000105 1026231 278543 244907 255595 257126 290494 283735 279730 279752 198629 198729 653756 604069 1387696 1361805 412002 409969 589130 594417 738068 717489 754856 765609 802602 809390 777129 872821 1853614 1946729 1200818 998791 653257 642038 765742 765041 802576 807099 827410 840880 943975 941977 4524471 4711166 39.75 71.5 1
10:10:17 2024-01-25 629302 627675 200067 194405 306473 314404 324673 319025 209562 206455 251072 256046 291062 292911 3924481 4272282 5889894 5702635 980501 1026231 279345 244596 258324 256731 289031 283572 278943 281335 198629 199422 670608 606668 1382615 1360836 411813 405867 593196 599640 733301 715421 759472 762484 797826 816172 785259 861299 1837326 1928018 1183657 1008074 649549 636429 767919 763439 796270 811428 834845 837238 936875 944274 4611936 4724736 39.75 71.4 1
10:10:19 2024-01-25 636732 626712 195733 193011 307338 313377 322970 321070 208909 207388 250720 256764 291062 294632 3921407 4154585 5866114 5698652 997765 1026027 278488 245386 256319 257777 290458 284137 279730 279752 198629 198936 655166 603993 1378966 1363875 411448 409390 591232 595296 738068 717452 757458 765878 802566 809136 778048 869285 1854932 1949454 1195272 998738 653257 642074 765742 765842 802576 807076 827410 841551 944717 941310 4505660 4711874 39.75 71.4 1
10:10:20 2024-01-25 628257 626717 200456 193757 306992 315843 322934 320028 209527 206421 251534 256046 290506 293748 3924481 4259939 5887394 5693257 979539 1023844 276584 244294 257046 256194 291823 284503 278799 281335 198350 199596 634992 608332 1391288 1363348 412213 409101 594092 599640 734935 719527 764633 758943 802788 811545 781259 864944 1840421 1921909 1196840 1008074 648627 637816 769415 760630 795634 811428 832993 834936 936875 942942 4634027 4729897 39.75 71.5 1
10:10:21 2024-01-25 635595 622276 200456 193181 307804 311952 323952 319803 208874 207388 250296 256046 290585 293913 3911102 4161198 5878875 5702635 996614 1023118 276913 244670 256775 257303 288400 284540 279461 279680 198629 198936 657984 603201 1387265 1362379 410358 408667 590674 595717 737545 714372 754468 767129 801359 809962 779564 868908 1852141 1953104 1196840 998138 654189 637816 764619 768319 801438 807099 829844 841551 941233 939046 4474247 4711987 39.75 71.5 1
10:10:22 2024-01-25 629106 626758 200134 193757 306170 313634 321336 321070 208728 206490 251108 255225 290620 293322 3918612 4223748 5875439 5683878 981359 1023844 276813 244670 254685 256513 289546 281367 279766 279752 198629 199492 640551 610517 1384744 1364843 412907 408090 594549 594783 734044 719771 760134 762898 801962 816290 778011 861911 1845659 1921909 1206365 1005999 650936 642074 770543 762358 799735 811888 831619 838468 938465 944977 4624629 4720531 39.75 71.5 1
10:10:23 2024-01-25 636732 627443 200175 193757 306992 312682 324974 319060 209200 207491 250296 256764 291415 293806 3912770 4184930 5876875 5702635 992338 1023844 278080 244670 254329 256477 287997 283409 278159 279680 197444 198729 659394 603993 1392781 1364217 412590 408992 590591 597205 738179 715238 756881 767277 801359 809962 779527 872751 1854932 1955177 1189725 998082 655122 641500 765742 765878 802576 807099 828036 844310 946056 939315 4486849 4708221 39.75 71.5 1
10:10:24 2024-01-25 628850 625801 200355 193757 306992 314847 321955 321070 209235 206386 251144 256011 289897 293770 3928233 4235546 5884764 5698802 976753 1023844 276779 244670 254852 255689 290626 281438 278550 279683 198350 199735 646709 608193 1390595 1363131 413179 409136 596884 599272 735904 719490 761683 760150 800103 811473 779564 862598 1846736 1925664 1167316 1006746 651400 640836 771750 763439 799735 810178 831619 839662 939165 947725 4627932 4729897 39.75 71.5 1
10:10:25 2024-01-25 636732 625796 200532 193792 306410 313413 324649 318801 209562 207388 250332 257124 291062 294740 3916449 4191587 5878875 5679158 994520 1024098 278275 245047 255042 257088 288908 283289 278159 278374 197307 198729 647500 602270 1409706 1361942 412002 409787 591813 595919 739290 714768 758111 767822 802603 813406 782488 870185 1852297 1953172 1198724 1000167 655122 638340 764619 769934 802576 807113 829253 842785 943975 938651 4480446 4705156 39.75 71.4 1
10:10:26 2024-01-25 629287 627438 200351 194103 305921 313890 321991 321783 208909 207456 251498 255618 291027 293599 3924149 4229495 5876875 5679824 982334 1023844 276779 244329 254898 256513 290431 281282 279766 279752 198629 199110 644026 609931 1406854 1364843 413769 408236 595318 598452 735090 721536 759483 761095 802603 811329 779340 864488 1848286 1922024 1202667 1006746 651326 642038 769960 761242 799168 813972 832212 839871 937838 944310 4627932 4726995 39.75 71.4 1
10:10:27 2024-01-25 635986 625837 200206 193792 306843 312023 324974 319096 209235 207100 250120 256482 290178 293627 3918888 4187650 5875439 5702870 994520 1023844 277884 244329 254852 256872 288435 283125 278550 277952 197479 198763 656575 602345 1383497 1361942 410576 409101 590554 595296 737995 716389 754244 767822 802459 811682 780559 871315 1848212 1957297 1198724 998828 654655 637816 765176 767600 802576 807099 830435 844465 941899 939046 4474055 4704452 39.75 71.5 1
10:10:28 2024-01-25 627508 626749 200460 193608 306631 314811 322348 321034 209200 206421 251144 255832 291027 293806 3918888 4232481 5875439 5683878 981634 1023844 276813 244329 255077 256513 290463 282934 278943 279310 198350 199387 634992 609496 1404839 1362908 413054 408236 595538 598901 734004 718247 763974 763989 802493 811365 780190 865143 1845555 1922238 1181045 1006717 650936 641583 769997 762865 799625 811703 830435 839065 940966 944648 4555583 4711166 39.75 71.4 1
10:10:29 2024-01-25 630191 625624 200492 193621 306987 313669 323460 319096 209597 205994 250932 256764 290178 294740 3905488 4224021 5862041 5705094 994520 1023844 277299 245083 254294 256477 289506 282395 277768 279902 198489 199561 648119 601756 1386391 1351783 410250 410259 590905 599640 736273 716980 758930 765645 797771 810389 783924 871352 1849601 1949417 1202490 1003773 653257 635458 765742 765608 798000 808830 832656 843598 940202 939315 4550536 4715363 39.75 71.4 1
10:10:30 2024-01-25 627512 626749 200603 193779 306419 313449 323916 320548 209562 206455 251711 256046 291415 295190 3915116 4219272 5856788 5694505 993102 1023844 278080 245118 254081 257088 290228 282298 278747 278409 198350 199735 629797 609061 1385787 1351517 413640 410549 591269 599419 737022 715421 762991 765645 798064 809082 784145 868202 1846870 1941110 1217654 1011781 655122 638195 771750 768877 797309 811099 830005 842096 935549 941794 4558464 4711225 39.75 71.5 1
10:10:31 2024-01-25 636737 622276 195903 193761 306419 314368 322934 321070 208909 207283 250755 256046 290178 295641 3911102 4159562 5884764 5694505 992486 1024098 276715 245083 254720 256477 291772 281438 278979 279680 198629 199075 652523 599202 1416450 1364843 410245 409390 592687 597942 738068 718210 753394 762395 801359 811401 778424 870297 1849667 1941110 1206257 998738 649467 640076 764619 763408 804858 811673 827850 839871 947398 942905 4562094 4711166 39.75 71.5 1
10:10:32 2024-01-25 629670 627443 200527 193181 307084 312023 324444 319096 209235 206455 250720 255261 291133 293358 3916096 4225672 5828551 5685139 988752 1023844 276913 244876 256594 257088 289752 282395 278550 278409 198629 198937 641941 608874 1379822 1353701 413640 409969 585852 598790 734953 714915 762338 765645 793337 810829 781887 867054 1843038 1938922 1202490 1012503 656057 640133 770105 769416 796743 810489 835184 841984 934630 941977 4560206 4715249 39.75 71.5 1
10:10:33 2024-01-25 635562 625833 196244 193616 306419 314847 322480 321034 208909 206490 250720 256046 291415 295641 3918612 4162232 5884764 5694603 989559 1023844 276644 245083 255077 255689 291591 281438 278979 278263 197135 199110 661684 600552 1391837 1364843 409308 408812 594696 597942 738322 718247 755841 761278 800793 811401 780375 867671 1849667 1938463 1204373 997312 650395 641957 765176 763301 804858 814011 825499 839513 947288 945987 4557055 4715363 39.75 71.5 1
10:10:34 2024-01-25 631158 627443 200206 193490 306415 313961 324974 319543 209235 207248 251108 256046 291133 292465 3915116 4231930 5844398 5689196 987958 1022393 277656 244670 254116 257303 288908 282510 278747 279752 198629 199075 652347 613002 1383611 1355623 412724 408236 590362 597942 734004 714409 762991 764533 793337 811437 782996 865130 1843038 1935524 1200607 1011017 653257 638340 772262 769934 797876 811673 833994 839833 937429 941903 4568236 4717166 39.75 71.5 1
10:10:35 2024-01-25 632256 626549 200487 193150 308860 314404 322480 320299 208922 206490 250755 256046 290858 295570 3911139 4159562 5870410 5686390 997479 1023844 275974 245083 255522 256513 290705 281539 278979 278374 196861 199075 651818 600552 1392258 1361805 410540 410259 595538 597518 738722 717703 757031 763476 802566 809047 777249 869285 1849667 1943044 1206257 995300 649549 641129 763536 763439 802431 810344 830538 843261 943160 944648 4540963 4705763 39.75 71.5 1
10:10:36 2024-01-25 629302 626753 199782 194172 306982 313890 324408 319060 209597 206421 251001 256046 291062 293599 3934230 4272320 5884764 5685139 978417 1022393 279043 243543 255183 256477 288671 282729 278159 278405 198629 199110 661684 605562 1383497 1359049 411813 405867 591269 599640 732833 715458 760209 761278 798064 816172 783789 861948 1839115 1931589 1194957 1011017 650474 636429 770543 765065 797435 809109 835109 842429 939628 941940 4603080 4715174 39.75 71.5 1
10:10:37 2024-01-25 636428 625796 200175 193216 306419 311952 324264 320963 208874 207567 250367 256046 289897 293556 3922625 4158244 5875439 5694505 997364 1023844 276558 244670 254329 257339 288978 282298 279372 277530 197479 198763 652347 603993 1380435 1362908 411776 409390 590180 592336 738068 716980 755146 765878 803738 809390 777249 868631 1852297 1946729 1198969 998828 653257 642074 765742 764760 802576 807099 828074 842510 946231 940801 4471395 4703834 39.75 71.5 1
10:10:38 2024-01-25 630639 625647 197406 193757 306735 313413 322480 321783 208630 207180 251108 255225 290837 293806 3924481 4229457 5880575 5685139 982334 1023844 276779 244670 254720 256908 291591 281206 278979 278409 198070 199561 643362 609496 1382699 1362908 413054 408812 595960 597942 733894 719299 761906 762935 800191 811509 778975 862598 1843038 1921515 1189725 1007358 649549 640675 770543 761242 798037 811428 829968 837275 937802 946621 4629879 4723292 39.75 71.4 1
10:10:39 2024-01-25 636423 625651 197406 193581 306955 313413 324938 318578 209235 206490 249558 256947 290338 293806 3913306 4184408 5875439 5679121 994243 1023844 278419 244705 254720 256692 288671 283462 278550 278086 197479 198763 662036 602270 1382993 1361942 410576 409101 589529 596213 738068 714915 755146 765878 801359 810259 780338 871539 1849667 1949491 1206257 998082 655122 640222 765199 767541 802576 807099 828663 842785 944717 939315 4491101 4711987 39.75 71.5 1
10:10:40 2024-01-25 629297 627291 197393 193927 306982 313782 321812 320927 208909 206925 251180 255618 291062 296107 3918888 4233580 5870523 5685139 981634 1023844 276813 244465 254720 256477 290454 281403 279372 278636 198070 199422 632212 609931 1395663 1364843 413640 408812 594513 595882 733894 719299 760749 762935 801359 811581 778387 864514 1844348 1921909 1193423 1006746 649549 641129 770543 761278 799168 810820 830005 839271 937838 945718 4621328 4725245 39.75 71.4 1
10:10:41 2024-01-25 637396 625683 197129 193787 308243 313711 324830 318918 209422 207573 250332 257124 289492 293699 3916632 4175371 5887394 5728837 992412 1021323 277884 244670 256864 256908 288978 283161 278159 277986 197170 198487 661684 602270 1390164 1360836 410540 409390 589529 594088 737642 714409 755146 765337 800227 810259 780706 866783 1849667 1950396 1206257 998828 653257 638340 764656 765915 802576 807099 829253 841588 944011 939315 4474247 4698604 39.75 71.4 1
10:10:42 2024-01-25 630117 627443 197550 193656 306987 313782 322337 321902 208770 206961 251354 255477 290585 293706 3911102 4234695 5876875 5681087 981544 1023844 278275 244670 254720 256513 290599 281460 278550 279257 198070 199561 642481 609061 1391841 1360977 412762 408236 596074 599640 735456 718247 762448 759053 797898 811509 781296 863900 1839115 1920547 1200607 1009544 649088 638413 769452 761242 796871 811500 832439 836010 936875 944346 4624115 4720531 39.75 71.5 1
10:10:43 2024-01-25 636723 627443 197545 193817 306775 312794 324830 319921 208770 207400 250189 256658 290886 294533 3899922 4169594 5870485 5695742 994482 1023844 276465 244294 254329 257088 288295 282408 278943 277530 197341 198798 655166 603998 1382925 1360977 410613 409101 590815 595332 737022 716472 755634 765878 802602 809390 778387 871539 1853614 1949491 1195272 998119 654189 642074 765742 765878 802576 807099 827448 844315 944717 939315 4483434 4722505 39.75 71.4 1
10:10:44 2024-01-25 626365 622312 200170 193821 306482 315074 322193 319814 209241 206283 251037 255905 291547 293699 3921503 4264717 5878875 5685139 978552 1023118 278455 244670 255112 255511 290263 282408 277768 279257 196896 199110 650409 606462 1384058 1360013 411776 405903 593125 599640 733375 716980 760786 760703 798064 816172 784145 861336 1835203 1928018 1185540 1008074 649549 636429 769452 764523 797435 811464 833660 838468 937540 943128 4595978 4705131 39.75 71.4 1
10:10:45 2024-01-25 636456 625837 200523 193477 307382 312023 324192 323209 208665 207828 250612 256694 290921 293699 3918701 4151545 5876875 5693257 998040 1025500 278239 244329 254294 257339 289347 281473 279372 277564 197170 198937 652347 604069 1378966 1363875 411849 410259 590071 596213 738758 719527 755655 764796 802602 806737 776700 871597 1849667 1946729 1200818 998865 652982 642074 765742 764723 802576 808239 828074 841588 944717 937601 4521241 4704452 39.75 71.5 1
10:10:46 2024-01-25 630528 627716 200139 194405 306987 314440 324480 319096 209938 206317 251423 256552 290956 293493 3922512 4264955 5862111 5693257 979952 1022393 276922 244425 256295 256908 288908 283056 278159 278662 196861 199075 657280 607974 1398003 1357125 413054 405903 591455 598790 733894 714915 761906 763476 797862 811545 784145 862635 1841729 1934805 1208058 1011017 653257 638340 770543 765915 799168 808468 830042 842391 935549 942159 4558464 4713804 39.75 71.5 1
10:10:47 2024-01-25 633095 625611 195929 193827 306721 315202 322480 320548 209235 206455 250893 256552 290338 295570 3905376 4169594 5895740 5695160 992338 1023844 276680 245083 257046 255795 290317 281544 278979 278374 196861 199145 641941 600552 1391715 1364843 409634 409101 595538 597942 737642 719299 755953 762395 801395 811473 779564 870956 1849667 1947127 1206257 996718 649467 640222 763536 762323 802576 811428 827448 839662 947398 944746 4539706 4722505 39.75 71.5 1
10:10:48 2024-01-25 631896 625869 200492 193792 306419 312023 324120 319096 209235 206455 250755 256046 290815 295028 3922115 4234315 5852770 5685139 983661 1024770 278722 243543 255042 257123 288908 282298 278159 278392 198350 198763 661684 609272 1403400 1359049 413054 405903 589420 598790 733894 714409 762448 763476 793337 811545 783789 862598 1839115 1937085 1194957 1013225 653257 637402 770543 765842 798037 809200 832439 839091 935549 942159 4560206 4708501 39.75 71.5 1
10:10:49 2024-01-25 635379 627171 195933 193216 305490 313019 322027 321106 208943 207283 250720 256046 290143 295190 3916632 4169745 5860987 5693257 993936 1023118 277494 245421 256682 256692 290626 281403 279372 278605 198629 199353 650938 603993 1383602 1362908 410286 409969 596382 597942 736236 718283 754075 763476 802602 810259 777286 869322 1849667 1936863 1206257 995300 649549 641166 763536 763439 801438 809073 830435 840022 947398 942276 4537309 4701765 39.75 71.5 1
10:10:50 2024-01-25 632344 626749 199858 193792 306581 312717 324480 318801 209235 206421 250579 256046 290303 298003 3912325 4255603 5852770 5688339 984870 1023844 277916 244123 257046 257303 291713 283666 278747 278374 196861 199110 650938 611238 1381436 1355623 413933 409101 585888 598901 734009 714915 762991 765645 797862 811473 783033 865167 1838675 1931824 1187424 1011017 653257 637402 770543 765301 798037 807900 830042 839091 935549 937565 4555212 4701765 39.75 71.5 1
10:10:51 2024-01-25 634928 622272 195938 193451 306161 313926 322444 321070 208909 206455 250896 256585 289932 295570 3905451 4154219 5870297 5697583 998512 1023734 278168 245047 253514 256513 290705 281367 279694 279752 198629 199075 650938 604069 1386860 1365288 411776 410549 592651 596213 739804 719527 756732 765645 803738 807873 776870 870558 1852297 1943936 1195272 995996 652328 642074 764619 765608 802576 809381 829253 844050 944717 937529 4533877 4708514 39.75 71.5 1
10:10:52 2024-01-25 629037 627438 199787 194405 306559 314404 323916 319060 209562 207213 251108 256764 291062 293663 3909536 4259939 5878687 5698863 977156 1020760 278595 244701 256330 255513 290952 282729 278159 279362 198629 199492 649238 607760 1384369 1360977 412396 408703 593672 599640 735050 719017 765010 760128 799196 817903 784145 862598 1840421 1916103 1209977 1009544 649549 636466 768871 763439 796834 811464 834882 837399 938204 942942 4611936 4720531 39.75 71.5 1
10:10:53 2024-01-25 634690 622272 195903 193181 306873 313890 322408 321070 208909 207065 250720 256046 291027 295641 3909536 4157034 5848578 5694988 997364 1023734 278239 245492 256702 256911 290564 283735 279372 278462 197272 199075 652875 603131 1387832 1362908 410576 410549 595648 595662 738612 718210 756255 764560 802456 809047 778387 870558 1852297 1943985 1210023 996008 650474 641129 763536 763952 801438 809073 830435 843448 946727 942674 4537535 4711987 39.75 71.5 1
10:10:54 2024-01-25 630748 627232 200134 194103 306992 313413 324120 318543 209381 206421 250932 256046 289967 298003 3909260 4250448 5847463 5693674 984052 1023808 278361 244189 254971 257162 291052 283019 278943 279752 198629 199075 640551 608590 1415809 1361805 412834 405867 590779 599640 733485 714768 760749 763476 793337 816172 785466 862561 1840421 1927185 1196840 1013225 652792 636429 771635 765264 798037 809127 832402 841496 938204 941977 4558464 4714528 39.75 71.5 1
10:10:55 2024-01-25 633058 626553 200422 193146 306450 313275 322480 321070 208874 207248 251108 256585 289897 295404 3909536 4160179 5848578 5685139 998752 1026231 278096 245593 255595 256766 290599 283735 279533 279536 198629 198971 652347 603993 1380046 1362908 411485 411676 592196 596139 738612 717489 758185 767822 804876 809390 776700 870558 1852297 1946729 1175598 1000285 653257 642074 765742 765608 802576 808810 828036 843073 944717 937565 4524471 4705156 39.75 71.5 1
10:10:56 2024-01-25 627444 627200 199818 193796 306437 314919 323460 319060 209562 206386 251108 256046 290823 293806 3909536 4256889 5875439 5689196 976753 1023118 278952 244837 257409 255443 290564 282623 278943 279773 198629 199596 657103 607461 1405265 1360977 412433 409390 595538 599493 736023 719527 762448 760128 793301 818408 784145 865820 1835203 1921590 1193074 1009544 649088 636879 769452 762898 796834 811536 834882 837238 937540 944538 4614736 4717974 39.75 71.5 1
10:10:57 2024-01-25 636732 625842 200215 193621 306987 311988 324709 320250 208909 207388 250332 256046 290858 293806 3905563 4176374 5875439 5698568 994520 1023844 278275 245083 256864 257020 291052 284420 279264 279752 198629 198798 660803 603131 1388155 1362158 410394 409390 589492 595846 737642 714915 755431 765645 801359 811437 782996 872634 1849667 1953104 1198724 1000285 655122 638340 765199 768121 802576 807099 830435 844020 943343 939315 4474055 4695100 39.75 71.5 1
10:10:58 2024-01-25 629069 625837 200175 193792 306992 313926 322480 321819 208583 206490 251144 255261 291062 293913 3905488 4227865 5862074 5674499 979539 1022393 279545 244294 254898 256513 289822 283662 279730 279752 198629 199457 648119 607819 1395199 1367753 413786 408667 592578 596874 733894 719807 760089 763205 805457 816172 778387 862598 1846736 1925637 1202490 1004599 651400 642985 770272 764523 802006 811428 830435 838468 941935 945681 4558837 4711166 39.75 71.5 1
10:10:59 2024-01-25 630639 625878 200603 193621 308615 313890 322611 319543 209597 206243 251144 256764 290178 294740 3909536 4187315 5866114 5694603 994520 1022393 277494 245083 254294 256908 289787 281473 277963 279792 198629 199805 643362 605724 1388227 1352592 410467 410549 592378 602312 740283 717378 760712 765337 798064 809172 786338 870806 1845659 1945816 1204373 1004599 653257 635495 767374 765842 798000 808810 834252 841551 937802 937565 4530790 4705763 39.75 71.5 1
10:11:00 2024-01-25 628850 625624 200527 193626 306415 313669 323952 320548 209235 206028 251534 256046 289695 294989 3906751 4200859 5853866 5686390 988789 1020944 275815 245083 253903 256908 289585 282298 278550 279222 197931 200049 635435 608268 1384488 1352480 412761 410403 593112 600919 738068 716362 764087 768095 797918 809047 785816 867671 1844349 1938166 1202490 1006030 653257 636429 769558 765313 795670 808239 836145 841551 937540 939315 4539706 4711166 39.75 71.5 1
10:11:01 2024-01-25 636456 625837 199963 194098 306739 314883 322575 320063 209562 206455 250367 255871 290143 292946 3909536 4202109 5903415 5685139 983214 1023844 276913 244294 257886 256477 290466 282386 278943 278409 197513 198487 660274 603993 1390228 1371130 412885 407945 595648 597174 735941 719527 757998 761132 805943 816027 779340 867671 1845659 1934575 1200607 1003847 650474 642074 767919 763439 804858 811464 828663 839065 944717 946386 4549085 4701765 39.75 71.5 1
10:11:02 2024-01-25 627512 625873 195933 193630 306838 313926 324444 320323 209270 206386 251924 256046 289624 295570 3899922 4208485 5845262 5694505 991373 1023844 278080 245632 254329 257339 290228 282382 278747 279257 198070 200223 638747 608044 1383954 1351783 413640 410549 590071 602126 737958 716723 763898 768914 799122 811682 785877 869416 1845585 1940297 1182330 1008074 656057 640222 769452 768121 795707 809381 839370 843421 937540 939315 4539706 4704452 39.75 71.5 1
10:11:03 2024-01-25 636728 625828 200179 194405 306992 314883 322970 321070 209270 207146 251144 255871 290620 293877 3909536 4183352 5899213 5698577 987457 1023374 276359 244670 255898 255760 290092 282558 278979 278409 197479 197901 666440 602345 1395254 1372115 410576 405939 592724 596249 737022 720987 755356 764883 805943 816064 779340 867559 1850917 1941296 1204373 1001745 649549 642074 768974 763952 804206 811500 828036 839871 947141 945014 4549085 4704452 39.75 71.5 1
10:11:04 2024-01-25 627254 625864 196210 193486 308651 313890 322647 320099 209416 206243 251924 256046 289827 295362 3899922 4210132 5845262 5695742 990942 1023844 277494 245118 254294 257303 289787 281592 278782 279257 198070 200049 634906 606239 1386590 1350825 413054 410549 590488 599053 738068 716472 762074 769424 799012 811609 786933 870073 1848286 1944732 1204373 1009619 655122 638377 769452 768121 797876 809309 837298 842186 935549 945039 4558464 4707808 39.75 71.5 1
10:11:05 2024-01-25 634207 625837 200317 193486 306419 314883 323005 320713 208943 207388 250968 256046 289897 295404 3909536 4157034 5874791 5685139 996769 1023844 276638 245083 253549 257339 290599 281403 279372 278409 197170 199561 652347 600906 1379519 1364843 410250 410549 595960 598901 736273 720426 755580 763476 804885 815135 781523 872282 1853554 1935376 1187876 998138 650582 641473 764619 763439 802006 810250 830248 842059 947398 942942 4533916 4701765 39.75 71.5 1
10:11:06 2024-01-25 631051 627237 200206 194274 305455 312973 324974 319096 209597 206455 250932 256046 290303 291913 3911439 4247429 5828663 5683878 982260 1022393 278313 244089 254898 257088 288834 282729 278159 278444 198489 199110 640551 608156 1443600 1360013 412396 405939 591269 597611 733375 714915 759632 763205 799196 811581 783924 865068 1845419 1932850 1185540 1007463 651326 638316 769552 764929 798000 811464 834882 839065 937984 937601 4586600 4711166 39.75 71.5 1
10:11:07 2024-01-25 634020 625837 195933 193792 306659 314883 322480 321070 209235 207100 250755 256046 289492 295345 3909536 4150237 5878988 5685139 994643 1021309 275979 245153 256231 256908 290599 281438 279372 278409 197170 199422 652347 601410 1399712 1362908 411485 408555 594513 595882 740924 719844 756328 764560 804343 810829 778424 871870 1856195 1958258 1189725 997428 651400 642001 765705 766131 802576 811673 830435 839091 946056 945643 4536799 4729281 39.75 71.5 1
10:11:08 2024-01-25 630528 627223 199822 194405 306987 313962 324613 319060 209597 206455 251144 256046 291027 293089 3899609 4253660 5848454 5675774 978655 1023844 277656 244123 255183 257303 288978 282963 278782 278444 196861 199110 643331 609931 1400416 1360910 413933 408236 591723 597684 734044 714915 762991 763476 797898 816172 783887 864514 1840421 1938351 1202490 1015395 654655 638158 772730 768877 800192 811703 835184 843448 933800 937529 4550460 4704452 39.75 71.5 1
10:11:09 2024-01-25 633058 626954 195284 193827 305947 314523 322970 321070 209235 207248 250755 256585 289088 295404 3909536 4158657 5886317 5681087 992524 1023844 277494 245118 254294 256943 290599 281473 278979 279752 197479 199110 652347 601410 1406359 1364843 410830 410549 595997 596727 738758 719880 756255 764560 803738 811437 778975 869322 1852297 1948513 1208140 998026 650860 641818 764619 764449 802576 813397 832174 843484 949342 944310 4537460 4736069 39.75 71.5 1
10:11:10 2024-01-25 632361 627671 200215 194194 308425 312973 324974 319096 209416 206455 251144 256046 291097 298086 3899885 4247429 5848454 5686390 981560 1022393 278113 243543 257725 257123 288978 282729 278159 278409 197135 199145 640551 609931 1402182 1357125 414226 408236 590815 597187 734935 714409 762991 764560 797898 811473 784145 865130 1840421 1937548 1200607 1011017 656057 640133 773399 769416 797325 811099 834734 843261 935366 943709 4551964 4715361 39.75 71.5 1
10:11:11 2024-01-25 634690 623939 195929 193788 305952 314919 322826 321070 209235 206490 250968 256046 289940 295570 3899647 4161302 5878912 5686390 995077 1023118 277884 245460 254116 256548 290740 281548 278979 278409 198489 198937 640551 604069 1387663 1362908 410250 407946 595538 597942 738758 719299 757570 763476 803775 810866 779229 869359 1849667 1938922 1186027 995889 649549 641166 765176 763182 802431 810953 830323 842660 943865 944648 4537422 4704452 39.75 71.5 1
10:11:12 2024-01-25 630925 627222 196781 193788 306992 312360 324745 319096 209457 208967 250755 256046 290858 298003 3903968 4235167 5839145 5683878 981522 1020944 277377 243613 254934 257339 288908 282404 278159 279752 196861 199110 649528 609931 1373683 1355623 412761 408812 591455 598366 733894 714915 762991 765102 799025 811473 783589 866436 1845659 1937548 1200607 1011017 654655 638377 770543 768121 797876 811563 835109 843333 937466 943311 4563587 4711987 39.75 71.5 1
10:11:13 2024-01-25 634928 625842 196210 193511 309994 313926 322934 322045 208943 206524 250469 256517 290655 295190 3906751 4145225 5866114 5685139 996769 1023118 281627 245083 255956 256908 290260 281206 279372 278086 197170 199145 650938 602983 1381991 1364843 409924 410259 594019 597942 738758 719299 755580 764018 802602 811473 779564 869285 1849667 1940297 1206257 996718 649549 641166 764656 762865 802576 810250 830248 841272 948559 944600 4546855 4709892 39.75 71.5 1
10:11:14 2024-01-25 631981 627675 200183 193827 305956 312717 324433 318812 209562 206455 251144 256046 291133 294193 3903692 4241189 5839142 5681087 985141 1022393 277690 244294 254720 257303 288426 282694 278159 278409 198629 199075 661684 609931 1393241 1359478 413640 405867 589202 599640 734137 715421 762954 764560 799762 811545 786026 863825 1840421 1935709 1196840 1013225 653257 637816 772730 765842 800302 811888 832402 843636 938959 943091 4550233 4701576 39.75 71.5 1
10:11:15 2024-01-25 634781 626291 196448 193420 305952 313531 322444 321070 209248 209263 251072 256764 290108 295362 3915116 4150237 5855875 5689196 995314 1023844 279079 245632 253868 256477 290454 281403 279372 279716 197272 199075 643331 601410 1392748 1361942 412002 410549 596382 597942 737277 719807 756255 765102 803738 810223 778350 870558 1853614 1938240 1189725 996718 650474 642038 763536 764523 802006 810214 830435 842391 947398 944501 4548032 4704980 39.75 71.5 1
10:11:16 2024-01-25 630735 627462 197406 194229 306690 312901 324902 319025 209562 206421 250857 255764 290303 291895 3909536 4257041 5870598 5685139 977854 1023844 278275 243543 256608 256692 288978 282729 278159 278409 198489 199075 649528 605724 1386672 1360977 412396 405867 592979 599640 733894 717489 762451 761242 799196 818481 784145 862561 1836387 1925601 1208058 1009544 649549 637329 769415 762791 796834 811464 834845 838430 937540 945681 4620393 4712573 39.75 71.4 1
10:11:17 2024-01-25 636170 625647 197406 193612 308724 311774 324794 320595 209165 207388 250332 256764 290823 296077 3901671 4165197 5866114 5693257 992102 1023844 278275 244841 254863 256872 288908 283205 278159 278374 197479 198763 659394 602519 1380235 1360977 411157 409390 590362 598052 735680 715421 755681 765878 801926 811437 781449 869248 1849667 1952257 1204373 998791 655122 639733 765742 768085 802576 807099 830435 843983 944717 939315 4471054 4687993 39.75 71.5 1
10:11:18 2024-01-25 630782 627369 197442 193651 306955 313782 321777 321830 208700 207144 251108 255762 289897 293322 3919871 4227696 5870523 5666409 979539 1022393 276779 244670 254863 256908 290193 281170 279766 278623 198629 199387 649528 609931 1380412 1364843 413933 409101 596538 597942 733894 720316 760749 763476 802566 816172 777836 862598 1845659 1921909 1188307 1006030 651400 642074 770543 763439 800302 811356 832212 839871 939201 945681 4609121 4711874 39.75 71.5 1
10:11:19 2024-01-25 634358 627443 197545 193651 308892 313747 324264 318918 210008 207215 250753 257450 289721 293913 3888711 4194229 5861999 5703870 996652 1023844 277494 244670 257046 256872 289651 283227 277963 279257 197444 199110 657984 601410 1395620 1360013 410503 410259 590815 599640 738758 715421 760277 765645 800155 810829 784145 869285 1849667 1958685 1185540 1001745 653257 637853 765162 769349 802006 807864 832212 839091 943306 939046 4483434 4701801 39.75 71.5 1
10:11:20 2024-01-25 632787 628781 197684 194123 306883 314559 323976 322355 208735 208112 250965 255870 291737 293699 3914839 4209490 5875439 5675774 979501 1023844 277656 244259 255112 256872 289787 281473 279766 279555 197479 199110 639161 607931 1383904 1364843 414226 409101 592687 595882 734137 719807 760051 763476 802566 816172 779192 863863 1845659 1924637 1188307 1006717 651400 642074 771635 764673 801438 811527 829968 839662 940567 947055 4609121 4711166 39.75 71.5 1
10:11:21 2024-01-25 636048 627680 200315 193952 306550 313639 324721 319779 209387 207394 250189 257485 290541 294740 3912295 4182314 5861999 5693257 994445 1023844 278275 244670 255042 256908 288873 283245 278159 279425 197479 198763 659394 602270 1384173 1360977 412126 409390 590362 595003 738163 715421 761738 765878 802529 811437 781850 869285 1852297 1952257 1186027 998828 655122 639678 765742 768121 802576 807099 830435 845586 944717 939315 4464676 4692435 39.75 71.5 1
10:11:22 2024-01-25 628850 625837 200523 193788 306739 313890 322683 322247 208922 207469 251567 256115 290886 293699 3918701 4234315 5870523 5686852 980935 1023313 279060 244329 255077 256513 290193 281367 279766 278409 198629 199526 637771 609931 1381912 1364843 413933 408812 597264 597518 733894 720353 760786 763476 804913 816172 778975 863863 1844348 1924747 1197120 1007463 652328 642985 770543 764251 800302 810820 829968 839662 939165 945681 4611936 4707808 39.75 71.5 1
10:11:23 2024-01-25 636502 625833 200501 193792 305952 312682 324974 319025 209283 207504 250822 257704 290780 296487 3912077 4181692 5857855 5701907 994520 1023844 277884 244876 254936 256908 290410 282694 277768 279323 197444 198763 659394 601840 1401297 1360013 410576 409969 589311 599640 741325 714915 756255 765645 800227 810829 784145 869285 1844386 1953104 1174934 1001745 653257 637853 765199 769209 801438 809381 832212 841514 941935 939315 4474055 4692435 39.75 71.5 1
10:11:24 2024-01-25 632352 626749 200210 193792 306667 313634 323916 322009 208700 207388 250932 255729 290696 295447 3918701 4207324 5874477 5674499 981316 1023573 277621 244259 255077 256477 292332 284137 279730 279358 197170 199110 643331 608874 1381912 1364719 413933 409101 595538 598052 734004 720353 761756 762865 802566 816172 779490 863863 1845659 1913318 1204516 1006746 652328 642074 771635 763439 800302 811392 831774 839662 939238 947725 4605115 4701765 39.75 71.5 1
10:11:25 2024-01-25 630976 625801 195903 193805 306161 313926 324938 318801 210071 206455 250720 255128 290585 296862 3916632 4192843 5861886 5702635 996694 1024041 278060 245571 255042 257052 289546 282927 278159 280164 197307 198902 662212 601410 1389045 1360013 410576 409969 590779 599640 737314 715421 756255 765645 800191 810829 784145 871833 1849667 1955910 1204220 1001745 653257 638304 765742 768121 802006 806692 829968 842748 944717 939315 4480446 4688295 39.75 71.5 1
10:11:26 2024-01-25 632605 626753 200492 194094 306170 314081 323916 322009 208548 207712 251108 255832 290506 293105 3912770 4211488 5882911 5678718 979501 1023844 277669 244670 255686 256946 290193 282262 279766 279358 197513 199909 657984 611238 1395856 1364843 414226 409101 595538 595387 733894 720353 760786 763476 803738 816290 779490 864477 1844386 1921909 1145295 1007463 652328 642074 770543 764523 801438 811428 830005 839662 939201 947055 4605554 4708501 39.75 71.5 1
10:11:27 2024-01-25 634616 625801 200351 193621 306699 313669 323952 318543 210008 206455 250755 261178 289897 294704 3911439 4191000 5871527 5702937 995828 1023573 278275 244841 255077 256908 290599 283452 277872 279489 198629 199526 643331 604189 1390308 1352480 410540 409969 594385 599640 738503 715421 759358 765645 793301 809082 786375 870558 1844386 1953104 1186948 1003884 652792 636429 765742 765842 800302 806728 832402 842748 941935 939315 4525527 4698449 39.75 71.5 1
10:11:28 2024-01-25 636276 626758 200456 194094 306992 313890 323952 320063 209235 207746 250332 256046 291062 292670 3905750 4200010 5878724 5680025 986433 1025953 279650 247035 255112 256692 290228 282298 278747 279716 199753 197866 666440 603567 1390582 1374574 412396 408236 594696 594161 735977 717703 755617 761242 806090 817325 776663 867671 1844386 1934535 1204373 1001745 650474 642074 767919 763439 802502 811464 828074 838468 947398 944310 4546191 4701801 39.75 71.5 1
10:11:29 2024-01-25 634686 622281 200348 193796 306419 314847 322671 321070 208909 207100 250932 256046 290178 295677 3909536 4155366 5884764 5693674 991686 1023771 276537 244977 254971 256336 290564 284339 278943 278374 197444 199075 652347 601414 1395222 1364843 410503 409390 596547 598957 738758 719416 755042 763476 803738 811509 781850 870595 1849667 1947127 1206257 998138 651326 641583 765199 762828 802502 811392 830435 840860 948070 944310 4549438 4722505 39.75 71.5 1
10:11:30 2024-01-25 631986 627680 200346 194103 306843 312937 324938 319543 209416 206455 251211 256046 290745 291984 3900184 4230246 5847463 5682743 978903 1024770 279060 244307 256366 256731 289682 283019 278515 279752 198629 199387 641941 606462 1412712 1359867 412140 405903 592268 599640 733485 717268 762845 761278 793337 818481 785816 862598 1835166 1927148 1191190 1008074 650936 636916 769552 765608 798037 811428 834882 839662 937838 937565 4560206 4708501 39.75 71.5 1
10:11:31 2024-01-25 634693 622236 195869 193181 307132 313675 322970 321783 208909 207065 251144 256764 292232 296317 3905750 4145225 5847188 5685139 999428 1026231 278952 245593 256284 257197 290599 284137 279730 279752 198629 199422 653756 605724 1388452 1364843 412725 408555 592870 594893 740815 718507 756291 768914 804949 808441 777836 871870 1852297 1946729 1198969 1000285 654655 642074 767374 765301 802576 808810 829253 843421 946727 937601 4495977 4692435 39.75 71.5 1
10:11:32 2024-01-25 627254 625833 200322 194063 306550 315362 323005 319579 209248 206386 251144 256046 291062 293913 3888748 4258262 5853678 5674499 978145 1023844 278720 245215 257777 256230 291273 284540 278943 279808 198629 200188 646709 609281 1379653 1362908 413017 409390 595282 599090 737444 719807 764242 760703 800191 818372 784145 866436 1840421 1916066 1200607 1011017 649549 638377 770420 762898 798037 811536 834882 838468 937802 945681 4614781 4704452 39.75 71.5 1
10:11:33 2024-01-25 636723 622276 200246 193796 306992 312023 324974 320548 208943 207712 250332 256764 290585 293806 3905750 4152262 5866114 5685139 994445 1023844 281627 245580 257046 256984 291052 285145 279264 279752 198629 198936 660803 603762 1416890 1363348 411302 409969 590362 597518 740546 715880 757085 765878 801962 811473 783033 871861 1852297 1953104 1206257 1000285 655122 639769 765176 769246 802576 807099 830435 844020 946056 939315 4455298 4683070 39.75 71.5 1
10:11:34 2024-01-25 626973 625828 200355 193792 306987 313339 322934 322045 208909 206455 251144 255261 292232 293322 3900184 4216123 5866114 5666409 979539 1022393 276813 244329 254685 256159 289787 283626 279730 279752 198629 199596 648119 611675 1396513 1367753 414116 408631 595465 595809 733894 720389 760786 763989 806090 817447 778387 863863 1845622 1921909 1190123 1006030 652328 642074 770543 763439 799012 811464 830435 839662 941269 945645 4539429 4692435 39.75 71.5 1
10:11:35 2024-01-25 628876 622272 195768 193827 306419 313890 323460 319614 209597 206065 250932 256764 290143 294740 3888711 4197013 5841111 5685139 994520 1021668 276715 245047 254329 256513 289787 281574 277768 282131 198629 199526 648119 604069 1412525 1354075 410467 410549 591632 601346 741219 718507 760089 765915 799196 811536 788053 874628 1844386 1947587 1204373 1004599 653192 636466 765742 765842 799168 809381 836340 842785 939201 941310 4540039 4695100 39.75 71.5 1
10:11:36 2024-01-25 636732 626749 200215 194098 306987 313926 323724 320548 209235 207065 249594 256764 291097 292465 3905750 4187315 5876390 5666409 982334 1023844 277656 244789 255112 256872 290123 282298 279372 279358 197513 199110 643331 610594 1397673 1372620 414190 408992 592578 597371 733789 721573 759939 763476 805519 817325 778387 867581 1845659 1922839 1183367 1006717 653257 643441 770068 765608 802006 811464 832212 839662 943343 947055 4571499 4704452 39.75 71.5 1
10:11:37 2024-01-25 631158 625833 200492 193827 306419 313567 323988 319096 210218 206386 251144 255128 290585 295413 3900184 4175371 5856513 5694514 995940 1022393 277884 245083 254685 256908 289822 281473 277963 280109 198489 199770 636382 603993 1397824 1354075 412590 411348 592906 601346 741219 718433 760564 767822 799689 809047 784097 870558 1846833 1941036 1182330 1006030 653257 638316 771352 767541 796871 809381 836740 844020 938204 939315 4539706 4695100 39.75 71.5 1
10:11:38 2024-01-25 635719 625570 200175 194134 306982 314919 323005 320099 209270 206490 250720 261178 289123 293921 3888748 4173973 5891527 5683878 987457 1023844 276680 244705 254898 255760 290705 281566 278979 278409 196896 199110 641941 601410 1388633 1369200 411709 408883 597338 598569 738068 721573 757723 761669 804314 811329 782674 867671 1844386 1934805 1184179 998791 649549 640222 765139 763952 805989 811464 827448 839065 947398 945718 4535266 4695100 39.75 71.5 1
10:11:39 2024-01-25 627262 625833 200346 193557 306419 312682 324480 319096 209235 206421 250755 255082 291097 293322 3883140 4217617 5829829 5674499 985141 1020944 277690 244670 254329 257700 290139 282541 278586 278409 196861 199513 646709 608911 1405921 1354662 414814 410259 592927 599456 736838 716215 764444 767822 802331 815135 783404 867522 1845659 1940297 1202490 1011017 656057 640222 770543 767541 795707 808592 838565 842785 935627 941310 4530327 4695100 39.75 71.5 1
10:11:40 2024-01-25 633058 622312 200418 193626 306201 314883 322444 321070 209235 207100 250755 256046 291415 296050 3902966 4150237 5875439 5674728 993936 1023844 277494 245496 254294 256513 291330 281403 278979 278374 198489 199075 650938 604271 1389531 1362908 410613 408555 596419 598901 742116 722562 759005 764966 804161 813981 781005 873880 1853554 1938134 1189725 996718 649549 642074 764529 764523 802576 810214 830435 842059 947398 942942 4530790 4688295 39.75 71.5 1
10:11:41 2024-01-25 631675 625869 200175 194134 306703 312973 324974 319060 209499 206455 250367 256046 289897 298003 3905863 4231930 5838137 5667686 982260 1023573 277690 243953 254898 257303 288834 282531 278570 278444 197307 199110 652347 609931 1392778 1356967 414226 409390 591269 598790 735571 715458 764943 767748 802529 816290 784034 867522 1846870 1936589 1200607 1013823 653257 638377 772182 766999 801289 811392 834845 842209 936477 943979 4557698 4701801 39.75 71.5 1
10:11:42 2024-01-25 634928 622272 196380 194014 306445 313926 322480 321106 208943 207065 250367 256046 291062 295154 3883140 4147735 5853603 5675774 995351 1023844 275974 245937 253903 256908 290740 281539 279766 278409 197170 199110 650938 602238 1403491 1363875 410213 409969 595960 596764 738090 720353 755146 763476 806030 816290 783231 872634 1850917 1936589 1202490 998138 650860 641928 764619 763439 804243 811464 828992 843448 948354 945718 4539706 4701801 39.75 71.5 1
10:11:43 2024-01-25 630901 625855 200241 194103 306419 312901 324974 319096 209416 206455 251144 256046 291984 294929 3888711 4222670 5829555 5669313 979952 1023118 277742 243543 255112 257303 288470 282391 278550 278409 197170 199110 641941 608841 1395576 1359049 414226 409390 592291 599640 735706 715458 764078 765645 799590 815135 783887 867581 1845555 1936589 1198724 1013102 653257 637671 772656 765842 799735 809073 833623 841872 937838 937529 4544500 4695100 39.75 71.5 1
10:11:44 2024-01-25 645533 622272 196244 193792 306201 314883 322707 321106 208596 206490 250755 256046 290178 295641 3900184 4140912 5884764 5677038 988160 1024134 276715 245083 255112 255760 290776 281570 279175 278409 197135 199145 650938 600552 1389199 1364843 410540 409390 596419 598790 737678 719844 757835 762935 802602 811581 781887 871240 1853462 1954074 1187876 997428 650436 641964 765705 764412 802539 810820 829968 839091 946236 946621 4532016 4715743 39.75 71.5 1
10:11:45 2024-01-25 630266 626789 200179 193934 305529 313413 324974 319131 209597 206490 250932 256046 290823 298426 3896385 4235621 5852619 5671728 978552 1022393 276551 244084 255934 257303 288908 283161 278159 278562 198489 199513 641941 606462 1386969 1360013 412469 405939 592747 601029 734004 717489 760786 762395 797594 818481 784097 863863 1840421 1926964 1191190 1012503 651863 637707 770773 765608 797890 811284 834697 839662 938959 942942 4583759 4701765 39.75 71.5 1
10:11:46 2024-01-25 636096 626553 195929 192876 306450 313926 322707 321783 208943 207100 250932 256046 290858 295994 3900184 4145373 5862599 5674728 997479 1023844 276428 244876 253514 257088 290048 281403 279372 278409 197479 199110 653756 602802 1392702 1362908 410576 408233 596419 597942 741071 719844 755182 764560 803775 811473 778975 871251 1849667 1940297 1186027 998738 651326 641818 764619 763329 802576 813397 830360 842022 948743 942978 4534733 4695100 39.75 71.5 1
10:11:47 2024-01-25 630113 626789 197120 193817 306992 312973 324709 319096 209374 206455 250367 256046 292232 298389 3900184 4228924 5830836 5667686 982260 1022393 278126 244294 254720 257303 288943 282333 278714 278523 198629 199110 650938 607894 1407574 1360977 413933 408236 591269 599751 734009 714915 762338 765102 797898 811581 784145 864993 1840421 1931330 1185540 1013177 655065 640133 773950 769971 800833 811673 835306 843261 937429 943311 4544500 4688144 39.75 71.5 1
10:11:48 2024-01-25 634928 622208 200845 193181 307409 313270 323760 321106 208763 207423 250755 256046 290620 293913 3885943 4139337 5828588 5675774 998077 1021168 276536 245162 253549 257735 289822 281539 279766 278374 197479 199110 641941 606031 1384166 1362908 412469 409164 594810 597518 740924 718247 758516 765337 804949 809082 777873 871907 1853614 1943973 1195272 998156 652792 642074 766738 767711 806002 811673 830398 844465 947325 945987 4534368 4692435 39.75 71.5 1
10:11:49 2024-01-25 627360 626467 196576 194370 306992 313639 323952 319259 209422 206421 251072 256046 290788 294440 3905750 4248050 5865838 5674499 975984 1022393 278275 244670 255863 255689 290635 282298 278159 279648 198350 199700 648119 607461 1408989 1360977 413017 409969 595960 601346 737572 719527 762991 761242 797862 819059 784145 866436 1840421 1927369 1209977 1010262 649549 638304 770543 763439 800149 817438 837573 838281 939462 946168 4616639 4708501 39.75 71.5 1
10:11:50 2024-01-25 636502 622245 200451 193786 306775 313341 324902 318543 209032 206455 250541 257305 289897 293690 3901948 4178753 5862224 5693257 994520 1023844 278275 245012 254685 256872 289382 283161 278159 278409 197444 198763 662212 602270 1397985 1360977 411448 409969 590362 595846 738649 715421 756020 765878 801323 811401 781850 870558 1849667 1965633 1198724 1000248 655122 639427 765199 768085 802576 808239 830174 846842 946231 938469 4480643 4697765 39.75 71.5 1
10:11:51 2024-01-25 633542 626676 200391 194018 306992 313634 323664 322319 208513 207677 250684 255786 291027 293770 3901948 4205671 5866114 5665120 978552 1023118 277427 244259 254863 256477 290952 281667 279569 279555 197444 199792 639161 607969 1394640 1364843 414226 409101 594133 597481 734935 719807 760051 763476 804643 817325 778938 865092 1845659 1921909 1125744 1006030 651400 642074 770543 764523 800302 811392 832805 839871 942158 947256 4550536 4701879 39.75 71.5 1
10:11:52 2024-01-25 629260 626553 197684 193691 306380 313854 323916 320063 209248 206283 251498 255976 290143 295806 3902966 4187753 5841284 5673375 988752 1023844 277039 244876 254259 257303 290136 281438 278943 278409 197135 200188 631207 608193 1379572 1351517 414226 410549 592979 599382 736004 717489 762991 765878 799196 810223 786375 870148 1845659 1940297 1202490 1004870 654596 638304 768871 768048 796834 809381 837335 844020 938204 940801 4554751 4693762 39.75 71.5 1
10:11:53 2024-01-25 634653 626998 197684 193616 306739 314667 322635 322009 208561 206490 250720 255764 290541 295570 3899165 4145629 5847463 5675774 998189 1025626 278775 244670 253514 257303 289744 281170 279766 278180 198629 198937 652347 603993 1415500 1362908 412396 410549 592979 595387 738722 718507 759594 766999 806053 807873 778938 871833 1853340 1949491 1198969 998828 655122 643626 767919 765878 804858 809381 830435 844058 947398 937565 4484515 4697765 39.75 71.5 1
10:11:54 2024-01-25 629292 625656 195861 193947 306883 315146 324264 321344 209562 206421 250896 256863 289897 295452 3896385 4250452 5862289 5674499 976753 1023118 278275 244876 255863 255689 290396 282262 278159 279648 198489 199770 648119 608310 1386969 1360977 413640 409969 597417 601346 737545 717703 764633 761242 800191 819638 784145 867054 1840421 1926003 1208058 1010299 649549 637816 770543 764251 798000 811500 834882 839065 938204 945681 4605831 4711874 39.75 71.5 1
10:11:55 2024-01-25 638245 622091 197406 193918 308719 312794 324830 320110 209061 207573 250541 256764 290585 295512 3894295 4168172 5862036 5681510 994520 1023844 278275 244841 254863 256872 290128 283161 278159 278496 197444 198763 667497 602270 1401591 1360977 411813 409969 591232 597942 740364 715421 756218 765842 801926 811437 783873 870558 1849667 1953172 1198724 1001471 655122 638340 765742 769349 802576 808239 830435 843384 943306 939315 4455298 4680082 39.75 71.5 1
10:11:56 2024-01-25 631078 627443 197684 193988 306955 313782 322277 321902 208747 207250 250965 255442 290886 292875 3896385 4218382 5856788 5655742 979501 1023844 276813 244294 255077 256477 289541 281367 279766 277952 197170 199700 634992 607894 1388124 1362908 413933 409390 596419 598790 735045 720389 763150 764560 802529 816172 780706 865130 1845659 1916103 1191574 1007463 650474 641129 770543 762898 800302 811464 831774 839662 937802 947019 4611840 4688257 39.75 71.5 1
10:11:57 2024-01-25 632361 626998 197684 193868 306879 313639 323808 318883 209896 206352 250189 257414 290100 293574 3890832 4176374 5858160 5694505 996657 1023844 277494 245523 254650 257088 289787 282227 277573 279648 198489 199618 650938 601410 1417014 1352742 410540 410549 593015 599640 738758 715458 760277 764760 799196 809047 786375 869940 1845659 1954905 1202490 1003171 652792 636429 765742 765264 800302 809381 832365 842785 940722 939315 4527407 4692435 39.75 71.5 1
10:11:58 2024-01-25 627328 626758 195759 193181 306883 313377 323377 320749 209477 207359 251636 255085 290886 294597 3902651 4187352 5819487 5665120 987958 1023844 278863 244670 253514 257268 289339 281473 278550 278409 196861 200014 632616 608193 1395897 1349868 413640 410549 593015 599513 738188 717489 764347 765915 800550 810829 784097 870185 1845659 1938277 1204373 1007463 654655 638340 768455 767541 796834 808810 837335 844020 938204 939315 4517827 4685748 39.75 71.5 1
10:11:59 2024-01-25 635716 622281 200134 193797 306955 314009 322934 321034 209054 207180 250857 257308 290338 295154 3900914 4160161 5887318 5684201 988864 1023374 276680 245012 257959 256194 290705 281539 278943 278409 197135 199513 650938 600552 1388748 1364843 410540 409390 596112 598790 737605 719299 757570 762935 802297 811545 780706 870297 1849667 1938922 1182330 997428 649549 640222 765742 763439 804206 811428 828036 839662 948926 944310 4533877 4685748 39.75 71.5 1
10:12:00 2024-01-25 629338 625833 200284 193792 306987 312937 324974 319543 209235 206455 250720 255764 290815 294243 3903701 4235583 5857968 5673375 976801 1022393 278275 244259 256292 255760 290410 283019 278159 279028 197135 199387 650938 605975 1408299 1360013 412725 408236 590561 601029 733734 716980 761869 763476 797862 817903 786375 862598 1835166 1927148 1194957 1011017 652328 637366 771635 765608 798037 810250 834252 839662 938870 937565 4558464 4699135 39.75 71.5 1
10:12:01 2024-01-25 636460 622208 200387 193621 306454 311988 324444 321034 208845 207533 250720 256046 290143 293913 3903297 4141838 5845112 5674499 996614 1023844 278060 244837 254685 257268 289733 281544 279425 279716 198629 198937 657984 603206 1378378 1360977 411813 409969 585852 594197 738322 716472 755380 767578 802566 808477 780669 871539 1849667 1949491 1208140 998138 655122 642074 765176 768085 802576 807099 829253 844020 946056 940645 4449758 4681748 39.75 71.5 1
10:12:02 2024-01-25 627453 625837 200170 193837 305917 312615 321955 322009 208909 206455 251108 255225 291027 293322 3897713 4209919 5862149 5655809 979539 1022393 276813 244089 254294 256230 290048 283918 279766 278409 198350 199201 639161 608836 1399303 1364843 414226 409101 595158 595387 733894 720389 760786 763476 805819 816172 778975 865130 1844348 1921909 1188307 1006746 652328 642985 770543 764251 800302 811428 829968 840860 939315 945645 4540039 4699323 39.75 71.5 1
10:12:03 2024-01-25 638918 622236 200532 193788 306419 313669 323952 320063 209235 206386 251888 256046 290178 295011 3890832 4192731 5834012 5658305 989333 1022209 278827 244635 254259 257268 291813 282541 279461 279752 198629 199387 652347 609931 1398378 1358350 414226 409969 591232 597611 738188 716472 764078 765915 800191 811473 783873 867671 1845659 1938277 1202490 1010744 655122 640222 770543 768121 796270 806428 837335 843384 936875 941977 4530327 4692435 39.75 71.5 1
10:12:04 2024-01-25 633058 626490 200387 193621 306419 314883 322480 321070 208909 207065 250720 256046 290620 295570 3899405 4140912 5849320 5684086 998790 1023734 278827 244907 255595 257664 290635 281676 279766 279752 199612 199457 653756 603993 1391288 1363875 412885 410549 593015 597058 741071 718507 756291 768158 806090 808477 778424 871833 1854932 1949491 1200818 998828 655122 642985 767919 765878 802502 809381 829844 846162 946056 937565 4486849 4689090 39.75 71.5 1
10:12:05 2024-01-25 628045 625864 200492 193792 306505 315362 322444 320028 209597 206386 251180 256046 291971 294269 3900184 4242945 5853678 5684201 979539 1023008 278631 244907 254971 255548 291654 284339 278159 279683 198350 199735 644772 610723 1389271 1360977 413640 409679 596419 599198 737022 720353 764078 761278 800191 816172 782996 867054 1843038 1924329 1202490 1011017 649088 639769 770543 763439 798037 811536 834920 838468 939536 947256 4605831 4688332 39.75 71.5 1
10:12:06 2024-01-25 636009 622281 200456 193927 305956 313890 324974 320165 209597 206455 250332 260776 289940 293913 3890930 4167115 5845262 5685529 995048 1023808 277813 244942 254971 256371 289207 283121 278087 279752 197479 198452 653756 601415 1397985 1363074 411709 409969 592287 597942 736236 717415 755711 765878 802529 811473 782996 870285 1849667 1949491 1206257 998828 655122 639733 765742 769246 802576 808239 830435 844020 944717 939315 4455298 4676396 39.75 71.5 1
10:12:07 2024-01-25 627402 625796 200206 193796 306626 313890 321991 322045 208583 206455 251144 255261 290620 292946 3896385 4211601 5856788 5653010 980539 1025500 279293 244837 255042 256371 290326 284339 279730 279752 198629 199249 659394 608156 1400184 1370171 413933 408812 595648 596176 735045 719017 759594 764803 807232 818481 777286 866399 1848354 1921693 1206257 1006030 651400 643897 769997 765041 802576 811464 830435 839662 943343 944977 4524283 4684954 39.75 71.5 1
10:12:08 2024-01-25 626514 622272 200458 193486 308619 313669 323580 320063 209235 206421 251924 255832 289088 294516 3896385 4175408 5819487 5675774 987308 1020944 277669 245593 255920 256660 291787 284137 278943 279752 198350 200049 629269 609205 1416977 1351783 414226 410549 591051 599090 737995 716980 764633 765915 793337 811293 786375 870185 1844348 1940203 1182330 1008074 655122 640222 769452 768121 795670 809381 837335 844020 937540 940801 4530327 4685748 39.75 71.5 1
10:12:09 2024-01-25 633058 625583 195903 194098 306982 314883 322934 320843 209416 206455 250755 256046 289738 295190 3888897 4149292 5875439 5675774 992449 1023118 276715 245118 254685 256624 291344 284874 279497 279752 198629 199006 643331 603131 1396170 1365288 411415 410549 596382 598790 736273 720353 757886 765102 802566 811509 780706 872634 1852297 1941221 1186027 997428 650474 642074 765199 763439 802465 811527 830435 842209 948743 945681 4537535 4688445 39.75 71.5 1
10:12:10 2024-01-25 630925 626998 200175 193621 306170 312937 324974 319803 209562 207248 250755 256046 291062 298389 3900184 4216675 5829713 5670452 985103 1022393 278113 244294 254294 257339 288943 284943 279228 279500 198629 199492 652347 609710 1380994 1368504 414741 408379 592270 598422 734004 715458 764078 765461 802603 816136 784145 865167 1845419 1933844 1206139 1012456 652328 637402 772182 765842 799735 810820 834252 842429 937838 937565 4539706 4695100 39.75 71.5 1
10:12:11 2024-01-25 634928 622276 195929 193792 307128 314625 321991 321070 209235 207065 250720 256046 289695 295498 3896656 4140912 5862224 5666409 995351 1022393 275974 245460 256319 256513 290599 281403 279372 279752 198629 199318 653228 605724 1382404 1361730 412907 411712 596345 597795 742274 719771 760277 765915 806090 811572 780375 873111 1853569 1946642 1197120 998902 653257 643441 765742 764723 802502 809038 830435 843421 946056 945014 4508622 4682846 39.75 71.5 1
10:12:12 2024-01-25 628108 626758 199858 194405 306559 314919 323460 319579 209632 206421 250720 256046 289932 293393 3890832 4235621 5856788 5670452 976479 1023844 276586 244329 255147 255725 290092 282262 277963 279284 198629 199561 663445 608332 1408058 1361805 412907 409969 596382 602200 737508 721573 762842 761278 797862 815700 783789 870840 1840421 1927480 1194957 1009581 649467 638340 769997 763439 798037 811536 836740 838468 938204 946422 4609121 4701879 39.75 71.5 1
10:12:13 2024-01-25 636732 626549 200215 193643 306419 312023 324974 320028 209235 207896 250332 257482 289624 293806 3890832 4167115 5841097 5675774 990929 1023844 277884 244705 255077 256513 288834 282927 278782 278610 197444 198763 657984 602270 1404823 1365288 412140 410440 592270 597795 740283 716399 759080 770008 802420 811401 781887 870558 1853614 1955214 1208140 998865 655589 640675 765705 769246 802502 807099 829253 845596 946727 939315 4445919 4681522 39.75 71.5 1
10:12:14 2024-01-25 627225 625833 200215 193792 308352 313926 322934 322045 208909 206455 251144 255653 289897 292671 3890832 4213411 5848454 5666409 977533 1023118 278455 244294 257046 255760 290463 281403 278586 279222 198070 199735 643362 609061 1382502 1361805 413383 409823 597154 599161 737022 720243 763966 762248 802603 815991 781666 867054 1843038 1919769 1206257 1011060 649549 641166 771635 763439 799058 811572 834845 838468 938501 948431 4605831 4699028 39.75 71.5 1
10:12:15 2024-01-25 636732 622317 200175 193792 305525 312023 324974 319803 208909 207533 250332 256764 289897 293806 3887784 4160811 5856788 5675774 994243 1023844 278455 244876 254898 257303 288575 283183 278747 278180 197513 198798 657984 603131 1377791 1360977 412469 409969 592233 595626 741219 716723 759080 769100 803592 813981 783640 872634 1853569 1953141 1189725 1000167 657932 641327 765742 769828 803638 808830 832174 846537 947398 940645 4455298 4676396 39.75 71.5 1
10:12:16 2024-01-25 627435 626758 200210 193792 306992 314368 321991 322534 208943 206455 251534 256011 290823 293913 3883140 4205371 5845262 5657043 979539 1023844 277482 244670 255077 256908 290705 286783 279569 278444 196896 199770 632212 609571 1379324 1360977 414226 409390 596382 599640 736875 723627 766275 763989 801816 816064 782886 866867 1846870 1926339 1202667 1005179 651400 642985 773950 764523 801438 811428 832402 843186 941972 948431 4595978 4695100 39.75 71.5 1
10:12:17 2024-01-25 634928 622317 200206 193792 305952 313449 324974 318578 209632 206490 250755 255162 290873 293841 3890832 4165225 5856788 5685139 993810 1023844 277494 244705 254650 256692 289787 282963 277768 278440 197170 198798 660803 601915 1392184 1360977 411522 409969 585852 598519 738794 715421 757587 767112 804277 815135 783997 872634 1850917 1954981 1198724 1001701 655122 638377 765742 769246 804212 809381 832212 844020 944717 940690 4483434 4688445 39.75 71.5 1
10:12:18 2024-01-25 634662 626753 200215 193796 306992 313926 323460 320453 208909 207746 250720 255867 291097 292911 3890832 4181319 5856788 5657043 979539 1023844 277656 244294 255112 256908 289642 281473 279175 279358 197513 199110 650938 607974 1394410 1370171 414226 409101 594696 597518 735050 721499 760749 763476 805833 818263 780968 867559 1845622 1916030 1183367 1007463 652982 643860 771635 765608 801438 811500 834833 839662 941972 947761 4550347 4681522 39.75 71.5 1
10:12:19 2024-01-25 628850 622281 200192 193486 306201 313669 323988 320099 209235 205779 251180 256046 289088 294516 3888060 4188178 5845524 5675498 991686 1022393 276977 245083 254294 256908 290193 281473 278586 279722 198084 199770 632212 606537 1385987 1350825 412762 409512 591850 600009 738090 717489 762995 768194 793337 809118 787345 871240 1849211 1935385 1204373 1009619 655589 640039 772299 769971 796234 809381 837373 844390 939628 940645 4520949 4688332 39.75 71.5 1
10:12:20 2024-01-25 632829 622276 200179 193823 305494 314919 322480 320548 209416 206490 251144 256046 289827 295190 3890832 4143245 5853866 5667686 996769 1023844 281396 245496 253903 256723 290599 281403 278979 277986 196861 199145 641941 601840 1403246 1364843 410576 410259 596419 599479 736273 719844 755146 763476 803738 811315 779600 868668 1854784 1944820 1189725 997428 651400 642001 765705 765534 804014 813972 832212 839165 947398 946087 4508622 4669467 39.75 71.5 1
10:12:21 2024-01-25 630191 626721 196576 194410 306992 314009 323916 319708 209562 206421 251108 256046 290143 293564 3890832 4248863 5856788 5665120 976801 1023844 278275 244841 256257 255689 290228 282896 278159 279648 198629 199353 643157 605812 1383546 1360977 413054 409969 596382 599936 737022 719380 764078 761278 798989 819638 786375 867671 1840421 1930915 1183657 1011743 651047 638122 770105 765498 799012 815946 838067 838878 940202 947761 4621405 4699135 39.75 71.5 1
10:12:22 2024-01-25 634616 625666 197693 193722 306992 313634 324408 318543 210218 206455 250844 257305 290108 293913 3892569 4177575 5828551 5683601 993750 1023844 277494 244841 254650 256872 289651 283002 277963 279028 198363 199110 652347 601915 1383461 1352522 410540 410969 591777 599936 738503 715421 760089 767637 798989 810223 786375 871833 1844349 1953104 1192706 1005999 654596 640133 768966 768877 801933 811673 835184 844465 945285 943311 4524617 4701879 39.75 71.5 1
10:12:23 2024-01-25 636728 626924 200315 194366 306739 314451 323916 321381 209527 207533 250120 256764 291027 292429 3889793 4180787 5870523 5666409 985314 1023844 279239 244259 255147 256872 290048 282227 278943 278389 197479 198729 659394 606592 1411471 1372115 413640 408812 594696 594893 736088 719527 758251 762935 806661 818607 777213 867671 1845659 1927185 1204373 1004599 651400 643713 771164 765041 804609 811320 829067 839513 947251 947329 4533600 4689756 39.75 71.5 1
10:12:24 2024-01-25 628867 627644 195861 193722 307338 313413 324408 320406 209359 206490 251852 256011 289897 296293 3889793 4182314 5822593 5655742 988789 1023844 277884 245425 254259 257268 289787 282262 278763 278409 198350 199700 640551 610006 1385567 1351783 414814 409128 592979 600919 738068 717489 766611 767578 797826 811473 785816 869528 1845659 1940297 1200607 1009544 655122 640222 770068 771066 799012 811527 837149 844465 936728 943942 4537995 4689756 39.75 71.5 1
10:12:25 2024-01-25 633370 622240 197962 193546 306992 313496 322934 321973 208874 207504 250965 256046 291415 295605 3891047 4144517 5841284 5666409 997442 1023844 276779 245047 253479 257088 290705 281671 279766 278374 198629 199479 652347 603993 1386079 1364843 413054 409164 594426 594929 740888 719527 758479 765915 806962 809011 779490 871870 1853614 1948109 1200818 1000285 654655 641854 768465 765573 802465 810344 830538 846842 947392 943274 4455828 4688332 39.75 71.5 1
10:12:26 2024-01-25 627512 625796 200492 194063 306982 315663 322528 320999 209346 206421 251498 256011 290921 295447 3890832 4225027 5847463 5651606 978552 1023844 277199 244670 255077 256837 290163 280978 279766 278470 198629 199666 649528 609931 1388923 1366185 414226 409101 596382 598476 736614 721409 762991 764560 804876 817325 780398 866399 1845659 1916103 1125744 1007764 652792 643441 772182 764523 801438 811198 832402 841872 944850 949347 4527990 4691054 39.75 71.5 1
10:12:27 2024-01-25 638052 625656 197129 194297 306919 314589 323952 320063 209235 207065 250433 257343 290373 292429 3894244 4183352 5875439 5675774 986015 1023844 276551 244767 256257 256477 290228 282245 278943 278374 197479 198854 660803 603206 1419241 1373089 412725 408812 592687 597058 737022 718247 757811 763476 807232 818481 777249 867671 1844349 1934498 1184179 1003884 650936 643441 769415 765065 804812 811500 830435 839662 948926 945681 4544500 4700473 39.75 71.5 1
10:12:28 2024-01-25 630819 626612 197684 193752 309383 313234 324757 319992 209527 206455 251108 255832 290696 295793 3890837 4206521 5828812 5666409 985103 1026941 277656 244259 255112 257881 291607 282729 278979 279028 197307 199075 650938 609931 1380923 1358513 415109 409969 592105 599751 737142 716980 765167 765842 800191 811545 785544 867671 1845659 1938240 1182330 1013623 655122 640186 772730 768692 798037 809038 837298 841551 938204 937565 4536799 4699028 39.75 71.5 1
10:12:29 2024-01-25 634781 626304 196448 193922 306987 315146 322754 321568 209172 207319 250896 256764 289492 295319 3899165 4131586 5866114 5682793 995351 1026231 277494 245632 254294 257088 290599 281464 279372 278409 197170 199075 650938 601410 1400622 1363875 411776 409164 597264 597187 740924 720389 759594 765645 806053 811437 779527 871870 1852024 1943051 1189725 998138 651400 643626 765162 765608 802576 811392 830005 840917 948070 944310 4524471 4689555 39.75 71.5 1
10:12:30 2024-01-25 632616 627443 197375 194573 306883 314630 324830 319366 209715 206927 250929 256623 290788 292883 3890916 4237949 5835060 5665120 979427 1022393 277638 245765 255147 257088 288978 283161 278943 279028 198629 199479 650280 606158 1411671 1360013 413054 409101 592747 599640 733894 717489 762451 764560 799322 818481 786375 864477 1840421 1927582 1194957 1011017 652792 638304 772730 765842 800302 811428 834882 839091 940966 942942 4558464 4695100 39.75 71.5 1
10:12:31 2024-01-25 636732 627443 197545 193817 309592 312758 324794 320927 209061 207932 250541 256658 290886 296177 3887020 4152402 5856788 5685774 993102 1023844 276402 244670 255077 256872 289282 283594 278550 278180 197513 198937 657984 603131 1384384 1362908 412433 409969 589166 598052 736525 716980 756255 768121 804913 811473 783033 871214 1853614 1950303 1186027 998828 656057 641129 767374 770373 804812 808810 830435 845897 946727 941310 4452120 4661433 39.75 71.5 1
10:12:32 2024-01-25 627019 626712 200387 194123 306523 314559 322647 322247 208956 206961 251780 255691 290709 293699 3896010 4199706 5847463 5651708 981353 1023573 276813 245047 255112 257088 290599 281367 279730 279222 198629 199735 646709 613002 1401189 1365692 415109 409969 597338 598790 735977 722467 763803 765102 806090 818481 780706 866399 1848286 1921909 1125744 1007463 652792 643897 772730 764523 802006 811464 832402 843411 941935 948431 4589916 4692435 39.75 71.5 1
10:12:33 2024-01-25 630639 622272 200355 193788 306415 313890 324156 319814 209903 206248 250965 257089 290038 295047 3893226 4187650 5828626 5679824 993810 1023313 277634 246166 254650 257088 290228 281477 278159 280144 198350 199735 636382 604738 1397008 1351783 412433 409164 594275 600858 741071 718507 762991 766999 797826 811401 785799 870558 1848354 1944429 1206257 1004599 653257 637366 768290 765878 798037 806728 836703 844058 941899 943421 4520949 4683070 39.75 71.5 1
10:12:34 2024-01-25 638270 627680 200103 194405 306992 314330 323952 320773 209318 207504 250645 257379 290604 295422 3893226 4179026 5878912 5684201 986015 1023337 278275 244123 256186 256513 290670 281473 278979 278627 198629 199110 641941 601414 1386447 1370171 410576 409101 594440 595882 737642 720316 755681 762395 806090 816172 781850 870185 1849667 1934768 1208140 998828 649549 641129 765742 764523 806025 811536 829253 839662 946236 947055 4530363 4683070 39.75 71.5 1
10:12:35 2024-01-25 629596 626708 195903 193146 306843 312937 324480 320513 209562 207065 251711 254944 290709 297300 3894295 4187538 5810161 5659909 986205 1022393 277764 244259 254685 257303 291257 284943 278943 278409 196861 199110 650938 609931 1406101 1355623 414814 410259 593180 599640 737022 716389 765167 767299 801962 811509 784145 870185 1843038 1938922 1204373 1011017 656057 640222 770543 769349 796834 810526 839760 843384 936875 937529 4524471 4683070 39.75 71.5 1
10:12:36 2024-01-25 634657 622245 197330 193792 306205 313926 322707 321070 209235 206455 251158 256046 290178 296295 3888253 4123549 5834012 5674499 997364 1023844 278096 244670 253479 257268 289951 281403 279569 279752 197170 199075 643331 602649 1379751 1363875 413054 412222 593599 597942 738430 718754 759055 767809 806090 809047 779155 873148 1853614 1943874 1198969 998828 653257 643441 766813 765301 802502 809038 830435 843421 948743 942942 4505660 4674763 39.75 71.5 1
10:12:37 2024-01-25 627453 625828 200143 194414 306550 315613 323952 319096 209562 206421 251144 256046 289695 293748 3888253 4250604 5862224 5669285 978145 1023118 276831 245012 256439 256510 290599 282901 278159 279487 198629 200119 640551 607992 1383546 1360977 413640 409969 596419 601198 738068 719299 764633 761278 799590 818226 786375 867671 1840421 1927554 1194251 1011017 650474 638304 770543 764523 799580 816163 836108 839662 938501 948431 4595702 4692435 39.75 71.5 1
10:12:38 2024-01-25 636239 625864 200527 193827 306384 312023 324974 320028 209374 207712 250367 257124 290858 293970 3887020 4161699 5857968 5688150 994407 1026446 278080 244876 255077 257268 290228 286343 278534 279323 197513 199110 666264 602904 1386750 1361805 411813 410549 590670 599640 740924 716980 758479 767035 802602 811509 784145 871870 1849667 1953172 1180481 1001745 656057 640222 765742 770373 802576 806692 832917 845897 944717 940645 4459120 4674800 39.75 71.5 1
10:12:39 2024-01-25 634478 627892 200418 193903 306415 314404 324444 320999 208909 207781 251144 256046 290709 292911 3890832 4184170 5868480 5665234 984165 1023771 279847 246286 255112 256837 290396 282707 279569 279680 200035 199409 653756 605724 1410337 1372115 413823 408812 595804 597095 735977 719299 758479 763476 802085 818481 778387 869528 1849667 1937548 1184179 1004599 651400 643897 769452 765065 804206 811500 830435 839662 946231 947055 4530640 4685748 39.75 71.5 1
10:12:40 2024-01-25 627328 625837 195895 193181 306419 313413 323988 320063 208943 206490 251924 256011 289967 294597 3887020 4187655 5816121 5670606 990078 1023771 278239 245320 254544 257522 290304 282262 278979 278444 197170 200363 634025 606094 1396416 1351783 413640 409775 591741 600858 740094 717489 763974 767615 793337 810829 786391 869285 1844422 1940297 1182330 1006746 654655 637889 768364 768121 798000 806728 837969 844058 938501 937529 4511570 4683070 39.75 71.5 1
10:12:41 2024-01-25 636502 627453 200179 194405 305723 314625 323988 320548 209464 206490 250332 255871 290620 293393 3890832 4164595 5876390 5674581 987253 1026483 277972 244600 256151 256336 290463 284540 279513 279292 197444 198798 674015 602904 1389249 1375044 411776 409101 595960 597942 738248 719299 756291 761744 807232 817325 780742 870297 1849667 1938463 1184179 1001745 650474 641129 767919 764523 806025 811572 829253 839662 948070 947055 4516040 4688445 39.75 71.5 1
10:12:42 2024-01-25 627221 626794 195929 193181 306883 312973 323952 320063 209597 207065 251924 255832 290823 294740 3881480 4163584 5810161 5657150 988403 1024770 278396 245263 254615 257739 289546 284540 278943 279752 198629 199075 649528 609931 1397330 1359049 415293 409607 591087 597684 735977 715458 764943 765645 800227 811581 787678 867671 1843038 1938651 1200607 1012456 655122 640222 772730 768121 799168 810250 837335 842785 938292 937601 4530640 4685748 39.75 71.5 1
10:12:43 2024-01-25 634928 625570 196244 193792 306992 314117 322970 321070 208909 207065 251108 256046 290143 296137 3884249 4134176 5853449 5666409 994643 1023660 277669 246007 257046 256731 290599 283735 279336 279752 198629 199561 652347 606188 1410870 1363875 411813 409775 598001 598422 740888 721445 759734 765190 804766 811509 780706 871907 1852297 1944577 1187876 997428 651400 642074 765742 765608 802429 811428 830005 840917 946905 945014 4520672 4685748 39.75 71.5 1
10:12:44 2024-01-25 632611 627712 200250 194410 305708 313449 324974 319579 209597 206490 251144 256764 291097 291984 3885290 4216675 5803603 5657043 983699 1023844 279811 244837 255686 257632 291669 283143 278943 279153 198629 199631 650938 609281 1420809 1363348 413933 408812 590502 599640 737186 717489 762300 765645 800191 817685 784133 866961 1840421 1937548 1202490 1013898 655122 638377 773863 766999 800302 810250 836302 841514 938538 937601 4530327 4683070 39.75 71.5 1
10:12:45 2024-01-25 633992 622272 196517 193792 305952 315398 322707 321034 208943 206490 250786 256046 289703 295641 3887020 4128645 5853641 5661080 992449 1023374 277299 245959 254294 256804 291344 284064 279658 279752 198629 199006 652347 603993 1379982 1366259 410431 411712 595282 598790 738612 720353 757047 765645 804913 811509 781296 876606 1849667 1940297 1187876 996718 650936 642074 765139 764523 802576 811428 829379 839128 949696 945681 4520949 4683070 39.75 71.5 1
10:12:46 2024-01-25 630891 627219 200246 194134 305956 312973 324974 319096 209562 206490 251144 256764 291062 292649 3879759 4220516 5833707 5666409 978552 1022393 276813 243578 255183 256513 288873 285348 278799 281335 198629 199526 652347 606624 1389164 1361411 412871 408090 592870 602740 735045 717489 762991 764560 801923 818481 785799 865167 1841476 1929735 1209977 1011017 651400 638340 770543 765608 798037 811572 837373 839662 936514 942978 4558464 4692435 39.75 71.4 1
10:12:47 2024-01-25 636502 625833 200206 193796 306878 311988 324974 320809 209235 207746 250367 256764 290620 293913 3885370 4139765 5841097 5662369 996614 1023844 282005 244670 255112 257303 288470 282399 278979 277952 199612 199144 659394 603197 1384088 1363348 412286 410549 592358 597795 741219 716870 757536 768158 803738 811509 784034 871177 1852297 1953141 1184179 1000285 656057 641620 765176 769828 803638 809381 830435 845897 946727 941310 4453046 4681748 39.75 71.4 1
10:12:48 2024-01-25 632861 625873 200215 193657 305956 313926 323988 322045 208258 207567 251144 255867 291097 292911 3884249 4184930 5852619 5647678 979539 1023844 276848 244084 254898 256513 289642 281473 278193 277564 197135 200140 639161 610956 1396513 1369179 414777 409969 597228 599178 736037 723627 762842 765571 804876 817903 781850 866961 1849667 1915832 1200818 1005179 653257 642985 772182 763439 802006 811500 832402 839091 940759 947761 4527407 4685748 39.75 71.5 1
10:12:49 2024-01-25 627512 622272 200322 193788 306454 313926 323952 320548 209270 206065 251747 256046 290178 295721 3881480 4176374 5811629 5675774 991686 1022393 277884 245083 254329 257303 290263 282413 278979 279913 198070 200363 636844 606592 1385987 1354038 414006 412880 592614 603057 741219 719490 764482 770008 800293 813981 785799 869322 1848354 1942491 1200607 1005179 655122 638377 770105 769283 798037 806728 838565 845897 937838 937529 4517737 4685748 39.75 71.5 1
10:12:50 2024-01-25 638085 625873 200179 194405 306992 314404 323724 321070 209374 206490 250755 255871 290655 292911 3888065 4168022 5871256 5667686 986015 1023573 277884 244705 255183 256513 290263 281755 279500 278505 197307 198452 664179 602270 1393631 1374063 411849 408558 596235 597224 738068 721573 759622 763366 808303 819602 779417 870689 1848354 1938467 1206257 1003847 651326 642985 768908 764523 807149 816163 830538 841609 948890 947055 4531054 4688445 39.75 71.5 1
10:12:51 2024-01-25 627512 622317 195933 193181 306485 313890 323988 320063 209416 206490 251960 256046 290620 294740 3892757 4163510 5810161 5658334 988752 1023844 276359 246025 254294 257339 289585 282729 278782 278510 198350 199735 638747 609061 1392701 1350825 414226 409164 593015 603020 739711 717305 765129 770008 801465 811365 788053 871352 1848249 1938314 1182330 1008111 656993 641620 770543 769283 798037 807900 838416 845935 938501 937529 4504838 4674800 39.75 71.5 1
10:12:52 2024-01-25 637821 625587 200210 194405 306992 315074 323005 319814 209416 207388 251144 255871 289088 293748 3878715 4158657 5879053 5666409 986052 1021282 277299 244364 255147 255760 290396 281438 278979 278653 197479 199145 650938 602270 1407791 1371142 411194 409101 596419 595882 734160 722562 759043 764533 805943 816143 781740 870731 1850917 1936589 1184179 999575 650474 641129 768974 764449 804812 811572 829253 839439 948317 947091 4520964 4683070 39.75 71.5 1
10:12:53 2024-01-25 627328 625864 200563 193486 306480 312717 324480 319803 209562 206490 250755 255296 291062 293500 3881480 4185963 5811312 5653011 985141 1023118 278221 244329 254685 257735 288943 282395 278979 278479 197170 199422 649528 609931 1389379 1355623 415109 408555 593180 599640 737022 716389 764398 770008 802566 816290 784071 872011 1848286 1942096 1202490 1012503 656993 640222 771635 769497 799580 810820 836900 841551 938204 944648 4537535 4688445 39.75 71.4 1
10:12:54 2024-01-25 635558 622281 196372 193652 306419 314919 323005 321070 209235 207100 251246 256046 289932 295677 3881480 4126680 5879364 5667686 995351 1021205 281338 245460 253903 257268 291768 286952 279372 278523 197479 199145 650938 601235 1407458 1364843 411522 411348 595777 599215 740924 720426 755655 763182 807176 817447 783789 873843 1853554 1942096 1187876 998138 651362 641964 766813 765065 805419 811500 830248 841514 950135 947091 4517827 4683070 39.75 71.5 1
10:12:55 2024-01-25 630712 626753 200357 194129 306450 313661 324974 320063 209632 207065 251144 256764 291097 292055 3881480 4211488 5829829 5662369 979427 1023844 277690 244294 255934 257515 288943 283161 278586 279141 197307 199422 661684 610525 1385720 1360977 414814 409101 593015 599493 735456 716980 764520 764796 800227 821154 787345 868239 1846870 1927111 1201784 1013102 653257 638158 773826 768877 800149 816163 838565 842246 940759 946386 4583482 4695100 39.75 71.4 1
10:12:56 2024-01-25 627512 626758 200527 193792 306987 315807 322934 320513 209527 206386 251498 256046 290585 293770 3881480 4223644 5838137 5655742 978841 1023118 279007 244789 255077 256477 291591 281403 278550 279648 198489 200014 633602 608193 1378705 1360977 414226 410259 598112 601346 737022 721919 764622 763476 802529 817325 784145 867671 1843038 1928018 1186027 1013225 651326 641473 773399 763870 799551 815946 837573 839476 940494 947761 4609739 4692435 39.75 71.5 1
10:12:57 2024-01-25 635562 622132 200532 194059 306135 314037 324974 319025 209527 207065 250720 257662 291415 293841 3883191 4153643 5828588 5674499 995940 1023844 278275 244841 255042 256837 290952 283125 278159 279233 197444 199075 656575 602270 1380435 1360977 411813 410549 592105 599751 737799 716436 756255 765878 802529 813908 784145 871833 1849630 1955029 1189307 1003131 656993 641957 767828 770190 804721 811673 835184 846275 946231 941977 4537634 4689756 39.75 71.5 1
10:12:58 2024-01-25 636502 625837 200411 194063 306955 314847 323952 320513 209340 207533 250120 256764 291027 292875 3887020 4177500 5857766 5665120 984539 1023573 277199 244259 255863 256477 289946 281438 279500 278374 197513 198902 657984 604069 1384489 1374063 413933 409101 594403 597518 736499 718247 759472 763476 807232 816848 778938 868202 1844386 1934805 1206257 1004599 651326 645121 771164 765387 807149 811356 830500 841384 946543 950205 4524471 4673387 39.75 71.5 1
10:12:59 2024-01-25 628434 622204 195869 193181 306419 313854 323664 320406 208909 206065 251991 256046 289123 295398 3880421 4175752 5819487 5665120 988752 1022393 277494 245047 254329 257268 289787 281473 278943 279878 198070 200049 636844 606462 1378945 1350825 413640 411566 593855 600821 741071 718507 764078 768121 797862 811401 789699 872821 1848317 1943051 1206257 1007463 655122 637853 769521 771029 800149 811490 839013 845110 940833 943274 4522044 4683070 39.75 71.4 1
10:13:00 2024-01-25 633058 624729 197675 194229 306345 315518 322934 320678 209200 207573 251144 256764 290143 295570 3887020 4136608 5849431 5665120 992449 1023844 277299 245632 254863 256872 291556 281548 279372 278618 197479 199422 650938 602700 1403507 1364843 411485 409164 597264 599640 740888 722467 759734 765115 806661 815061 781850 871870 1852297 1940297 1186027 997428 651400 642074 765742 765065 804286 815703 832618 844352 950090 945536 4521765 4680378 39.75 71.4 1
10:13:01 2024-01-25 632537 626717 200532 194094 308728 313634 324938 319992 209562 206455 251144 257450 291133 291984 3881480 4210419 5810161 5651708 984363 1022393 277769 244089 255077 257303 288873 282382 278747 278409 198629 199110 649528 607857 1416545 1362908 414520 409101 590488 599640 735456 716980 764520 765645 800155 816172 786375 866924 1842617 1935709 1198724 1013177 651326 638340 772730 765842 800302 811428 837535 843712 940722 945914 4561101 4674650 39.75 71.5 1
10:13:02 2024-01-25 636658 625724 200592 194145 307378 311988 324938 321723 208596 207677 250684 256764 289897 293806 3877654 4126828 5839142 5655742 996614 1023844 278275 245092 255077 257916 288978 282227 279766 278145 197479 199075 652347 603993 1386969 1362908 413054 408555 593015 595387 740327 719017 758479 769424 807232 810223 779564 873769 1853614 1949220 1179229 1000285 656057 643897 768290 768085 804812 809381 830435 845897 948522 944538 4461962 4681635 39.75 71.4 1
10:13:03 2024-01-25 629471 626369 197129 194229 306992 315518 322934 321381 209562 206248 251567 256046 291027 293913 3884890 4227009 5824364 5655742 978145 1023844 276729 244670 255077 256477 292382 281544 278159 280115 198350 200049 633602 609205 1413022 1360977 414226 410259 596199 599936 738068 721956 764520 763476 802566 817903 784145 867671 1843038 1921909 1204373 1010980 649549 640222 771635 763439 799012 811500 834845 843448 941233 948431 4601140 4693762 39.75 71.5 1
10:13:04 2024-01-25 632546 622105 197675 193616 308719 313747 323772 318989 210071 206421 250720 257627 289713 295011 3881480 4167098 5837010 5674499 993102 1023844 277884 244841 255077 257268 290228 282267 277894 280109 197307 199110 655166 601840 1385646 1360327 411776 410549 593015 601456 738430 716980 760172 765915 801323 811437 786375 874392 1844349 1953104 1202301 1003171 654127 638304 765742 769246 802576 809073 833844 843384 944680 939315 4484206 4689555 39.75 71.5 1
10:13:05 2024-01-25 634551 627530 197133 193958 306955 313711 323772 321830 208700 208361 250786 256046 290709 292670 3892569 4178213 5852619 5651708 979539 1023844 277427 244583 255112 256908 290193 281473 279766 277530 197479 199110 650938 609496 1397347 1368230 414814 408810 595538 595846 735977 722467 762991 764560 807232 819059 780338 866399 1844349 1921909 1197385 1007463 653257 643897 772262 764723 802576 811500 832402 844087 944717 948431 4559198 4686199 39.75 71.4 1
10:13:06 2024-01-25 629596 627443 195827 193958 308719 314474 323808 320370 209387 206283 251001 257018 290108 295154 3877269 4182147 5815255 5661080 989371 1022393 281987 245083 254294 256984 289822 282302 278979 279222 198350 200049 635435 609654 1383897 1351783 414814 409739 593015 602200 740123 718507 765167 769283 799025 815098 784097 869285 1844386 1943051 1186027 1010299 656057 641583 770543 769791 797839 809038 838565 844020 938204 937601 4530363 4675176 39.75 71.5 1
10:13:07 2024-01-25 634690 626553 197962 193476 309128 314703 322790 321902 208886 207429 251318 256658 290886 296403 3889793 4129476 5824327 5666409 996769 1024098 276729 245425 253514 257088 290705 281539 279694 278409 197444 199110 657280 603094 1412358 1363274 411485 409451 597688 598496 741974 722467 756291 765083 806090 811545 781813 871870 1852297 1938351 1187876 997428 651400 642074 765742 765065 804206 811500 831619 841551 948281 947091 4516040 4683070 39.75 71.5 1
10:13:08 2024-01-25 630266 628335 197236 194507 308656 313639 324685 319885 209422 206386 251001 256694 290921 294494 3887020 4219553 5819487 5655809 982260 1020944 278078 244767 254898 257088 288978 282945 278943 278444 196861 199145 650280 609931 1379274 1358513 415109 409969 592560 598459 737022 716980 764316 765951 801962 816172 784145 867671 1845659 1938291 1184179 1012456 655589 640222 772730 769246 798037 808432 838565 842785 940350 937601 4520949 4683070 39.75 71.5 1
10:13:09 2024-01-25 634662 622236 200317 193181 306454 316199 322683 321723 208887 207504 250965 256658 290038 295893 3886577 4135168 5829435 5657043 995351 1023008 278080 245083 253514 256872 290705 281403 279372 278374 197135 199110 650938 602700 1405101 1364843 410540 410549 596419 598790 738758 720389 758111 765102 804913 816172 781813 871214 1849667 1938922 1206257 997428 650474 642038 765742 764523 804776 811500 829844 839091 947611 947091 4517737 4676396 39.75 71.4 1
10:13:10 2024-01-25 632886 625837 200387 193792 306375 312937 324974 319779 209283 207504 250857 256552 290956 294193 3881025 4203195 5810161 5655742 981353 1020944 277860 243949 255077 257088 288908 282729 278550 278409 198629 199145 643852 608590 1405448 1360977 414226 408236 592141 599640 734935 716980 764078 765645 799590 817325 784133 866924 1838671 1927148 1193074 1011017 651326 638304 772730 765842 800302 811500 837535 843448 939165 942978 4524283 4671425 39.75 71.4 1
10:13:11 2024-01-25 635558 622276 195929 193486 306454 313926 322707 322045 209200 207353 251136 256517 290780 296050 3893226 4128138 5845449 5665255 999335 1023844 276551 245299 254294 258211 290396 281482 278353 278409 197479 199110 652347 603993 1392482 1363875 413640 409810 594275 595855 742010 718754 760172 769283 807232 810829 780669 875088 1853569 1949491 1181045 1001745 655122 643897 769552 768121 804849 809038 830435 846537 947574 944274 4480446 4673705 39.75 71.4 1
10:13:12 2024-01-25 627512 625833 200351 194234 306982 315325 323724 320063 209632 206421 251711 256046 290815 296523 3894925 4232594 5852864 5661080 976753 1026231 279060 245012 255077 255443 290740 282360 278943 280109 198350 200049 645300 608874 1379822 1360977 414226 410549 596199 600009 738068 721956 764520 763476 802566 818607 784145 869565 1845659 1925564 1202490 1011017 650474 640222 772730 764523 799580 816163 834882 842209 941899 948431 4592874 4685748 39.75 71.5 1
10:13:13 2024-01-25 637589 625837 195895 194094 306419 312023 324974 320063 209235 207746 250720 256764 290620 293627 3888253 4149292 5843391 5665120 994482 1023844 278275 244837 255757 257268 289936 282729 279500 277952 199753 198971 666616 602270 1396311 1364843 412762 410549 592105 599215 739840 716980 758251 768158 803738 811509 784145 873805 1852297 1953104 1184179 1001033 656993 640222 765742 770373 804812 809381 830211 845897 944717 941310 4449227 4675064 39.75 71.4 1
10:13:14 2024-01-25 628413 625833 200175 194098 306992 313669 322970 322534 208874 207100 251144 255832 291133 293564 3881480 4203133 5843391 5650420 981353 1023844 276779 245162 255077 256513 290357 281403 279766 278374 196861 199735 645300 610079 1393709 1362908 414226 409969 597264 599640 736092 722467 764078 765102 802602 817903 783033 867671 1844386 1918856 1193423 1008827 650936 642074 772299 764523 801438 816163 834882 842246 944680 948431 4593152 4686412 39.75 71.5 1
10:13:15 2024-01-25 636460 622281 200523 193792 305494 314617 324974 319060 209416 207388 250332 257662 291415 293806 3874890 4143702 5843391 5678718 994407 1026682 277741 245047 254720 256984 290193 282910 277980 280522 198629 199110 650938 602853 1392804 1356002 411813 408555 594275 599461 740924 716980 761906 765915 799590 811536 784097 873807 1849667 1955910 1209924 1004599 653257 637853 767374 765878 801289 807864 837335 846537 939238 937565 4511565 4676396 39.75 71.4 1
10:13:16 2024-01-25 636548 627680 200215 194410 306982 314883 324444 321070 209416 207065 250332 261178 290214 292875 3878715 4159562 5877899 5662510 985141 1023734 278827 244701 256366 256837 290431 281477 279500 278527 198629 199492 658513 601410 1391583 1374063 411813 410549 596419 599751 736236 720426 756291 763476 806661 816172 784145 869923 1849667 1935524 1208140 998828 650860 642074 767919 765065 807204 816163 829944 842847 948317 948431 4517789 4661433 39.75 71.5 1
10:13:17 2024-01-25 629106 626753 200282 193827 307418 312937 324974 320548 209562 207244 250786 256046 290506 293358 3877654 4191772 5820280 5661201 979952 1023771 279060 246301 255792 257126 289647 283165 278943 279648 197135 199422 640551 611600 1387577 1360977 414814 409101 591691 601346 735977 716472 764622 765645 801395 818481 784097 867054 1843038 1934805 1202490 1013898 655122 640222 774412 769828 802006 811428 836108 842785 939238 942240 4520949 4685748 39.75 71.5 1
10:13:18 2024-01-25 633095 626590 195925 194392 305952 315325 323496 321783 209381 207388 251144 256764 289940 295362 3881480 4130561 5857818 5666610 994482 1026027 277813 246078 255042 256843 291414 284339 279730 279543 197479 199700 652347 601992 1431563 1367232 411667 409775 597688 598611 742010 721810 759734 764760 806661 816290 781887 873807 1852297 1940297 1189725 995959 651400 642985 765742 765608 804148 811464 830005 844020 947398 945681 4511565 4676396 39.75 71.4 1
10:13:19 2024-01-25 630777 626753 200139 194405 306992 314404 324974 319096 209597 206490 251144 256764 291097 293358 3881480 4217415 5856788 5657043 980498 1024770 278720 245215 256581 256371 290952 283055 279070 280052 198629 199875 649528 606462 1383201 1360977 413640 409823 596162 603168 736097 718247 764558 763366 800191 818071 785835 866961 1840421 1924379 1189307 1011017 650395 638340 770543 765608 799735 816163 839370 839662 937838 945681 4563473 4688257 39.75 71.4 1
10:13:20 2024-01-25 636732 625873 200382 194103 307128 312023 324974 321034 208943 207712 250755 257124 289897 293841 3877654 4130959 5847463 5666409 994445 1021305 278096 247589 254936 257777 289382 283094 279730 279752 198629 198971 660803 603131 1382109 1362908 413054 408555 592287 598810 738503 717489 758516 769283 804913 811401 784145 873807 1852297 1952870 1200607 1001033 656993 641166 767374 770410 804243 806728 830005 846537 947577 939315 4467676 4676396 39.75 71.5 1
10:13:21 2024-01-25 641448 627237 200170 194134 305956 314404 324708 322009 208909 208106 251144 256046 291097 292875 3878715 4184427 5852619 5647678 979539 1023844 277656 244670 256045 256804 293054 284540 279730 279752 198629 198971 659394 606592 1411490 1372530 414153 409101 595538 597518 737665 721536 761287 764560 809744 817423 779293 870840 1844386 1927346 1208140 1007188 652328 644811 770543 765608 804812 815896 830435 841496 946056 947055 4511317 4671604 39.75 71.5 1
10:13:22 2024-01-25 627512 625611 195899 193796 306415 313926 324444 320548 209527 206243 251180 256764 289387 295190 3879499 4167115 5828812 5666409 993810 1023276 277494 245083 254898 257303 290423 284540 279300 280956 198629 200258 632212 606462 1406332 1352405 414175 412295 594586 602052 740924 716185 762693 771103 801465 811437 787579 871870 1852235 1945994 1206257 1005179 655122 640133 769452 769283 799735 809073 837969 847505 939201 937565 4511570 4676396 39.75 71.4 1
10:13:23 2024-01-25 637252 626753 200355 194405 306160 314883 323988 321070 209270 207388 250332 255905 291062 293089 3870433 4168462 5862130 5666409 986052 1022650 276528 244329 256497 256513 290466 281557 279372 281335 198629 199492 652347 603197 1395192 1372620 412250 410549 597347 599640 741219 721919 757849 763476 805993 817685 784145 869285 1849667 1941110 1210023 998865 651400 642074 767919 765041 807204 816163 830435 843485 948317 948162 4521241 4676396 39.75 71.5 1
10:13:24 2024-01-25 634657 625144 200427 193757 306454 314883 322707 320894 208943 207504 250968 256046 289492 295404 3881480 4135168 5853866 5657043 992524 1023844 277494 245118 254294 257123 290599 281403 277577 278627 197170 199110 641941 600763 1404264 1366055 411520 412880 598075 597500 741864 722321 760164 767277 805906 811473 781296 873807 1853569 1943936 1211907 995959 651863 643897 767337 764723 802502 811464 830042 843073 948281 945718 4511570 4676396 39.75 71.4 1
10:13:25 2024-01-25 630006 627237 200175 194269 306191 313669 324974 319579 209597 206490 251144 256046 291027 292276 3878715 4219590 5819487 5657043 981560 1022393 278078 244123 255887 257339 288978 282298 278979 278444 197444 199422 650938 609931 1379450 1359049 415293 410440 593808 599225 737545 717452 767350 768914 802345 817180 787456 868908 1844349 1941149 1204373 1013898 656993 640222 773863 771615 801289 811500 836740 841551 939238 942710 4520949 4683070 39.75 71.4 1
10:13:26 2024-01-25 634662 622312 196551 193831 306811 315398 323173 321819 208943 207100 251180 256764 290178 295570 3881480 4128645 5845262 5657043 995351 1022650 277494 245496 254294 256943 290463 281544 279569 278409 197479 199145 634559 601410 1406823 1363875 412433 409775 598924 599493 743522 723627 760277 767277 807159 811365 783082 874243 1854932 1942560 1187876 997312 652725 643860 765742 765608 802576 815125 835109 841588 948317 945718 4518015 4676396 39.75 71.5 1
10:13:27 2024-01-25 630266 629371 200175 194405 306946 313962 324974 319579 209597 207167 251144 256764 291062 298077 3869334 4219553 5821385 5648982 982260 1021205 277782 244259 255112 257303 288943 283042 278979 281335 197204 199145 640551 609931 1372867 1359049 415293 409969 593125 598208 737434 717814 767885 768840 801816 816064 787493 867559 1849564 1943051 1204373 1013177 656057 640222 774851 771502 800302 811464 838565 847118 936477 937565 4520949 4683070 39.75 71.5 1
10:13:28 2024-01-25 632319 622312 200353 193827 307123 315621 323005 322045 209562 207100 251180 257124 290214 295713 3881480 4128138 5856788 5661080 992524 1023844 277884 245839 257046 257123 290463 281438 279569 278479 197307 199457 650938 600627 1420632 1364843 412469 409810 596235 599640 742536 722503 758706 767711 806367 811401 781703 873658 1856195 1945772 1211907 998138 652328 642985 765742 765041 804858 811428 832402 841551 948281 948402 4511570 4676396 39.75 71.5 1
10:13:29 2024-01-25 629375 627237 200175 194134 306410 313449 324685 320099 209632 206490 251180 256046 291097 298426 3878439 4211488 5829829 5648982 978692 1023118 277427 243578 255898 257303 288943 283196 278550 278566 196861 199110 652539 609931 1420023 1360013 414814 408812 592141 598208 735704 716980 764622 764760 802566 817685 788197 866904 1844274 1938463 1198724 1014560 656057 641129 773826 769283 801438 814011 836108 843384 936477 937565 4524584 4675064 39.75 71.4 1
10:13:30 2024-01-25 633090 622281 195763 194134 305494 315621 323496 321106 209270 206248 251144 256944 289018 294775 3872128 4133125 5867078 5658334 989596 1023374 277620 245153 255077 256908 291591 281438 279372 279146 197479 199735 641941 600557 1417942 1364843 411849 409164 597228 599640 742646 722503 757886 763680 806661 816290 783789 876343 1857534 1942096 1211907 1000274 652290 643823 767882 765608 806560 811464 832212 844617 948281 947688 4522516 4683070 39.75 71.5 1
10:13:31 2024-01-25 631014 627671 200460 194063 306380 313413 324974 320028 209527 206455 251108 256764 291370 291984 3877654 4219159 5828812 5665120 979389 1023844 277621 244294 255147 257268 289102 283418 278943 279257 197307 199666 652347 609931 1389749 1360977 415403 409390 593015 602038 736092 717489 765167 767277 801323 818213 784097 868202 1848054 1940240 1209977 1013065 654189 638158 774888 769424 802230 811464 837298 844690 939165 946013 4555583 4674763 39.75 71.5 1
10:13:32 2024-01-25 637170 625801 200241 193796 307347 312866 324444 321070 209200 207712 250860 256764 290549 293806 3872128 4123748 5838137 5661080 997326 1023844 278275 244635 255077 258062 288838 282298 279372 279752 197479 199075 652347 604069 1381814 1364843 413054 410549 591741 597942 739804 719343 758893 769828 807232 810793 781259 875674 1854932 1958928 1195272 1003847 658872 644774 770105 771615 807149 811636 833086 846499 949416 942905 4459793 4671726 39.75 71.5 1
10:13:33 2024-01-25 627512 625647 198080 194059 306419 314847 322934 322045 209200 206421 252441 256046 290991 293770 3874890 4187538 5862599 5646086 982334 1023844 276813 244635 255112 256908 290529 281367 279766 279222 198363 199700 634992 609931 1386858 1364843 415403 410367 598112 597781 737022 723527 765167 765078 806053 819638 783552 867671 1849667 1927517 1200818 1010302 654618 644663 774464 765571 802576 816281 836975 844465 944263 949774 4583143 4689756 39.75 71.5 1
10:13:34 2024-01-25 630852 622245 200559 194088 309747 314617 324408 319803 210218 206421 251144 255837 290143 295154 3871049 4163770 5811903 5674499 994520 1023844 277494 245083 255077 257119 289822 282382 278159 280109 197170 199561 653756 601992 1407124 1355623 412396 409128 594275 602946 742536 717489 762498 768121 801359 815098 786391 874429 1849667 1958685 1193905 1004599 656057 640830 768974 771615 804721 811673 837149 849455 943545 943906 4514788 4677303 39.75 71.5 1
10:13:35 2024-01-25 639157 625760 200094 194405 306992 314847 323772 320773 209381 206455 250332 255871 291415 293322 3877654 4167249 5875439 5661080 986052 1023844 278080 244635 256292 256872 290670 282702 278943 278409 197272 198902 672344 602270 1388923 1374063 412396 409390 595355 598901 736236 721462 758479 765376 807232 818481 781259 871214 1849667 1935496 1208140 1001745 651326 642074 770068 764817 808872 818598 832768 841984 950090 947542 4531504 4668091 39.75 71.5 1
10:13:36 2024-01-25 627189 627448 197962 193146 307347 312937 323592 320513 209756 207504 251335 255225 290506 293770 3877654 4182314 5817580 5651708 986548 1023844 277621 244329 254294 257664 289585 282729 278943 279257 198629 199561 650938 611675 1386133 1360013 415403 409388 593129 600919 737022 717489 765167 765878 802529 817325 786587 867671 1844348 1940297 1202490 1013898 656057 641129 774501 770373 801860 815089 838770 844352 941789 945987 4531504 4680378 39.75 71.5 1
10:13:37 2024-01-25 634928 622208 196376 193821 308728 315613 322898 321521 209527 207533 251108 257054 290143 295641 3877654 4122261 5847463 5655742 993899 1023844 277689 245874 254685 256769 290740 281676 279766 279028 197479 199561 652347 602067 1411107 1363875 412104 409775 596199 598422 743062 722467 758930 765878 806661 815061 781850 874429 1853614 1941110 1187183 998138 651400 642985 765176 765608 804148 810820 832656 846880 947141 945499 4506463 4682997 39.75 71.5 1
10:13:38 2024-01-25 631815 626712 200108 194401 306992 314625 324649 319885 209527 206421 251108 256046 291419 293699 3877654 4233088 5847463 5655742 976022 1023844 278080 245012 256292 255725 290952 282729 278678 279683 198629 199700 648119 607327 1389477 1362908 414226 410549 596272 602052 736564 720316 765167 763476 801323 818035 785243 868202 1843038 1928368 1187424 1011017 650860 638377 770543 765608 800302 816163 839370 839662 940722 950021 4589725 4688332 39.75 71.4 1
10:13:39 2024-01-25 636133 625357 197684 194694 306992 313890 324974 319025 209283 207608 250860 257485 290585 293841 3867712 4156788 5838137 5670452 993750 1023844 278275 245677 255112 257268 289347 283797 278550 278440 197479 199075 660803 602345 1390068 1363875 413054 410549 590488 597762 738357 717489 758893 769246 804913 816172 784145 873769 1853614 1952870 1182330 1001745 656993 642074 767919 772633 804812 808432 831737 848383 948926 941310 4478093 4672216 39.75 71.5 1
10:13:40 2024-01-25 635447 626576 197406 194229 306955 314703 323916 321973 208728 207712 251144 256517 290533 295457 3877654 4187340 5839142 5635428 984438 1021273 277427 244329 256292 256872 291880 282298 279372 278180 198133 199075 655166 608156 1384730 1373089 414814 409390 594440 596727 737605 720316 762338 764533 808950 818035 780435 867671 1849667 1935363 1208140 1004907 653257 644811 770543 766678 805989 816163 829968 839091 947398 948431 4525527 4691054 39.75 71.5 1
10:13:41 2024-01-25 628850 626304 195869 193958 309383 314445 324493 320856 209527 206386 251924 257124 289897 295770 3880421 4157642 5819491 5665120 994520 1023844 277494 245632 254685 257303 290193 282694 278979 280144 198070 200188 632212 606537 1404047 1351783 413933 409810 594696 601744 740888 719527 765167 768194 799025 811473 788100 871214 1849667 1943051 1206257 1007463 655122 638071 769997 769246 799735 809038 838565 845897 939201 937529 4502426 4686941 39.75 71.4 1
10:13:42 2024-01-25 639071 626603 197129 194613 306955 314858 324264 320856 209387 207573 250717 256227 290178 292911 3871606 4164595 5866114 5665120 985351 1023844 278847 244294 255898 256513 290952 281715 278979 279227 197444 198577 665031 603201 1390582 1373089 413054 409390 595048 595919 738068 720353 758930 763476 806623 817423 779527 871577 1848354 1940297 1208140 1004599 651400 643897 770543 765608 807168 816163 830435 842059 948926 947725 4511843 4675134 39.75 71.5 1
10:13:43 2024-01-25 630154 627443 197962 193515 307273 313270 324830 320631 209422 207394 250965 255477 291772 295374 3872128 4182314 5800836 5644915 980652 1023118 277873 243578 255147 257339 289933 283161 278550 279028 197170 199387 649528 609931 1398385 1360013 415403 409390 593015 599419 737796 717489 763774 765878 801359 817325 784097 867671 1845659 1940297 1200607 1015067 656057 640222 773826 770373 800869 811428 837298 843384 941054 942905 4520949 4673705 39.75 71.5 1
10:13:44 2024-01-25 636285 622236 198241 192900 309784 314338 324968 321902 209143 207573 251001 257054 290682 294975 3873812 4114482 5819487 5650115 998790 1023844 276359 244670 255112 258097 288908 282298 279766 278457 197479 199110 653756 605562 1387265 1364843 413640 409739 594275 598366 743136 718247 760476 770410 807232 811401 781296 874429 1853569 1949491 1182860 1001745 656057 643897 769415 768121 807168 809038 830435 846537 946905 944977 4461662 4664339 39.75 71.5 1
10:13:45 2024-01-25 627453 626490 200568 193833 306843 315591 324120 320785 209791 206386 251780 256658 290604 294597 3877145 4220867 5839145 5647678 978552 1023844 276779 244837 255112 255725 291591 282694 278550 280109 198350 199896 636382 608193 1390640 1362908 414226 410549 597840 601198 738068 721956 763232 763476 804643 818035 785816 870185 1843038 1925637 1202490 1011017 650936 641129 772730 765065 800302 817894 838565 839662 941748 948431 4590310 4683070 39.75 71.5 1
10:13:46 2024-01-25 638320 625792 200532 194098 306454 313413 324974 320263 209318 208118 250857 257485 290682 294740 3877145 4145837 5811903 5672066 991686 1023844 278096 245558 255077 257268 291195 283285 278747 278409 197479 198937 662212 603131 1382993 1361805 413054 410549 591691 597942 740924 717489 758479 770410 806661 811437 783873 871870 1854932 1951685 1191574 1000760 656525 643441 766083 770373 805989 808167 830435 846537 950274 937529 4436540 4654862 39.75 71.5 1
10:13:47 2024-01-25 627512 626494 200241 193827 306380 315807 322707 321034 209416 207180 251636 256552 290604 296077 3878102 4188459 5838137 5625752 979501 1022356 276813 244329 255077 256946 290705 281403 279766 279960 198489 199700 646709 609496 1398242 1364843 416016 410259 596272 599640 736097 722467 764520 765645 806090 818481 782996 867671 1844386 1916103 1179229 1005179 651863 643676 772730 764523 802576 811536 834252 841551 941972 948431 4576574 4667814 39.75 71.5 1
10:13:48 2024-01-25 633299 622272 200427 193792 307158 313962 324444 319096 210071 206455 251108 261178 290303 295978 3875484 4168135 5834012 5670452 994520 1024770 277936 245012 257139 256872 290193 283331 277892 279257 197170 199110 656575 601840 1397098 1359478 411813 408519 590820 599419 741974 716980 759594 765915 802566 811473 786375 873111 1849667 1955910 1193074 1003171 656057 640222 765742 771029 802576 809038 832439 844020 946056 937263 4445919 4664339 39.75 71.5 1
10:13:49 2024-01-25 631231 624597 200391 193788 306419 313926 323988 322045 208292 207065 251144 255832 290338 293500 3878794 4188610 5843391 5646363 980660 1023844 277330 244837 256151 257268 289787 281539 278387 277952 198629 199110 650938 607461 1385603 1370171 415109 409969 594440 598790 735977 720389 762338 764560 807232 817423 780301 867671 1844386 1925637 1179800 1007463 652792 639934 772730 765065 802576 813863 834882 841551 941972 948431 4583759 4676396 39.75 71.5 1
10:13:50 2024-01-25 636460 626553 200523 193792 306992 313567 324974 319096 209562 207248 250720 255128 290178 293913 3869334 4149745 5834012 5669285 994370 1023118 277494 245047 255077 257020 291075 283161 277768 279897 197479 199110 657984 602345 1386750 1359049 412433 408555 590942 599090 741974 716980 760126 765915 802566 811509 784133 874429 1852297 1957297 1189307 1004599 655122 640222 765742 771502 802576 810214 833623 844315 946056 941310 4455298 4667044 39.75 71.4 1
10:13:51 2024-01-25 632610 627228 200355 194269 308788 314661 324709 322760 208728 207712 251534 256046 291133 292840 3877654 4172081 5852770 5650420 981542 1023734 277656 244670 257046 257303 290705 284943 279730 278457 197444 199735 657103 609931 1410643 1366724 415403 410549 597264 599640 737022 723564 764622 765645 806661 816848 782996 867671 1849667 1925276 1206365 1008074 653257 639934 773826 765065 801438 817316 837335 842209 943306 952649 4586600 4683070 39.75 71.5 1
10:13:52 2024-01-25 629375 626993 200427 194134 306415 314404 323952 323023 208909 207861 251924 256046 292232 293358 3872128 4182103 5844398 5646383 981353 1023771 279761 244907 255006 256911 290529 281438 278387 278409 197479 199700 645300 609706 1384666 1364843 415403 410549 597744 601029 736097 724076 764595 765645 806090 816848 783589 867671 1849667 1918856 1198969 1007358 652328 643897 773826 765608 802576 816163 836108 843712 944680 948431 4586585 4671463 39.75 71.5 1
10:13:53 2024-01-25 630856 625833 200494 194134 307588 314404 324444 318989 210218 206455 251534 255871 289906 294497 3868289 4165920 5828812 5680133 996474 1023771 277387 244977 257504 257126 290599 285329 278123 280144 198629 199735 648119 603020 1427815 1354408 413017 409775 595648 601319 743859 717197 762991 768158 800227 811473 787579 873769 1849667 1955910 1184179 1004599 655122 638377 768290 768803 801438 809073 836740 846499 943343 937371 4502444 4667044 39.75 71.5 1
10:13:54 2024-01-25 636281 626753 200210 194405 306982 314404 323400 321034 209416 207746 250332 256764 291097 291984 3871852 4162083 5848454 5650286 987605 1023660 278096 244565 256186 256731 290564 284540 279336 279752 198629 199596 669217 600552 1385910 1370171 412002 410259 597228 599640 736236 721956 758743 765102 807232 817325 783194 869285 1849667 1935501 1208140 1000285 650936 642074 767919 765608 807204 816163 830435 843485 948354 948431 4511270 4661531 39.75 71.5 1
10:13:55 2024-01-25 628629 627443 200282 193827 307347 313193 324974 320548 209562 207537 251144 256046 290303 292345 3872128 4179691 5800836 5647678 985141 1025500 279847 245386 257046 257955 289787 283019 279336 279375 198629 199596 650938 611750 1377015 1360977 415403 409969 591814 602163 738068 718507 764895 765915 802420 818481 785243 867671 1844386 1940297 1202490 1013898 656057 640675 774412 770410 801438 811500 839163 844352 936477 942942 4498381 4670373 39.75 71.5 1
10:13:56 2024-01-25 633058 625828 195938 194405 306226 315843 323496 321070 209416 207065 251180 255837 289668 294740 3872128 4136458 5853716 5661080 989559 1021168 277494 245593 257979 256840 291344 284302 279533 279153 198629 199457 669259 601915 1433749 1365288 412396 409810 597081 599530 740595 725688 758930 765337 807232 816172 782849 875711 1853569 1943973 1189725 995959 652328 643897 767374 764807 802502 811536 832439 842785 950368 948162 4511843 4673705 39.75 71.5 1
10:13:57 2024-01-25 632344 627232 200387 194269 306170 313890 324649 319803 209632 206455 251180 256764 291062 291984 3871852 4211488 5829829 5653011 979427 1023118 276813 244329 256328 257303 291669 285348 278871 281732 198629 199631 652347 605724 1397621 1363348 414153 409896 594696 600821 736092 717197 762730 765608 801359 818071 788502 866436 1845659 1932702 1196840 1013225 653257 639317 773278 765915 800302 816281 838565 841551 941269 944310 4511307 4661395 39.75 71.4 1
10:13:58 2024-01-25 635829 626553 196581 193792 306878 314883 322970 322045 209235 207491 251144 256764 291415 295641 3870945 4111559 5810848 5639630 996769 1023844 276586 245460 254294 257303 290466 281676 279730 281154 198629 199492 653756 605724 1388155 1364807 414361 412880 597228 597500 742915 720353 760823 768158 806404 813981 781259 876372 1857594 1954712 1198969 1001745 654655 644354 766120 767578 804849 811428 830005 846842 948743 945681 4483434 4667044 39.75 71.4 1
10:13:59 2024-01-25 629074 626753 199858 194405 306726 315879 324480 319579 209597 206421 251534 256764 290178 293944 3872128 4220979 5820257 5647678 976753 1023844 276359 244670 256857 255760 290952 282822 278159 279913 198629 199805 652347 608408 1387859 1362379 414153 410549 597347 603057 739642 722599 765092 763476 800146 818071 788502 867597 1843038 1931103 1187424 1013225 651400 639769 771635 765041 800302 816163 839163 840897 939201 947492 4558464 4676396 39.75 71.5 1
10:14:00 2024-01-25 636732 625828 200458 194138 306415 312937 324974 321034 209270 207746 250791 257662 289932 293841 3872128 4131033 5839142 5658334 996374 1023844 276394 244876 255147 257700 288908 283201 279372 278488 197548 199110 663622 605724 1408314 1367232 413383 411712 592906 599141 741219 719490 759446 770263 807232 811473 783789 871870 1858913 1953104 1177414 1001033 656993 645158 768327 770410 807204 808468 831619 847780 948317 942978 4442878 4648041 39.75 71.5 1
10:14:01 2024-01-25 628149 627438 200357 194134 306454 315879 322970 321106 209416 207069 251960 256046 291415 293806 3872128 4191587 5833981 5639630 982334 1023844 276586 244705 255112 257303 292386 281403 279372 280341 198629 200223 632212 609496 1396024 1366055 415293 411057 598740 600623 738068 723417 766748 765608 804124 818986 785816 868946 1848354 1927369 1213790 1011017 651400 642985 774501 765608 802006 817316 837373 842429 943343 951265 4586600 4674800 39.75 71.5 1
10:14:02 2024-01-25 636502 625837 200348 194103 307158 313449 324974 320063 209597 207712 251144 261213 289897 293877 3868289 4139337 5824514 5658334 992375 1023844 276586 245047 255998 257339 288978 283594 279569 278444 197548 199110 657984 602270 1391354 1364843 413054 411712 593956 598275 742274 718470 759483 770263 805906 811365 785706 876531 1853569 1955910 1189725 1002416 657382 644811 768364 771615 807058 809073 829968 847780 947611 944746 4445919 4654712 39.75 71.5 1
10:14:03 2024-01-25 628309 625828 200246 194269 306739 315879 322683 320584 209597 206455 251960 256046 289897 293690 3869369 4190143 5828887 5638313 977496 1021287 276779 244705 255112 256908 290599 281473 278979 279913 196896 199770 631817 607760 1410091 1360977 414226 408555 597688 602258 740873 723113 766748 763366 801213 820798 789398 870110 1844242 1924637 1186027 1011743 650936 642001 773826 765065 800302 818017 839648 842209 939238 948431 4586600 4683070 39.75 71.5 1
10:14:04 2024-01-25 636732 626544 200387 194098 306445 312717 324974 320584 209270 207994 250932 260776 290620 293913 3865405 4133460 5829713 5648982 993735 1023118 278080 244705 255112 257700 288671 283056 279766 279752 197479 199110 655166 603812 1384384 1363875 412761 408555 593125 598366 738758 719380 761794 772201 808340 811293 783441 874542 1860216 1954992 1197120 1000996 656448 642691 770068 769828 805989 810250 830005 849304 950090 946386 4474055 4667044 39.75 71.5 1
10:14:05 2024-01-25 627480 625873 200246 194405 306726 315915 323988 319839 209632 206455 251180 256764 290620 293913 3874890 4224214 5811941 5647678 976753 1022393 276913 244329 255461 255760 291626 282395 278586 279913 197135 199770 648119 606338 1387265 1360977 414226 409969 595850 601744 735488 719844 763891 765078 802566 822431 788613 867522 1845555 1926339 1202490 1013225 651400 640186 772730 765050 801289 818472 836665 840860 941899 950021 4587033 4680378 39.75 71.4 2
10:14:06 2024-01-25 636732 622245 200355 193757 306375 312901 324541 319508 209381 207677 250332 257124 290143 293770 3868013 4140912 5828812 5657043 992825 1023844 278275 244841 255042 257052 288435 283161 278979 278475 197513 199040 661684 603562 1384762 1362908 413054 410549 592979 598790 737314 717489 758479 770373 806030 815135 785802 875054 1856195 1960678 1193423 1002315 658402 644737 769011 770373 807168 811851 832618 848950 950090 937529 4436951 4644841 39.75 71.5 2
10:14:07 2024-01-25 628942 626717 200527 194234 306384 313890 322444 322498 208839 207388 251888 256011 290303 293770 3872128 4189890 5838137 5635428 979539 1023118 279581 244670 255147 257303 290431 282795 279766 278145 197479 199735 649528 609931 1396596 1369200 415403 410549 597761 599215 737022 723490 764078 765373 807232 818035 781850 870727 1852141 1932850 1208140 1007463 653257 645689 773399 768319 804776 816127 829968 842096 947577 948431 4511847 4681748 39.75 71.5 2
10:14:08 2024-01-25 627512 622281 196512 193788 309556 313890 323556 320999 209562 206421 251924 256764 290178 295605 3872128 4148811 5810161 5665120 993064 1023844 276359 246218 255147 258677 291795 284063 278649 281940 197479 200852 650409 606462 1397771 1355623 414226 412264 598112 605344 747450 723527 765475 774865 806661 818481 793365 882237 1866811 1966172 1195272 1013786 661640 645726 774925 779243 811759 822532 841611 853293 955914 946579 4492812 4703163 39.75 71.5 2
10:14:09 2024-01-25 643099 631258 197815 199427 312842 318856 329591 328880 214991 210429 255130 259473 296255 299319 3909536 4199276 5903415 5728536 1002799 1048525 283821 251111 262243 264247 300815 296762 288779 288400 201970 203693 667334 622413 1409766 1387574 422185 418480 609413 615900 755178 738548 783817 781273 818335 837190 804730 886322 1892022 1983891 1215673 1036595 669233 656808 797119 790837 824521 839437 858299 868319 965065 966663 4603450 4764786 39.75 71.4 2
10:14:10 2024-01-25 654789 647611 200001 196641 317092 324857 338735 337460 213552 214052 261464 265975 300752 302187 3956296 4277919 5960685 5795513 1017260 1069672 286799 251382 268011 272483 306331 299324 293124 295441 203922 205032 691451 626897 1436359 1401723 424623 419665 608946 618080 759135 738366 783878 784110 819529 837851 804296 886322 1912994 2014819 1125744 1041362 678652 660117 795621 796655 823350 834111 860510 867452 965749 965980 4633809 4792922 39.75 71.5 2
10:14:11 2024-01-25 662491 655872 199540 195281 316835 327655 342965 338278 214594 213091 263682 266839 301702 304533 3977835 4308880 5977794 5824559 1043646 1080643 284752 252531 267223 269004 306331 299668 293798 295843 202677 204361 665352 629586 1422902 1396463 422820 419901 606445 613569 760859 737967 778666 784085 810426 820523 795621 879780 1919565 2028973 1225573 1028235 670191 654835 787715 790276 822766 826249 844563 860651 962038 954699 4548032 4790377 39.75 71.4 2
10:14:12 2024-01-25 659553 658551 195895 195210 317793 322853 343001 338278 212757 212450 261792 266399 300752 303091 3984352 4296953 5990636 5843316 1050996 1088384 279349 249350 266367 266559 306829 299577 290401 295169 200425 203537 690001 622818 1437172 1399736 418990 419396 599386 607135 753151 726682 764352 774403 801359 811437 781850 867671 1910567 2021608 1208140 1017283 665422 650488 782436 779394 811795 816018 832805 846953 950090 947329 4583759 4789504 39.75 71.4 2
10:14:13 2024-01-25 665808 658191 196025 191883 314903 321353 340824 336479 211198 210394 260840 264860 299335 302516 3992886 4293584 6003496 5843316 1052306 1085227 277884 245632 266214 266504 303785 296587 288779 290705 198720 200852 676306 618427 1459616 1401723 416584 413498 589569 597518 741974 718507 753692 764560 791101 800094 765705 852039 1901294 2004654 1195272 1008074 656057 643713 771164 773825 802431 802306 820998 835086 936293 929748 4583759 4774165 39.75 71.4 2
10:14:14 2024-01-25 664355 661502 192909 189398 308380 317858 336627 333969 214621 207746 258364 263575 295229 299355 3993428 4352300 5973502 5816254 1045885 1082119 276414 241981 261738 264027 300532 292639 287122 292604 197792 197866 658075 622858 1429044 1397752 415403 409775 585140 591754 730847 708119 749270 753068 778625 789921 760624 833521 1882749 1978474 1193074 1015342 648627 634253 763536 763301 784025 797688 816427 820937 915807 921713 4626099 4770760 39.75 71.4 2
10:14:15 2024-01-25 665757 662137 190922 187839 306992 315879 335877 332958 209283 206352 255200 262953 293932 296546 3999404 4297628 6007808 5801661 1038446 1086841 272980 241644 261594 260962 300560 292050 286526 286266 196406 196837 682751 621911 1419347 1405949 412725 405903 583899 585813 722093 708295 741931 741818 772920 784468 742892 825471 1872008 1953104 1125744 1006746 642101 632907 757987 752458 783780 796215 802198 814050 921085 917145 4616639 4780132 39.75 71.4 2
10:14:16 2024-01-25 663155 658263 190465 186455 309565 314630 335877 331915 208728 206065 255987 260456 294167 297563 4008769 4312129 6003524 5834985 1056908 1087612 271542 241474 260750 260347 298149 296954 283666 285356 196121 196223 690001 613426 1432040 1400729 408694 405542 578083 581792 722604 700590 732374 740476 770015 775454 746206 827308 1877406 1986266 1202301 998828 642558 625497 749923 754245 779701 784459 802240 813199 912133 910328 4612882 4792089 39.75 71.4 2
10:14:17 2024-01-25 673538 664474 190293 188213 305952 314559 333735 333103 207540 206352 255200 259904 293416 297239 4027500 4371039 6025059 5843316 1039891 1088384 271542 240895 261594 261522 297637 296844 283304 286298 196269 196564 680758 619310 1431404 1401723 408983 403941 578083 587045 716573 700093 735094 735895 761603 779812 741804 816273 1868160 1961464 1194625 1008074 637781 621907 752207 746910 774644 790642 802459 802211 907813 911712 4692315 4810954 39.75 71.4 2
10:14:18 2024-01-25 679258 667253 190622 186827 307813 312937 334605 332329 208270 206352 255165 261462 292566 297527 4044784 4287218 6071272 5845037 1049278 1091287 272372 240148 260822 259950 298541 291283 283666 284610 196959 195916 680534 617508 1429896 1418149 409308 403941 579724 581201 715559 698019 728632 732663 767259 775418 736033 820460 1877406 1970671 1202301 998138 636872 627375 749427 746638 779701 784387 794853 805747 910623 907867 4586280 4810954 39.75 71.4 2
10:14:19 2024-01-25 671917 671163 190613 187476 308728 313926 335578 331951 208583 207180 256133 261175 294269 296510 4038085 4377036 6037227 5889419 1063430 1096048 270714 240930 259982 260347 298576 296771 282731 285752 196406 196871 684201 616639 1447797 1401723 408498 405152 575597 580935 718383 695078 726829 733890 760854 766477 738045 817434 1880075 1983452 1198186 1001745 638460 622049 747302 751871 772173 781007 796622 806359 898878 902851 4677312 4832339 39.75 71.4 2
10:14:20 2024-01-25 678414 671635 190326 187476 309115 315663 336589 332778 208044 205744 255130 262115 295209 297167 4068520 4370672 6071272 5881812 1042035 1096825 271128 240690 260786 258762 300881 296598 283000 286302 196406 197179 678401 622858 1430932 1408943 408498 402097 578632 581829 711446 697086 726457 728249 756985 773029 729437 810564 1870816 1955910 1198463 1009544 634606 625509 750043 742906 767158 782110 790878 797091 906724 901209 4668288 4844591 39.75 71.4 2
10:14:21 2024-01-25 673197 670975 190957 186888 307922 314703 337511 332814 208555 204825 255916 261315 293416 299815 4080144 4380392 6089923 5896829 1069225 1099602 269890 240930 258382 259157 299483 291239 283666 285272 196406 196564 682751 620562 1460769 1414134 406183 403337 578903 581201 717081 699101 720982 726701 755880 763567 726724 814185 1881228 1977072 1206139 996008 634606 621943 743039 740367 769406 775409 783905 801219 902506 892461 4633493 4837659 39.75 71.4 2
10:14:22 2024-01-25 679708 676767 190853 186914 306631 315771 336827 332778 208200 205002 256239 260924 294303 297239 4096703 4448141 6081375 5914125 1065743 1097604 269444 240148 259144 259338 298089 292050 281870 286302 196269 196871 678401 620637 1434735 1410943 406183 403301 572243 579554 715559 691989 719375 727732 753292 761784 727915 810564 1872045 1984859 1192318 1001745 636142 621938 739489 745052 765696 772540 791730 796525 888085 894701 4688229 4842281 39.75 71.4 2
10:14:23 2024-01-25 685636 678791 190423 187437 306550 315735 337303 333861 207437 205464 255024 262158 296255 297347 4102231 4424338 6099248 5909908 1051107 1100454 269855 238999 260018 257974 297671 292050 281870 284236 196095 196564 678401 622858 1431266 1414134 406073 399667 571363 579554 707894 689907 719375 722449 747210 762994 724594 801822 1868160 1952257 1196544 1008074 631004 621938 746321 738041 761366 774246 783250 788423 898553 896719 4688455 4855108 39.75 71.4 2
10:14:24 2024-01-25 678888 676250 191123 186854 309529 315296 337469 332886 208050 204365 255845 261358 295991 299343 4114722 4370819 6155201 5929476 1063924 1105255 269034 239369 259763 257940 298541 291225 281940 284592 196095 196530 682751 619310 1451947 1425334 405033 400580 576142 575726 710409 692515 715478 719545 752225 757391 718585 802244 1877406 1971440 1198463 996008 631004 622379 738170 737676 765153 772474 776999 791907 893914 885973 4624629 4853231 39.75 71.4 2
10:14:25 2024-01-25 689565 683141 189265 186857 305490 314919 336170 333175 206481 206598 256410 261392 296047 297599 4135338 4454598 6131552 5934748 1057150 1106178 270833 237488 258346 262977 297816 291742 281012 283185 195165 195882 679851 625538 1453303 1420163 406183 400300 568915 574469 702294 685525 714424 717507 737940 755189 717567 792175 1862880 1946642 1209924 1005142 626619 616433 736250 731590 754333 766504 774611 782595 886792 886906 4701737 4870377 39.75 71.4 2
10:14:26 2024-01-25 684966 685378 190126 186451 306415 313926 334605 330679 207298 206307 256229 260854 295767 297239 4135338 4374020 6162155 5946482 1063052 1106824 268216 237015 257515 258495 297816 288662 281012 281572 195858 194697 681943 621969 1438437 1434527 404459 400032 568915 571575 700239 685973 707030 712802 739219 748485 709088 791939 1870816 1960883 1190787 992473 627066 617376 732457 729451 755916 761877 768882 784977 886457 874506 4652251 4864480 39.75 71.4 2
10:14:27 2024-01-25 687340 687095 189064 186405 306092 313567 336351 329983 206573 208751 256011 259627 295102 297009 4145283 4464120 6145875 5950395 1076298 1109183 268934 236885 256292 258609 295713 290778 279926 281034 195165 194663 698617 620573 1435794 1423315 402386 400017 565268 571709 701761 680713 706192 714933 734119 743767 710164 789614 1864204 1971440 1182537 998828 627961 613701 729656 731000 751240 757454 774483 780889 872882 874145 4721988 4872788 39.75 71.5 2
10:14:28 2024-01-25 699179 685196 188933 185821 306992 312973 333987 332729 205611 208751 255110 258392 295946 296050 4159169 4474093 6152889 5947369 1063202 1110760 268146 235624 255112 258314 295577 288437 281312 280999 193899 194697 678401 630036 1426805 1420163 403886 399171 564832 571170 697894 678787 708106 710716 733890 744031 709186 779183 1853642 1946642 1188405 1004599 623503 612797 731906 727695 747256 763391 768882 774422 875580 874073 4715259 4879742 39.75 71.5 2
10:14:29 2024-01-25 694020 685223 189230 189874 306519 311006 335877 330679 205434 205333 254750 258323 293449 296403 4162579 4405297 6176242 5955861 1063014 1108580 269169 235519 255077 257268 296978 288518 280157 281663 193828 194056 682751 627344 1428895 1433511 403045 396781 565667 567028 695215 679890 705401 706308 730242 746289 701166 778629 1861556 1955177 1186948 992473 621732 614060 726761 724571 751665 757382 763525 776212 877942 865528 4643426 4872788 39.75 71.5 2
10:14:30 2024-01-25 692052 690520 188933 189670 306289 311006 333987 329911 204938 204576 254245 257861 292566 293841 4162579 4471433 6162847 5972014 1083561 1109585 267356 235708 255522 257020 297086 286719 279275 279257 193592 195806 682751 623336 1428913 1427356 399053 396853 559099 565353 697223 676794 697886 708313 731901 738753 701061 780366 1858913 1970671 1201883 996718 623503 608699 724704 726393 745139 752711 764343 773283 865049 865492 4728016 4889108 39.75 71.5 2
10:14:31 2024-01-25 702263 691267 188340 189670 305196 311042 333409 330446 204268 208387 252815 256720 294737 295613 4167980 4550460 6134751 5971124 1079032 1109549 266126 234863 257962 256646 294704 287266 279372 279222 192677 198095 676951 629548 1452430 1420163 400254 396781 560541 568746 692652 672795 701046 706308 721264 737212 700668 769947 1849667 1938277 1170876 1003884 619967 607983 726797 722449 742241 752985 763531 764247 866309 865578 4728795 4891492 39.75 71.5 2
10:14:32 2024-01-25 699968 691271 188044 185588 305877 309090 333987 329448 204085 204290 252815 257290 293357 295570 4171393 4445956 6179307 5954081 1062805 1112339 265949 233709 253444 254691 294990 284719 279730 279752 192338 195281 676951 628688 1430354 1436506 396772 393195 559099 561949 689031 677789 697899 699119 721264 733964 691946 770806 1852297 1945994 1200143 991026 617864 603951 720540 718488 744721 748476 754029 764210 868223 861396 4642872 4879742 39.75 71.6 2
10:14:33 2024-01-25 693114 692811 187654 185592 302981 308156 333680 327959 203634 203078 252779 255905 293562 293116 4171393 4484843 6169888 5972893 1082416 1111549 264357 233965 252617 254478 295204 284969 278747 279716 192396 194699 676951 622858 1456573 1429383 398092 394302 561336 562761 692162 672831 693338 699119 723696 723709 690965 767651 1853605 1957297 1179272 988879 621290 606691 719132 720334 737318 744058 755832 763971 856551 856406 4717902 4889108 39.75 71.6 2
10:14:34 2024-01-25 700277 693037 186867 185588 304114 309776 329929 329947 202969 202901 252779 256764 292422 294704 4177346 4546745 6140984 5985709 1078536 1111549 263478 233245 254046 253948 293266 286280 276528 278965 191865 194297 674052 623177 1445330 1424324 395839 392020 556866 562761 690008 665766 687693 696117 716085 726551 690944 765401 1848354 1943936 1194274 995300 618136 604546 719642 717924 731750 742938 752611 757164 855946 856514 4774174 4889108 39.75 71.6 2
10:14:35 2024-01-25 700273 693301 190995 185596 301890 309559 330929 327923 202969 202405 251144 256651 291984 295447 4180745 4485727 6153093 5998497 1062443 1111549 264287 233361 254477 253702 291894 285699 276350 278769 191429 193883 671152 627792 1449935 1425334 396963 391210 553270 559211 682749 664247 688668 690994 713531 728461 689985 760134 1835203 1921909 1188405 995959 611844 604777 719132 710679 729715 745223 747025 753492 859732 856370 4727281 4889108 39.75 71.6 2
10:14:36 2024-01-25 701004 693301 186544 184815 302385 309001 332436 325950 202753 202405 250720 261213 291133 293806 4187190 4445956 6174378 5959854 1065561 1112982 263443 233290 252508 252359 292303 284723 277820 277807 191087 193541 674052 629554 1434051 1439482 396963 391210 554871 556237 681781 669895 688451 690905 712214 727578 680819 760935 1845659 1935216 1190361 986001 612186 603655 712443 710289 734903 739391 746506 758003 857121 847356 4656149 4886710 39.75 71.6 2
10:14:37 2024-01-25 695884 696255 188187 184452 302067 309328 331359 325844 202341 201559 251233 256046 290709 293397 4189698 4506577 6164526 5974618 1084960 1112191 262532 233182 250911 252394 291450 285127 276314 276051 190919 192791 679851 621835 1443439 1429383 394422 393392 554052 555305 684062 663705 682569 693853 714541 716566 682726 760202 1843038 1949417 1180580 987406 614204 598303 710422 714281 729811 735023 745856 751036 847467 849956 4728795 4886710 39.75 71.6 2
10:14:38 2024-01-25 706327 697237 190581 184124 302786 309547 329555 325915 201368 202335 250120 255618 291335 294015 4196076 4574405 6127225 5965240 1072608 1109369 262000 232819 250768 251833 291450 283121 274661 277647 189685 193707 669702 630036 1430658 1416066 391717 391210 552816 559873 683719 662326 684024 689437 705094 717401 679754 753827 1832476 1925276 1182537 997428 612024 596824 715029 710289 726751 738927 744491 746408 846807 852979 4785253 4898473 39.75 71.6 2
10:14:39 2024-01-25 705790 696976 191027 183219 301700 308674 327799 326864 205586 200892 249487 255225 290108 293913 4196076 4515254 6162118 5965240 1060283 1107979 260923 231458 251510 251886 291971 284503 272986 276372 189455 192218 653041 628683 1455314 1428255 392162 387767 552143 556200 678137 662289 681974 682666 704389 717980 677033 746592 1833218 1915430 1205872 991730 609305 600105 712443 706198 727783 737214 735608 746147 848041 846957 4712582 4896088 39.75 71.6 2
10:14:40 2024-01-25 700507 693980 190652 182964 300939 306901 328791 324863 205621 200402 250120 253416 290143 292875 4196161 4513927 6164526 5983844 1081348 1109585 259153 232053 250031 249424 291414 282788 274100 274542 188894 191612 671152 623625 1448622 1434364 391064 387731 552143 553541 680332 660158 678075 684607 707388 710211 672551 749987 1842789 1938277 1180580 983200 610684 596428 705868 709282 725722 730341 737842 744445 838296 838415 4735583 4896088 39.75 71.6 2
10:14:41 2024-01-25 708789 694282 186613 183254 299536 306937 327834 325581 205193 201032 248716 253628 290143 292627 4202077 4597856 6145875 5983720 1072718 1109585 261149 231296 249433 249355 288908 286783 272845 275806 190688 192347 652846 628688 1438184 1418982 389953 387587 548101 555904 678370 656577 678335 682599 701147 708143 673506 745607 1826688 1919769 1176668 994592 608362 592013 710741 704165 719596 730377 735761 737672 841412 843230 4787827 4900844 39.75 71.6 2
10:14:42 2024-01-25 707365 694201 186875 182381 299571 306901 325826 324863 201759 199739 248332 253451 288106 293500 4208442 4529233 6179965 5991929 1055781 1107979 258758 229826 249184 249946 288873 282934 270944 274506 189616 191438 671584 628233 1438195 1428255 389953 385303 549727 553504 673529 658252 678335 674791 694151 711296 666965 739839 1825816 1918334 1174712 986001 602499 595025 704334 701069 722302 730305 728586 737709 842044 838446 4694417 4886710 39.75 71.6 2
10:14:43 2024-01-25 701920 694273 186347 182058 299536 305894 326811 324703 201478 199114 247949 251272 289572 292739 4211446 4528989 6183177 5979729 1065930 1109549 257935 228722 249223 249946 287997 282135 271168 272661 188301 190178 666802 619607 1460556 1441623 388846 382965 546480 546938 671035 655918 671360 672741 699703 708396 665480 747905 1831138 1925601 1190361 980336 604608 595355 701202 701069 719596 721399 727856 736589 835267 834202 4777470 4889108 39.75 71.6 2
10:14:44 2024-01-25 701929 698241 185500 181896 297690 306901 324974 324956 201337 197905 247566 252077 287295 292118 4208801 4559243 6192502 5979729 1078536 1109585 259618 228402 247686 248594 288395 281303 271168 271415 188301 189317 674052 619310 1437039 1431305 388846 384114 543683 545358 670633 651100 671600 678622 700190 703345 667148 741006 1826022 1926003 1195898 983200 602034 590370 701092 700075 711342 721327 731844 735509 833485 834202 4769016 4898197 39.75 71.6 2
10:14:45 2024-01-25 711505 699799 185174 181776 296789 305428 326812 323383 200916 198802 245972 253091 287443 290327 4205179 4552002 6173851 5983997 1066246 1106824 257970 228172 246334 249770 287990 279685 269742 271829 189046 189317 663902 626434 1471094 1427083 389676 383649 542070 546975 666198 647315 671913 674881 692012 707251 665588 735020 1813971 1897105 1167376 988109 597305 585924 701202 694803 710264 721399 724717 730634 836484 834166 4738982 4905467 39.75 71.6 2
10:14:46 2024-01-25 700774 698282 185170 180948 298257 304498 326812 322045 200916 197664 246387 252464 286573 292993 4217814 4466585 6220478 5975465 1068024 1108763 257935 227271 246369 249070 288395 279612 270531 269729 187710 188688 681301 621081 1445373 1438603 387468 383128 544068 545522 666198 650179 665907 669454 696085 702935 661714 737041 1821929 1918150 1176668 977104 601641 590107 695229 695023 715950 719349 719439 733905 831644 829923 4714261 4896088 39.75 71.6 2
10:14:47 2024-01-25 701000 700061 183997 181770 296812 304891 326812 322400 200916 197836 246352 251237 286338 290979 4224172 4543940 6183177 5983997 1082013 1107979 258093 227659 244785 248511 288477 278682 269742 270329 188551 188950 665352 621081 1448049 1429383 386097 382499 543683 544210 669849 649572 663982 673446 693064 694259 660020 732672 1821687 1925601 1175950 978093 599864 586232 693950 695023 710376 717971 727263 732267 824951 827544 4746813 4898473 39.75 71.6 2
10:14:48 2024-01-25 710492 701198 183962 180753 297738 303075 324974 324006 199487 198616 245593 249773 286573 288689 4211258 4618839 6145875 5983997 1072608 1109549 255720 226726 245540 247710 287180 278682 269800 271380 187494 189116 651540 625113 1437753 1418149 383844 380786 539845 545082 668094 647567 668516 672270 685959 694259 657830 727716 1810853 1904116 1179940 986001 596880 586652 697908 692832 706359 718260 724754 727571 825024 827544 4766415 4907562 39.75 71.6 2
10:14:49 2024-01-25 711738 700330 184716 179735 297725 303343 324974 324006 198414 197527 244837 250995 285671 288861 4227505 4534067 6179890 5974618 1059946 1106824 257083 226768 245333 246947 287990 277791 269990 269729 187231 188653 661002 626897 1443767 1429383 385551 381042 541412 543549 660552 647461 667805 668011 689405 699776 654027 725572 1813722 1905112 1183929 974319 593914 585622 691001 688641 710376 716452 718019 727382 826773 821896 4662224 4898473 39.75 71.6 2
10:14:50 2024-01-25 701966 702422 183670 180303 296681 301201 325006 320513 199278 196602 244837 249704 285879 287356 4224172 4543940 6183177 5983997 1072737 1106824 254118 225832 244408 245835 287203 277329 269196 268651 187231 187862 661002 622858 1436722 1427356 380924 378898 538319 541222 662427 643667 658826 664078 685813 691817 651031 729868 1816305 1918442 1162974 972931 598583 585371 689496 689910 707360 714422 718530 726722 818105 819647 4740799 4898473 39.75 71.6 2
10:14:51 2024-01-25 707239 701384 183089 179735 296264 302119 322158 322009 198138 195989 244837 248908 290673 288513 4227505 4595767 6182654 5993376 1077390 1106824 254865 225448 244032 246151 285018 278450 268251 268651 187494 187437 659552 619310 1446749 1425334 380924 378862 532022 539602 660552 640175 658826 661779 676196 690547 654882 727829 1806669 1903759 1177945 985089 596655 582839 693913 689889 702226 712350 718019 720371 818105 820315 4817023 4911340 39.75 71.6 2
10:14:52 2024-01-25 710492 701124 183119 179813 296020 302154 322707 321034 198035 195989 249614 248942 285994 290327 4236857 4570462 6183177 5989101 1063202 1108396 256190 223434 248855 245394 284321 276940 268440 269977 187231 187403 650182 621969 1460022 1425334 382074 377351 533755 540440 653827 638345 658826 660615 676124 692306 652304 720403 1807958 1890490 1179940 978093 592610 584774 690965 686518 705323 712314 709102 719269 823383 819647 4712582 4907838 39.75 71.6 2
10:14:53 2024-01-25 706130 702417 183089 178569 296269 301271 324444 319768 197725 195378 249650 247392 290086 288320 4223339 4551229 6179852 5989101 1071789 1107979 253694 224057 243282 244399 285392 276056 268063 269218 186670 186850 659552 617545 1456218 1429383 380140 376519 535141 537736 656750 641170 654445 660470 680094 685124 644581 721421 1814733 1915977 1183929 970162 595183 581187 685678 687716 705151 709352 712782 719343 811003 811338 4742293 4897962 39.75 71.6 2
10:14:54 2024-01-25 715037 702412 181932 178603 294710 300288 322970 318706 197108 195955 243801 248149 290086 286539 4236857 4624152 6155201 5984831 1072330 1106824 252564 224091 243711 243887 283653 275211 267651 269218 185191 187403 648753 625113 1444596 1414955 379600 377652 532999 538839 656714 636021 657816 660470 676963 685390 647429 714313 1795199 1886738 1185372 979900 587979 577863 686653 681624 695000 711396 711549 716751 816368 811446 4744937 4911340 39.75 71.6 2
10:14:55 2024-01-25 712512 702276 182313 178411 294104 300566 322934 320863 196459 197496 243801 248149 285281 287594 4235550 4511607 6188094 5965240 1056851 1108542 253305 223365 243711 243853 284521 273878 267017 268840 185226 186523 652302 625113 1430283 1429383 378673 374266 531986 531711 651384 638381 653113 652678 676124 685390 644930 717190 1806001 1898134 1164931 970481 591342 581150 682726 682629 699666 701070 704957 716204 811791 811691 4734033 4896088 39.75 71.6 2
10:14:56 2024-01-25 701966 702422 181322 178356 292915 301947 320981 317136 197074 198934 243801 246639 284681 286275 4229415 4583783 6170995 5984831 1073905 1106824 252494 224995 243675 243034 281069 275633 266011 267227 185781 185398 650182 617545 1441296 1424201 378524 374230 528829 533585 652770 632500 650478 656095 670762 679270 644930 710118 1792917 1883798 1167971 979487 589237 575122 686616 682481 693904 707279 710216 713313 811791 813072 4803206 4919906 39.75 71.6 2
10:14:57 2024-01-25 712512 702422 181863 177455 293611 299718 323879 318812 195847 199356 242972 247358 284083 286240 4235291 4527594 6192502 5972667 1058659 1105218 252529 227324 243296 242358 281958 272660 266865 267191 184862 185648 648753 622858 1417965 1434527 379600 373074 530703 532075 648318 634744 649055 651302 674978 680775 640905 716422 1798850 1895374 1179940 967403 588818 577900 680762 681477 697861 704057 704994 712031 805874 807131 4739613 4898473 39.75 71.6 2
10:14:58 2024-01-25 704256 702422 180711 177552 292206 299247 321658 315157 196289 198759 242630 248971 282429 286275 4236857 4491190 6211153 5966100 1063467 1105255 252459 223140 242711 241580 281559 273495 265568 264406 184684 186157 671152 617095 1437105 1436563 377987 374012 528456 528925 645697 632015 643750 649387 667146 676304 634535 707959 1799297 1898097 1169965 964655 587143 572834 676466 678768 692620 697136 705895 713125 801891 804812 4742498 4914712 39.75 71.6 2
10:14:59 2024-01-25 714540 704412 180715 177129 291679 297924 319796 317101 195168 198934 241841 251532 283614 286117 4246209 4624152 6137699 5983997 1069549 1103688 250533 223140 240627 241864 280179 272695 264313 265776 183528 189069 653752 624668 1420151 1412095 376383 372516 523117 534071 647671 628340 649554 650841 667821 684568 638386 707123 1784944 1864102 1171960 973236 581330 574159 678865 671501 688023 697136 697889 704507 809307 807094 4749072 4905279 39.75 71.6 2
10:15:00 2024-01-25 703469 702235 180577 176265 290824 297924 320710 315192 196321 194123 242936 246852 282284 285904 4235772 4531044 6229804 5983997 1063467 1105255 250951 221785 241412 240805 280271 272624 263469 264300 183983 185341 644464 615183 1435367 1436563 375318 369884 526112 525763 643803 630006 642105 647479 667821 671310 633026 706118 1789066 1894328 1191477 963970 582983 567788 673065 674754 688023 694358 701000 708098 798032 800228 4756140 4910089 39.75 71.6 2
10:15:01 2024-01-25 714531 704329 180007 178514 290617 297527 318936 315122 194898 195427 240974 248254 282253 283121 4247714 4602110 6146998 5983997 1067987 1103651 249420 222288 239642 240771 279718 271827 262699 264371 183444 185376 643035 622858 1429890 1420163 376383 372883 523077 528889 642216 625551 643294 643957 662972 674366 632020 699831 1784944 1875940 1185372 963248 578654 567861 673065 670279 689976 694394 696897 706588 804275 793455 4668364 4907691 39.75 71.6 2
10:15:02 2024-01-25 707277 705400 180003 175887 290648 296275 319832 315942 194595 194335 241260 246507 281854 284499 4252528 4567880 6175163 5979729 1075678 1105255 253649 222323 239474 242091 280179 273045 262699 263711 182784 185376 652302 619033 1433924 1423315 373620 372766 523081 528126 645241 627416 641193 647479 665935 670920 634823 704502 1783677 1881454 1159991 967403 581293 568732 673543 670771 680030 689723 695907 700295 795775 800309 4784409 4909229 39.75 71.6 2
10:15:03 2024-01-25 710266 702303 179314 176013 289101 298032 319548 315942 194916 194123 240681 246472 281001 284964 4254155 4572229 6179890 5975465 1053023 1103688 249143 220370 240627 239666 278444 271792 261096 263895 182494 185211 649402 619163 1424611 1420163 373584 368736 521597 526951 638518 624481 641400 642134 663946 672363 627348 699831 1776917 1873283 1159991 958104 577009 567752 668749 667125 684066 690280 690725 703969 799594 792716 4671008 4890955 39.75 71.6 2
10:15:04 2024-01-25 705230 705217 179366 178121 290594 297816 316978 315389 195032 193375 241251 245538 281678 283303 4255561 4590303 6188147 5984831 1074142 1103688 253613 221023 239139 244290 279001 272852 261896 262249 182862 184307 650182 613426 1446042 1420163 371895 369618 520087 524391 641308 620222 636580 643699 658680 667362 629270 694742 1770626 1859917 1162987 967403 576188 565485 671635 665638 680300 693309 693821 698786 798032 793383 4740799 4910196 39.75 71.6 2
10:15:05 2024-01-25 712512 704192 179087 177239 290511 294847 317867 315870 193284 194123 239589 245608 280394 285159 4249237 4500141 6193075 5971206 1057904 1105255 248624 219991 239068 240663 277986 270743 261896 261118 181882 184307 647323 618150 1432234 1432430 373020 367592 521192 522614 636157 623780 634593 640318 658205 664873 626517 699963 1777052 1885134 1179940 961608 577831 564650 665880 666653 680300 685381 694844 698275 788765 793605 4746813 4898473 39.75 71.6 2
10:15:06 2024-01-25 713435 704147 178403 179715 290594 295641 318349 315762 193251 193988 238847 244853 280613 282893 4257785 4620854 6141500 5975465 1066019 1098824 249276 219991 237591 240357 279001 270743 260265 261883 181307 184307 649402 621969 1430879 1410943 369731 369256 519720 522698 638555 619829 639335 638363 655818 667362 625506 691678 1774438 1857553 1177232 963248 575370 567927 669697 663687 680067 688234 686634 695772 793418 791219 4715373 4891492 39.75 71.6 2
10:15:07 2024-01-25 707172 704407 178817 176267 288522 294233 318574 313809 193217 192590 239651 243147 280394 283767 4248366 4583035 6178714 5975465 1069742 1103504 246977 219648 237591 239313 278226 270635 260230 261048 181671 183560 640176 617105 1433183 1420163 369304 368435 520823 522907 638555 621980 632723 642017 658214 663400 626426 695805 1770626 1866475 1173162 967403 577009 563816 669223 665711 674914 685345 687684 691646 786634 792898 4809170 4907838 39.75 71.6 2
10:15:08 2024-01-25 712512 702412 177850 176280 293621 295584 315960 314832 192717 192456 238944 243962 279827 284961 4253724 4578073 6169457 5974618 1051144 1100454 248471 219061 237415 239052 277999 270635 260818 261848 180482 183723 650068 620573 1426071 1420163 369623 366488 520087 522396 634775 621100 636506 636452 656173 667712 623858 695842 1778223 1870631 1165976 956742 576188 566285 664866 663687 679818 681317 684538 693687 788864 784369 4728843 4891492 39.75 71.6 2
10:15:09 2024-01-25 710496 704407 177535 175788 293701 294233 315960 314832 194278 192263 237679 243552 280058 281912 4259896 4650650 6126963 5966950 1062901 1100418 246977 218965 236125 238942 278038 270419 261002 261665 179844 184015 646502 621081 1421054 1410943 369304 367004 514139 524020 636607 616210 634629 634621 649191 666315 625629 690713 1768963 1847049 1159062 961843 572110 565485 666859 661838 677895 685381 680553 689088 788864 784333 4693771 4888007 39.75 71.6 2
10:15:10 2024-01-25 707940 705139 177845 175784 293494 293302 315960 312228 196406 191826 238381 243539 278797 279680 4260010 4573294 6162005 5975465 1074675 1100454 247423 218449 235691 238907 277436 268936 259436 261541 180275 182527 653752 614000 1453877 1420163 369304 366975 514103 518269 634846 614612 630113 631015 648626 658349 620154 688036 1761443 1854921 1184791 966028 572110 557952 664866 661567 672425 685309 688101 690605 785485 784369 4743425 4900844 39.75 71.6 2
10:15:11 2024-01-25 712290 704403 181717 175298 293562 291520 314846 313178 196164 191826 237276 244035 277951 282602 4247714 4516230 6197655 5972014 1058659 1100454 248123 217385 236611 238027 277257 268864 261002 260622 180413 182238 643891 613350 1422173 1429383 369304 363096 514103 513756 630812 612969 627286 634763 652972 656389 618026 687620 1766452 1870594 1145333 958104 571225 558772 659594 660433 671589 680012 686634 689613 783121 783193 4764796 4891492 39.75 71.6 2
10:15:12 2024-01-25 714271 702957 181280 175543 286902 293515 315035 311938 195992 191187 237241 242471 277039 283002 4255561 4585399 6181578 5963624 1050382 1102017 246491 216826 236822 237397 276162 269442 259968 259389 179809 182238 645052 617545 1423459 1417757 368257 363939 513181 519038 627589 614612 631009 631623 649155 659502 614860 686569 1764925 1852295 1169092 950157 569534 562710 658661 657990 672461 676367 678809 690270 783711 782129 4725573 4891492 39.75 71.6 2
10:15:13 2024-01-25 710492 704407 181276 175114 287306 292409 313786 312923 195922 191187 236874 241224 277951 279644 4256846 4634822 6151050 5972893 1062864 1099870 245284 217900 235222 237362 275740 268073 258774 259423 180602 182744 646321 620637 1420451 1406946 366695 366003 513909 519809 633049 612404 631009 632070 647703 658349 618294 682458 1759704 1844575 1153193 958104 569329 558883 662441 657261 670966 679332 677362 684478 781979 781804 4662323 4891492 39.75 71.6 2
10:15:14 2024-01-25 706363 705400 181214 174643 287566 290599 315924 310922 196161 190517 236839 241155 277039 279680 4259896 4596001 6179890 5987338 1072367 1099870 245249 217024 237363 237222 274978 267895 259502 259524 179809 180767 644464 612713 1457647 1420163 367215 363939 510971 516661 630556 609199 623555 632034 643835 653410 618186 681313 1752149 1843082 1155717 960837 566903 556333 659594 654969 667757 681154 679960 684441 779701 782129 4738159 4896088 39.75 71.6 2
10:15:15 2024-01-25 707165 704412 181119 174365 286427 290599 315702 309258 196024 189355 236839 241155 276584 282131 4247714 4515849 6197579 5976947 1058285 1100651 245214 216015 235551 235794 275491 267036 258596 259897 179173 180767 643602 610222 1454599 1429117 364741 360871 513145 515197 626594 613450 625399 631103 649538 652492 616435 684473 1758621 1853610 1160952 954704 568923 554689 658330 655558 665291 673300 679292 682426 778556 780952 4799778 4896088 39.75 71.6 2
10:15:16 2024-01-25 710487 702422 177630 173696 285081 293850 312762 311771 192201 190251 235908 241120 276165 282062 4256846 4587681 6153332 5965240 1047381 1100834 245074 215945 236025 234834 275526 267036 257619 260183 179967 181167 645655 618795 1425421 1416140 366177 360654 513872 516359 626540 612838 626768 627199 649245 658570 612842 682495 1761369 1857553 1175197 950834 569329 558772 655103 655558 670637 672318 676807 684441 774018 776470 4741734 4890597 39.75 71.6 2
10:15:17 2024-01-25 714540 705644 177248 173923 285072 290705 313529 310197 191933 189918 235379 241224 275505 279536 4261634 4624817 6136550 5965240 1062443 1097604 244355 215980 234481 235655 274157 266661 257619 259017 179841 180560 644327 620573 1420200 1409942 366140 363682 509889 516661 627429 603920 623482 625569 640033 654710 614181 677260 1755921 1843082 1182715 953952 565293 558502 656499 652188 669688 676295 672312 681113 779145 774132 4662224 4886433 39.75 71.6 2
10:15:18 2024-01-25 705119 705410 176761 173580 284707 296010 314007 309939 192201 189321 235379 240642 275423 279500 4261634 4590303 6162118 5965240 1069149 1097604 243848 214815 234001 235655 273703 266110 258090 258582 179841 180024 647952 611449 1437674 1418982 364299 362477 509456 512213 626540 606733 622143 627346 641303 649299 611001 674711 1750445 1833923 1130428 956742 562816 549797 654174 652188 662395 675307 676807 680161 775149 775017 4731393 4889108 39.75 71.6 2
10:15:19 2024-01-25 707319 703904 176757 173374 284881 295937 314256 307356 191933 188989 234688 240014 274911 279608 4259896 4516123 6184268 5965240 1053769 1097604 243883 214414 234697 234215 273149 265506 256900 257283 180094 179887 646321 612273 1422902 1428255 363198 359532 509347 510474 623439 608303 619898 621965 645828 649119 611597 680194 1752935 1844390 1159870 954704 565695 549833 654174 652651 660520 668406 671322 678228 770529 772994 4806638 4896088 39.75 71.6 2
10:15:20 2024-01-25 712512 705130 176752 173223 283870 290087 310144 308358 191063 189155 240008 239612 276947 278642 4261634 4589463 6153332 5955861 1044910 1097332 243065 214116 239000 233656 272315 265950 255346 257964 179461 179921 648597 616948 1432630 1416967 362722 358450 507612 513556 620104 608259 623508 623670 640141 649335 608226 676593 1752935 1843091 1161947 944838 564379 556064 650900 650307 663341 667353 669516 680371 770636 766378 4724641 4888831 39.75 71.6 2
10:15:21 2024-01-25 709293 704412 176602 172428 283741 290052 310109 308323 191028 188726 239838 240433 275137 277556 4264913 4648499 6144788 5974618 1066465 1097604 242284 214561 233965 233656 272696 265506 255143 257928 178581 179400 647126 613426 1435970 1411716 362909 359568 506892 512067 624765 605371 622473 626383 639760 649335 609168 673202 1750517 1829935 1160952 952597 561981 553053 655029 648854 662395 668442 667578 673243 774565 771607 4671322 4886710 39.75 71.6 2
10:15:22 2024-01-25 706354 703904 176083 172205 283777 288910 311484 307106 191063 188527 239802 238879 276380 276087 4259616 4578264 6144526 5957973 1069549 1096011 242284 218595 232872 233726 271829 263846 256358 256345 178581 178993 641606 611750 1415565 1415740 363426 360510 507575 508242 622888 601771 616838 621778 634625 646221 608657 670882 1741186 1829971 1147410 953435 559206 549618 650900 643577 657930 672634 669993 673243 771761 770786 4731393 4882140 39.75 71.6 2
10:15:23 2024-01-25 703266 702928 175872 172200 282041 289018 310180 306964 191028 186786 239875 238115 275606 278874 4258596 4516123 6192502 5951613 1047713 1097604 242319 218181 233236 232256 271450 263662 255606 255522 178456 178463 645052 612550 1431295 1424201 360717 357228 507575 508847 618209 604331 615224 619037 638441 643871 605302 675830 1748630 1843091 1155717 948131 563206 549544 649519 647406 655218 664325 669881 673206 764915 770786 4806638 4893409 39.75 71.6 2
10:15:24 2024-01-25 714081 704412 175162 172085 281980 288910 309205 306820 189829 187770 234788 239211 274763 277166 4264913 4601627 6137129 5956126 1052526 1092871 242284 214858 232275 232256 269764 266204 253969 255557 178080 178429 648597 613426 1432612 1410671 360609 355334 501855 504778 615585 601492 616205 617103 638002 647557 602978 672040 1746107 1836503 1184180 943529 562403 551568 645711 645506 660520 664766 665417 672141 763798 763948 4728016 4886710 39.75 71.6 2
10:15:25 2024-01-25 710736 704407 175320 171658 281783 289009 307984 307321 189629 188100 234055 239246 275220 275628 4264913 4661983 6127225 5960985 1060294 1094421 240029 217953 231786 231830 270553 263004 253156 256345 177581 178394 644780 614037 1433105 1401723 359573 356476 504384 508783 619373 600182 617591 620095 631091 647593 604798 668685 1744291 1827267 1153640 946899 557580 549508 645846 643315 657648 662387 661622 673169 768167 764500 4715249 4886710 39.75 71.6 2
10:15:26 2024-01-25 706134 703909 174474 171271 281223 288910 307303 306590 189629 186922 234421 238420 275220 275822 4267954 4621792 6122527 5955861 1061183 1094421 240029 213927 231750 231473 269541 263442 252381 254738 177581 177799 647126 609061 1429631 1408943 359573 355833 501146 504598 616646 594942 615960 618272 631055 641677 604592 666728 1739917 1820994 1162987 948056 558597 550360 647720 640969 657967 665816 661374 671189 766070 757328 4674734 4877624 39.75 71.6 2
10:15:27 2024-01-25 706234 704147 174508 171551 280315 288933 307769 306964 189795 186922 234421 242052 274992 275628 4267954 4618467 6126963 5965240 1062218 1094421 239329 213627 231389 231117 268908 263039 252346 253956 177605 177239 647126 608193 1430957 1408943 359064 357603 499696 505287 616458 596277 614395 616492 630131 640321 602916 665471 1732480 1813055 1159870 948928 557001 549581 647720 641951 656572 665816 662541 671768 766033 757328 4681378 4873031 39.75 71.6 2
10:15:28 2024-01-25 702230 704142 174234 171031 279445 288910 307268 306065 189199 186337 234055 237753 273506 275171 4264913 4598736 6140110 5956735 1059115 1091287 241064 212958 230832 230728 268617 262234 252205 253178 177297 176960 644871 606462 1419569 1410943 358809 354233 498918 503857 615314 595433 611525 612951 629470 640321 602698 661558 1729467 1806229 1124323 948806 556205 546998 645846 641523 657386 664875 661598 667770 765691 759103 4646744 4874129 39.75 71.6 2
10:15:29 2024-01-25 703229 703913 173943 171228 278662 286822 310213 304919 189033 185686 233326 237753 273506 275171 4255561 4592857 6131552 5951613 1059796 1091250 244351 212993 230635 230762 269823 267329 252381 253064 177049 176681 642152 607760 1428373 1410943 358662 353701 498918 503071 613843 592619 611464 614631 627585 638376 598312 660629 1724527 1806420 1120253 948131 553670 546480 643946 641067 656919 663791 658669 666821 763485 758602 4645018 4879742 39.75 71.6 2
10:15:30 2024-01-25 703224 703904 174168 170878 279766 285356 308235 305205 188606 186235 233290 237753 273506 277008 4270999 4590303 6153557 5956735 1072861 1092871 241064 212958 228813 231059 268908 261693 252416 253178 176483 176681 640702 609496 1427687 1410943 358047 354801 501855 504301 614713 595855 607048 613761 627141 634625 594875 660629 1724490 1811584 1116183 947857 551991 544793 644053 637839 653201 662586 658867 669167 762797 756922 4650612 4881008 39.75 71.6 2
10:15:31 2024-01-25 704266 705900 173179 170990 278069 286947 309723 304240 188999 185720 233290 237587 273224 277044 4263272 4611560 6155201 5965240 1061685 1092871 240895 212958 230079 234953 269254 263954 252689 252402 176483 176160 637802 605301 1428689 1408432 357541 353135 496040 501650 612459 592392 608648 614631 628989 639348 594911 660080 1729467 1807695 1130428 944729 553670 546021 643104 636416 653795 662064 658780 666969 762797 754603 4660044 4879434 39.75 71.6 2
10:15:32 2024-01-25 704766 704302 173472 170118 279941 287144 306622 304954 188331 185652 233111 236984 272636 274329 4272125 4636043 6136550 5956735 1061685 1088127 240388 212291 229766 234753 270013 263582 250037 252157 176166 175849 634359 607760 1424717 1406946 356530 352112 496004 502752 612975 590801 608883 613761 627621 638147 599432 660629 1729467 1807658 1154084 943351 551991 545178 641285 634548 652738 658304 656370 666969 761361 754325 4696286 4879434 39.75 71.6 2
10:15:33 2024-01-25 706271 704028 173191 170050 279951 286965 307235 304883 187980 185557 232563 236288 272806 276174 4270999 4625156 6145875 5955861 1060332 1089669 239679 211627 228883 231145 268876 263210 250595 251981 175885 175815 637802 606462 1452034 1407944 355990 353848 494501 500869 611207 589026 607946 612856 622186 636063 598047 660159 1724490 1801113 1132463 942681 551563 545331 641285 635627 652738 658304 654937 666231 760283 752693 4658896 4882510 39.75 71.6 2
10:15:34 2024-01-25 705193 703795 173191 170007 279694 286731 306874 302888 188138 187088 232328 236288 271840 272726 4269459 4636043 6127225 5956735 1061798 1089669 239273 211260 228813 230821 269254 261729 251306 251946 175289 177756 642713 606462 1430285 1401723 354912 351857 494153 501223 610702 592419 607085 611052 627425 635580 594687 658715 1724527 1799265 1158917 940566 550678 540856 638532 634276 651082 655882 652934 663515 759208 748386 4671008 4870377 39.75 71.6 2
10:15:35 2024-01-25 702845 702166 172786 169982 278257 286052 306910 303512 188104 186826 231661 236478 271629 272655 4264913 4608848 6143674 5956735 1059894 1089706 238938 211444 228778 230659 268498 261729 251306 250826 175324 179515 642713 606031 1457534 1405949 354876 351857 495222 501614 610270 592382 608558 610115 622078 634652 596355 656499 1724527 1802390 1125806 940845 550678 540784 636663 632930 647566 653932 652099 662032 756382 752656 4715249 4870377 39.75 71.6 2
10:15:36 2024-01-25 706363 702412 172019 169670 279609 285958 305723 304097 187255 186957 231300 235386 271664 275051 4274047 4635083 6118170 5958640 1057113 1088384 238199 211592 228103 230140 268498 261181 250003 252157 174751 176126 633453 613388 1409374 1397752 354876 351857 494501 501650 610307 589887 606581 608796 619784 634431 585645 653833 1724527 1816606 1118218 931456 548331 541229 633026 634455 648555 649326 650055 662704 752193 748120 4705857 4872788 39.75 71.6 2
10:15:37 2024-01-25 710492 704412 172268 169034 277647 284450 305902 304918 187118 187614 230834 236879 271664 273850 4282741 4652288 6122793 5939000 1052293 1091442 240051 210747 228103 230821 267948 261401 251306 250791 174730 179570 641241 609931 1441343 1406946 355990 350759 494872 500125 604897 592984 605220 607181 622150 631841 589320 658752 1729467 1824840 1130428 934142 552540 541229 634859 634548 643772 650581 658817 660084 750066 748422 4746038 4873107 39.75 71.6 2
10:15:38 2024-01-25 708479 702153 171988 169068 278369 284987 304761 303316 186804 189533 231340 236009 270732 276848 4270517 4594206 6127001 5942274 1035752 1088384 238729 210271 227892 229143 269254 260009 250564 251350 174173 179354 633453 612550 1435596 1405949 353875 351290 495233 499735 605545 592838 603435 605206 622150 630347 588854 654835 1728240 1829700 1118218 931382 549112 537340 632130 632930 642184 649326 651013 656739 749450 753525 4783553 4879742 39.75 71.6 2
10:15:39 2024-01-25 710492 702157 172204 168507 278761 284215 304615 303031 186607 189462 230006 235525 270151 274516 4278372 4589839 6152286 5933771 1044124 1089955 238199 210236 227361 229034 268498 258953 251270 250373 174017 176563 639770 612713 1415133 1406946 354625 350759 495233 495729 603833 591092 599368 603751 620063 625749 588582 654334 1722667 1824792 1128719 935507 549112 535752 631879 632930 640368 649326 652472 654766 745654 748386 4769016 4879742 39.75 71.6 2
10:15:40 2024-01-25 712512 700935 172234 167791 277647 282682 304615 303280 186023 187017 229614 235560 270117 274614 4254443 4563663 6157929 5942388 1044391 1088368 238164 208926 227892 228948 267450 259135 250564 250884 174573 175929 649238 603993 1422305 1416140 354098 348613 495222 495621 605545 589352 599700 603902 622112 625714 585726 653336 1714626 1802390 1118335 940207 544450 534996 634859 627362 644007 650616 647627 657710 752727 745767 4633493 4867035 39.75 71.6 2
10:15:41 2024-01-25 702239 703913 171078 168774 276711 283657 306465 300983 186641 185522 230329 234111 269705 273499 4261634 4590303 6140706 5955071 1056776 1088310 236555 209363 227009 228679 266852 260009 249261 251292 174103 176034 638299 605724 1420324 1401723 351137 349702 491348 495729 605545 587334 601221 605463 618531 630383 588582 650404 1715343 1805141 1112113 928817 544450 538137 629416 628285 644007 648340 649545 658215 742879 745767 4717902 4870377 39.75 71.6 2
10:15:42 2024-01-25 713414 703904 171674 167974 277525 281962 304865 302323 185570 189462 229070 235560 269329 273306 4264913 4662412 6114051 5943757 1052218 1086657 237217 209405 225851 229018 265892 259536 249861 251115 173618 175788 639770 612286 1413617 1401723 353838 349702 491922 495621 601669 585449 601480 601119 620354 629424 587187 652870 1723267 1812981 1122288 930870 548722 538137 629452 632481 641730 646900 651013 656739 746045 743933 4755417 4870377 39.75 71.6 2
10:15:43 2024-01-25 708405 702422 170864 167970 276666 281856 304528 301405 186152 185522 229614 234438 268476 272655 4264637 4597856 6140409 5940421 1040922 1087465 236590 208786 227291 227795 265856 259028 249332 251292 173289 175911 636828 610877 1407473 1404427 352863 347563 494135 495621 601858 590531 599221 601563 620354 623887 584619 651367 1719000 1826135 1120572 933479 546774 531878 631236 631140 640368 649326 650245 649959 743859 743933 4718617 4873107 39.75 71.6 2
10:15:44 2024-01-25 704266 702157 171373 167401 276738 281861 304257 299335 186023 185003 230010 234042 268441 272655 4264913 4518127 6162193 5934748 1048084 1089955 236441 208716 227151 227125 266710 258013 249579 250939 173289 175753 634903 603993 1423562 1406946 350864 348648 494172 495294 603321 584998 595667 603103 614599 622114 587187 645652 1710975 1787602 1128719 938171 544450 537377 632578 627398 643095 648340 645680 654840 748844 745594 4719509 4860070 39.75 71.6 2
10:15:45 2024-01-25 708212 702408 171039 167401 276711 281900 302093 301441 185023 185522 228546 232674 269295 272270 4271219 4648598 6108574 5938894 1053219 1086841 235203 208745 225571 227690 266056 258088 248876 251292 172772 176034 634329 609271 1431280 1396463 350864 349241 490618 495404 599733 582897 600740 598652 613100 625238 582829 650867 1723892 1811584 1122288 928885 547404 535788 627566 629247 638486 643093 649545 650419 742353 746822 4783553 4872788 39.75 71.6 2
10:15:46 2024-01-25 701272 702157 171035 171096 276702 280074 303226 299355 185023 184839 228156 232674 268476 270630 4266326 4598005 6127001 5938004 1054282 1084495 235237 208565 229504 226561 265625 256499 249161 249708 171967 174530 639770 607026 1424714 1407429 350864 348470 489781 491656 601512 580106 596991 601244 612165 622294 585709 646793 1714304 1786818 1106008 932196 541352 535050 627443 623320 636611 640732 639468 652374 737350 737113 4709218 4870101 39.75 71.6 2
10:15:47 2024-01-25 710036 701925 170492 171096 275599 280666 302765 300456 184251 185262 227414 233914 268033 270630 4274265 4648125 6099881 5929542 1050886 1083727 235039 208355 229306 227071 264371 257110 248392 249708 171932 175053 636828 611675 1402557 1392503 351861 347278 489135 493637 597647 583539 595685 598505 618057 627105 583788 649257 1720221 1816444 1112113 927243 544060 531684 625666 625976 635894 640060 643741 648414 737459 739301 4721988 4895530 39.75 71.6 2
10:15:48 2024-01-25 706588 702422 170467 171166 275775 280039 304579 298602 185631 184346 228156 233287 267998 273499 4277097 4511457 6153295 5937103 1047569 1088384 235168 207198 225222 226141 264371 256714 247938 249112 172721 174182 636828 602270 1411025 1414955 350864 345128 489890 492461 603298 585788 593659 599465 614273 618477 583788 643825 1706714 1787450 1097868 936838 540967 533424 630533 625532 638413 645429 641845 652262 747251 740965 4705254 4867111 39.75 71.6 2
10:15:49 2024-01-25 705286 702422 169926 171145 275528 281321 301281 299580 184922 184381 227767 232178 270125 270630 4277097 4645937 6108574 5946482 1057263 1082082 233687 207521 226584 226106 264115 256679 246828 249883 171829 174495 639330 611253 1425837 1392503 348879 346482 486990 493930 595350 576987 592541 594316 612714 621812 580298 645431 1715808 1807925 1118218 928817 545226 531770 625629 625447 636617 640312 645496 649336 736527 742957 4787827 4870377 39.75 71.6 2
10:15:50 2024-01-25 712517 702121 169960 170920 274949 280039 302243 301013 184667 184346 227414 232570 266847 270630 4274265 4586637 6127225 5925268 1035789 1082082 234408 206875 229630 225791 265183 255139 247886 249112 171317 174495 641794 609931 1408678 1401723 349870 344851 487098 486715 594691 581107 590522 596295 612129 617679 584203 648469 1714304 1798291 1099903 938196 542898 530410 629190 623100 632907 643935 642096 645546 739206 738398 4659476 4852814 39.75 71.6 2
10:15:51 2024-01-25 703765 702412 169687 170716 274463 279896 302694 297664 184378 183762 227379 231856 266813 270594 4274047 4595754 6127225 5937103 1060096 1085264 233687 206265 225684 225791 262467 255889 246828 246850 171863 173593 637802 601840 1411974 1401723 348879 344851 485717 490998 595077 576915 592396 594852 611202 624798 579660 641574 1706050 1800360 1099903 923460 539739 532024 621948 622696 636617 639902 642022 649225 729886 738240 4749236 4867035 39.75 71.6 2
10:15:52 2024-01-25 709716 702693 169638 168441 273237 280004 302243 298567 184217 184064 227220 231821 266778 270630 4269383 4601627 6127225 5929627 1035789 1084394 233721 206265 225684 225093 264335 255068 246620 248343 171130 174304 633886 609931 1395870 1401723 348879 343299 487026 486643 593011 576951 588702 594609 613839 614974 576883 644590 1707373 1795092 1097868 936172 539318 527909 625258 621170 631080 640204 636313 645667 738539 735975 4637863 4866905 39.75 71.6 2
10:15:53 2024-01-25 705267 703913 169237 170611 274065 279896 302270 299636 183836 183180 227061 231821 266744 270558 4274265 4597856 6126726 5937103 1058659 1083653 233652 206265 224696 226213 262686 255103 246863 247542 171283 173352 641241 603993 1413001 1401723 348386 343299 484650 486643 597223 577068 594026 597141 609871 621310 579916 641118 1705360 1790656 1108043 924707 537515 530556 620300 618235 634666 639824 639975 648265 734861 736568 4753395 4877331 39.75 71.6 2
10:15:54 2024-01-25 707356 701347 168997 167965 272679 279896 302243 297664 183802 183215 228825 231937 265969 272270 4280364 4617188 6127225 5937103 1040633 1082045 234012 205412 225684 224711 261848 255103 245618 247542 170774 173317 641794 604329 1416655 1397752 348879 342843 486405 490615 592974 576951 589648 593409 609871 613280 575831 642031 1705360 1808136 1095833 927565 540582 529021 624779 623491 631673 640312 642096 645592 742459 740746 4711234 4880599 39.75 71.6 2
10:15:55 2024-01-25 702930 701170 169354 167266 273272 279896 300403 299600 183702 183180 226640 230915 266813 268860 4280364 4597856 6136550 5928516 1051107 1082082 232320 206231 224309 224364 263389 254072 245997 246779 170774 172800 635357 603131 1398298 1401723 347647 344332 485717 487616 595183 574642 588331 595451 607112 616307 579660 640170 1701729 1769455 1097868 927565 538136 529021 620300 612915 631227 635571 634584 643607 733425 730287 4715899 4873977 39.75 71.6 2
10:15:56 2024-01-25 712475 702011 168784 167494 273021 279788 302029 297629 183642 183145 226008 232109 267749 270558 4274265 4645655 6113549 5937254 1046194 1082082 233721 205555 224309 224711 261118 255103 245240 246814 170534 173041 640301 607537 1420135 1397752 348633 342843 485030 486715 591228 576879 588624 589298 610302 613280 572879 640906 1702938 1800285 1118335 926211 539046 527455 622094 621009 630474 640276 640272 641712 737678 736677 4708941 4876712 39.75 71.6 2
10:15:57 2024-01-25 702818 703196 171105 166998 273131 279752 301261 297915 183869 182971 225938 229660 266709 268896 4259745 4590303 6134132 5929514 1057295 1080514 232286 205555 222909 223706 261848 253505 245997 246019 170621 172251 635357 602270 1403157 1401723 346874 344783 482599 486925 594691 576307 590407 592455 604087 616740 576311 635871 1701456 1784002 1097868 920909 534814 527362 617785 617213 631227 632755 632714 643151 729606 730251 4721988 4864480 39.75 71.6 2
10:15:58 2024-01-25 710381 701129 169837 167355 272534 279644 299386 297626 183129 182716 225903 230972 266998 270378 4277097 4605267 6114482 5930500 1032034 1080514 232217 204951 225366 223257 261083 254641 244451 246744 170434 172286 630943 606537 1401847 1396762 346910 342843 486061 486341 585739 576307 583425 585874 604195 612427 574610 640207 1701729 1791925 1093798 931258 538280 525895 622975 618272 626563 641184 632714 640138 729886 730251 4662807 4867035 39.75 71.6 2
10:15:59 2024-01-25 703971 702422 167705 166795 272368 278217 302886 297807 185289 182577 228176 230618 267480 269320 4276623 4599575 6112687 5929627 1055304 1082183 234118 204951 223958 223447 260286 255068 244486 246127 170586 172217 642713 600552 1426740 1397752 346641 342843 483623 486679 591192 573757 586884 585663 601784 613280 567870 634519 1701729 1784764 1120412 919438 538280 528647 618003 618272 631227 634161 638381 641749 729642 730395 4775010 4870377 39.75 71.6 2
10:16:00 2024-01-25 707903 700098 172226 167028 271494 279896 299003 295866 187102 182369 230550 230904 267525 270270 4282892 4637082 6130714 5912557 1037948 1081465 232182 204882 223643 223292 261743 258245 245034 245984 169692 172217 638808 608332 1390508 1406946 347893 342566 483623 487616 591922 577941 585142 592783 604087 612345 575346 633996 1692483 1778916 1101721 929546 532020 522828 620300 614594 628925 637434 631959 644016 736298 728702 4667826 4853117 39.75 71.6 2
10:16:01 2024-01-25 703469 700861 172311 166558 271502 279896 300042 297741 187102 181988 230587 229273 270815 268860 4276093 4669969 6105326 5929234 1047761 1079164 233460 207054 222766 223257 260615 253505 243735 245777 171106 173040 641794 608193 1394418 1386591 345541 342843 480862 486925 588712 575455 588170 585910 604159 613280 571155 639261 1704148 1803826 1091763 919600 535230 521948 616472 617066 624733 631832 634097 636363 729606 729701 4709218 4864480 39.75 71.6 2
10:16:02 2024-01-25 704988 699799 172155 166102 271537 277364 301389 296861 187032 181988 230279 230366 266357 269500 4274047 4528560 6152889 5942388 1044391 1085658 231469 208955 223958 222260 260649 255549 244276 244780 169624 171909 635357 598841 1413190 1408943 342762 342325 483623 485307 589452 572238 584647 589660 602122 609693 572879 632472 1691281 1765688 1097868 927565 533640 527082 619387 614958 629407 632755 631898 641478 731746 728616 4693771 4861012 39.75 71.6 2
10:16:03 2024-01-25 708284 702422 171964 166059 271278 278217 297716 295901 186962 182023 230081 229660 267247 267210 4274265 4660490 6098834 5943757 1050642 1084542 232804 207009 222382 222810 260001 255443 243495 245605 168935 172010 630943 606462 1404455 1383283 344774 342566 477868 486236 587210 574642 586054 588377 606252 613280 567834 636432 1700521 1803144 1087693 918293 534397 520445 614690 616338 624733 631299 634547 637565 731265 729187 4712582 4863436 39.75 71.6 2
10:16:04 2024-01-25 708789 700357 171617 166102 269846 277950 300189 296868 186667 181413 230044 229466 265222 269274 4280364 4613899 6122863 5929589 1034986 1082183 233296 205244 223893 224150 261392 255586 243186 244710 170625 171498 633334 603993 1402331 1392503 342726 340224 482258 485598 586207 571186 581260 585430 603828 610606 570466 633547 1694889 1785268 1089728 926248 535230 521178 617530 615902 623849 635307 632677 635875 733338 727065 4703177 4861012 39.75 71.6 2
10:16:05 2024-01-25 700770 701161 172049 165531 271502 277329 297646 297113 186927 181711 230044 228956 266357 266764 4280364 4607330 6127225 5928639 1044816 1082183 231500 208991 222213 223835 261761 253928 244036 244605 170865 171379 630943 603201 1403849 1400438 343590 342627 478048 481944 588042 567829 584387 590467 603368 612345 572034 632732 1695248 1779961 1089728 918293 530892 521214 612518 611015 625620 629415 631898 639463 721124 727319 4743425 4870377 39.75 71.6 2
10:16:06 2024-01-25 711318 701393 171582 166033 269851 277329 299423 296242 186502 181378 225882 229273 264763 268446 4274265 4608848 6117624 5920190 1041338 1079164 231860 205493 222213 224150 260291 257881 242544 244776 170865 171395 638808 605752 1406036 1396463 345552 338543 477940 485745 586305 573539 582950 583740 602122 606026 569231 634686 1693685 1791925 1110028 924611 533603 522893 616472 614594 623534 631299 631475 633964 731782 728616 4687946 4861012 39.75 71.6 2
10:16:07 2024-01-25 700277 701661 169361 164966 270675 276479 297716 295790 186632 180874 225558 228255 266357 266318 4274265 4607880 6117913 5923497 1044816 1078949 231705 208626 221519 225820 259493 252716 242206 243687 172214 170785 640301 603197 1401758 1399107 344569 341387 478592 481046 588877 571197 585404 589153 601359 610516 567834 629070 1687684 1780021 1085658 917603 529007 522523 612473 612819 624733 627539 630929 636400 723152 725575 4731393 4861012 39.75 71.6 2
10:16:08 2024-01-25 712517 700366 171342 165496 269816 277098 298005 295160 186432 180805 225615 229273 264763 267245 4274265 4601627 6117899 5912557 1034986 1079164 235114 204166 222021 225661 260112 257844 242172 243687 172420 170785 635822 603131 1409793 1392503 342377 338401 481317 484189 583603 571041 580179 581838 601396 606719 566112 633773 1692483 1781475 1087693 922163 534157 522117 616472 613724 621645 631299 630963 631613 729865 725503 4668026 4854832 39.75 71.6 2
10:16:09 2024-01-25 703260 701384 171613 164431 269894 275369 297333 294082 186302 180805 225615 230179 264728 265316 4274265 4603566 6117899 5921027 1054254 1080514 231643 204909 221138 222071 260108 252716 242748 242193 167921 170395 636828 598841 1394418 1396762 341618 339436 476900 483382 588042 570277 584424 585280 599507 608586 565348 627028 1690393 1779454 1112105 912943 532027 521214 612952 613724 627033 629858 632797 634487 722641 727173 4778421 4867952 39.75 71.6 2
10:16:11 2024-01-25 709213 699826 167732 164966 269370 277098 297513 296242 186081 180805 225139 233330 264763 266764 4280364 4603380 6117899 5919273 1028478 1079164 234749 204596 221519 222447 260291 252716 240758 243687 169668 170548 634329 604206 1407393 1392503 341102 338686 478084 477737 582160 567829 577753 582101 600520 604014 569438 632509 1692562 1779851 1103798 927493 530514 520330 613710 607354 618467 629415 623546 633866 727778 719100 4624629 4853117 39.75 71.6 2
10:16:12 2024-01-25 701272 701356 167470 165496 269985 276443 298005 293954 183660 180200 225774 233154 264728 266764 4274265 4618268 6126622 5928639 1049144 1078399 231500 204452 220939 225590 258832 254145 241429 242193 172314 169821 630392 598054 1402423 1392503 340551 338650 476189 483382 584721 567165 580363 580269 595037 607540 562126 626694 1693157 1784523 1118335 915274 532027 522857 611603 612637 621902 627095 628614 632700 720526 724951 4759610 4863436 39.75 71.6 2
10:16:13 2024-01-25 710146 701198 171342 163917 269851 275633 297095 295790 182465 180805 224434 233388 264322 266318 4278983 4586637 6109467 5909908 1034717 1079164 231500 204166 220758 225239 260108 251897 243711 242974 169549 170007 638808 603993 1384187 1400729 342136 337121 476560 477773 586379 567901 578609 586296 595181 604267 565531 628270 1679237 1756421 1091763 925474 528933 522376 614181 608143 623812 630194 627061 638283 724617 722572 4688191 4860070 39.75 71.6 2
10:16:14 2024-01-25 708442 701388 167943 164443 270865 275313 297095 296242 182176 180805 224047 233259 264763 264723 4274265 4661555 6089648 5912557 1044779 1078399 231968 204166 220070 222439 259378 252680 240724 242193 169430 169821 635822 606592 1386955 1392503 341618 336071 476562 481228 581869 567865 579467 576933 598878 603719 564430 627249 1686828 1771927 1083623 920909 530514 519170 613637 612339 619935 632029 627806 630754 727778 722572 4677464 4851646 39.75 71.6 2
10:16:15 2024-01-25 703617 701207 167943 164455 268960 274263 297579 293506 182465 180097 224434 228965 263918 263948 4270999 4596307 6113544 5918257 1050043 1077634 230336 204166 219350 225326 259560 251684 241394 241787 171811 169435 630943 598846 1393518 1392503 341402 338150 474507 477629 583895 567165 581260 583845 594618 605175 564622 622967 1685630 1769785 1105875 910314 527131 519941 608140 608759 622085 623914 627019 634392 722664 721129 4769823 4867149 39.75 71.6 2
10:16:16 2024-01-25 709293 700025 167478 163568 269415 275369 295901 295169 182430 180451 224398 228965 263953 266141 4280364 4595397 6113637 5915054 1029094 1079164 230852 203559 220105 221337 259560 252466 242002 242566 168955 169973 640846 603993 1404758 1391516 341644 336613 476560 476885 577167 567968 574309 576933 595145 601612 565531 630135 1683237 1766878 1099644 924202 527506 513887 608929 604276 613073 625705 621727 630629 723664 718242 4629879 4853656 39.75 71.6 2
10:16:17 2024-01-25 701428 700171 166792 164754 268792 274719 295829 292373 182465 179632 224851 228539 264111 265502 4271219 4611560 6117899 5919273 1047381 1077634 229456 203488 220035 221647 257241 252680 242002 240745 169192 169465 629472 597142 1394180 1391516 340676 336578 476452 477737 581690 563857 577344 576825 591804 604267 558820 624952 1683237 1769418 1048780 913559 529760 519941 604141 608715 619378 622285 626314 629038 712255 720186 4750205 4858117 39.75 71.6 2
10:16:18 2024-01-25 709337 700942 167943 163596 270937 273738 296045 293769 181142 180166 223661 229285 263111 265502 4283419 4583366 6117913 5895627 1032034 1077362 230852 202919 219727 221647 258832 251117 243445 240745 168967 169670 628001 601410 1384261 1399107 341159 334591 475113 476214 583446 564691 574261 576933 594339 599814 562993 621662 1676843 1751449 1105875 918293 526010 519905 611566 605426 620254 622285 621727 630454 716284 716470 4699819 4854084 39.75 71.6 2
10:16:19 2024-01-25 710034 702693 167228 163671 269611 274349 296398 295517 181176 180599 222820 229215 262970 266420 4274265 4688870 6080598 5912670 1041413 1076107 230529 202919 218702 221647 257999 251117 242002 240745 168718 169283 643287 604206 1393473 1388558 341644 333983 474507 477665 577104 567968 576010 577959 598521 599850 560874 623004 1682042 1772294 1097567 916989 528734 513923 609422 603938 616426 625230 624200 627180 723152 719513 4677681 4839252 39.75 71.6 2
10:16:20 2024-01-25 701929 699341 167244 163663 273927 273632 297795 292365 181865 179495 223590 228539 262970 265145 4279681 4599835 6118179 5921141 1053722 1076107 229421 202919 219196 221647 256990 251117 242002 240642 169359 168713 633886 596287 1395872 1392503 340193 337621 473168 477665 582174 563857 577790 578779 592737 600730 560477 621662 1678464 1771122 1083623 910314 528256 518401 607278 603938 618431 622285 624467 627217 712147 717165 4764519 4861012 39.75 71.6 2
10:16:21 2024-01-25 708208 698309 167240 163320 269415 274299 295249 293883 181314 179960 223411 228559 262830 267029 4279923 4609623 6113544 5895523 1028040 1075153 229456 202884 219244 220683 259378 250269 241662 240745 168246 169132 640846 603993 1398308 1391516 340193 334556 473837 475719 578042 566895 574557 577032 594199 599814 562957 625174 1676010 1765615 1093414 918293 522925 512790 607278 601899 614681 625987 619474 630102 720526 712332 4639561 4839252 39.75 71.6 2
10:16:22 2024-01-25 698753 700935 166815 162828 269028 273008 295285 292337 181314 179581 222998 226914 263111 263912 4275657 4603922 6116021 5915500 1050043 1079032 229065 202919 217310 220683 258329 249246 241662 241988 168482 168597 637315 598832 1393591 1392503 339712 335565 471833 475719 577122 562194 574419 576897 591114 603380 558892 621221 1676371 1760617 1099644 907467 522889 513887 603810 603925 616143 621811 621637 630211 712147 717721 4746813 4858573 39.75 71.6 2
10:16:23 2024-01-25 707239 698314 166370 163290 267798 273879 294985 292373 181279 179439 222927 227902 262673 265466 4277097 4617226 6121263 5919729 1029094 1077572 228819 202354 218527 220233 258760 249460 240948 240676 167999 169147 629850 603578 1388577 1391516 339288 336595 473837 474302 577363 563821 573297 579189 595602 598900 562719 622931 1676371 1763114 1075992 918293 522702 513725 606418 600976 612943 622285 619474 626662 719435 711185 4633493 4851646 39.75 71.5 2
10:16:24 2024-01-25 701267 699296 166405 163176 267574 273879 294349 290696 181314 178467 222962 226844 262272 263842 4277097 4630079 6099248 5929286 1047305 1076041 227826 202531 218374 220092 257029 250055 240131 243012 168209 168563 636299 600552 1411978 1382916 338272 337584 469107 477068 574779 562751 576193 576325 594417 600694 559684 622490 1683237 1786534 1103798 909020 523667 512998 603164 604569 611138 620163 623055 623377 712183 716434 4687913 4854084 39.75 71.6 2
10:16:25 2024-01-25 701000 694345 166401 162768 267798 272175 296331 292218 181314 178433 222998 227583 261436 265466 4283419 4534668 6136550 5914125 1035216 1079106 228908 201754 219139 219785 257029 250090 240913 241649 168683 167696 634329 594561 1395438 1400729 339471 333830 474325 475944 580094 558658 571598 577142 591186 595253 560874 617531 1669483 1745989 1101721 914098 522852 513815 607278 601863 616426 620427 616159 626367 713499 710148 4693771 4855108 39.75 71.6 2
10:16:26 2024-01-25 710224 699835 165867 162798 267143 272175 294349 290696 180673 178997 222075 228325 261471 263069 4280364 4661667 6081257 5912519 1037948 1072155 229386 201401 217952 220330 256132 249807 240770 241988 167635 169641 632836 600049 1408677 1390177 338678 335718 473545 476730 574779 558924 572181 574624 592096 594987 558855 621662 1678976 1765615 1075992 918293 525227 513725 607278 601863 610238 620427 615286 623438 712147 710148 4618527 4839214 39.75 71.6 2
10:16:27 2024-01-25 700277 700935 165863 162794 267342 271345 295249 289884 180673 178433 222266 226879 261436 263622 4272745 4605573 6108574 5909908 1047381 1077634 227772 201577 217952 219583 255165 250269 239953 240792 168270 167629 632836 597119 1407157 1390177 337410 336193 468891 477671 574597 560362 573260 572452 586095 598403 556086 621625 1679237 1772294 1090594 910421 525637 512983 603201 604569 611138 616803 619412 623438 711373 712223 4709902 4857546 39.75 71.5 2
10:16:28 2024-01-25 708247 698318 166250 162764 267798 270483 295249 290767 180547 178501 222075 227583 261254 263877 4277313 4558987 6136275 5908967 1035454 1074509 228285 200910 218632 219241 256415 249460 240610 241649 168246 167648 637315 594561 1396324 1404427 338632 333794 473764 474156 579272 561194 569685 575698 589855 595253 559317 615185 1669207 1747927 1099644 912943 521958 513815 605376 599281 614681 618575 615961 623450 711373 708081 4696885 4839252 39.75 71.6 2
10:16:29 2024-01-25 709475 700357 165717 162798 266941 272139 293865 290731 180673 178433 222230 228096 261037 263438 4283419 4633531 6099248 5912557 1033509 1071359 228684 200560 217952 219618 255378 249496 240104 240970 167741 167764 631343 598911 1392507 1388558 338751 333577 472209 476848 576188 562013 570163 571903 591405 596226 555337 619602 1677028 1765615 1093414 917640 525691 513689 605522 604354 610238 622249 619032 623438 712111 710148 4647289 4839252 39.75 71.6 2
10:16:30 2024-01-25 701272 700321 165867 162338 267762 271274 294349 290436 180673 178152 222075 226493 261436 263438 4274265 4599798 6108574 5895627 1050717 1075271 227225 201225 217310 219583 254808 249460 240273 240632 167776 167200 629472 594555 1392882 1388558 337555 333830 468302 476730 578042 560289 573853 574877 588835 595217 554125 616942 1676624 1761411 1075483 907467 522852 512261 602307 603678 614498 619360 620770 622224 708792 712260 4769016 4863665 39.75 71.6 2
10:16:31 2024-01-25 710224 694354 166401 161714 267834 271274 292525 290767 179785 178467 221191 226686 260638 263438 4280364 4607181 6108574 5908967 1030563 1072951 227931 201003 217089 218935 255628 247469 240441 240970 167237 167764 631343 601910 1385399 1395772 338751 333595 469071 473894 577224 558887 568585 576325 588798 595273 556123 615811 1667311 1742971 1089260 918127 521215 514819 605486 599977 614172 619990 614378 623450 714363 710409 4681955 4854084 39.75 71.6 2
10:16:32 2024-01-25 702230 700061 165571 162248 266753 271914 291600 290696 180103 178152 221537 225828 261037 264396 4283617 4664631 6089923 5912557 1043646 1072951 226171 200910 216600 218560 255592 248305 239361 241479 166665 167797 639866 601410 1396157 1379364 337317 333830 467207 473596 571359 558029 571769 572488 589520 598621 554699 619824 1679013 1779695 1083030 910240 521958 509922 599857 601133 608525 619798 617910 622514 715252 710148 4701812 4853117 39.75 71.6 2
10:16:33 2024-01-25 699470 699216 165571 161697 266753 271051 293176 289409 180069 177714 221382 224748 261037 264843 4274265 4573571 6135361 5914125 1035491 1074509 225787 200315 217275 217846 255628 247887 239564 240295 166933 167084 623036 593812 1420134 1390529 333749 333830 469071 471181 574336 556410 566467 573739 581631 594474 557202 614314 1669170 1747227 1093414 910857 519661 512053 601452 597951 610056 618085 615074 623326 707821 707224 4699819 4853656 39.75 71.6 2
10:16:34 2024-01-25 705156 697978 164771 162102 265678 271239 292489 289884 180137 177701 221537 226143 259809 263877 4274265 4612865 6108574 5895627 1027554 1072094 226557 200105 217310 217916 254595 248689 238788 240632 167050 167200 639330 599696 1383999 1387217 337048 333830 471797 471448 568072 559606 565193 567919 586095 592897 556378 617956 1669207 1758052 1093414 914060 519735 510031 601452 596737 608441 618412 612195 619644 711301 707224 4616639 4851646 39.75 71.5 2
10:16:35 2024-01-25 699470 699826 164908 162514 264490 270896 293318 287125 180137 177175 221431 225444 260638 264209 4280364 4624878 6108574 5921141 1041413 1072155 226137 200315 216565 217881 254630 249110 238049 240295 166665 166705 639330 595215 1424424 1383283 333749 333830 466878 472150 571359 556410 568622 569598 583856 595253 553879 616132 1673991 1769785 1097567 903723 521683 509311 597053 594888 606372 613271 615802 620338 709291 710191 4729300 4839063 39.75 71.6 2
10:16:36 2024-01-25 699698 699221 164706 162001 265714 270448 294552 288901 180388 177032 221156 225444 259413 263069 4274265 4530978 6136550 5895778 1032547 1072951 225089 199966 216600 217170 254808 247122 239158 239923 166661 166705 635822 593710 1406120 1391516 333713 333036 468999 468652 571395 555588 564358 567955 583621 591767 555519 615195 1664744 1743546 1097868 910059 518997 510825 598530 594207 607549 614961 612455 621630 705854 703282 4716438 4853231 39.75 71.6 2
10:16:37 2024-01-25 709018 699216 164444 162069 264349 272800 291600 288728 179535 177345 220193 225096 259670 265703 4274265 4624302 6099248 5895381 1028249 1069944 225787 199444 216600 217507 253814 248044 237848 239551 166362 170200 629850 597202 1405053 1383283 333821 332351 468999 468760 567964 556118 566102 568792 582410 588271 549878 615222 1665927 1756421 1089260 913016 519735 510159 602068 596332 605513 613170 610966 617059 708255 703282 4615712 4850597 39.75 71.6 2
10:16:38 2024-01-25 706391 699941 165023 161007 266656 270666 291494 289708 178868 177803 220017 225812 259636 263691 4283617 4588683 6117899 5895627 1029094 1072681 226522 199305 215893 217473 253991 246396 238470 238001 166397 170060 624753 594136 1388529 1395472 333785 330808 467572 468688 573084 555588 565001 567847 583065 589411 549914 610615 1660362 1733114 1071414 912123 518260 511548 602344 595836 609340 613271 610679 617923 706354 703246 4693771 4851646 39.75 71.6 2
10:16:39 2024-01-25 708442 698282 164240 161173 264520 275883 292107 290535 179138 177578 219911 226354 259670 261581 4286042 4668176 6084839 5895627 1031261 1072094 226787 198993 215893 217507 252437 247331 237646 239551 166397 170235 639330 597975 1381745 1383283 333749 330773 467937 468760 568604 556017 565298 567987 582589 585987 550259 612504 1665927 1755176 1087184 914080 519735 507802 599746 596258 604656 613271 612455 615741 703205 703318 4618539 4842281 39.75 71.6 2
10:16:40 2024-01-25 697978 694354 163710 161173 264239 270883 291840 293571 179004 176231 220158 224819 259601 263582 4289328 4613750 6112299 5895386 1041301 1071359 225089 199444 220359 216798 252896 247713 237646 238774 166161 170060 636299 593712 1392175 1384396 332702 331489 466746 468724 568471 549982 564358 567183 582797 592897 550516 615195 1669207 1765615 1075483 903708 519735 508555 594870 597527 605085 611047 612455 614246 704357 703318 4703753 4854084 39.75 71.6 2
10:16:41 2024-01-25 706130 694318 163749 161173 265271 270121 291635 294026 178688 176787 219473 225479 258263 263278 4291692 4547043 6142894 5921027 1034754 1071359 225124 199340 215859 216426 253779 247341 237314 238774 166082 168220 629850 591173 1402913 1392231 332702 330576 466186 467190 568036 553532 564495 569598 580491 589665 549878 608810 1658773 1735571 1077518 909020 516790 510136 598158 592819 607232 611438 609225 617485 702330 701196 4687073 4839252 39.75 71.5 2
10:16:42 2024-01-25 707365 694354 163749 161207 264269 270883 290714 293954 178812 176597 219745 225444 258194 263278 4280564 4629831 6115374 5910303 1025543 1069870 224985 198647 215893 216461 252437 246431 237033 238598 165527 170263 631679 597137 1387191 1384628 333207 329773 466222 468494 568069 554339 562857 565544 583890 586059 550516 613261 1663563 1753933 1105730 912708 519365 504873 598566 593786 603374 612947 608837 614246 703133 702184 4627932 4844732 39.75 71.5 2
10:16:43 2024-01-25 699968 698314 163714 161031 264459 270121 291635 293539 178936 176197 219780 224020 258263 261725 4280564 4612934 6107588 5920687 1042826 1072225 224950 199305 216670 216844 252333 247122 236877 238565 165597 169823 629850 593712 1408455 1383283 333843 331812 466090 470561 567266 549946 563960 567183 582206 591767 551296 614246 1669207 1764438 1071414 901028 518260 504801 594668 593937 602095 609648 612455 612472 704357 703354 4688191 4850597 39.75 71.6 2
10:16:44 2024-01-25 699935 694282 163714 160659 264054 270883 291600 288124 178970 180542 220158 224055 258228 263836 4283617 4537486 6122602 5903097 1034421 1072839 224985 198854 215824 216172 254162 246184 237138 237895 165457 167597 629850 591173 1396862 1392503 334318 329809 468070 469228 568874 549874 562562 569598 577190 585987 549842 608883 1656930 1733114 1083623 906746 516312 508951 597237 592783 605513 609720 607937 616136 702330 699153 4696465 4851370 39.75 71.6 2
10:16:45 2024-01-25 707365 694345 163684 160857 263649 270883 290237 293576 178778 178075 219402 225167 258194 263242 4289730 4635157 6108574 5895665 1028516 1069944 225543 198909 216634 216740 252228 246255 236406 237930 165423 165443 637815 597975 1390286 1383283 332666 329809 466186 467920 567046 553947 562348 565544 581879 585090 550442 612390 1660024 1751413 1093414 911611 517892 504765 597937 592783 603266 612372 607039 612024 703133 699117 4614736 4842281 39.75 71.6 2
10:16:46 2024-01-25 699290 694354 163469 160663 263649 270121 290679 288535 178752 180577 219780 223675 258228 261725 4283617 4608848 6099248 5895971 1042806 1069944 224359 198785 216850 216091 251560 246875 236962 237719 165780 167245 629850 593712 1393531 1385829 333606 330594 465355 470561 567266 549802 565298 564636 581325 591877 548813 611446 1668023 1761411 1095491 901669 518260 504765 593827 594499 602022 608684 610966 615036 701229 701160 4701775 4839176 39.75 71.6 2
10:16:47 2024-01-25 701272 694020 163645 160591 263570 270617 290458 287683 178620 180759 219402 223986 257946 263205 4286476 4535203 6135960 5912670 1032509 1069944 223667 197750 216670 215121 252402 245496 236511 237633 165377 167714 629850 593288 1423043 1393145 332424 331131 466050 466762 569644 551963 562599 568682 577118 588271 549734 608736 1660442 1745952 1085107 903256 513284 504657 592988 590511 604656 607758 609225 616063 699178 700102 4712582 4839214 39.75 71.6 2
10:16:48 2024-01-25 704266 694237 163187 160633 262769 270883 289647 288937 178620 180542 219121 223675 258160 263614 4280364 4607181 6102953 5895665 1023173 1069944 225095 198439 216814 215087 252437 245496 235781 238739 164997 167398 633268 600124 1378851 1384844 334318 329488 465209 466982 565517 552948 561802 567840 583296 589483 552788 612353 1660210 1745989 1076800 906596 513376 504558 595511 590356 602726 612192 605211 614246 703097 700316 4646744 4839365 39.75 71.6 2
10:16:49 2024-01-25 700507 694318 163654 160105 262808 270883 288882 288340 178338 180436 219402 222641 258194 261581 4289730 4635008 6089923 5914125 1042901 1071657 223701 198612 216213 215790 252157 246082 235054 238001 164997 167164 636299 596287 1397527 1376992 332424 329809 463750 468953 566097 552844 565001 564454 581831 591223 548703 611623 1668801 1768931 1085107 897462 515655 502936 593891 591654 599765 607829 610428 611986 703676 701654 4700483 4849195 39.75 71.6 2
10:16:50 2024-01-25 697159 694246 163619 160122 263732 270085 289519 287804 178936 180113 219745 222916 260613 261689 4283419 4546745 6127225 5895589 1032547 1071359 223253 197716 216670 215121 252402 244776 236146 237230 164962 166814 628357 592830 1403434 1383283 332188 330540 463445 466577 568874 550438 564458 568572 581325 590592 551858 607689 1660173 1747927 1083030 900704 513376 506708 589103 589261 604656 606017 610966 615471 699672 699082 4730153 4851646 39.75 71.6 2
10:16:51 2024-01-25 704006 698277 163122 160369 262773 270883 289057 288937 178057 180471 218720 223261 258194 261617 4289730 4614886 6099248 5908967 1021719 1069672 223667 197750 216365 215087 253213 244776 235972 238001 164420 167164 633268 600124 1401628 1383410 331623 328476 464077 465881 566864 549946 563211 567987 582169 586348 551687 612799 1660524 1743630 1074723 908762 513011 504521 596432 590430 601840 612300 606535 614246 706354 699822 4652251 4847211 39.75 71.6 2
10:16:52 2024-01-25 701152 694318 163392 160339 262808 270883 288408 288124 177811 180309 218720 222607 258194 261176 4289730 4651902 6065246 5908967 1036466 1069944 223667 197750 215382 214880 251560 244776 235582 237029 164468 166778 629850 600983 1375512 1374063 332630 327750 460057 468896 566996 549946 564495 563802 582169 586348 547529 607799 1659950 1756421 1080953 904772 517050 506312 596465 594353 600990 611259 612677 613080 706244 701124 4685328 4839238 39.75 71.6 2
10:16:53 2024-01-25 700774 694246 163611 159507 263504 268840 289356 288124 177777 180183 218685 223106 258160 259714 4286476 4615406 6099248 5904476 1043292 1069944 223632 197681 214705 215121 251560 244023 236511 236498 165120 166546 604621 593712 1384583 1383283 332424 329208 460057 468896 568471 550438 564495 564636 575314 586239 544765 605585 1657852 1747227 1083030 899109 515289 504765 593928 594732 604437 610257 608690 613454 700158 704288 4769719 4858573 39.75 71.6 2
10:16:54 2024-01-25 708009 698633 163370 159316 263579 267602 288882 288757 177820 175617 217970 223606 257340 261545 4286476 4599904 6099248 5891177 1025086 1069944 224359 197647 215757 215087 251630 244570 236511 235768 164433 166546 631343 594561 1381066 1392503 331122 325778 464077 464858 568471 549572 558985 565471 575436 584483 547262 603641 1649765 1723909 1083030 909020 513376 504765 594668 585874 604228 611083 604417 617014 701078 694160 4692315 4858117 39.75 71.6 2
10:16:55 2024-01-25 697049 701207 162438 160387 261031 270049 288882 286875 178024 179951 219156 222470 257732 261140 4289730 4615146 6099248 5909908 1040670 1069672 223287 197647 215417 215087 250616 245325 235080 236498 164468 166429 630410 592441 1392666 1379473 331013 329902 462732 466577 562258 548881 563211 558869 575350 586239 546030 608179 1664744 1755529 1083030 894245 513284 502775 590483 589261 597467 604258 605247 608704 698449 700316 4697125 4860070 39.75 71.6 2
10:16:56 2024-01-25 700574 698221 162955 159540 262668 268886 290964 286311 178168 176638 218685 222607 256982 261653 4286476 4537611 6144577 5904753 1029539 1069944 222221 197681 215453 214513 251630 243988 235054 236133 164170 166313 626864 596264 1407544 1383283 331482 328742 459985 463800 566996 548881 561986 565508 576161 586239 547007 603641 1654569 1739266 1080953 894134 511189 501751 589726 585838 602298 604258 608320 615126 698155 699822 4738309 4848188 39.75 71.6 2
10:16:57 2024-01-25 703109 697090 162882 159469 262528 269525 288919 287931 177608 177452 217900 223089 258943 260593 4286672 4615582 6099248 5899589 1025580 1068427 223287 197063 215079 214421 251595 245081 235054 236133 163970 166313 633268 598841 1399190 1383283 332424 328505 462732 465186 565663 549802 558589 565508 576838 582768 545608 602318 1646193 1725719 1068493 907355 511552 501751 592988 585838 602298 607829 602923 614139 700239 694304 4684088 4842281 39.75 71.6 2
10:16:58 2024-01-25 705156 694237 162541 159104 261752 268553 288775 288888 177506 177701 217258 222470 259486 259388 4292173 4683027 6073174 5887092 1040868 1069944 222943 197029 214067 214903 250059 246164 234657 235768 163907 166313 636299 599696 1378749 1373791 332424 325707 459985 466577 562294 551035 561079 558833 577046 581707 540829 606672 1655824 1742245 1083030 903596 513320 502911 590914 590130 599848 608720 605211 609052 702294 699822 4674960 4845736 39.75 71.6 2
10:16:59 2024-01-25 701466 694268 162601 158952 262555 267343 293976 286866 177184 176708 217830 222401 258872 259245 4286042 4612920 6099248 5895778 1044391 1069944 222256 197063 213782 214983 250059 248459 235054 235006 163907 165850 602504 591173 1380000 1380456 330544 326727 459985 466968 565227 547294 560681 558833 574774 585435 540756 603117 1655498 1739706 1080953 897559 512921 502493 586113 589261 600250 603969 606106 610109 695707 699822 4756212 4856705 39.75 71.6 2
10:17:00 2024-01-25 705827 694246 162644 158166 262590 267602 288919 288137 176661 177062 217292 222573 261992 259968 4295012 4584622 6119322 5891301 1028361 1068427 222599 196960 215382 213689 250407 248882 234330 235630 163769 165850 634784 590331 1408495 1392503 331445 325743 462768 463764 563088 546907 555255 563136 574368 580616 545608 602261 1650938 1726120 1077518 903596 510462 502493 590334 587091 598485 604258 599507 611417 695215 694268 4698001 4838576 39.75 71.6 2
10:17:01 2024-01-25 706290 694246 162048 159316 260953 267638 294278 286400 177184 176708 217327 222384 261482 260773 4280364 4617123 6096617 5878649 1024200 1068286 222564 196073 215079 213723 251699 246470 234156 235370 163382 165850 633268 594561 1408635 1380456 330544 325743 462768 464456 558951 548881 556829 559624 575314 579109 544033 606200 1654323 1742245 1076800 909020 511441 501318 591242 586767 596345 607857 601433 608184 698155 693183 4609121 4839087 39.75 71.6 2
10:17:02 2024-01-25 697407 694318 162048 159460 260736 267638 294351 285290 177463 176585 217397 223461 256591 259968 4283617 4601968 6098834 5915500 1038297 1066493 223709 198625 213925 214283 252391 243273 234330 236333 163087 166415 625691 598832 1386937 1370171 331013 326727 460549 465040 559023 549659 559454 558833 577009 585791 540793 606448 1655498 1755176 1059407 899748 512281 500220 588895 585874 597191 604282 605174 610109 700239 698305 4684366 4825294 39.75 71.6 2
10:17:03 2024-01-25 694886 693984 162575 158565 261170 267155 288919 285561 176661 176461 217292 221170 257161 259131 4283617 4589780 6089923 5892608 1037948 1069807 222153 197269 213889 213655 252569 245008 234658 234867 163279 165675 622116 592864 1378169 1383283 330939 325778 458902 462383 563993 547294 562533 562789 574774 585791 540829 601332 1650767 1735571 1076800 893648 509737 503131 587224 588849 598521 604258 605613 611016 694083 694340 4766604 4851646 39.75 71.5 2
10:17:04 2024-01-25 704766 696255 162281 158422 260771 269025 288111 286638 176627 176585 216652 221853 261956 259750 4283617 4610944 6089923 5890210 1022656 1066839 224497 196720 213782 213586 252569 243594 234553 234937 163279 165710 633268 597975 1395050 1383283 331482 324727 459985 464630 566097 550438 557622 562176 573733 579358 545513 602224 1646252 1722086 1084527 906403 509375 503131 589284 586675 598485 604282 599322 611779 694156 692171 4685105 4836364 39.75 71.6 2
10:17:05 2024-01-25 705156 694210 162082 158413 260736 266745 288106 286839 176316 179826 218335 221238 261921 258333 4289730 4693214 6071272 5891339 1033906 1065328 221879 196756 213360 213392 251328 244936 234697 235524 163141 166057 633268 598832 1378869 1370671 331247 327577 458865 463582 558987 548881 557763 559367 577927 581591 542500 605846 1654323 1752191 1090413 899859 510462 498773 588560 588573 596345 604258 602963 606556 698191 694304 4681022 4842281 39.75 71.6 2
10:17:06 2024-01-25 696432 694201 162277 162074 261135 266523 288602 285205 176627 176214 216652 221204 261808 258333 4283617 4609398 6089923 5891177 1037262 1066568 221879 196448 212692 213358 249330 243702 234097 234282 163087 165305 633268 594136 1413877 1383283 330076 327577 458216 463618 562943 548619 560806 562807 573926 583252 542116 599553 1653287 1733077 1076800 893012 510462 504287 587224 587923 595082 603371 603390 609561 693214 694268 4762210 4851646 39.75 71.6 2
10:17:07 2024-01-25 704256 696255 161539 157927 260369 267566 287904 286400 176472 176214 216618 221238 258437 259531 4286672 4614923 6089923 5895381 1022520 1066084 222067 196073 213519 213062 250442 243702 233574 234644 162826 165850 631753 597202 1377173 1384844 331445 326545 461148 463970 562185 548383 556792 562807 574628 580201 544427 599479 1641547 1718427 1070570 904884 509737 501709 586113 585517 599275 607409 599654 608777 696200 690154 4671360 4842281 39.75 71.6 2
10:17:08 2024-01-25 705332 697086 161535 157956 260338 266710 288106 286445 176039 176872 221108 221204 258214 257935 4283617 4674923 6061947 5878724 1032034 1064311 221879 196107 212692 213358 250622 243702 233180 234282 162713 165053 633268 598016 1375330 1372115 330544 324816 456544 464779 561222 548589 558304 558759 576366 581311 539634 601184 1650864 1743778 1074723 898928 510462 499867 590526 588757 595501 604258 601100 605078 699551 697301 4671008 4842281 39.75 71.6 2
10:17:09 2024-01-25 699248 694020 161910 161887 261122 265927 288653 285089 176472 175722 216467 221170 258178 257502 4283617 4609937 6089648 5895381 1039928 1065328 221537 195224 212026 213392 250622 243702 233539 233596 162826 164823 637815 591873 1380890 1379364 328678 324465 457604 463436 558829 544065 556150 559008 571100 582508 541255 596530 1646045 1733751 1099369 893732 510462 501527 586356 587091 597044 600721 605890 606378 690588 694232 4762172 4851646 39.75 71.6 2
10:17:10 2024-01-25 704618 696246 162013 161778 261131 265892 287904 286092 176039 176214 221108 221204 257494 258913 4283617 4596016 6089923 5861609 1021198 1065328 221571 199653 213360 212404 250622 243702 233574 232842 162921 164525 623588 591173 1383690 1388558 329609 324600 458619 459674 559095 544029 553638 559228 567910 577226 539995 599864 1645317 1719171 1078877 899377 508977 502346 590108 583485 596861 601847 597385 605114 691185 691226 4684088 4839252 39.75 71.6 2
10:17:11 2024-01-25 708402 694210 161505 161918 259545 265927 287904 284747 176073 175722 221216 221853 257314 258368 4289730 4661667 6071945 5887130 1028982 1063783 222256 199547 213396 212404 249919 244863 232139 234084 162565 164477 631753 594136 1381789 1373791 328678 324816 459301 459674 557729 544065 551959 556428 573962 577226 542500 600535 1645919 1735571 1070570 904921 508866 497986 587187 581765 591959 602342 597407 606528 697076 691226 4611936 4849195 39.75 71.6 2
10:17:12 2024-01-25 695884 696592 161428 161813 259902 265892 287701 283437 176492 174987 216955 220456 257133 259567 4289730 4546745 6122119 5891339 1028003 1068427 225515 195190 213360 216453 250975 243702 232174 234178 162305 164789 633268 589489 1398720 1381322 326427 324762 457458 457915 557342 540027 554855 560631 571427 578667 540376 599811 1646417 1730318 1080175 895559 506095 498737 583569 581679 596033 597175 600716 606117 690914 694251 4715259 4847328 39.75 71.6 2
10:17:13 2024-01-25 702457 695265 160981 161953 260452 266781 287055 284534 175884 175687 221108 220524 256953 259717 4289730 4627075 6089923 5895778 1016840 1063783 225744 199582 212543 216221 251220 243494 232105 234317 162065 165053 627207 597137 1387819 1374063 328678 324816 458253 459709 559310 545676 553638 559624 574368 575832 540793 603229 1645246 1726390 1066416 901028 504590 495751 586475 580215 594769 603710 597845 606141 696200 688986 4670618 4844251 39.75 71.6 2
10:17:14 2024-01-25 698606 697237 161141 157438 261186 266710 286195 283786 175917 175372 218294 219744 257314 257863 4289730 4655321 6080598 5908441 1035416 1065328 221989 197245 211362 212370 249919 243702 232105 233236 161753 165327 631753 597137 1385646 1364843 329376 324816 456043 459674 558124 545676 556829 556428 574368 577045 538183 601090 1648762 1742282 1062263 894613 507570 495823 586475 586260 593975 602522 602325 602751 693559 692171 4680387 4850597 39.75 71.6 2
10:17:15 2024-01-25 696651 697242 161420 157088 261554 265307 287194 284441 176358 175477 221108 220337 257314 256710 4295461 4614839 6094907 5895778 1035752 1063820 225586 199582 211398 212438 249919 243323 232174 232161 162271 164261 628357 589489 1376548 1381322 327750 324816 455843 459710 558164 540860 556556 555999 567596 575832 537349 594010 1648762 1733114 1076800 893012 509014 499867 583986 585654 596455 598470 602325 602751 688859 691684 4766604 4853117 39.75 71.6 2
10:17:16 2024-01-25 704284 696108 161885 159152 261887 264971 286204 285147 175386 175863 216760 220728 256596 258190 4292969 4613054 6094907 5891565 1021926 1063820 221537 199196 212543 216453 249919 243323 231909 232161 162678 163553 631753 589489 1377415 1387574 327446 324359 457223 460614 558914 540027 551103 556465 567196 576485 541348 592250 1641739 1714778 1071414 900038 506059 498773 585641 580237 595190 597175 594321 602788 685106 685363 4681456 4842281 39.75 71.6 2
10:17:17 2024-01-25 705291 694241 160773 161582 260448 265643 286606 283467 175904 175127 216760 221068 255451 258226 4295461 4652124 6095981 5878687 1016728 1065253 225480 199021 212656 216079 249919 243494 231357 233561 161787 164525 627207 594561 1374388 1374063 327750 324816 457604 458732 556547 540932 551140 555634 571463 577226 541348 598298 1639074 1730066 1066416 897208 504553 494285 583872 580687 585744 600721 592605 601553 694232 685327 4624115 4835380 39.75 71.6 2
10:17:18 2024-01-25 695884 695753 160502 159112 259716 265962 286785 283631 175917 175005 217950 221412 256490 258083 4295461 4631643 6098606 5903182 1035491 1063747 221678 199407 211398 212301 249919 243323 232105 233596 161202 164823 631753 596287 1387814 1364843 327982 324816 454987 459851 556547 544602 556038 555999 573115 577663 537386 600651 1645023 1745989 1073925 891601 507210 493901 583459 583703 585780 600685 599691 602788 694723 690154 4687073 4842281 39.75 71.6 2
10:17:19 2024-01-25 694394 694210 161015 161556 260082 264335 286383 283410 175486 175162 220724 223883 257133 257502 4296840 4618564 6090900 5895589 1039187 1063783 222279 199684 212026 216453 248343 243530 232105 232161 162575 163736 636299 589069 1377803 1374063 324843 324816 456311 459674 556547 540887 553601 553111 566362 577401 535761 596052 1646231 1738033 1083030 892377 508652 495823 582151 583776 589492 598344 596961 601336 685070 690738 4688191 4848188 39.75 71.6 2
10:17:20 2024-01-25 700765 694968 160472 161443 260452 264045 288106 282850 175520 175092 220413 220490 255985 258368 4283617 4547506 6129510 5900877 1028324 1063420 221678 199089 212026 215741 249919 242450 233708 234418 161753 163736 623878 589489 1392990 1379364 324483 324816 454448 458408 558124 540504 553638 559228 568068 575823 541348 595099 1641547 1726120 1026338 890475 503053 495787 577100 576631 592979 595244 596116 602867 685106 690955 4722021 4843657 39.75 71.6 2
10:17:21 2024-01-25 702766 696250 160472 161434 260086 265741 285521 283750 175211 175127 220532 219812 255985 258333 4292969 4618120 6098834 5897648 1019742 1066768 222230 196402 211257 213544 249355 241742 232105 232126 161271 163770 623878 594561 1367668 1383283 327410 322884 457495 459598 559310 540522 549824 555533 565892 573841 538110 593474 1630787 1710452 1070570 896824 504553 495859 585526 576897 592614 597139 595178 604840 685070 685219 4688530 4842281 39.75 71.6 2
10:17:22 2024-01-25 705119 697237 160434 161668 260197 264265 286324 282952 175177 175337 216796 220830 256088 257070 4292791 4687901 6061947 5891567 1027877 1063556 223238 196126 212289 213394 248201 243071 233344 233028 161616 163563 630238 592864 1397773 1374063 326427 323866 457928 460361 554047 539195 550645 553039 568032 574420 536518 595685 1635862 1728839 1068493 899451 506814 492788 585526 576825 588964 597104 593910 599521 689090 685182 4606293 4839816 39.75 71.6 2
10:17:23 2024-01-25 696893 694282 159965 161747 259685 264230 287189 282068 175453 174535 220999 219103 255914 257502 4294658 4627392 6088601 5899589 1035416 1066876 221395 196366 211743 213437 249248 242352 233016 233457 161168 164088 629096 594561 1383474 1367232 324735 324816 453704 458366 555244 542806 553527 553857 568140 577226 538256 597413 1648687 1745989 1073925 893012 505305 493989 583836 582028 590289 599769 598232 599299 693178 690958 4674697 4853231 39.75 71.6 2
10:17:24 2024-01-25 695142 695261 160695 161268 260452 264010 286961 282815 175453 174604 216796 219440 256738 256639 4289730 4608477 6089923 5895381 1037707 1065292 221989 199404 210666 216721 249147 242414 234001 234024 162065 163460 622116 589332 1383076 1377971 324627 323651 454878 461341 559206 540504 553564 549892 568320 577230 531779 593845 1641510 1731219 1084527 891743 507298 495787 582078 582033 592487 595244 598893 600835 687045 691226 4763990 4845736 39.75 71.6 2
10:17:25 2024-01-25 705267 695270 160943 161008 260443 263974 285436 283516 174936 175127 216150 219778 255521 257502 4292791 4616506 6089923 5880831 1021198 1063747 221989 198914 211327 212797 249183 242154 232070 231344 162065 163144 629850 591024 1374894 1389781 324591 322705 457244 456964 556328 540394 550290 554102 564398 573366 538146 593845 1641711 1713839 1065309 894540 504051 497148 579697 578742 591382 595244 594284 601858 686073 685255 4718617 4849195 39.75 71.5 2
10:17:26 2024-01-25 701966 695270 159490 161447 258957 264300 285094 282024 175105 174569 216455 219440 255521 258297 4299095 4628710 6093608 5895778 1016116 1063747 221332 196065 210961 212797 249919 241367 232724 232092 161022 163667 635250 595327 1369958 1376992 326391 322598 455479 456783 556364 543577 549833 556209 567924 573742 538000 596320 1639407 1718390 1058109 900681 502618 494981 583872 576789 590415 600729 594755 603085 690588 685219 4691064 4845736 39.75 71.5 2
10:17:27 2024-01-25 703997 696748 159481 161299 259685 264816 285000 283826 174387 175092 216150 224091 255556 255850 4288541 4688502 6061947 5895381 1028516 1060724 221989 196029 211292 213272 247577 242154 232397 231896 161202 163178 628722 592018 1373506 1374063 324735 322359 456275 458476 553670 541123 549787 553121 568870 571140 531743 597235 1641711 1731894 1064339 900681 505268 493989 581257 577703 587842 595244 592150 598597 685142 686005 4615230 4830437 39.75 71.6 2
10:17:28 2024-01-25 699014 696246 159961 158043 260265 263351 285503 281777 174387 174378 216150 224056 255556 255099 4292791 4618690 6089923 5887243 1040394 1065328 220643 195577 210484 216160 247577 241367 233051 230989 161202 162883 625371 587812 1375907 1374063 324663 322849 454223 459709 554867 539065 548621 549748 565658 574748 531368 592964 1645224 1734357 1074723 890364 506572 496223 579660 581210 587974 594573 596977 596792 687532 685255 4697075 4839252 39.75 71.6 2
10:17:29 2024-01-25 695995 695192 161632 161147 259498 263386 285401 280667 175486 173425 220651 224020 255026 257899 4289730 4534668 6107944 5898812 1026166 1062204 220643 196065 210785 211904 249147 240654 232724 231700 160945 163144 629669 590752 1387340 1374063 324470 323866 451043 456070 555724 539358 551103 554712 564663 576459 537313 593845 1639333 1723909 1066416 890390 502975 497112 581307 581210 591014 597946 598578 602339 684884 685146 4755417 4853231 39.75 71.6 2
10:17:30 2024-01-25 706778 695265 160212 158043 259685 263983 283555 282868 174387 174569 216150 224091 254950 256710 4289730 4608194 6084389 5872447 1019742 1062985 221989 195303 210596 211904 248169 240654 232561 231879 161236 162622 626530 587812 1377933 1386232 323450 322622 454733 456752 554084 538178 546152 553513 565259 572216 536518 592122 1639407 1713491 1071414 894921 502618 495390 578056 578121 591776 594082 595560 601003 685927 684556 4733540 4849195 39.75 71.6 2
10:17:31 2024-01-25 702808 695261 159448 158672 258778 264194 284060 281989 174354 174378 216150 220793 254950 256459 4292969 4614923 6082903 5876637 1019008 1062168 221332 195303 210631 211904 247995 240369 231357 232711 162346 162839 631753 592441 1378829 1383011 324663 320896 455630 457112 555688 538178 547557 549856 564859 570010 534932 590333 1632055 1708029 1070570 894540 502618 492788 579697 577514 585996 593462 591310 597344 684653 683921 4679145 4848873 39.75 71.6 2
10:17:32 2024-01-25 704972 697196 159351 161121 258522 265324 284414 281524 174648 174256 215811 223985 254169 258034 4296030 4608634 6080598 5891177 1017628 1060724 220678 195166 210596 211538 247960 241162 231710 231700 160911 163109 630634 594136 1384579 1372115 324663 321870 454223 454698 549937 540504 547557 549892 566326 572203 537044 597459 1630838 1724642 1058109 896409 501190 492593 581704 577923 589420 594956 593321 601764 685106 682667 4690740 4847712 39.75 71.5 2
10:17:33 2024-01-25 701198 697242 161377 158264 258743 263245 283516 282709 174047 174256 215184 220176 255129 257288 4292791 4688379 6056092 5878837 1027047 1060724 221444 195166 209973 211904 246814 241367 231710 230989 160688 162622 628722 591173 1385152 1372115 324434 322584 455309 456070 551319 539358 547168 550456 564663 568775 531887 595537 1637006 1723946 1084527 899748 503334 492209 577100 574624 587297 594848 593066 599557 685106 680198 4648656 4831650 39.75 71.5 2
10:17:34 2024-01-25 699693 696067 159351 158264 258778 264053 283087 283102 174320 173805 215631 219763 254988 256208 4292969 4655210 6046905 5890210 1030526 1060724 220299 195303 209317 212499 246779 240817 231385 235788 160210 162622 638327 594561 1352319 1371844 325212 319890 454666 458083 549973 537886 547557 550066 565658 568740 530211 594114 1637006 1723909 1056914 898470 503766 492302 580437 577105 585517 596400 590397 595488 687045 680677 4595967 4832916 39.75 71.6 2
10:17:35 2024-01-25 693114 696255 162809 161043 257389 263983 284822 282303 174869 173287 216383 219798 254241 256138 4298532 4633370 6097953 5895665 1034911 1060724 219921 195029 209693 211869 246850 240618 231385 231896 160142 162996 626980 593712 1401558 1364843 323186 322622 451294 457166 550539 538976 549435 549397 565494 573931 531368 593763 1641510 1743119 1056032 890220 502618 492209 580654 576825 586762 594884 594866 595947 685178 684182 4681758 4842281 39.75 71.6 2
10:17:36 2024-01-25 699968 695265 160082 157814 258957 262179 284095 280667 178132 173736 215711 220308 254883 257107 4295461 4622700 6082903 5890210 1037557 1063740 219991 194746 209868 211538 246054 241162 231710 232058 160945 162363 630238 586975 1383388 1373089 322696 321609 451043 457435 551319 535792 546998 546948 563627 572963 532180 592964 1639333 1733077 1072646 887281 504051 491166 576385 576775 583881 593498 594755 594810 687045 683219 4690420 4835380 39.75 71.5 2
10:17:37 2024-01-25 692845 694773 158776 157712 258124 262362 283759 280240 174387 173425 215846 219220 254416 256639 4295012 4618564 6095943 5878687 1035491 1062584 219815 194721 209575 211904 246606 240333 231928 232058 160543 162167 625371 586805 1376786 1373791 322696 320932 451043 458083 550081 535792 546998 549677 562398 570481 531803 589009 1631797 1723946 1066416 890475 504051 492265 577201 577923 583863 591977 593066 596539 681790 682186 4687073 4839176 39.75 71.6 2
10:17:38 2024-01-25 695990 694769 158599 157818 258124 262545 284530 279744 174234 173115 215846 219561 253532 256710 4283617 4551447 6123457 5895665 1025580 1062168 218520 194756 209282 211207 248095 239731 231710 232058 160142 162069 638327 589754 1384434 1374063 322696 321870 450335 453741 550081 536622 547034 549856 564062 573926 531815 589422 1632364 1719646 1062263 885343 499767 493989 577610 577923 588844 591758 594866 593823 680062 683219 4759610 4839214 39.75 71.6 2
10:17:39 2024-01-25 703266 695000 159452 157383 258916 262179 282762 281634 177814 173944 214795 219561 253956 255134 4292969 4610703 6098834 5887243 1017628 1061751 220467 194544 209833 211031 246814 239802 231223 231407 160688 161864 623588 587225 1371959 1383283 321683 320375 453559 454698 549973 531955 545615 549773 559126 568740 531815 589459 1629976 1710452 1071414 892026 499767 492593 574756 575249 587210 590855 593066 596957 682094 684249 4717902 4832226 39.75 71.6 2
10:17:40 2024-01-25 700277 693301 160024 157538 256899 262615 282762 280836 177883 173702 215320 219561 253602 257502 4299095 4626056 6080598 5892608 1015448 1063532 219780 194615 209833 210442 247818 240067 230595 233038 159929 162475 630238 594561 1376189 1371130 323534 319890 450935 450732 549127 537909 547520 549820 563833 568740 531887 593848 1630074 1714742 1078166 893868 498350 492593 580108 574624 585708 595244 589523 599724 684062 681654 4681022 4842281 39.75 71.6 2
10:17:41 2024-01-25 702582 695270 162773 157387 257506 261778 283229 281651 177497 174256 214156 219868 254691 254316 4292969 4692300 6061947 5895778 1029020 1060724 219640 194781 209400 211439 246328 240103 231314 232058 160108 162338 636789 594561 1362745 1372115 322660 318441 452292 456143 550429 538178 545966 547349 564025 566850 530492 590453 1627262 1719646 1060445 891564 502618 490783 578056 572856 583827 594408 586875 593275 686073 680212 4602544 4832916 39.75 71.6 2
10:17:42 2024-01-25 692845 695009 162624 160887 255751 262179 283662 279585 173807 173133 215507 219255 253567 255134 4288356 4632752 6084263 5887130 1033509 1062775 218896 195029 208664 211172 246642 240333 231009 233166 161321 162520 623878 594136 1377255 1361411 323233 320718 451084 455207 550149 538178 546998 549677 567078 571943 531803 593006 1632069 1737447 1067564 889211 501190 491861 579697 577514 583972 595244 590439 595653 686073 680927 4652825 4836364 39.75 71.6 2
10:17:43 2024-01-25 696159 693296 158662 156811 258088 260944 283414 279858 177849 173270 214795 219561 253602 253536 4289453 4608848 6080598 5883135 1035416 1060724 219614 194141 208664 211207 245381 240210 231223 231245 160142 161552 625371 586805 1388356 1374574 323204 319783 449487 457299 550678 535129 546705 547093 559054 569574 529067 586916 1637136 1723909 1082406 885426 503692 492099 574756 575474 582106 589539 591730 593812 681540 682135 4681456 4835827 39.75 71.6 2
10:17:44 2024-01-25 702268 693301 162835 156666 257074 261778 281865 280240 174700 173115 214121 219408 252825 255064 4292969 4613220 6080598 5861886 1016116 1059972 219272 194106 208629 210547 245847 238355 231447 231407 158778 161586 650192 592864 1376816 1380456 322696 318405 451935 453319 553670 537413 546753 548607 558910 568068 532107 587909 1627744 1696834 1068493 894284 499767 492593 576385 574024 585441 586050 586100 595177 678370 676169 4687073 4838829 39.75 71.6 2
10:17:45 2024-01-25 699782 695270 162668 157383 255751 261778 281971 279389 177744 173115 214156 218914 252368 256674 4292969 4622539 6075994 5882782 1013277 1059220 219272 193834 209247 209708 246054 239095 229342 232058 158668 161586 632173 593576 1384989 1370171 321945 318923 450300 452048 548712 536586 544381 549677 564568 568032 535961 590075 1631159 1715311 1053956 894247 498203 486702 578839 574108 586347 594147 589158 599510 685627 680212 4668288 4832226 39.75 71.5 2
10:17:46 2024-01-25 700507 695762 162668 157130 257295 261013 281078 280275 177531 173270 214192 218949 253602 253890 4299095 4679700 6061947 5895104 1031298 1059972 218368 194176 208269 210547 245297 238760 230378 231407 161284 161586 627207 594561 1370626 1360836 322732 319310 449098 454710 549759 536965 545381 547349 565389 567907 529067 589422 1635879 1728563 1063324 889063 501190 489564 579249 575255 582515 592448 588813 593020 681540 676349 4609585 4826028 39.75 71.6 2
10:17:47 2024-01-25 693830 696246 162396 157168 256504 266557 283229 278470 177814 172325 214156 218914 252790 254672 4292969 4614839 6080598 5870260 1031349 1060724 218896 193799 208629 210547 245675 239873 229342 231895 158668 161440 636789 586975 1394549 1368230 322060 319925 451777 454163 547431 531436 546003 545658 559126 568780 530675 590434 1631760 1733114 1062263 884860 499619 488987 575383 574478 581513 591579 589910 594969 685136 683027 4668026 4837659 39.75 71.6 2
10:17:48 2024-01-25 692052 693296 162699 156839 257330 263047 282620 279354 177655 172325 214121 217521 253567 254672 4289910 4614857 6080598 5881812 1032547 1060724 218896 194141 207979 210582 245297 238355 230737 230723 158668 161294 629850 586385 1371618 1372115 322746 318923 447001 453741 549127 531883 547168 546889 558195 568212 527500 584628 1628784 1714778 1082406 883565 501190 492209 573097 574108 582950 590307 590916 592784 678814 680067 4692315 4849195 39.75 71.6 2
10:17:49 2024-01-25 697122 693296 162668 156631 256753 260944 283428 278047 177744 172325 213935 219268 252368 255134 4283617 4537573 6099248 5882506 1023248 1059915 218276 193493 208629 209708 246054 238319 230056 231083 159382 161294 627207 588650 1387573 1370171 322746 320704 448463 451690 550149 531846 546003 549677 559090 569837 532180 585944 1627760 1714778 1073925 883713 496902 491166 574756 574624 585536 589402 590471 595118 678631 681954 4754369 4841758 39.75 71.6 2
10:17:50 2024-01-25 703695 693155 158041 156403 256468 260978 281042 282035 175258 172736 214049 219220 252755 254672 4292969 4617559 6080598 5872447 1014104 1057719 218931 193528 208594 209708 245297 237618 230737 230723 162829 161294 628722 591173 1375274 1379364 320745 317000 451310 450696 550539 535055 541155 546889 557374 565709 530639 585858 1620769 1695205 1080286 892377 498350 490839 573061 567847 582242 586230 583430 594657 676931 676241 4686799 4835605 39.75 71.6 2
10:17:51 2024-01-25 701695 693155 162684 156999 255540 261869 281724 279923 177640 172290 213785 218234 252090 256461 4286476 4616677 6071272 5861849 1014633 1059220 218368 193223 209073 208909 245297 239095 229307 231407 162715 161586 622092 592018 1395212 1367232 320745 318405 448963 452052 546657 531955 541192 548123 562362 567088 532180 589537 1627866 1714778 1056032 892215 496902 486774 576385 571204 584689 592851 586045 594188 682094 676313 4668026 4839365 39.75 71.6 2
10:17:52 2024-01-25 699963 695050 160024 156920 256362 261869 280937 280135 174648 172701 213978 218094 253427 253536 4299095 4688530 6056860 5877619 1025580 1058469 218896 193493 207979 209925 244303 238724 229342 230961 158558 161226 623878 589069 1383961 1368230 322746 317960 450974 450696 546657 531919 541119 545915 559126 564914 529139 588587 1630079 1717210 1050555 894540 498350 486052 574756 570186 580428 589989 583567 595690 682094 674231 4644195 4826028 39.75 71.6 2
10:17:53 2024-01-25 694431 695005 162370 156240 255497 263909 283084 281240 175258 172187 213978 217721 252651 255654 4301606 4648509 6046546 5891177 1028238 1059972 217876 193799 207296 210218 244543 238390 229342 230723 162759 161182 625691 593712 1388738 1360977 321719 317000 448145 453355 547431 534769 546003 544852 562362 567412 527055 587798 1627760 1718427 1056032 889211 499767 486846 576385 571204 577091 588298 583685 592544 676164 676241 4609121 4835380 39.75 71.6 2
10:17:54 2024-01-25 692062 694282 162400 156944 256350 261869 282086 278470 177462 172083 213871 217955 253064 256742 4298734 4625319 6080598 5878649 1031922 1060724 217911 193223 208420 209715 245091 239130 229146 230759 160791 161037 625691 586975 1402581 1364843 321376 318923 448389 450660 545006 528716 544381 540914 559054 566916 529067 587716 1632327 1728176 1060186 883085 497997 485332 573061 572893 577091 589725 588785 592969 681577 680212 4685105 4832916 39.75 71.6 2
10:17:55 2024-01-25 692120 694773 162431 156403 255747 261685 281042 278505 177215 172290 213449 217184 252579 253536 4296726 4614773 6087238 5886978 1029539 1060724 218311 193352 207330 210218 244508 237618 230020 229724 160755 160891 628343 586140 1379847 1370171 321376 317035 448463 450769 549759 530243 544418 544011 555771 567412 522873 584572 1623061 1712352 1058109 882076 499413 489709 568122 571168 577050 586230 586045 589946 676931 676047 4687073 4835380 39.75 71.6 2
[truncated: 202,256 more chars]
