# Supplementary material for: Methods for Estimating the Detection and Quantification Limits of Key Substances in Beer Maturation with Electronic Noses
Source: Sensors (Basel). 2024 May 30;24(11):3520. doi: 10.3390/s24113520 (PMC11175341; doi:10.3390/s24113520)
Supplement: Supplementary file 1 [file sensors-24-03520-s001.zip › Data/Acetaldehyde/raw data/Day 3/6000ppm15.txt]

Time Date R01 R02 R03 R04 R05 R06 R07 R08 R09 R10 R11 R12 R13 R14 R15 R16 R17 R18 R19 R20 R21 R22 R23 R24 R25 R26 R27 R28 R29 R30 R31 R32 R33 R34 R35 R36 R37 R38 R39 R40 R41 R42 R43 R44 R45 R46 R47 R48 R49 R50 R51 R52 R53 R54 R55 R56 R57 R58 R59 R60 R61 R62 T01 H01 Phase
13:26:00 2024-01-25 627245 620278 196846 194405 306205 313890 317013 312193 205931 208387 246422 252851 287042 293104 3799093 4086684 5772860 5610023 1015449 1050536 276744 246387 256682 257380 285766 278359 276386 279322 198629 200818 654850 630937 1419217 1376531 419557 414772 601172 610158 748733 727640 776702 781790 814018 828741 801189 886285 1882749 1982689 1225330 1033691 660699 645447 774962 778916 813917 820789 843481 858313 955200 951118 4380259 4595969 40.25 72.1 1
13:26:01 2024-01-25 628340 621902 196517 194405 306987 313854 315960 315978 204904 208680 247149 251062 287303 292739 3802731 4096170 5810161 5608848 1011832 1049603 276779 245804 255147 256837 286114 278163 277056 279378 198629 199909 665352 622858 1427683 1395128 417497 413937 605569 607797 747801 729701 770567 777068 818717 832448 795621 884986 1888076 1977072 1227249 1031761 658316 652819 779710 774828 814104 825228 844081 851970 952425 957511 4449227 4595969 40.25 72.1 1
13:26:02 2024-01-25 624988 623012 196542 194852 306992 313854 317748 313583 205862 204290 246422 252782 287007 293397 3793658 4089590 5745023 5599469 1009651 1046930 278579 245804 254650 257881 285156 278646 276243 278786 199753 200363 665352 631397 1420202 1383859 420155 412701 601096 608713 745171 725616 774621 777813 818192 829392 796623 882360 1880075 1981895 1227249 1040313 662583 645483 777166 774958 809496 819179 849086 858313 951782 951118 4439822 4602063 40.25 72.1 1
13:26:03 2024-01-25 631158 622571 195891 195361 306992 313854 315960 314060 204904 204864 246144 252605 287478 291557 3796375 4060736 5808041 5593750 1018743 1050013 276813 246634 254224 257052 286629 276940 277768 278573 199753 200084 666802 627333 1426643 1387361 418960 414664 603691 607476 752430 730782 772215 779577 818299 826403 795103 889608 1890677 1983416 1233006 1027302 658822 649327 774962 773181 816336 826394 842157 851970 956647 956834 4449227 4602063 40.25 72.1 1
13:26:04 2024-01-25 625090 621184 197124 194405 307312 313341 316499 314574 205358 205151 247113 250469 288316 293471 3798782 4117407 5763534 5589678 1003898 1051232 277586 245632 255898 257232 285156 279075 276207 278965 197513 199735 666802 630943 1472476 1386874 419856 412121 601517 608787 746450 726021 774380 779540 815171 829464 797826 881069 1882749 1980008 1225330 1041808 664552 647238 779710 778364 809496 820369 853246 858313 947398 946543 4443380 4605348 40.25 72.1 1
13:26:05 2024-01-25 628850 622130 196585 194951 306992 314847 315960 315497 205223 205007 246422 252782 287208 293960 3802731 4043228 5775866 5608848 1022581 1048075 277217 245902 255042 257881 284614 277791 277378 278181 197548 200106 666802 625538 1422063 1389781 418960 414484 603192 605919 751012 728710 771480 781643 821043 826805 793328 888852 1889334 1990094 1231087 1027989 662583 651205 774501 774754 813342 820478 844118 855761 960857 954735 4427526 4595969 40.25 72.1 1
13:26:06 2024-01-25 625468 621184 195938 195361 306992 313377 316978 313583 205542 204864 247149 252429 287478 291315 3799207 4139032 5782185 5604037 1004650 1049232 277734 246183 255077 256908 288130 277791 276528 279752 197307 200188 662452 628688 1425479 1383283 418662 414448 606747 611783 749103 731858 777811 774754 816253 834048 800158 884535 1876036 1968621 1245136 1041085 657932 646432 779122 774828 811759 827562 850296 852007 947574 954772 4493045 4608147 40.25 72.1 1
13:26:07 2024-01-25 630939 623016 197132 194405 307338 312646 316022 315942 204630 208751 246422 252043 287478 292946 3799093 4067343 5782185 5621914 1019742 1048075 278275 246391 254863 257268 285428 278414 275646 279555 197548 199735 669702 622413 1432019 1381322 416880 414772 600323 608676 753799 727240 774417 780944 816253 828668 800158 887399 1883896 1994046 1229168 1028757 664076 647005 774962 777227 815684 817990 843961 860150 957270 953999 4361323 4589416 40.25 72.1 1
13:26:08 2024-01-25 626351 621148 196508 194755 306992 314589 315960 315720 205188 204864 247149 251237 287478 292946 3801815 4115472 5782185 5590091 1004501 1050536 278466 245597 255112 257052 285468 277791 277768 277790 198098 199862 665352 630486 1422385 1390529 418990 413498 605550 607997 745171 732862 775981 778062 820771 833444 795547 882012 1884171 1964604 1244521 1035440 658822 649327 781561 773264 809496 827562 849086 853758 950204 957511 4508880 4608147 40.25 72.1 1
13:26:09 2024-01-25 631088 621251 196547 194405 306663 311596 317013 314024 205399 208751 246316 252851 287443 294106 3796073 4078064 5763534 5606968 1016175 1047330 279239 246598 254259 257268 286114 277791 276492 279555 198629 200398 657424 628240 1409188 1373089 418031 414845 602446 610592 747569 726682 774658 783171 816449 828523 800017 886173 1884171 1992569 1233800 1033457 661640 645483 774962 778364 817583 820789 842808 860150 956592 953104 4373705 4592691 40.25 72.1 1
13:26:10 2024-01-25 627319 620278 196542 194405 306992 313854 315960 315942 204904 204864 247149 251237 287478 292118 3805445 4094471 5782185 5590091 1006769 1050113 278501 245769 255147 256872 286159 277791 276828 278181 198720 199735 666802 628688 1445620 1395128 418362 413498 603838 606500 746229 728747 773390 777068 820932 835809 795378 883790 1884171 1967136 1251004 1035402 660758 652019 781369 774279 811795 825228 847142 855115 952425 959581 4456148 4598782 40.25 72.1 1
13:26:11 2024-01-25 622971 623012 197132 194967 306410 313634 316464 314574 205542 204290 247530 252429 287478 291984 3799093 4098510 5744883 5593939 1013240 1048452 278536 246316 254294 258026 285392 278646 276528 278965 197513 200735 663902 630036 1422248 1374063 418990 414809 601480 610158 747288 727198 776934 781864 815822 828225 801224 887067 1885569 1981622 1251004 1041362 664474 647562 779378 779243 809496 819792 850902 858313 951483 946579 4442878 4608147 40.25 72.1 1
13:26:12 2024-01-25 630814 621690 196542 195361 306992 313890 315960 315053 205257 204864 246387 253628 287042 293445 3797312 4049310 5779985 5606968 1021198 1048075 277199 246183 253479 257303 286141 277329 277768 278181 197548 199735 665352 625113 1419811 1383283 418365 414917 605378 606500 751959 729432 773390 779577 819529 827571 793365 891541 1893596 1984677 1231087 1026114 662111 650137 776196 773545 818747 826212 842157 854507 957360 957844 4449738 4594824 40.25 72.1 1
13:26:13 2024-01-25 617360 621148 195899 195224 306811 312937 316978 313143 205730 204864 246422 252043 287478 290291 3796375 4132975 5791510 5599469 1000262 1048112 277427 246183 255077 256442 287180 277365 276528 277917 197444 200188 661002 628240 1417708 1383283 417110 414736 605809 610592 747288 728365 776971 774865 816400 834302 797863 881533 1876143 1971770 1235355 1041362 660758 647103 779378 774791 811109 827417 851397 855674 950090 954061 4494442 4611435 40.25 72.1 1
13:26:14 2024-01-25 632751 621471 197020 194922 307312 311952 316022 315017 204904 208716 246387 252043 287478 292118 3793696 4061772 5763686 5618227 1019742 1046549 278275 246598 254685 257268 285561 278218 275682 278145 197444 199862 657329 624587 1447301 1377971 417177 414809 603141 610158 751129 726682 773390 779577 816129 827571 800201 888218 1882749 1994046 1233006 1031247 665422 650985 778787 777031 816421 823114 844563 858164 958114 954699 4405908 4595969 40.25 72.1 1
13:26:15 2024-01-25 623853 621180 196551 194951 306915 314451 317523 314096 205576 204576 247149 251657 287242 293653 3796073 4107616 5772585 5594713 1003898 1045448 277656 245460 255077 257268 285445 276868 277768 278181 197513 200398 656078 629586 1438272 1383283 418990 414117 605550 608860 744643 731055 774694 775031 816027 829500 797504 879817 1880075 1961464 1217557 1036650 658822 649405 783269 774366 811795 828696 850828 853843 950090 957365 4514788 4602917 40.25 72.1 1
13:26:16 2024-01-25 620639 622135 196824 194405 305956 313413 319512 312964 205820 208533 246387 252851 287094 292946 3800020 4080317 5772860 5619582 1019705 1047801 278275 246598 254650 256872 285958 277827 275522 277917 197513 199735 668252 624587 1418693 1379473 417473 414809 601633 610592 751129 726682 774492 780719 816400 828741 800201 887067 1886578 1989775 1233006 1028026 663601 649327 777166 779206 818747 823004 846004 860688 959273 955845 4370611 4592691 40.25 72.1 1
13:26:17 2024-01-25 622971 622865 197055 195224 306978 315584 315960 314796 205399 204505 249424 251307 287478 292118 3793366 4110688 5772860 5586104 1003898 1048112 278078 245884 255112 257268 285561 276940 277963 278181 197513 200363 659552 630036 1415746 1387217 419323 414153 605550 606500 743859 731645 774658 777263 818408 829572 795621 879780 1881411 1958413 1225090 1035440 660229 649327 780450 773730 811178 829759 851322 853731 952115 956688 4515815 4614727 40.35 72.1 1
13:26:18 2024-01-25 631153 622130 196961 194946 307171 313887 316943 313666 204938 208751 246422 252290 287443 292946 3797312 4049634 5772585 5619582 1019016 1046549 279007 246218 255042 256908 285561 278682 275453 279358 197513 199735 672602 623215 1417708 1381322 417177 414809 600323 608860 750030 725653 772252 779577 817557 827023 797298 886322 1889334 1986266 1196427 1028026 662583 651242 774962 774828 816384 820514 846941 858736 958225 955976 4437605 4596425 40.25 72.1 1
13:26:19 2024-01-25 624363 622130 196517 194951 306987 314847 317603 313297 205929 204720 246422 251657 287513 292836 3797312 4110539 5782185 5591486 1003898 1047801 277656 245839 255077 257268 285539 276940 277944 278769 197513 200398 647502 630036 1421161 1384396 418990 414444 605587 608860 746758 731609 774731 776614 815955 829500 795497 882397 1877406 1958859 1223411 1038937 657886 645520 781923 774958 810644 825228 849403 854507 949942 956449 4471395 4603440 40.25 72.1 1
13:26:20 2024-01-25 630639 622714 197647 194370 306878 313634 315960 315720 205336 205440 247403 252008 287007 293923 3797312 4046744 5785212 5610217 1019083 1049789 276779 246338 254863 257845 284521 278682 276564 277986 198409 199561 671152 622858 1443104 1383283 417770 415228 600323 606612 747178 727714 772290 782973 818372 827571 793213 890158 1889334 1983452 1251004 1023582 660699 650284 777166 773730 817530 826978 841014 854544 957433 959240 4449702 4599706 40.25 72.1 1
13:26:21 2024-01-25 627475 620300 197055 195118 306919 314703 315852 315244 205223 208751 246387 252043 286573 294166 3797312 4036907 5763534 5600851 1022618 1049789 277199 245874 255077 258097 284556 278646 277378 278181 198133 200049 669702 622783 1422973 1387217 417110 414809 602131 606612 749872 728599 772290 783529 820761 827571 795621 890341 1890677 1986266 1226973 1026566 662307 651242 774962 774828 817530 826394 844118 857055 959467 957547 4442878 4610469 40.25 72.1 1
13:26:22 2024-01-25 626841 623012 197055 194845 309128 312758 318871 313917 205759 205119 247149 251657 288351 292209 3801815 4133013 5783269 5593788 1001038 1048489 279545 245874 256687 256872 286302 278682 276105 277647 197513 200223 653041 626897 1416275 1383283 417146 413171 603838 609027 746339 727451 774694 777030 816400 835480 802016 881069 1880075 1971440 1249048 1043278 664000 648868 779158 778952 810644 820442 850253 861266 948281 952006 4443182 4597432 40.25 72.1 1
13:26:23 2024-01-25 628754 621916 197440 195498 306663 314445 315564 314874 205439 205440 246316 252712 287430 292739 3793658 4043950 5759567 5610217 1021926 1050759 277621 246218 254081 258097 286065 277560 277768 278181 197548 200049 680758 625538 1442033 1383283 417735 417300 604693 608588 752230 729596 773390 781864 820798 827303 795056 889076 1889334 1983452 1256873 1025384 659759 649327 776614 773730 818109 827562 839225 853293 957397 959581 4442878 4588251 40.25 72.1 1
13:26:24 2024-01-25 626618 625751 197020 194739 309565 312794 318421 314166 205793 205151 247007 251133 289438 292009 3797312 4125784 5800836 5608848 1000218 1048525 277656 246426 255112 255760 286987 277827 276105 277917 197479 200363 665533 628240 1436728 1383011 418067 414117 604693 609961 744951 729505 774731 774994 816400 836661 800805 879155 1876036 1967878 1219573 1041794 660229 646469 781923 779541 811220 820550 848408 858313 947398 946579 4442878 4595503 40.25 72.1 1
13:26:25 2024-01-25 627254 620373 196547 195325 306811 315038 315780 315389 205405 205575 247389 252747 287068 293610 3801815 4026664 5763534 5593826 1024200 1049789 279545 246426 255077 258097 285192 278254 277378 278181 197548 199735 668252 624196 1426206 1383283 417110 414881 602131 606612 750975 728747 772290 783257 820761 827571 795621 887740 1889334 1986266 1223207 1026566 661640 650744 774962 773730 817530 826394 842246 857472 957433 957547 4436540 4602063 40.25 72.1 1
13:26:26 2024-01-25 625734 620928 196547 194405 308724 312651 318835 313773 205833 205153 247042 251133 288211 291811 3798968 4132552 5784857 5593750 1001001 1048342 277065 245839 256475 256513 285655 279111 276334 279358 197479 200188 663902 626823 1428733 1382302 418031 412300 602131 610158 745282 727714 774658 777300 816400 834302 801410 881143 1880075 1975671 1251004 1040313 664474 647456 777469 779541 810644 820442 848445 862179 950368 951970 4436652 4598782 40.25 72.1 1
13:26:27 2024-01-25 630629 621695 196244 194951 306992 313890 316022 314730 205799 206018 246936 252361 288211 291159 3804652 4065837 5810161 5618003 1016116 1048489 281627 247149 254971 257303 286857 277170 277768 278965 198133 200223 665352 621081 1452612 1386447 417473 414917 606445 608860 753296 732718 772290 779577 820798 829464 795227 886322 1886652 1977072 1229168 1031487 658822 653091 781923 774921 814567 827562 847877 856445 955237 955629 4451993 4602063 40.25 72.1 1
13:26:28 2024-01-25 617419 620377 197467 194405 306879 313890 316352 313143 206332 204864 247700 252607 287234 293634 3800240 4084701 5744821 5593474 1006769 1047330 279384 245460 255147 257813 285285 278682 276564 278965 197548 200363 672602 631388 1422880 1381322 419692 414117 601480 608860 746229 726682 779294 780756 811329 829536 800274 885654 1881411 1977072 1229168 1037322 662583 645483 776614 776640 813342 820550 849086 860913 955914 946579 4427514 4595503 40.25 72.1 1
13:26:29 2024-01-25 631185 622130 196376 194937 306992 313890 315801 315053 205257 208822 246387 252077 288579 291378 3804652 4072779 5815255 5609966 1015393 1050462 278239 246634 255077 256872 287180 277596 277235 278965 197513 200490 665352 620497 1448743 1384591 417473 414772 605550 608860 749499 732163 771668 776713 822272 829536 795570 885691 1881265 1976801 1231087 1035160 660699 652628 782674 774828 812767 828147 849086 855835 955237 955556 4505660 4598782 40.35 72.1 1
13:26:30 2024-01-25 627150 620373 196577 194401 305921 314360 317013 312851 205645 208423 246387 252886 286607 292796 3782631 4086165 5745155 5593901 1010316 1046967 278632 246352 254720 258062 285432 278254 276564 278965 199753 200049 672602 630943 1409040 1379364 419692 414772 601480 608860 746758 727714 778113 780756 815991 829536 800238 886322 1882749 1977072 1233006 1035813 662583 645483 774962 778364 814030 820550 849086 858313 955914 946579 4424352 4592228 40.35 72.1 1
13:26:31 2024-01-25 632125 620973 196508 194951 306992 313890 315960 315053 205257 208858 246387 252043 287547 291875 3793772 4077486 5811108 5609966 1012554 1048452 277884 246598 255112 257020 287037 277560 277114 278965 197548 200223 665352 620497 1437280 1388558 417473 413570 605077 606500 747838 731821 772290 775031 823160 829572 793213 886322 1881411 1971476 1229168 1035440 661365 651242 781923 773730 811795 826396 849086 853330 952461 959581 4505660 4598782 40.35 72.1 1
13:26:32 2024-01-25 629475 620368 196854 194410 306170 312937 317013 313107 205434 208605 246387 252886 287478 292972 3787960 4065558 5761356 5593434 1013127 1048223 278557 246391 254294 258133 285713 278395 276421 278965 200050 200049 684926 630486 1432223 1378491 419692 417033 602335 608676 746708 727714 779257 783729 817180 829500 800238 888218 1880197 1977072 1231087 1034703 662583 645520 776613 780683 814567 820586 849086 859537 956592 946579 4405373 4592228 40.25 72.1 1
13:26:33 2024-01-25 629338 621690 196547 194951 305956 313890 315766 315497 204938 208822 247149 251307 288509 292118 3782933 4083884 5826640 5594132 1012554 1049866 278631 246457 256151 256769 286978 277827 277378 278965 200035 200363 682570 622135 1432252 1383283 418662 414772 606875 607666 752230 732769 772839 778989 820725 832155 795497 886322 1881265 1975671 1207434 1032495 659759 653091 781923 774374 816336 827562 849086 855761 953848 960940 4449227 4602063 40.25 72.1 1
13:26:34 2024-01-25 625431 620373 197132 194951 306384 313854 317748 313107 206217 204864 246422 252816 286825 298426 3787960 4080317 5740452 5589640 1012544 1048223 278649 246493 254971 258499 285249 278414 277306 279358 197548 200363 674052 631511 1435239 1376992 420584 417264 603043 611386 747838 727758 779220 784085 818137 829464 801336 891579 1881228 1981283 1252961 1033966 663725 646926 777166 781199 816336 820478 848481 859969 957950 946579 4386427 4598782 40.25 72.1 1
13:26:35 2024-01-25 628340 622130 196816 194946 306375 313890 316022 315942 204904 208787 247149 251272 288351 292287 3793772 4081169 5810161 5616455 1012544 1050462 278736 246493 256151 257091 286965 278270 276969 278965 198464 200049 665352 621835 1429509 1396463 418960 414117 605883 607135 747030 731055 774492 778131 824399 836071 795621 886322 1886615 1977072 1231087 1035440 660699 652628 783033 774828 813917 830123 849086 855561 953848 963167 4505660 4598782 40.25 72.1 1
13:26:36 2024-01-25 627026 620373 197124 194946 306838 313377 317013 313107 205576 208716 246387 252851 287826 292946 3784001 4071045 5769723 5602954 1015448 1048112 279453 246493 254936 257522 285285 278502 276350 279322 198629 200818 696475 628688 1444576 1372115 421354 417890 602763 611820 747838 728747 778592 784085 816400 829428 801979 888852 1882749 1977579 1231087 1035440 662583 645483 777166 779541 813954 825192 849086 860763 956592 951934 4421010 4591923 40.25 72.1 1
13:26:37 2024-01-25 629338 622130 196508 194937 306987 313890 317748 315017 205399 209080 246352 252077 287303 291953 3793366 4063854 5800836 5604848 1016840 1051284 278096 247149 257046 257162 287001 278898 277660 278965 199753 200223 675078 624643 1437750 1383283 418362 417890 606709 609099 753830 732943 773952 781864 822395 829914 798071 889834 1890677 1980607 1252961 1026114 660229 651205 778270 774828 819851 830143 842882 855761 960183 960260 4446051 4595503 40.25 72.1 1
13:26:38 2024-01-25 621572 620377 197167 194405 306419 313377 316022 314096 205434 204938 247913 250853 287242 293923 3796073 4108135 5754209 5593826 1006050 1046967 282103 246316 256439 258175 284924 279360 276810 279752 199753 200258 665352 628233 1436276 1383859 418326 413534 602984 609063 745860 728599 774658 781002 818137 836401 802437 883727 1882749 1977072 1252961 1041072 664474 648905 779710 779504 811795 820514 850894 863818 952425 954061 4439822 4598782 40.25 72.1 1
13:26:39 2024-01-25 630976 620368 196551 194951 306807 313926 315672 314574 205576 203833 246422 252464 288351 291303 3794606 4071768 5810161 5614220 1010957 1050013 276779 246598 255898 256984 286893 277576 277092 279411 198443 200258 685651 622413 1426596 1393145 418662 414628 607306 610319 751129 733871 773129 779095 820725 834302 797863 888740 1881265 1976060 1231087 1032495 659759 654018 783033 774994 816372 825815 848481 857702 955914 960998 4449227 4598116 40.35 72.1 1
13:26:40 2024-01-25 620222 620049 197441 194951 306406 313669 316022 314538 205611 204720 247913 252043 287443 292678 3782820 4089701 5744896 5591486 1006727 1048489 279349 245632 255898 257881 284987 279036 276279 279644 200318 200573 665352 629135 1441000 1382974 420155 414264 603728 612587 746758 729469 774731 779541 819842 836661 802548 883690 1880197 1977072 1229168 1041794 665422 649364 779710 779541 811795 820514 851499 860006 953136 954699 4439822 4598782 40.35 72.1 1
13:26:41 2024-01-25 632578 620076 196380 194955 306992 313496 316022 315053 205576 206333 246387 252464 287914 291733 3796073 4055338 5800836 5608848 1015393 1048297 276523 246704 255077 257303 286741 277365 277378 278769 200318 200154 666802 624643 1400630 1387217 419856 418371 606635 609533 754255 733324 776149 782973 823160 829768 795497 892852 1889334 1978253 1234925 1026114 660699 650744 779158 774828 819851 827014 844081 857665 959503 960260 4436540 4601304 40.25 72.1 1
13:26:42 2024-01-25 622053 620377 197167 194410 306878 312937 316022 314132 205399 208387 247913 251029 287443 294152 3793366 4102300 5744883 5591486 1003898 1045411 279154 245632 256461 257664 284565 278682 276564 279358 197548 200049 666802 631397 1431066 1381893 420735 414592 603192 611026 745860 728710 779072 782973 818775 829536 801979 887067 1882749 1982837 1229168 1037285 665422 645520 777166 779541 813954 820550 849086 859359 956592 951970 4427161 4595969 40.25 72.1 1
13:26:43 2024-01-25 627249 621251 196512 195224 306170 313926 316022 315720 204904 208747 246457 251307 287478 291547 3782820 4077915 5810161 5593788 1008014 1048489 276586 246391 255719 257052 286929 277827 277378 278965 198098 200223 662331 621969 1447994 1395309 418960 414484 607269 608860 751514 732627 773241 779280 822977 834229 797629 886322 1885569 1977072 1233006 1035503 661640 652407 784182 774828 813954 827014 850902 857055 953884 963167 4505383 4598782 40.25 72.1 1
13:26:44 2024-01-25 627150 620373 197167 194946 306450 314368 318537 313107 206441 208716 246422 252921 287295 293397 3790662 4078867 5754209 5608848 1013277 1045063 277656 246669 254294 258677 285864 278646 277378 279358 197548 201344 657424 627792 1410385 1373089 421354 418226 604836 614074 752047 730819 780292 785719 818027 832265 804756 890341 1881265 1993203 1225330 1035440 663527 647420 776581 782826 817530 820550 849086 861266 956720 951970 4411876 4592691 40.35 72.1 1
13:26:45 2024-01-25 627489 622130 196542 194703 305956 313926 316499 315209 204904 203833 247530 251894 288281 292118 3782782 4075634 5810161 5609853 1010239 1050013 276779 246669 256292 257303 287180 278682 277378 278965 198409 200398 672058 621969 1443129 1392503 418326 414772 608090 608170 751546 732544 774028 779280 827251 836552 797885 888740 1885239 1977072 1231087 1037155 661640 654018 783589 774828 815144 829905 851509 858313 955466 955593 4496255 4598782 40.25 72.1 1
13:26:46 2024-01-25 627150 620373 197128 194946 306454 313639 317013 313107 206217 208716 246422 253593 287225 291723 3787960 4077418 5761115 5604227 1012554 1045448 278307 246634 254863 258097 286039 278450 277378 279358 198409 201344 655953 628688 1433640 1374063 420286 418480 604050 610897 753413 730745 782266 786315 818680 829356 802474 891391 1888076 1989085 1223617 1034703 664000 650792 778824 782936 816372 826394 848862 860006 957950 951970 4411407 4598782 40.25 72.1 1
13:26:47 2024-01-25 630528 620018 196551 195228 305952 313926 316057 315497 205257 204468 247149 252043 288281 292118 3796375 4086165 5810161 5609853 1010994 1049742 278275 246669 255147 257268 287180 277863 277679 279358 198409 200363 671877 621081 1427321 1387803 417770 414917 607306 610592 752230 733942 774268 782613 825135 834157 800158 891391 1890802 1979323 1234925 1026529 659759 650744 779710 778025 821015 827014 845694 857055 962038 955520 4443494 4596119 40.25 72.1 1
13:26:48 2024-01-25 624475 620373 196987 194405 306918 312758 316022 314574 205576 208423 247530 251062 287513 293471 3787960 4102300 5746020 5591486 1001678 1045086 278536 245972 255147 257700 284992 279540 276564 278965 197513 200188 666802 630486 1430368 1381322 420918 414736 602131 608565 746045 726751 779257 783171 819732 836994 806066 884208 1881490 1973160 1227249 1044835 665422 649787 781561 781827 811795 820406 853427 861878 952461 954735 4436652 4598782 40.35 72.1 1
13:26:49 2024-01-25 630191 620113 196551 195365 306992 315355 317523 315053 205576 208751 246422 253628 287007 292118 3793658 4039788 5754253 5604848 1022656 1048489 278174 246598 255077 258677 285392 277827 277963 278181 198581 200363 666802 626434 1406433 1383283 418362 418185 603838 608231 754365 730538 773522 784085 824983 830042 797737 895218 1893497 1988327 1221323 1029043 664000 653017 778233 774828 821082 827014 846941 859425 962942 955556 4437070 4595503 40.25 72.1 1
13:26:50 2024-01-25 631036 622130 196551 194955 306419 312937 317013 314096 205998 208423 247184 252429 288351 291184 3799207 4132552 5800836 5600851 998189 1048254 278169 246634 256472 257088 287418 278682 276279 278374 197548 200432 653041 626897 1422610 1380456 419619 414809 605587 610897 747178 731627 779257 778615 817180 836636 804296 885799 1882881 1972759 1245136 1044728 662583 649181 784145 781643 814104 826394 855697 860006 952717 957511 4442878 4602063 40.25 72.1 1
13:26:51 2024-01-25 627512 620373 197167 198722 306987 315362 315960 315053 205576 208458 247283 252886 287007 293997 3793366 4033955 5763534 5600851 1021160 1048223 278152 247113 255112 258858 285463 278682 278159 278573 198443 200223 666802 624196 1422973 1383283 418990 418185 603838 606731 754365 731091 773522 784074 825568 829464 796133 892466 1893460 1987538 1246440 1029043 664474 653054 778931 777031 820359 829868 846597 858313 964418 955556 4442994 4599256 40.35 72.1 1
13:26:52 2024-01-25 629375 620377 197681 194405 307378 313669 315960 315756 205291 208822 247184 252464 287478 293397 3790945 4058644 5782185 5609853 1016803 1048489 277460 246634 255112 258062 286302 279576 276334 277647 198720 199770 668252 621969 1423047 1383283 417735 417264 602335 608597 753799 727493 773522 784085 820725 829536 801447 890420 1890677 1989775 1225090 1030512 668000 653870 778787 779243 818579 827526 848974 861954 961355 960260 4417783 4595969 40.25 72.1 1
13:26:53 2024-01-25 623890 620373 195933 195220 306992 312937 317013 313840 205931 208423 247184 252077 288150 291221 3782933 4127080 5791510 5593826 995973 1046967 279545 246598 255183 257303 287584 277863 276564 278145 197513 200398 651611 627344 1428003 1382302 419619 417300 607306 610897 750553 731878 779294 778131 817180 836047 802585 883099 1880075 1967878 1233398 1038835 661640 649405 786064 781463 816421 829318 853942 861121 955503 957401 4455298 4597711 40.25 72.1 1
13:26:54 2024-01-25 626793 621251 197124 194405 309051 313413 318088 315870 205223 208858 247149 252429 288023 292987 3782820 4052006 5782185 5617889 1016803 1048489 276848 246634 255147 258414 286338 279111 276105 278039 197548 200049 674052 621081 1419141 1381322 417110 417300 602131 610860 754022 726369 774108 782973 820181 829307 802585 890415 1890677 1989812 1242602 1029562 665897 653554 777469 780907 821082 827344 848974 863222 962038 962265 4398882 4589416 40.25 72.1 1
13:26:55 2024-01-25 620254 619643 197333 195909 306992 315290 316721 313473 206263 205440 247704 252782 287478 292946 3790907 4103610 5781090 5594010 1003898 1046930 278466 246598 255863 258026 287180 277329 277963 279752 197548 200993 656652 630076 1416152 1386232 420547 414881 608599 610860 749426 736925 780958 778952 820761 836661 801942 887943 1878703 1970020 1221492 1041053 660229 647420 784145 778916 813917 829136 853829 861234 955503 957365 4465287 4605822 40.35 72.1 1
13:26:56 2024-01-25 629075 620373 197780 194951 310003 314811 317748 315942 205542 205827 247113 252677 287234 292804 3793366 4034617 5772860 5605840 1016901 1046586 279473 246563 255112 258062 285392 279540 276528 278965 198720 199979 674052 622282 1411693 1383283 418326 417228 602763 608860 752230 728747 774492 786042 820761 829500 800201 889039 1892022 1989085 1225090 1031028 664474 653091 777166 774958 818689 828732 851836 864084 964739 960187 4427450 4596310 40.25 72.1 1
13:26:57 2024-01-25 615174 622310 197098 195502 306730 314368 318537 312928 206183 205151 247495 252043 287478 293141 3782745 4106120 5772860 5593939 1003898 1045411 278261 246391 257775 257881 287377 277365 277963 279555 197479 200993 656652 628688 1414056 1383283 420547 414881 608599 610860 747838 733757 780403 777263 820108 836661 801373 886285 1877369 1967878 1241223 1040313 660699 647420 784182 781790 814104 828732 852104 860150 955466 959240 4452530 4603440 40.25 72.1 1
13:26:58 2024-01-25 629923 620190 197673 194955 306419 314368 315960 315942 205942 205440 247113 252394 287295 292733 3779891 4028225 5775866 5599469 1013763 1045100 277393 246598 255077 257268 284201 279540 276492 278769 198720 200014 675502 622282 1447355 1383283 418954 417264 602763 608860 753687 728747 774492 786315 822505 829428 802548 892280 1892022 1989085 1248359 1030754 664474 653091 777166 777031 819851 829318 849086 860763 963016 961968 4430550 4594008 40.25 72.1 1
13:26:59 2024-01-25 623707 622710 198097 195462 306874 314188 318646 313547 205896 205151 247113 252572 287478 292082 3782745 4114764 5772860 5593939 1001722 1044882 278078 246218 255112 257881 287180 277329 277147 278091 197479 200817 651611 628688 1414821 1382302 420612 414881 607736 611761 747801 733210 781111 776640 820108 838437 801336 883690 1879802 1967878 1233398 1038798 660699 649058 784182 779541 813917 827562 850857 860763 952425 957547 4449634 4609576 40.25 72.1 1
13:27:00 2024-01-25 629412 620227 197677 194542 309601 314631 315852 315798 205508 208973 247149 252218 287478 294500 3782674 4038444 5770740 5608848 1019272 1045448 276779 246598 255077 257268 286271 278646 275646 279752 198133 200084 674052 620052 1418327 1379364 418960 417228 606478 609457 753687 728747 774071 784085 821923 829464 802585 891645 1890677 1992596 1242602 1029525 665897 654018 778270 778364 819851 827562 848444 859969 961207 960260 4408494 4594824 40.25 72.1 1
13:27:01 2024-01-25 623587 621617 197063 195462 306987 315699 317675 314580 206045 205116 247771 252008 287478 293689 3793658 4098862 5772585 5578508 1002467 1047553 278536 246598 255863 258062 286705 278414 278159 278965 198547 200958 648753 630038 1466075 1383283 421514 414881 609031 610592 746869 735876 779257 781864 822541 837253 798994 886322 1880075 1964249 1233006 1040313 660699 648832 781923 777190 814073 828799 853353 858313 953136 957547 4480169 4604297 40.25 72.1 1
13:27:02 2024-01-25 632084 620081 197612 195325 308983 312758 319097 314838 205405 206307 247007 252642 288176 292946 3786701 4054746 5775866 5614220 1016042 1046659 276813 246598 255112 258062 286302 279504 277114 279555 198374 199700 675502 621081 1439177 1383283 417699 417264 605459 610592 753687 728747 774492 784085 820761 829500 801979 892952 1892022 1992056 1225090 1029562 667108 654018 777166 777227 819270 828147 848811 860763 960146 960260 4417854 4586590 40.35 72.1 1
13:27:03 2024-01-25 623587 621916 198480 195630 306771 315554 317748 313917 206401 205116 249927 252255 288141 292841 3789403 4103610 5772860 5577634 1002467 1048297 278501 246409 255863 258097 286266 277560 278159 279358 197548 200993 658102 629586 1450898 1383283 420882 414845 608599 611894 747141 735318 780958 779577 820761 836661 800164 887586 1877369 1964249 1251004 1040550 659759 647456 783827 778364 813917 827014 853353 858313 954929 957547 4461662 4598782 40.25 72.1 1
13:27:04 2024-01-25 629297 621430 197613 194703 310030 314773 315780 315690 205439 205440 247389 252325 287905 294457 3789543 4038295 5775866 5604848 1016863 1045374 277625 246563 255147 257881 285423 279540 276492 279358 198685 199700 676951 622282 1439255 1383283 418326 417264 605459 608860 753151 728747 774492 785756 823160 834265 801410 890341 1890677 1990496 1228856 1029562 665422 654018 777166 774958 818747 828732 849086 860763 962979 960260 4427253 4586145 40.25 72.1 1
13:27:05 2024-01-25 625090 620368 196542 194951 306454 312866 319060 315142 205976 205368 247042 252290 288684 290797 3782594 4124136 5791983 5585684 998189 1046276 280027 246598 255863 257232 287418 277755 276861 279752 197479 200363 669883 627344 1418372 1380456 419619 417228 607306 612627 750030 732796 779294 778062 818335 837779 804867 883690 1880075 1968823 1231442 1041053 661640 649364 785853 781827 813954 827562 853792 863447 951041 957511 4439822 4589416 40.25 72.1 1
13:27:06 2024-01-25 626623 619460 197432 194951 306992 315326 315960 315053 205942 205368 249306 252572 287478 294620 3782631 4037057 5763534 5593599 1019083 1048223 277656 247113 255792 258858 284956 278682 278159 278965 198754 200328 669702 622858 1421886 1383283 419583 417890 604265 608231 753263 729587 776149 784147 825568 829464 799031 894973 1892022 1986266 1240683 1026529 662583 653091 779340 774958 821015 829419 846597 858313 965515 961035 4439822 4595969 40.25 72.1 1
13:27:07 2024-01-25 624844 620373 197432 194405 307347 312651 316499 314538 206039 208716 247700 251029 288334 292690 3782933 4112935 5762413 5599469 1002291 1045374 278337 246218 256723 257742 285285 279271 276564 277952 198547 200398 669702 630209 1465382 1381322 420845 414809 604596 612181 747288 729432 778666 782973 819493 837626 806011 888218 1882749 1979878 1232287 1041906 666372 650284 781923 781827 816299 826394 853427 863793 956592 957547 4430416 4592691 40.25 72.1 1
13:27:08 2024-01-25 630703 621690 196508 195498 306992 313496 316022 314730 205576 204434 246387 252429 288684 291790 3793658 4056404 5813074 5604848 1013949 1044795 278827 247325 255077 257268 287288 277560 277712 279358 197548 200328 663902 619607 1437108 1387217 418365 417890 608167 609968 753830 736034 774492 782973 824363 834302 797863 889435 1886652 1977072 1233006 1032495 661365 654482 784182 776128 817530 826978 851509 858313 956592 961071 4449227 4589416 40.35 72.1 1
13:27:09 2024-01-25 623375 620113 197167 195224 306982 313854 317748 311801 206217 205297 247113 252886 287208 294024 3793658 4072953 5739033 5590091 1008209 1041989 281430 246387 255686 258424 285272 278646 277342 278965 200176 200258 665352 630486 1467135 1381322 420882 414772 604161 610824 747765 728329 780403 783813 818372 836661 804867 888852 1882749 1977072 1251004 1038937 665422 647456 779710 780683 815684 826394 852104 863072 956592 954772 4430416 4589416 40.35 72.1 1
13:27:10 2024-01-25 629069 620373 196577 195224 306196 313890 315960 315017 204938 204434 247149 251867 288115 291221 3782745 4073854 5805876 5603258 1012554 1046512 279043 246669 255898 257303 287010 278270 277378 279358 198685 200398 677469 621969 1437413 1387217 418662 417264 608167 610592 753151 734797 774492 781864 824363 836661 799634 890195 1886615 1977467 1233006 1031028 660699 654018 783589 776810 818689 829419 849086 858313 956008 962841 4439822 4591923 40.25 72.1 1
13:27:11 2024-01-25 619273 620373 197746 194946 306419 313634 316022 314574 205576 204720 247949 252008 287208 298426 3786424 4093099 5761280 5593939 1000218 1047478 279847 245804 256687 257881 285463 279311 276243 279752 198098 200363 663902 626434 1442218 1381893 419619 414772 603192 610897 747288 728384 778113 781827 818335 838437 804867 886322 1881411 1977035 1233006 1041362 666372 650284 780459 780646 814104 828251 853427 862528 956592 957511 4424352 4589416 40.25 72.1 1
13:27:12 2024-01-25 630371 620044 196551 195502 306992 314847 317748 315053 205611 208716 246387 253628 287225 292118 3791146 4042671 5777803 5593599 1019083 1048223 278139 246493 254936 258858 286231 277791 278159 278573 200318 200258 669702 622858 1417653 1383283 419656 417781 604947 608860 753151 731055 774658 785812 825568 829464 800201 895610 1890485 1989085 1238763 1026566 664000 650912 779158 774958 821015 829419 847877 859969 965101 961035 4439822 4598505 40.35 72.1 1
13:27:13 2024-01-25 625734 620373 197428 194955 307343 313377 316978 315053 205896 208716 247184 251765 288281 293170 3780042 4126386 5778418 5608502 998077 1048223 278431 246493 258970 257126 287001 279127 276492 278241 197548 200398 672058 627783 1432440 1381322 419656 414809 605293 612481 752089 731741 780403 779577 819565 837815 806011 886285 1877406 1974272 1241223 1044021 665897 651205 783033 784048 813526 826394 857152 864445 952461 956834 4427161 4598782 40.25 72.1 1
13:27:14 2024-01-25 628937 619934 196987 198970 306992 314847 315960 315053 206074 208751 246387 253628 287295 291753 3787960 4042671 5782185 5612434 1019008 1048223 279847 247255 254758 258282 286548 277648 278087 279322 198720 200398 665352 624224 1453401 1387217 419583 419665 608167 608860 755787 733647 776934 784085 825568 829500 800201 894298 1890677 1982689 1234925 1029289 660699 652166 781923 776640 821015 829455 847877 858313 960219 961035 4442878 4595969 40.25 72.1 1
13:27:15 2024-01-25 619903 620368 197785 194405 306878 313890 315672 315053 205976 208423 247984 252043 287443 298426 3786701 4088436 5754209 5589470 1005241 1049247 281430 246113 256581 258317 285285 279163 277163 279752 198616 200223 663902 630486 1443712 1381322 421514 414664 604161 610787 747801 728365 783385 784085 820145 836661 804867 888852 1880075 1977072 1231087 1038932 665422 647456 779710 780683 815721 826978 852537 862528 957950 956158 4427514 4592691 40.25 72.1 1
13:27:16 2024-01-25 630191 620986 196508 195683 305917 313603 317748 315053 205611 208787 246387 252605 287513 291221 3787960 4052050 5791510 5600851 1013949 1046623 278952 247495 257410 257813 287073 277648 278087 279358 198581 201064 666802 621954 1437940 1383283 418362 419072 608722 612625 756508 735839 773522 783529 825311 834302 799031 890489 1889334 1979878 1233006 1029562 660699 654946 784182 777227 818689 829419 850296 858313 958408 961071 4439822 4598782 40.25 72.1 1
13:27:17 2024-01-25 621751 619496 197192 194946 306419 313890 316022 314096 205931 204290 247566 252640 287007 294083 3782782 4074522 5738485 5582121 1006769 1041989 279579 246218 256045 258392 285565 278823 277004 279752 198616 200258 665352 631388 1427311 1378972 422002 417853 603838 610392 752230 731821 783259 786315 820761 836071 804981 890378 1882749 1979878 1233006 1034782 665422 648373 778570 782936 818689 827562 850253 861915 957433 954735 4408404 4589416 40.25 72.1 1
13:27:18 2024-01-25 627453 620108 196551 194951 306161 313926 317748 315017 205257 204468 246457 251867 287513 291875 3787960 4070807 5800836 5604848 1009484 1048112 278275 246669 255898 257700 287450 278395 277553 279644 200318 200293 666802 621911 1440541 1385829 419880 419629 612404 609851 755436 735876 776553 783901 827324 836071 799031 890489 1893222 1979878 1234925 1031761 661640 653346 784182 778952 819851 829491 851509 860150 957433 963826 4446051 4592228 40.25 72.1 1
13:27:19 2024-01-25 621132 620373 197613 195241 306883 314368 316022 314832 206217 204576 247530 252851 287443 291984 3787960 4083781 5744883 5591486 1009596 1042382 278960 246634 255077 258858 285468 279075 277517 279680 200601 200876 666802 631388 1424679 1381893 422674 417708 605243 613201 751546 729396 783817 784085 822890 836407 804867 890341 1881265 1982652 1211907 1035776 665897 648409 779158 781827 818689 827562 850894 862528 960219 954772 4414701 4589416 40.25 72.1 1
13:27:20 2024-01-25 633300 620373 196577 195211 306166 314338 317748 313225 205399 204434 247149 252077 288351 291189 3787960 4070807 5800561 5600851 1009521 1045063 276647 247396 255898 257303 287288 277791 277768 279358 198581 200608 666802 622282 1421719 1387217 419259 417745 608994 611713 754724 735766 774621 782973 825568 836661 802440 892452 1889334 1977072 1234925 1031983 661640 652655 784182 779504 820497 829455 849086 860150 957433 962429 4436540 4592228 40.25 72.1 1
13:27:21 2024-01-25 622012 619496 197741 194951 306384 313634 316022 314574 205611 204576 247530 252464 287826 291984 3787960 4077418 5726233 5577860 1003861 1045026 279598 245839 255898 258677 285290 278682 276564 279358 198409 200398 665352 630038 1422600 1383410 422527 417155 604050 612330 751012 730876 783110 786278 821923 836071 804296 890387 1885391 1979878 1233006 1035813 667047 647311 779158 782936 818689 827562 850894 862565 957433 954772 4421010 4595969 40.35 72.1 1
13:27:22 2024-01-25 620186 620113 197785 194951 306415 314139 316057 314796 205931 204864 247566 252077 287042 298426 3782820 4077983 5735558 5586104 1008929 1043156 279419 246426 255077 258175 285441 278682 277378 279358 198443 200398 666802 631110 1421161 1374063 422820 418558 605809 613025 751287 731339 783743 787992 820615 836884 804756 893940 1886652 1980607 1211200 1035440 665422 649327 779710 784048 821015 824618 850894 862565 960183 956871 4399025 4592228 40.25 72.1 1
13:27:23 2024-01-25 629807 620377 196995 195220 306170 313926 316022 315942 205257 203867 247184 251307 288150 292191 3787960 4061204 5806025 5610217 1007515 1045448 278078 246254 256723 257303 286777 278450 277894 279358 198581 200049 686014 622858 1426094 1393796 420918 414881 605293 608676 751546 733682 778921 781717 829086 841407 800158 891391 1888076 1973617 1234925 1035440 663126 654946 784182 778916 818689 829419 853942 860800 957433 963862 4446051 4592228 40.25 72.1 1
13:27:24 2024-01-25 620186 619059 197388 194955 306816 313926 316022 313619 206251 204864 247184 252886 287007 293857 3789591 4073080 5726233 5583518 1003823 1042026 279349 246218 255898 258495 285094 279075 277378 277530 199753 200398 663902 629586 1472925 1379364 420882 414484 604161 610860 747838 731821 782825 783729 821043 839030 807158 890083 1884171 1979081 1229168 1044021 666372 651242 783752 783691 813305 826394 857190 865615 955496 957547 4433866 4592228 40.25 72.1 1
13:27:25 2024-01-25 626653 619934 197132 198901 306992 314883 315960 314832 205611 208787 246493 253663 287168 292946 3787960 4040656 5753074 5595476 1016766 1045448 277656 246598 254294 258356 286302 277791 277963 278965 198409 200398 665352 624838 1425479 1383283 420286 419665 606298 608602 756508 733757 776383 787358 827727 834882 797753 894823 1891947 1982652 1236125 1028310 661640 653091 781923 777227 825107 829491 849086 858313 963016 965033 4439822 4592691 40.25 72.1 1
13:27:26 2024-01-25 619041 619934 197776 194401 306874 312651 316057 314766 205611 208787 247949 251307 287478 298352 3784001 4087229 5765935 5591486 998115 1042382 278368 245839 256328 257881 284992 278646 276564 279358 197548 200398 663902 628688 1453152 1382302 420882 414845 605026 610860 747838 728599 779294 783529 820969 838884 805826 890605 1882830 1979081 1231087 1043204 668000 651095 781923 782936 813342 826394 855747 865060 955237 957547 4446358 4589416 40.35 72.1 1
13:27:27 2024-01-25 630187 619492 196517 195493 305494 314847 316022 314832 205611 208751 246387 252886 287513 291669 3787960 4048596 5791510 5595476 1015393 1045411 279811 247396 255077 257916 287180 277401 277963 278965 198443 200363 665352 621012 1416057 1383283 418990 419368 608562 609063 755436 735876 774694 783813 825568 834302 802440 896499 1897548 1982652 1236844 1029043 662111 653017 782996 779243 821015 829491 849086 858774 962151 960998 4436540 4595503 40.35 72.1 1
13:27:28 2024-01-25 619462 619501 197750 194951 309560 313669 315672 314610 205611 208423 247739 251657 287478 298426 3778608 4086684 5761810 5591486 998040 1043895 278614 245839 256292 257881 284992 279540 277183 279358 198133 200398 653041 630036 1458702 1379364 422185 414845 605022 610628 748933 729432 782702 784085 820798 835423 804675 887870 1884134 1982151 1233006 1043278 666372 652092 782996 782789 815841 827562 855933 865097 956592 963484 4427161 4589368 40.25 72.1 1
13:27:29 2024-01-25 629292 619496 196542 199041 306992 314883 317748 315712 205611 208494 246422 253663 288362 292118 3787960 4033292 5771752 5591486 1016904 1045448 277656 247396 254294 258314 286539 277863 278159 278965 198409 200432 665352 622892 1399042 1383011 419692 419665 608599 609027 756508 736921 776971 782966 825056 834302 799634 895647 1889334 1986867 1219440 1028968 662583 653981 781887 779243 823350 833435 847691 860150 964418 962465 4445919 4592228 40.25 72.1 1
13:27:30 2024-01-25 621778 620263 197741 194405 307848 313926 316057 314574 205611 205718 247949 251272 287513 293923 3782933 4096475 5754291 5593939 998152 1044671 279126 246461 257299 257916 286302 279111 276564 277952 198443 200432 663902 626823 1415558 1382302 420918 414845 604947 612701 747874 730592 780996 782973 820761 838478 804675 887586 1882749 1977072 1233006 1045833 668278 652926 784145 783937 815261 826796 858187 866760 957693 957474 4436652 4595692 40.25 72.1 1
13:27:31 2024-01-25 627438 620113 197124 195909 306992 314811 317748 315053 206039 209045 246422 254092 287295 292337 3784001 4042089 5761281 5599469 1018978 1045374 278237 246598 256775 258858 286468 277791 277963 278965 198685 200363 665352 624643 1412184 1383283 419619 419665 606672 610592 756508 733757 776897 784074 827911 829536 798994 895610 1890677 1983416 1236844 1027577 663126 652870 782117 780907 823350 833435 848295 860613 964918 965033 4439822 4604297 40.25 72.1 1
13:27:32 2024-01-25 625365 620373 197132 194955 307097 312866 317606 314060 205862 208716 247113 251307 288080 291839 3782707 4132301 5782185 5577672 995351 1042284 278008 246598 255147 257052 287180 278182 276528 278440 197513 200958 678220 626897 1422474 1381322 420882 414881 608167 613532 753695 732801 782145 781236 820108 838478 804608 886322 1877406 1970671 1232526 1044340 662583 650284 788053 785368 816421 832256 855747 864455 954146 957365 4452756 4598782 40.35 72.1 1
13:27:33 2024-01-25 625365 619817 197162 195361 306992 315548 315960 315017 206114 205873 247149 252816 286677 293960 3785565 4026961 5744821 5599469 1014724 1050982 278043 246598 255863 258460 284494 279504 277378 278750 198754 200363 674052 622858 1414842 1383283 420155 418480 604693 610592 753687 729432 774658 786405 825568 834265 802585 895573 1892022 1991909 1165532 1029562 665422 653797 779710 777227 823239 832146 848862 865413 967046 965033 4436909 4595692 40.35 72.1 1
13:27:34 2024-01-25 623588 620377 196346 195356 308728 313377 317013 314060 206217 208716 247700 252433 288115 291038 3787960 4120023 5775866 5590091 1003182 1047553 278714 246669 256439 258278 287413 277560 277768 279752 197513 200958 653041 628240 1405268 1381322 421514 417890 608480 614003 751472 735876 783817 779577 824363 838406 804867 888852 1880075 1972069 1237311 1041794 661640 650744 786970 782576 817530 828180 856346 863072 958225 961314 4462211 4603440 40.25 72.1 1
13:27:35 2024-01-25 627512 618585 197785 195228 306415 315038 315527 315942 205542 209080 247495 252394 287234 294707 3789314 4020902 5772860 5599469 1013526 1050982 277586 246634 256257 258062 284521 279540 277342 278769 198720 200328 674052 622413 1448815 1383283 419656 418480 604693 610592 754224 729469 774694 787556 825568 834265 802403 892989 1892022 1992056 1240683 1028464 667108 652655 779122 779541 821015 829722 850902 864305 964739 962837 4424319 4594008 40.25 72.1 1
13:27:36 2024-01-25 622696 621709 196551 199289 306992 314625 316499 312857 206114 205754 247495 252394 287478 292118 3782820 4108322 5772860 5580712 1000325 1041989 278531 246598 255147 258062 286812 277329 278159 279358 198409 201309 656652 629139 1437552 1383283 422148 417890 608946 612158 749993 736921 783259 781864 824326 839030 802585 890120 1881411 1964397 1227249 1040420 660699 649368 783589 778328 815107 829491 857152 862029 955200 962800 4497067 4603162 40.25 72.1 1
13:27:37 2024-01-25 630191 619278 197055 194229 308169 311952 317748 315497 205257 209116 247491 252503 287408 292946 3782820 4052500 5772860 5618227 1015449 1044989 278043 246634 256142 258062 285548 279540 276492 279358 198720 200328 669702 621969 1422610 1383283 419286 418480 603838 611460 755298 728880 774694 786368 825531 836071 802585 892317 1892022 1989775 1228856 1029525 666372 652655 778570 779169 821015 828180 851509 861266 964381 955593 4433866 4596864 40.25 72.1 1
13:27:38 2024-01-25 621815 620227 196478 195909 306919 313711 319061 313071 206183 208716 247149 252394 289236 291812 3787960 4116543 5763534 5590091 1000763 1041989 278466 246598 255863 258062 287256 277365 278159 277530 198098 201484 656652 628688 1419938 1383283 422185 418185 609377 612664 751012 736921 783817 781864 824363 835976 804730 888852 1882749 1962272 1238763 1041324 661640 651205 783789 778364 815721 839990 855933 858276 953848 955593 4486849 4609537 40.25 72.1 1
13:27:39 2024-01-25 628942 621178 197372 195462 308719 312467 319097 314580 205439 204434 246387 252640 287443 292743 3788260 4054932 5744821 5585684 1007403 1044634 277621 246669 255042 258460 286030 278646 277342 279608 197513 201344 653041 625113 1416405 1372115 421354 419665 606875 614475 755436 732782 780996 786405 819529 829572 805815 894935 1886652 1994009 1211896 1033230 665422 650912 781369 784048 821015 827562 849086 867363 963016 959581 4364577 4588356 40.25 72.1 1
13:27:40 2024-01-25 626397 620081 197299 195462 306919 313711 315888 315870 205439 206018 247771 252398 287199 292209 3786701 4061204 5801415 5595476 1004650 1045411 278043 246598 257365 257881 286745 278450 277378 279358 198409 199735 694203 622858 1453673 1392503 421850 414881 605293 608860 750590 733876 778113 781864 826805 838478 799634 888852 1881265 1962235 1249573 1037285 664000 654018 786412 777988 816336 834256 857152 859537 956592 963826 4505660 4602063 40.35 72.1 1
13:27:41 2024-01-25 627150 619205 197608 195356 309087 313234 318087 313917 206080 206018 246316 252677 288281 293286 3771873 4056404 5763534 5593750 1011795 1045411 277427 247396 255112 258097 286266 278414 277147 278462 197479 200852 680758 622858 1423637 1373089 419286 419665 606875 614475 755836 731728 780403 786368 820761 829572 806972 895647 1881228 1995460 1241223 1033966 666372 654018 781923 782936 821015 827878 849086 866367 965101 960260 4373983 4572950 40.25 72.1 1
13:27:42 2024-01-25 622957 620108 197124 195666 308656 314559 315708 315870 205759 205440 247807 251693 289398 292013 3793366 4072968 5782185 5587995 1006044 1047117 278501 246183 256687 258062 286266 278218 277378 279093 198754 199735 675502 624643 1427345 1392503 422820 417264 607306 610592 751123 735964 781589 782973 825019 838478 799031 888852 1885276 1961464 1210062 1037248 662583 652628 783827 777190 815144 834256 857190 860150 956592 962392 4503515 4604862 40.25 72.1 1
13:27:43 2024-01-25 629112 618621 197432 198748 307132 312615 319548 315209 205976 206598 246316 252501 287478 292650 3779853 4054746 5744689 5609928 1010316 1046808 276813 247396 255077 258097 285699 277791 277378 279555 197479 201121 651611 624668 1429550 1370171 420584 419665 606604 614475 755298 732682 780440 786405 820456 829572 805815 895647 1886615 1995189 1237311 1033966 665897 652628 780816 784048 823350 826978 849086 867639 965786 957547 4355030 4589416 40.25 72.1 1
13:27:44 2024-01-25 621576 620113 197124 195224 306384 315224 315960 314442 205976 205368 248432 252151 287199 292905 3792253 4084475 5781910 5590091 1003898 1043895 278466 246352 256581 257303 286338 277827 277378 278965 199344 200014 671152 626434 1427902 1391516 422820 417264 607736 610158 750590 737013 780996 782973 827911 838442 800201 888852 1882749 1961464 1226973 1037285 662583 652628 784182 777227 815804 829563 857190 858313 956592 961071 4499230 4602063 40.25 72.0 1
13:27:45 2024-01-25 629807 618549 197432 195224 307347 311952 316022 315053 205542 203867 247318 252572 288281 292726 3777190 4054232 5779985 5608502 1014724 1045067 277199 247396 255147 258175 286562 278414 276598 278488 197548 200398 671695 621081 1417709 1375044 418990 419072 606672 613569 756508 729546 779257 785257 820761 834302 804675 894428 1886652 1992633 1234925 1031028 667801 654946 780816 781827 821015 827562 851227 864445 963052 955556 4386520 4580051 40.35 72.1 1
13:27:46 2024-01-25 619237 619934 197132 195498 306992 315843 315960 313804 206074 208352 247700 252077 288281 292483 3782669 4105326 5780727 5561729 1000325 1046586 279965 246817 255863 258097 286302 278218 278747 278181 198720 200398 663902 629586 1426011 1386555 422222 418480 609377 612664 751129 736921 783817 782973 824983 837815 802585 887740 1877406 1964434 1231087 1040555 660699 650284 786301 781236 816336 829455 855933 859969 957678 962448 4461662 4598782 40.35 72.1 1
13:27:47 2024-01-25 627508 617639 197432 194401 307132 314338 315960 314658 205257 208751 246387 252077 287242 293923 3799207 4046861 5780450 5622027 1013277 1043931 277656 247113 255898 258062 285356 279308 276528 279358 199101 200328 675502 621835 1426252 1381322 419619 418480 604517 609493 755436 729432 774694 787556 825568 836661 802585 893026 1892022 1988330 1226973 1031028 666161 652655 778570 778364 821082 829419 850253 861878 965786 961035 4418013 4582876 40.35 72.1 1
13:27:48 2024-01-25 622700 619934 196517 195498 306987 313413 316721 313071 205998 208387 247149 252043 287295 291184 3780147 4111746 5768361 5584393 1000218 1045248 277656 246391 255863 257777 287220 276904 277056 279358 197513 200993 658102 629211 1448992 1380456 422185 418185 608480 612701 751012 735876 782984 780719 823196 836011 802585 890905 1877406 1961535 1221492 1038835 660699 648832 786412 781236 816336 828216 855087 860006 956592 960260 4462598 4598782 40.25 72.1 1
13:27:49 2024-01-25 627508 618585 197432 194405 307347 313157 315960 315497 204938 208751 246422 252043 287077 292739 3771873 4051385 5768361 5593562 1013269 1045174 279453 246316 255112 258062 285463 279308 275927 279358 198685 200106 682751 620637 1437089 1381322 419323 418185 603838 609027 754365 728466 774694 786368 824983 835480 802585 892989 1890677 1991784 1246440 1029562 666372 654018 778196 777813 819851 828180 850902 860654 965786 955593 4421010 4582876 40.25 72.1 1
13:27:50 2024-01-25 621704 618585 196201 195224 306992 314139 316499 312157 205611 204864 247149 251832 287478 290327 3771873 4108267 5773667 5584393 999504 1045174 278431 246422 256115 257845 285428 276940 278159 278965 200176 200817 651611 629135 1418788 1387574 422527 418076 608517 610392 749339 736921 782702 784085 825568 837190 802548 890905 1880075 1962272 1234925 1041053 660699 650744 784182 779541 815767 829491 857190 862756 956592 955593 4474247 4602063 40.25 72.1 1
13:27:51 2024-01-25 620858 618621 197260 195498 306992 314883 315960 314096 206217 204864 247687 252464 287478 292739 3787960 4098862 5763534 5589470 1000143 1041989 278431 246493 256186 257919 286159 277417 278087 279555 200318 200398 658102 628688 1448322 1387574 422784 418226 609377 610860 751398 737444 783259 783171 824983 837190 802585 891616 1878740 1962272 1243179 1041072 661640 650284 787725 780683 816372 829527 858411 860006 956592 955593 4464676 4598508 40.25 72.1 1
13:27:52 2024-01-25 627512 619675 197162 194410 307378 311988 315766 315053 205257 203833 246422 252043 286729 292532 3778608 4043228 5763534 5608416 1015448 1044989 278952 246563 255006 257671 286271 278502 275891 279752 199753 200853 662452 622858 1417342 1372115 421354 419665 606838 614949 755911 732718 780255 786405 820181 834589 806422 895741 1885276 1995460 1226529 1031028 667619 653091 781369 782936 820868 826394 849086 866404 963016 961730 4370973 4577212 40.25 72.1 1
13:27:53 2024-01-25 620548 618585 196846 194946 305494 314883 315960 314096 205576 204576 247184 251657 287242 292118 3782782 4096768 5772860 5571333 998189 1044827 281430 246352 256260 257919 286405 278306 277800 278074 199066 200223 663902 629135 1422482 1388792 422820 417264 608479 611901 749993 735881 780403 783729 829086 838478 800238 888889 1882749 1958747 1226973 1036549 662583 653091 784182 777227 815721 829527 858221 858313 955914 961071 4499230 4598782 40.25 72.1 1
13:27:54 2024-01-25 627512 616809 196995 194951 307124 311952 315766 315053 204972 208822 248431 252429 287242 292118 3775916 4038183 5762413 5604848 1013277 1041324 276913 247700 257996 257813 286016 278538 276386 279752 198629 201296 662452 623177 1414283 1371645 419619 419665 606875 614040 756398 733883 780403 785849 820761 834302 808882 895647 1882749 1993775 1249048 1032495 666372 652166 781561 782936 820697 827562 849086 866367 965786 959581 4361560 4580051 40.25 72.1 1
13:27:55 2024-01-25 619046 618585 197132 194951 305921 315649 315960 314132 205576 208095 247566 251307 287478 292118 3782933 4094434 5754253 5577972 1000325 1042137 278536 245874 256257 257777 286016 277576 277056 277966 199240 200258 666802 629135 1437803 1391165 422038 417083 607306 610158 750030 734829 782266 784085 826221 838478 799634 888627 1882749 1964434 1215609 1035813 664000 654018 785853 776091 816421 834293 857800 860913 956592 963826 4502285 4601580 40.25 72.1 1
13:27:56 2024-01-25 629297 618621 197158 195224 306410 312023 316756 314096 205434 208783 246422 252851 287025 292739 3784001 4052500 5763534 5593826 1011832 1042382 277047 247396 255147 258097 285463 277967 277127 279752 199753 201380 655202 626897 1414809 1372620 420772 420556 607269 614328 755410 732805 782702 787556 823341 835480 807030 897568 1884134 1995460 1229486 1033966 666634 652166 781369 784048 821896 826978 848136 867639 964418 959581 4361510 4582876 40.25 72.1 1
13:27:57 2024-01-25 623003 619496 197526 194951 306384 314847 315960 315978 205257 208387 247184 251272 287478 292118 3777341 4082368 5772860 5577972 1000325 1045448 279847 246391 255898 257881 286065 277827 277963 278181 199574 200573 666802 629586 1436471 1390177 423010 417155 608404 611460 751546 737370 781551 783813 826221 840702 799487 889523 1886652 1961464 1228856 1035813 663527 653091 784182 777227 815758 834293 857800 858736 955914 962429 4499230 4592228 40.35 72.1 1
13:27:58 2024-01-25 628942 617676 197167 194946 309524 311988 315780 314132 205576 203867 246387 252429 286894 292118 3778608 4041823 5763534 5608848 1013277 1042382 276779 246704 255147 258495 285463 278218 276528 278374 197548 200398 668252 621388 1433873 1378491 419474 419665 606672 614094 756508 732379 779072 787519 822505 835803 806459 898462 1886652 1993203 1245136 1033230 666372 652628 781369 784048 821015 827562 849086 867021 963052 955593 4367741 4579508 40.25 72.1 1
13:27:59 2024-01-25 625020 619496 196585 195224 305956 313073 315960 315726 205257 208533 247184 251307 287478 291980 3778608 4058382 5783269 5586104 1003147 1045322 277690 246598 256687 257339 286302 278254 277378 278965 198720 199561 676951 620497 1434554 1397116 421354 417010 608994 610952 751435 737083 778921 781717 830263 838478 799067 888803 1882881 1967878 1234925 1035776 664198 652691 787530 774994 818689 829563 854679 857568 956008 965261 4499230 4592228 40.25 72.1 1
13:28:00 2024-01-25 623032 616773 196995 194951 306987 313669 316535 312193 205611 205153 246387 252851 287007 292834 3778608 4055488 5744883 5591486 1007403 1042382 279847 246634 255077 258133 285472 278450 277183 278965 197513 201519 643035 625113 1413837 1370171 422558 420744 607195 615825 755836 732535 782590 788291 821043 834120 809457 895610 1886652 1989812 1247764 1034703 664474 651242 779710 783864 820734 826394 849086 869532 963052 957547 4361510 4582876 40.35 72.1 1
13:28:01 2024-01-25 623448 620113 196551 194951 306201 313926 315960 315978 205576 208423 247495 251272 287443 292209 3778608 4067080 5782185 5582121 1003935 1044580 278082 246254 256475 257700 286338 277827 277378 278965 198754 199700 696475 622858 1450133 1392503 422820 417264 608525 611276 751546 735743 780847 784011 829674 842003 799450 890718 1885428 1962272 1211911 1037285 665422 653091 785296 778615 815758 834148 857800 860150 956592 963181 4492812 4598782 40.25 72.1 1
13:28:02 2024-01-25 627240 618585 197162 194951 307132 311952 316788 314574 205291 208858 246422 252464 287077 292118 3769180 4047085 5763534 5593750 1012554 1042284 276779 246669 255112 258495 285717 277827 276528 278496 198098 200432 658758 621081 1420574 1374063 419323 419665 606875 613605 761734 732899 782266 788553 822431 836589 808046 895498 1888113 1995460 1211907 1032495 668094 654872 784182 782936 823096 826749 850296 866872 964418 961035 4377133 4580051 40.35 72.1 1
13:28:03 2024-01-25 618362 619232 197167 195365 306992 315621 315960 313840 205611 204720 247184 251692 287478 292118 3777266 4090783 5763534 5561692 999575 1042063 279119 246183 256257 258026 286266 278610 278159 279093 198720 200958 680758 628688 1444644 1387217 423750 418185 608599 608565 749993 737013 785279 783827 828314 842599 801226 890045 1886582 1964772 1223207 1038761 662583 653746 784182 781463 817583 834220 858411 860763 958225 961035 4496255 4595969 40.25 72.1 1
13:28:04 2024-01-25 628351 618076 197162 195024 307347 311952 315987 315461 205188 209116 246422 252253 287277 292091 3771835 4049971 5744821 5607468 1010316 1044506 276813 246634 255112 258641 286056 278182 277342 278579 197479 201029 665352 622282 1438310 1373089 419619 419665 608759 615383 755836 733757 781551 788113 826896 836994 810573 897414 1888113 2000413 1221492 1033457 668278 654018 781923 784048 823350 828477 851509 867564 966799 963167 4370818 4586590 40.35 72.1 1
13:28:05 2024-01-25 620050 617603 196850 194937 306126 314595 315960 314096 205576 204864 247530 251832 287443 293187 3786701 4084664 5772860 5578508 1000325 1044580 278536 245839 255898 257664 286678 278182 277111 278181 198754 200293 668252 627792 1423713 1388558 423120 418185 608480 610356 750405 737536 783259 784085 827324 841334 804730 889895 1882675 1964919 1211911 1038395 665897 653944 786375 777153 816299 834256 858411 861916 957950 962392 4502846 4598782 40.25 72.1 1
13:28:06 2024-01-25 628937 618112 197124 195224 308728 312646 316499 314060 205399 208822 246352 252640 287208 292623 3778608 4035197 5766521 5599469 1013277 1042850 276779 247187 255077 258460 286271 278182 277894 278409 197513 200398 666802 621081 1419890 1374063 419619 419665 607306 614475 755836 731055 780403 786405 822541 835480 806994 901836 1889549 1997573 1236844 1031983 670191 654909 784108 783901 824521 828732 851233 866984 967524 960998 4373983 4586590 40.25 72.1 1
13:28:07 2024-01-25 619866 618549 198660 195224 306161 314811 315960 315053 205576 208533 248134 251832 287478 292123 3784001 4077915 5772860 5586104 1003898 1041952 278501 246092 256437 258062 286383 278414 277378 278965 199170 200014 671152 625090 1425680 1392503 423420 418480 608167 611460 750368 737444 781589 784085 826805 838514 801336 890158 1885569 1966285 1228856 1038395 664474 653981 786026 780352 817583 834111 858411 862029 957678 962429 4502684 4606009 40.25 72.1 1
13:28:08 2024-01-25 627438 619200 197132 194951 307303 313113 316535 315017 205257 203833 246422 252429 287443 292830 3777416 4038108 5754215 5626463 1010390 1038927 276813 247396 255112 258460 285539 278414 277768 278374 197479 201028 651611 622858 1432607 1372115 420286 420259 607306 614511 756508 733757 781589 787556 820761 835480 806994 896929 1886770 1996824 1225330 1034934 668278 654445 783552 783974 825189 828623 852649 867452 965749 961621 4364254 4583319 40.35 72.1 1
13:28:09 2024-01-25 621741 618585 197363 195356 306384 315326 315960 314796 205998 204864 247530 252008 287478 292118 3784001 4084959 5772860 5572755 1001038 1042026 278536 246183 256687 258062 286164 278610 277056 278181 199205 200363 663902 626823 1418675 1389781 423120 417890 608167 610592 751546 735876 781277 784085 827426 838478 800164 890868 1882749 1958742 1215609 1037896 665422 654835 787493 779243 817583 834111 858684 860651 956445 965717 4513586 4605822 40.25 72.1 1
13:28:10 2024-01-25 627512 619200 196858 195245 309383 311988 316499 314096 205399 203833 246422 252429 286973 292118 3774635 4039696 5757176 5604848 1011795 1038927 276813 246669 255112 258495 286186 278414 276528 279222 198098 200946 665352 621081 1439015 1374063 419656 419665 607896 614475 756508 731055 780403 787519 824713 836661 807030 895652 1886615 1995460 1240683 1031028 668094 656268 783827 783691 825033 829905 852687 867489 967009 962947 4380237 4580051 40.25 72.1 1
13:28:11 2024-01-25 621468 618517 197098 194951 306992 315584 315708 313917 205611 204864 247184 252008 287242 292653 3780025 4094855 5763534 5561767 1000325 1045322 278536 246634 255898 258097 285752 277365 278550 279358 198547 200993 656652 629586 1438320 1383283 423420 418480 610311 612218 753151 737967 783817 785756 827324 838442 804023 889039 1880075 1964249 1251004 1041520 662111 651205 784182 783134 818747 834616 858262 863222 957839 962947 4471395 4598782 40.25 72.1 1
13:28:12 2024-01-25 626703 617347 197673 194370 308574 313854 315960 315497 205233 205440 246422 252043 287443 292830 3778608 4038071 5771752 5604848 1012554 1044882 277234 246634 255112 258460 285428 279540 276069 279555 198754 200188 688239 621081 1435948 1381322 419656 419072 605121 610860 755836 729505 779257 788113 825568 836661 806011 895573 1892022 1989775 1223207 1031028 667619 653613 779710 779541 821015 833362 853183 865615 965639 964349 4421208 4592691 40.35 72.1 1
13:28:13 2024-01-25 619707 618585 196542 195772 306775 313127 316721 313071 205896 208680 247149 252325 287242 290869 3778608 4096367 5763534 5580712 998152 1045322 278501 246598 255898 258097 287144 276940 277963 277917 198133 201156 658102 628688 1418624 1382302 423420 418480 610474 614949 751546 737967 783817 782973 826467 838442 806011 890378 1880075 1966176 1231327 1041794 662583 651205 787725 782936 818689 829491 858835 865615 961985 965643 4480827 4612873 40.25 72.1 1
13:28:14 2024-01-25 632848 617639 197124 194401 307338 312544 317603 315353 205508 203833 247149 252816 287042 293364 3777329 4054932 5772860 5606968 1013277 1040475 277393 246634 255863 258460 286598 278682 276298 277917 198581 200328 672602 621081 1419659 1379364 420584 419072 604947 612627 757178 731055 777523 786368 825568 837253 804638 895652 1892022 1989775 1226973 1029562 668094 654574 780816 781827 822766 829419 850857 864445 966149 964922 4417711 4586423 40.35 72.1 1
13:28:15 2024-01-25 621325 618367 197647 195422 306992 315584 315960 313583 205896 205009 247491 251973 287408 292118 3786835 4084664 5772860 5572755 998152 1043625 279467 246563 255898 258097 286517 278646 278799 278181 198754 200993 663902 628688 1439452 1385829 423420 419072 609031 610824 751661 737967 782702 783729 827426 838550 802585 889146 1881265 1961535 1200818 1038798 662583 653091 785853 779504 816336 834293 858835 862794 956592 962429 4501026 4606283 40.25 72.1 1
13:28:16 2024-01-25 624561 617494 197363 195462 308719 312723 316978 314060 205611 208858 246422 252607 287234 292086 3780310 4046872 5754209 5609966 1010353 1044506 276779 247078 255112 258495 285463 278646 277378 278392 197513 201085 666802 621081 1435878 1373089 419656 419665 607736 614511 755836 732182 781589 787556 821959 835480 807030 896924 1886615 1995189 1245136 1031028 668094 652655 783231 783492 823350 828732 851509 867639 965786 955593 4373741 4588636 40.25 72.1 1
13:28:17 2024-01-25 621811 618403 197059 195493 308692 315338 315744 314514 205725 205151 247913 251272 287478 292118 3782707 4070417 5781910 5561729 1002467 1042284 278501 245839 256472 258062 286266 278218 277378 278181 199205 200049 669702 626434 1431619 1391516 423420 418480 611207 609888 751661 737967 782145 784085 826221 838550 801373 891541 1882749 1961464 1221323 1038060 662583 653091 784182 778401 816347 834293 858411 862141 956592 962429 4492536 4604297 40.35 72.1 1
13:28:18 2024-01-25 628791 618223 197368 195193 306951 311845 319097 313881 206227 206018 247007 252816 287478 292118 3773468 4043228 5761280 5595476 1009840 1044891 277656 247361 255112 258677 285428 278646 277378 279358 198098 201484 655202 625113 1410385 1370171 421886 418652 607306 615419 755836 733757 783817 788745 820798 836661 808784 895647 1886652 1992596 1233398 1033966 664474 652628 781923 784048 820697 827562 851836 867639 965101 962448 4364139 4583319 40.35 72.1 1
13:28:19 2024-01-25 622700 619541 197432 195037 306919 315218 315780 314293 205759 205440 247807 252420 288631 292449 3784001 4081594 5782185 5590091 1003110 1042382 278501 245874 256687 258097 286325 278450 277378 278965 198789 200049 661617 624643 1426899 1392503 423420 418185 607318 609457 751658 737536 782702 784085 829877 838514 801373 887777 1881228 1962272 1225090 1037285 662583 654018 785853 778364 817530 834293 858411 862794 958225 963862 4502444 4601580 40.25 72.1 1
13:28:20 2024-01-25 627291 616768 197604 195356 309565 313850 318312 314874 205473 204399 246316 252466 288080 293469 3777266 4049621 5771752 5604554 1014724 1042284 276813 246634 255147 258495 286477 278218 276069 278501 198098 200398 671695 620637 1419857 1374063 419656 419665 605587 613605 756648 729592 779294 786405 825568 836661 806459 896924 1889334 1992633 1233006 1029525 668094 654574 781369 781827 820868 828216 848408 866404 965101 961071 4392794 4580051 40.25 72.1 1
13:28:21 2024-01-25 627245 617676 197358 194405 308511 311988 317748 314766 205371 206307 247318 252325 287303 292073 3769067 4044826 5754209 5608848 1013277 1042358 278916 246528 255147 258097 285428 278218 276298 278374 200318 200852 676226 621969 1426666 1372115 419692 420410 607306 615419 756508 733237 781589 787247 823160 836661 808211 898204 1886652 1995460 1231087 1032495 668094 652655 784182 784048 822477 826360 851509 867639 965786 961035 4367741 4573524 40.25 72.0 1
13:28:22 2024-01-25 619610 618148 196547 194955 306883 315584 315960 314096 206039 205009 247700 251799 288770 292063 3781429 4084852 5763534 5570524 999613 1040401 278536 246183 256257 258324 286012 277827 278159 278181 198754 200363 663902 629309 1433248 1387574 423420 419072 609413 613164 751509 737967 783385 783520 827324 846703 802585 889745 1881411 1965091 1234925 1040313 661640 650744 784182 779541 817838 829563 858411 860006 957950 962726 4471054 4595969 40.25 72.1 1
13:28:23 2024-01-25 627240 616768 197162 194414 307347 313634 315960 314508 204938 208751 246457 252572 287269 293214 3781429 4046362 5768361 5589828 1012554 1044900 277812 246563 255898 258097 285441 279288 276350 279358 198720 200363 675502 621081 1441854 1381322 420584 419072 604947 610392 755836 730671 776971 788708 827324 839176 804867 895647 1892022 1989085 1250278 1031028 667821 654075 779710 779541 821015 829455 852178 863830 967156 963826 4427253 4582876 40.35 72.1 1
13:28:24 2024-01-25 622626 618585 196551 195087 306450 311988 316499 313583 205576 208569 246422 252043 287478 290661 3773468 4114163 5777740 5577672 995351 1042284 279558 246528 256078 257268 287180 277827 277183 279752 198616 201028 653041 626451 1418679 1379364 422222 418480 608517 615419 753799 735968 783817 783257 823196 843366 807030 888852 1880075 1970671 1235355 1041794 664474 651242 787168 784048 816372 828799 858411 866234 955237 955520 4433485 4589416 40.35 72.1 1
13:28:25 2024-01-25 615174 618326 197167 195224 306721 314847 315960 314096 205576 208716 247149 252886 286677 292532 3784298 4026015 5749604 5599254 1014612 1044580 278043 246634 255898 258609 285156 278646 277342 278573 198789 200398 689010 623186 1414483 1381322 421551 419072 605550 610592 753687 733757 778113 788782 827426 834302 802585 898882 1889334 1986793 1240683 1029562 666372 653613 779710 778578 823059 829527 851509 862565 965111 965675 4427253 4585351 40.35 72.1 1
13:28:26 2024-01-25 621778 617676 196372 194951 306384 312901 316057 313619 205896 208458 247184 252043 288316 290563 3774359 4114044 5773619 5584393 998115 1040365 278466 246598 255934 257700 287288 277576 277235 278145 197513 200712 661002 626897 1411617 1379364 422222 419072 609413 615419 753830 736398 783817 782973 824399 843330 805789 889523 1880075 1970671 1241223 1039061 662583 651242 787762 784048 818109 829759 858411 865097 955237 955556 4436652 4589416 40.25 72.1 1
13:28:27 2024-01-25 623412 617956 197776 194951 306992 314919 315960 314574 205576 204040 247184 252429 286199 293960 3772023 4018966 5769610 5596671 1012544 1042174 279725 246493 255898 258460 284556 279147 277378 279250 199274 200363 672602 622358 1435140 1381322 421405 419665 605550 609924 755436 731645 778113 789900 825056 835480 804867 898302 1890485 1989085 1228856 1028831 665897 654799 780816 778401 823096 829527 848408 865097 965111 965261 4437295 4582600 40.25 72.1 1
13:28:28 2024-01-25 635266 619496 196380 195228 308425 312901 317013 313619 205931 208716 246457 252429 287513 290291 3778608 4117701 5791983 5595254 996732 1042247 279847 246457 256330 257919 287733 277329 276564 278145 198409 200432 705246 627333 1413337 1379364 422222 419072 610763 614548 753296 735876 782729 783529 824983 843366 806422 885347 1877406 1971023 1235355 1041053 662583 651242 788320 784048 818689 829491 857190 865097 955914 961071 4436540 4585351 40.25 72.1 1
13:28:29 2024-01-25 625291 616732 197785 194405 306415 313926 315960 315053 205542 208751 246457 252429 286968 298426 3777179 4022506 5772860 5600398 1013240 1045248 279453 246528 256115 258317 284813 279238 277199 278965 199066 200223 671152 620497 1444576 1382302 420918 419072 604947 609924 756508 732645 777699 789937 825056 836071 804867 899635 1890677 1992056 1240683 1029562 666161 653650 780816 779504 824262 832772 848445 862565 967843 965944 4433485 4592691 40.25 72.1 1
13:28:30 2024-01-25 622048 619536 197119 194410 308692 312901 316022 313840 205611 203616 247357 251272 287513 292082 3777416 4111559 5768993 5593474 994482 1042063 278279 246563 257157 257162 286611 278502 276314 279752 198616 200993 666802 625500 1413337 1379364 422527 417890 609031 615892 751165 734797 783743 784085 824399 843366 807067 891616 1881411 1971440 1229168 1044133 668094 652407 784182 784048 817530 827014 860248 870152 957270 955556 4433485 4589140 40.35 72.1 1
13:28:31 2024-01-25 627112 613262 196551 198726 306987 313926 315960 314132 205611 208640 246387 253125 286999 291221 3778608 4044977 5782185 5591486 1015412 1041731 279811 247704 257979 258353 287131 277684 278123 279358 198650 200853 666802 621081 1427519 1382302 420620 418652 611887 613052 756917 737967 779257 786167 830435 835976 802585 895647 1889334 1982837 1234925 1031761 662583 654574 785853 781827 821015 834293 853390 861266 961616 966663 4436540 4592228 40.25 72.1 1
13:28:32 2024-01-25 618292 617889 197467 194951 306992 313890 315960 313875 206286 204720 246457 252886 286573 293055 3778608 4073043 5736690 5582121 1000218 1038964 281973 246352 256510 258609 284791 279199 276421 279752 198616 200678 666802 629586 1412891 1379364 424021 418480 605587 612664 752928 732899 783285 786368 824399 838920 808046 892989 1882749 1977072 1211907 1038849 667619 650284 781369 783492 820433 829189 853427 866367 961616 957547 4408404 4582876 40.25 72.1 1
13:28:33 2024-01-25 628376 618585 196542 195224 305708 313413 315960 314060 205302 204468 246422 252112 287478 291221 3778608 4061429 5796706 5595476 1007515 1044882 278275 247396 256475 257597 286808 277540 277092 278965 198650 200293 678039 619607 1425871 1387217 420155 418776 609413 610897 755436 737819 779331 784085 826221 838442 804296 892840 1881228 1975671 1234925 1035440 662583 654610 786611 777300 819851 829527 854679 861915 958825 966663 4465880 4580051 40.35 72.1 1
13:28:34 2024-01-25 620050 616768 197162 194967 306166 313890 315960 312228 206217 204720 246457 252851 286573 293229 3769256 4065262 5728499 5561767 1006050 1035987 278571 246598 255112 258677 285512 278395 277056 279644 200601 201029 665352 629058 1422753 1378491 424513 419556 607769 612591 753296 731572 783841 790799 827911 839030 805778 895000 1888076 1982689 1234925 1035440 666372 650284 780816 784048 821015 828799 853353 866329 963294 958903 4399025 4589416 40.25 72.1 1
13:28:35 2024-01-25 629028 618553 197098 195361 306992 313854 315960 315017 205223 203833 246422 251832 287478 291485 3780025 4068563 5800836 5593826 1006081 1045248 278275 246598 256687 257664 287032 278182 277768 279644 200601 201064 666802 620506 1456312 1385439 421054 420854 611631 614074 759738 737972 776897 784110 826805 841297 805627 895136 1889334 1979660 1236844 1031487 662583 654039 786412 780646 823350 834256 852104 862491 962260 966663 4439822 4589416 40.25 72.1 1
13:28:36 2024-01-25 611264 613226 197437 194955 306380 313598 315960 314060 206228 204576 247495 252782 286538 293361 3782933 4078942 5726233 5569674 998790 1041836 279349 246183 256687 258858 285392 279075 276564 277747 198547 201029 682570 630038 1425788 1381893 424351 418335 606409 615387 753151 732899 787883 786332 825568 838442 806994 895218 1882476 1981283 1236844 1041362 668094 650935 781923 783492 820433 828180 855896 867601 962260 959581 4411687 4589416 40.35 72.1 1
13:28:37 2024-01-25 627245 618549 196542 195505 306992 314589 317748 314060 205576 204752 246422 252429 287478 291184 3771835 4057838 5791510 5589678 1007515 1041952 276744 247778 255898 258062 287180 277791 277378 279358 198720 200946 665352 622346 1434025 1387803 421655 420556 612228 614074 758106 738050 778921 787433 829991 838406 804867 894973 1892246 1979878 1240683 1035440 664000 658210 788650 779504 821015 829491 855250 862528 962297 966663 4465008 4592691 40.35 72.1 1
13:28:38 2024-01-25 618806 617825 197437 195220 306375 314037 317748 312851 206860 208716 246422 252851 287007 292950 3782933 4055526 5732949 5573652 1003786 1042284 279775 246598 255112 258858 285156 278646 277342 279555 198409 200993 661438 630038 1416217 1375552 424439 420744 607158 613385 754255 732608 787176 790237 825421 840812 806957 895610 1881228 1983891 1236844 1038761 668094 650284 781923 783974 821082 829383 857152 867639 961579 960260 4430685 4586740 40.25 72.1 1
13:28:39 2024-01-25 628937 618112 196508 195224 309127 313890 315960 314060 205576 204434 246387 252043 287408 291248 3778608 4052139 5800836 5599469 1007515 1044975 278275 247396 255898 257881 287198 277755 278286 278965 198547 200958 666802 619310 1425105 1386232 419619 419665 612029 614074 757919 737930 778921 787433 829049 841407 803540 895424 1886770 1977072 1236844 1037155 665897 654537 787530 779504 821015 829347 855622 862528 960183 968031 4455589 4589416 40.35 72.1 1
13:28:40 2024-01-25 620710 613226 197132 194951 306380 313634 317748 312157 206538 205440 247149 253593 286677 292946 3771873 4067279 5729139 5580435 1003823 1042358 279775 246598 255147 258858 285628 279111 277378 279358 200616 200817 663902 628688 1452482 1380465 424021 419396 605550 613532 753687 733905 785867 789337 825384 842599 809457 895218 1888478 1981283 1231087 1038835 668094 650949 783873 784048 821015 828799 858835 870152 962979 960260 4430416 4598782 40.25 72.0 1
13:28:41 2024-01-25 627512 618585 196987 195224 306811 313926 317748 315497 205576 204718 247149 251867 288776 291737 3784001 4060720 5800836 5608848 1007515 1043858 276779 247361 256472 258062 287180 278414 277768 279555 198685 200398 666802 620194 1420339 1388558 421514 418480 609377 610555 755948 737907 782266 786027 832587 838370 802400 893940 1888076 1976501 1238763 1037655 664474 656036 788650 781463 821015 834220 857190 862528 962038 969402 4502684 4591923 40.25 72.1 1
13:28:42 2024-01-25 620380 616732 197158 194951 306419 313634 315960 312157 206538 205151 246422 253381 286729 293042 3778608 4061354 5726233 5590091 1002207 1038927 279792 246218 256257 258858 285081 279252 277378 279358 198720 200993 665352 630036 1402637 1377698 424623 419665 606445 613532 753296 733486 783914 790799 826481 841930 809383 894786 1888076 1981895 1236844 1041362 669233 651205 783033 784048 820433 830143 857115 867639 961579 962448 4433866 4595969 40.35 72.0 1
13:28:43 2024-01-25 627508 617752 196542 195485 306992 313890 317748 314096 205576 206333 246387 252851 288429 290943 3778608 4048446 5798689 5593826 1009484 1045248 279043 247743 255863 258097 287144 277791 277768 279358 198720 200993 665352 620194 1435807 1383283 420845 420556 610743 612194 756508 738193 778113 784987 827426 840071 804608 896499 1890802 1979081 1238763 1031247 664474 654946 787530 781753 822441 835471 853792 866184 962979 966627 4443441 4595969 40.35 72.0 1
13:28:44 2024-01-25 618679 616768 197785 194951 309560 313377 315744 314096 205576 208716 247739 251272 287295 293923 3778608 4086684 5740715 5586104 996732 1042284 278466 246391 257480 258062 285392 279504 276564 277952 198720 200993 666802 627755 1460682 1379364 423420 418480 606672 615149 752193 732682 783817 787087 825568 838586 808784 893865 1885569 1979323 1233006 1044765 669233 654445 786375 786241 818653 828216 860861 868876 957729 960998 4433485 4591923 40.25 72.0 1
13:28:45 2024-01-25 623775 613226 196816 195498 306992 314625 315960 315454 205576 208898 246422 253628 287077 292118 3782745 4031154 5753074 5581657 1015410 1042284 278043 246634 254863 258858 286302 277791 278159 278965 198720 200398 671877 624196 1419762 1383283 422185 418687 609377 610860 756954 738059 781551 788745 829841 836661 802585 900681 1893460 1987538 1238763 1029043 665422 654946 784145 781463 826868 835290 851509 862528 966476 966663 4439822 4585351 40.25 72.0 1
13:28:46 2024-01-25 623113 618585 197132 195224 307093 312901 316499 312714 206039 205333 247149 252043 287478 291692 3777329 4108153 5782185 5590091 992412 1042284 279847 246634 255898 257268 287203 277791 276564 278374 198409 200993 663902 624643 1413050 1379364 422820 419072 608946 616292 752616 735876 783817 783813 824983 844558 808784 889039 1881411 1971770 1227249 1045833 666372 652554 788650 786278 818747 832256 860749 867980 956592 961621 4440147 4595969 40.35 72.0 1
13:28:47 2024-01-25 623885 617342 197642 195224 307088 315104 315960 315053 205896 209116 247149 252429 287935 291984 3784001 4024683 5763534 5595476 1014649 1041213 278272 247361 256257 258858 285294 279308 278159 278965 199205 200363 687517 622858 1416574 1383283 422185 419665 607306 610824 755836 734797 780403 792180 829218 837253 806011 900807 1894515 1992576 1246440 1033457 670191 658173 783269 781240 824521 834111 856384 868282 968456 967762 4430817 4591923 40.35 72.0 1
13:28:48 2024-01-25 616173 618112 197432 195768 306910 314883 316499 313071 206573 208716 247530 252077 287478 292743 3782735 4094285 5772860 5582121 1000325 1042063 278623 246634 255898 258460 287180 277329 277768 277917 198098 201309 653041 627344 1422205 1379364 423420 419665 611211 616329 754365 737967 783878 784085 827324 843330 805752 890462 1881411 1967878 1237311 1041287 664000 651908 790860 783827 821082 834433 858299 864948 962038 965717 4458633 4595969 40.35 72.0 1
13:28:49 2024-01-25 626703 619639 197776 194946 306415 313531 315960 315389 205576 206333 247149 252429 287042 291984 3778608 4018966 5763534 5595476 1010316 1042284 278370 247361 256257 258495 284956 279308 277378 278965 199344 200363 671152 620573 1416304 1382302 422148 419665 606240 610824 756508 733757 779294 791057 827389 836661 804033 894111 1892022 1987675 1226973 1029562 666372 654762 781923 782576 827457 835800 853333 866180 968530 966445 4437180 4589140 40.25 72.0 1
13:28:50 2024-01-25 635756 618223 198516 195785 306473 313890 316721 313071 206217 205873 247184 252429 287443 290979 3783013 4120221 5763534 5577972 998189 1039037 278501 246598 255898 258097 287180 277365 277963 279358 198581 201625 655202 627792 1417235 1381322 423420 419665 611211 616058 753830 737967 783285 784085 827911 838284 804638 891682 1878740 1962397 1223411 1041794 662583 651242 788878 784048 819851 835800 861523 867548 959310 965717 4452530 4601410 40.35 72.0 1
13:28:51 2024-01-25 621546 620373 196508 198979 306992 313669 317566 313297 206504 205295 247149 252043 287478 290894 3780147 4120221 5754253 5576732 997364 1042358 279119 246634 256257 258495 286065 277560 278159 278750 198685 201625 655202 628688 1427419 1383283 423463 419368 611211 612664 752616 737432 783841 784147 826221 838586 805439 892317 1881411 1962272 1233006 1041794 662583 650985 786970 782936 818689 835471 858411 864445 959162 966365 4490858 4603162 40.35 72.0 1
13:28:52 2024-01-25 627438 616587 197638 194229 309164 313634 315960 315978 205576 206018 247389 253102 287478 293037 3780147 4038183 5772860 5608848 1012554 1042284 277656 246704 256573 258278 285494 279540 276528 277917 198754 200398 675502 621081 1435634 1381322 421551 419665 608918 612701 756917 732682 779294 788745 825056 837190 805852 898204 1890448 1992633 1225090 1032495 669045 656036 781923 784048 822477 829527 854642 866367 967843 965261 4430893 4590301 40.35 72.0 1
13:28:53 2024-01-25 620046 617458 196751 196047 306919 314224 316721 313143 206217 208569 247530 252572 287303 291248 3778608 4096405 5763534 5576732 998152 1042358 278501 246634 256257 258858 286902 277329 278159 279555 198098 201344 656652 627792 1425812 1381322 423420 419665 611211 615856 754761 737469 783914 784085 827911 838514 806957 892354 1880075 1967878 1231087 1041813 662583 651242 788878 783691 819851 829563 858411 865060 957433 962429 4468607 4599706 40.25 72.0 1
13:28:54 2024-01-25 620569 616623 197720 194876 309155 314667 315888 315834 205730 203799 247149 252640 287478 294179 3786701 4020939 5772860 5591486 1012554 1041911 277690 246634 256292 258677 285156 279576 276528 278965 198754 200328 676951 621081 1426206 1381322 421850 419665 608484 610860 755836 732718 781589 791057 827462 836011 805815 899523 1892022 1989775 1186492 1032495 668094 654610 781598 781236 823059 834293 853390 866367 966513 966663 4424352 4597711 40.25 72.0 1
13:28:55 2024-01-25 620849 618403 197098 195794 306919 314703 318646 312642 206435 205440 247771 252315 286999 292118 3773388 4078754 5763534 5576732 997404 1038927 278549 246634 255898 258495 285980 277365 278550 278965 198443 201309 658102 628240 1415073 1382302 424021 419368 612979 612664 752230 738026 783322 784110 827462 838550 805439 891645 1880075 1967878 1245136 1041901 662583 651242 787530 782936 818689 834293 858411 862565 959590 963145 4464848 4594824 40.25 72.0 1
13:28:56 2024-01-25 625899 618223 197604 194774 307703 312723 318196 314910 205439 206307 247042 252677 287303 292487 3778608 4053615 5763534 5610217 1012554 1041250 277834 246634 256292 258495 287023 279540 276528 277530 198754 200223 672602 620637 1453894 1381322 421886 419665 606445 612664 756721 733201 779294 791057 826805 838442 805815 898213 1892022 1989812 1242602 1031028 669045 655572 781923 781827 821859 829563 853427 867021 968530 965225 4423816 4589416 40.35 72.0 1
13:28:57 2024-01-25 623587 618035 198660 195976 306802 314117 318646 313000 206401 205440 247807 252642 287199 291039 3784001 4108322 5772860 5590704 1000325 1041717 278549 246634 256292 258858 287283 277791 278962 277952 198720 201660 650182 628688 1428332 1380456 424322 419665 612113 615856 754365 738585 785622 784110 826221 838550 806422 893152 1881411 1966484 1236844 1041906 662583 652166 788878 784048 819851 834293 861395 865097 957433 963898 4464676 4602063 40.35 72.0 1
13:28:58 2024-01-25 627453 616768 197776 194405 310003 314559 315455 315762 205936 206018 250001 252712 287373 294156 3792441 4046973 5777803 5610217 1013164 1041989 277621 247553 255934 258677 285575 279540 276528 277952 198754 200398 676226 621081 1435608 1382302 422185 419483 607306 612701 756954 733237 780996 791057 827426 838442 806994 898241 1890485 1992633 1232623 1032495 668094 656536 783033 782936 823096 829563 854642 867021 968530 966663 4427253 4592228 40.35 72.0 1
13:28:59 2024-01-25 620222 618626 196508 198731 306419 313890 319548 313553 206653 206307 247807 252712 290549 290920 3781429 4114044 5763534 5595476 998805 1044580 279648 246669 256508 258346 287990 277755 277573 278145 198133 201484 662452 626621 1416874 1380343 424021 419665 611211 617583 754224 737505 783556 784085 825056 845752 807030 890415 1882749 1970671 1231442 1041794 664474 652166 789997 784048 820743 829527 858411 867021 957433 962837 4445919 4592228 40.25 72.0 1
13:29:00 2024-01-25 625444 616768 197819 194946 306992 314883 315960 314838 206263 206307 247700 252607 287269 294707 3786835 4029287 5772860 5593826 1013277 1042418 278287 247396 256581 258495 284956 279540 277768 279162 199205 200398 675502 621524 1442033 1383283 422222 419665 605403 610897 756914 733942 779294 792180 827462 835423 804675 899651 1890448 1989775 1165532 1031028 668771 655572 781923 780683 824882 834293 852178 866404 966549 966663 4436652 4588956 40.35 72.0 1
13:29:01 2024-01-25 623143 617676 196995 194951 306878 312937 316057 313804 206074 208787 247700 252220 288483 291341 3777190 4119326 5782185 5589960 995940 1042284 279581 246634 257480 257303 286159 279075 276528 278340 198720 200398 663902 622858 1416214 1379364 423120 417890 607736 616329 752230 733757 783817 783841 825568 843366 809431 890415 1882749 1977072 1234925 1044021 669521 648984 785853 784037 818689 828835 857628 869252 957397 961035 4434035 4592415 40.35 72.0 1
13:29:02 2024-01-25 624665 618326 196850 198731 306987 314883 315960 314574 206217 208822 246457 253348 286894 291826 3782820 4033292 5766046 5593750 1016175 1043395 280027 246669 257775 262870 285428 278682 278835 278821 199205 200432 677469 624186 1404911 1380456 422222 418687 608167 610860 758659 735968 781589 791057 831750 833626 804867 899651 1890448 1984714 1248359 1029562 667145 654610 781923 780278 825540 835471 850894 866367 969361 970652 4446051 4594824 40.35 72.0 1
13:29:03 2024-01-25 623587 618621 196991 195224 306419 313413 317013 313840 206251 208822 247566 252640 288150 290842 3782542 4119947 5777803 5589828 1001038 1042026 279154 246704 256870 258858 286826 278381 278159 277530 198443 201555 659552 628688 1428197 1382302 424322 419665 612546 616292 754365 738621 786254 785849 827462 843366 805815 894336 1882749 1967878 1245136 1041362 663527 653091 788878 784048 819851 836985 859493 866367 960219 966663 4474055 4601580 40.35 72.0 1
13:29:04 2024-01-25 627512 617956 197776 194405 308059 313926 315960 315978 205611 204534 247566 252886 287478 293923 3782820 4058718 5777879 5622274 1013127 1042382 277895 247778 256328 258858 286454 278538 276528 279222 198409 200887 663902 622858 1423763 1374063 421551 418687 608167 616329 758598 733237 783817 789900 827324 837226 810617 894111 1890677 1995460 1244521 1031028 669521 657705 784182 784048 825503 829455 852141 872203 967156 965261 4389658 4582600 40.25 72.0 1
13:29:05 2024-01-25 619866 617676 197441 195498 305236 315362 315960 314096 206573 208569 247949 252429 287478 292118 3778608 4108665 5790237 5585835 1000218 1041989 279670 246457 256723 258677 286777 278682 277768 278786 199866 200993 691996 627755 1429024 1391165 424623 419368 608946 610860 752616 737444 783817 784147 831713 845154 802585 892354 1887992 1965267 1215609 1038835 666161 654111 788878 779169 819851 836652 860861 861303 959503 969132 4508721 4597711 40.25 72.0 1
13:29:06 2024-01-25 622897 617412 197137 195233 306201 313926 317013 313143 206251 208822 246457 253663 287077 292946 3780042 4055488 5754253 5595254 1008137 1045415 279635 247219 255722 259444 285356 278911 277768 279555 198754 201345 666802 628688 1407397 1371844 424623 422646 610292 615825 755836 735568 786181 792180 825568 838442 809358 898204 1889334 1988512 1240683 1035440 668094 653091 783589 786889 824521 829649 857152 870115 965786 963167 4389646 4595969 40.25 72.0 1
13:29:07 2024-01-25 627245 618219 197132 195361 306992 314368 317748 315942 205542 206624 247530 252043 287478 291701 3780004 4061204 5800836 5616692 1006769 1044915 279329 247219 257302 257884 286983 278235 277820 279752 198720 200817 666802 620637 1425588 1392503 422112 419072 610238 612255 757776 738059 780403 786042 832265 844558 802585 893240 1889334 1970671 1238763 1037248 665897 656536 789997 779504 821015 836652 858411 865578 962260 970775 4502684 4602063 40.35 72.0 1
13:29:08 2024-01-25 613867 616732 197132 195224 307048 314589 316978 313035 206860 203833 247495 253628 287478 292946 3777266 4073118 5747830 5597482 1008849 1045211 279244 247810 255042 259515 286088 278466 278051 279752 199205 201907 653933 626897 1405019 1371130 424623 419865 609031 617642 757528 735867 783914 792180 824946 837190 811731 898208 1886652 1991044 1238763 1037285 668094 652166 783033 786019 823350 829491 857115 870115 965786 960767 4399025 4601410 40.35 72.0 1
13:29:09 2024-01-25 628577 618553 197128 195498 306384 315326 316022 315053 206183 204752 246422 252816 288316 291184 3783724 4052050 5799768 5599469 1013240 1046479 279775 248645 256330 258534 287791 278237 278051 279752 199205 201169 666802 620194 1444830 1383283 420918 422011 612979 613966 759098 738548 780958 789675 829877 838442 806011 898204 1892022 1981283 1238763 1034934 664474 656536 789997 783492 823023 837468 857115 865060 964418 969402 4446051 4595969 40.35 72.0 1
13:29:10 2024-01-25 616173 618585 197741 195224 306410 314332 317748 313583 206860 205151 247913 253593 287007 293992 3782855 4073043 5725956 5590091 999504 1038927 280635 247113 257266 258609 285370 279396 277235 279500 199066 200853 666802 630038 1439216 1379930 424365 419072 607306 617143 754798 733720 785585 788708 827911 843793 810543 895610 1886615 1982689 1236844 1038835 669521 650912 784182 785719 821015 829419 858411 872512 964381 955556 4436652 4598782 40.35 72.0 1
13:29:11 2024-01-25 627512 618549 197124 195498 306992 313890 316022 314586 205542 205071 247530 252559 288631 291925 3786701 4055338 5810161 5600851 1006081 1044506 276813 247778 257231 258175 286907 278163 278087 279752 199240 201169 668252 621081 1420701 1391165 421368 419665 613848 614475 756508 741607 780366 787433 829877 838550 807009 897564 1889334 1979878 1238763 1037655 665897 656572 788878 781236 823350 835471 858411 865097 963294 964570 4483846 4598782 40.25 72.0 1
13:29:12 2024-01-25 621593 613226 197741 195224 306419 313639 316464 313107 206860 208751 247184 253982 287478 291687 3771873 4073530 5728386 5578508 1002392 1042713 280455 246634 256687 258858 286190 279252 277517 279716 200743 200888 665352 629586 1475794 1381893 424549 419556 608131 615782 754094 733757 786144 790799 827911 838514 811192 894935 1888113 1979878 1236844 1041794 669997 653091 784182 786278 821015 829419 860248 870115 962979 961035 4436375 4595969 40.35 72.0 1
13:29:13 2024-01-25 627291 619237 197124 195361 306992 314368 317748 314760 205576 204752 247113 252394 287478 291253 3784001 4055338 5800836 5599469 1007515 1043588 276813 247778 256257 258097 287607 278218 278534 279680 200743 201064 657329 620637 1426014 1386372 422038 422048 611029 615221 760819 738512 782702 788708 832265 842526 806011 900393 1892022 1986718 1240683 1028757 663601 654574 784182 781790 827883 836652 853145 865060 968602 969402 4439822 4592691 40.35 72.0 1
13:29:14 2024-01-25 622663 618112 197776 194951 307347 312937 316057 314796 206217 208822 248134 251237 287478 292999 3780025 4102300 5754209 5599469 998189 1040438 279349 246374 257515 258677 285512 279075 277378 278340 198754 201345 666802 629586 1461132 1381893 424586 419296 608562 616109 753150 734650 787700 788077 827324 843366 811765 896263 1886770 1981283 1261579 1043984 669997 653091 787186 784037 821015 829455 860861 872128 962745 962429 4430688 4592691 40.25 72.0 1
13:29:15 2024-01-25 627512 617644 197124 199041 306992 314589 317748 314096 206183 203833 246422 253239 287129 291221 3789403 4048446 5791510 5589715 1013277 1040438 278043 248161 255077 258139 287288 277365 278159 279555 198754 201028 665352 622580 1426758 1385829 422863 422048 611065 613814 760819 741118 782516 790799 831640 838811 806011 899523 1895861 1982689 1214967 1032495 665422 656536 788878 783492 825503 836652 855250 865060 965786 969402 4449537 4598782 40.35 72.0 1
13:29:16 2024-01-25 619133 616768 197780 195374 308619 313890 316022 315053 206217 204864 247913 252816 287007 298504 3784001 4078867 5735558 5586104 1000926 1042358 280201 246634 256652 258858 285432 279075 277699 277917 198720 200993 666802 629586 1421661 1380456 425720 420744 608957 614328 754149 733858 788300 789680 827837 843793 809358 899523 1886615 1982652 1238763 1038023 669997 653091 784145 786332 823350 829527 858136 870152 965786 955593 4424093 4598782 40.25 72.0 1
13:29:17 2024-01-25 625404 618071 197437 195502 306415 313890 317748 315978 205576 204468 247739 251622 287478 292082 3782782 4078702 5800836 5593472 1001722 1042284 277860 247361 256687 258062 287382 277791 277768 278012 199365 200432 657329 621081 1422569 1392503 423420 420141 611887 613637 756508 737930 781403 788553 832119 844376 804148 894261 1885569 1967878 1240683 1038722 666372 655999 788878 779169 821015 836652 858411 862565 962297 968716 4505660 4602063 40.35 72.0 1
13:29:18 2024-01-25 623817 617853 197432 195224 308615 313413 318501 313071 206217 203833 246422 252851 287242 292739 3782933 4051508 5744883 5593939 1008209 1042284 277690 247743 255863 258858 286065 278414 277768 278357 197548 201625 650182 625113 1443173 1370171 422820 419937 609031 617587 760819 736141 786054 792033 825421 839030 811620 900770 1890802 1996044 1234925 1035440 669233 653054 784145 786368 825467 829795 857152 872826 967156 961035 4380259 4591923 40.35 72.0 1
13:29:19 2024-01-25 626772 616768 197124 195493 306384 314368 316022 315497 205542 204894 247530 251832 287303 291280 3784001 4049484 5809106 5600851 1009857 1044506 276813 247361 256687 258097 287180 279042 277768 279555 198754 200993 666802 620194 1420023 1388558 422185 419665 611211 610897 756028 740088 783385 787321 833961 843185 805841 896738 1892149 1981895 1240683 1033230 664474 657967 790860 784048 823642 836985 855896 867548 964418 970088 4449227 4595969 40.25 72.0 1
13:29:20 2024-01-25 618292 617956 197613 195361 308647 313890 316022 314096 206716 208488 247739 253593 286607 293987 3777416 4073043 5735558 5590091 1003861 1042358 280236 246634 256292 258858 285695 279308 277378 279752 198754 201309 666802 629135 1425184 1374063 425528 418687 608167 615383 755298 735318 788225 793054 829527 843793 809247 899411 1890802 1986916 1238763 1039877 669521 651908 784182 787519 825693 829527 858411 872788 965786 962983 4411484 4598505 40.25 72.0 1
13:29:21 2024-01-25 622339 616768 197604 195356 306730 312901 320001 314096 206074 204434 247149 252851 287443 292536 3782933 4049621 5770633 5609966 1010040 1042284 277656 247952 255863 258858 286302 278646 277963 278379 197548 201625 656652 623298 1415484 1370171 422222 419901 607622 617642 758561 735881 782729 791057 825568 837190 813278 901944 1892246 1997573 1229168 1034082 669712 656342 785816 785147 825503 829491 852747 872488 967881 963789 4373646 4589416 40.35 72.0 1
13:29:22 2024-01-25 618358 619196 197741 195361 306419 315362 315960 315053 206074 208387 247739 252043 288362 292118 3791184 4096208 5782550 5585684 1003147 1042284 278501 246598 257515 258460 286741 278254 277768 279608 199205 200049 678401 622858 1430370 1392503 424476 419665 609844 611761 754365 737990 783817 785257 832338 845154 804867 894504 1892246 1968967 1221155 1039877 667324 656624 790334 781606 820942 838428 860103 864171 960183 971214 4511941 4611435 40.35 72.0 1
13:29:23 2024-01-25 628045 616768 197467 195485 306419 312646 317013 314096 206217 204928 246457 253409 287443 292946 3782933 4052500 5763534 5618003 1010316 1042284 277656 247778 256461 258858 286741 279111 277768 278409 198098 201309 651611 622375 1452712 1373089 422222 419901 610292 617204 759171 735876 782729 792180 825721 837190 811805 899651 1886652 2003222 1229168 1036414 670952 656342 786375 788242 828046 832256 855162 872751 966476 963862 4373719 4589416 40.25 72.0 1
13:29:24 2024-01-25 612997 619237 197467 195224 306419 315362 315960 315053 206217 208680 247949 252077 287295 291790 3784001 4096768 5782185 5576732 998152 1042382 279349 246598 256723 258677 285980 278646 277768 278573 199727 200398 669702 626897 1422713 1388558 424623 419665 611211 613569 755436 738621 783878 786405 829877 844558 804405 893105 1882749 1966484 1246440 1044062 665422 654946 788650 783381 820359 837763 863321 865691 957360 965261 4497067 4598782 40.35 72.0 1
13:29:25 2024-01-25 627240 616768 197647 194300 308511 313377 316022 315942 206187 204434 247184 252816 287007 292532 3787960 4059435 5772860 5610217 1012554 1042026 277690 247396 256257 258677 285526 279540 277768 277530 199379 200398 675502 621081 1442390 1381322 422820 418652 607306 612664 756324 734834 781870 792742 829218 838478 807030 901326 1894515 1989812 1225090 1032495 670191 658678 783827 782826 825693 835362 857495 867452 972665 968607 4442878 4603440 40.35 72.0 1
13:29:26 2024-01-25 618806 618585 197158 195493 309556 313270 317013 314096 206716 204434 248205 252851 288386 291052 3784001 4120061 5791510 5599469 995351 1044705 278501 247581 256328 258097 287787 278414 277378 278409 198581 201660 663902 626451 1417653 1381322 424021 418652 611248 618080 755836 737505 786218 784110 825019 844964 811768 891682 1882749 1974077 1225330 1042041 665422 652907 792827 788478 823276 834148 862705 870040 961765 967087 4452270 4601580 40.25 72.0 1
13:29:27 2024-01-25 625365 619351 197776 195498 305956 315482 315960 314329 206217 209116 247566 252816 287626 292883 3787960 4015151 5763259 5600851 1013202 1042284 278078 247223 256292 259766 284992 279540 278159 278965 199205 200993 669702 622858 1416574 1383283 423420 418652 608167 612194 756346 736921 781589 793305 832338 835387 804069 901609 1892022 1987675 1182860 1026566 666372 655073 784182 783134 830509 837653 853942 864948 971284 969366 4446368 4598782 40.35 72.0 1
13:29:28 2024-01-25 623587 618585 197299 195498 307347 312901 316499 314096 206640 206018 247739 252464 288351 291746 3787960 4119947 5791510 5599469 992449 1044705 278501 246704 256687 257700 287584 278450 277056 278409 198581 201660 655202 625113 1418453 1378491 424021 419665 610311 618080 754761 737967 785908 784074 826738 846948 811805 890378 1881411 1974272 1231087 1045022 668094 652655 788320 786368 818689 834616 865587 872488 959310 964349 4443441 4605106 40.35 72.0 1
13:29:29 2024-01-25 624775 618322 197815 194951 309083 316835 315960 315497 205611 208822 247318 252607 287303 291807 3787960 4022506 5772860 5600851 1010241 1038927 278311 247495 256292 258858 285054 279540 277768 278965 199240 200398 665352 621969 1407318 1382302 423120 418652 607306 612181 756382 735876 781589 793305 829877 835976 805852 902609 1890485 1990496 1226973 1028794 668094 656036 783827 781827 827297 836062 852612 868169 973738 971214 4443098 4606283 40.35 72.0 1
13:29:30 2024-01-25 622963 617617 197441 194955 307347 312937 318799 314766 206183 209045 247184 251307 287303 291936 3777341 4108135 5768750 5593750 995940 1042284 278501 246598 257551 258139 286302 279540 277378 278483 198754 201344 680758 627926 1442592 1379364 424021 419368 608167 615825 753296 735968 783878 788150 827911 846188 811805 892989 1881265 1979878 1236125 1043278 669997 652655 786412 784110 821015 829491 860140 869252 964739 965680 4443188 4603440 40.35 72.0 1
13:29:31 2024-01-25 627056 617458 197372 199316 306992 314883 316022 314730 206251 206307 247149 254195 287478 291669 3782631 4050041 5782185 5589715 1014724 1043156 278501 247987 255112 258858 287180 277791 278159 279358 198789 201028 665352 620130 1418829 1383283 423420 420563 612546 613569 763395 739954 783259 788745 832338 838442 802329 898937 1892022 1982689 1238763 1031028 665146 656536 787725 783492 825540 834791 855896 865134 965786 969402 4456014 4606283 40.35 72.0 1
13:29:32 2024-01-25 618292 616587 197711 195153 309601 314224 316721 314796 206251 208822 248716 252572 288089 294120 3777303 4095321 5735558 5593939 1002430 1042284 282807 246426 256687 258858 285428 279308 277768 279555 199157 201028 665352 628688 1409624 1377411 425528 420556 608167 614548 755436 733757 788529 791909 827462 838586 809431 897835 1886652 1982873 1238763 1037322 669045 652166 783033 786368 823059 829563 857800 868169 965786 955556 4411459 4602993 40.35 72.0 1
13:29:33 2024-01-25 627150 617967 197681 195493 308470 314703 315636 315575 205576 205071 247566 252043 287303 291826 3784001 4066662 5806025 5600851 1004650 1042382 276779 247431 257119 258097 286978 277827 277768 277530 198754 200852 666802 619607 1440625 1390529 422820 419072 610311 610860 756508 737469 782702 784110 834735 845752 804296 894401 1886652 1968967 1238763 1037322 666372 656572 788878 780646 823350 835378 858411 865097 963052 964304 4511847 4602917 40.25 72.0 1
13:29:34 2024-01-25 620747 618181 197677 195498 308728 314445 318421 312892 206757 205440 247562 253593 286573 292532 3782952 4065262 5744707 5589942 1008126 1041545 278549 247396 255112 258858 286302 278359 277378 277530 198754 201660 657424 626897 1433508 1369899 424623 419937 607586 617642 756382 736654 786218 792180 825568 838442 811805 896801 1886652 1994046 1223617 1035440 668094 652655 783589 787519 827297 829100 854679 870525 966513 962465 4358100 4588251 40.25 72.0 1
13:29:35 2024-01-25 628455 619541 197295 195485 308728 314703 317748 315065 205405 206454 247771 251904 288281 292082 3771910 4073226 5796706 5593750 1003898 1042284 279581 246634 256758 258097 286777 277863 277768 277638 198720 200223 687101 621081 1426365 1392503 424322 419368 608957 610860 754365 737967 783817 784147 834144 845752 804867 892989 1889334 1962309 1230400 1038060 666161 655536 788878 780683 821015 838428 859493 865134 960219 969402 4508721 4601304 40.25 72.0 1
13:29:36 2024-01-25 626623 617910 197612 195356 308651 312651 319097 314395 206114 204399 247042 253597 287303 292223 3782933 4038146 5772860 5610160 1009596 1041545 277427 247814 256213 258858 286338 278450 277378 278414 198271 201344 653041 621081 1420721 1373089 422222 419937 608920 617642 760283 735876 782766 792180 820378 838442 811805 898076 1889334 2001313 1252961 1032495 670474 656536 785853 786368 826711 829527 854642 870525 966549 966663 4373795 4589416 40.25 72.0 1
13:29:37 2024-01-25 617662 616768 197475 195701 306811 315554 317530 313809 206401 205440 248190 252642 288098 292132 3789543 4094285 5779985 5573690 998752 1048742 279458 246634 256652 258858 286016 277560 278943 279752 198720 201625 653752 628688 1443895 1383283 424623 420854 612979 615819 755836 740714 786181 786368 828596 844558 808784 895661 1882749 1970671 1233006 1044040 664474 654018 789997 783691 821015 836652 860103 867601 960146 965225 4471054 4605348 40.25 72.0 1
13:29:38 2024-01-25 625365 613226 197776 194405 307808 314332 317530 315726 206343 206453 247771 252677 287338 293744 3792253 4045633 5779985 5608848 1011832 1043357 279847 247361 256472 258858 285392 279576 277342 279555 199344 200363 671152 621524 1422023 1382302 423420 418652 609437 613569 756917 734797 783817 793305 829804 838442 806994 901014 1892022 1992056 1226973 1033966 669521 656536 784145 782936 825467 836062 855250 867639 970698 969402 4433883 4595969 40.25 72.0 1
13:29:39 2024-01-25 620145 618585 196542 195581 306384 313854 316978 312714 206619 206272 248432 253904 289565 290797 3792253 4130806 5779985 5589640 998077 1042284 278618 246669 256546 258858 287990 277560 278159 278374 198547 201625 650182 627792 1411975 1381322 424623 418652 613848 618080 755972 738585 786181 786315 829841 846948 808784 891766 1882749 1972069 1217654 1041794 664948 654018 791117 784037 823350 834256 860861 868876 958371 963826 4449227 4605348 40.25 72.0 1
13:29:40 2024-01-25 625365 613226 197810 195361 306419 315807 315960 315497 206217 203799 247913 253137 289023 295175 3792441 4031304 5773648 5605508 1015448 1046734 278239 247361 256652 258858 285717 279360 277111 279555 199170 200363 674052 620497 1431636 1383283 423420 418652 606672 613532 758865 734797 781551 793305 829841 838550 808784 899576 1894714 1994046 1165532 1032495 669997 656536 783033 783492 824600 836652 857152 869495 969324 968716 4430422 4595969 40.35 72.0 1
13:29:41 2024-01-25 621704 619237 196551 199041 306380 313926 316721 313547 206573 209045 247530 252429 287295 290915 3793658 4108077 5784857 5590091 998189 1044234 279847 247255 256617 258858 287787 277329 277679 279752 198685 201309 661002 627792 1421886 1380456 424623 420854 612979 617642 756508 738585 786181 786315 829254 846948 808784 893790 1882749 1972069 1245136 1043278 665422 653091 791117 786278 821015 835471 862776 867639 960183 965225 4455298 4605348 40.35 72.0 1
13:29:42 2024-01-25 627517 613226 197642 195224 306419 315584 315672 315942 206183 203833 248134 252816 287007 292394 3789630 4026636 5780727 5618003 1010203 1042284 278307 247691 257231 258858 284521 279468 277768 279358 199379 200853 681301 621835 1426570 1383283 423420 421304 608167 612664 756954 736921 783259 793305 832302 837815 807030 902288 1894714 1991909 1228856 1029562 668094 656500 786412 782381 827883 837835 853390 867639 970698 969402 4439822 4595969 40.35 72.0 1
13:29:43 2024-01-25 622016 618553 197167 194955 307338 312866 316499 314096 206217 208822 247495 251272 288689 292082 3784001 4116994 5803668 5603258 994520 1042284 278571 247361 257480 258093 286656 279360 277111 278340 198720 201309 663902 626567 1413408 1379364 424623 419665 609377 616872 754365 737444 788034 786332 827911 846787 811805 893096 1882749 1977072 1236844 1044877 669997 654574 788310 787482 820743 829455 862626 871107 960183 962800 4437256 4595969 40.35 72.0 1
13:29:44 2024-01-25 625243 616732 197162 199041 306992 315326 317748 314287 206183 204434 247184 254195 287443 292739 3789403 4030188 5744594 5609966 1016904 1042174 280027 247219 256687 259587 284920 278682 278678 278786 200885 200363 678945 621969 1418679 1383410 423310 418652 608167 612664 756917 735959 782702 793305 829877 837226 806994 903610 1894714 1990496 1250278 1029562 669997 656500 784145 781827 827883 837835 854368 867639 970734 969402 4449227 4602063 40.25 72.0 1
13:29:45 2024-01-25 622016 616732 197570 195224 307308 312901 316464 314096 206217 208858 247704 251272 288098 292355 3778608 4113707 5790237 5602980 994520 1042137 278640 247219 257915 257884 287130 279075 277378 278409 200616 201380 662452 625986 1419762 1380456 424021 421777 611930 618080 758218 734988 787335 786130 827911 846948 811155 890383 1880212 1971403 1231087 1046255 667619 652655 790846 787519 819851 829527 862700 869870 957433 962429 4439822 4598782 40.25 72.0 1
13:29:46 2024-01-25 623849 616732 197162 195772 306703 315326 317748 315017 206251 203833 247530 254408 287186 292118 3782933 4026641 5754209 5608416 1017552 1045211 278431 247255 255006 259551 286088 277648 278550 279162 199379 201484 666802 624972 1412496 1383283 424021 421155 611175 615550 761398 738840 783817 793305 833517 838140 804602 902251 1894714 1986718 1246440 1028026 667619 656500 784182 782936 829058 836002 853353 866984 970734 970063 4439822 4591923 40.35 72.0 1
13:29:47 2024-01-25 618806 618076 197128 195361 308683 312937 316756 314060 206217 209116 247530 252077 288281 291601 3777303 4120137 5782185 5597482 996614 1043395 278431 247255 256581 257919 287229 279130 276969 279752 200318 201590 656652 626897 1411975 1382424 424476 420854 612979 618080 755836 742279 787551 784110 827426 847546 809395 892989 1882749 1973469 1252961 1041794 664948 654018 791117 785220 822766 835800 860861 869495 957397 965944 4455450 4602063 40.35 72.0 1
13:29:48 2024-01-25 623849 613226 197776 195498 306384 315326 315960 314658 206217 206598 247530 252816 287007 298504 3787960 4015188 5772860 5593826 1016866 1044882 280945 247878 256941 259515 285249 279396 278051 279322 199692 200853 672602 622858 1418012 1383283 423420 418652 608994 612591 758659 737146 783259 796419 833481 837190 805852 902325 1895898 1990496 1250278 1029562 668094 656036 784182 782936 828470 837835 853390 867639 971458 969402 4449227 4607871 40.35 72.0 1
13:29:49 2024-01-25 623550 618112 197741 194951 309565 313377 316499 314538 206538 203833 247530 251765 287478 292118 3782707 4114482 5759431 5595476 996652 1042284 281430 247113 260633 258609 285922 279360 277625 279752 199240 201450 665352 627678 1474033 1382302 424623 419665 608957 616946 755874 735839 786181 789864 828074 846911 811805 895610 1885428 1980607 1233006 1044021 670952 654018 787530 786368 821015 829527 860103 870525 963016 963826 4439822 4598782 40.35 72.0 1
13:29:50 2024-01-25 627512 618590 197132 195498 306415 314368 317748 314796 206074 205071 247149 252816 287478 291851 3784001 4061429 5800836 5593788 1006798 1042382 276913 248161 256835 258211 287486 278591 278123 279752 199240 201204 666802 620637 1449986 1385829 422002 418687 612979 615419 760782 742135 783259 788672 832265 843366 809383 900376 1890677 1979878 1238763 1037132 665897 658469 790557 782936 823059 836652 860248 867639 964418 964606 4474427 4605348 40.35 72.0 1
13:29:51 2024-01-25 620932 613262 197741 195361 310074 314368 316978 312851 207009 208716 247149 253628 286607 292739 3786701 4061772 5728499 5580712 1003823 1042284 279888 246634 255147 258858 285178 278823 277481 279716 200601 200888 665352 629511 1455531 1380911 426133 420854 608404 616329 754365 735318 789689 792490 827389 843330 811805 898204 1888113 1981283 1238763 1038835 669997 653091 784182 786278 823023 834256 858835 871394 965786 955556 4430855 4602063 40.35 72.0 1
13:29:52 2024-01-25 618292 613226 197737 195361 306454 314081 316022 314132 206716 205151 247530 253416 286260 298154 3781303 4074522 5728071 5578508 1003823 1042284 280201 246634 256508 258858 285401 279111 277378 279752 199066 201380 666802 627683 1442221 1376531 426436 422048 609272 616109 757848 735729 789652 793305 827426 838550 811765 900393 1886615 1983416 1233006 1038395 669997 653091 784182 788672 824410 829563 858411 872826 967156 961035 4411407 4598782 40.35 72.0 1
13:29:53 2024-01-25 628045 616768 197124 195498 306371 313890 317748 315978 206152 204434 247913 252043 287513 291880 3782933 4080374 5801893 5609966 1006081 1045411 277656 247361 257480 258495 287180 278450 278159 277943 199032 201344 665352 621594 1430530 1393145 422527 420854 612400 614328 759076 742172 783393 789675 834735 845154 807030 898204 1893497 1981283 1238763 1038835 667324 658286 791117 782936 824262 837806 863337 867639 965101 970136 4513548 4608147 40.35 72.0 1
13:29:54 2024-01-25 622016 618322 197780 195502 306485 313890 317048 313107 206751 204434 249564 253628 287478 292946 3787960 4071045 5763534 5618227 1013277 1042358 277656 247999 256508 258858 286942 278646 277183 279257 198754 201168 666802 621081 1423733 1380456 422863 422946 610292 618006 760745 735766 786017 793157 830226 842599 813535 901609 1892022 2001835 1246440 1033966 671908 658469 788272 785776 827883 834256 855933 869252 969055 966663 4386503 4595969 40.25 72.0 1
13:29:55 2024-01-25 619009 618117 197750 195498 305494 315843 316022 314096 206716 208605 247949 252816 287303 292623 3787960 4084664 5773118 5590091 1001038 1039001 279810 246669 256723 258858 286857 278646 278159 278965 199727 201028 668252 628233 1429816 1391516 425831 421377 613809 615825 755687 741653 788300 788562 833334 847474 807121 896924 1886652 1967878 1228621 1041683 665897 654574 788878 783492 823425 837217 862013 866367 961579 968716 4505660 4611435 40.25 72.0 1
13:29:56 2024-01-25 628577 616732 197432 195228 308314 312901 316978 314987 206217 205071 247530 252851 287443 293055 3787960 4038108 5772860 5609853 1011832 1042358 277860 247431 256292 258858 286705 278646 276564 278993 198720 201309 666802 620637 1446276 1377971 423420 419937 608451 617859 762333 734727 786054 792632 830263 841407 811620 904680 1893497 1995460 1248359 1032495 672794 659439 784182 784074 827883 834256 855747 870525 967917 968031 4392794 4592691 40.35 72.0 1
13:29:57 2024-01-25 618292 617676 197437 195498 306992 315879 315987 313840 206573 208716 247949 252429 287513 292209 3793366 4096126 5782185 5586104 997364 1042284 281828 246669 256687 258495 286745 278646 278159 278573 199157 201028 653041 628688 1438514 1386591 424623 418652 612979 616329 755948 742260 790554 790525 833401 846277 809457 897414 1884171 1969835 1243179 1043278 665422 654482 792550 787396 821015 835967 862626 868635 963016 966663 4483646 4608147 40.35 72.0 1
13:29:58 2024-01-25 627150 616732 197785 194951 310473 313890 315672 315978 206217 204752 247566 252851 287478 292946 3782782 4059358 5772860 5617889 1013277 1042284 277849 247396 256292 258858 286741 279540 276528 278457 199379 201028 681120 620637 1416631 1379364 423120 419570 608167 617370 760283 734921 783593 793054 831959 843523 810433 903346 1897412 1998081 1225090 1033457 671430 656572 786412 785776 827810 834256 857190 871181 969361 970739 4392794 4586078 40.35 72.0 1
13:29:59 2024-01-25 619748 617635 197750 198965 307312 315915 315960 315424 206538 209080 248716 252640 287513 292532 3793366 4084664 5791510 5595476 1003898 1042026 279384 246634 257480 258677 287059 278646 278159 279358 199692 200363 661617 624529 1440085 1392503 426133 418358 611211 613569 755157 742925 783914 788708 834994 847364 808195 896537 1890802 1968436 1228856 1041362 667324 657275 788878 782936 821015 838875 864554 865060 961579 968716 4515066 4611435 40.35 72.0 1
13:30:00 2024-01-25 626291 616732 197608 195361 307813 312901 316499 313738 205576 206598 247530 252851 287478 292830 3784001 4038146 5772860 5609853 1012554 1042358 279581 247778 256472 258858 286741 278682 276564 278409 198581 201309 674052 620637 1427691 1374063 423420 419937 607622 618080 760822 735054 783878 792470 827426 838514 814082 903308 1894948 1997573 1244521 1032421 671908 657784 785259 784037 827883 834293 855933 875059 969288 966663 4392714 4591952 40.35 72.0 1
13:30:02 2024-01-25 618292 617417 197604 199050 306955 315843 315987 314096 206895 208751 247949 252538 287478 292623 3787960 4096405 5772860 5586104 997364 1042284 279598 246634 257266 258858 286302 278254 278943 278769 198754 201625 669702 628688 1442601 1383283 425831 418652 612979 614511 754761 740787 786776 788745 832338 845752 806994 896499 1889549 1971770 1225090 1041757 666372 654946 790334 787396 820978 837181 862013 866984 960256 968460 4492812 4615702 40.35 72.0 1
13:30:03 2024-01-25 627245 616768 197475 194951 308063 313634 316057 315978 205611 204752 247495 252816 287443 292209 3782782 4038071 5772860 5618227 1011832 1042284 278078 247396 256292 258858 285780 279540 276564 278017 199379 200398 678945 620194 1422610 1380456 423420 418723 608167 614511 761398 734921 783259 793305 829914 838586 810345 896690 1894515 1998245 1165532 1034657 671430 657821 784145 784011 827457 836543 858262 870115 971458 969402 4445774 4608147 40.35 72.0 1
13:30:04 2024-01-25 623113 617967 196987 195498 306410 313413 318501 313840 206653 203867 247566 252816 287295 290943 3784001 4111746 5782185 5595476 998189 1043395 278536 247396 256292 258495 287584 277560 277768 278409 198409 201519 653752 626897 1421523 1379364 424623 418723 612979 618080 756508 738621 788567 785257 827426 845000 811192 893026 1882749 1974272 1225330 1047329 668755 654946 792203 788516 821015 834111 865005 872601 957433 965261 4449844 4601580 40.35 72.0 1
13:30:05 2024-01-25 623922 613262 197681 195493 306419 315584 315960 315978 206217 204434 247566 252851 286607 291807 3782933 4023837 5778069 5618003 1013164 1042284 278501 247396 256292 262537 284992 279540 278159 279358 199692 201121 669702 621835 1424388 1383283 424021 418723 608212 614040 758598 736925 783817 793305 834465 838478 808821 899317 1895861 1992362 1226973 1031028 670191 659615 787493 783974 830198 839021 855138 870003 974142 972115 4449227 4609542 40.35 72.0 1
13:30:06 2024-01-25 621299 617310 197167 198726 308651 314665 317048 314132 206573 208858 247949 252851 287225 290979 3784001 4122261 5791510 5600851 992486 1039001 278592 247396 256723 258097 287180 278682 276988 278627 198789 201519 653041 626434 1414842 1381322 424623 419665 611248 618080 754900 736948 787335 787556 826805 848813 811805 893115 1882749 1977072 1234206 1041727 670952 656772 790860 790762 823350 829383 865789 872601 962038 965717 4446170 4598782 40.35 72.0 1
13:30:07 2024-01-25 628665 617517 197132 199005 306992 315584 317748 314215 206286 208894 246422 254052 287478 292118 3787960 4026515 5782185 5593826 1015393 1041989 278740 248161 255112 258858 287288 277827 278159 279358 198789 201309 665352 622449 1414813 1386232 422820 420895 613848 615892 761398 742098 782702 791057 833554 843330 807030 899688 1892022 1980644 1240683 1035440 666835 659439 790557 786130 828046 838875 858299 867527 965712 972151 4465597 4601580 40.35 72.0 1
13:30:08 2024-01-25 618288 617077 197642 195914 306419 314847 316057 313840 206895 205190 247949 253663 287077 293997 3780042 4074522 5735558 5593958 1005969 1042284 281271 247396 255112 258858 285428 278646 277378 277917 198754 201695 657424 626004 1420526 1370171 424623 421227 608946 618080 758659 736921 787932 793033 826738 838478 814113 899688 1890677 1994046 1245769 1035776 669045 652655 784182 788708 827883 834025 858835 876974 968530 963716 4377169 4605071 40.35 72.0 1
13:30:09 2024-01-25 624475 616768 197613 195498 309342 314739 315960 315978 205931 208858 247913 252222 287295 292532 3787960 4081445 5796706 5592870 1001722 1042284 278723 246634 258061 258495 287000 278450 277768 277952 198754 200398 684201 620497 1410500 1392503 424623 419665 610726 612701 755436 738548 783322 787556 834735 845000 802329 895056 1886652 1966484 1213726 1038835 668094 656572 789997 783134 821015 837842 863246 868169 964776 972151 4518557 4619002 40.35 72.0 1
13:30:10 2024-01-25 627365 616469 197780 195361 306450 312937 320184 314096 206183 204434 246457 253628 287242 292873 3784001 4061772 5772860 5610217 1011832 1038964 276848 247605 255934 258858 286441 278450 276564 279028 198754 201063 663902 621081 1443757 1374063 423120 419937 607658 617642 760819 735355 783322 792180 826841 838478 814082 902511 1892022 1995460 1250278 1033966 671430 658506 784182 784110 827883 834025 856580 870525 971210 971362 4395935 4596864 40.35 72.0 1
13:30:11 2024-01-25 620218 613087 197681 199145 306992 315843 315960 313619 206446 205440 247913 252640 287478 292739 3796254 4106158 5778069 5593901 997364 1044891 279384 247396 256723 258858 286942 277170 278747 277952 198789 201660 662452 628688 1425115 1382302 425831 418687 613848 617204 755836 742399 790887 788150 829950 845752 809395 897564 1885312 1970671 1243179 1044021 665422 652691 791117 784074 821015 836002 862663 867639 963052 968460 4507660 4618517 40.35 72.0 1
13:30:12 2024-01-25 627475 616587 197716 196064 308204 315039 316978 315978 205611 204752 247184 252642 288106 292946 3782565 4052500 5772860 5611574 1012554 1042284 277690 247431 256292 258858 286768 279540 276599 278145 198789 201121 675502 620637 1422365 1381322 423420 419937 608327 615892 760822 735355 783259 792180 829645 838550 811805 899688 1895898 1995189 1165532 1032495 671908 659439 784182 784037 825540 836062 857800 866751 970771 968716 4430660 4606283 40.25 72.0 1
13:30:13 2024-01-25 620050 616623 197707 196598 306955 315374 318646 313082 206895 209080 247949 252816 287478 291945 3787960 4084437 5784936 5585722 997364 1045322 279349 247361 256652 258858 286302 277791 278747 279358 199032 201660 655202 629135 1451660 1383283 426133 418687 614283 616292 755836 742362 788492 788745 831640 845752 806994 895647 1882749 1970671 1234925 1044021 665422 654946 788878 785719 822252 835967 862626 867601 960183 966663 4483646 4623243 40.35 72.0 1
13:30:14 2024-01-25 628867 616591 197681 194845 310254 314410 318160 315798 206112 206453 247669 252851 287199 292196 3796375 4049671 5782185 5618227 1011757 1044975 278043 246669 256472 258858 285610 279540 277677 279555 199344 200398 676951 621524 1453715 1380456 424021 419865 608599 614475 760247 735964 783817 794996 831676 838550 809358 897965 1895861 1996843 1242602 1032495 671908 658935 784145 786278 827883 836652 858184 872128 966549 968716 4421010 4616698 40.35 72.0 1
13:30:15 2024-01-25 619903 618219 197604 195498 306955 315699 317711 314395 206722 205440 249380 252642 288631 292082 3789403 4117851 5782185 5585722 997364 1042358 279384 247407 256437 258858 286266 277791 278550 278965 198754 201590 662452 628688 1428081 1383283 425831 418652 613848 615856 755836 740751 787335 788745 832265 846948 806994 895647 1885428 1967878 1248359 1043278 665422 653613 789735 784048 821015 837770 862626 867601 963016 968031 4502191 4624807 40.35 72.0 1
13:30:16 2024-01-25 628493 618228 197638 195175 310478 313482 318196 315870 205936 204683 247562 252677 287199 292882 3790945 4060872 5773118 5627605 1010316 1042284 277586 247743 256257 258858 286298 278646 276492 279224 198754 201309 657329 621969 1440728 1377971 423420 419937 609031 617642 761324 735355 785494 793305 829804 841297 811805 900968 1892022 1995460 1203822 1032495 671908 659439 785853 784074 830235 835471 857800 869252 970734 968716 4411645 4595969 40.35 71.9 1
13:30:17 2024-01-25 619778 616473 197750 196429 306771 317100 318051 314478 206722 205440 247807 252677 287303 292656 3796254 4096367 5794557 5590091 998790 1042358 279810 246598 256723 258858 286705 278218 278943 279358 199344 201309 665352 628688 1415270 1387217 425831 418687 612979 615383 755836 742098 786776 788745 832302 848146 806386 898204 1885276 1967878 1223207 1043278 665888 654574 789997 784048 821015 837181 862663 867601 961579 969402 4512291 4617512 40.35 71.9 1
13:30:18 2024-01-25 628577 613262 197613 195220 308028 313603 318574 315690 205976 206598 247771 252712 287373 292454 3792253 4055174 5807406 5627329 1012554 1044138 279631 248126 256652 258858 286736 278610 276528 278409 199088 200993 665352 620637 1417293 1377971 423420 419937 607549 618080 761361 735876 783285 793033 828632 838478 813535 902288 1892022 1998292 1226973 1032495 671908 659439 784182 784110 827883 835471 857152 873343 969324 968031 4415027 4595969 40.35 72.0 1
13:30:19 2024-01-25 618292 617676 197780 195777 306160 315879 317748 314096 206653 205946 248432 252572 287338 292702 3796254 4099186 5772860 5590091 997364 1042358 279740 247113 256581 258858 286266 278414 278747 278965 199344 201625 674526 628688 1426641 1383283 426436 418652 612979 614475 755298 741837 786181 788745 832265 846948 805778 895652 1881228 1968067 1246440 1041794 665422 653613 788878 783691 821015 837181 862626 866329 961579 969132 4499230 4624324 40.35 72.0 1
13:30:20 2024-01-25 626618 616732 197608 195498 306384 312937 316978 314096 206217 204434 247283 253137 287234 292690 3791974 4066025 5779985 5618227 1014447 1042284 277621 247361 256257 258858 286360 278610 276492 278409 198720 200993 666802 620637 1448475 1376992 423420 419937 607586 617642 760822 735839 783817 792180 828632 838478 812923 899651 1892022 1995460 1242602 1031983 671908 658469 784182 784037 827883 836652 857152 869252 966513 968031 4411605 4592691 40.35 72.0 1
13:30:21 2024-01-25 618071 618285 197441 199149 306987 315362 315960 313583 206538 208680 247495 252429 288072 292547 3804690 4096253 5790126 5590091 997364 1041911 280005 246634 256687 258495 286302 277827 278943 279486 198789 201625 665352 628688 1413168 1383283 426466 418687 613848 615387 755836 742888 788225 788745 832302 848292 806957 895647 1886379 1967878 1225090 1041794 665422 656231 789997 784048 821015 837806 862663 866329 961579 968716 4502191 4614727 40.35 72.0 1
13:30:22 2024-01-25 627067 617853 197750 195368 308305 312580 316499 315978 205576 204718 247149 252816 287443 292623 3793658 4046674 5811499 5626252 1012554 1042284 278043 248471 256475 258858 286280 278646 276528 279419 200885 201556 663902 622338 1428680 1372115 423420 421191 612979 618080 761398 737967 783914 793305 828632 838478 814113 904440 1889334 2001129 1233006 1035440 671430 655999 787530 788635 827883 829491 855896 873079 970446 966627 4380259 4602063 40.35 72.0 1
13:30:23 2024-01-25 626623 617381 197475 195498 306415 312901 317013 314096 206039 204434 247149 252886 287007 292532 3786701 4049107 5777740 5622123 1009651 1038044 279847 247743 255898 258858 285967 278414 277517 280306 198374 201484 657329 621081 1422784 1372620 423750 420563 609413 618464 760822 735876 785867 793305 826221 838478 814113 904440 1890404 1998292 1229168 1032495 671430 657697 786412 784110 827883 829527 855896 871801 969324 966663 4383388 4592691 40.35 72.0 1
13:30:24 2024-01-25 619342 616732 197162 195373 306992 314487 315960 314096 206538 208569 247913 252429 287007 292118 3787960 4098862 5790237 5589828 997326 1038780 280074 247219 256581 258677 285512 278218 278747 278769 199796 201768 650182 628233 1429178 1383283 425831 421450 612190 614475 754900 741800 786181 788708 834735 846948 804638 895610 1881228 1967878 1223207 1038937 665422 654574 788878 783492 821015 836002 862626 866329 959125 968031 4505660 4617512 40.35 72.0 1
13:30:25 2024-01-25 627067 613231 197475 195087 307843 311631 316499 315497 205896 204434 247149 252886 287007 293127 3784001 4059360 5778418 5622697 1009651 1040659 279453 247775 256330 258716 286736 278270 277768 278409 198133 201028 653041 622413 1414005 1373089 423420 420859 610292 618080 762206 736921 783878 793305 825056 838442 811805 899317 1889334 1995460 1234925 1032495 670952 656572 786412 784110 827883 829491 855896 871144 966513 966663 4389381 4595969 40.25 72.0 1
13:30:26 2024-01-25 617919 613226 197432 195228 306992 315843 315960 314060 206538 208680 247739 252043 287007 291875 3787960 4094855 5772860 5589470 998619 1040056 279244 246528 256546 258499 285989 277186 278818 279752 199032 201449 653752 628688 1414708 1385883 425831 418652 613848 617204 755836 740275 788529 788150 829877 845752 808211 896499 1881411 1967878 1251004 1041906 664474 654018 791117 784048 821015 837244 862517 867601 961579 966663 4474247 4604862 40.35 72.0 1
13:30:27 2024-01-25 625365 613231 197608 194405 307343 313926 316136 315497 205896 203833 247439 252851 287408 293923 3787960 4037485 5772860 5612434 1009575 1043483 279811 247255 256581 258716 285347 279360 276969 279752 199240 200818 675502 620194 1417383 1381322 423163 422389 608167 614003 760283 735876 783743 794185 831676 838514 809358 903797 1894552 1989775 1226973 1032495 669997 657967 784182 783492 827883 837835 857190 869495 972183 969402 4439822 4605348 40.35 72.0 1
13:30:28 2024-01-25 620186 618326 197158 195498 307097 312937 316978 314096 206251 209116 247530 252112 288969 291033 3784001 4117640 5790429 5607656 991707 1044138 279847 247495 256510 258453 287073 278111 277235 279752 198893 201485 663902 625538 1415585 1379364 424623 418652 612464 620841 755836 739540 788529 786405 830263 847226 814113 894298 1880075 1974272 1233006 1044763 669997 654574 789997 788077 820433 829563 863928 871144 959503 966663 4442878 4601410 40.35 72.0 1
13:30:29 2024-01-25 624545 616741 197613 195498 306992 315362 315960 314796 206251 203833 247357 252886 287007 293576 3782542 4023763 5763534 5600851 1016901 1042284 278272 247704 256475 259408 284907 278273 278515 279555 199274 200888 669702 622858 1428733 1383859 424322 421191 609844 614475 762333 738475 784935 793305 834735 838442 807158 904291 1895861 1986266 1238763 1028968 667108 656500 786162 783492 829646 841916 853427 866984 969361 964606 4449227 4612114 40.35 72.0 1
13:30:30 2024-01-25 618292 618326 197819 194951 307338 313413 316499 314096 206217 203833 247949 251272 287478 292946 3793658 4102300 5754209 5593939 996652 1041095 280005 246218 256723 258609 285142 279252 277092 279486 199240 201204 666802 629511 1416954 1380911 426769 420854 609031 617204 754365 735881 792415 792180 827389 845154 811805 899411 1886342 1982873 1238763 1039071 669997 653746 784182 784074 823059 834293 862277 869870 965786 961071 4433866 4605348 40.35 72.0 1
13:30:31 2024-01-25 627508 613262 197162 195245 306170 313926 317748 313702 206074 205105 246422 253759 287225 290979 3787960 4058270 5810161 5610217 1001759 1041545 276913 247396 256723 258062 286942 278163 277944 279716 200743 201204 666802 618719 1428841 1383283 422973 422946 614681 615635 760247 740787 782702 791057 837521 844558 806422 900957 1889549 1979878 1240683 1035440 665897 659439 791117 784048 824298 835378 858411 867639 964776 970099 4464848 4605348 40.35 72.0 1
13:30:32 2024-01-25 619903 613190 197471 195498 306419 314847 317748 312193 206716 208605 247184 253593 286399 292871 3784001 4077418 5744821 5593901 1005332 1039295 278653 246634 255112 258858 284879 277827 277378 279680 200601 201064 666802 629491 1409357 1377025 426436 422048 609272 616145 758659 735766 788492 793305 828668 843793 813807 901126 1886652 1980607 1238763 1037049 669997 654018 784182 788708 825540 834293 860248 869252 967156 962429 4424071 4604862 40.35 72.0 1
13:30:33 2024-01-25 625365 618326 197132 195502 306415 314625 315960 315053 205998 204786 247530 252043 287295 291633 3787960 4077276 5815437 5610217 1001038 1042012 278575 246669 257515 258495 286552 277791 277908 277530 198754 200398 695674 622358 1442560 1395309 423947 420854 612400 612988 758659 741644 783668 786368 834735 844369 804069 899105 1886615 1973834 1238763 1038835 668278 659439 791117 782936 824298 836002 863375 867639 965101 971506 4500463 4605348 40.35 72.0 1
13:30:34 2024-01-25 623588 613226 197741 195498 306384 313890 317013 312851 206573 208858 249174 253628 286607 292532 3782782 4074522 5763534 5614220 1010390 1042284 276813 247687 256257 258677 286266 278218 276528 278409 198720 201028 663902 619310 1431616 1379473 423200 423246 609031 618043 761901 736423 786017 792033 830263 838478 811805 901005 1893596 1995460 1252961 1032495 671430 659615 786970 785719 827883 834293 857152 869252 969361 969402 4421010 4598782 40.35 72.0 1
13:30:35 2024-01-25 618292 616768 197467 199081 306978 315843 316022 313619 206538 209045 247913 252640 288072 292209 3787960 4096367 5772860 5610345 997364 1042358 279384 246669 256328 258310 286302 277827 278782 278769 198720 201660 654470 628412 1441017 1385829 427043 422048 615121 617433 755836 741690 790301 788562 832119 849947 809457 895610 1882749 1969097 1223207 1043278 665422 653613 788878 786278 823077 837253 862663 867639 960219 968460 4492812 4610932 40.35 72.0 1
13:30:36 2024-01-25 627236 616768 197467 194951 307848 312937 316022 314766 205896 204468 247184 252816 286999 292209 3787960 4038108 5782185 5609853 1011832 1042284 277851 247396 256292 258858 285481 278218 276528 278409 198754 200432 663902 620194 1449122 1379364 423420 419937 610142 617859 762333 736521 785457 792632 830263 842599 811657 906082 1892022 1994046 1219440 1034195 673550 658433 784182 784074 827297 834148 855933 869252 968639 968031 4417854 4592228 40.35 72.0 1
13:30:37 2024-01-25 617633 613262 197441 199041 306987 314883 317748 313583 206573 208716 247566 252077 287007 292200 3787960 4084386 5782185 5610066 994520 1042358 278801 246634 256328 258495 285686 277365 278747 278769 200616 201028 665352 627792 1434019 1394234 426436 420299 611211 614040 755762 743228 788225 790125 834589 848146 808306 895461 1886941 1966447 1210062 1038941 666671 658678 791148 784048 821015 838433 863246 865564 962297 964570 4515066 4610932 40.35 72.0 1
13:30:38 2024-01-25 626613 613262 197467 195498 306739 312023 316535 315053 205611 204434 247184 252640 288373 292532 3787960 4053464 5782185 5619582 1010390 1042284 277656 247396 256113 258858 286302 279540 276334 278180 198789 200398 679851 619607 1425432 1379364 423420 419973 608599 617808 761398 736558 783593 793054 831959 838140 811620 904788 1893497 1998118 1238763 1032495 671430 658004 786611 788516 829058 829527 857152 871801 971284 964534 4395917 4588636 40.35 72.0 1
13:30:39 2024-01-25 619939 616782 197750 195498 306415 314883 315960 315053 206217 208787 247913 252043 286999 292118 3782820 4094285 5787388 5586104 996474 1038228 279810 246634 256687 258858 286427 278787 278550 278769 199379 201344 651611 628688 1420430 1388287 425831 418723 613848 615825 755836 742654 788567 792490 834994 848000 811765 898129 1885428 1969835 1240683 1043947 666372 652655 789997 785719 821015 839363 862626 867639 962334 968031 4483434 4610932 40.35 72.0 1
13:30:40 2024-01-25 626623 617956 197475 194405 307374 313926 315960 315978 205576 204676 246493 252464 286798 292209 3782820 4038183 5772860 5610217 1009670 1040807 277656 247396 256292 258858 284556 279111 277378 279358 199066 200398 675502 620497 1443862 1381322 423721 419606 604168 613605 759208 735968 783259 793305 832302 842599 811188 904600 1896062 1991909 1226973 1032458 669923 658567 784145 783492 827883 836652 858221 872055 970734 969402 4443098 4607871 40.35 72.0 1
13:30:41 2024-01-25 620181 613258 197167 195224 307132 312937 316057 314096 205931 208822 247149 251799 287513 291434 3782933 4117556 5773957 5600851 991686 1039295 278178 246669 258083 258097 285463 278646 276564 278145 198547 201028 663902 622858 1405366 1379364 424623 419665 608994 618080 754365 737444 783951 788745 829402 845000 811547 896499 1884134 1980487 1231087 1047747 670191 654946 789772 789680 821015 829527 864579 870525 961927 963826 4442878 4608147 40.35 72.0 1
13:30:42 2024-01-25 625253 613231 197167 198726 306987 313926 315798 314132 205645 208787 246387 253663 287007 291221 3784001 4038332 5782185 5600851 1010883 1040807 278165 247778 254685 258677 286530 276940 278159 278965 198581 201028 666802 619690 1420733 1382302 424021 422153 612979 614511 760819 740227 782729 791057 833554 838514 807009 897365 1893460 1987538 1244521 1031983 666372 655890 788650 783937 828985 841128 854605 866404 969324 970592 4449227 4596310 40.35 72.0 1
13:30:43 2024-01-25 620218 617412 197467 194951 306918 312973 316022 314024 205931 208822 247530 250888 288228 292118 3782933 4105721 5755332 5591486 994606 1040355 278627 245874 256723 258133 284592 278682 276599 277530 198443 201028 663902 628688 1466060 1378387 425831 418029 609031 617204 754365 735876 789726 791057 827462 845154 811805 895741 1881265 1986867 1238763 1044690 671908 656342 788305 788516 821015 829347 864554 871801 962297 965261 4440147 4601580 40.35 72.0 1
13:30:44 2024-01-25 625290 618228 197089 198894 306992 313962 315960 314132 205645 208676 246422 253628 286425 291427 3784001 4035457 5782185 5600851 1012470 1040807 278113 247396 255112 258858 286741 277365 278159 279358 198754 201156 665352 621049 1405442 1382302 424623 421856 612710 614548 761398 740751 783878 792180 834465 838514 805852 902288 1892022 1983182 1219440 1033457 667324 658641 789772 783974 828948 838984 859024 867415 971284 970775 4455589 4611926 40.35 72.0 1
13:30:45 2024-01-25 618292 616830 197750 195356 309597 314258 317748 315017 206005 205151 247913 252605 286573 293813 3789403 4092128 5747830 5585684 1003107 1037419 279775 246634 255863 259405 285521 278646 277963 278128 199032 201309 657329 629135 1415746 1373089 426739 420528 609031 617642 758121 736921 790850 793305 827426 843330 811731 902244 1889334 1984822 1240683 1037285 670191 654799 787186 791888 828139 829383 860786 874434 968456 965033 4399025 4604297 40.35 72.0 1
13:30:46 2024-01-25 628627 616700 197132 195498 306992 313854 318196 315497 206039 205105 247113 252816 287478 290943 3790662 4070807 5810161 5608848 1007515 1042012 276913 247917 256652 258495 287180 277755 277643 279555 199032 200993 665352 618795 1450491 1385383 423420 420563 612979 615856 760247 740714 782702 790460 833517 845154 806994 899068 1889334 1979878 1240683 1035440 666335 659439 793152 783827 827457 838209 861144 868726 965675 974220 4475205 4605348 40.35 72.0 1
13:30:47 2024-01-25 620050 617780 197604 195361 306843 313926 317748 312121 206653 205440 247247 253381 286729 292532 3789403 4077418 5757176 5593826 1003898 1040770 277621 247581 255112 258858 285392 278218 277378 279752 198098 201625 658102 624186 1452488 1370671 424021 421227 610275 618080 759627 737967 786181 793305 827911 838514 814113 902251 1886652 1995460 1243179 1035440 669997 654610 787419 788672 830407 834616 858835 875096 973886 965079 4380152 4602534 40.35 72.0 1
13:30:48 2024-01-25 619232 613226 197604 195940 306883 315002 315924 314956 205576 208680 247842 252043 287961 292196 3789403 4078716 5781910 5595476 1001038 1042358 278536 246598 257083 258460 286266 277791 277768 278965 199692 200363 671152 625500 1423016 1392503 426436 418652 611211 614003 755436 738330 785585 788708 834735 844964 805815 895647 1885276 1962856 1228856 1040313 666372 655036 788878 783492 822838 838875 865752 868169 963331 970702 4512585 4612873 40.35 72.0 1
13:30:49 2024-01-25 628045 613195 197746 195498 307312 312651 316022 314724 205929 204752 246422 252782 287478 292118 3777346 4049971 5775866 5609853 1010390 1041545 277199 247361 255898 258641 285428 277791 275784 278475 198547 200993 671152 620194 1433901 1372509 423420 420528 608480 618080 760745 735438 783606 793305 827426 838514 813535 900931 1890677 1995460 1165532 1032495 671908 657967 785853 784037 827883 834256 857665 872451 971136 971214 4408530 4589715 40.35 72.0 1
13:30:50 2024-01-25 620013 617199 197737 195498 305921 315326 315960 314472 206579 205295 248170 252043 287164 292200 3796073 4096329 5782185 5590091 996657 1042358 279384 246817 256687 258460 286266 277791 277768 278573 199379 200993 672602 626860 1425510 1389543 426739 418687 613848 615856 755436 738325 786181 788745 832302 847546 806994 895647 1882749 1965054 1246440 1042041 665422 653613 790297 784048 821015 838397 862663 867601 962708 971214 4499692 4619002 40.35 72.0 1
13:30:51 2024-01-25 627166 616514 197638 194809 310039 312610 315960 315053 205542 204434 247665 252572 287478 292500 3782745 4061541 5772860 5617889 1011111 1039258 277427 246669 255898 258139 285428 278682 276492 278448 198754 200852 676951 620803 1418327 1377971 423420 419937 609031 617143 761361 735438 783817 792180 829877 842489 811768 899651 1892022 1989775 1196427 1032495 671430 658469 784145 786278 828470 836652 858411 872826 966549 969402 4421174 4606283 40.25 72.0 1
13:30:52 2024-01-25 619778 613046 197509 196322 306915 315750 318646 313481 206251 208716 247149 252077 289162 292185 3782914 4102273 5782185 5573652 994420 1039258 278536 246634 256292 258460 285428 276940 278550 279358 198720 201660 653041 627792 1415270 1383283 425831 418687 613848 617204 756508 742135 788492 788150 829877 846349 809358 898208 1880075 1967878 1233006 1043278 666095 654018 791117 785719 821015 837835 861400 867639 961579 966663 4478093 4620573 40.35 72.0 1
13:30:53 2024-01-25 625578 616467 197741 194845 309601 313711 315816 315317 205902 203799 247113 252429 287077 293370 3782745 4047090 5789524 5609853 1007477 1039295 279775 246598 255863 258677 284521 279308 276528 279358 199344 200363 674052 620194 1413121 1381322 424021 419901 608599 614511 759135 735442 783259 795288 832265 838514 809395 899613 1890485 1989775 1226973 1032495 669997 658469 784145 784048 827883 837244 858411 872788 972147 969402 4439822 4610617 40.35 72.0 1
13:30:54 2024-01-25 624771 617960 197612 195980 306910 314703 315924 313953 205902 205873 247007 253842 287269 291847 3787960 4038108 5761280 5604848 1013277 1040807 278060 246634 255147 258858 285178 277827 278159 278965 199170 200993 649528 622282 1413632 1382302 424623 421191 609377 613569 760819 737967 783817 793305 834735 838406 806972 903610 1892022 1986266 1221323 1029562 666372 656036 786412 784048 829058 838167 854642 867601 969324 964570 4452270 4605348 40.35 72.0 1
13:30:55 2024-01-25 618025 613226 197638 195356 309565 313603 318276 313917 206446 206018 247842 251659 287303 293251 3782745 4095950 5744883 5585647 997326 1040355 279775 246598 256292 258858 285085 278646 277342 277530 198720 200852 665352 628688 1434568 1377971 426436 418652 607586 617204 755436 735876 792014 792180 829254 844558 811805 899523 1885428 1979878 1240683 1040327 670952 654018 784182 786332 824262 835471 860861 870488 967156 963109 4430688 4608147 40.35 72.0 1
13:30:56 2024-01-25 627512 613226 197128 198814 306811 314302 317603 313809 205976 205036 247389 252325 287338 290761 3782707 4070807 5820280 5614220 1003070 1042358 277586 247078 256723 258097 286741 278218 277378 279752 198720 201367 666802 620194 1436319 1392503 424623 420854 612113 614000 756508 736027 783817 787556 835919 844964 804638 895647 1886652 1967878 1234925 1038798 667108 658469 791986 782936 823059 838397 860103 867639 967156 970063 4521241 4620807 40.35 72.0 1
13:30:57 2024-01-25 622700 613190 197432 195498 306419 313603 319512 313952 206619 206307 247318 253488 287277 291972 3779853 4073156 5753934 5609777 1003898 1036280 279847 247637 255112 258858 285392 278450 277768 279752 198581 201695 655202 625538 1431682 1370171 424623 421227 610311 619398 760283 738059 787372 793305 827911 838514 814113 902288 1889334 1995460 1215735 1035040 669521 654574 786412 788672 829816 829491 855933 873079 968639 965225 4380259 4595503 40.35 72.0 1
13:30:58 2024-01-25 621704 613226 197432 195361 306419 314368 315960 315497 205998 205982 248048 251799 288281 291693 3790794 4097855 5791510 5602954 1001038 1042284 278501 246218 257266 258175 285428 277791 276243 278965 199379 200363 671086 622858 1435965 1389781 424623 418652 611248 612664 755836 736064 783606 787556 835919 845000 804638 895647 1886652 1962272 1210062 1038835 667619 657967 791117 782936 820697 838433 861296 865097 963052 964606 4519490 4614727 40.35 72.0 1
13:30:59 2024-01-25 623890 616473 197437 195683 306166 312937 316978 313071 205611 209152 246387 252607 289126 291826 3779891 4067343 5761280 5595476 1003898 1039549 278052 246598 255077 258677 285183 278502 276564 279358 198685 201873 655953 625538 1411025 1369163 425831 421191 610474 618080 756917 737183 788529 793305 826221 838478 814113 899651 1885276 1989775 1249759 1035440 668094 653613 784182 788672 827883 829491 855933 871838 968345 963826 4373983 4598782 40.35 72.0 1
13:31:00 2024-01-25 633603 613190 197132 195224 306992 313634 315960 315497 205399 208787 247530 251062 286573 291292 3793658 4072742 5799525 5595476 998189 1040880 279847 246493 257444 258097 286419 278218 277378 279555 199831 200363 674052 622858 1410316 1392503 425831 418616 611175 614475 756508 738220 783914 788708 834735 844964 805545 895610 1886615 1961464 1211911 1040039 667145 656072 789997 783492 821015 838433 862700 865097 961579 969402 4511570 4610932 40.35 72.0 1
13:31:01 2024-01-25 625365 613195 197608 195365 307382 311988 316022 314796 205302 204434 246422 252429 287077 292082 3782480 4058567 5785993 5617738 1008929 1038839 276813 247396 256439 258609 285392 277791 276564 278475 198409 201064 672602 619310 1428753 1374063 423120 420563 609413 618080 761398 735442 786181 793305 827426 838550 814113 902325 1886615 1995460 1240683 1032495 671430 658396 786412 784110 827883 834256 857800 871181 968639 968031 4392660 4598782 40.35 72.0 1
13:31:02 2024-01-25 618288 613226 197471 198823 306992 315843 315960 312851 206538 208680 247184 252077 286877 291633 3782745 4114843 5787119 5573502 995903 1042571 278536 246598 255934 258495 285445 277417 278159 278573 198754 201402 643891 628233 1422822 1383283 425831 418652 613578 615383 755436 738293 787372 788745 832069 846948 807030 895647 1880075 1964820 1226973 1041813 664948 652655 788878 784048 821015 836002 862013 867639 963052 966663 4486849 4610932 40.35 72.0 1
13:31:03 2024-01-25 625365 615961 197741 194405 307808 313375 315960 315497 205399 208783 246457 252429 286677 292086 3777303 4052859 5787566 5610599 1009651 1040429 279453 247255 255112 258677 285423 277827 276492 281335 198409 200958 668252 619163 1430240 1376531 423310 419937 608517 618080 761398 735612 783914 793305 827426 838478 811805 901646 1889334 1992633 1165532 1031028 671430 658469 784182 784074 828635 834293 855896 869907 968639 968716 4402199 4595969 40.35 72.0 1
13:31:04 2024-01-25 618292 613226 197158 199041 306308 314883 315960 312193 206074 208352 247113 251867 286338 291715 3784001 4081707 5787844 5593826 995940 1041938 279209 246457 256581 258282 285508 277755 278482 278181 198789 201064 665352 627792 1440913 1388558 425831 421712 614644 615856 755298 738366 787372 789900 832302 846948 806994 897564 1880075 1965054 1244521 1041794 666372 652655 788878 784048 821015 836002 863654 866367 961579 966663 4483434 4611435 40.25 72.0 1
13:31:05 2024-01-25 625370 613159 198800 194946 306410 314367 317748 314060 205434 203833 247403 252640 286607 291637 3787960 4052500 5763534 5625942 1009651 1040536 279060 247474 255792 258282 285343 277648 276350 278374 198098 200852 671152 618719 1448475 1374063 423120 419937 608517 617859 763247 734834 783878 792180 826805 838478 811805 903797 1886652 1996340 1242602 1031761 670952 657967 786412 784074 827297 834293 855933 869252 966549 966663 4402199 4598782 40.25 72.0 1
13:31:06 2024-01-25 617854 613226 197158 195498 306775 314883 315960 312193 205896 204864 247149 252043 289009 291669 3787960 4103610 5772860 5598943 996474 1041132 278431 246493 256366 258709 286088 276761 278087 279752 198650 201625 650182 626897 1416513 1380456 426436 419865 613848 618080 755836 741690 788567 786442 829877 846679 809431 898204 1878740 1965054 1244521 1042041 664474 654018 791678 784074 821015 837835 862013 868876 961616 968031 4464848 4604297 40.35 72.0 1
13:31:07 2024-01-25 627150 613226 197467 194951 307347 313377 315960 315053 205257 209152 247149 252429 286573 291875 3782820 4056003 5770740 5610217 1011710 1041999 279811 247149 256186 258353 285405 278643 276156 279752 199101 200853 658758 618868 1417988 1379093 423420 422946 609707 617204 760822 735605 783817 792033 829841 838514 811805 902511 1890677 1989812 1228856 1032495 670952 658506 784182 784048 827297 835800 857800 868598 966549 968716 4421181 4598782 40.35 72.0 1
13:31:08 2024-01-25 618292 616205 197162 199076 306775 314368 317748 312193 206251 205718 247149 252429 286573 291669 3787960 4103610 5772860 5591486 994520 1040880 280964 246422 256475 258609 287037 277186 277660 279752 198650 201485 650182 627333 1411617 1379364 425528 419606 613413 619690 755030 740714 788529 786405 829841 847963 809395 895647 1881411 1967878 1247092 1043278 665422 651872 791678 784074 823350 836652 860140 869289 961616 966663 4455298 4601304 40.35 72.0 1
13:31:09 2024-01-25 624582 613190 197819 194951 306992 314883 315960 315017 205576 208787 247149 252116 286139 298288 3805032 4020939 5772860 5604848 1007366 1039295 277851 246634 258434 258211 284272 279252 277660 278965 199587 200888 672602 621969 1417596 1381893 424549 419901 607586 614511 759135 736976 783817 794996 832302 838478 811765 904973 1892022 1992093 1165532 1029562 669045 656609 784182 784048 828470 836652 855933 870115 972183 964606 4446051 4598782 40.35 72.0 1
13:31:10 2024-01-25 612563 613226 197124 194951 306415 312023 316057 313583 205576 208751 246422 251272 287077 290410 3782745 4123415 5773957 5593939 991686 1039295 277690 246218 257263 257303 285975 278823 276243 279680 200318 200888 643891 624196 1421291 1379446 424623 420854 611065 618080 756508 733951 786254 790237 826805 846155 813840 893254 1882749 1974272 1233006 1046271 669997 654111 788878 787556 821015 829563 863928 871181 960219 963826 4442600 4602063 40.35 72.0 1
13:31:11 2024-01-25 625286 613226 196991 198726 306992 314404 315960 313804 205576 208787 246144 253451 287960 290327 3793366 4038332 5782185 5596859 1010390 1039060 278078 247396 254863 258495 286315 276709 278351 278821 200601 200748 666802 622858 1448101 1380419 424623 422270 612501 613857 761790 736027 783606 793305 834994 842599 805815 902325 1894900 1985867 1223207 1028063 668094 656609 784182 782936 830235 836002 855697 867639 972183 964642 4446051 4601580 40.35 72.0 1
13:31:12 2024-01-25 619939 613222 197167 194405 306878 312682 315960 313619 205611 208787 247474 250504 287478 291633 3782782 4105721 5759431 5593939 994520 1039295 278536 246374 257299 258495 284556 278682 276564 277943 198720 201064 654470 627678 1444663 1379930 426436 420854 609031 617970 755935 736852 788492 791057 827462 845752 813891 899486 1882749 1978474 1223207 1044632 671430 648984 788320 786368 823096 834293 860177 871801 965101 965261 4446051 4608147 40.35 72.0 1
13:31:13 2024-01-25 625734 616546 197167 195498 306987 313926 315960 314574 205434 204468 246457 252043 286729 290327 3805060 4070807 5800836 5610217 999613 1035987 277647 246634 256723 257813 285989 277791 277378 279358 198720 200118 687101 620215 1406696 1394136 423800 420854 611967 613962 758659 741644 783705 788553 836512 846131 805852 898204 1888113 1971476 1227857 1038835 668278 658506 789997 782381 823132 838433 860140 866367 963052 964642 4524471 4617512 40.35 72.0 1
13:31:14 2024-01-25 625417 613226 197608 195502 306992 312937 316535 313143 205931 204434 246422 252851 286573 292182 3787960 4055488 5763534 5609853 1006007 1039332 277095 247396 255147 258858 285468 278254 277378 278374 197548 201660 651611 621454 1448667 1374574 424476 424147 611483 619838 761251 739187 788300 795561 829049 842599 815271 904973 1886652 1997573 1247092 1035440 671633 655536 787530 788708 829058 829527 857152 873116 969361 966663 4377133 4598782 40.35 72.0 1
13:31:15 2024-01-25 615299 613226 197158 195224 305952 314883 315960 315053 205611 208716 247566 251307 286607 291980 3794606 4084423 5791510 5587224 996732 1040880 278797 246218 256687 258495 285682 277827 277378 278573 199574 200432 671152 624643 1430780 1389543 427043 421777 613809 615825 756508 739715 788300 790910 833371 848146 808306 895647 1892508 1962272 1226973 1041620 665897 654646 788878 783691 823239 837217 863965 865578 961616 969402 4511570 4617512 40.35 72.0 1
13:31:16 2024-01-25 625734 613006 197475 194951 309734 311988 315545 314574 205291 203867 246422 252675 286677 291669 3782820 4055750 5772860 5617889 1008914 1039332 276831 247396 255147 258133 285392 277827 276105 278488 198409 201028 665352 619310 1434210 1374063 423420 421191 610726 619955 764082 735752 786054 793231 830263 842599 814002 903346 1892022 1996118 1256873 1033966 672111 656500 786412 787556 827883 834616 855933 871838 969361 968716 4380259 4594824 40.35 72.0 1
13:31:17 2024-01-25 621815 617676 197158 195224 306170 313926 315960 315497 205576 208787 247566 251272 286607 291669 3782820 4082051 5792581 5591486 1000218 1035987 278056 246426 256723 257916 285584 277505 277378 279162 199205 200363 675502 622858 1432970 1392231 425831 418652 611248 614040 755687 742954 787663 790799 834589 848146 808306 895498 1888113 1964212 1240156 1038835 668094 656572 792587 783492 821015 838469 862700 866218 961616 964570 4511843 4617512 40.35 72.0 1
13:31:18 2024-01-25 625734 616205 197475 195224 306480 311988 316057 314096 205611 206333 246457 252640 286573 292200 3787960 4049671 5772860 5609853 1007477 1039332 279545 247396 255183 258677 285459 277827 276599 278409 197582 201344 653041 619310 1436517 1372115 423420 420895 610779 618080 761398 736102 787101 795140 830152 843793 815271 903461 1892149 2000413 1245136 1033892 671430 656609 786611 787321 830198 829563 856580 874396 968419 969402 4389646 4598505 40.35 72.0 1
13:31:19 2024-01-25 617662 613262 197475 195361 306992 315398 315960 313619 206251 208423 247530 252151 287042 292209 3786505 4084701 5778069 5591486 994532 1040880 278806 246254 257015 258133 285664 277863 277768 278181 199240 201063 651611 627792 1442155 1386591 426133 418723 613772 616329 756508 739825 788492 791021 834994 847963 811728 895498 1884171 1969798 1236844 1043909 666372 654946 790557 786332 822766 840062 865789 867601 961543 968716 4486849 4617512 40.35 72.0 1
13:31:20 2024-01-25 625734 613159 197432 194405 308565 313341 315708 315017 205508 204434 247149 252043 286677 292045 3782754 4061541 5779985 5609815 1009357 1037749 277586 246634 255863 258460 285392 279075 276069 279358 198754 200363 678401 619310 1415614 1378950 424021 419937 608599 615825 760785 735438 783817 793305 829877 842526 811654 904567 1893497 1996155 1165532 1033628 671908 658250 786026 786836 827883 836985 857152 872451 967844 968716 4405324 4595969 40.35 72.0 1
13:31:21 2024-01-25 617854 616732 197119 195498 306523 314847 315960 312851 206217 208680 247113 252043 286538 291705 3789620 4096329 5773118 5590091 995240 1035180 278549 246218 256292 258097 285490 277791 277768 277859 199344 200817 662452 627792 1420019 1388558 426968 418687 613848 615819 754761 741800 787932 789864 832302 846948 808175 899068 1886821 1969101 1242602 1043222 665897 655911 790897 783901 822729 838361 862626 867601 961543 969183 4511843 4622027 40.35 72.0 1
13:31:22 2024-01-25 625734 613123 197124 195224 308579 311443 317748 314060 205399 204434 246422 252572 286304 292085 3786701 4057170 5775866 5618227 1007477 1039258 277621 246634 256821 258460 285401 279075 276069 279752 198754 200398 676951 619310 1413835 1379364 424021 420528 608920 616766 761976 735876 783817 793305 830042 838550 811805 902251 1893596 1999667 1210062 1034934 671908 659256 784145 788516 828046 836507 858411 871394 966549 969402 4430416 4608147 40.35 72.0 1
13:31:23 2024-01-25 612563 617308 196551 195498 306982 312937 316721 313107 206217 208716 247149 252043 287077 288261 3793890 4127080 5791510 5609966 989559 1039295 278536 246598 256472 257664 287297 277791 276564 278374 198685 201625 659552 625538 1413697 1380456 425528 420528 613413 619838 759171 740933 788529 786405 828632 847420 813840 895173 1881411 1970391 1254917 1046302 668278 654946 793365 788525 825107 837134 864554 871904 960146 966663 4465515 4617512 40.35 72.0 1
13:31:24 2024-01-25 618292 613262 196547 199133 306775 314224 316943 313071 206217 208716 247530 252429 287077 290291 3783051 4129589 5782185 5593939 994643 1039258 278501 246387 256472 258097 287180 277099 277768 278361 198409 202036 659552 625538 1414259 1379364 425831 419937 613848 618080 756508 740933 788529 786405 828632 847420 811805 894973 1881411 1971798 1219573 1041794 666372 654799 792928 790762 825693 837171 863321 872601 964090 968645 4458633 4611435 40.35 72.0 1
13:31:25 2024-01-25 624410 613159 197785 195498 306170 313675 315636 314910 205576 208822 247184 252816 286260 292167 3793366 4033955 5772860 5619187 1009651 1039295 278272 246669 256257 258858 284676 278450 277378 278965 199205 200398 669702 620497 1429636 1383283 424623 420528 608883 614475 760552 737967 783817 793226 835919 838478 807030 901953 1890448 1986266 1246440 1029562 667619 656536 787530 783790 830509 840099 855710 867452 970588 972078 4459548 4605348 40.35 72.0 1
13:31:26 2024-01-25 621704 616435 197612 195498 306699 312901 316022 314060 206296 205873 247149 251622 287408 291148 3793366 4126680 5782185 5604848 991686 1035950 278043 246218 257480 257881 285543 278218 276069 277530 198547 200993 663902 622858 1411975 1379364 424623 419665 608910 618080 754365 737967 788256 788745 827426 844964 814113 895647 1881411 1977072 1238763 1044045 670952 654610 788283 788077 821015 835800 866208 874359 962832 965079 4456229 4614727 40.35 72.0 1
13:31:27 2024-01-25 625551 612969 196551 199005 306811 314703 315960 314024 205576 208787 248821 253488 286095 290979 3787960 4044776 5761356 5604848 1013277 1034520 277769 247113 255112 258858 284956 277791 277963 278769 198754 200993 666802 622358 1407233 1381322 424623 421820 611211 614911 761398 736136 783248 793305 834735 838478 806422 901237 1892022 1985995 1223207 1028026 666372 656500 787186 783492 829646 837806 856346 868169 974011 972151 4465597 4612873 40.35 72.0 1
13:31:28 2024-01-25 620223 613195 197780 194951 307347 313626 318051 314796 205862 208894 247949 251237 286903 292800 3793696 4105216 5754209 5600851 995940 1040032 279384 246218 256687 258538 284552 278646 277147 279752 198720 201309 665352 630209 1426274 1379364 427043 418652 608480 617583 755836 737444 790813 793305 829218 847389 814113 899523 1885276 1981283 1152379 1041794 671430 652655 786574 787519 825503 835471 861363 871801 967524 967774 4443098 4612873 40.35 72.0 1
13:31:29 2024-01-25 626512 613046 197333 195361 306366 314368 315960 314465 205976 207180 247113 252394 287478 291184 3796261 4079647 5810161 5609853 1006081 1042284 276779 247396 256292 258097 286705 277329 277768 279358 198754 201028 671333 618719 1439015 1386232 423420 421191 614283 617204 761398 743757 783259 791057 834735 845752 808784 899340 1889334 1979878 1240683 1035440 667821 660373 792240 784048 825540 837181 860861 870115 965786 973419 4478093 4622494 40.35 72.0 1
13:31:30 2024-01-25 620050 617342 197711 195427 308692 313854 315960 312193 206895 205261 247700 253560 288161 292946 3787960 4089590 5744821 5599469 1002392 1039295 281430 246634 255147 258858 284956 278450 277378 279752 198754 201309 663902 629630 1417992 1372115 427043 421191 609377 618080 756917 736921 790887 792957 826221 838550 813780 899317 1892022 1994046 1249759 1035440 669521 654574 786412 790423 829058 829491 857152 876302 969324 965225 4389513 4615424 40.35 72.0 1
13:31:31 2024-01-25 623480 613082 197647 195462 308134 313747 315780 315978 205508 208423 247566 251657 286607 291960 3793366 4083327 5791510 5599469 1001038 1041545 278191 246218 256723 258097 285864 277791 277378 279358 199170 200363 679851 621081 1428538 1392503 426133 418687 612113 613569 756508 738548 783951 788745 835919 846191 805245 895647 1881265 1965267 1224853 1038932 668094 656572 791117 782936 821015 838433 862663 866367 963016 970136 4511270 4625920 40.35 72.0 1
13:31:32 2024-01-25 621704 616210 197647 195325 306982 313675 318646 311979 206401 206018 246387 253593 286573 292118 3799055 4080317 5785212 5617889 1007440 1032911 277410 247396 255147 258858 285535 278845 277378 278340 197548 201344 653041 621969 1423419 1370171 424322 421820 611175 619838 761398 736948 788300 793305 826221 838514 815271 903610 1886652 1995460 1223207 1034934 671430 656036 786970 788672 829058 833362 857190 874359 969361 966663 4383388 4603032 40.35 72.0 1
13:31:33 2024-01-25 624645 617047 197612 195502 306955 314854 315852 315870 205759 206190 247771 251693 287408 291560 3797312 4096619 5800836 5608848 1001038 1040807 278357 246598 256723 258097 286302 277791 277378 279358 198720 200049 682751 620052 1419803 1392503 425720 418652 611248 614475 756508 738585 783878 788708 837105 846191 804675 895647 1886652 1962235 1235946 1038937 668094 658641 791117 783492 823350 838433 862013 867639 963016 970099 4524359 4617236 40.35 72.0 1
13:31:34 2024-01-25 624775 618219 197638 195356 306518 313127 318646 313440 205936 206307 246316 253597 286868 291916 3787960 4064381 5772860 5623592 1007515 1040880 276813 246669 256142 258460 285428 277791 276298 278374 198133 201028 672602 620194 1437618 1374063 423420 421191 610726 618080 763061 736921 785622 793305 827653 838586 814113 903610 1889334 1995460 1219440 1032495 671908 658506 786574 788113 829058 834256 858411 871875 969324 969402 4399057 4598782 40.35 72.0 1
13:31:35 2024-01-25 618283 613190 197192 195356 306703 315554 318044 313553 206401 205440 247807 252114 286807 291569 3801685 4105212 5794557 5585835 995940 1039295 279189 246391 256687 258495 285428 277791 278159 278181 198789 201309 656652 627792 1417344 1383283 426436 419937 612979 614511 755841 741837 786218 789900 834735 846227 807009 895647 1881265 1962272 1246440 1042849 666372 654610 789997 784048 821015 838505 862700 866984 962297 971646 4508857 4620807 40.35 72.0 1
13:31:36 2024-01-25 627150 616505 197604 195224 307382 311988 317603 314766 205942 206598 247491 252501 286295 291811 3796254 4055451 5772860 5619582 1007477 1038839 279453 246634 255898 258677 284992 278682 276298 279358 198754 200363 680758 620637 1433840 1379364 424021 419937 609031 616329 761398 735964 783878 793305 832302 844558 811805 901005 1890448 1989775 1226973 1033230 670952 658506 784182 784048 827883 837835 858411 872826 972147 971610 4430688 4608147 40.35 72.0 1
13:31:37 2024-01-25 618292 612965 196547 199169 306298 313890 316022 312851 206619 206018 247700 252572 289162 290601 3782669 4120061 5782185 5593750 994520 1039332 278536 246598 256546 258858 286320 276940 278159 279358 198754 201755 648753 627792 1415430 1381322 426436 419937 615355 618080 757566 738293 789726 788745 833247 844369 811192 898204 1881411 1967878 1243179 1043278 665897 652655 791678 784110 823350 835378 862663 869495 963331 966663 4477444 4610932 40.25 72.0 1
13:31:38 2024-01-25 625463 613154 197746 194405 307132 313890 315960 315053 205542 208747 247149 252607 289181 293300 3782669 4057132 5794262 5609853 1009613 1040770 277586 246634 256292 258677 284844 278967 276528 279358 199032 200398 669300 620194 1447387 1380456 424322 420563 607586 615892 763018 735964 783817 794996 832302 843366 811533 896690 1895898 1989812 1217458 1032221 670952 658506 784182 784048 827297 837835 858411 872788 971422 968716 4442600 4601580 40.35 72.0 1
13:31:39 2024-01-25 619903 616732 196987 195224 306380 312901 317566 313583 206263 208751 246422 252429 287094 288604 3792253 4125860 5790126 5604848 994643 1038839 279847 246493 255863 258495 287180 276904 277378 279752 198098 201344 661002 625113 1410042 1378387 424623 419901 612979 618080 756508 738621 790887 786442 828632 847456 811805 894973 1881411 1970671 1231087 1041794 666372 652655 792240 787482 823096 836652 861363 869252 960219 966663 4462676 4608147 40.35 72.0 1
13:31:40 2024-01-25 623922 613154 197845 195241 306419 313890 315960 315053 205576 208822 247149 252077 286677 293923 3782518 4045447 5787119 5593637 1008209 1039295 278078 246634 256475 258534 283693 279075 277183 278965 199205 200946 678945 620194 1444174 1382302 424623 420563 608249 615419 759171 737013 783817 794385 835648 838478 807030 904973 1890448 1988813 1248359 1028794 668094 656572 785504 784048 830235 838433 855933 869495 974980 970099 4458633 4614727 40.35 72.0 1
13:31:41 2024-01-25 620858 613262 197780 195224 307132 313661 317748 313840 205931 208787 247530 251062 286573 292082 3782820 4124675 5779007 5612691 990786 1040770 278152 246669 257515 257881 285142 278395 276492 279752 198720 201344 663902 625949 1418507 1379364 425528 418652 610779 618080 755436 737469 787335 788708 827426 847291 814113 895741 1882749 1975671 1236125 1041616 671430 655536 788320 788672 822838 834293 864579 871838 962297 965225 4449227 4608147 40.35 72.0 1
13:31:42 2024-01-25 627240 612969 197128 195365 305490 314847 315960 313368 205611 209080 246352 252851 286338 288658 3793366 4052050 5810848 5609853 1009651 1040536 279847 247637 255077 258495 286177 276940 277378 279214 200318 200398 663902 622413 1424751 1381893 425528 422153 612979 614511 761398 737141 783878 793305 834735 838550 806422 901953 1890677 1980571 1242602 1029562 667619 656036 788878 784048 827883 837217 857525 867639 966549 971610 4452270 4608147 40.25 72.0 1
13:31:43 2024-01-25 618025 613190 197785 194405 306419 313413 315960 313840 205611 204864 247913 252429 285706 292962 3787960 4086411 5750141 5596671 995761 1035840 281321 246078 256546 258499 284574 278610 276528 278965 198533 200783 653041 628240 1459826 1377971 426739 422011 610985 617204 756508 735876 790850 793033 829291 845752 811805 897023 1886652 1979878 1238763 1038835 670952 654018 785853 787482 824882 836062 857665 871132 965786 961107 4436652 4601580 40.35 72.0 1
13:31:44 2024-01-25 623512 613226 196987 194951 306541 313669 315960 315053 204938 208822 246457 251062 286607 290413 3787960 4061804 5806025 5626131 1000288 1038951 279060 246493 256546 257126 285249 277186 277378 278965 198720 200083 668730 620497 1442481 1390529 424623 418652 611248 614328 756177 736064 783878 788745 835919 845036 804675 895647 1885276 1963868 1240683 1038835 668094 658506 791117 782576 822477 838505 861400 866404 964418 969868 4524471 4613770 40.35 72.0 1
13:31:45 2024-01-25 623849 613190 197158 194951 306170 312682 318349 312193 205931 208894 246422 252816 286677 291669 3782542 4061429 5772860 5609588 1005961 1039081 279060 247255 255042 258534 285249 277648 276386 279752 198098 200993 668977 621491 1419254 1372583 423500 421227 610779 618117 761398 738054 786218 793305 826841 838550 815826 903648 1886652 1998292 1229168 1034934 670952 654610 786574 788672 829058 834543 857190 873116 969361 966663 4386525 4598782 40.25 72.0 1
13:31:46 2024-01-25 618034 616768 197158 195224 306992 315362 315738 314132 206074 208423 247566 251692 286677 291230 3799093 4105326 5787844 5595476 1000218 1041132 279847 246387 257192 258317 285280 277684 277625 279358 199692 200223 675502 622282 1441878 1392503 426362 422048 612979 614438 755948 738257 786181 788598 834735 846191 805852 895647 1886652 1962272 1211911 1038835 667145 657705 789997 784048 821015 838469 863928 867639 961616 970959 4504875 4623979 40.25 72.0 1
13:31:47 2024-01-25 625734 613006 197437 195228 307128 311988 316022 314096 205576 204434 246422 252572 286677 291878 3782820 4058886 5782185 5617889 1009633 1039332 279345 247530 258199 258211 285321 277648 276386 279752 198616 200853 672058 620194 1434239 1374063 423420 421227 610726 619690 762444 736490 783951 793305 828668 838442 814113 904291 1889334 1995460 1242602 1032495 671908 658506 784315 788113 829058 834293 858411 871838 970734 969402 4405309 4601580 40.25 72.0 1
13:31:48 2024-01-25 618025 613190 197780 195224 306559 315362 315694 313107 206251 208423 247357 252077 286677 291669 3782820 4105326 5787388 5577709 992375 1040807 278571 246598 256870 258211 285565 277967 278943 278537 199587 200888 648753 628233 1451056 1387217 427043 419901 612979 614548 755824 744379 787335 790460 834735 846227 809383 897564 1881265 1962309 1246440 1041794 665897 654610 789997 783691 821015 838433 863965 867639 962334 964570 4502191 4617512 40.35 72.0 1
13:31:49 2024-01-25 625734 612965 197167 194410 306927 311952 315960 314574 205399 203867 246422 252253 286677 291669 3782820 4058886 5778069 5609853 1009670 1035987 276813 246634 255147 258495 285178 277967 275820 281465 200601 201204 651611 621081 1431082 1372620 424701 421084 611631 618080 761398 735351 785867 795413 830263 838478 815271 903648 1890802 1998292 1236844 1033966 671430 659439 786611 786405 829058 834293 857190 871875 970771 966663 4389646 4598782 40.35 72.0 1
13:31:50 2024-01-25 618025 613226 197192 195224 306992 315398 315960 314060 205931 208387 247184 252396 286573 291339 3794606 4096405 5791510 5591486 994520 1038558 279349 246254 256824 258133 285432 277365 277378 277966 199831 201064 657329 628233 1427173 1390177 427043 421749 611065 614328 755836 740751 786218 788782 834735 848036 808882 895647 1881265 1966815 1211911 1038849 667145 655572 788878 784048 821015 838469 863965 867021 961616 964570 4518015 4620284 40.35 72.0 1
13:31:51 2024-01-25 625734 613226 197158 195224 306838 311952 318312 314096 205257 204434 246457 252464 286139 291312 3787960 4058494 5782185 5611574 1007240 1039332 276848 246634 255183 258495 285428 278450 276105 277629 198754 200398 681301 620497 1426803 1380456 424549 423246 608994 617057 762333 735826 783705 793305 832265 843330 812923 904562 1892022 1989739 1211911 1034934 671908 658899 784182 785719 827883 838752 858411 872826 970698 969402 4439822 4614727 40.35 72.0 1
13:31:52 2024-01-25 620050 618253 196517 195361 306992 312901 316721 313071 206217 208716 247149 252605 286825 288586 3789620 4129476 5791983 5599469 993899 1039258 278091 246563 255863 258460 286942 276868 277378 279608 198374 201309 650182 626897 1429098 1383410 427113 423246 614644 620719 759738 741653 790065 790237 833216 847383 811805 895647 1885569 1972069 1237311 1043278 666372 656342 793365 787396 823350 836002 862700 869216 962979 966663 4484034 4607871 40.35 72.0 1
13:31:53 2024-01-25 625365 613154 197776 194405 308019 313377 315960 315053 205576 203833 247149 252605 287077 293361 3782745 4040998 5772860 5617889 1007477 1039295 277621 246598 255863 258460 284956 279075 276069 279555 199170 200363 696101 620637 1423697 1380343 424439 423246 609859 617143 761901 735885 785457 795524 835142 843149 811583 902214 1892022 1995814 1236844 1032495 671908 659439 784182 787955 829058 836062 857152 869252 968639 970775 4411611 4591923 40.35 72.0 1
13:31:54 2024-01-25 618292 616469 197171 195220 306982 315326 315960 313107 206039 204864 247149 251657 286573 291184 3793658 4103610 5785212 5590091 995010 1039221 278466 246218 255898 258097 285392 277505 278159 278965 198720 201309 652302 627344 1429175 1381050 426739 419901 614534 616909 755687 743597 787784 788598 830906 847437 811765 898054 1881411 1966447 1181174 1044340 666372 654946 791117 786278 822182 838099 861976 867639 962260 966663 4487240 4614727 40.35 72.0 1
13:31:55 2024-01-25 619711 613190 196824 195224 306410 311952 316022 313107 205576 208716 247149 252116 287277 288586 3782745 4126680 5791510 5599469 990980 1038522 278272 246563 257365 257268 285392 278414 276069 279752 198409 200398 663902 623177 1419496 1377971 424623 419665 608920 618080 755436 737783 789351 791926 830115 848146 814618 895461 1884171 1979081 1233006 1047000 669997 654075 788878 790837 821015 829491 865195 871801 962038 965225 4449227 4614727 40.35 72.0 1
13:31:56 2024-01-25 623739 613154 196547 195489 306992 313890 315960 314024 206039 208787 246387 252851 286573 290991 3799207 4038071 5798689 5609966 1008051 1040770 278043 246669 255042 258858 285107 276904 277768 278965 198754 200817 665352 621081 1412727 1382302 424623 422486 613848 615825 762986 742509 783878 793047 835662 843793 810396 906082 1893497 1983304 1244521 1031983 667324 656463 787530 783654 830407 841398 855859 867639 970734 971214 4458633 4614727 40.35 72.0 1
13:31:57 2024-01-25 615736 613154 197785 194405 306415 312937 315636 314096 206263 208751 247913 251272 286494 292946 3787960 4103079 5763534 5600851 993027 1038802 278466 245839 256687 258460 284521 278218 276528 279555 198720 200993 663902 627717 1444047 1377971 426739 418652 607586 618080 755972 736398 791977 792742 829254 847963 815048 899261 1889699 1981895 1240683 1044728 671908 656808 788246 787482 821015 834293 865752 875096 962979 965944 4453237 4608147 40.25 72.0 1
13:31:58 2024-01-25 624697 613082 196816 195285 305804 313890 315960 312821 205576 208751 246352 253418 286677 290291 3782782 4042671 5791510 5593712 1008209 1039295 277656 246669 254852 258097 286561 276904 277768 278965 198754 200993 671333 619310 1424702 1382302 424322 422450 614246 616329 761398 738220 783817 792180 834994 843330 806994 903270 1893596 1984899 1242602 1031247 667324 657742 790334 787396 829646 837806 857152 867639 970446 964534 4455450 4610932 40.35 72.0 1
13:31:59 2024-01-25 617947 613118 197776 194405 306419 312937 315694 313547 205576 204864 247530 252043 286278 292739 3782745 4089590 5744821 5585684 995865 1036280 279384 245597 255898 258823 284001 278218 276528 279358 198720 200993 663902 628688 1417514 1377971 427043 418687 608480 617204 756324 735968 790850 792742 829841 845752 814113 900920 1884134 1986905 1240683 1044765 671908 654946 788613 788174 824521 834075 861976 871801 965786 965643 4449227 4604297 40.35 72.0 1
13:32:00 2024-01-25 627067 612969 196824 195498 306982 312937 315564 313583 205976 209009 246352 252851 286573 288725 3793366 4060962 5800836 5608848 1007515 1038064 276826 247361 255077 258460 286302 276904 277378 278965 198581 200852 665352 618795 1455539 1381322 423420 422153 613848 616329 761361 740751 783817 791057 834735 843366 806994 898974 1889334 1978253 1242602 1031983 666372 657742 788272 783974 828948 840172 856356 867415 968530 964570 4449829 4611435 40.35 72.0 1
13:32:01 2024-01-25 617798 616435 197707 194786 306384 312901 315960 313107 205576 208716 247913 251237 286573 292118 3782820 4093040 5735558 5591486 997364 1033167 278536 245804 255863 258495 284073 277791 276528 278965 198547 200946 665352 628240 1413863 1374063 427043 420232 609108 617204 756914 736921 790850 793305 831407 845154 811805 899613 1885428 1981283 1242602 1039839 670191 654799 786933 790762 827457 835326 860824 872601 970557 963072 4414632 4605348 40.35 72.0 1
13:32:02 2024-01-25 622016 614617 196850 195184 306626 313303 315960 315497 205399 208751 247530 251237 286677 291148 3782820 4084959 5800561 5593750 999613 1039295 277621 245839 256723 257845 285659 277365 277378 278965 199344 200188 678583 622282 1434042 1391516 426133 418652 611211 614475 755972 741983 786181 788708 835919 846191 805815 895647 1882749 1962235 1221155 1041053 668094 658678 792587 783827 823425 841398 865789 866797 964776 972151 4511270 4626555 40.35 72.0 1
13:32:03 2024-01-25 627837 613123 197441 195224 306419 311952 318646 314060 205576 204434 247149 252640 286425 291875 3793366 4058267 5781090 5617889 1007440 1037749 277039 246669 255112 258495 285432 277791 276334 278374 198443 200852 668252 619607 1420362 1374063 423420 421191 608957 618080 761398 737083 783878 793305 829254 838550 814113 904973 1889334 1995460 1225090 1032495 673070 658469 787493 787844 830407 836985 857003 873847 971284 969292 4398806 4598782 40.25 72.0 1
13:32:04 2024-01-25 615299 616914 197363 195493 306946 314883 315960 312157 206619 205440 247149 251657 286338 291637 3799207 4107861 5782185 5599469 994520 1036280 279775 246563 255863 258097 286266 276091 277963 279752 198499 201344 656652 626897 1420720 1381322 426436 420268 614718 618080 756508 741837 789689 788438 831713 847546 811768 898302 1881411 1967878 1240683 1043278 665897 654018 792802 785776 825656 838246 863246 873129 962832 966517 4474747 4620807 40.35 72.0 1
13:32:05 2024-01-25 623412 612965 197780 194739 309329 313854 315960 315053 205576 208787 246936 251904 285706 292946 3787960 4037485 5782185 5610217 1012695 1032947 277621 246598 257775 258858 284188 277755 277963 278181 199205 200398 677469 622413 1415135 1380456 424623 421191 609377 615023 760822 737967 783817 793226 836512 838550 806422 900634 1892022 1986266 1242602 1029562 666372 655499 788283 784048 829646 838397 858835 870071 972591 972151 4465287 4622305 40.35 72.0 1
13:32:06 2024-01-25 617149 613118 197776 194951 306419 313347 315924 313547 206039 208716 247566 251832 288598 292629 3793658 4093040 5744883 5599469 998790 1036280 279384 246218 255147 258858 284299 277791 277183 278965 198720 200817 642481 628240 1416662 1374063 426739 420528 607622 617204 756398 736921 790850 793305 828668 843366 811805 899613 1882749 1982873 1238763 1037012 669521 654018 784182 789827 826711 834293 859635 873735 968345 965643 4408377 4612873 40.35 72.0 1
13:32:07 2024-01-25 622339 616476 196816 194951 306978 313157 315960 314987 206804 209116 247460 251237 286573 290295 3804652 4096916 5810161 5613983 998189 1038064 276813 246598 256687 258097 285428 277329 276564 278965 198547 200223 687101 618719 1405499 1390529 425831 418687 611248 613569 755972 738585 785585 788672 836512 846227 804675 895741 1881228 1964434 1230400 1038835 668094 658004 791117 782936 821015 838469 862663 867601 963052 973419 4532689 4631737 40.25 72.0 1
13:32:08 2024-01-25 625365 612785 197368 195536 306982 313072 316057 313107 205611 205982 246936 252677 286304 291596 3782820 4066458 5772860 5618227 1009670 1032911 277225 246634 255863 258097 285098 277791 276105 278385 198720 200748 669702 619607 1419451 1377971 424021 421227 610453 618539 761398 735876 783878 793305 832302 843330 811805 902102 1892022 1994046 1240683 1032495 671908 659439 784182 785220 829058 836652 858411 869252 971136 969402 4437014 4615702 40.35 72.0 1
13:32:09 2024-01-25 619782 613046 197673 196185 306631 314445 317675 312157 206251 208423 247149 252077 289667 291571 3793658 4108322 5782185 5599469 994520 1034447 278536 246598 255898 258133 285178 276709 278159 278965 198720 201344 649402 627792 1428412 1380456 426436 419937 614283 617204 756917 741092 788567 791057 833517 847546 810308 898204 1881411 1966484 1231087 1043115 665422 652655 791117 784074 823350 837181 862663 867639 961579 966663 4487580 4626089 40.35 72.0 1
13:32:10 2024-01-25 636363 613046 197681 194300 309378 313454 315816 313953 205804 203833 247149 252043 286338 292118 3796073 4040998 5782185 5610217 1006013 1037327 277656 246634 255898 258495 283653 277827 276564 278181 199205 200398 671152 621081 1409194 1381322 424623 420563 607622 614475 759135 737967 783878 793226 834735 838478 807030 904973 1892022 1986266 1236844 1029562 667145 656536 786574 784048 830235 838433 856346 867639 972147 970063 4449634 4616630 40.35 72.0 1
13:32:11 2024-01-25 621811 618228 197677 195149 308728 312794 317711 313404 206080 205440 247389 250853 287478 291194 3787008 4120818 5777740 5608848 990942 1034520 277656 246352 257299 258097 284521 278450 276334 279358 198754 201028 660187 625986 1447086 1379364 425528 418652 608910 617583 755436 736921 788492 791057 829254 845000 814692 898204 1882749 1976801 1238763 1044765 671430 652691 788613 787519 823059 834293 862663 873079 967156 966663 4452270 4617512 40.35 72.0 1
13:32:12 2024-01-25 627932 617356 197295 195834 306955 314438 315888 313917 206080 204968 247007 252642 287478 290050 3782820 4072855 5826932 5619582 998768 1035950 276779 246634 256687 256984 285575 277365 277183 278965 198720 200432 663902 620803 1450412 1390529 424623 418687 612546 614949 756346 740751 783285 788745 834120 847963 806422 898204 1881265 1966484 1213084 1038060 668094 659439 792240 783492 826711 838505 861400 867639 965786 971543 4520949 4620807 40.35 72.0 1
13:32:13 2024-01-25 621746 615562 197612 195356 308615 315301 318196 312458 206114 205873 246316 253453 286434 291995 3802731 4072968 5763534 5593656 1003898 1038669 277690 246669 255112 258677 285428 277791 276599 279162 198409 201977 656652 624224 1425051 1372115 424623 422486 611248 618117 760822 737746 788567 793226 828668 838586 813780 904698 1889334 1998292 1233006 1033966 671633 658004 786574 788113 829646 834293 857800 873737 970771 968031 4389646 4601580 40.35 72.0 1
13:32:14 2024-01-25 617635 613190 197162 195365 306847 315518 315708 313809 206114 204795 247842 251904 287277 291487 3793469 4105330 5795386 5589715 997364 1038558 282172 246598 256687 258495 285445 277791 277768 278181 199205 201028 665352 627792 1421458 1388558 427043 420563 614718 617204 755811 741507 789689 791909 834144 846227 809431 898241 1881228 1966484 1248359 1043278 665897 653613 789997 784074 822477 838433 864579 871507 963016 970922 4492812 4620008 40.35 72.0 1
13:32:15 2024-01-25 625328 613226 197167 194405 307128 312937 315744 315209 205976 206453 247633 252433 286225 291487 3804652 4067553 5791510 5634123 1009670 1039332 279453 246669 256009 258495 285641 278450 276334 277917 198754 200398 674052 618719 1418666 1379364 424322 421227 608946 618080 761398 735876 783878 793305 829914 843366 811805 903648 1892022 1989812 1244521 1032495 671908 658506 784182 786962 827883 836652 858411 870525 969324 969402 4421181 4608147 40.35 72.0 1
13:32:16 2024-01-25 618292 613006 197437 199076 306559 313926 315763 312157 206653 205404 247700 252572 287125 291075 3800240 4113112 5782185 5593826 993102 1038522 278540 246634 256475 258353 285695 276940 278159 278965 198720 201028 645894 626897 1424940 1381322 427043 420563 614718 617204 755787 742925 789689 791057 833517 846227 811765 900277 1882749 1966484 1234925 1044765 665422 653613 791117 784074 822477 838239 864579 867639 963016 969402 4492812 4620284 40.35 72.0 1
13:32:17 2024-01-25 627517 613199 197167 194405 307132 312937 315960 315053 205371 208747 246936 252607 289059 291584 3804652 4061429 5782185 5626055 1009538 1038802 277234 246634 255898 258495 285142 278502 276105 279162 198720 200398 686014 618719 1416971 1377411 424322 421191 609031 617642 761398 735881 783951 793305 832302 843366 811805 902325 1892022 1989812 1228856 1032495 671430 659439 784182 784110 827883 836652 858411 869907 968639 964570 4424352 4608147 40.35 72.0 1
13:32:18 2024-01-25 618292 613190 197162 199065 306982 313926 317748 312157 206251 208423 247184 252429 286238 291378 3805841 4117701 5787119 5604848 993787 1038101 278518 246352 256257 258495 286978 276940 277517 279752 198133 202071 656652 625986 1420481 1379364 426436 420895 614718 618080 756917 742399 790887 788150 831713 847456 811805 897022 1880075 1967607 1237311 1043278 666161 652691 793152 787519 824298 836002 862700 869252 965786 966663 4471054 4617512 40.35 72.0 1
13:32:19 2024-01-25 623656 613190 197810 194951 306205 313639 315960 314574 205576 208787 247149 252640 286573 291758 3803118 4045447 5794542 5620141 1006769 1037786 277636 246634 256439 258495 286405 278682 275682 279555 198754 200713 674052 619607 1444576 1379364 424322 421227 607622 617204 762206 735876 783285 793305 832302 843366 811805 902288 1890485 1992633 1221155 1032495 671908 659439 784182 784074 827883 834755 858411 870562 970734 971646 4433601 4610932 40.35 72.0 1
13:32:20 2024-01-25 618071 613226 197158 199081 306766 313669 316022 312193 206399 208458 247184 252112 286494 290810 3797312 4118270 5792363 5603258 994407 1042284 278501 246634 256257 258495 286423 276797 278159 279358 198720 201484 658102 628233 1420338 1382302 426739 420859 614718 618080 756508 742925 791739 791057 833554 845036 811805 897023 1882749 1967878 1252961 1044765 666161 653650 792240 785812 822477 837842 864479 871507 963052 968716 4487580 4617512 40.35 72.0 1
13:32:21 2024-01-25 625734 613190 197780 194401 307347 313890 315960 315053 205576 208822 247184 252288 286373 292118 3793772 4065837 5796498 5634123 1009651 1039111 279650 247042 255898 258133 285428 279111 276243 279644 198754 200735 669702 619607 1420339 1381893 424623 421191 607622 616329 761398 735881 783817 793305 833554 843366 811805 902325 1890485 1989541 1211911 1032495 671908 659439 784944 784037 827883 836002 858411 869289 973598 964570 4446051 4610932 40.35 72.0 1
13:32:22 2024-01-25 619939 613226 196542 195224 305921 312673 316057 313107 205645 208458 246457 252077 286807 288586 3794606 4136458 5812235 5610082 992338 1038951 279991 246493 256366 257635 286741 276127 276599 277952 198133 201239 642481 626155 1407767 1379364 425831 421084 613848 618006 756954 740787 789726 788745 831713 850476 814113 895741 1881411 1970671 1246358 1043278 667145 652728 792839 788113 825693 833617 862013 870525 961616 966663 4455298 4610932 40.35 72.0 1
13:32:23 2024-01-25 623178 612929 197815 195228 306982 314883 315960 313368 205611 208787 247184 252077 285740 293752 3797312 4028225 5777765 5634123 1008209 1038951 279650 246493 256510 258645 284343 278502 277043 279358 199170 200363 672602 621312 1431061 1383283 424623 421155 609031 615672 760822 736921 783817 795561 833481 843366 811768 904254 1892022 1989739 1165532 1032495 671908 659439 784182 784048 827883 837835 860585 872016 972147 969402 4449227 4614727 40.35 72.0 1
13:32:24 2024-01-25 619921 613226 197183 195498 306384 312646 318196 313071 206217 208751 247149 252008 287208 288586 3799093 4132698 5800836 5616455 990786 1038301 279631 246493 256977 257091 285976 278430 276314 279752 198499 200958 666802 622858 1410265 1380456 425831 420854 612546 619398 755874 740065 788492 790152 828010 847420 815271 895573 1882749 1974235 1236844 1044765 671430 655536 789997 788672 821015 835471 865195 874983 961579 966627 4449227 4617512 40.35 72.0 1
13:32:25 2024-01-25 616922 613154 196820 195498 306397 314589 315960 314024 205862 209045 246352 253416 286399 290354 3796073 4063868 5803902 5616455 1011782 1041873 279847 247984 254936 258499 286562 277186 278051 279322 199240 201309 675998 620194 1435794 1383283 424623 423462 615589 616292 762406 742888 785867 793268 837105 845154 808211 902288 1892022 1983891 1244521 1031028 667108 656572 788878 785368 830235 838469 858411 869495 972147 971925 4458633 4610897 40.35 72.0 1
13:32:26 2024-01-25 619269 613262 197441 194951 307312 313377 316022 313804 206183 209080 247495 251203 287007 291633 3797036 4120818 5772860 5609928 994520 1040355 279847 246387 257628 258282 284813 278502 276386 279752 198616 201134 665352 627783 1476161 1381322 426436 418652 610292 619361 755836 737967 788492 792742 832624 846227 816596 899486 1886615 1979878 1240683 1045833 671908 654075 787725 787482 823059 836652 863928 873079 965786 966627 4449227 4614727 40.35 72.0 1
13:32:27 2024-01-25 617854 612897 197746 195064 306992 313634 315960 313107 206183 204864 247149 252605 286278 292532 3793658 4089590 5744883 5593939 1002392 1036243 278272 246598 255112 258609 285107 278163 277092 279644 198927 201649 653011 627333 1429463 1371645 427043 422306 610401 619838 759135 737972 791685 795376 827121 843366 815271 901944 1886652 1988813 1240683 1035440 669997 652655 786412 789827 829058 834256 860248 875641 969324 963826 4386352 4617512 40.35 72.0 1
13:32:28 2024-01-25 622705 615452 197098 195224 306992 313339 315960 315497 205223 208787 247149 251237 286425 290943 3796073 4087267 5809886 5610217 998189 1039258 278588 245839 256652 258097 285392 277540 277481 278786 199831 200713 669702 626851 1423847 1391165 427043 422048 612501 614291 756508 738585 783878 788745 838256 848592 805778 895741 1885569 1962272 1234097 1040313 668094 658469 792240 784048 824410 838469 862663 867639 962979 970099 4537535 4624105 40.35 72.0 1
13:32:29 2024-01-25 626351 613190 197437 195220 306166 311988 318421 313547 205611 203833 246352 252429 285706 291633 3793366 4072882 5779985 5617889 1005332 1036280 276922 247361 255112 258278 284956 277365 276528 278145 199753 201696 650852 625872 1444323 1372620 426436 422937 612066 621160 761901 737930 788529 795561 827426 843330 816430 904068 1887955 1996340 1225573 1035440 671430 654574 786412 790984 830235 834256 858136 875641 969324 966627 4380048 4608147 40.35 72.0 1
13:32:30 2024-01-25 621096 613190 197526 195361 306170 313890 315924 315497 205611 208787 247913 251657 286494 291184 3797312 4098854 5800836 5600575 998189 1039258 278272 246598 257083 258062 285428 277560 277342 279358 200900 201028 675078 620497 1424046 1394136 424248 423098 614644 616145 761902 740202 784823 790576 837105 844964 809395 899940 1892022 1979878 1240683 1038839 669233 659906 793130 784048 825503 838469 861976 867639 965786 972879 4511270 4624105 40.35 72.0 1
13:32:31 2024-01-25 618806 613154 197432 194951 306726 313854 316721 311943 206217 208822 246422 252851 286951 291637 3799278 4079769 5763534 5618003 1003898 1039258 277656 246634 255077 258596 285428 277791 277378 279358 197548 201695 652302 624668 1426852 1371130 426399 424448 612066 621328 761251 737962 788381 797258 830263 844254 813780 904291 1888166 1998292 1231442 1035440 669997 656772 787131 789827 830235 829527 858411 874396 969324 966663 4373757 4601410 40.35 72.0 1
13:32:32 2024-01-25 622966 613190 197128 195220 306992 313890 315960 315424 205080 209080 246422 251097 286677 290737 3793658 4079159 5810161 5617889 998189 1040807 277621 246218 256687 258062 285428 277560 276953 278965 198720 200363 695674 620194 1422569 1392503 427006 422048 614246 615825 758121 741653 787176 790799 838219 849947 808306 898204 1886615 1962471 1244521 1041053 668094 659439 792240 785682 824262 838469 862626 867639 965786 970136 4520978 4623579 40.35 72.0 1
13:32:33 2024-01-25 624845 613154 197158 195361 306992 312682 316499 312014 205611 206333 246387 252851 286338 291633 3794245 4071045 5779045 5622027 1003145 1034740 277434 247361 255077 258495 284956 277755 276564 279752 197548 201625 650182 622818 1416707 1370171 424623 423118 612501 620167 762986 739987 787187 796126 830263 838370 816393 906082 1890677 1995460 1245136 1035440 672111 656698 787530 788708 829646 834111 858411 875679 969324 966663 4370597 4605071 40.35 71.9 1
13:32:34 2024-01-25 618292 612969 197158 195087 305921 314368 315702 314096 205611 204864 247530 251765 285329 290964 3798782 4104695 5782185 5595476 993102 1037749 279246 246218 256975 258278 285392 276904 278159 278181 198754 200993 659552 627792 1425926 1383283 427043 419937 613336 615419 756361 744286 790517 790874 834845 848146 809457 898157 1886696 1967878 1244521 1041794 666372 654872 790483 786278 822766 838433 864579 867489 961579 969402 4511682 4624105 40.35 72.0 1
13:32:35 2024-01-25 626351 613154 197132 194405 307097 311988 315960 314060 205542 203833 246387 252429 286338 291421 3793366 4063414 5782185 5623592 1006723 1034410 277427 246598 255147 258495 284236 278646 276492 278965 199240 200328 672602 620637 1439891 1380456 424623 421191 607622 615856 763018 737560 785345 797714 834994 843185 811348 904675 1893497 1992569 1246440 1034428 670952 658972 785853 785572 830235 836555 858411 869216 973415 964606 4458355 4620807 40.35 72.0 1
13:32:36 2024-01-25 615668 613226 197124 195352 306415 311988 315672 313363 206263 208716 247113 252077 287443 288640 3797312 4126501 5800836 5610217 988864 1040807 277656 246598 257299 257664 285428 277827 276105 278034 198581 201028 656971 624643 1424115 1379364 425831 418652 611248 618117 756508 736064 790613 791926 832587 851717 816282 898092 1888352 1979081 1247092 1049242 670877 655499 791117 789827 821015 835326 865677 873116 961579 965570 4459438 4617512 40.35 72.0 1
13:32:37 2024-01-25 621576 613569 197467 195767 306955 314847 315960 314096 205576 208787 247149 253335 285567 292209 3797312 4026664 5772860 5602222 1011832 1039295 277427 246598 254685 258858 285392 276709 278159 278769 198720 200713 662452 622310 1410622 1381322 425528 422486 614447 615856 763018 738544 783914 793305 836516 844990 810610 905931 1894677 1985505 1219440 1031983 667324 658678 789997 784048 830235 838469 858835 867452 971136 964606 4465287 4620807 40.35 72.0 1
13:32:38 2024-01-25 629351 613154 197750 194951 306384 313311 315960 313619 206039 208423 247913 251832 286139 293653 3799207 4095950 5744542 5602954 994482 1037749 278536 245632 256292 258097 284122 277827 276528 279358 198685 200432 657280 627783 1421291 1379364 427043 419606 608946 618080 756236 736921 790887 792742 829877 845752 814082 900620 1886821 1981895 1238763 1044765 671908 656808 788650 790200 822838 835471 862700 873079 967524 966627 4448950 4617512 40.35 72.0 1
13:32:39 2024-01-25 627150 613190 196547 195498 306982 313634 315960 313107 205576 204468 246352 252043 286494 288833 3802731 4070807 5815437 5609957 1003898 1039024 278275 246669 255147 257664 286101 276091 277894 278965 198754 200398 663902 616948 1425110 1383283 423420 421191 614718 617204 761398 742399 783817 791057 834735 845752 809395 900931 1892246 1981069 1242602 1033929 668240 659256 792023 787396 827736 841398 860585 867639 967843 974127 4458633 4609537 40.35 72.0 1
13:32:40 2024-01-25 617587 613118 197354 194951 306703 312901 315960 313107 205611 208387 247739 251657 286477 292532 3793658 4093040 5754209 5593661 999504 1035510 279384 246218 255147 258858 283688 277791 276564 279358 200474 200993 661684 628688 1423841 1379364 427043 422048 608946 618080 756508 737013 790887 793054 829841 845752 814692 898299 1881228 1983891 1219440 1047329 673074 655390 790897 790200 824521 835290 866408 877752 965786 966663 4459472 4617512 40.35 72.0 1
13:32:41 2024-01-25 625624 615994 196918 195498 306992 313926 315960 314060 206074 208787 246387 252886 288685 290377 3797312 4043828 5800836 5614220 1004650 1035987 278275 247396 255898 258596 286302 276940 277378 278965 198581 200993 672602 618427 1427484 1383283 424021 422450 614718 616035 762477 740645 783817 792742 835919 845000 809431 899576 1890677 1979878 1242602 1035328 668278 660153 793365 786278 825357 840803 860824 870003 967046 976207 4468038 4624105 40.35 72.0 1
13:32:42 2024-01-25 618025 613154 197604 195352 306955 313019 315960 311836 206573 208387 246457 252886 285602 292118 3799207 4084815 5744883 5609966 1000964 1036280 278571 246218 255112 258858 284521 277791 276564 279358 198720 201484 663902 627792 1413832 1372115 427043 422486 609413 619398 758025 736663 790850 794385 827462 843366 813780 901679 1886652 1995460 1225573 1035905 669912 657705 788613 791888 830235 834111 858299 877752 972665 966445 4389646 4612852 40.35 72.0 1
13:32:43 2024-01-25 623364 613154 197406 195224 306987 313413 315924 315053 205257 208822 247149 251272 286494 290737 3797312 4096208 5815437 5621989 1000325 1039295 279775 246634 256723 258062 286065 276940 277378 279162 198754 200398 685651 620052 1429589 1392503 425831 419606 612979 614511 756917 738366 783914 790189 835889 847456 807030 898316 1886652 1965091 1219440 1038835 668094 659906 793152 783864 826868 843784 864554 870078 965675 974220 4531504 4626602 40.35 72.0 1
13:32:44 2024-01-25 622016 617522 197437 195365 306982 312937 316721 312157 206114 208822 246422 252572 286139 291633 3793366 4082829 5782185 5628947 1007477 1036317 276848 246634 256426 258495 285014 277791 275682 277930 198581 200398 669702 619310 1427146 1376992 424623 421227 608994 618080 761398 736398 783285 793305 830115 843330 811805 903648 1892022 1994046 1240683 1032495 671908 659439 784182 786405 830407 837653 858150 872601 971284 970739 4427449 4614727 40.35 72.0 1
13:32:45 2024-01-25 618025 613154 197162 195976 305338 313854 315960 312193 206251 208716 247807 252008 285706 291298 3797312 4102273 5782185 5607656 991686 1036463 278078 246218 255898 258097 284471 276091 278159 278573 198581 201028 647323 627792 1449231 1382302 427043 420563 615626 618080 756324 742925 790288 791057 833554 845000 811805 900957 1880075 1968621 1229168 1044765 665422 652691 791117 785928 822766 836038 865714 869891 964776 968607 4490260 4628428 40.35 72.0 1
13:32:46 2024-01-25 624775 613159 197750 194401 308610 313639 315888 314724 205908 208858 246457 252043 289129 292027 3802731 4058532 5791510 5619582 1008209 1038101 277462 246634 255898 258495 283653 278450 276564 278769 199344 200398 669702 621081 1436367 1382302 424623 420895 608946 615419 760819 738059 783951 795583 836512 838550 807030 904973 1892022 1986266 1223207 1029562 668094 656572 787725 784048 830235 838505 856346 869891 976128 973419 4456148 4622305 40.35 72.0 1
13:32:47 2024-01-25 621815 617199 197746 195505 306450 313516 317748 313773 206257 208751 247149 251307 287007 290291 3799207 4133013 5787388 5611574 993064 1034410 278501 245839 256758 258495 284636 278682 276528 279555 198754 201156 663902 628688 1443478 1379364 427043 419606 610942 618080 756508 737967 790850 793305 831444 845000 813205 900995 1881265 1980607 1227915 1042536 671908 653650 788320 788708 825503 836062 862663 874396 966513 968460 4452530 4618517 40.35 72.0 1
13:32:48 2024-01-25 627166 613051 197055 195772 306992 313854 315960 313840 205291 206598 247491 251832 286538 290348 3793469 4078716 5828812 5617889 1001722 1040880 276359 246669 256292 257735 286629 277365 277378 278965 198789 201028 665352 619310 1425098 1383283 424322 420563 614718 617642 762477 742925 783817 791057 834735 848328 810920 899651 1886652 1979878 1242602 1037290 668094 660410 792839 784048 826711 838433 860140 871507 965111 972916 4496957 4627923 40.35 72.0 1
13:32:49 2024-01-25 615668 616030 197363 195462 306951 313454 315491 311902 206653 208751 246457 252886 288187 291734 3799093 4081905 5754209 5593788 1002430 1037327 278307 246634 255112 258858 284956 277560 276599 278965 198409 201344 653011 626897 1439852 1370171 427043 422486 610311 618117 759701 733951 792014 793226 827462 838586 813817 904973 1886652 1995460 1239267 1035776 669997 655536 786574 789864 830235 834293 858411 875679 971458 966663 4385872 4616630 40.35 72.0 1
13:32:50 2024-01-25 620932 616365 197681 195266 306631 315301 315744 314874 205902 208716 247184 251832 286607 290979 3804652 4102300 5796706 5600851 994495 1039295 278640 245874 256292 258133 285428 277596 277378 278181 199413 200748 663902 626434 1433655 1388558 427043 420563 614447 617204 756508 744015 788567 791619 834465 846227 810005 897573 1881228 1967878 1248359 1043390 666372 655109 789997 786278 821896 838469 864579 867639 961964 969402 4502444 4626089 40.35 72.0 1
13:32:51 2024-01-25 627769 613082 197544 194300 309164 312758 315888 314395 205439 206018 246281 252394 286373 291584 3793469 4061772 5791510 5623592 1006769 1037933 277860 246598 255147 258495 285165 278414 276105 278769 198754 200363 674052 619310 1442902 1380343 424623 421191 608920 616329 761127 736921 782766 794385 834735 838550 809431 903354 1890448 1988367 1242602 1029562 669521 658004 785853 784048 830407 837842 857190 866751 973598 970099 4455298 4613770 40.35 72.0 1
13:32:52 2024-01-25 623113 617785 197612 195047 309160 312794 317748 313000 206468 205440 247042 251133 286924 291390 3794606 4126680 5782185 5610217 995940 1034177 279349 245804 255934 258495 284423 278254 276598 278965 198789 201028 662452 628688 1430024 1378491 427043 419901 609413 618080 756508 736921 790887 793305 829914 846948 814113 901760 1881265 1982910 1240683 1041053 670191 652691 786018 787519 825540 836652 862700 871875 966513 965261 4452270 4617512 40.35 71.9 1
13:32:53 2024-01-25 625291 617794 198652 195666 306847 313639 315924 313696 206114 204683 248755 252290 287269 288477 3797312 4070807 5819487 5621914 1004650 1034447 276394 247652 255898 258097 286436 276940 277378 278965 198754 201028 663902 618868 1425449 1383283 424322 422189 614718 617642 762477 742925 783817 792180 834735 846349 809431 902511 1889334 1979878 1242602 1035808 667145 660373 793152 784074 827297 838469 860140 868635 966280 972952 4464676 4620284 40.35 72.0 1
13:32:54 2024-01-25 618025 613154 197776 195356 306883 313603 315780 311907 206757 205440 247424 253311 287517 292059 3805673 4086684 5761280 5610217 1003032 1035510 278078 246669 255077 258609 285192 277791 277183 278965 198754 201695 654477 625729 1415865 1370171 426436 423118 610779 619653 760859 734988 790887 793263 828668 843793 813817 904973 1886652 1995460 1231087 1035440 671908 656572 787762 789864 829963 834293 858411 874433 971495 968424 4373795 4604862 40.35 72.0 1
13:32:55 2024-01-25 617121 613190 197201 195224 305490 314595 315672 314213 206011 205368 247807 251553 286290 291523 3805673 4109461 5794390 5599469 995202 1038839 281430 246011 256652 258062 285156 277329 277147 278181 199379 200328 658758 625986 1422569 1392503 427043 420528 614283 616292 756508 744505 787895 791021 834735 847420 808175 898302 1882749 1964249 1250278 1041794 666372 654574 791117 785719 823350 838433 865158 868876 962297 970775 4511847 4624105 40.35 72.0 1
13:32:56 2024-01-25 625698 612857 197132 194951 307093 311443 315960 313189 205656 206347 247283 252572 286399 291039 3798968 4063637 5781090 5625942 1008209 1036280 279043 247460 256439 258097 284956 277791 275646 278340 198547 200363 666802 619310 1416666 1376992 424623 421191 608910 618080 761361 736097 783878 794723 832265 843330 814113 901275 1892022 1992596 1234925 1033230 671908 659439 785853 786332 829646 836652 858411 873041 969288 969402 4427332 4611159 40.35 72.0 1
13:32:57 2024-01-25 625254 613154 197167 194951 307378 311916 315672 314096 205365 203833 246422 252043 288915 291547 3808287 4063637 5794390 5626250 1007403 1037989 279060 247707 255112 258641 285392 277954 277004 278414 198098 200993 653041 620497 1421494 1372115 424623 422450 611211 620278 763559 737972 787335 795561 829841 843330 813780 904935 1886615 1995460 1234925 1034934 671908 657967 788502 788077 830235 836948 858411 875018 971422 969402 4386390 4608147 40.35 71.9 1
13:32:58 2024-01-25 618025 616768 197441 195224 306992 315290 315924 314060 206183 205151 247530 251832 286438 291184 3804620 4117242 5809252 5609815 998189 1037749 278466 246352 257157 258026 285392 277329 277378 279178 200885 200258 669702 619607 1436774 1392503 425683 419570 613848 614511 758659 738257 786181 791021 836480 847456 806994 899523 1889334 1967878 1240683 1038798 668094 660554 793365 784048 825467 838469 862626 870152 966471 972952 4533877 4629903 40.35 72.0 1
13:32:59 2024-01-25 623143 613082 197441 195087 306992 312973 316464 312121 206217 209080 246387 253313 286677 291833 3799093 4088286 5775639 5619502 1000218 1039405 278723 246218 257593 258858 284898 277540 276528 279358 198754 201274 653041 627783 1410622 1370171 427043 422450 610726 619838 759098 737967 792014 794911 827462 843366 815006 903424 1886615 1995460 1235355 1035440 669997 655999 787530 792143 830235 834256 858411 875641 970734 966663 4389658 4614727 40.35 72.0 1
13:33:00 2024-01-25 618358 613154 197158 195224 306992 313854 315924 315053 205576 208751 247184 251307 286677 290943 3799093 4098666 5815255 5593599 1000218 1040429 279847 246183 256652 257629 285396 277329 277056 278769 199344 200328 653756 622858 1418703 1393145 425831 419901 612546 614475 756324 737662 783914 790460 838440 847420 808733 898204 1886615 1962272 1242602 1041804 668094 658469 792240 784048 823059 838275 862626 867639 965786 971470 4533877 4624105 40.35 72.0 1
13:33:01 2024-01-25 620569 613087 197128 195224 306982 311916 316022 312121 205908 209116 246387 252816 286477 291153 3793658 4061772 5782550 5614092 1003084 1035407 279847 246493 254971 258823 284685 277560 276528 279093 200743 200748 657329 626897 1405992 1372115 427985 422306 609377 618464 758025 737967 792817 793190 827426 843330 813744 904935 1886342 1991909 1249759 1035440 669997 655267 787530 791021 830235 834256 858411 875641 970734 965944 4389646 4614727 40.35 72.0 1
13:33:02 2024-01-25 621132 613190 197132 194941 306955 313634 315924 313702 205223 208751 247495 251786 286573 290801 3805445 4084626 5820280 5622123 998077 1040429 279453 246250 257302 257522 285240 277381 277111 278965 198720 200014 681301 622282 1451900 1392503 427043 419901 613578 614438 757026 737104 786181 789900 835889 847456 806994 898204 1882749 1962856 1228551 1040313 668094 657967 792240 784048 822441 838505 864542 867639 963294 970099 4520949 4633484 40.35 72.0 1
13:33:03 2024-01-25 626703 613118 197124 195220 305921 313072 316464 313107 205611 204258 246387 252640 286677 291849 3799093 4066458 5782185 5641607 1010488 1038951 279453 247255 255042 258282 284986 277612 276969 279752 197479 200993 663902 621081 1442420 1374574 424623 422450 612546 619838 762712 738054 786776 793263 831676 845154 816616 904973 1892022 1995460 1240683 1033966 671908 659906 786412 786368 829816 837835 858411 871801 969324 964606 4424352 4617512 40.35 72.0 1
13:33:04 2024-01-25 618071 612965 197162 199045 306766 314847 315960 313107 206251 208533 247149 252043 286134 291184 3802731 4112935 5791510 5607120 995761 1038877 279847 246528 256330 258752 285686 276761 278642 279555 198616 201485 653041 628240 1436422 1383283 428259 423846 615589 619398 756917 740458 793031 791057 833517 846823 811805 896690 1881411 1967878 1242602 1044765 667801 654039 793365 786332 823096 837806 866190 872751 965065 969402 4486849 4624105 40.35 72.0 1
13:33:05 2024-01-25 624163 613118 198559 194942 307132 313377 315960 315053 205576 208858 246387 252429 285706 292118 3802731 4050245 5794557 5619306 1006731 1038955 279811 246387 256260 258499 283613 278502 277235 278929 201469 200258 661617 620637 1420484 1381322 424623 424448 611962 618080 762477 737967 783878 795339 834589 845154 811805 900634 1894714 1992633 1215609 1033966 671908 660373 786139 784074 829058 838428 860861 870488 972147 972335 4449227 4620807 40.35 72.0 1
13:33:06 2024-01-25 623887 613190 196538 195356 306982 312682 316022 312193 206039 208716 247149 252043 287221 288518 3802731 4133197 5791510 5626463 993936 1034410 278043 246387 256260 258346 286759 276761 277235 279752 198305 201344 658102 626434 1411336 1381893 426436 421227 614718 619671 760159 739752 790813 788708 831676 847226 811657 895647 1880075 1970671 1247092 1043390 667108 653613 793402 788635 825467 837835 862626 870488 961616 969402 4468038 4620383 40.35 72.0 1
13:33:07 2024-01-25 622048 616939 197741 194951 306992 313890 315960 314788 205576 208716 246422 252043 291046 292739 3802731 4037485 5782185 5618227 1011748 1039295 277427 246426 255042 258609 284684 279310 277517 278697 199101 200853 666802 621835 1413767 1383585 425831 422937 611138 614548 763018 740444 788300 795561 837105 838514 808211 903163 1890677 1984859 1244521 1029525 666372 656536 788283 784048 830235 838838 857152 867639 970771 964606 4468038 4617512 40.35 72.0 1
13:33:08 2024-01-25 618292 615925 197613 194951 306419 312544 315960 313107 205576 205718 247530 251237 285879 292082 3793658 4102300 5754209 5605954 997364 1035473 279349 245804 255898 258677 283653 278163 276279 279411 200743 201064 678220 626434 1484546 1380911 427043 422048 610763 619324 756508 737536 790850 792490 832033 844964 815271 900920 1885569 1979878 1238763 1043278 671908 654297 787725 788077 824262 835471 862013 875679 965786 965907 4452270 4620531 40.35 72.0 1
13:33:09 2024-01-25 625734 613226 196991 195224 306982 312901 315960 313107 205576 204434 246422 252151 286494 288824 3797312 4078716 5819580 5623592 999613 1036280 276917 246218 257685 257303 285428 276940 277378 279214 200318 200748 655899 618085 1422041 1387217 424586 421048 615960 617494 762444 742925 783817 792180 834363 847364 811188 898937 1886615 1979660 1240683 1033966 667145 660373 791117 786368 827883 838433 860861 870115 967843 972229 4468038 4620284 40.35 72.0 1
13:33:10 2024-01-25 618283 613154 197475 195224 305921 313377 315960 312193 206251 204864 246457 252816 285706 292323 3796488 4089590 5744821 5609966 1000218 1039258 279349 246218 255147 258858 283869 277791 276564 278965 198754 200993 665352 629491 1422433 1377971 428259 422342 610763 618006 760159 737930 792392 795561 831713 845752 815271 904600 1888113 1980607 1240683 1041085 671430 652655 786412 791021 827883 836652 860140 873079 966513 963862 4420849 4617512 40.35 72.0 1
13:33:11 2024-01-25 621778 613199 197132 195224 306987 313854 315341 315497 205765 208751 247149 250853 286573 290943 3806664 4110007 5791510 5599469 993810 1040142 278501 246218 255898 257664 284956 276904 277378 278181 199066 200398 651611 626434 1420019 1389781 428259 422646 612870 615236 755836 742741 790277 790837 835772 846787 807030 898204 1888113 1964249 1223207 1041794 666161 656390 788878 784048 822766 838469 864441 867639 963016 964570 4522516 4626878 40.35 72.0 1
13:33:12 2024-01-25 625254 612933 197132 194967 306445 311479 315960 314096 205257 203833 246387 252043 285671 291284 3793366 4055563 5782185 5627605 1006769 1036280 277460 246598 255147 257881 284556 277827 275453 278965 198720 200455 672602 619310 1440248 1379473 425720 423846 610453 617531 761214 738031 786054 796692 834318 844376 811805 902251 1892022 1995918 1219440 1032495 671908 659439 785853 787955 829058 836652 858411 871144 972183 969402 4427253 4610932 40.35 72.0 1
13:33:13 2024-01-25 618025 613154 196508 195485 306775 312937 317748 312121 206074 208533 246422 252008 286477 288067 3799093 4145439 5791510 5613779 989596 1036243 278287 246218 255147 257339 286934 276904 276564 279555 197548 201309 665352 624643 1412618 1379364 425831 420859 614534 620608 760545 742172 789540 788562 829768 851754 814039 896775 1881411 1972069 1245136 1043594 668278 654946 793402 788708 824298 838391 862663 871801 960899 968716 4464571 4620807 40.35 72.0 1
13:33:14 2024-01-25 617419 613118 197785 195498 305486 314883 314676 314096 205942 208751 246422 252043 285131 292536 3806664 4047658 5772860 5614220 1008014 1035950 277621 246634 254294 258677 285526 276709 277768 278181 198754 200432 663902 621049 1405690 1382302 425831 423750 614283 617204 765162 744286 790277 795561 837068 843185 808064 904749 1893497 1982689 1242602 1032495 666161 660554 791117 786278 830235 838469 859194 871507 966586 970099 4472211 4626878 40.35 72.0 1
13:33:15 2024-01-25 617416 613006 197750 195099 306415 313413 315960 313840 205611 208787 247566 250853 285706 292118 3793658 4111559 5763534 5610217 998790 1036280 279154 246391 255112 258858 284485 277791 276564 278965 198754 201121 672602 627792 1411920 1374063 427955 422486 610942 618080 756954 737930 791753 796581 834720 846911 814039 903383 1888076 1984440 1242602 1041794 671908 652655 786412 790200 826674 836652 861363 873737 971284 965225 4458633 4620807 40.35 72.0 1
13:33:16 2024-01-25 626356 613190 197158 195224 306992 313634 315960 314574 205223 203867 246422 251272 287077 290420 3801815 4084959 5828812 5617889 1000325 1039295 278275 246634 256292 257303 285717 276709 276564 278965 198754 200398 652171 619310 1425203 1388792 424021 420528 614283 617204 761398 738257 783817 791926 835662 847364 811385 901000 1888113 1979044 1242602 1037379 667801 660373 792240 784110 828046 840803 860861 871507 965786 972193 4474247 4617512 40.35 72.0 1
13:33:17 2024-01-25 609536 613118 197124 195087 306987 312973 315960 311902 206263 204864 246457 252640 285879 292082 3799093 4093664 5754209 5593788 998790 1035556 278536 246254 255077 258858 284086 277365 276528 278965 198547 200993 672602 626897 1422023 1370171 427043 422450 610311 619398 759098 737536 793143 793226 827426 845589 816319 905931 1888113 1996155 1235355 1037655 670191 657742 787530 791021 830235 834293 859194 876927 970698 966663 4389360 4611435 40.35 72.0 1
13:33:18 2024-01-25 619305 613190 197124 194976 306992 312937 315443 313225 205399 208716 247184 251786 287185 290327 3793772 4097770 5791510 5591486 994520 1036243 278592 245632 255898 257881 285192 276940 276528 277790 199344 200119 651611 626897 1421458 1388558 427043 419937 615355 616766 756508 742925 789689 791619 834735 846227 811765 901152 1884224 1964249 1242602 1044119 666372 656808 790897 787396 823350 838433 864542 867639 963626 969402 4499230 4623579 40.35 72.0 1
13:33:19 2024-01-25 625365 613154 196850 194405 306419 312023 315960 314132 205257 208894 246422 251657 285706 290615 3797312 4061772 5794557 5619582 1006050 1038669 276848 246218 255147 258097 283369 277827 276298 278181 198754 200188 658758 620194 1420574 1380446 424623 421227 608517 615856 761398 737448 784935 795547 837105 838550 809160 904973 1897548 1990368 1171329 1033691 671430 659292 786375 785682 830162 837181 858411 868635 973598 972005 4455298 4618517 40.35 72.0 1
13:33:20 2024-01-25 611264 613195 197132 194955 306915 311988 315960 313107 205799 208458 246457 251272 287077 288622 3799093 4135952 5792581 5610217 990980 1040069 278178 245839 256723 258097 283688 277791 276069 278965 198133 200398 653041 626434 1448755 1379364 427043 419312 609413 618080 755836 737967 792303 793305 829877 846227 813780 894111 1881228 1983891 1238763 1047710 671908 655890 790334 788525 824521 835326 866867 874359 964418 966663 4462407 4620807 40.35 72.0 1
13:33:21 2024-01-25 623433 616039 197025 199001 306992 313926 315960 313619 205611 208751 246387 253451 285706 290363 3801928 4038146 5782185 5622027 1010957 1039295 277621 246669 254685 258858 285392 276745 277963 278965 198720 200805 663902 622282 1437089 1383283 425831 423750 613578 616329 763559 741983 786218 793305 835657 843366 808821 904973 1890677 1983182 1244521 1033457 668278 658678 790897 786278 830235 842590 858262 870040 971275 970099 4468038 4624105 40.35 72.0 1
13:33:22 2024-01-25 616040 613154 197608 195052 305956 313626 315960 313143 205611 208423 247566 251307 285706 292118 3793658 4095950 5745141 5610217 998790 1032947 279397 245839 255147 258175 284206 277791 276564 279358 198720 200852 653041 629309 1432964 1374063 427955 422189 609413 617583 756917 737967 792578 793226 828668 845589 815271 902325 1886652 1986266 1156837 1037322 671630 656305 788053 792033 830235 834184 862090 875492 969905 968608 4402387 4620284 40.35 72.0 1
13:33:23 2024-01-25 622493 613262 196987 195211 306987 313854 315960 314980 204938 208822 247149 250888 286139 290413 3803952 4102387 5800836 5593826 997479 1039295 278078 245839 256687 258097 284956 276940 276564 278965 199205 200083 671152 621969 1430266 1392503 427043 420563 612546 615419 759623 742925 787372 791057 834120 847492 807067 898246 1885312 1962272 1236390 1040313 668094 656572 793152 783864 825693 838397 865046 867527 964776 972115 4524208 4629636 40.35 72.0 1
13:33:24 2024-01-25 625365 614649 197432 194951 306419 311697 316022 313297 205439 205946 246387 252077 285671 291221 3799207 4061772 5782185 5634161 1007440 1036280 278132 246634 255112 258495 284574 277365 276528 277952 197548 200852 663902 618719 1425697 1372115 424623 422486 611248 618153 762477 737444 786254 792994 832338 843366 814113 901349 1892022 1992633 1240683 1032495 671908 659906 786412 788478 830407 836434 858187 872967 971284 970775 4430779 4614637 40.35 72.0 1
13:33:25 2024-01-25 616918 613154 197303 198762 306088 313890 315960 312157 206074 205368 247042 251379 286139 291221 3802731 4112935 5791510 5604848 993102 1032947 278100 246598 256178 258133 285561 276056 277183 279358 198133 201344 645894 626451 1413986 1379364 426739 421191 614246 619398 756917 742399 791450 788782 832302 846823 811805 898241 1877406 1967878 1241223 1042648 666372 653613 793402 788478 824298 838875 867027 872451 962906 969329 4484206 4633484 40.35 72.0 1
13:33:26 2024-01-25 622016 612897 197815 194951 308656 315935 315694 314096 205576 208787 246422 252396 286468 292739 3800020 4040998 5800836 5611574 1009651 1037823 277462 246634 255147 258858 283414 277401 277378 278573 199066 200432 658758 621969 1418648 1383283 425528 421227 610743 615419 760819 738026 783914 795583 835299 838622 809734 904973 1892022 1983452 1242602 1029289 667145 656572 788878 784048 830235 838505 858835 869271 974048 973419 4478140 4625121 40.35 72.0 1
13:33:27 2024-01-25 608702 613118 197750 194951 306419 312937 315780 313917 206428 208716 247775 251272 285706 291826 3804652 4102300 5754209 5626463 996652 1036009 279263 245839 255147 258495 283888 277401 276243 278965 198443 200887 654649 627792 1410724 1376531 427650 421191 609413 618080 755811 737967 792578 793305 829950 845752 814113 896653 1881228 1981736 1238763 1041794 671908 653650 787725 787556 824882 835471 863246 873737 967524 968460 4461962 4625121 40.35 72.0 1
13:33:28 2024-01-25 624475 616210 197475 195427 306924 311952 318196 312157 205576 203799 248006 252677 285498 291230 3802731 4072968 5785212 5627605 1007489 1035473 279007 246598 255112 258139 284485 277329 275646 279752 198098 200817 672602 620360 1444649 1374063 424623 422414 611175 619653 763018 735968 786181 793305 829841 843793 815271 904935 1886615 1994046 1201974 1032495 671908 659906 787530 786368 830235 836652 858411 873079 970734 969402 4411674 4615702 40.35 72.0 1
13:33:29 2024-01-25 617988 616035 197055 195737 306631 315110 315816 312928 206183 205151 247149 251622 286486 291305 3793621 4105212 5798689 5589678 993102 1036002 278745 245839 256257 258243 284956 276940 277768 278181 199205 200993 654470 626897 1408976 1387217 427043 420823 613772 616292 756508 744286 788529 792180 836512 847420 808784 894037 1882749 1964249 1242602 1041794 668094 655536 791117 784048 823350 838505 866190 868876 962942 972298 4520949 4642190 40.35 72.0 1
13:33:30 2024-01-25 627150 616467 197638 194845 309378 311774 317675 313881 205902 206162 246387 252043 286278 290943 3804557 4067071 5790429 5625704 1007403 1034740 277047 246598 255112 258097 285161 277329 275417 279752 200333 200993 643538 620637 1419252 1370858 424623 423520 612113 619838 762477 737967 787335 795376 829254 843330 813817 903424 1885569 1995460 1251004 1033966 671908 658433 788608 788077 830235 835471 858411 874396 972147 968716 4402199 4609537 40.35 72.0 1
13:33:31 2024-01-25 620816 617351 197608 195467 306955 313711 315299 314874 206011 205440 247736 251099 288577 290701 3808161 4108153 5800836 5614220 994520 1039470 278501 245804 256257 259141 284920 277329 277111 278181 199379 200958 666802 626897 1420216 1390529 427650 421155 614718 617808 756508 741434 789689 792742 834735 847226 810543 898204 1882749 1965054 1223207 1044268 666372 654574 791117 786278 823935 838469 865195 869495 963016 964606 4505660 4627009 40.35 72.0 1
13:33:32 2024-01-25 625365 616440 197604 194703 309565 312723 315816 313917 205439 206018 247007 252255 288372 291451 3801815 4076157 5791510 5634047 1006769 1034740 276813 246598 255112 258460 284956 279238 275224 279358 198720 200328 674052 619310 1453580 1379328 424623 422117 609340 618080 762477 737013 783878 793305 834108 845154 814113 904291 1892022 1989775 1211911 1034934 671908 660373 786064 784074 829058 838397 860248 871801 970734 972335 4437256 4620807 40.35 72.0 1
13:33:33 2024-01-25 618292 617006 197124 196251 306703 314081 317566 311872 206401 205754 247736 251904 287086 291039 3804425 4121736 5802106 5593755 992989 1036243 278862 246218 256257 258062 285156 276091 277963 278573 198720 201309 652665 627792 1433748 1382302 427043 421155 615589 618080 756508 741434 790850 791057 834735 846227 811155 900920 1882749 1964249 1256873 1044765 666372 654260 791117 785739 823642 838433 865195 872826 962979 968716 4496255 4626602 40.35 72.0 1
13:33:34 2024-01-25 626365 613123 197570 194405 307097 313603 315708 314730 205656 206307 246316 251904 286677 291451 3801701 4061546 5791983 5636984 1005969 1037984 279453 246391 257775 258062 284485 277791 275611 278965 198720 200363 691996 619310 1444531 1378972 424623 421820 609377 617204 762477 737013 783841 795561 834144 844558 811805 903610 1892022 1990368 1244521 1032495 671908 659439 786412 785928 830235 836652 858411 871801 970771 964304 4427253 4621010 40.35 72.0 1
13:33:35 2024-01-25 617416 613154 197167 195493 306555 314847 315960 311648 206584 205333 247700 252151 286434 290236 3808116 4108077 5791510 5593712 994520 1037933 278501 246316 256151 258097 284521 277101 277963 278573 198443 200993 656652 627792 1422385 1383283 427043 421191 614718 618080 755836 742925 790479 792180 834735 846823 811155 899486 1881411 1965054 1242602 1043278 666372 654574 791117 784074 823059 841288 865195 869495 963016 969402 4515517 4630179 40.35 72.0 1
13:33:36 2024-01-25 625463 615484 197158 194405 308728 312901 315960 314060 205223 204465 246936 252186 288102 290966 3804538 4061128 5794557 5627605 1006694 1035436 276779 246391 255112 258097 283922 278450 276528 278769 198754 200188 674052 619607 1433109 1381322 424623 421191 609377 615892 761361 737536 786054 795547 837105 838550 809431 906909 1895861 1986266 1225090 1029562 668094 659615 786412 784048 830235 838505 857800 872512 974980 971506 4468038 4624105 40.35 72.0 1
13:33:37 2024-01-25 619903 613190 197462 194951 306883 312901 315960 313107 205896 208751 247149 250774 289059 290894 3812368 4146917 5805876 5619582 991686 1038965 279847 245769 257182 258097 284206 277791 276350 279358 198720 200993 663902 626785 1448850 1379930 427043 419901 611594 618080 756508 738193 790850 793305 832550 846191 813780 901228 1882749 1979878 1240683 1044021 671908 653613 788841 789556 825467 836652 863928 874359 966471 966663 4458633 4624105 40.35 72.0 1
13:33:38 2024-01-25 625734 613190 197119 195485 306982 313377 315960 313583 205576 204752 246387 251657 286338 288333 3814215 4084475 5824634 5626017 1001685 1039405 278275 247113 255863 257845 286383 276904 276564 278965 199066 200993 665352 618868 1435929 1384396 424623 421227 614718 618080 763559 742925 785494 792742 834735 844964 811533 897965 1889334 1979878 1240683 1038487 668094 660373 792802 784048 827297 838397 862663 869216 967156 973640 4502684 4617512 40.35 72.0 1
13:33:39 2024-01-25 618479 612650 197741 195224 306992 313377 315960 311648 206640 208569 246422 252851 285879 291633 3782561 4096523 5761356 5612691 999335 1036243 279154 245804 255112 258573 284144 277524 276492 278965 198547 200993 665352 628688 1440557 1374063 427650 422450 609413 618080 756287 737967 792303 793226 829254 845154 814393 901386 1886652 1986017 1240683 1038023 670952 652655 786412 790984 827883 836652 861251 871801 966513 963826 4427161 4620807 40.35 72.0 1
13:33:40 2024-01-25 618806 613159 196952 194951 306982 313634 315443 315053 205399 208716 247822 251237 286677 290295 3801815 4098780 5824634 5617738 999504 1040429 277393 246056 256472 257303 285156 277079 276279 278965 198685 199735 682751 621081 1441212 1392503 426739 419901 612979 614511 756508 741458 786181 790460 835299 847492 807030 898204 1881228 1962856 1230400 1041053 669045 658469 793152 784048 823059 838541 865195 867639 965515 971506 4524208 4626878 40.35 72.0 1
13:33:41 2024-01-25 625254 612933 197158 195224 305921 312673 316057 313107 205611 208858 246387 252640 285463 290943 3815955 4069834 5786165 5617738 1003084 1037475 279650 246493 254971 258677 284485 277365 276528 278965 200318 201485 665352 627783 1406394 1370171 428259 423082 610743 619838 758561 737967 792014 794349 828632 843330 814393 904935 1886652 1992596 1235355 1035776 669997 655536 787530 789864 830407 834293 858411 875679 970771 966663 4389658 4608147 40.35 72.0 1
13:33:42 2024-01-25 621262 613190 197432 195224 306992 313890 315443 314796 205963 208569 247184 251272 285879 290737 3801815 4094285 5810848 5613983 994482 1040169 279209 246250 256546 257884 285227 277329 277481 277986 199032 200993 653219 627245 1443397 1388792 427043 421155 612870 616329 756508 743035 788529 791057 837846 847456 808211 897797 1881228 1958928 1252197 1041053 667619 656572 791117 784048 822441 838505 865752 867639 964418 964606 4529004 4633484 40.35 72.0 1
13:33:43 2024-01-25 625734 615466 197167 195224 306415 311697 315960 314060 205257 203867 246422 252043 285463 291184 3815955 4071045 5791510 5640873 1008209 1038951 279060 246246 256115 257919 284778 278895 275468 278965 198720 200735 669702 620381 1417653 1382302 425528 421856 610275 617642 762871 737967 783878 793226 835919 843366 811805 904068 1890411 1989085 1210062 1032495 670474 659906 787456 784048 830235 837806 858411 870525 976092 970099 4464848 4624105 40.35 72.0 1
13:33:44 2024-01-25 619707 613231 197158 195224 306883 312615 315960 311836 205576 208751 246422 250888 286399 290390 3802731 4138436 5792306 5617662 990748 1038877 279847 246285 257373 257522 284379 278270 276120 279555 198616 200817 653041 624605 1428733 1380456 427043 419865 611175 619838 757026 739545 790887 792742 829914 847492 813780 898204 1882749 1977072 1219440 1044765 671908 656536 788878 788708 824410 836062 867119 875679 965786 966663 4468388 4620284 40.35 71.9 1
13:33:45 2024-01-25 626874 613154 197128 195228 306992 313377 315960 314024 205576 204434 246179 252008 286573 288586 3804652 4080186 5819594 5626055 1006050 1041636 278096 247495 255757 257703 285521 277222 277374 278893 199066 200678 657329 618719 1441952 1383410 424623 423416 614571 617642 763559 744616 782729 793231 836512 846948 809431 899465 1889334 1977393 1242602 1032495 667108 658469 790557 784074 830235 838469 858835 870152 969324 970136 4468038 4626878 40.35 72.0 1
13:33:46 2024-01-25 616104 612893 197780 194951 306380 312937 315960 313107 205611 204576 248170 252043 290745 292118 3802731 4107765 5744821 5610217 1000218 1036280 279847 246852 257046 258609 284379 277648 276386 279358 198650 200853 663902 627783 1436837 1372115 427650 422486 610275 617859 760197 737967 792578 794385 828632 846188 814970 904973 1885276 1989775 1249759 1035739 669997 654610 788878 791021 830235 834293 858411 876302 969324 965261 4389646 4617512 40.25 72.0 1
13:33:47 2024-01-25 619748 613118 197124 195224 306992 313377 315924 315053 205257 208751 247184 251062 288711 290327 3806664 4108153 5800836 5608998 994520 1036280 278501 246218 256835 258096 285151 277540 276421 278074 199587 200713 660187 626155 1456853 1391165 427650 420528 612979 615825 755836 744398 788537 791021 837105 850366 808195 900957 1881265 1962272 1219306 1040313 669045 658004 791117 784048 824028 838505 865195 867639 964418 974127 4527407 4630179 40.35 72.0 1
13:33:48 2024-01-25 625370 613154 197167 195228 306380 311952 317748 313832 205434 204434 246387 252043 285671 290801 3801890 4061279 5782185 5628947 1007404 1036280 276813 246598 255147 258097 285107 277931 275397 279680 200601 200853 671152 620637 1442803 1377934 424623 422901 611065 619838 763559 735617 787372 796015 829877 844558 813780 903038 1890677 1995460 1204516 1033966 671908 659906 787725 788672 830235 836652 858411 873737 971422 964570 4421010 4617512 40.35 71.9 1
13:33:49 2024-01-25 617416 612979 197132 195498 306047 314847 315960 311765 206217 205333 247184 251692 285706 291052 3806664 4108267 5791510 5593750 993810 1035510 279091 246254 255147 258062 285392 276056 277944 279214 200318 201204 657329 628233 1434524 1386232 428259 423246 615553 617020 757994 740458 789726 791909 834735 850439 809395 900277 1881411 1966169 1246440 1043278 666372 654574 790557 785719 823350 838469 865232 870694 963016 969402 4502191 4629636 40.35 72.0 1
13:33:50 2024-01-25 635334 613190 197132 194405 306838 311988 315960 314132 204938 203833 246422 251867 285706 291271 3804614 4067117 5791510 5628947 1003898 1033240 277442 246218 256404 258097 283424 277827 276492 278181 199066 200573 678945 622300 1413478 1381893 425831 421712 610763 615672 761178 738050 783878 796674 837105 838586 811188 904600 1892022 1989085 1244521 1031983 668094 656572 787725 786278 830235 838469 857190 870152 973598 970136 4471054 4630179 40.35 71.9 1
13:33:51 2024-01-25 628983 613154 197604 194937 306380 312682 315960 312887 205576 208605 247184 250469 285671 291268 3801242 4107802 5754209 5593826 1000369 1036463 278501 245839 255077 258858 284010 277560 276528 278965 198720 200398 665352 628233 1431487 1376531 428259 422342 611631 618043 760159 737930 792429 796692 829877 845752 813840 902288 1884171 1980571 1238763 1037322 671908 653650 786412 791582 827883 835471 859493 874396 966549 965225 4408127 4620284 40.35 71.9 1
13:33:52 2024-01-25 623512 616510 197132 194951 306982 312937 315960 315053 205358 208858 246457 250888 285740 288707 3802731 4078716 5819487 5611574 996769 1036009 278043 245667 256472 257700 285201 276904 276207 278181 198754 199561 653756 622358 1443935 1392321 427043 422048 612906 614365 758647 738147 788300 791595 838887 850549 806994 898452 1881265 1966205 1217557 1040313 668094 659439 793365 784048 824298 838541 863208 868876 965786 970136 4534067 4629636 40.35 71.9 1
13:33:53 2024-01-25 624541 613114 197158 194951 306992 311952 316022 312157 205576 208822 248006 252464 285879 290979 3799093 4085192 5782185 5625942 1003182 1033057 276813 247149 255077 258495 284556 277365 277183 278021 197548 201484 657329 621491 1415800 1370171 426399 423498 613809 622006 762908 741210 789540 797258 830263 843185 818174 904973 1886652 1995460 1233006 1036916 671908 656500 788613 790762 830235 835471 858411 875716 971950 969402 4395917 4610932 40.35 71.9 1
13:33:54 2024-01-25 618292 613190 197162 195092 306992 314617 315479 313619 205611 204864 247184 251307 286278 290746 3806664 4117407 5791510 5604848 993102 1035510 278618 246598 255147 258129 284956 276056 277963 278965 198720 201660 647323 629273 1418424 1381322 427043 421227 616352 621118 759738 745346 791039 790874 834589 851754 811657 900831 1881411 1965091 1242602 1043944 668278 655036 793365 787519 824612 840730 865232 868598 964418 968460 4489838 4630179 40.35 72.0 1
13:33:55 2024-01-25 625020 613181 197785 194401 306454 313413 315960 313845 205576 208787 246457 252077 285706 292118 3806664 4046744 5791510 5619582 1010316 1036280 277427 246218 255112 258858 283666 276940 277378 278181 198754 200398 666802 621835 1412407 1383283 426436 423118 611248 615892 763602 741299 787064 797825 838293 838406 810610 908128 1893497 1986266 1221323 1029562 667821 658678 788613 784048 830235 838505 858221 870040 972183 970136 4471054 4620284 40.35 71.9 1
13:33:56 2024-01-25 616246 613154 197392 194405 306419 312023 315960 313363 205576 208716 247566 250504 290421 291221 3799093 4105721 5754209 5609687 993773 1034777 279384 245632 255898 258097 283662 276940 276105 278965 200333 200398 678220 625986 1460038 1378491 427043 420927 609880 618080 756508 737013 792817 794601 832624 848146 816430 900770 1884246 1979081 1240683 1044765 671908 656536 788608 791325 823059 835471 866502 874396 964776 966663 4455450 4620284 40.35 72.0 1
13:33:57 2024-01-25 625734 613150 196508 195498 306978 313413 315960 313363 205611 204258 246179 251867 288102 288586 3804690 4078980 5819487 5617889 1003185 1034740 278275 246669 255077 257551 285428 276056 276564 278181 198581 200398 655899 618150 1426606 1383283 424322 422486 614283 616035 762477 738293 784191 793054 834479 847260 811765 903496 1888113 1979081 1152379 1031983 667324 658469 788878 784037 830235 841957 858411 869495 966586 964606 4464676 4617512 40.35 72.0 1
13:33:58 2024-01-25 617587 612224 197162 194951 305921 312901 315960 313107 205576 204576 246457 251657 290251 292118 3799093 4093040 5754209 5609966 998077 1034777 278341 246218 254863 258495 283688 276940 276334 278769 198443 201028 653752 626897 1424817 1370171 427043 423118 610763 619838 759171 736663 790887 793263 828632 844990 817518 905752 1886770 1991909 1237311 1036916 671155 657742 788613 790423 830235 834293 858835 876964 971422 966663 4392794 4617512 40.35 72.0 1
13:33:59 2024-01-25 625254 612969 197128 194955 306415 311952 315960 314096 204972 208822 246387 251799 285706 290773 3797312 4068152 5782185 5620926 1003898 1036280 276848 246598 256246 258097 282788 277596 276564 278181 199205 200432 669702 621081 1419040 1381322 425831 421856 610726 616329 763395 733951 783322 795583 835662 838550 808821 906263 1897548 1993352 1211911 1029451 670952 659292 787493 787396 832596 841398 858411 869289 974289 972005 4468038 4628428 40.35 72.0 1
13:34:00 2024-01-25 612582 613159 197167 194951 306454 311988 315960 313107 205645 208640 247149 250922 286607 290001 3803952 4114968 5772860 5609853 988752 1029956 278775 245118 256328 258495 284010 277827 276528 278965 198754 201028 653041 628240 1424327 1379364 427650 419973 610348 618080 756954 737967 792014 793305 831713 845036 814123 901869 1881265 1985453 1233006 1047051 673826 658210 790334 788525 824521 835880 867647 875604 965065 966663 4462127 4624105 40.35 72.0 1
13:34:01 2024-01-25 624251 615525 196756 195493 306519 313890 315305 313107 205942 208716 245972 252851 285671 288622 3808161 4049643 5808041 5618227 1004613 1033642 278275 247117 255077 257664 285512 276056 276528 278769 198547 200363 663902 618427 1448027 1383283 424623 423416 614718 618080 762477 742925 783569 793305 835919 846948 810543 901609 1889334 1979878 1240683 1037896 668278 660117 793365 787955 827736 841398 862454 871244 968419 972193 4471921 4630711 40.35 72.0 1
13:34:02 2024-01-25 616504 612861 197711 195394 306559 312866 315960 313107 205542 204290 247149 251832 290913 292082 3804538 4098862 5762413 5608848 1000218 1035267 278536 245804 255077 258677 283631 276940 276528 278965 198720 201051 663902 626897 1420772 1372115 427650 422450 610906 619398 756917 737967 790887 795561 829608 845752 814113 901609 1885276 1981283 1195272 1035776 669997 656268 788053 793017 827736 834111 862705 876347 971284 965717 4408404 4623243 40.35 72.0 1
13:34:03 2024-01-25 624545 613123 197098 194955 306992 312901 315888 315017 204904 209045 246422 250818 285706 289964 3808161 4084588 5819487 5618227 997442 1038485 278265 245632 256687 257303 285802 276904 277147 278965 199309 199700 678401 622858 1457304 1392503 427650 421155 613848 616329 756236 743035 787895 791021 835299 847456 807030 898204 1885428 1964249 1217458 1038844 669045 656536 791986 783864 824488 843784 864394 867452 962869 972115 4531225 4633484 40.35 72.0 1
13:34:04 2024-01-25 619617 614658 198800 194951 306987 311988 317748 311140 206009 205873 246352 252043 285879 290701 3801815 4078980 5785212 5621914 1002467 1038522 276813 246634 255077 258460 284485 276940 276492 279358 197513 201168 658102 622858 1417312 1370171 425831 423714 612546 619027 762477 736027 790576 794948 829877 844558 813780 904973 1886578 1995460 1223207 1033966 671908 659402 786574 786332 830407 838173 858609 876974 972665 970702 4424410 4621318 40.35 72.0 1
13:34:05 2024-01-25 617416 613082 197128 195224 306523 314703 315924 312815 206183 204864 246422 251869 285567 290291 3810108 4119326 5791510 5608848 994520 1033057 278588 246316 255863 258097 284521 275826 277768 278769 198409 201133 656652 626434 1428450 1381322 427043 421191 614718 618464 756508 740495 792014 790460 834144 847420 811768 900343 1877406 1965054 1242602 1044765 665897 653613 793115 786332 824262 837181 867027 872451 967524 970052 4493666 4631737 40.35 72.0 1
13:34:06 2024-01-25 625253 613118 197776 194951 306135 313590 315672 313773 205542 203799 246422 252008 285706 292800 3802731 4056003 5791510 5627605 1006731 1031414 277643 246563 255147 258139 283304 277791 276492 278181 199344 200328 666802 622135 1409551 1382302 426436 421820 610275 615825 760822 737990 783878 796710 837105 844558 809358 907556 1892022 1986266 1225090 1029562 668094 658469 788878 784048 832323 838505 857763 869495 974048 973830 4484557 4631737 40.35 72.0 1
13:34:07 2024-01-25 617305 615965 197647 194410 306380 312866 315960 313319 205976 208716 247495 250435 285879 291221 3804538 4114482 5770740 5613869 988403 1033971 277621 245460 256687 257664 284286 277365 275646 278965 198512 200398 653041 624643 1432442 1379093 426436 419901 610275 618080 755948 736064 787932 792180 829841 847456 813780 898204 1882749 1977072 1233006 1044765 671908 654574 788878 788672 824521 836652 865232 874359 965786 968460 4468716 4628428 40.35 72.0 1
13:34:08 2024-01-25 626125 616039 196444 195462 306595 313818 315924 313107 205542 205261 248468 252607 285879 288550 3801815 4061429 5813248 5617889 1007440 1036243 279775 246634 254259 258062 285410 276056 277147 278573 198720 200363 655899 619310 1416671 1382302 425831 423750 614718 617204 763559 740421 785622 793033 834084 844522 809395 904291 1892022 1981283 1240683 1032495 666372 659439 790557 786278 829058 838469 860248 870656 968602 970099 4478223 4634540 40.35 72.0 1
13:34:09 2024-01-25 617358 615603 197681 195250 306663 313198 315491 313035 205576 204290 247149 251832 287256 291972 3805445 4103759 5744821 5614220 1000218 1033064 278584 245804 254650 258677 283617 276904 276457 278769 198720 200398 674526 626897 1434748 1370171 427650 423082 610275 619398 759135 737967 792578 793226 828632 843330 814970 904935 1885239 1993203 1240683 1036660 670952 654075 786412 790725 829058 835471 860103 874359 966513 966394 4424685 4631623 40.35 72.0 1
13:34:10 2024-01-25 627150 616328 197025 195467 306955 313675 315816 313589 205439 206598 246352 251657 286338 288586 3815594 4089565 5811903 5626055 1004673 1034740 278080 246634 255112 257303 285428 276618 276528 278965 198720 200993 659552 617832 1447757 1383011 424623 422486 614718 618080 761398 742764 785494 793305 836512 847546 810580 901609 1886652 1979878 1242602 1035440 667619 660410 793402 785719 827883 838209 861363 871394 967156 972916 4493265 4623243 40.35 72.0 1
13:34:11 2024-01-25 619286 615970 197604 195189 306955 313961 315888 311943 206401 205359 246281 252677 291046 290979 3799093 4095410 5773743 5614220 1003145 1029956 277399 246391 254650 258097 284610 277329 276492 278965 197548 201625 653752 624186 1423763 1368724 425831 423416 611175 620719 761398 738548 788529 793226 829841 843366 813780 904973 1886652 1995460 1240683 1033966 671908 659615 788283 787519 830235 836062 858411 876689 972147 969402 4408455 4614450 40.35 72.0 1
13:34:12 2024-01-25 616283 617351 197295 195321 306370 314703 314820 312964 206080 205116 247007 252176 288246 290628 3804614 4108001 5796706 5608848 993102 1034740 278536 245632 256821 258062 284525 276868 277378 277790 198754 200398 648753 626897 1442155 1386232 427650 420563 614246 616292 755836 741580 788529 791619 836777 847456 808211 898204 1882749 1965091 1226973 1040327 667619 656536 791117 784074 823059 838505 865195 867639 962297 972298 4520949 4633484 40.35 72.0 1
13:34:13 2024-01-25 623922 613118 198521 195051 306775 311703 318305 312014 205473 205440 246246 252290 287840 290556 3805445 4071045 5790429 5627363 1006694 1033083 278275 246218 255077 257700 284635 276904 274803 279358 198409 200363 665352 619310 1434577 1373085 424623 422450 609413 618080 764100 736921 783914 793305 832265 843366 812935 902028 1889334 1995460 1246440 1033691 671908 659906 786412 786368 830235 836652 858411 873079 970734 964570 4430416 4620807 40.35 72.0 1
13:34:14 2024-01-25 618238 613118 196235 195498 306523 313567 315780 311872 206227 205295 246316 251869 285879 288405 3804463 4136458 5802784 5593788 991686 1038951 277656 245804 255112 257881 285392 275211 277378 278573 197513 200993 652302 626897 1420074 1380343 427043 421191 614718 618080 756346 739861 792303 788745 833517 844964 811805 897023 1877406 1962272 1238763 1044021 666372 652655 792802 786368 823096 836002 863171 872826 963016 968716 4484515 4626878 40.35 72.0 1
13:34:15 2024-01-25 622971 612897 197780 194719 305956 313377 315479 314508 205942 205982 246936 252186 286278 291972 3798980 4054746 5789659 5636984 1006050 1033276 276813 246285 255757 258062 283653 277791 276069 278965 198789 200315 679126 620194 1410979 1379364 425528 421820 609145 616329 761398 737013 783841 794948 835031 838550 810580 906909 1892022 1985995 1223207 1029562 669045 658469 786412 784048 830235 838469 857190 872166 974980 970136 4464676 4626878 40.35 72.0 1
13:34:16 2024-01-25 619009 613226 197124 194405 306955 313626 315960 312193 205611 205368 246936 250785 288102 290652 3808394 4131698 5772860 5616455 990980 1029919 278043 245083 256687 257522 283759 277791 275682 278769 198547 200852 662452 628688 1447872 1379364 427043 419937 609844 618080 756508 737967 790887 793305 829877 847963 813205 902244 1881265 1979878 1238044 1044021 671908 654111 788878 788708 827297 836652 864579 874359 967156 966663 4458633 4620807 40.35 72.0 1
13:34:17 2024-01-25 625370 613159 196517 195224 306735 313377 315960 313253 205257 204468 246387 251799 288102 288374 3809645 4081688 5832954 5619582 998790 1031414 278667 245804 256257 257088 284956 276797 276350 278181 198409 200049 684201 619310 1403824 1392231 426436 419937 612979 614511 756917 741566 786181 791057 836552 847456 807030 898204 1882749 1960846 1233006 1038835 668094 659439 792240 783492 824298 838541 862700 867639 965786 970099 4530752 4630179 40.35 72.0 1
13:34:18 2024-01-25 621980 613953 196991 195228 306982 311916 315960 312157 205611 206008 246144 252429 291118 290894 3812840 4077276 5785993 5638239 1002430 1033276 279312 246493 255042 258062 284286 276709 276069 279752 198629 201168 643392 625113 1424834 1369200 427043 423416 610726 619838 760247 734988 790288 793263 828668 843366 813817 904291 1886652 1995460 1234925 1034703 671908 658173 788090 788708 830235 834293 858411 876964 970771 968031 4386352 4610656 40.35 72.0 1
13:34:19 2024-01-25 618020 613109 197132 194405 306992 313926 314963 313107 205576 204864 246422 250960 291046 290291 3812577 4121219 5806964 5603258 993810 1033064 278727 245804 256475 257813 285036 276940 276528 277400 199066 200398 643891 626897 1443811 1388558 427650 421191 614209 617204 756508 742961 790288 792180 834735 847456 810580 898316 1881411 1962272 1250278 1043278 666372 654574 790557 786130 823096 838505 865232 869495 963016 969402 4505250 4630179 40.35 72.0 1
13:34:20 2024-01-25 624811 613154 197128 194401 306838 311916 315672 313840 205257 208787 246179 251867 291082 290291 3803952 4068563 5805876 5631556 1006492 1032874 279007 245839 255112 257303 283480 277576 275504 278181 198754 200014 672602 619607 1444444 1381322 424623 421856 608946 616329 760791 737444 783878 795510 835919 838550 811765 904973 1892022 1986266 1242602 1032495 669997 658469 786412 784048 830235 838239 857800 872203 973598 970136 4471054 4620284 40.35 72.0 1
13:34:21 2024-01-25 618362 612969 197132 194410 306415 311952 315960 312851 205576 208423 246422 249808 286278 290291 3810184 4131786 5821762 5614092 991686 1035965 279847 246457 255112 257088 286302 276127 276334 279392 197548 200993 653041 624643 1413408 1380456 426214 421227 613848 618117 756954 740751 790887 788745 831713 847528 814113 895647 1880075 1970671 1245136 1043278 668094 654835 793402 788708 823096 835967 865232 873737 960899 966663 4471054 4629903 40.35 72.0 1
13:34:22 2024-01-25 627487 612219 197167 194951 306690 313890 315960 314060 205542 208751 246422 252043 290637 292205 3812097 4055755 5791983 5632930 1011819 1038955 279650 246457 256115 258716 283383 277134 277378 278181 199032 200154 677653 621969 1430254 1381322 425831 424448 610652 614548 759664 738548 783285 795547 835299 843330 808784 904973 1890677 1983891 1248359 1029562 668094 658469 787530 783691 830235 838469 857190 870265 974289 971961 4464676 4623243 40.35 72.0 1
13:34:23 2024-01-25 616582 613159 197167 194410 306166 311988 315564 312193 205576 208716 246422 249739 285879 290737 3806388 4105721 5744632 5626055 992750 1037475 280027 245663 256510 257884 283511 277648 275646 278965 198581 200398 653041 627678 1458729 1378950 427650 419937 609377 617896 756508 737448 792014 793305 829877 845000 813854 898937 1882749 1979878 1240683 1042849 671908 652691 786574 787519 825467 835378 862663 873737 967843 965261 4461662 4626878 40.35 72.0 1
13:34:24 2024-01-25 623922 613006 196551 194946 306992 312937 315960 313840 204938 204434 246387 250853 285740 288622 3812097 4099094 5819487 5635618 998752 1038475 279060 246078 256366 257558 285116 276761 276350 278860 198409 199735 684201 620637 1409908 1392503 427043 419901 612979 614511 755811 741644 787932 791057 835925 847492 807067 898204 1885312 1962235 1213726 1039574 668094 658506 791678 784048 823096 838541 863928 867639 965101 971506 4551789 4629636 40.35 72.0 1
13:34:25 2024-01-25 625365 613154 196850 194967 305494 311952 315801 312157 205434 208751 246007 252043 290745 290399 3802731 4072968 5782185 5621914 1004521 1032880 278952 246493 254971 257919 284192 276832 276350 279752 198629 201697 654296 624196 1415288 1369200 426739 423462 610796 618991 760283 737469 790887 796692 829914 843366 814970 905085 1885312 1994046 1249759 1035440 669521 655536 786412 791021 830235 834293 858411 875679 971136 965261 4386390 4617512 40.35 72.0 1
13:34:26 2024-01-25 619273 612969 196504 194405 306992 313738 314963 314132 205223 208458 247184 250853 285428 291400 3806664 4108153 5801618 5602954 990966 1035854 279847 246007 256439 257955 284414 276797 276421 277842 199274 200258 665352 625872 1463842 1390529 427650 421191 615121 617568 758069 740421 789726 792180 834479 847456 809431 899635 1881411 1962272 1240683 1041794 666372 654610 789997 784074 823425 838505 865232 870265 963052 970959 4508076 4629636 40.35 72.0 1
13:34:27 2024-01-25 625090 613190 196987 194405 306454 313072 315960 314060 204938 208822 246352 251867 291230 290327 3812097 4050245 5800836 5632964 1006769 1036280 277334 246352 255686 258211 282972 277453 276386 278074 199101 200258 657329 622358 1412541 1383859 425831 421263 608994 615419 761901 737819 783841 796710 834084 838586 808637 909001 1890677 1983452 1244521 1029562 667821 656572 788878 784048 830235 838505 857800 870152 970771 970136 4477444 4633672 40.35 72.0 1
13:34:28 2024-01-25 617798 613190 197158 194401 306992 312023 315960 313107 205576 205117 247184 250853 290745 291962 3803952 4098862 5763534 5609928 998040 1033064 278348 245874 254685 258573 283838 277115 276243 279358 198650 200888 659041 626434 1413924 1371645 427955 423235 610218 619838 758598 737972 792817 795510 828632 843366 814970 903201 1886652 1994046 1237311 1035440 669997 656772 787168 789864 830235 834293 858411 876964 971495 966663 4386616 4617236 40.35 72.0 1
13:34:29 2024-01-25 618292 613154 196995 194951 306992 313926 314742 314132 205257 208387 246457 251554 290745 290522 3806664 4116395 5796706 5593826 988864 1034008 277656 245460 255638 258097 283702 275842 277748 278357 200318 200853 647323 626434 1435653 1387217 427955 421012 615084 616292 756508 742925 788567 791926 836591 847420 808211 898246 1882881 1962309 1246440 1041165 667145 655572 790557 785220 822477 838505 866502 870152 963016 964606 4517724 4636243 40.35 72.0 1
13:34:30 2024-01-25 634588 613118 196551 194405 306384 311733 315960 314060 204938 208822 246007 251307 290709 289964 3806664 4065041 5796706 5620926 1003823 1033276 277039 245874 255147 258097 283427 277365 276564 277966 200601 200084 674052 622741 1418297 1381893 425831 421676 610329 616145 762060 737967 783878 795547 836512 843793 811155 906909 1892022 1988327 1223207 1029562 669521 658469 786412 784048 830407 838505 857190 869252 972220 970099 4470777 4629636 40.35 72.0 1
13:34:31 2024-01-25 618362 613154 197119 194951 306775 312937 314742 314096 205257 208387 246936 250539 290834 288658 3806664 4117407 5791510 5600851 990274 1034740 277769 245994 255077 257339 284521 275668 277963 278181 197582 200398 652302 627755 1422434 1385829 428869 421012 614681 617933 758173 742705 790627 791996 833481 846787 811768 899589 1882749 1964249 1231087 1043278 666372 656735 792550 787396 823059 838397 865195 870115 962745 968716 4492812 4633484 40.35 72.0 1
13:34:32 2024-01-25 622929 612183 197570 194370 306992 313055 315407 312678 204938 208716 246352 251237 285170 291596 3808161 4058886 5800561 5636984 1006731 1032874 277621 246391 255112 258460 282837 277329 276492 278181 199032 200363 669702 622358 1437371 1385829 427006 424448 612029 615199 760819 740065 787139 797825 836958 843793 810543 907021 1892022 1992569 1227209 1028720 669997 658433 787493 784048 832777 838397 857763 871394 973562 970063 4468038 4626878 40.35 72.0 1
13:34:33 2024-01-25 621026 613159 197441 194405 306419 311916 315960 312815 205542 205295 246387 249739 285671 290354 3806664 4108135 5763534 5618003 994482 1035203 278536 245425 255077 258460 283185 277560 277504 278573 198685 200398 662452 627792 1404915 1377411 428259 424448 611887 617859 762822 737930 791828 795561 833808 846838 813387 900597 1885428 1979878 1242602 1038395 671908 654482 785853 790725 828046 836652 859794 871801 966513 963826 4417783 4617512 40.35 72.0 1
13:34:34 2024-01-25 619711 613118 196542 194942 306987 312866 314963 314060 205188 205151 246387 250469 290745 288586 3806664 4117134 5791510 5599469 990942 1036463 279847 245632 255077 257268 284485 276056 277378 278181 198374 200817 648753 626897 1419803 1382302 427043 420859 615998 617347 757882 745346 789540 792959 834589 848146 811915 900052 1882749 1964397 1236844 1043944 667801 654501 791117 785184 823350 841288 865195 870656 963016 969402 4499230 4643605 40.35 72.0 1
13:34:35 2024-01-25 615610 612861 197132 194370 308461 312426 315443 314060 204904 208973 245972 251272 291046 291234 3802731 4067305 5791510 5627605 1003823 1036243 276779 245632 257046 257664 281927 276904 276492 277986 198720 200014 669158 621081 1430194 1380456 425831 422117 609377 615383 762446 737944 787026 797788 835809 843196 811952 904786 1893497 1991693 1211911 1033966 670952 659439 786375 785368 829646 836002 858411 872601 973562 969832 4468038 4620383 40.35 72.0 1
13:34:36 2024-01-25 619479 613082 196551 194955 306992 311697 315708 312121 205542 205151 246387 250888 286278 288477 3804259 4135502 5810161 5609853 988864 1033290 277199 245839 255077 256442 284920 276056 275189 278965 197513 200398 656614 622858 1423440 1377971 426436 419901 612979 619838 755911 736027 792251 791926 832587 847383 816408 897452 1881453 1974038 1256873 1047329 669997 654574 792240 791888 823202 837579 867081 873079 961927 968031 4471054 4633484 40.35 72.0 1
13:34:37 2024-01-25 620186 614617 197158 195498 306128 313890 315960 313071 205576 208533 246387 252816 290655 290291 3812916 4061541 5779007 5621914 1008209 1032947 277364 246218 255112 258460 282748 276674 276528 278181 198720 200328 666802 620497 1428826 1382302 426436 422486 611175 615419 762477 738548 783878 795547 838740 845589 811765 906760 1893497 1984714 1223207 1031247 669233 658641 788090 784048 830235 843150 858374 872751 974289 970099 4477444 4626602 40.35 72.0 1
13:34:38 2024-01-25 618288 613154 197437 194414 306384 311952 315960 312157 205542 205151 247149 250611 291239 291366 3815651 4123748 5772860 5622027 991686 1033240 278501 245597 256461 258062 283419 276940 275646 278965 198409 200363 653041 626823 1411626 1379364 427650 419901 610726 618080 756508 737967 791977 793305 831959 847963 816245 901906 1884171 1984862 1240683 1044728 673346 656808 789772 790947 823059 836652 864579 874210 965786 966663 4461962 4626878 40.35 72.0 1
13:34:39 2024-01-25 625290 613154 196517 195224 306987 312901 315694 312632 205542 204434 246352 251272 285528 288550 3809379 4105971 5819487 5610217 992338 1035248 278078 245632 255863 257303 284635 276127 276492 277790 199379 200398 665352 626434 1423902 1388792 427043 420859 612979 616292 758025 741800 787932 792180 839667 847492 809087 901836 1889549 1966361 1215609 1041408 669712 658286 792728 783974 824521 838505 866427 867639 964776 970063 4536799 4642863 40.35 72.0 1
13:34:40 2024-01-25 616485 613082 196547 194946 306987 311408 315960 312851 205323 209045 246352 251832 284997 290363 3806664 4073156 5791510 5625942 1003750 1035973 278275 246183 255077 257881 284299 277329 275326 278965 198512 200363 707944 619310 1449012 1378491 424623 422486 609377 618080 762477 737013 783878 793305 834144 845154 814113 902028 1894948 1997316 1223207 1032421 673346 659292 788053 788516 830162 836507 858835 874396 970734 968460 4436751 4623243 40.35 72.0 1
13:34:41 2024-01-25 617310 613118 196508 195498 306092 312901 315960 311429 205896 204864 247022 251272 291082 288550 3804538 4145837 5791510 5622027 991003 1034740 277621 246374 255147 257664 285428 276020 276492 279358 197513 200993 658102 625538 1412378 1379364 427043 423246 614718 618117 758025 743035 792014 788708 832302 847528 814113 897564 1880075 1971770 1245136 1045833 668755 654946 795378 790200 826868 838984 865789 873847 962708 968716 4491694 4636243 40.35 72.0 1
13:34:42 2024-01-25 619687 616435 197673 194405 306157 312901 315479 314060 205223 208716 246387 251272 291244 292086 3804538 4061541 5791510 5625942 1004501 1036243 276779 246218 255112 256984 283419 277791 275646 278769 198754 199735 681301 619917 1412334 1380343 425831 422117 609377 615825 761901 738059 783841 795547 836512 843122 810580 907556 1892022 1986266 1201974 1031983 670191 660554 787493 784011 834373 841398 857614 871282 974105 970063 4477444 4633484 40.35 72.0 1
13:34:43 2024-01-25 618799 612965 196957 194703 308719 311988 315960 313319 205576 208680 246387 249739 285706 290327 3812097 4120818 5764171 5619582 995712 1034740 279412 245632 255147 258097 283229 277469 275682 278769 198409 200363 663902 627792 1422434 1378079 428259 421155 609413 618080 757454 737200 792578 793305 832302 844964 815271 900968 1881228 1979878 1240683 1040313 672592 656735 788613 791888 827773 838062 864554 875096 968493 968608 4458633 4626089 40.35 72.0 1
13:34:44 2024-01-25 625161 613118 196547 194951 306992 312866 315960 314538 204870 205297 246387 250888 285879 288622 3814817 4105212 5815437 5618022 996769 1036243 279509 245632 256472 257303 284485 276674 276298 278965 198754 199700 672602 620497 1432970 1392503 427650 420563 612979 615856 756508 740458 788492 791909 835299 847492 808211 898302 1886615 1962235 1215609 1041053 669521 658004 793152 786093 825693 843140 866315 870580 964234 973530 4549779 4645609 40.35 72.0 1
13:34:45 2024-01-25 625365 616472 197329 194951 308316 310971 315960 313547 205120 209080 246387 251832 291118 290291 3812097 4080317 5800836 5632964 1008171 1034740 277234 246183 257593 258495 282753 276904 277147 278181 198720 200363 688135 621969 1431681 1380456 425831 421820 609413 615383 760822 736027 783914 796710 835335 843330 809395 907556 1892022 1986266 1244521 1029562 668094 657967 788878 786130 832485 842553 858835 870661 972000 974220 4484206 4642863 40.35 72.0 1
13:34:46 2024-01-25 616541 613154 197647 194845 306982 311916 315960 313107 205542 205333 247424 249773 285273 291847 3812097 4108135 5763534 5618227 1000964 1035267 277649 246218 254685 258097 285129 276127 276528 278573 198409 201660 649402 624668 1408930 1370171 427043 423750 611594 619502 762206 736027 792014 795510 829877 844558 815584 906263 1886652 1995460 1252961 1035440 671908 658004 788320 789864 830407 836985 858150 877601 974197 969292 4386239 4630179 40.35 72.0 1
13:34:47 2024-01-25 617997 612969 197162 194951 306811 314667 314928 313547 205399 204576 246422 251589 285528 288838 3812097 4125707 5803902 5593840 991686 1035373 278043 245839 255147 257700 284592 275211 277894 278769 198409 200993 655202 626897 1440207 1383283 427650 421856 614718 618080 758121 741507 792014 791057 834735 847420 811805 898678 1880075 1966484 1258829 1043390 667801 654574 792802 786368 823096 838397 867989 872451 966836 969183 4499692 4641170 40.35 72.0 1
13:34:48 2024-01-25 635667 612147 197938 194370 306419 312901 315636 313809 205188 208716 246352 251307 291118 291341 3806664 4046622 5791510 5623315 1009651 1034740 277039 245839 254685 258495 283653 276091 277378 277986 200616 200363 669702 621081 1410622 1380456 425831 423484 610275 615856 760822 737469 783878 797714 836512 838550 810580 907556 1889512 1986266 1246440 1029562 669521 658469 786139 784048 830235 838433 857190 871507 976128 973383 4471395 4637853 40.35 72.0 1
13:34:49 2024-01-25 621335 616463 197063 194405 306626 311952 315960 312121 205799 205440 246387 249704 286820 290291 3815460 4148678 5806025 5625942 988864 1035267 276848 246218 256687 257619 284556 277329 275646 278965 198409 200398 666983 622858 1410900 1379364 426436 419901 611248 619502 756989 736064 790288 791057 829877 847298 815006 899523 1880075 1974272 1238763 1045012 671908 655572 788878 788708 821896 836652 867119 875679 965786 968460 4469023 4637853 40.35 72.0 1
13:34:50 2024-01-25 624475 616210 196892 195772 306627 313454 315924 312851 205576 208716 245972 252607 287377 288513 3808566 4073617 5802106 5623592 1009039 1036243 277625 246598 254259 257881 285192 275771 277378 278181 198443 200363 653041 619310 1430049 1382030 425831 423750 614718 617204 762986 740115 783951 793305 837105 845154 809395 904291 1886652 1977072 1240683 1032495 667145 659439 791117 786278 829058 838469 860248 870152 966513 970099 4478093 4637329 40.35 72.0 1
13:34:51 2024-01-25 617988 614104 197509 194849 306919 312723 315780 312014 206148 204675 246422 252429 290843 291790 3811294 4103642 5772860 5618003 995903 1034740 279551 245804 255112 258495 283185 276904 276069 278573 198443 200398 653041 627792 1411262 1374063 426777 422486 610311 618080 756954 737972 793143 793226 828668 845154 815006 900671 1886652 1986266 1241223 1037401 669997 654835 787530 791021 830235 835471 860861 876964 969324 966663 4408404 4641910 40.35 72.0 1
13:34:52 2024-01-25 623587 613046 197063 195052 306992 313490 315780 314395 205405 205440 246422 250960 291118 288833 3826615 4103610 5819487 5614220 991686 1036463 278501 245839 255638 257700 284086 276904 277378 277400 198754 200398 650182 626897 1444639 1387217 428259 421227 614683 616329 755836 740458 788567 792180 836291 847492 809395 898204 1882749 1962272 1248359 1041053 667619 656572 791117 783805 823059 838505 866464 867639 963052 964642 4533234 4642190 40.35 72.0 1
13:34:53 2024-01-25 617388 616007 197020 195052 308692 311809 315852 313440 205405 206018 246281 251904 284025 290410 3812097 4084819 5806696 5636984 1003898 1034740 276779 245839 255112 258097 284259 277827 276298 278181 198754 200188 671152 620497 1413478 1383283 425831 422486 608920 616766 762206 736354 783878 797876 835335 838586 810617 904600 1892022 1986266 1246440 1029562 669045 659439 787725 784048 832777 838505 858411 869216 974289 972916 4474055 4639551 40.35 72.0 1
13:34:54 2024-01-25 621468 617342 197578 194739 308656 313961 315924 312050 205473 205440 246281 250331 286434 290109 3816016 4130561 5772860 5617889 993064 1034532 278571 245047 255147 258495 283225 277365 276301 278769 198409 200852 653041 628688 1448820 1379364 427114 421191 610275 618080 758106 733951 793143 794996 832302 845000 813817 903610 1882749 1982910 1240683 1041053 673826 652691 787530 788672 827297 837835 862426 874396 966549 965261 4468038 4636243 40.35 72.0 1
13:34:55 2024-01-25 625328 613190 197475 195356 306879 313639 315744 314652 205439 204399 246316 251099 286833 288441 3814025 4105695 5811941 5632930 997479 1036280 278880 245667 256508 257700 284992 276709 276528 278965 198810 199735 682751 620194 1419440 1392503 427043 420563 613848 615856 756917 741837 786218 791909 836552 847528 808211 899947 1886652 1962272 1213726 1041160 669997 660373 793402 784048 825503 838577 865195 870732 967156 972952 4549085 4645609 40.35 72.0 1
13:34:56 2024-01-25 622016 612933 197162 194951 306622 312651 318574 311907 205976 206018 246281 252501 285567 291214 3820550 4098862 5805876 5647678 1005961 1036317 276359 246254 257410 258097 284556 277365 275453 279358 198443 200363 685928 619310 1423011 1376456 424623 422486 610311 618080 763559 737536 786218 793263 834735 845752 814113 903424 1892022 1992633 1211911 1034703 671908 660410 786412 786368 829646 838433 858883 871801 973562 970099 4464676 4636243 40.35 72.0 1
13:34:57 2024-01-25 618283 613231 196551 195493 306992 311988 318574 311907 206011 205837 247318 251938 286468 288568 3819051 4150729 5819487 5627605 988864 1036463 279847 246218 256687 257303 284641 277365 275646 279358 198443 200398 663902 622858 1417596 1380460 426739 419937 612113 619838 756917 738585 790288 792180 829914 847564 815313 899223 1880075 1974272 1230504 1044786 671908 656572 788878 790423 822477 836062 867119 875679 964418 966663 4471054 4629636 40.35 72.0 1
13:34:58 2024-01-25 625332 613082 196517 195224 306992 312937 315960 312851 205757 205368 247831 252396 288174 288441 3820937 4084819 5828812 5633971 1004613 1039295 276359 246634 257046 257739 285428 275826 276207 278181 198409 200398 666620 618427 1421591 1380456 424623 423750 614718 617204 762444 740421 783642 793305 834084 845752 810580 902325 1886652 1977072 1217557 1034703 667145 660410 791678 784110 829058 838505 861296 872203 966513 972916 4488020 4629636 40.35 72.0 1
13:34:59 2024-01-25 616541 612686 197471 194419 306982 311988 315960 312157 205896 204290 248431 252572 287220 291378 3810108 4117222 5777740 5609966 998619 1033221 278501 246352 255112 258133 284273 277648 276069 278181 198443 200398 653041 627792 1421273 1374063 427955 422486 610311 618464 758598 737796 793143 793263 829291 845154 815584 900671 1885276 1987675 1229168 1036673 669997 653613 787493 791021 830235 835471 857628 876964 970501 966663 4411687 4629636 40.35 72.0 1
13:35:00 2024-01-25 620259 613154 196991 194951 306775 312937 315479 314132 204938 208458 247149 250853 285498 290037 3822037 4098332 5824634 5628947 995351 1029919 279847 245698 255898 257416 284627 276904 276528 278110 198789 200049 658758 622580 1418974 1391516 426174 421227 613848 615825 756508 742925 788188 792180 835335 852395 809395 900277 1881265 1961464 1165532 1041053 667619 658004 791117 784048 824649 838541 867119 870152 964418 972743 4540039 4638988 40.35 72.0 1
13:35:01 2024-01-25 625365 613150 197124 194951 306454 311952 315960 314567 205223 209116 246387 252077 290745 290413 3822037 4078716 5805876 5650420 1005961 1034740 276813 246426 255686 258353 284485 277791 275453 278965 198581 200258 668252 619310 1439177 1381050 424623 422486 610311 618080 763559 734988 783951 793263 837289 844558 811805 903354 1892022 1988367 1210062 1033966 670952 660373 786412 784048 830235 838469 859635 871838 974980 970099 4474055 4636243 40.35 72.0 1
13:35:02 2024-01-25 618362 615598 196547 194951 306166 311733 315960 313107 205611 205682 246387 251307 286573 288550 3816016 4143379 5792363 5631556 990786 1034703 277621 245083 256328 257380 283414 277791 276069 278769 198409 200398 677314 626321 1445085 1379364 427043 420563 610311 618080 755836 736427 792014 793305 831713 847456 814393 898937 1881265 1977072 1217557 1042536 671908 654835 788320 788708 825503 836652 862700 876340 968714 966663 4464848 4629360 40.35 72.0 1
13:35:03 2024-01-25 625730 613190 196547 195224 306992 312973 315960 313107 205257 204434 246422 251765 286278 288820 3812097 4108305 5835060 5642206 998077 1038951 279060 245839 257253 257088 284556 276091 276386 278965 198685 199770 685651 618719 1424371 1392503 427043 419973 614246 615419 756954 740787 786218 791057 838740 847564 807067 894111 1885312 1965091 1238763 1040313 669045 660410 793402 785719 825540 838577 864579 871544 965786 972229 4546191 4638988 40.35 72.0 1
13:35:04 2024-01-25 619121 613118 196205 195502 306992 312682 315960 311867 206039 205151 246387 251622 291230 288477 3817540 4151759 5829713 5625942 987308 1037438 279847 246387 256510 256695 284742 276868 276069 279752 198547 200363 643891 624222 1413337 1381322 426739 420528 614172 619838 756508 739880 790813 791021 829877 847564 814970 899598 1880075 1973469 1234925 1047747 670952 654574 793365 790947 823350 837835 867461 873700 960183 966627 4477444 4633484 40.35 71.9 1
13:35:05 2024-01-25 620181 613087 197132 195493 306739 313890 315924 313327 205576 208716 246352 252782 291046 290932 3816016 4080336 5822593 5644915 1008929 1037563 279362 246493 256319 257919 285303 275913 277163 278181 198409 200363 663902 621081 1409914 1383283 426739 423750 614718 617545 765162 742888 787335 795288 839667 845752 809358 907021 1892022 1979878 1242602 1032495 667324 659439 791117 785184 830235 838505 860248 871941 969324 970099 4483646 4636243 40.35 71.9 1
13:35:06 2024-01-25 616040 613082 197741 194392 306838 311988 315960 313071 205542 204720 246422 251832 290770 291715 3817540 4108135 5782185 5642206 1000143 1036553 279650 246457 256972 258317 284339 277186 276350 278857 198616 201590 650852 625113 1425374 1371130 427955 423750 612509 619903 761398 741118 792014 795547 829841 844558 814970 903275 1885239 1998292 1251004 1035440 673826 659439 788878 791582 830235 836062 858411 876927 972147 969402 4411763 4633484 40.35 72.0 1
13:35:07 2024-01-25 617416 613159 197167 194951 306987 314553 315178 313583 205576 204864 247149 251237 285636 290291 3824189 4136608 5813248 5618227 993735 1037290 279775 246352 255757 257884 286011 275913 277127 279716 199753 201169 641072 626897 1416874 1380498 427650 424448 614534 619838 759135 742925 792578 793054 834735 847420 813840 896690 1880075 1964249 1240683 1044490 666372 654111 793365 786368 824846 838397 865158 872826 965101 969402 4499230 4642863 40.35 71.9 1
13:35:08 2024-01-25 615638 612650 197741 194405 306992 313377 315443 314538 205609 208716 246387 251237 290745 291687 3814817 4061541 5800836 5625942 1005220 1035544 279345 246352 258142 258175 283251 277186 276718 278501 199240 200188 668252 621969 1421523 1383410 426436 422414 610275 616909 761324 740158 783878 797275 836921 844558 809395 908527 1892022 1984859 1246440 1031028 667801 657967 788878 784048 832005 838469 858986 870115 972183 972193 4486849 4633484 40.35 71.9 1
13:35:09 2024-01-25 618306 613118 198800 194410 306170 311952 315960 312157 205896 208680 247195 250469 286104 288622 3814817 4123748 5772860 5627605 997364 1033064 278501 245937 257046 258573 283802 277309 276120 278929 200601 200678 663902 628233 1426211 1380911 428259 422573 610275 618080 756508 737930 793143 794996 832265 848146 816393 902511 1882749 1977072 1240683 1041067 671908 652655 788841 788635 826674 837835 862013 874359 966513 965225 4468038 4633484 40.35 71.9 1
13:35:10 2024-01-25 623412 613154 196542 195224 306992 312682 315960 314060 204904 209080 246387 250853 287827 288640 3814817 4108229 5828812 5625942 995277 1034740 277393 245632 256257 257515 284671 277079 276243 278553 198650 199875 682389 622580 1460007 1394136 426739 422646 613848 615825 756954 738220 785440 792180 836480 851757 807030 900901 1886615 1965091 1240683 1038835 669045 659906 792802 784048 826440 838505 862663 868876 965786 971968 4552688 4642863 40.35 71.9 1
13:35:11 2024-01-25 622627 613082 196547 194951 306992 311952 317748 312213 205576 208716 246007 252605 291069 290737 3814817 4093287 5800836 5646363 1004501 1036002 279007 246218 255077 257303 284521 277469 275133 279644 200318 200748 669702 620497 1423763 1377971 425831 423534 612353 621602 763559 737222 787335 794911 834589 845752 815271 903919 1889549 1989775 1250278 1033966 673070 660373 786412 786332 830235 837181 860861 873079 970771 964606 4468038 4633484 40.35 71.9 1
13:35:12 2024-01-25 625470 613154 198390 199005 306092 313634 315960 312121 206217 205151 247269 251272 291154 288622 3814817 4155216 5819487 5628671 988864 1033240 277621 246183 256687 257052 284521 277329 275453 279178 200616 200748 653041 625986 1416933 1381893 427043 424374 614681 621602 759076 742176 791977 790762 831676 852924 816161 898204 1880075 1972064 1231087 1044788 669521 654610 793402 791021 823059 835967 867699 871838 960219 966663 4480446 4639551 40.35 71.9 1
13:35:13 2024-01-25 620149 613087 197158 195361 306550 313890 315960 313583 205365 208533 246387 252605 286781 290409 3817540 4061429 5810161 5625942 1007515 1035473 277393 246598 254259 258129 284556 276020 277573 278181 198720 200363 682570 622580 1403171 1385829 427043 423678 615589 618905 764532 740799 789597 795561 836516 847573 809395 905936 1890677 1979878 1242602 1031983 668094 658433 791117 784037 829963 838505 858411 870152 969324 974164 4486849 4633484 40.35 71.9 1
13:35:14 2024-01-25 616274 613118 197741 194951 306992 311988 315960 312821 205542 204864 247184 251657 291046 292082 3816016 4108135 5782185 5632964 1000964 1033064 276779 246598 254863 258097 283653 276056 276105 279358 197513 201133 653041 621969 1449844 1376531 426702 423642 612870 621602 764569 742172 788344 797825 832624 844522 816161 904698 1889549 1991909 1211907 1035440 671908 656390 788878 790423 830235 836062 858411 875679 972147 968716 4414701 4630179 40.35 71.9 1
13:35:15 2024-01-25 620050 613154 197132 195224 306955 314368 314963 311801 205576 205297 247149 251237 285636 290381 3816016 4132552 5800836 5618227 993102 1033276 277712 245804 255112 257664 285463 275633 276528 279358 197548 201028 648753 625538 1410265 1380456 428259 424448 615915 621160 760278 742741 791828 790799 832155 852357 814113 898302 1880075 1968984 1235355 1043278 667619 654260 794283 789643 825503 835967 862663 874359 963016 969402 4483434 4639275 40.35 71.9 1
13:35:16 2024-01-25 621576 612183 197741 194392 306987 313890 315443 313804 205576 208716 246387 251799 290770 292305 3816016 4065850 5791510 5632964 1007515 1035267 277621 246391 254390 258062 284947 275826 277378 278181 198581 200363 665352 620637 1408717 1383283 426436 423534 616838 617384 764515 740348 787224 795561 839125 844376 811188 904824 1889334 1981283 1242602 1032421 667324 658899 791117 786062 830235 838469 860248 871507 968639 970063 4480446 4636243 40.35 71.9 1
13:35:17 2024-01-25 615631 612861 197437 194951 306992 311988 315960 313107 205542 204290 246422 251657 290664 291547 3818738 4119987 5791510 5634085 1000250 1033064 276917 246563 254863 258097 284693 276091 276528 278181 198271 201660 652302 624224 1418536 1370171 427043 423786 612546 622896 764887 741607 791865 797825 830263 844413 818756 903807 1888076 1994046 1233398 1035873 672111 657705 788650 791021 830235 835800 860786 876927 972147 966663 4408127 4630179 40.35 71.9 1
13:35:18 2024-01-25 629605 613118 197124 194951 306992 313890 314999 314132 205643 208387 247184 251237 285671 290291 3816016 4126680 5810161 5614220 991649 1032970 277656 246218 255077 257303 285392 275175 277699 278769 197513 200993 658102 626434 1412618 1382302 427043 422450 615626 618117 759701 745439 791716 792490 833961 851754 815234 901646 1882830 1969835 1251004 1044765 667324 654075 795621 787482 824846 837217 867119 873847 965786 969402 4492812 4636243 40.35 71.9 1
13:35:19 2024-01-25 623512 613118 198189 194401 306992 313377 315443 313840 205223 208605 246888 251272 290659 292118 3816016 4061772 5791510 5632964 1007515 1033167 276930 245804 254259 258495 283945 276056 277378 278181 200333 200363 665352 621388 1432619 1382302 426436 423462 611211 616329 763018 738585 788188 799300 838145 844990 809284 908813 1893497 1989101 1228856 1033457 669997 658469 787688 783691 832596 838433 858411 869252 974980 974911 4483646 4642863 40.35 71.9 1
13:35:20 2024-01-25 619610 612929 196581 194410 306982 311479 315960 312193 205542 204864 246387 249739 285498 288622 3814817 4120818 5772860 5619582 998790 1035267 278501 245839 254294 258310 283666 276904 276298 278181 198409 200363 663902 626621 1420216 1370171 427114 423416 611211 619616 759135 737469 792817 795547 832587 846766 818682 904786 1886770 1993986 1231442 1038395 670877 655499 786574 790423 829963 836985 859635 876927 972147 967014 4408404 4630179 40.35 71.9 1
13:35:21 2024-01-25 619005 613118 196547 195220 306992 313634 314706 313333 204938 204864 246457 250853 290659 288842 3812097 4129137 5800836 5610217 991686 1029956 278043 245804 255112 257664 285499 275175 276564 278769 197513 201028 647323 625462 1412978 1382302 427043 421820 615626 619838 756954 744286 791450 788745 833517 851681 813891 899701 1881490 1969835 1239267 1044830 668000 654946 793365 788040 825503 836002 865096 874396 964381 969548 4494015 4642863 40.35 71.9 1
13:35:22 2024-01-25 623512 613118 197354 194937 306992 313854 314999 313840 205257 208533 246352 251307 290637 292082 3816016 4055249 5791510 5632687 1007515 1033240 277039 246218 254259 258062 284743 275633 277378 278181 200333 200363 665352 622413 1429903 1380456 426436 426061 611248 616329 763559 738475 783914 797714 836516 843330 810005 910670 1895059 1988327 1246440 1031983 668278 658286 790622 787396 832596 838505 858411 871507 975434 972843 4486849 4645609 40.35 71.9 1
13:35:23 2024-01-25 616104 613154 197406 194951 306987 312023 315960 313071 205576 208423 247530 251062 287396 291221 3816016 4116693 5772860 5627605 998790 1033064 278187 245839 254685 258596 283688 276709 276492 278573 198409 201028 648753 626434 1416886 1370171 427955 423750 610726 619707 760247 736391 792014 795510 828632 844887 816161 904973 1889549 1997241 1234925 1038395 671430 656808 788053 791959 830198 835290 860861 876964 969361 968716 4411801 4629870 40.35 71.9 1
13:35:24 2024-01-25 620113 613154 196542 195224 306992 312901 315702 315712 204938 208680 246422 249773 290745 288586 3816016 4128645 5810161 5608848 989965 1033276 278466 245083 255147 257303 284525 276654 277378 277790 198443 200852 657329 627344 1419417 1383011 427650 421227 614718 617204 755836 744799 790887 792742 835919 847492 810617 900957 1881411 1972310 1225090 1045833 668278 656808 791080 787396 825693 838325 866278 870003 964381 964570 4531766 4638988 40.35 71.9 1
13:35:25 2024-01-25 626183 615526 197303 194239 306419 311952 315960 314574 205257 206008 246387 251657 291046 290363 3812097 4058886 5810161 5634009 1003898 1035510 277171 245839 255077 258062 282753 277560 276105 277986 198754 200188 678401 619607 1436322 1381322 425831 422450 610311 616329 760822 738059 783878 796710 837105 838586 809395 907556 1892022 1983452 1244521 1031983 669233 658455 789772 785682 832596 838361 857003 872601 972000 971470 4483646 4642586 40.35 71.9 1
13:35:26 2024-01-25 616541 613154 197158 194159 308647 311988 315960 313107 205611 208751 247149 250739 285472 291184 3816016 4114482 5772860 5619582 998077 1035267 277427 245839 254329 258133 283653 276127 276334 278769 198409 201064 645052 625113 1408073 1368230 427650 423750 612979 619027 761398 735508 792014 795547 831713 843366 816161 904973 1881265 1995460 1231087 1035440 672111 659615 789735 791888 832005 835326 858299 875492 974441 968570 4405335 4632716 40.35 71.9 1
13:35:27 2024-01-25 617416 612893 197128 194951 306982 315489 314712 313107 205576 204720 246422 250888 291046 290953 3816016 4131586 5800561 5619582 989633 1036463 277427 245839 255077 257303 285428 275633 276105 278965 197548 200432 650182 625538 1409551 1379364 427043 421263 614718 618153 758561 742399 792014 788745 831676 847564 814113 895652 1877406 1967878 1229168 1041794 667619 654610 794982 791888 828139 839021 865789 874509 962151 967885 4486849 4636243 40.35 71.9 1
13:35:28 2024-01-25 623143 614718 197467 195224 306487 313634 315479 313773 205336 208352 246352 251272 290361 291980 3821462 4061733 5813248 5638163 1007366 1034740 276848 245839 254259 258677 284286 275633 277378 277986 198720 200398 663902 622358 1424024 1383283 427043 423822 614283 617204 764642 743228 787372 795583 836552 846349 810617 904698 1889334 1982873 1242602 1032495 667821 660373 791117 786368 830088 843784 862555 872601 971284 974220 4493666 4645609 40.35 71.9 1
13:35:29 2024-01-25 617358 613118 197604 194774 306739 312866 315960 313107 205611 204006 247042 251307 290842 291669 3816016 4105216 5791510 5631393 998152 1033240 279581 246426 254720 258495 283688 276091 276105 278181 197548 201344 665352 624668 1422141 1370171 426436 423822 612546 619940 762477 736100 790887 797606 831676 844558 816198 906909 1889334 1995460 1260785 1035440 671908 658678 788878 788708 830235 835807 859411 880897 973452 970739 4427449 4640892 40.35 71.9 1
13:35:30 2024-01-25 617854 613190 196577 194951 306992 314595 315263 313071 205576 204864 246457 251379 285879 288888 3821462 4137964 5810161 5628947 991040 1029992 276813 245839 255638 257881 285557 275826 276528 279358 197548 201028 648753 624643 1421842 1379364 427043 422486 615442 619027 758585 739934 792014 790460 834400 847564 811445 898241 1880075 1970671 1249048 1043390 667619 654574 793402 790750 825540 836002 862663 875021 964776 969183 4490260 4650602 40.35 71.9 1
13:35:31 2024-01-25 623143 614722 197158 194951 306992 313854 315960 313809 205473 209009 246387 251657 290565 291790 3825368 4055526 5791510 5627363 1009877 1033087 276813 245874 255077 258858 283974 276127 277378 278181 198754 200398 666802 622282 1422365 1383283 427043 423822 612546 616329 764642 740751 786181 796710 836516 843366 809431 906909 1889334 1981283 1242602 1032495 667619 658506 790557 784074 830235 838541 858411 872826 974011 974146 4489982 4641170 40.35 71.9 1
13:35:32 2024-01-25 617522 616030 197673 195153 306992 311988 315960 313107 205399 204721 247424 251237 290842 291669 3815460 4114968 5772860 5619582 998077 1032898 277393 245839 254294 258677 283750 276091 277309 278769 198133 201028 651540 625113 1447994 1370171 426777 423822 611248 619502 761398 738026 792578 795583 829877 843366 816198 907593 1886652 1995460 1249048 1035776 671908 656572 787762 791021 830235 835471 859972 876964 972183 967050 4421174 4634540 40.35 71.9 1
13:35:33 2024-01-25 616173 616476 197427 195153 306838 313747 314706 313143 205576 204864 246457 251029 286104 288649 3822643 4143103 5811298 5642616 988864 1034740 279775 245460 255112 258097 284321 275246 277768 278181 198499 201028 654482 627792 1422251 1383283 426777 422153 616062 618080 756954 744542 792014 793033 834735 847492 811805 898336 1881411 1966484 1238763 1043278 666634 654610 791117 786368 823096 838505 866464 870656 964418 969402 4529195 4646734 40.35 71.9 1
13:35:34 2024-01-25 623780 612825 197059 194229 309338 311845 315299 313660 204904 208751 246387 251272 290745 290894 3816016 4067456 5819487 5638313 1008209 1029956 277056 245874 257923 258495 282072 276091 276564 277790 198754 200363 672602 621969 1415135 1383283 426436 423452 612113 616329 763559 738585 783951 797311 836884 843366 809431 906263 1890677 1983452 1242602 1031028 667145 657538 789997 785812 830235 838577 858411 866788 971495 970136 4489838 4651663 40.35 71.9 1
13:35:35 2024-01-25 609563 615594 197363 194920 306955 312758 315816 312014 205439 205151 247184 251097 290830 291547 3818216 4123748 5782185 5626055 995940 1033064 278536 245118 255077 258097 283143 276709 276105 278573 198720 200398 653041 626897 1411537 1374063 427114 422522 610311 618080 760283 737967 793143 793263 829291 845752 815006 901312 1881265 1986266 1240683 1037424 670952 654574 787530 792143 829646 835471 859493 876964 969361 966663 4417506 4635549 40.35 71.9 1
13:35:36 2024-01-25 625365 616476 197303 194123 309346 312539 315335 313953 205154 205440 246281 251728 287507 290109 3816016 4068563 5822780 5638313 1008209 1034777 276913 246092 255112 258495 281962 276127 276528 277790 198754 200223 666802 620573 1416936 1381322 426133 422486 611211 616329 761398 738548 783914 796147 835925 843330 809431 906909 1889334 1980644 1244521 1029562 667145 658004 790297 782930 830235 838505 857190 871507 971950 971543 4483434 4638988 40.35 71.9 1
13:35:37 2024-01-25 615667 613642 197466 194159 306883 315028 315708 312744 205473 205151 247424 250366 287476 291134 3821462 4114482 5770740 5621838 990786 1032509 278501 245047 255112 258097 283220 276940 276105 278181 198133 200398 653041 628688 1424220 1378387 427453 421227 610311 618080 756508 738059 792578 793305 832265 847990 815271 901572 1882749 1977072 1173102 1040313 671908 654946 786412 788598 828046 836652 861363 873079 968530 963826 4468038 4633484 40.35 72.0 1
13:35:38 2024-01-25 625090 613118 196551 194405 306739 312615 315600 313773 204983 205440 246281 250714 288043 288405 3826539 4115323 5832954 5618227 990748 1029956 277621 245047 255112 257268 283724 275791 276848 277329 198720 200014 663902 626434 1413453 1390529 427955 421820 615084 617204 756914 744249 790251 792742 834735 847420 811155 902244 1880075 1961464 1248359 1041794 668094 654574 790557 786278 823023 838433 864920 870115 962979 969402 4518015 4642863 40.35 72.0 1
13:35:39 2024-01-25 623853 612614 196547 194068 306375 311952 315377 313738 205302 205333 248821 251518 287436 290150 3820550 4078344 5809106 5636984 1003182 1033719 279057 245663 255077 257664 281927 277329 276069 277790 198685 200014 671333 620194 1415200 1381322 425831 422414 609377 616292 760204 738059 786054 797606 837105 838550 809395 907556 1892022 1984859 1242602 1029525 668094 658433 788841 784048 830235 838469 857152 872826 972183 971470 4483646 4639275 40.35 71.9 1
13:35:40 2024-01-25 617854 612929 197570 194401 306135 311662 315960 312157 205942 205333 247283 252459 287697 291225 3817820 4143528 5782185 5625942 990786 1033170 278241 244841 258125 257487 282850 276904 275611 278181 198098 200363 651611 627755 1436442 1377971 428259 420528 610726 618080 758069 737967 793143 794996 831922 846191 815850 899651 1882749 1979878 1217557 1042073 671908 652619 786574 789827 825503 836652 861976 874322 966476 963826 4474247 4639551 40.35 72.0 1
13:35:41 2024-01-25 623620 613082 196542 194951 306919 311988 315924 313547 204302 209045 248821 250995 288102 288351 3827246 4105060 5838137 5636984 997251 1036002 278667 245047 255147 257232 284946 275913 276069 278181 198685 199110 676951 621081 1447901 1392503 427650 420859 613413 616292 756881 741275 787335 791021 834120 847492 808513 898204 1882749 1958685 1215609 1040039 669045 657967 792240 784048 822441 838541 866427 867639 963016 970063 4536993 4645693 40.35 72.0 1
13:35:42 2024-01-25 624882 613082 196551 194405 306987 310971 315672 312157 205336 208716 245972 251237 287027 290001 3826539 4072827 5813074 5646363 1003898 1035556 277741 245769 255042 257052 283383 276674 274555 279322 197513 199735 669702 618427 1410343 1376992 424623 422450 608480 618080 762477 737444 783679 793305 832302 845154 813535 899317 1886652 1989085 1210062 1032495 671908 659906 784182 784110 829058 838428 858835 871764 969324 972371 4456301 4633484 40.35 72.0 1
13:35:43 2024-01-25 616541 612929 196551 195687 305617 312866 315960 311175 205399 204864 246316 251028 290974 288550 3826424 4150880 5808924 5627605 985314 1033064 276779 246144 257046 256371 284485 276020 274839 278965 199753 200981 659552 625538 1409908 1379364 427043 421227 614447 619838 756954 741800 790850 788745 833837 847492 813535 895647 1877369 1967878 1241223 1041906 666372 653613 792802 788077 825467 837835 862626 871764 961927 966663 4483646 4636243 40.35 72.0 1
13:35:44 2024-01-25 621751 612183 196517 194405 306523 313598 314963 313107 205223 205007 246144 251272 290157 291485 3818738 4065837 5795386 5629682 1009613 1036002 279007 245425 254259 258097 284853 276020 277342 277790 198720 200188 665352 622858 1441638 1381322 426436 423786 612979 616329 764371 740714 786181 795547 837105 845154 809395 904973 1889334 1977072 1219440 1032495 666372 659906 791117 784074 829225 838469 860248 870115 966549 970063 4486572 4639551 40.35 72.0 1
13:35:45 2024-01-25 616918 612188 197132 194405 306374 311952 315960 312157 206009 204290 246422 251272 290565 291184 3817540 4116693 5777803 5626055 995048 1035891 278431 245597 255112 258460 283185 276868 276013 279358 198685 200398 653041 628240 1408858 1379930 427416 422117 610275 618080 756881 737967 792868 795561 832302 844964 813205 902251 1882749 1979878 1240683 1038835 671908 653577 786970 789827 827883 837835 862555 873700 966440 965225 4465196 4636243 40.35 72.0 1
13:35:46 2024-01-25 622053 612929 196547 194955 306982 312866 315960 314538 204904 208751 249152 250504 285671 288513 3821462 4117184 5839145 5631556 995940 1035276 279650 245783 256295 257268 284166 276020 276298 278181 200601 200084 681301 618795 1414776 1391516 427650 422646 612979 614511 756917 740714 786181 791057 836516 847492 807030 899486 1882749 1964434 1240683 1038937 669045 659439 793152 784048 824262 838541 862663 869495 966885 972193 4556942 4652241 40.35 72.0 1
13:35:47 2024-01-25 621714 612623 196517 194951 306992 311952 315960 312121 205257 208716 245593 252043 290637 290291 3816016 4072892 5810848 5659853 1005220 1035965 278168 246042 254936 257600 283493 276868 274575 278965 198098 200049 674052 618438 1420315 1374063 424623 422450 610763 617822 762477 738059 783878 793305 833517 845589 814113 904291 1889334 1986266 1224384 1032495 671908 659906 784182 784074 830235 835342 858411 871801 968602 969402 4468038 4629636 40.35 72.0 1
13:35:48 2024-01-25 617121 613118 200568 195498 305868 313961 315960 311327 205576 204864 246352 251272 291069 288518 3821462 4167249 5819501 5640873 985903 1032954 279060 245663 255006 256300 285013 275913 275047 278965 197479 200363 651611 622858 1415855 1381322 427043 421191 613413 619838 758121 741837 790850 788745 829877 847528 812593 895466 1872008 1967878 1231087 1044765 668094 654075 792240 788708 822766 836652 866464 871801 960183 965907 4477444 4636243 40.35 72.0 1
13:35:49 2024-01-25 619237 612857 196547 194955 306119 313377 314999 311729 205223 205297 246179 252394 290494 288658 3821462 4080186 5822593 5636836 1008929 1035919 278143 246250 255956 257919 284237 275842 276386 278038 200035 199700 663902 621465 1429058 1382302 427043 423570 611211 615825 763559 738366 788300 795277 837105 844558 809358 904973 1889334 1977072 1219440 1032495 666372 658641 790557 784074 830235 838433 858411 872826 966513 964606 4480446 4642586 40.35 72.0 1
13:35:50 2024-01-25 615801 612183 197158 194405 306955 311988 315924 312157 205257 204290 246387 251765 290361 291266 3816016 4108135 5794557 5625942 1000143 1035556 279345 246387 254711 257919 283511 275984 276156 278465 199753 200223 663902 626451 1413918 1370171 427955 424448 611557 619838 759738 738059 792578 797825 830152 845752 815271 902968 1882749 1981283 1240683 1037285 670952 654537 786412 793268 828470 835471 860103 875679 966549 963826 4424093 4639551 40.35 72.0 1
13:35:51 2024-01-25 619903 613154 197132 194951 306987 312646 315436 314096 205365 208387 246422 250853 291046 288622 3821462 4140076 5810161 5618227 988827 1035556 279811 245972 257410 257416 284728 275069 276421 278110 198629 200538 648753 627333 1429910 1383283 427955 421191 614718 618464 759076 743978 790251 792742 834735 850549 811805 900920 1877406 1962856 1248359 1044133 666372 654075 790557 785928 823023 838469 865195 870115 963016 969402 4521241 4648923 40.35 72.0 1
13:35:52 2024-01-25 623412 612825 196551 194103 306179 311952 315479 313583 204904 208680 246179 251237 291046 288622 3821462 4061504 5810161 5636984 1008209 1035556 276813 245460 257410 258211 282937 276654 276386 277221 198616 200049 682570 621931 1439255 1381893 427043 423046 611175 615856 761398 741714 787895 796674 836516 843330 811188 904068 1889334 1981283 1242602 1029562 667145 656572 788878 784048 830235 838505 858184 870152 971458 970136 4491279 4636243 40.35 72.0 1
13:35:53 2024-01-25 616095 612650 197167 194401 306992 311988 315960 312157 205223 204864 246422 250853 290565 291220 3818738 4111559 5781090 5628947 1000369 1033064 276363 246127 254294 257020 283405 275842 276207 278750 199753 200853 658895 626434 1419659 1372620 428869 423606 611175 620719 760247 737469 792817 796710 828632 844558 815006 904973 1886652 1992056 1249759 1035440 670952 656500 788613 790423 830235 835471 858411 876964 971913 968031 4411687 4629636 40.35 72.0 1
13:35:54 2024-01-25 619278 613159 196517 194405 306992 313377 314520 314060 204904 204720 246387 249773 290659 288550 3821462 4135019 5810161 5618227 991686 1033170 276831 245460 255042 257299 285045 274926 276279 277966 199753 200748 653752 627952 1430881 1381893 428259 421084 615998 618427 760165 742925 790251 792742 837521 847963 811155 901023 1874772 1964249 1234206 1043278 665897 654075 791117 784074 825503 838433 865195 870152 963016 970922 4524584 4645609 40.35 72.0 1
13:35:55 2024-01-25 623620 613082 197098 194063 305952 313072 314999 313702 204904 208387 245972 251272 290637 288586 3816016 4061772 5819487 5632964 1006731 1033064 276551 245460 254898 257881 281945 276056 276528 277364 200318 200119 660187 620497 1431325 1383859 426739 422342 611197 615672 760819 740242 785494 796674 834120 843159 809431 907280 1889334 1981069 1244521 1031028 669723 658972 786412 784048 830235 838433 857800 869252 973598 970136 4486849 4638988 40.35 72.0 1
13:35:56 2024-01-25 619610 613123 196542 194370 306992 311006 315960 310891 204972 205009 246387 249739 291118 288680 3816016 4127144 5782185 5626055 990786 1033064 278279 244670 255077 257881 282788 276091 275453 278181 197548 200398 653041 627678 1420931 1380456 428869 421048 610763 618043 758659 737953 792392 793305 832302 846948 815271 903270 1882749 1977072 1240683 1041362 671908 654799 786412 789827 827883 837835 862013 875679 966513 963862 4455298 4635967 40.35 72.0 1
13:35:57 2024-01-25 623661 613154 196508 194401 306523 311988 315515 314060 204336 208458 246387 249773 291118 288586 3821462 4122261 5815344 5619582 988827 1033064 277656 245083 255638 257268 283671 275633 277378 277986 198409 200852 647323 626897 1437552 1385829 428869 422009 615960 618006 756508 741360 790701 793194 834845 847420 811192 900957 1882881 1964249 1236844 1043297 665897 656808 791117 787519 823096 838469 865195 870152 963052 968716 4511570 4645609 40.35 72.0 1
13:35:58 2024-01-25 619687 612219 196542 194063 306694 311952 314676 313583 204904 208423 246352 251272 291064 290259 3816016 4058886 5810161 5636984 1006769 1033064 276729 245460 254898 258097 282753 276091 276528 277364 198409 200049 655899 620573 1439867 1380456 427043 423498 613373 616145 762912 741118 787738 797825 838851 838370 811113 903275 1889334 1986867 1210062 1031761 669045 658469 786301 784011 830235 838239 857190 871507 972183 970063 4483646 4639551 40.35 72.0 1
13:36:00 2024-01-25 617453 612965 196547 194410 306982 311443 315960 311902 205223 204864 246352 249704 291046 288586 3820774 4142279 5801415 5628947 992989 1033064 278501 244705 255077 257339 281927 276091 275682 279093 197548 200049 663902 627792 1413863 1374063 427825 423846 610726 618830 759038 737930 791609 795561 834549 846838 814002 903346 1880993 1977072 1240683 1041362 671430 653309 785853 790423 828985 836652 860140 873116 965793 963862 4445919 4636243 40.35 72.0 1
13:36:01 2024-01-25 620254 613150 196380 194967 306775 311988 314999 314060 204302 204864 246352 249773 290659 288586 3821462 4128645 5810161 5618414 988789 1033157 277427 245677 255077 257303 283746 275211 277378 277790 197548 200398 652302 626897 1413549 1382302 426174 421227 614754 617896 758585 745346 790701 793194 834589 849346 810396 900732 1878814 1964249 1233006 1043390 667324 654574 791423 784110 823350 838469 865046 870152 964147 969402 4504950 4648923 40.35 72.0 1
13:36:02 2024-01-25 625365 612219 197124 193792 306992 311952 314999 313143 204336 208423 245972 251272 290565 290291 3816016 4061429 5810161 5638313 1006769 1033064 276779 245460 254685 258093 282555 276056 276528 277400 198409 200363 678220 621691 1434555 1382302 425831 423750 611248 615825 762986 741201 787257 797788 838293 844413 808064 906760 1893497 1982652 1244521 1028831 667145 657502 789553 784048 829963 838469 857800 870040 972183 974164 4483434 4639072 40.35 72.0 1
13:36:03 2024-01-25 616104 612733 197162 194405 306838 311952 315702 311930 205399 204864 246422 249739 290709 291184 3821462 4117407 5772860 5619582 998077 1032332 276813 245804 254294 258062 283185 277101 275682 278181 197548 201309 649402 624224 1403527 1368724 427043 423786 611248 619502 760893 738026 795316 797788 830152 845045 818756 904786 1884171 1992569 1227530 1037859 669997 655536 787186 791021 830235 836985 858411 876964 971458 966517 4408404 4629636 40.35 72.0 1
13:36:04 2024-01-25 618288 613118 196577 194951 306955 312937 314520 312749 204904 205153 246422 250504 290709 288631 3825368 4133013 5810161 5619582 988864 1033064 277473 245632 255077 257268 284521 274982 276564 278181 197513 201028 655202 626451 1450898 1379364 427043 421856 615998 619838 758084 742925 792014 790237 834994 850476 811510 900221 1878814 1966323 1231087 1044765 667324 652655 793402 787519 824919 838911 862663 871764 964418 966663 4492812 4645342 40.35 72.0 1
13:36:05 2024-01-25 623183 611322 197462 194401 306992 313377 314999 313107 204904 208423 246387 251272 290433 291875 3821462 4070210 5800836 5636984 1007489 1033276 276551 245632 256049 258097 283679 275404 276564 277790 198409 200398 665352 621969 1413050 1381322 426436 423786 614283 616329 763559 741837 786218 793263 836777 846729 811765 905931 1889457 1979081 1242602 1031983 668278 656354 790897 785776 830235 838505 858835 868598 969324 970136 4490260 4645609 40.35 72.0 2
13:36:06 2024-01-25 612252 613123 197467 194405 306613 311988 315708 312193 205399 204290 246457 250853 290455 290742 3816016 4111559 5782185 5632964 997330 1033157 277884 245874 254294 257339 283764 275862 275682 278573 197479 200398 650182 621081 1425196 1370171 425831 423822 612113 619064 762986 738548 788567 794385 829877 843366 816282 905931 1884171 1991909 1223207 1034665 673346 659256 787493 788174 830235 836652 858411 874396 972665 969402 4449227 4638988 40.35 72.0 2
13:36:07 2024-01-25 616541 612893 195929 195224 305160 312023 315960 311175 205611 204864 246387 251062 290659 288107 3822643 4176654 5828812 5630278 986015 1029919 276586 245083 255898 256513 283322 276127 274803 278573 197548 200398 659552 622413 1412407 1376992 426436 419606 610311 618080 755972 738230 790014 792742 829877 847492 813168 898204 1881538 1975441 1233006 1044872 671908 656808 790897 790762 823350 834111 865714 874359 960219 967774 4475015 4637329 40.35 72.0 2
13:36:08 2024-01-25 623849 611322 196244 194946 305877 312901 314999 312121 204938 208387 244872 252043 290637 288035 3821462 4102273 5843300 5646513 995351 1029956 277299 245593 255112 256298 284122 275633 275682 277986 198133 199735 648295 618275 1435937 1390529 426436 420563 612979 615424 756954 739886 783914 789900 836516 847528 806422 899635 1881411 1966169 1219440 1040619 668278 659796 793115 783974 825693 842590 864554 867639 966471 970136 4560168 4634775 40.35 72.0 2
13:36:09 2024-01-25 622626 614727 196551 194405 306992 311760 315960 310704 204938 208387 245421 251307 290229 288586 3822643 4101427 5815344 5647678 1003182 1031600 278419 245839 254685 257119 281962 276940 275260 277790 198581 199735 674052 620726 1422365 1379364 425831 422486 608983 615998 761398 737967 786433 796147 837105 844558 811229 909649 1890677 1986266 1246440 1031983 672111 660300 788650 786278 834373 838397 858299 872601 977056 975140 4497067 4648041 40.35 72.0 2
13:36:10 2024-01-25 621778 618112 198612 198826 310035 314404 317048 315978 206751 204786 248752 252464 287225 292532 3840193 4151309 5828812 5675774 1013277 1047054 282881 250582 260822 262415 288671 282072 281870 284521 202323 207834 683905 637612 1448280 1388558 433535 430190 623885 632810 778593 755105 808297 813831 852467 861807 834827 928393 1938384 2047376 1253339 1055935 693518 679451 811803 811634 857895 867326 884940 900737 1005409 1003127 4593152 4757993 40.35 72.0 2
13:36:11 2024-01-25 635595 631177 204625 199674 320657 328191 333409 329413 212506 210429 258435 264825 297091 301516 3928240 4223644 6007808 5844585 1057150 1089669 290692 258685 271801 274923 303893 297532 297338 295805 208721 210866 710386 648371 1501685 1434527 444955 441850 641312 645740 807237 783845 829853 834584 879255 892267 852308 945030 1997606 2084256 1264639 1085197 707920 697750 843048 834878 872056 889508 914625 919193 1020410 1024358 4708523 4863551 40.35 72.0 2
13:36:12 2024-01-25 657030 648341 209973 203793 328764 336005 344452 343019 216183 215639 266012 270814 305761 308892 4007500 4330674 6136550 5955861 1078891 1125264 299632 261704 281312 282024 313741 306257 303513 305407 212749 212908 694627 664305 1480593 1436408 449333 446715 647639 654960 814023 788763 834892 847421 881822 889905 852869 955285 2034590 2127292 1275939 1093709 713266 705003 851061 841754 878827 898502 920907 922053 1023812 1031934 4774174 4917204 40.35 72.0 2
13:36:13 2024-01-25 670081 662064 205979 204470 333157 339333 351943 350616 219570 216309 270698 275984 309130 312472 4058490 4424390 6170958 6011833 1105374 1143432 295897 264119 281548 285054 317004 310721 306978 310535 212679 214232 708851 660588 1507994 1457043 448967 447658 645911 654960 813949 790743 832337 843679 883074 888617 848684 951287 2049653 2148648 1274056 1094491 713266 705003 851528 839220 876298 897227 921236 918764 1020765 1018328 4816043 4953578 40.35 72.0 2
13:36:14 2024-01-25 673612 669784 210013 203616 332940 339643 355007 352033 219254 217017 273145 275389 311692 315301 4084772 4468226 6224443 6063909 1122577 1155424 297239 262506 282901 285490 317039 310584 308542 310100 213418 213170 704492 660588 1513345 1466263 451002 448280 644044 648958 809528 788727 829225 835767 873880 884610 841852 936703 2049653 2139428 1264562 1094421 710966 698839 844248 836661 871436 883429 908842 912718 1014519 1018295 4803206 4959435 40.35 71.9 2
13:36:15 2024-01-25 682832 672791 205743 201555 331937 338584 354757 351997 220022 216309 273145 275462 311437 313460 4108280 4466585 6271169 6081299 1129848 1164621 296690 260869 282271 285526 316491 310392 306773 307940 212345 213905 698855 660588 1500402 1469116 446603 446090 640405 643381 804890 783795 819950 824722 864073 874953 832605 923586 2040381 2124173 1268406 1091288 702498 691678 835012 830037 862783 877769 894977 904703 1002377 1007395 4788522 4940221 40.35 71.9 2
13:36:16 2024-01-25 684773 675069 203738 199253 329404 337563 352015 349805 219123 214971 270698 274590 310024 311052 4108110 4432671 6284993 6081299 1139050 1165448 293914 260801 281276 283826 317039 309698 306807 306613 210359 212971 704498 660024 1526869 1466263 445029 441813 637548 639111 795103 774976 810638 814983 855492 865483 821054 911587 2033999 2130355 1269469 1091367 698488 683738 832605 828823 854725 866332 892730 900700 995483 991611 4798022 4967573 40.35 71.9 2
13:36:17 2024-01-25 681317 677721 202813 199844 328906 337771 354317 350863 217530 215005 270734 275790 311473 313777 4136416 4441943 6312403 6115299 1132774 1173861 295298 260617 282271 284184 318927 311822 306345 307259 211864 212971 700264 666203 1520224 1475487 446968 442066 637584 640016 792009 775012 813341 811745 847500 864287 825329 904562 2043285 2146921 1257106 1092650 705900 685227 829272 829412 860335 866332 885865 899439 1002524 997533 4768738 4990134 40.35 71.9 2
13:36:18 2024-01-25 688293 684039 204058 199249 333454 338073 357313 354807 219570 216275 274064 278923 313299 315518 4177346 4432994 6388335 6161702 1136822 1186322 295599 260618 284435 285490 322602 312513 308169 312973 212679 213535 705927 670021 1510322 1479678 449297 441345 635788 643418 794515 773748 815113 819801 846298 861459 824125 914261 2061856 2188758 1277145 1086666 707920 693793 830245 828823 864011 871600 884600 895577 1008818 1005258 4879443 5046148 40.35 71.9 2
13:36:19 2024-01-25 695958 689960 205489 201492 335649 341463 360884 358768 220185 217728 274396 280238 314431 321735 4220885 4544752 6406986 6233199 1158913 1198989 295621 263311 285851 288721 324857 315487 311091 315807 213418 214966 710215 670950 1519025 1488924 446968 447086 636691 643801 801470 774976 811793 820965 854280 856311 818588 916908 2079553 2179390 1264639 1096069 705900 696898 839181 827575 857821 877965 890406 892957 1001814 1007548 4947721 5093928 40.35 71.9 2
13:36:20 2024-01-25 709293 694201 209937 202975 336742 346887 363584 361010 220125 218407 277002 282346 318357 321182 4252268 4581030 6467422 6260890 1166046 1211679 301044 264119 290014 288531 328045 319099 314896 315807 216657 215935 714358 678968 1535251 1501868 452283 445073 643897 645740 798032 784067 818747 816175 848109 865582 824125 907256 2088918 2194943 1266523 1100717 712757 693793 834975 837993 867041 870556 886387 899326 1013191 1007483 4905832 5111611 40.35 71.9 2
13:36:21 2024-01-25 703765 704142 206395 204070 340068 346137 368714 361062 220125 220564 279138 285072 321333 323140 4292791 4620331 6509566 6325897 1178689 1220925 299051 266634 291198 290802 328818 319437 315562 318445 216512 217689 711539 676547 1543811 1505972 451002 449354 640405 645740 802497 781845 815460 822972 854280 862713 820369 918024 2106147 2199426 1292498 1105434 711234 701009 843648 834878 860335 874596 891785 897255 1005372 1009241 4989992 5158693 40.35 71.9 2
13:36:22 2024-01-25 719444 707301 207655 208530 341937 350692 369305 364069 221213 220493 281967 284903 322165 323403 4317826 4645664 6584310 6340389 1177812 1232291 303063 268090 297196 292578 333364 320442 316504 319894 215950 220075 721650 687410 1534079 1510218 452283 446479 642221 650151 802039 779596 821119 822899 844973 856577 827981 919010 2107981 2222636 1274056 1100643 717353 703039 837391 834474 869581 874524 883755 898059 1014243 1012243 5013938 5186829 40.35 71.9 2
13:36:23 2024-01-25 722729 713279 208776 203935 343010 351789 372136 368803 221900 222604 282834 285533 324215 326902 4355287 4733750 6593441 6387282 1191126 1239417 303629 268315 291997 294367 333870 323180 317942 318927 218689 220110 722814 688886 1553046 1521582 453421 447343 647639 652106 802463 784067 818747 819801 848555 864935 824657 908336 2111249 2231895 1296336 1107013 716328 698949 838869 841146 870185 875000 884902 897896 1012093 1010741 5022965 5211246 40.35 71.9 2
13:36:24 2024-01-25 722784 716370 209322 205203 345565 351934 373452 370024 222581 222952 283781 289079 326139 329207 4373827 4775752 6640250 6415418 1203348 1248663 305809 269972 293855 295825 333870 324501 319683 320901 219407 221142 717862 690859 1563400 1529811 454843 447694 647675 652568 802461 784067 818127 821030 848974 864576 823285 908514 2120585 2247537 1301624 1111625 718535 701015 839501 839644 869581 874974 886387 900282 1016910 1012243 5051182 5243101 40.35 71.9 2
13:36:25 2024-01-25 733153 720649 211031 205670 347888 356003 374279 373206 223839 227557 283334 288570 328185 330448 4411796 4808141 6688457 6452933 1205642 1254343 306672 269972 294681 296587 334596 326445 320950 321875 220616 222145 728099 696325 1567614 1530802 454860 448044 649087 653104 802608 785033 818771 820743 848703 861314 820877 908439 2132880 2253615 1292085 1112150 720072 705942 843048 839368 867115 874560 886387 898774 1016508 1012207 5082371 5269563 40.35 71.9 2
13:36:26 2024-01-25 737270 721287 211446 206164 347133 355268 376268 372096 223649 222831 284609 289359 329943 331128 4433371 4791982 6696073 6462464 1213804 1262630 305499 269515 295168 295660 337161 326906 322640 324821 219253 223118 730600 698318 1552429 1535155 454214 447463 645911 654991 802460 783919 818733 820854 845625 860909 820506 907144 2135957 2259287 1303822 1113356 720955 705040 841889 839368 866500 877299 886387 897629 1013525 1012207 5098210 5282453 40.35 71.9 2
13:36:27 2024-01-25 741486 729181 211733 206520 347413 356373 378306 374333 224029 222831 285133 291406 331641 332122 4451953 4801441 6724050 6489224 1215426 1267156 304577 270150 295655 295660 338726 327941 322377 324821 219938 222071 730226 700339 1561842 1538930 454860 450262 643934 653127 804779 782881 816161 820928 841261 857189 820506 908776 2139335 2246877 1292889 1112418 716492 704179 839464 836953 867078 874560 880507 890346 1011755 1011975 5169761 5301183 40.35 71.9 2
13:36:28 2024-01-25 742357 734004 211357 207803 349269 358495 377436 374368 225453 227521 285904 292046 331874 332896 4467671 4811839 6781807 6542051 1211809 1269103 306922 270941 295447 297213 336653 330379 322902 324821 220815 223746 735944 702715 1578717 1537892 451384 451965 644884 651036 807053 781698 808037 820956 847426 847383 809358 903956 2142054 2247829 1300174 1116980 714456 705712 846690 834547 857895 874488 886387 890309 1002561 1000661 5154643 5301183 40.35 71.9 2
13:36:29 2024-01-25 740347 736130 211689 207842 348738 355838 382008 376057 225227 222178 288315 291053 329889 336454 4477037 4770530 6724050 6546752 1232502 1277036 305251 270373 295927 296798 337161 329319 323583 324821 221506 223118 735498 696826 1572006 1553209 453099 449235 647747 649419 809481 788192 807058 815790 843866 854842 808784 898701 2142378 2233593 1305931 1122287 712757 699060 845081 839368 855465 870634 886387 891743 996750 1002382 5102523 5323710 40.35 71.9 2
13:36:30 2024-01-25 743339 740455 212726 207492 351420 357197 383090 376622 224757 223555 286544 293348 330915 337072 4505133 4856833 6733375 6555631 1251313 1281966 306852 271270 296560 297698 340779 330562 323884 324821 221351 224340 737373 696826 1578674 1565116 454214 448280 645874 647539 800260 787414 810601 811745 837735 855382 811188 894298 2139335 2246341 1294417 1124684 717512 699060 837086 839994 862211 865532 877062 893063 1005892 1003091 5118847 5346267 40.35 71.9 2
13:36:31 2024-01-25 750827 743067 212388 207850 352024 359357 382008 378966 225453 223486 286781 292592 331945 333474 4527092 4891274 6826629 6570168 1230312 1285648 305747 270976 297469 295901 340815 328821 323561 328045 221293 224656 735944 705227 1586958 1555856 454860 448976 641656 649419 801470 779007 810638 815679 836182 847546 809395 900380 2151406 2258839 1296655 1114598 714456 702080 835901 832041 860881 873013 873213 886289 1003984 1003127 5229887 5361198 40.35 71.9 2
13:36:32 2024-01-25 755995 745042 211733 208175 351983 360187 381440 377792 225453 223175 287873 293099 333946 333510 4534100 4831113 6798653 6574396 1245929 1287454 304577 271200 297014 299528 340253 332966 322651 328045 221400 224025 739726 700319 1586743 1562508 449849 449551 642221 645740 804844 783795 805907 811745 837105 846948 800238 895369 2148594 2234499 1319365 1122789 709209 699060 839501 835731 853007 865244 877062 884991 992663 991647 5168081 5366741 40.35 71.9 2
13:36:33 2024-01-25 753422 749056 213064 207846 352024 358562 383156 378641 225105 223555 287306 294692 332944 337516 4550418 4903262 6799354 6602682 1249085 1294894 306744 272843 297180 301430 340528 332258 323777 326658 221400 223710 743401 704063 1584088 1567682 452283 447013 644081 647303 799044 783510 804065 802306 829877 850549 804867 883727 2141850 2247904 1315560 1123884 714456 696058 833234 838772 857287 860843 870213 886289 999687 994011 5164049 5381632 40.35 71.9 2
13:36:34 2024-01-25 756587 751179 212388 207675 352060 359680 383360 379038 225453 223141 286857 294692 336736 335505 4567432 4933383 6878710 6631397 1234264 1296667 306455 272843 300222 296623 340396 330978 323249 327582 221546 224376 728451 707751 1622090 1558462 451642 446090 639372 647576 798598 774662 801143 808688 827426 837851 800842 890943 2154790 2262080 1313603 1110043 708705 700277 834717 830148 851124 865145 869350 876964 994777 997293 5231816 5385472 40.35 71.9 2
13:36:35 2024-01-25 759160 748359 212367 207855 350643 358058 383192 379002 225261 222831 288653 292137 333445 339338 4573529 4886756 6845280 6669397 1257484 1300428 306888 270269 295511 298288 339572 331294 324762 324748 221506 224218 735498 705731 1578842 1574375 446895 441417 640405 640090 796172 779225 795427 801387 831713 843366 790822 879817 2148594 2247829 1305779 1127087 708705 694509 837086 833293 846271 856496 871972 878499 986873 988229 5164049 5396501 40.35 71.9 2
13:36:36 2024-01-25 756324 753774 212721 207662 352024 358598 384378 382569 225105 223520 288224 292592 333946 339615 4598786 4990143 6872995 6678871 1254895 1302279 306817 270734 297324 297316 340600 330049 324798 324821 221541 222106 739300 713857 1595967 1567682 447953 441453 639372 645519 792825 774847 800186 797876 822578 838478 793249 876997 2148594 2271237 1327820 1118571 712249 697044 830281 829876 848675 856568 862700 874433 995421 990360 5254290 5404015 40.35 71.9 2
13:36:37 2024-01-25 763531 754867 211759 208500 351128 358598 381405 382296 225453 227593 288617 294764 333946 338306 4610937 4948558 6928357 6698168 1258491 1304134 306852 273025 295368 297734 340264 329390 323393 324640 220413 222792 750107 707751 1626100 1567682 447855 441886 634887 638172 793418 773748 792317 802525 825568 829500 785799 881143 2151377 2251290 1311647 1121763 707193 697081 832642 822936 843839 856568 868268 871507 984173 982597 5258104 5403940 40.35 71.9 2
13:36:38 2024-01-25 758269 759258 211362 207850 352060 357519 382888 379002 225488 227824 287697 293511 333946 339098 4620289 4988217 6865672 6722618 1272129 1309625 304542 274533 297505 295831 340253 331985 322902 324821 221196 222770 745363 708909 1601110 1576902 445306 441119 637584 639600 791140 774847 793134 793226 818335 835480 786428 870558 2139335 2246877 1307735 1127087 709209 690845 826720 828971 847849 847555 858411 871838 984781 979200 5220482 5426746 40.35 71.9 2
13:36:39 2024-01-25 769081 760872 211689 206563 352051 359680 384648 381218 225105 223331 286817 293511 334953 337003 4632943 5023003 6978217 6716289 1247745 1303992 305534 270554 295891 299528 339202 330317 322449 324821 220198 223496 746550 714115 1587552 1563241 444323 442066 631263 638208 793388 764778 788188 794984 817180 827023 785816 873769 2148643 2262080 1315560 1110043 702883 693981 829067 820538 841380 856042 859635 867021 981351 986987 5292133 5433909 40.35 71.9 2
13:36:40 2024-01-25 767716 761689 211505 207488 349868 357519 384378 381218 224757 227628 288622 292732 334449 339615 4654472 4973671 6912076 6724916 1281359 1315217 304165 269515 295096 296868 341571 331206 322616 324363 220163 223118 748000 704723 1601754 1585304 445588 437813 633053 635618 784338 769301 787932 791057 818372 829428 776663 866399 2145544 2248471 1309603 1124684 703887 689377 829067 825343 837077 846850 859831 869495 976363 977852 5213032 5445547 40.35 71.9 2
13:36:41 2024-01-25 762413 763239 211728 207173 351979 356409 383263 380923 224885 222831 287733 293709 334706 341436 4674955 5060520 6986591 6707290 1260719 1313386 306168 270353 295118 297633 342618 330379 321960 324821 219784 223118 740750 713097 1610214 1572434 444955 437993 628962 636520 784168 763458 788529 791057 809281 826987 781850 860002 2142378 2268507 1301133 1116185 703887 689866 821061 820928 841110 844991 848408 862602 981388 977680 5282814 5456502 40.35 71.9 2
13:36:42 2024-01-25 773900 765069 210848 207531 350926 358022 381708 380319 224722 223750 288293 293546 334706 338682 4674955 4998848 6947859 6762431 1271940 1314104 305093 269972 295168 295866 338215 329354 322413 322925 219881 222457 750900 707751 1607802 1576902 440557 438294 632605 634717 788306 767596 781589 790497 812867 820487 774925 865167 2151406 2242103 1301866 1119368 701382 689866 824965 817406 833453 847447 855324 858736 972183 975779 5291946 5458525 40.35 71.9 2
13:36:43 2024-01-25 767989 769228 210987 206554 352060 356445 386357 378713 225019 224452 287324 294058 334847 339469 4684987 5045349 6942099 6729259 1268626 1315072 303659 269214 294753 300177 338762 327369 322675 322399 219442 222770 743650 717183 1630281 1576902 441872 436970 629443 635618 779733 763728 783322 784085 806090 820559 776663 855868 2140856 2247941 1299910 1117986 701882 683884 816381 820928 838265 838577 845995 861303 975629 970099 5263758 5471317 40.35 71.9 2
13:36:44 2024-01-25 778155 768396 211357 206386 349545 360061 385500 382400 223511 223893 287518 291551 334776 338326 4688469 5054949 6985781 6762971 1271940 1317125 303240 269106 293783 296170 338690 329354 318941 323344 219218 221834 754526 707245 1596697 1581386 440553 439138 627471 629978 786125 761260 776934 786368 806890 811401 765865 860796 2145427 2256613 1299910 1116185 697894 688852 821025 813743 829646 846939 850902 854031 966471 971463 5322136 5474293 40.35 71.9 2
13:36:45 2024-01-25 770093 771493 210048 206386 351767 358024 385537 378894 224862 223123 287041 293923 333736 339542 4688262 5069227 6922323 6743674 1272247 1318845 305129 267455 294681 296170 338690 330379 320357 321064 219407 221834 741661 716159 1612393 1581386 440214 435461 627471 631842 777382 761223 782825 777263 801359 818481 768108 854026 2137387 2240847 1290129 1125484 699884 682809 815887 813757 830235 837181 844413 853256 966513 961035 5275041 5489220 40.35 71.9 2
13:36:46 2024-01-25 780119 771640 210201 206382 351807 357305 383324 381037 223788 223158 284995 293475 333911 336490 4715254 5082590 7051152 6752490 1258882 1316902 305129 267455 292853 296170 337632 330379 319908 321875 218536 221834 746550 716671 1608498 1572140 437558 435357 622121 628131 781392 754658 774492 781864 799553 809011 768071 854540 2148594 2256084 1280263 1103705 694508 683811 815308 811132 829963 838433 842157 848988 966471 968387 5328168 5505020 40.35 71.9 2
13:36:47 2024-01-25 774883 773854 210188 206356 349085 358532 386084 381182 223614 223265 287661 290771 334671 340308 4714532 5069377 6942321 6752453 1283542 1322632 302319 267455 293783 293840 338690 329911 319424 321875 219738 220453 748182 710795 1596130 1590632 438782 432534 626581 627300 774948 760110 774658 778989 798989 811401 764050 844053 2132664 2243693 1299629 1122563 694508 680672 815887 814016 823059 834256 841611 851970 960183 961968 5288179 5505785 40.35 71.9 2
13:36:48 2024-01-25 774576 773868 210131 206031 350181 356759 381976 382027 222925 223016 286494 292866 332606 339615 4725368 5124266 7062476 6781189 1256209 1322632 303951 266598 292443 294118 336111 330664 317977 320580 217366 221488 748000 717183 1612127 1567682 436315 432800 620327 629084 777382 753548 774492 778952 793413 802495 765705 848379 2136261 2252713 1307735 1106938 695911 681808 806606 804579 829058 838752 831737 844352 970395 964922 5382858 5505670 40.35 71.9 2
13:36:49 2024-01-25 783831 774109 208960 205208 349264 357448 383215 378519 223080 222604 285869 291869 334414 335798 4727276 5033353 6981416 6799946 1288823 1324513 300908 267044 291217 294403 338690 328441 318905 319894 217332 220418 745100 706740 1646572 1595342 436315 429478 621852 621329 770565 753585 767725 772086 799762 808819 755912 841492 2133106 2230044 1313593 1116185 688595 675723 811842 809372 817493 829759 842377 846842 953873 955845 5267420 5505705 40.35 71.9 2
13:36:50 2024-01-25 774722 772970 208956 206665 348563 356003 383360 381182 222204 222292 285690 292011 332409 339615 4746033 5128105 7066691 6790567 1257124 1322632 302319 264155 291517 293883 335605 329445 319370 319410 217297 219767 743831 717183 1598334 1571436 433843 430172 618251 626411 774398 749127 767688 774865 788896 801432 758929 839904 2129744 2259287 1301624 1106886 694508 680672 804904 804585 823425 832183 831899 841984 963405 959388 5400043 5514481 40.35 71.9 2
13:36:51 2024-01-25 787256 777997 208667 204825 347408 356003 381739 378072 222913 221218 285067 290885 332409 333510 4742648 5064392 6985161 6818704 1298341 1324513 299559 265816 293521 292478 337634 327441 316982 318410 216959 219732 742200 706967 1598460 1595342 435077 428781 617812 618722 765728 748595 765167 767277 792816 802157 749824 834743 2131590 2219853 1282304 1116185 687089 675227 811188 806243 816421 828659 833994 839476 947251 952834 5273148 5513581 40.35 71.9 2
13:36:52 2024-01-25 778625 775313 208956 208747 347585 356450 382583 378894 221179 222292 284125 289924 331910 336490 4755412 5157858 7050438 6799946 1261995 1322632 300364 263935 291722 292097 334561 328477 317607 318892 216286 219083 751578 717183 1578259 1575783 433535 428915 614718 621806 768277 749825 765438 770410 783743 798043 753017 832300 2131590 2257612 1319781 1109386 689055 675086 801979 802451 818579 825448 826985 839238 955877 951118 5337951 5524463 40.35 71.9 2
13:36:53 2024-01-25 784251 777170 208170 204532 346364 356003 382278 379038 221827 220528 284995 290205 331910 335979 4761393 5053629 7003811 6830439 1283830 1325455 298598 264119 292059 292019 335759 328942 318056 316712 216622 218332 745100 711065 1626942 1586122 428735 427269 616499 618080 765728 745481 756255 763476 785963 793446 748618 834743 2132702 2232139 1282304 1112418 685129 675301 804867 797788 810534 827185 829806 830337 943306 948637 5360865 5523872 40.35 71.9 2
13:36:54 2024-01-25 777991 778648 207625 204935 347692 354998 382278 375793 221179 220564 282755 290885 330915 336418 4767363 5178108 7022164 6799946 1273760 1325455 300055 263311 291498 290325 336111 324465 315820 317929 216657 218673 744223 715136 1598897 1582509 431316 423822 611594 618080 760283 742043 760051 762935 779435 798043 751412 827435 2122677 2222264 1230740 1113211 687089 668410 797885 800926 811795 817990 822535 833708 946157 944795 5322517 5533842 40.35 71.9 2
13:36:55 2024-01-25 780738 777542 207437 204935 348660 351898 378948 378360 220498 220493 283188 290646 330350 336454 4774170 5165195 7103171 6820351 1267950 1322632 300479 262908 288635 290643 333870 324537 315784 318899 216352 218180 748636 715136 1638838 1576902 428259 423894 608599 615419 764642 737967 754039 763403 781167 791025 749738 830472 2122475 2240847 1282304 1100643 686598 673349 795093 794959 811795 818017 818589 832114 947398 937565 5345458 5524463 40.35 71.9 2
13:36:56 2024-01-25 786134 777542 207161 204935 343497 353925 378948 377792 220804 219149 283188 287574 330846 333474 4774817 5082627 7013137 6835332 1283390 1324225 296552 262252 288599 290184 333870 324465 315820 315807 216657 216978 742200 710795 1605529 1586122 427043 422486 611211 610860 760241 742925 754009 759066 781758 790542 744750 829511 2123605 2216525 1299629 1109253 680748 669541 798046 792690 804858 819179 823453 823022 938292 937529 5380376 5533842 40.35 71.9 2
13:36:57 2024-01-25 779596 782665 206326 204361 346085 351898 381164 374333 220498 219807 287788 289359 330350 333510 4785817 5207394 7068814 6801068 1273911 1326145 296517 261704 288563 288163 334561 324428 314896 316491 216047 217375 747165 714115 1595509 1583634 428735 422450 607034 614074 756398 735656 759734 758991 774766 791137 742746 821190 2117306 2222075 1297634 1103705 681233 666965 791423 795524 806560 811428 816189 826687 940567 928588 5331555 5548639 40.35 71.9 2
13:36:58 2024-01-25 788460 779752 206334 203188 344496 354748 378948 376322 219821 220528 287788 288019 330880 332896 4802306 5163330 7082822 6837461 1282276 1328107 295915 261634 288527 288969 333870 324537 312956 315061 215895 215935 748000 707751 1605692 1585614 426739 423534 608366 610444 761901 738050 749085 760735 777341 783153 738027 823313 2123833 2230044 1280837 1094491 678652 666631 789997 786332 809385 817894 811673 820614 941899 937952 5427404 5552698 40.35 71.9 2
13:36:59 2024-01-25 791145 782935 205654 204074 343462 353961 378876 374070 219821 219088 281535 287539 330384 331350 4783949 5118923 7031787 6846840 1297414 1328167 295857 261451 288491 287186 333870 323408 314674 315807 215440 216270 747165 706368 1606018 1599704 428259 422048 607537 609533 752120 737962 750898 751891 775035 787670 735858 817434 2114561 2203893 1286216 1102847 673826 661720 793365 784074 799580 816163 815720 816203 930329 936555 5395965 5540586 40.35 71.9 2
13:37:00 2024-01-25 779632 781517 209829 203793 344487 351222 380896 373808 220312 218442 283581 288412 331175 335173 4795459 5163254 7042281 6832585 1275881 1326145 296618 261612 287369 287360 333870 322427 313498 315807 214125 215935 752275 715395 1629862 1585614 427043 420896 601949 609968 751546 731858 751291 754752 769434 781531 737522 814084 2110733 2207834 1313575 1103924 678652 660410 788878 786332 798000 807099 811491 821012 930329 927501 5291831 5544940 40.35 71.9 2
13:37:01 2024-01-25 779299 775405 210085 202794 343046 349353 378948 375493 223751 218442 282834 287003 331175 333510 4783949 5198589 7123447 6837461 1265524 1327086 295671 265477 285815 287360 331852 322427 311823 314374 214513 216028 744223 716121 1597814 1580432 422674 421152 601517 607723 754826 728747 744356 751537 768345 779067 737162 813808 2110733 2233816 1295640 1092841 677199 661756 784182 784048 801438 807099 806936 821012 932794 924776 5342754 5554048 40.35 71.9 2
13:37:02 2024-01-25 790762 780857 205654 202475 343010 351789 378270 374034 223716 219088 282235 286234 331641 331081 4797640 5189358 7062513 6856219 1283192 1324192 295298 261901 286710 292632 330813 323684 311787 313675 214513 214794 743650 708399 1596028 1585887 420735 420854 605513 606500 753296 733757 741640 751537 770561 773093 728308 813845 2113748 2215817 1291650 1091392 669997 662284 786412 781827 800149 810526 802459 813460 932794 928885 5414363 5541845 40.35 71.9 2
13:37:03 2024-01-25 792798 782101 205484 202515 343046 350445 375475 374368 223872 217052 283070 285875 330710 332356 4817625 5133869 7041113 6869380 1288935 1328102 295298 260801 284759 288829 331565 323038 312736 312333 213983 216593 745694 711814 1624352 1592670 421354 417228 602131 601744 747801 731821 741407 744524 768345 775035 726724 813418 2113058 2215840 1287660 1099151 669997 662284 787456 778364 793349 802522 804664 811686 926381 927501 5395333 5558011 40.35 71.9 2
13:37:04 2024-01-25 787256 782138 209682 201844 342708 350163 378573 372060 220031 217542 282235 286405 331175 331350 4808065 5163378 7003811 6860166 1289131 1330064 294077 260768 286571 287037 331744 321307 311385 313562 213576 214094 752381 709778 1598690 1595342 423420 417264 601208 602723 743748 729469 744119 742087 765120 775238 722435 804599 2105288 2197723 1289655 1100717 667145 656536 784182 777227 791108 807099 805748 809341 920969 926809 5395333 5537897 40.35 71.9 2
13:37:05 2024-01-25 783956 783285 205990 202475 342491 349107 378306 372131 219877 217355 282634 283870 330246 332860 4822182 5183559 7031787 6846443 1282200 1333019 295048 259964 284835 286898 330706 320370 311894 311372 213055 214129 746303 716159 1602982 1583873 419656 414556 599312 604414 744388 726682 741210 741363 759240 773029 723594 802393 2100805 2203754 1289156 1102100 668094 653613 784182 781236 788869 800947 802459 805747 917213 921083 5408593 5558011 40.35 71.9 2
13:37:06 2024-01-25 784743 784429 205493 201031 343010 347496 376304 374117 220669 216344 279748 285766 328681 331852 4832920 5233769 7087740 6854292 1277984 1330176 293360 259270 284471 286696 331709 321174 309971 312794 211384 214014 742200 713097 1603011 1585614 420547 414081 594696 599973 738393 722599 739461 738275 757022 773029 726724 797728 2097236 2203967 1303401 1103073 669997 653650 779710 779169 784270 793545 802308 809341 911853 916810 5336898 5567383 40.35 71.9 2
13:37:07 2024-01-25 781919 783839 205484 200581 341973 348282 377702 371504 218922 217017 279676 284111 329391 330348 4839181 5241192 7118352 6868331 1266503 1330176 292042 258435 285636 285347 329137 323038 308204 312023 212048 212908 748636 717452 1627284 1576902 420155 414845 592651 603057 743062 720353 737930 742943 753674 766441 721887 796521 2099313 2206922 1305436 1096807 669045 650949 774962 774958 786528 793437 802459 810377 911172 910560 5355655 5573737 40.35 71.9 2
13:37:08 2024-01-25 783695 784201 205344 200778 341697 346938 376569 372154 218922 217017 279351 284111 328681 330348 4839181 5265314 7131393 6864787 1264697 1330176 293289 258001 284564 285633 327790 320442 308239 311296 211173 214808 745949 717183 1587014 1574394 418365 414664 593855 605310 743062 720084 735651 738238 748269 764801 720284 794479 2096016 2205354 1301366 1092841 667619 651242 773826 774828 785380 793401 800177 806931 909849 911967 5330149 5571357 40.35 71.9 2
13:37:09 2024-01-25 781956 785862 205196 200227 340896 346451 376604 372679 217963 217017 279603 284007 328681 330312 4853235 5258153 7154197 6860496 1266503 1329230 291951 257565 284036 284770 327296 319472 309816 312527 211349 214205 739809 716937 1584870 1576614 417770 413534 593129 600492 740327 719017 736141 736602 752225 763684 719605 795519 2091014 2203754 1277686 1092878 666372 649327 772182 773730 783951 790540 797226 804529 909978 910679 5338662 5561790 40.35 71.9 2
13:37:10 2024-01-25 783102 784388 204299 199918 340381 346415 376304 370948 218208 216344 279640 289812 328220 330813 4855113 5245038 7175170 6879655 1264328 1328028 292609 256989 282826 285089 329477 320800 307237 310100 211054 213871 744223 717183 1618680 1572140 415403 412916 591269 597647 740888 718507 734049 737985 749409 761370 717567 793068 2086484 2208887 1297296 1090615 664474 647456 770543 774828 784136 788802 793088 804838 907131 908678 5353211 5577883 40.35 71.9 2
13:37:11 2024-01-25 783695 785576 204303 199283 339550 346137 376004 370024 217869 216344 279174 289741 327690 329350 4860188 5288200 7143953 6869432 1271340 1328424 290559 256593 286315 283746 327525 321211 306807 309874 210359 213869 749289 715136 1598902 1576902 416584 411613 589754 597942 737022 715421 734297 737031 749568 761784 716985 788455 2089794 2197723 1293226 1092878 664000 645520 770543 770373 779701 788969 793088 802361 902774 906719 5385251 5577996 40.35 71.9 2
13:37:12 2024-01-25 788159 784461 203942 198945 339831 346887 373683 370024 218277 215005 278516 283994 326245 329314 4856596 5288276 7110283 6860701 1271586 1326827 290215 256953 281179 282885 328818 318096 308434 309958 209374 213605 743317 713097 1592806 1581386 416584 408555 587338 594380 733375 712820 731854 733775 747906 761784 715426 786107 2086743 2190082 1291191 1096807 662583 647456 770543 768121 775154 786474 792005 796488 902737 906719 5427404 5561753 40.35 71.9 2
13:37:13 2024-01-25 786481 787533 202981 198898 339867 346397 373159 370024 218045 214122 278745 289468 326210 329350 4869547 5243148 7109519 6868841 1279240 1327086 289000 255447 282743 282094 329943 317756 307058 308191 209374 213420 748443 717243 1596632 1581386 413933 408236 588084 595476 729733 713362 726457 728765 746298 762903 710164 787298 2085261 2191636 1282288 1099151 658822 643627 772730 769246 778187 788969 789717 793073 901425 909320 5427126 5561790 40.35 71.9 2
13:37:14 2024-01-25 784251 786684 202136 199253 338882 345420 373159 370024 217344 214305 279174 284078 325998 332253 4879161 5245046 7112250 6875825 1277839 1328102 289000 255412 282670 282024 327790 315307 306807 308226 208756 213165 761415 713097 1599327 1580507 414814 409390 585668 590919 729606 710196 728078 729487 743510 757463 711241 786129 2086743 2191364 1287121 1096027 660699 644536 768974 765878 773817 783835 790878 792991 903165 906875 5425844 5583541 40.35 71.9 2
13:37:15 2024-01-25 787256 786684 202981 198013 338267 345664 373123 369988 217869 216168 277603 284694 325928 331202 4879439 5301490 7115716 6874976 1272247 1328424 288860 255377 281411 281009 325888 319398 306339 310058 208721 212375 744810 711065 1634207 1581628 414226 409390 585554 590012 729861 708619 727253 729569 743510 755189 710127 782627 2083779 2188530 1287121 1092841 660229 639934 765742 765608 773817 782109 789379 792991 900152 902603 5425745 5591509 40.35 71.9 2
13:37:16 2024-01-25 789768 786684 203051 197974 337794 345664 372007 368552 217590 216168 277603 285272 325542 330374 4881012 5311020 7123258 6875405 1275237 1326228 288019 254949 281710 280864 326767 315523 306771 307905 208651 211746 752989 712588 1615264 1581386 413640 408199 583863 590702 727860 708797 727347 728765 744111 755117 710704 781440 2080427 2185527 1285086 1094491 658822 643897 767360 765608 771626 783552 784925 787788 897496 904129 5442939 5573676 40.35 71.9 2
13:37:17 2024-01-25 786134 787798 201612 197970 338269 342632 374099 369627 216543 215561 277711 282288 325507 331312 4886419 5259958 7127479 6886074 1277704 1326242 287011 254522 281276 280240 325818 315487 306339 307224 207966 211711 749958 712588 1606113 1581386 412688 405831 582106 590002 726784 707255 724689 726701 740883 755382 708299 778002 2077471 2182551 1309397 1092948 656993 642038 767919 764523 771626 781486 783808 786037 895519 901360 5436809 5585708 40.35 71.9 2
13:37:18 2024-01-25 787256 787798 200980 197802 339744 342559 374062 369071 216161 215561 277285 282244 324982 330710 4890526 5252210 7117322 6893733 1279530 1324330 287181 253777 279658 280205 325853 315451 305908 306296 209260 211675 749958 712080 1596866 1581386 411740 405493 580428 589019 724727 706253 723108 726186 738753 753783 706221 776823 2076105 2182429 1307320 1091392 656525 641129 767647 763439 769915 782110 783808 786097 893352 898589 5436809 5590114 40.35 71.9 2
13:37:19 2024-01-25 787256 788655 201318 197841 338268 342704 374244 367516 215976 215409 276788 280994 325017 328892 4886714 5246728 7112250 6893733 1275881 1328167 286611 253742 279549 279779 327582 314935 305620 306047 207641 211344 743690 713097 1596327 1583873 410540 404545 581371 587877 724177 705181 721495 723509 737673 752720 705149 777801 2077471 2179336 1278981 1091392 655065 640186 765742 761205 769406 781558 782256 783710 893585 898516 5436809 5597505 40.35 71.9 2
13:37:20 2024-01-25 798292 788695 201147 197871 337826 342668 374774 367552 215341 215123 276788 280420 325087 328400 4895500 5256268 7107970 6903112 1279530 1326109 287391 253317 279585 279354 324857 314456 306771 306793 207352 210978 753722 713097 1591631 1581386 409079 402663 580959 587045 724727 705217 717227 721079 734409 752720 704115 774621 2074520 2179336 1301090 1094122 652792 637853 764619 756726 766038 779538 781505 782595 892286 897618 5439050 5608440 40.35 71.9 2
13:37:21 2024-01-25 791449 788274 200831 197841 336872 342596 373643 367480 215307 215258 275660 280560 325158 328400 4905472 5246728 7107970 6893733 1277704 1326274 286212 252929 278760 278505 326694 313500 305477 306793 206994 210648 748530 712588 1585550 1580263 409370 402061 577863 585275 720453 701588 718540 719545 729989 748413 701556 775559 2074090 2179336 1272876 1091392 653257 636393 763536 758317 766001 775517 779248 780259 892868 899947 5438434 5622147 40.35 71.9 2
13:37:22 2024-01-25 790697 788878 200831 197797 336598 342596 373871 367222 215410 218270 275273 279708 324215 327608 4898478 5260631 7107970 6893733 1277704 1328180 288274 252189 278655 278505 324857 313464 305693 306793 207643 210319 755261 713097 1605638 1580263 408498 400862 578083 584788 719628 700030 716459 719035 733890 748341 701166 774417 2071142 2176307 1301090 1090615 651400 634526 761375 756388 765696 775445 776925 779113 892235 896267 5447941 5614116 40.35 71.9 2
13:37:23 2024-01-25 790404 788655 200792 198823 333888 342668 369934 364907 215111 214352 277187 281205 324075 324424 4898478 5258265 7074869 6903112 1280685 1328065 292564 251768 278655 278304 324857 314456 303835 304999 207352 208974 746303 711814 1585100 1586122 407917 401779 581284 584788 719907 706253 718028 715440 733894 745577 692936 771904 2074520 2164015 1276946 1085160 645770 636393 760173 749838 762954 775373 773106 778523 894586 893064 5497708 5621937 40.35 71.9 2
13:37:24 2024-01-25 799996 791154 200132 196568 335922 342257 368750 367695 215031 213980 275202 280329 323657 327169 4917208 5267547 7103096 6916122 1299269 1328102 285485 252154 277800 276904 324857 313536 303160 304176 207643 209008 740331 703718 1596176 1595342 407338 399667 578903 580082 718608 702084 712248 715440 734409 745504 695009 774417 2077471 2173222 1276183 1082067 647615 640186 758135 752037 767762 775373 767679 780407 891868 892130 5420696 5622147 40.35 71.9 2
13:37:25 2024-01-25 795343 788915 199957 196667 334033 341740 369609 368099 213679 218081 274816 279512 323657 326150 4914850 5230102 7125586 6940627 1299116 1328190 286396 252189 276029 277625 324857 313244 303160 304570 207643 208729 751474 701713 1610736 1593080 406183 401433 578047 579554 717590 700030 708070 712802 734142 745056 691957 773866 2075995 2176307 1301090 1081296 645770 637816 755413 749801 765696 774246 769458 781003 895829 889641 5418989 5622147 40.35 71.9 2
13:37:26 2024-01-25 795723 788356 199679 196057 333744 341596 369826 365456 213713 214352 274360 278788 323921 324496 4917208 5231870 7130941 6930455 1296328 1324643 286387 251978 275606 277625 324363 312513 303160 304734 207643 208357 751474 703216 1609715 1593080 405607 400300 577637 579143 717590 701087 708939 711182 733890 739472 691946 773315 2077197 2176307 1299013 1080527 643932 635907 753664 746947 765585 775099 769458 778851 889343 886425 5420572 5623615 40.35 71.9 2
13:37:27 2024-01-25 796859 787798 199635 195416 333960 341187 369305 365199 213417 214956 276047 278858 322910 324388 4920717 5246916 7134367 6931248 1290778 1328176 285303 256457 274763 276818 322925 311564 302911 303182 207497 207673 751474 703718 1607033 1590632 403886 400017 577229 577395 718023 700093 707198 710326 732851 738608 690633 771006 2074520 2176307 1296937 1078990 643015 635604 753128 746984 765129 775063 768436 777703 889527 883151 5414642 5618250 40.35 71.9 2
13:37:28 2024-01-25 797450 790327 198703 195450 333987 340432 368454 365313 212757 213751 273557 278086 322165 324460 4926574 5239375 7123447 6940627 1288935 1326247 285049 251996 274342 276783 322925 311600 301389 302898 207059 207349 739771 703718 1642960 1590632 403241 399171 576412 576133 715559 699101 705151 709318 730743 737176 688935 769873 2071142 2176307 1296937 1075803 643439 634482 751523 746203 763416 771820 767341 776558 889336 883136 5416326 5626036 40.35 71.9 2
13:37:29 2024-01-25 797992 788649 199027 199493 332697 340564 367606 364360 213417 213452 278117 279743 322165 323894 4933608 5296748 7153877 6945049 1288935 1326265 284330 251996 274115 276783 321911 311564 301744 302190 206768 207315 749958 705731 1592381 1586122 401424 396889 576004 575689 715559 698606 703039 708313 728019 736003 686876 769618 2072615 2176307 1294860 1075394 641893 632165 749390 744941 762298 766324 765083 776520 888068 879417 5416326 5632987 40.35 71.9 2
13:37:30 2024-01-25 796859 788915 198742 196776 332476 340707 367347 364324 213383 213751 278190 278858 322165 323403 4926574 5268970 7143692 6932070 1291701 1328102 284650 251996 273887 281563 322662 311056 301744 302225 206768 206416 738838 703718 1612235 1590359 401460 396817 573899 574396 712957 696852 704076 707310 728666 735032 686912 765401 2068198 2176345 1268806 1077263 641114 634180 749390 744905 762411 766287 764360 774385 884505 874506 5424074 5617913 40.35 71.9 2
13:37:31 2024-01-25 799128 789767 197845 199256 331968 340672 367053 364324 213839 213117 274064 278858 321233 322913 4935939 5287488 7153018 6932070 1291890 1328346 283746 251288 273468 278191 320972 311310 301286 301272 206477 206416 759877 705453 1610946 1586122 400784 396781 573088 574164 713462 696099 700972 706272 725480 737623 683893 764784 2071665 2176345 1268806 1072315 640061 630897 746551 743738 760513 766396 762253 773283 883183 877764 5425745 5638336 40.35 71.9 2
13:37:32 2024-01-25 795486 788951 197785 199247 331973 339608 367054 363268 212723 213452 274100 277642 321198 322459 4926574 5277141 7143692 6932070 1288935 1326164 282881 251302 272633 277853 320450 310331 300582 301026 206187 206347 748443 703718 1613929 1586122 399017 396788 568113 571014 709293 693041 699904 704201 721332 730458 686054 764831 2071665 2171707 1294860 1072741 639604 629932 746488 742153 756885 766360 761165 769915 884907 877984 5419395 5638336 40.35 71.9 2
13:37:33 2024-01-25 796053 788906 197776 199216 331655 339369 367053 362943 212723 213452 273567 277032 321163 322459 4935939 5282384 7134367 6952214 1297257 1328102 282055 251288 272633 276419 320972 309643 299461 300815 205897 206347 745412 699716 1614827 1592670 401104 394965 570530 571981 709401 691989 700438 703667 726632 729917 686017 764444 2064293 2167080 1266771 1075803 639604 630897 744891 740696 756476 764132 760342 768673 880593 875590 5439044 5638336 40.35 71.9 2
13:37:34 2024-01-25 796584 784382 197526 198906 331942 337563 366795 364324 212032 211821 278190 276714 320716 323439 4942933 5258003 7135200 6950729 1299920 1326145 280306 251111 272704 275766 320130 311161 300713 302124 205284 205706 746927 699716 1597842 1590632 400218 394374 570126 571981 708125 691989 702813 705100 724502 736777 685367 760126 2061354 2156289 1275691 1075527 638273 629224 747376 738202 755804 763522 754579 766715 880116 876261 5444583 5638336 40.35 71.9 2
13:37:35 2024-01-25 801479 788856 197158 195361 331475 337563 366538 366108 212395 211750 278117 276714 322237 323403 4947609 5280836 7125041 6940627 1298451 1328102 280341 250334 275381 274923 320936 309608 298972 300358 205248 205671 733799 700319 1601711 1592893 399899 394061 570126 571981 706391 691757 701774 705100 724612 729953 682689 761325 2065764 2166898 1290706 1075702 637326 629224 747169 740047 755403 761913 755832 767927 878822 874945 5443052 5637008 40.35 71.9 2
13:37:36 2024-01-25 797576 788856 197158 195348 330974 337528 365438 363268 212032 211821 278154 275492 323288 323894 4952365 5278609 7134367 6950006 1300197 1328065 279990 250899 272668 274502 320936 315114 300190 299448 205633 205706 756800 699716 1604833 1590632 399617 393748 568915 571796 708200 693761 701386 703099 722526 730278 682615 756433 2065764 2151754 1267712 1072741 638236 628743 745677 740047 752583 762852 753422 764515 877285 874266 5463421 5642359 40.35 71.9 2
13:37:37 2024-01-25 800270 790039 197124 195099 331439 337291 363980 362689 212689 211088 273145 275578 322237 322459 4954670 5318178 7103096 6922140 1290031 1328102 281104 248965 273504 274083 318998 311161 297580 299413 204601 204395 745694 703718 1605951 1585850 396700 395664 570861 571796 705744 693562 702387 703099 719321 727828 677538 752785 2057463 2145601 1276946 1072741 635964 626102 745148 736907 750980 761775 753683 762304 877942 873612 5519935 5635452 40.35 71.9 2
13:37:38 2024-01-25 799739 788888 196850 194410 330705 337528 363180 363089 212506 211088 272952 276260 321333 321970 4933155 5307220 7103096 6932070 1287277 1326145 280271 248545 272668 273822 318481 311161 297130 298959 203957 203795 744223 702327 1585073 1589274 400078 395104 569575 571229 705184 691830 701886 701106 719624 731435 676210 754803 2056001 2145601 1274911 1072741 634606 621907 745463 736902 749492 757454 751467 760028 875389 872343 5518399 5647701 40.35 71.9 2
13:37:39 2024-01-25 797844 790338 196380 194410 329974 337563 363144 363089 212066 210464 272759 275707 320586 322194 4943747 5327285 7103171 6940627 1281599 1324192 281337 247431 272407 273246 319772 310941 297793 299428 204664 203795 750148 707891 1620647 1585614 398658 393986 568879 571981 703603 689834 699851 699766 715554 726069 674227 746629 2056726 2139428 1256596 1072741 632461 623665 742243 733702 745139 756813 750563 758823 872845 871690 5521459 5655765 40.35 71.9 2
13:37:40 2024-01-25 793471 788888 195895 193868 327910 337054 363980 360974 211412 210464 270770 275423 321333 322339 4961744 5318630 7106391 6935677 1277951 1326182 281126 247778 277314 273210 317075 310282 297721 297117 203674 206414 771120 710795 1596467 1578584 396963 392317 565485 571907 703183 685483 697899 697141 711442 727273 679273 753426 2048197 2151754 1274092 1075888 631902 620143 738082 734903 744084 757418 753993 760605 868837 865456 5493243 5635452 40.35 71.9 2
13:37:41 2024-01-25 793471 790333 200286 194098 327411 336511 363144 360974 211646 210429 270770 275423 321072 320212 4968944 5314823 7115716 6942057 1277951 1328102 281126 247778 273633 273504 317004 310282 297433 299573 203674 206124 760725 710516 1600283 1578858 396963 392317 565085 571709 700202 684930 697899 696081 713437 726070 674741 746961 2046742 2154808 1267862 1075037 631902 619159 738082 734903 743030 759281 755832 760169 870105 865456 5486957 5649005 40.35 71.9 2
13:37:42 2024-01-25 790892 791187 200143 194405 327649 335969 365104 360938 211052 210758 270734 275458 321333 322008 4966313 5328359 7134367 6945049 1276058 1328102 280394 247778 273440 272793 319430 308788 299865 299464 203459 204327 767946 709778 1612789 1578858 396963 392048 559099 569956 700194 681885 696499 697141 710364 727064 676247 745534 2045007 2151754 1276169 1078222 632352 618285 740632 734779 740003 756244 755294 756149 866041 864932 5489321 5657067 40.35 71.9 2
13:37:44 2024-01-25 788571 791792 200456 194405 327649 336580 365366 361010 211052 210429 270734 274302 321072 321149 4976949 5343887 7171407 6932108 1275881 1324192 279419 247149 272836 272131 320335 308098 297757 298365 202501 205870 759163 707751 1605696 1576614 396963 392317 561336 567028 700194 682375 696869 699119 711442 721444 677611 747912 2046742 2148670 1254561 1074322 634606 619196 738735 736902 739516 753774 750897 755196 863429 865420 5493243 5651731 40.35 71.9 2
13:37:45 2024-01-25 792037 790924 200496 193211 329404 333906 364271 361010 212583 209590 270770 274555 319357 322913 4961557 5411036 7190319 6945049 1269218 1328173 279847 246422 273717 273995 317630 309334 295691 300208 202501 205726 762288 708626 1608622 1572434 395839 390196 561336 569135 701189 680713 695879 699119 711296 721251 674777 744319 2043836 2151754 1254561 1069691 633703 618285 737123 735858 738457 748476 750363 752640 862170 868988 5497784 5661103 40.35 71.9 2
13:37:46 2024-01-25 790878 791178 200351 193181 328676 333906 364591 360974 215132 209625 270734 274364 319393 324026 4961557 5358574 7190319 6947246 1275237 1328424 281539 247368 272102 271821 316934 306437 297302 299464 201864 205293 757601 707245 1587429 1575783 395839 390469 559748 565316 698212 678787 694513 695643 707251 721408 674264 744319 2042348 2145601 1276169 1072741 632802 612929 737935 733738 741417 752111 748928 753049 862779 866387 5485403 5661103 40.35 71.9 2
13:37:47 2024-01-25 788832 790043 200139 192841 328680 333870 363980 360684 215062 209737 270698 275211 318428 321446 4975782 5394973 7190319 6944116 1271586 1330176 278396 246320 270536 270579 316898 306437 295977 297527 201653 205005 753722 705731 1605159 1575926 395558 391210 559748 564880 698888 678713 693301 697104 707251 719357 673312 742130 2043799 2145601 1278246 1071215 632352 616469 736079 733219 737610 748440 749224 749932 859659 865163 5515412 5657067 40.35 71.9 2
13:37:48 2024-01-25 789847 791196 200143 192845 327420 333870 363180 360430 214761 209590 270734 275018 318910 322160 4986793 5391670 7220381 6963062 1273482 1328285 278401 246457 272487 270320 318346 308679 294033 297082 202005 204717 759163 706368 1630552 1576902 395278 390106 558919 565967 697941 677789 691789 694040 703201 719321 673007 741002 2040381 2145601 1276169 1072466 631647 612893 736074 733182 736532 748440 750098 748794 857193 865163 5502648 5658357 40.35 71.9 2
13:37:49 2024-01-25 792636 792087 200143 192515 327910 333834 362636 360745 214761 208756 270698 279700 317467 322160 4990289 5427554 7206575 6961008 1270087 1326397 279847 245734 272945 270320 315843 308388 295776 297599 201336 204326 752184 707751 1583510 1572434 394439 390585 559477 563648 697223 677789 691261 694531 702971 715057 673028 737778 2040381 2147124 1276169 1068170 630556 612893 733871 731155 736230 746191 746496 751556 855910 861396 5521459 5675798 40.35 71.9 2
13:37:50 2024-01-25 793471 791196 199889 191896 327914 333527 364098 359887 215062 208396 269793 273759 318132 321446 4994369 5427329 7244583 6965707 1261920 1326624 279847 244841 270644 270425 315843 308352 295347 297780 201301 204108 749107 709271 1592669 1566228 389952 390106 558919 564445 700194 678750 690288 692986 703854 712359 669550 740932 2040107 2148648 1274092 1061903 628857 613665 728862 728729 735964 745047 746952 751333 856515 859092 5512177 5665144 40.35 71.9 2
13:37:51 2024-01-25 789955 790556 199989 191891 326886 333292 363841 358228 210076 208687 268927 274330 317361 323062 5001106 5442515 7233123 6946832 1263424 1324513 277586 244635 270644 269825 315591 306221 294247 297360 200985 203965 759163 709778 1573499 1562893 387722 387912 558128 563612 698982 676794 688600 691935 702326 712287 671885 739876 2040381 2147124 1274092 1063416 627961 612797 728862 728729 735424 746104 748104 751333 854628 858484 5502648 5674523 40.35 71.9 2
13:37:52 2024-01-25 789506 790601 196300 191896 325901 333762 364098 357332 214771 208867 268477 276550 317361 322339 4999259 5430723 7269672 6970966 1262521 1324202 278485 244259 270067 270439 314776 306473 294282 295785 200669 203930 752184 707751 1569763 1565116 389953 387804 558453 563960 698707 674296 686569 691886 701110 710211 667584 740102 2038931 2164152 1260511 1060392 626619 612760 726761 729296 735945 745157 747683 752439 855460 859092 5489904 5683901 40.35 71.9 2
13:37:53 2024-01-25 788571 791142 196029 191896 325871 333474 363071 356614 214621 208721 268100 275597 317326 322000 5005753 5427816 7262491 6987123 1262521 1328424 279520 244224 269893 269825 314919 306509 294104 296942 200669 203537 771120 707751 1576695 1562893 391064 387767 557733 562761 698212 673783 685557 691395 700271 709675 665661 737704 2040381 2157868 1256270 1060392 625281 611335 726761 727695 735945 743646 746618 750007 854248 856665 5466619 5674523 40.35 71.9 2
13:37:54 2024-01-25 790822 791155 196025 191678 325871 332787 363071 356543 211248 208687 268100 275790 316882 321515 5017523 5435704 7274875 6972020 1262100 1324513 277621 244224 269703 269825 314517 305646 294247 295785 200669 203537 771120 707751 1586393 1565188 389953 387767 556551 562761 697223 672795 684547 690905 700234 709176 665625 737704 2040381 2157868 1256270 1060392 625281 610956 725731 726664 733862 743048 746614 751296 854854 854778 5468200 5674523 40.35 71.9 2
13:37:55 2024-01-25 791113 790007 195476 191261 325344 333292 360992 356543 210996 209048 267312 274963 317114 321060 5011491 5396361 7304362 6992015 1275427 1322632 276889 244837 268280 269567 314954 305503 292790 296071 200075 203822 747314 705227 1612093 1571024 389399 385447 550086 559505 695178 672473 680488 687973 701757 708143 667584 739913 2038931 2160821 1244386 1055767 626681 612327 724704 727695 736990 743646 743251 749090 849879 847429 5435277 5690938 40.35 71.9 2
13:37:56 2024-01-25 788534 790593 195440 190943 324890 331780 360956 355971 210806 208804 267850 274963 317150 321221 5011491 5419583 7299157 6996899 1277666 1324643 276501 244670 268424 268747 313711 305539 293110 296942 199504 202968 759163 698318 1595611 1575783 389676 385989 553234 556237 693105 670825 679488 690633 704389 708179 664648 737746 2038536 2153376 1284476 1054090 626172 614571 724704 726149 736990 738598 737806 746892 853002 847429 5452372 5674523 40.35 71.9 2
13:37:57 2024-01-25 795727 789998 195131 190948 326858 330473 362781 358481 210231 208769 267814 273462 316263 322192 5018473 5423258 7228495 6982008 1282276 1324513 276608 243508 268011 268151 313998 306221 291978 293948 200005 202119 752042 698318 1599923 1576341 389399 386605 557339 557849 695215 676009 681491 687936 703854 707396 662404 738730 2040381 2148795 1261632 1046211 621732 613665 720503 720298 733862 739319 736656 746030 855460 847356 5485931 5693280 40.35 71.9 2
13:37:58 2024-01-25 800306 791487 195303 190655 327215 333004 360016 357942 210406 208222 267134 275105 316007 320152 5026023 5412078 7219248 7006278 1285260 1323360 277263 243508 267188 270536 313998 304537 294040 294233 200005 202613 759163 702439 1612464 1581386 387743 383072 555729 557149 690988 672795 679301 681349 701261 707915 661392 737704 2038931 2142524 1272015 1056554 619967 610992 722618 719509 735945 742938 737181 745796 854628 849956 5472840 5683901 40.35 71.9 2
13:37:59 2024-01-25 797968 792765 194544 191284 324762 333004 360222 357510 210043 208762 266652 273426 316963 318651 5020227 5356701 7191951 7002042 1288860 1324513 276680 244036 266367 268559 314661 303610 293798 294233 199692 202330 769533 698721 1602077 1586122 388846 385106 554479 554521 689519 671809 679301 682445 702326 708143 661898 740462 2037483 2139428 1267862 1060392 620849 612797 723706 718156 735945 743992 737181 746408 857157 850558 5474432 5683901 40.35 71.9 2
13:38:00 2024-01-25 800002 792765 194544 191014 324550 332373 359653 356973 210043 208222 267063 273426 316706 318346 5020227 5352779 7202477 6996289 1297414 1324229 274463 243508 267188 272447 314919 302723 293110 295176 199379 201977 750645 696325 1587664 1585614 388846 381891 550086 552885 688055 671520 679301 682666 701297 708179 660456 736067 2034553 2138949 1263708 1057343 618136 610956 722581 718998 733862 742522 737181 744286 854854 848155 5477648 5690944 40.35 71.9 2
13:38:01 2024-01-25 801071 792277 194414 190054 324911 331601 359076 356400 209861 207573 266795 274405 314940 318833 5044872 5404249 7224395 7017096 1287096 1322632 276185 242761 265515 267708 313705 302687 292458 292891 199344 201625 767946 698721 1605984 1581386 387194 383201 550050 552849 688105 671520 676816 680732 698187 707396 659699 736591 2034553 2136394 1263708 1059638 618154 609589 722070 717470 732787 742938 735085 743191 853039 848155 5484321 5701858 40.35 71.9 2
13:38:02 2024-01-25 798898 792277 193724 190482 323853 331565 359076 355865 209562 207712 265568 272733 315416 317570 5027395 5359140 7192213 6986924 1294639 1323254 274043 242761 267152 268525 313998 302687 291357 294348 198720 201309 743914 697321 1594628 1586122 387743 380751 552143 553541 684062 671044 678335 680732 698187 706083 658442 732300 2031109 2128697 1288074 1056949 618558 610524 724191 718414 729574 744754 730213 739954 850517 848601 5489676 5698886 40.35 71.9 2
13:38:03 2024-01-25 802277 793402 193388 190482 323817 330563 358643 355472 208728 207746 265976 271621 315956 318042 5018826 5356589 7196359 6996899 1293715 1324513 273918 242353 266777 267771 313998 302687 290542 293337 198581 201028 766359 696325 1598284 1584997 387743 382930 552143 553541 684062 669619 677334 680732 698187 706083 656545 730667 2031109 2127188 1263708 1056949 618595 610056 723678 717470 729574 739319 728586 737824 848077 848601 5489828 5688174 40.35 71.9 2
13:38:04 2024-01-25 801809 793402 193418 190205 323997 330241 358714 357366 208728 207469 267098 271003 315380 317861 5018826 5365259 7185201 6996899 1287277 1326145 274918 241981 267188 267771 313044 304129 290573 293337 198581 200398 749958 698318 1574754 1583873 387743 382930 552143 553541 684025 670594 679301 680732 694151 707396 654583 730394 2029665 2114979 1261632 1056949 617714 609158 722618 717470 728730 743699 728314 740658 851010 848601 5497708 5697606 40.35 71.9 2
13:38:05 2024-01-25 801363 793203 193524 189463 324033 329742 359510 356472 208201 206455 266421 271451 315451 318201 5036774 5391520 7153018 6996899 1277951 1322632 275340 246777 266367 271992 312095 302227 290648 292000 198754 200188 749107 702327 1590649 1575783 386645 382660 550050 554289 684025 670568 679301 680249 695247 703151 655066 727790 2031109 2114979 1278246 1057343 617714 607404 722618 714823 726751 736259 729821 738473 853506 846811 5574548 5702663 40.35 71.9 2
13:38:06 2024-01-25 800343 792675 192984 189390 323750 331063 356489 354406 209527 206421 266136 271726 313554 318085 5033182 5406087 7201490 6992129 1272247 1322632 275762 246429 265550 267771 310758 301732 291569 290564 200050 200363 764772 705731 1577296 1571024 385551 381042 550580 554130 682058 667689 677371 676506 691180 703381 654583 726755 2020477 2120988 1275353 1061903 613596 604975 721416 714299 724726 736186 733588 737046 850811 846811 5561084 5694528 40.35 71.9 2
13:38:07 2024-01-25 795727 793365 192843 189390 323501 330741 356525 354157 209283 206283 265604 271073 313519 315591 5035366 5403083 7202477 6992015 1272247 1322632 274954 246393 265479 267736 311078 300816 290683 290564 197479 200398 758622 705227 1580271 1567410 385551 378898 547435 552885 682265 664917 675338 676776 690132 703417 656045 727553 2020399 2125657 1265016 1059638 613596 603043 719532 715352 723696 738854 732501 737046 847430 844909 5546885 5692372 40.35 71.9 2
13:38:08 2024-01-25 791765 793208 192609 189459 322031 329742 358714 356031 208922 206065 265161 271038 314501 315446 5038958 5412078 7227621 6982537 1263146 1322632 274078 246011 266145 266914 310859 302439 288816 292000 197479 200188 763185 703839 1570729 1567682 386645 382660 547435 553541 683023 663200 677371 680732 691669 701259 656545 723548 2020399 2123573 1281714 1060119 619779 609002 721652 718415 722426 730053 732216 733719 841838 845543 5538773 5702743 40.35 71.9 2
13:38:09 2024-01-25 793471 792342 192953 188628 323889 327189 358714 353874 208258 205567 265604 270247 313013 319065 5028313 5486995 7254015 6992129 1255645 1318882 274690 242154 265293 266914 309701 301768 288413 290564 198363 200328 763185 705227 1560588 1566570 385551 382391 547435 553541 682058 662732 677371 682182 690168 701259 656545 723548 2016871 2128991 1279593 1063151 619334 604865 722715 718378 722668 730269 731659 734204 841069 845652 5556501 5679181 40.35 71.9 2
13:38:10 2024-01-25 793199 793395 192953 188765 324033 327684 358426 353874 208223 205424 266012 271607 312542 319095 5046153 5482021 7308503 7001281 1267950 1318882 274463 246357 263890 267548 310135 303232 288781 290670 197444 200363 764970 703718 1599909 1567410 382957 381042 544205 551581 684062 662994 669358 678288 689158 698332 656582 728212 2026250 2151509 1275353 1049991 617119 603043 714470 717286 726126 730197 732885 737672 834052 839039 5472840 5703171 40.35 71.9 2
13:38:11 2024-01-25 788796 790928 192783 188765 322525 327684 358390 354524 208305 206421 264754 271038 313484 315554 5046153 5443369 7264922 7020025 1279530 1322632 273206 242325 263926 266131 308226 303447 288702 290431 197479 198937 767946 697321 1577713 1572140 380924 381042 548986 550410 684025 665693 670002 674791 691144 694403 650790 727567 2032726 2132669 1236246 1044765 614204 605293 712406 713321 724694 725774 725786 739411 844234 838337 5515992 5713259 40.35 71.9 2
13:38:12 2024-01-25 799739 788892 192037 188630 321052 328711 358270 352320 208044 206065 263504 270247 313484 314966 5050481 5380564 7212760 7015020 1296518 1323572 271542 246393 263890 265909 311113 299903 288921 290013 198629 199422 763185 694339 1631879 1583873 383301 378236 547048 547121 678888 661760 670956 673261 693210 703247 652417 725423 2026117 2127019 1253325 1050740 612719 603790 715450 710289 726236 734704 727632 737120 846639 837854 5489904 5712150 40.35 71.9 2
13:38:13 2024-01-25 797240 790597 191704 188668 321225 328215 356489 353308 207575 206421 263908 269766 313484 314966 5042554 5361774 7199645 6996289 1290031 1322632 271282 241984 263855 264503 310171 301586 290377 289752 198350 199075 761598 693349 1583512 1582231 382650 377652 545854 546698 678888 663266 670002 673298 693932 702216 651178 725572 2026117 2120009 1251248 1050740 612024 603006 713476 709282 725242 729908 725786 734987 843871 836634 5489904 5703894 40.35 71.9 2
13:38:14 2024-01-25 797759 788888 191807 188761 321578 327684 355419 352249 206964 206386 263908 269355 313013 314487 5047286 5378462 7212760 7015657 1294639 1318882 270679 242154 263855 264503 310171 301592 288518 289607 198070 198937 761598 693844 1599496 1581386 382957 377688 545432 546275 678813 664097 670256 673298 693932 701793 652230 726643 2024052 2126982 1277473 1046580 610175 601913 710422 710252 724658 729446 724754 737083 843761 836043 5493243 5712150 40.35 71.9 2
13:38:15 2024-01-25 797807 791233 191398 188499 320800 327719 355954 352249 206998 206386 263873 269390 313266 314930 5050481 5369410 7208970 7010653 1287277 1322632 271093 241984 263890 264503 309883 300911 287160 289717 198070 199075 749202 694339 1597142 1581386 383265 377581 545817 548982 678813 664134 671726 673446 689013 700307 650147 721273 2024052 2114261 1251248 1049265 611589 605962 714487 709282 722609 730413 724706 732825 841412 836967 5512054 5709186 40.35 71.9 2
13:38:16 2024-01-25 802419 792347 191570 187912 321061 326696 355419 353874 207540 204786 263943 269168 312542 315253 5057689 5451914 7162450 7001281 1271340 1322632 273818 240966 263416 265059 308297 301592 288649 288540 198070 197866 761598 702327 1582095 1571024 382074 377933 547144 550117 678631 664207 673830 671501 687977 699776 649064 721544 2020399 2102766 1258631 1053745 612024 602765 715029 709282 719559 727783 719439 728489 841412 838446 5577893 5713259 40.35 71.9 2
13:38:17 2024-01-25 800846 793509 191398 187997 320539 328423 353785 354024 208188 204468 263908 269133 311603 315446 5059833 5418490 7202477 7001502 1272247 1321694 273206 240930 263047 264503 308226 301166 288378 288137 197792 197866 761598 702327 1575851 1574046 382581 377365 547594 550227 676822 663936 671913 670440 686967 694259 645000 716882 2016098 2104501 1266262 1054090 609230 601451 714523 706088 717558 726096 720189 726351 842640 839039 5610690 5695428 40.35 71.9 2
13:38:18 2024-01-25 796802 792083 191096 187029 319830 327454 353785 351997 207690 204434 263504 268536 311603 313275 5051926 5411815 7227621 6986924 1266503 1316975 271507 240895 263047 263588 308297 300911 288373 289717 197375 197866 755250 702327 1589391 1569535 382853 376376 542143 546975 676404 656431 671875 673446 684094 694403 651288 716932 2012564 2114114 1266872 1057380 613596 598592 714523 708565 717558 723735 725786 727758 834112 837854 5530865 5713259 40.35 71.9 2
13:38:19 2024-01-25 788837 791233 191066 187025 320796 326803 355419 352033 206895 204434 263908 268094 311603 315230 5057689 5504362 7289812 7015020 1263424 1318882 272507 240895 263964 265280 307045 301166 288458 288400 197769 198521 758424 705355 1592946 1558069 379600 377473 543683 548173 680778 656431 667076 670576 681572 690253 649526 717294 2011125 2121135 1251248 1051364 611844 594866 711118 710289 713430 721508 723136 726351 832037 836634 5549676 5737349 40.35 71.9 2
13:38:20 2024-01-25 788608 791196 191363 186816 320570 327265 354352 351997 206964 208822 268638 269766 313079 315446 5061298 5471186 7330200 7029397 1273760 1318882 269855 240930 267716 264063 307760 301800 287787 291221 197370 198487 759614 696325 1594820 1571533 380680 376834 542527 545869 677854 657506 664092 672741 687831 693210 648804 719264 2020399 2127188 1267862 1044021 612459 600953 709378 709785 719596 721377 719366 728452 833449 829329 5508966 5729589 40.35 71.9 2
13:38:21 2024-01-25 799998 790565 191363 186956 321025 328191 353998 354024 207009 204752 263468 270143 313079 315410 5074289 5436847 7257602 7034414 1292625 1322632 269597 241439 263964 263746 311193 299952 288671 290399 197514 197729 758424 694339 1598286 1583358 380680 374052 542949 544321 672895 659443 666339 668580 688051 694331 644509 721394 2018964 2117274 1271112 1047000 606481 594866 708373 704092 719596 724968 719329 728452 836484 831686 5521751 5721416 40.35 71.9 2
13:38:22 2024-01-25 797992 789998 190426 186995 318088 328191 354281 351997 206573 205105 264464 267686 313740 315676 5064910 5413839 7202214 7035907 1288015 1321694 269597 240201 264565 263342 309147 300097 288337 288879 197415 197660 758424 693834 1588793 1581106 380680 374195 542180 543935 673418 656395 664018 668346 687077 694295 647186 718717 2013958 2115766 1271112 1043558 606630 598352 708373 702066 719086 725517 718272 728452 836180 829923 5505794 5721416 40.35 71.9 2
13:38:23 2024-01-25 797987 790002 190165 186995 317163 327727 353255 351997 206217 204928 264054 268842 313299 312983 5074289 5409165 7224395 7025036 1288935 1323663 270833 240201 264565 262677 309875 300097 288337 288766 197303 197625 758424 693834 1581548 1581386 378637 374159 542839 544321 672574 660415 664092 665711 685922 694295 645846 718208 2010307 2120267 1268992 1044765 606355 594866 706368 702066 718576 726542 719094 729985 837072 829923 5514456 5721416 40.35 71.9 2
13:38:24 2024-01-25 800265 793061 190130 187029 317123 327727 353714 351961 205611 205071 264054 266908 313299 312508 5076420 5421494 7218295 7020475 1295193 1324643 270797 239971 263482 262642 308050 297243 288301 288784 196816 197591 756837 692841 1613056 1580263 380680 375676 541375 543549 671621 655577 664478 665131 686105 693282 645388 720740 2012564 2114979 1268992 1041897 603822 597154 705868 699975 718576 721435 718530 729464 835887 828750 5505680 5721416 40.35 71.9 2
13:38:25 2024-01-25 797992 790301 189827 186663 317123 327727 355007 351961 206074 204752 264054 266908 312210 312508 5074289 5411580 7219248 7039448 1294226 1320877 270977 240716 263074 262642 309656 297171 287657 288766 196959 197302 756837 693349 1599635 1583634 379330 372968 541029 542394 671437 656577 661126 663687 684130 692234 644016 720152 2015428 2117981 1242941 1040313 604905 595099 702308 699975 717558 721363 717508 729352 835887 827507 5510516 5726708 40.35 71.9 2
13:38:26 2024-01-25 797992 791540 189265 186827 317092 326803 355007 351961 205576 204752 264054 266873 311382 312472 5076420 5412078 7208970 7039169 1292587 1320880 270262 240476 263038 262458 309438 297171 287729 288766 196406 196837 756837 693834 1612255 1580263 379600 373003 539662 542668 671145 654651 662805 664662 684094 693246 644930 718502 2015154 2114979 1268992 1042031 604905 595672 704297 699975 717558 721363 717508 727074 834703 827544 5510516 5730795 40.35 71.9 2
13:38:27 2024-01-25 796859 790002 189932 186693 319324 327265 355007 351925 205399 204468 264054 266873 314104 313424 5074289 5418186 7225718 7032237 1292625 1322758 270452 239864 263038 262205 307224 297243 287122 288766 196406 196973 758424 692361 1580943 1579142 379600 375145 540609 542010 670952 654615 660153 663687 684094 691747 643685 717953 2012564 2114942 1240864 1044340 604905 594220 703799 699975 716541 723504 717508 727795 834703 827507 5523881 5740174 40.35 71.9 2
13:38:28 2024-01-25 797992 790292 189217 186401 317084 326803 355007 351961 206009 204468 264054 266908 313299 312544 5093046 5427554 7244583 7046426 1289636 1322758 270833 239334 263777 261944 306366 297424 287513 289007 196406 196803 755250 693349 1574197 1582231 378524 371888 539845 541739 670669 652732 661644 663182 683574 690960 643067 717443 2012564 2113444 1266872 1039071 604045 593727 702271 701069 716270 720747 716487 727758 834703 826303 5519935 5730795 40.35 71.9 2
13:38:29 2024-01-25 796859 790565 189265 186371 316831 324929 354808 351393 205576 203833 263310 266804 312420 311560 5076420 5406731 7246945 7027561 1291626 1318808 267332 239443 261594 261144 309438 297171 286683 287954 196095 196393 756837 692345 1604721 1576902 378524 374012 538319 540403 669246 654059 660703 662050 682054 689211 642120 715875 2009705 2111768 1262631 1040550 603187 592432 703196 700075 715490 720783 715431 725688 831853 820424 5512054 5731990 40.35 71.9 2
13:38:31 2024-01-25 796621 790565 189230 185855 318614 324893 354757 351429 204904 208822 263310 266433 312420 311596 5083668 5438586 7222064 7036993 1283428 1322632 268181 237644 261558 261144 306829 297532 286920 287954 195948 196427 750488 693349 1585571 1576902 378524 373293 538319 540021 668772 654059 661370 663755 681055 689176 642084 715366 2010860 2110270 1264751 1041794 603187 592432 703196 699578 714477 721291 715431 725688 832233 820424 5515373 5730795 40.35 71.9 2
13:38:32 2024-01-25 798898 788892 189019 185821 316565 324929 354006 350580 205542 208822 263042 266839 312420 311087 5091072 5411703 7246945 7043793 1290778 1319072 269691 238558 261594 260745 306829 297171 286633 288323 195785 195916 755250 692361 1571807 1576902 378524 373556 538319 540403 669045 654988 661644 663755 681055 688207 642535 714276 2012564 2110270 1264751 1040870 602758 591977 701202 699083 713430 720240 714415 724620 831644 820424 5529354 5745452 40.35 71.9 2
13:38:33 2024-01-25 797769 791192 189205 185855 318183 324857 354006 350616 204762 208787 263273 266029 312420 311596 5104206 5433544 7232380 7043793 1283192 1320756 268146 237891 263219 260962 306829 297568 286517 287549 196095 196188 754654 692841 1576556 1580263 378524 373029 538319 539602 668299 653132 660703 663284 680057 690729 641175 714276 2011134 2114114 1264751 1041794 602330 592013 701202 699083 713430 720240 714340 723553 831056 820388 5523881 5740174 40.35 71.8 2
13:38:34 2024-01-25 796599 790007 188899 185826 316101 324821 352015 349805 204302 208605 263310 266029 312135 314248 5103366 5433544 7222476 7039448 1283505 1318882 269928 237856 261522 260347 306829 297892 286052 287549 195970 195916 753662 692361 1597802 1576902 377987 372766 537522 538041 665866 653132 659764 663013 676196 689267 640195 713261 2007492 2104949 1264751 1035440 601549 592760 701202 698092 710264 716647 710183 724620 830751 820351 5525405 5744882 40.35 71.9 2
13:38:35 2024-01-25 798979 791196 188636 190082 315842 324857 351979 349805 204938 205982 261432 268350 311661 313591 5096076 5411740 7236961 7053172 1288935 1319826 269276 237891 261594 260347 306829 296335 285779 287144 195439 195339 755250 690391 1591366 1576902 377451 371977 536763 538005 665830 652207 658826 661875 676160 685390 638277 711632 2006142 2105785 1262631 1040313 598943 589817 700705 697067 711342 717102 712239 721388 828600 820315 5529354 5740174 40.35 71.9 2
13:38:36 2024-01-25 800265 789998 188864 190047 315183 324291 352015 349554 204664 205012 261468 267400 311077 313924 5095403 5427329 7240821 7043793 1290425 1318882 268934 237820 261558 260131 306685 296335 285441 287144 195130 195305 753662 690859 1577050 1576902 377184 371977 535969 537588 665561 652207 658789 660470 676088 685390 638044 710081 2006815 2105785 1234634 1041534 599733 588912 700208 697031 710300 717883 711734 721388 827394 820315 5530865 5741355 40.35 71.9 2
13:38:37 2024-01-25 799762 791155 188602 189972 315148 324496 351726 349518 204664 205151 261612 267471 311331 313887 5112798 5443095 7208970 7041390 1280685 1318845 267773 237085 261076 259553 306397 296587 284934 286302 194786 195305 752075 691849 1568778 1576902 377184 371977 536757 537552 664816 652669 658789 660470 677629 685390 637375 710081 2006852 2110270 1256270 1040313 597670 585599 699179 695754 710264 717061 710146 719306 826773 823424 5529354 5745452 40.35 71.9 2
13:38:38 2024-01-25 797987 790597 188040 187286 317648 325485 351690 349380 204166 205151 261612 267096 311295 313665 5111916 5461553 7218295 7053172 1280685 1318882 267925 237085 261594 259588 306397 297892 285134 286741 194821 195305 753662 692345 1583835 1576902 375557 369884 535177 537172 664347 651283 658321 660470 676088 685390 637375 710044 2006852 2104293 1260511 1038835 599696 585599 699179 696044 709261 716054 710146 719269 825024 820807 5538773 5744693 40.35 71.8 2
13:38:39 2024-01-25 797987 793402 188469 187471 315861 324676 351798 349380 205120 205440 261504 267659 311260 313442 5096905 5442901 7243465 7053172 1287096 1318882 268556 237452 261154 259519 306397 295502 284499 286705 193934 195136 752075 690859 1587139 1576630 376383 369884 532058 535962 662868 650976 656845 659498 679030 685354 636402 709269 2006142 2107804 1232557 1038798 599864 585599 698684 694986 710376 717971 709874 718722 827879 820807 5538773 5750536 40.35 71.9 2
13:38:40 2024-01-25 798898 794825 187868 186901 315969 324183 351726 349099 204767 205116 261468 267471 310494 313145 5104206 5427291 7246271 7048141 1277951 1318845 269492 236388 260786 259298 305966 295525 284534 286284 193899 194663 752075 692855 1574949 1575783 376383 369884 532094 536109 664309 650786 656845 658995 676963 685088 630965 709289 2003291 2102766 1258390 1040313 599010 585563 698189 694004 708956 717971 709642 717158 825535 820227 5542733 5771361 40.35 71.8 2
13:38:41 2024-01-25 800612 793139 187946 186639 315965 323655 351280 348572 204166 205151 261612 264820 310530 313219 5096905 5442525 7241113 7053172 1277951 1318882 269907 236388 260750 259484 305751 296486 284499 285829 194195 194528 752075 692345 1568334 1574666 375850 369294 532022 535962 663367 650325 656808 658738 676484 684281 635723 709177 2003291 2102548 1258390 1038798 599010 585563 697871 692986 709872 716452 708060 720194 825689 819647 5553576 5761077 40.35 71.8 2
13:38:42 2024-01-25 797992 792576 187976 186630 315604 323655 350665 348572 204234 204290 260438 265222 310494 311929 5104253 5462161 7241113 7048146 1277951 1318882 269456 236353 260567 259338 305070 295109 283347 286231 193899 194359 752075 691849 1595829 1575167 375584 369848 531986 534792 663367 650325 654909 656595 676484 683318 636175 708635 2001868 2099567 1258390 1038798 598156 585563 697200 692950 708364 716452 708060 718470 825535 819068 5543751 5761342 40.35 71.9 2
13:38:43 2024-01-25 797992 792277 189521 186509 315600 323655 350809 347737 204268 204290 260036 267400 309599 312112 5100690 5466884 7246271 7048146 1284067 1318882 268556 236388 259982 258009 304676 295295 283631 285428 193934 194663 752075 688886 1596600 1576902 375016 369812 532022 531747 663220 647497 652944 656058 676484 683282 635466 711388 2003291 2104257 1256270 1034934 597305 585888 695721 691971 708364 715435 708196 717121 825535 819778 5543669 5770839 40.35 71.8 2
13:38:44 2024-01-25 799128 793134 187907 186243 315996 323835 350526 347701 206732 204183 260402 265188 310024 311891 5117530 5449577 7236946 7048141 1277951 1318882 269123 235589 259982 259123 305035 295109 283397 285392 194513 198095 750488 690859 1578950 1575783 374222 369516 531539 531481 662427 647461 652944 655595 676484 684051 635723 709177 2001868 2102548 1256270 1035440 597305 585852 695229 690921 708093 712386 708196 719307 826864 819778 5543669 5761342 40.35 71.8 2
13:38:45 2024-01-25 796784 791155 186867 186104 314748 322853 351366 347523 203425 204290 260840 265975 310494 312776 5096942 5452039 7227621 7048141 1273300 1316939 268934 235624 259982 257974 304820 294744 283163 283653 193617 195281 750488 688886 1572406 1574666 374222 368932 533377 535101 661958 646510 652944 654822 674501 681326 635723 707123 2000446 2099567 1254150 1035440 596880 588734 696214 690921 707360 715435 707972 717186 825773 815964 5546108 5771465 40.35 71.8 2
13:38:46 2024-01-25 797955 790039 189644 186113 315491 321589 351303 347386 203003 204004 260840 265496 309590 312259 5107895 5466392 7218295 7053172 1277951 1318845 267802 235589 259982 262751 304570 294672 281940 284485 193557 198095 750488 688886 1575213 1572434 372983 367592 532244 533963 660552 644613 650752 653636 674501 681290 634620 707123 2000173 2101057 1256270 1034703 596529 588317 693192 691849 707160 714928 706388 718395 823601 818183 5537530 5778245 40.35 71.8 2
13:38:47 2024-01-25 798005 789850 187352 185522 315035 322554 349751 346655 204029 204005 260611 270236 308654 311670 5113881 5455941 7231794 7053172 1273337 1315035 268556 234863 259144 263084 303893 294466 282731 284086 193899 195281 748901 688886 1592788 1574666 373584 368405 532244 534342 660699 644577 650985 652714 673000 680297 634732 705077 1997606 2096592 1256270 1034934 595681 587068 695394 691664 707160 712169 706537 716241 820583 816299 5552158 5744693 40.35 71.8 2
13:38:48 2024-01-25 797115 790560 186799 185592 315071 320901 350809 347000 203461 203683 260438 264860 309554 311670 5115945 5458572 7233386 7052481 1277951 1316939 267802 234898 259545 262941 303218 293846 281993 284051 193251 195281 748901 688886 1587147 1572140 373020 367592 531868 533585 660084 645561 652444 654134 672524 680261 632020 704002 1997606 2095106 1252030 1036030 596459 589046 695888 691664 705442 712169 706034 714095 822761 817456 5545714 5776831 40.35 71.8 2
13:38:49 2024-01-25 800045 791183 186837 185592 315494 321660 350580 347701 202969 203043 260840 264825 308654 311414 5104328 5505752 7212685 7043116 1268626 1315072 268556 234828 258346 263084 302582 293846 283163 282753 193392 195007 746029 692841 1580045 1567682 373020 368435 533755 534721 660552 646510 653907 656058 671065 679305 629270 701931 1991904 2092656 1252030 1040581 596478 589877 697090 691849 703644 712133 702882 711994 820739 811410 5565561 5744731 40.35 71.8 2
13:38:50 2024-01-25 801757 791192 186760 185333 316005 320865 350315 348470 202969 202865 260876 265342 308654 312259 5123246 5517706 7227621 7043793 1266503 1314104 268556 235589 258310 263049 304570 293184 283666 284286 192642 198060 747314 698318 1588535 1562969 371859 368110 533377 535998 662427 645785 653944 653150 668294 676376 631089 698531 1994019 2089447 1258390 1043594 596455 588400 698152 690341 701156 711396 702609 708969 821964 817876 5642126 5769451 40.35 71.8 2
13:38:51 2024-01-25 796553 792083 186867 185337 315080 322554 347683 345059 203778 202865 260071 266161 308618 310350 5125297 5489954 7283573 7043793 1262521 1315035 267579 234863 258310 262501 304606 293881 281440 284863 192642 198163 737792 698318 1570889 1558462 369731 366417 529203 531711 658684 642116 651059 652688 667349 679006 632020 698558 1998114 2084840 1256270 1041725 595606 587983 697090 689779 700884 711396 700963 709005 820766 819197 5634042 5770581 40.35 71.8 2
13:38:52 2024-01-25 793199 791228 191107 185333 314159 321839 348924 344540 203634 202723 260036 265603 308187 310022 5126422 5505371 7284259 7043793 1265599 1314104 267767 234898 257551 258858 302861 293810 281012 284618 192576 195555 737792 698318 1581013 1558462 369731 365353 528456 531711 658182 641661 651022 654077 665935 680202 633680 699590 1998114 2080788 1256270 1041362 594722 587104 697871 688765 699170 708170 700963 707964 822982 818453 5625975 5769451 40.35 71.8 2
13:38:53 2024-01-25 793466 791178 191134 185073 314159 321839 347648 344505 203285 202405 259634 266264 308152 310314 5123246 5497544 7293958 7033750 1261096 1315254 266874 234828 258709 258858 302225 293810 280824 283546 192437 195281 744140 696325 1573883 1558462 371859 366932 528419 533963 658611 641845 652332 652688 668238 679985 633680 701270 1991817 2083747 1247789 1041362 594731 586597 696177 687900 698180 708098 704510 711243 820040 816036 5642126 5768310 40.35 71.8 2
13:38:54 2024-01-25 793466 791559 186665 185038 315044 320865 347541 344988 203566 202570 259598 265603 308081 311891 5133865 5502568 7292898 7049543 1268312 1315254 267320 234828 257480 258858 304427 293327 281637 284015 191999 195692 739379 699333 1595303 1558462 369587 365282 529203 535101 656714 642079 654044 651931 667529 676088 630085 698669 1994655 2083747 1249909 1039601 595248 588317 695192 690868 703613 711396 698830 707927 818105 815574 5631589 5769728 40.35 71.8 2
13:38:55 2024-01-25 803380 792301 191331 185038 315044 322666 347648 349108 202935 202653 260036 264754 308332 311597 5130561 5534039 7248250 7053172 1266503 1314999 267320 234466 257480 259405 303182 291988 281870 283366 191999 195144 744140 698318 1566795 1561784 371408 365317 531184 535101 660699 643718 653113 654357 671425 676232 629190 699740 1996076 2102103 1249909 1035440 593914 587068 693913 690363 702153 709131 703030 710049 819810 815878 5565561 5777689 40.35 71.8 2
13:38:56 2024-01-25 802649 792912 191358 185043 314565 322451 347612 345578 203285 201735 259817 264825 308116 311670 5111579 5511198 7280467 7043793 1266503 1315254 266910 234466 257083 258858 303786 294134 280745 283731 191429 195281 737792 698318 1565363 1558462 371927 364698 528673 534916 658822 641998 652295 651082 665716 676160 629190 697068 1996076 2074630 1259555 1035440 594731 587627 693119 689363 701156 707103 701190 710811 816368 811302 5636990 5769728 40.35 71.8 2
13:38:57 2024-01-25 799703 790002 190987 184925 314087 321611 347053 345230 202935 201524 259198 264789 307650 311229 5126234 5511455 7257602 7043793 1265413 1313386 266945 233906 256687 258858 302190 292201 281405 281856 191395 194154 747314 697819 1566336 1562893 370880 368083 531308 534916 658501 645496 652760 652115 669642 676160 629637 702612 1989735 2086600 1247789 1035402 598752 585334 690965 687863 701156 710893 703305 711318 816368 811691 5561584 5758931 40.35 71.8 2
13:38:58 2024-01-25 800261 789813 190916 185003 313098 319563 347612 344505 201714 202818 258399 263979 308116 310241 5136274 5474341 7227621 7069323 1271340 1315254 266687 233349 257299 258460 301766 292844 280122 280963 192338 193577 745727 688767 1574036 1576289 372466 367561 529802 530278 656952 643408 645542 649167 667602 676854 627406 700327 1994019 2101954 1254150 1025839 590582 583644 687545 685698 698180 703372 698830 710049 816368 809327 5571010 5769482 40.35 71.8 2
13:38:59 2024-01-25 799361 790580 190644 184447 312842 320568 347053 346842 202621 202017 257966 266161 306686 310241 5139940 5471186 7274875 7071929 1285370 1315254 263988 234104 256472 258097 302685 291988 280223 281856 191395 194154 745727 690859 1588978 1575167 370880 366003 528825 528706 656952 641478 646696 650124 668015 673036 627406 698818 1996689 2102548 1262631 1029488 595816 585188 689985 690437 700659 701214 699879 711318 810394 811722 5576543 5777689 40.35 71.8 2
13:39:00 2024-01-25 799127 788856 190777 184452 312878 322723 347018 344988 202307 201735 257930 264860 307400 309730 5136274 5477474 7254015 7071929 1282276 1315254 265240 234069 256723 257664 302970 291847 280223 281707 191360 193943 745727 688886 1602693 1574375 371625 366003 528274 528706 655089 640080 647157 649314 665862 672291 627406 701662 1996856 2098623 1247789 1025528 591342 583195 687059 685323 697191 703264 699879 709509 815753 807008 5574994 5777689 40.35 71.8 2
13:39:01 2024-01-25 796854 789993 190617 184467 312148 321126 347612 344469 201748 202830 258328 263944 307615 309766 5149319 5489359 7248907 7081308 1273760 1315254 265647 233349 257083 258062 301343 294259 279996 281610 192058 193907 747314 690859 1569594 1574102 370617 366003 528297 528670 655089 640900 643750 647479 664885 673842 627406 703000 1992602 2095450 1249909 1024654 591956 582888 686087 683870 696698 701250 699604 707927 813986 807008 5561650 5778816 40.35 71.8 2
13:39:02 2024-01-25 796849 788690 190644 184128 312219 319859 346567 344469 201748 202146 257533 265417 306721 309292 5152251 5490217 7254015 7067908 1282513 1315035 264428 233709 256292 257303 301201 294541 282108 281614 191185 194049 745727 688767 1613590 1574046 370354 366003 528297 528069 652832 639737 643713 649466 665898 671138 625629 697291 1995265 2101727 1260511 1027753 595606 583644 688032 689400 699170 700455 697803 709107 809491 808184 5565561 5782940 40.35 71.8 2
13:39:03 2024-01-25 800003 790033 190822 183250 314087 318821 346495 346842 201714 201700 258147 263979 305761 312039 5149319 5522894 7302224 7081308 1290749 1315035 264058 234104 255077 257777 301976 293754 282543 281286 191255 194049 745727 692841 1591215 1567342 368780 363060 528934 528852 655750 640175 645314 651228 667615 667362 625629 698707 1994019 2102548 1260511 1028757 593914 583644 688032 688964 698180 699171 698386 708098 810640 810544 5574994 5782940 40.35 71.8 2
13:39:04 2024-01-25 797959 788856 190612 183836 311893 319525 346252 343436 201680 201383 257352 264789 308823 309292 5141020 5493242 7264922 7056975 1274243 1315243 264993 234679 256835 256984 303018 293726 281746 281455 190919 193672 744140 688886 1569168 1572140 370354 363096 526076 528105 654624 640190 646123 646949 664848 674941 625629 699316 1992602 2097975 1245669 1025384 589658 582802 686050 683351 696168 702238 697889 708883 813986 802396 5568487 5777585 40.35 71.8 2
13:39:05 2024-01-25 797992 789739 187128 184237 311670 318856 346531 343436 201680 201735 257352 264014 306686 308819 5141020 5483493 7255597 7052219 1273760 1319072 265586 234679 256546 257126 300709 292546 281348 280823 191691 193401 744140 688886 1568729 1571024 369304 363060 527547 528032 653233 638345 641854 648506 663764 667362 624706 696521 1992602 2096592 1249909 1024654 592229 582783 687059 686853 697191 699207 697615 707091 810394 808184 5595287 5787067 40.35 71.8 2
13:39:06 2024-01-25 797931 791991 187010 184124 312144 318892 346531 343436 201714 202193 257317 263979 306686 308819 5155788 5493093 7294097 7086881 1282276 1319072 264357 233314 256546 257657 302908 293726 281945 281251 191220 193707 744140 687902 1572071 1572140 370617 363096 523045 527055 653233 638345 644855 646455 662936 670104 625185 698818 1991186 2096592 1272329 1023925 589658 581888 684075 682795 696921 699207 695907 709144 811003 802396 5599287 5792312 40.35 71.8 2
13:39:07 2024-01-25 797992 788851 186875 183871 311889 318892 348619 343195 201680 201383 257172 264789 306472 309329 5160708 5490056 7284619 7096368 1279492 1316152 264322 233279 256366 256911 302265 293708 281348 280732 190757 193577 744140 687902 1570451 1574046 369304 364932 523045 526914 654160 638345 641891 645999 661964 668415 624706 698321 1988359 2093056 1245669 1023197 589237 581066 684704 681831 695146 700227 696897 709144 811577 802360 5585868 5787067 40.35 71.8 2
13:39:08 2024-01-25 795727 788851 186617 183863 310838 318339 346531 344960 201680 201067 256741 263979 306428 308384 5151342 5486773 7269069 7097945 1275881 1317125 264287 234860 256151 256875 302051 291469 279259 280767 190757 193001 744140 688886 1569392 1569198 369304 362516 526052 525727 652308 638345 641547 643649 663909 671138 623821 697824 1988087 2093328 1243548 1024654 587979 579907 683036 682629 693146 699207 695870 708869 811577 802288 5572468 5787067 40.35 71.8 2
13:39:09 2024-01-25 796859 788888 186289 183867 310904 318374 345525 344960 201680 201348 257128 263540 306223 308384 5160708 5501921 7291745 7103021 1283192 1313275 263478 234824 255722 256442 300394 292780 278387 280144 191116 193436 744140 687902 1582831 1571024 369042 363939 523045 522734 652328 637443 642105 647443 662001 667326 621911 693719 1988322 2095636 1254150 1026114 592229 581477 686087 683870 696204 698323 694807 705008 808917 802396 5585868 5788182 40.35 71.8 2
13:39:10 2024-01-25 797968 788593 186613 183280 310255 318374 345489 344960 203175 201067 256776 264789 304839 309292 5166217 5489731 7316683 7104642 1286831 1313275 262559 233349 255077 256477 300850 292694 279766 280109 190555 193577 745727 690391 1578622 1567682 367215 363425 523045 522734 653233 636470 642105 646492 658205 667061 621948 693682 1988359 2095636 1245669 1024654 591808 580246 686087 683870 695934 698323 694844 704470 809491 802360 5593972 5788182 40.35 71.8 2
13:39:11 2024-01-25 797968 789989 186613 183285 310944 318821 346304 344960 201680 201067 256811 264825 304874 308674 5160708 5499723 7286690 7093588 1275881 1315254 264208 231984 255147 256589 301629 297091 278387 280144 190893 193306 752869 688886 1566528 1571024 369304 363939 523009 525727 651384 638345 641818 645675 658205 667362 623294 695236 1991186 2093585 1247789 1023197 589602 580224 684667 682831 694655 697136 694807 707091 809270 802396 5593703 5805825 40.35 71.8 2
13:39:12 2024-01-25 800154 791228 186879 183285 311957 318821 345489 343436 201507 201102 256776 264014 305761 308856 5162705 5505641 7306125 7120557 1285260 1315035 262778 234679 255112 255654 300815 292159 281045 280074 190919 193577 751679 689408 1611548 1571436 367215 363425 523009 522698 652308 636470 642105 645506 658205 667290 621948 691678 1988359 2098735 1249909 1023197 590476 576910 684112 682831 693146 698323 693784 703932 808344 802324 5587539 5792312 40.35 71.8 2
13:39:13 2024-01-25 800191 788856 190083 182955 311202 317858 345212 344960 205726 200472 256776 264384 304344 309620 5165322 5521069 7331534 7100065 1284983 1317125 262341 231984 254294 255689 300111 291954 279766 279648 190192 192662 744140 689408 1587883 1567682 366955 362912 522973 525881 652962 634603 640281 644559 658132 666279 622865 691641 1984746 2092656 1232557 1026114 591351 576874 684075 683870 694163 700254 695338 703969 804844 801723 5595287 5797547 40.35 71.8 2
13:39:14 2024-01-25 800040 788892 187132 182092 311929 318637 344416 344960 205656 200437 256776 262734 304379 310461 5172685 5559773 7325230 7109444 1286869 1313386 262411 231984 255305 255478 300252 291637 278470 279222 190157 192662 743545 690354 1572280 1561784 365069 360871 522973 522698 653233 635536 640281 646492 658169 663400 621193 691641 1984746 2093328 1247789 1024654 590513 576906 682763 683870 692877 698323 695907 702933 801291 802575 5565561 5797547 40.35 71.8 2
13:39:15 2024-01-25 798898 788892 187006 182053 312148 318187 344935 344960 205656 200437 256776 262673 306942 311158 5185589 5587336 7320576 7123485 1281225 1312454 263302 234643 255234 255689 299448 291910 278422 279327 190333 192358 748901 690859 1576697 1558462 364775 363425 523009 525727 654624 636021 642105 649117 658169 664370 621471 691678 1977314 2108103 1241428 1024654 590476 577900 682652 683870 692094 697136 697889 703969 801327 803893 5538773 5796446 40.35 71.8 2
13:39:16 2024-01-25 796621 788856 186482 182670 311957 315951 346045 343436 205621 200822 257320 262646 306942 311451 5178825 5593896 7331708 7108673 1285185 1314943 262009 231984 253514 255689 299483 291637 279766 279648 189858 192796 744140 690859 1572777 1566570 365106 360871 522973 522698 652308 636474 640281 645542 658132 664334 619643 691641 1988359 2092656 1254150 1025384 590269 576861 683556 681831 692620 694394 693291 700903 804844 802575 5593972 5801684 40.35 71.8 2
13:39:17 2024-01-25 800077 788888 186351 182960 310224 316934 344416 344778 203033 201174 257320 264208 304699 309402 5188258 5517549 7312211 7134069 1286869 1313386 261975 237185 254259 255475 299483 291953 279766 279257 189990 192662 740966 688391 1590941 1567682 366695 360871 523077 525135 650462 630997 639789 645328 658132 663400 619169 690624 1984746 2093476 1243548 1024379 590476 579130 682763 683870 692620 694882 695907 702933 800123 802575 5565561 5801684 40.35 71.8 2
13:39:18 2024-01-25 800040 788919 186617 182123 311675 318942 346860 344975 202855 200332 256670 262813 304734 310827 5178825 5606520 7332441 7108673 1285260 1311523 261175 237280 253514 254905 299483 291742 279766 279222 188998 192189 749893 688918 1582242 1567682 366177 360871 522707 524391 650462 630961 638390 643957 660401 663364 618258 689608 1984746 2093622 1239308 1023197 590260 577900 681795 683936 692094 698323 695907 700903 798957 802502 5561584 5805825 40.35 71.8 2
13:39:19 2024-01-25 797420 788847 186608 182103 311934 317195 346860 344923 202041 200927 256634 262228 304734 309315 5183134 5599014 7315365 7123504 1275881 1311523 262813 236673 258036 255689 298541 291498 279766 279680 188998 191717 747314 688886 1575940 1558462 365242 362912 522973 525881 653233 631033 641193 646035 658132 663400 621948 691151 1981927 2108103 1235067 1023197 589237 575414 680828 681831 690955 694394 696897 700903 793306 801441 5549676 5805825 40.35 71.8 2
13:39:20 2024-01-25 795158 797188 186234 182438 310700 317666 346946 342911 202324 200927 255810 262703 305971 308783 5179438 5594010 7343987 7102945 1272850 1312454 262594 236708 253302 255725 297567 291346 279569 277952 189858 191450 750488 688393 1564468 1558190 365659 363939 524190 525135 653233 634335 640281 646492 658060 664837 622865 691406 1979076 2099567 1237678 1026114 587704 574565 680792 681661 688999 694394 698609 700903 798994 802575 5549676 5790033 40.35 71.8 2
13:39:22 2024-01-25 788804 792765 186104 181954 310588 318376 346896 341803 203033 199010 256634 262158 303885 309292 5174744 5590549 7405010 7109444 1266503 1309662 261209 236708 253302 255147 297637 292050 277768 279279 188998 191717 733030 692085 1596165 1556252 364775 360871 519720 524171 651384 631121 638241 639992 655781 663800 622865 688525 1975474 2081153 1237188 1031028 587979 576266 684075 681349 685035 694394 693821 698288 797830 802360 5638082 5807374 40.35 71.8 2
13:39:23 2024-01-25 794648 792839 186380 181954 310842 315807 346896 342514 202465 199948 256310 259904 304591 306577 5180099 5619546 7397882 7082596 1260719 1309662 262411 236708 254154 255475 299464 291637 278979 278374 188929 191752 739379 696823 1558312 1544853 363673 360871 522066 522770 652308 632052 639966 644559 656947 664837 621984 684473 1969867 2074999 1250672 1037290 587143 574565 684075 680401 688023 698189 696897 697792 801930 806113 5613584 5816847 40.35 71.8 2
13:39:24 2024-01-25 790697 792839 185068 182570 308208 317630 347879 341767 205586 199600 256346 261315 303920 305950 5183134 5564549 7320614 7087921 1246384 1309662 262894 233505 254329 254088 299609 292050 277768 278444 188963 191717 733030 694339 1573925 1556252 367215 360871 519720 522662 647104 630675 641193 641864 654855 665377 616442 685483 1973464 2059816 1234634 1029562 585891 577900 685641 679731 689976 698323 689571 697792 807144 802575 5680181 5817176 40.35 71.8 2
13:39:25 2024-01-25 799039 792281 185358 181923 310291 317593 345917 343019 201899 199809 255987 260491 304769 306288 5181409 5582303 7263448 7098058 1264697 1309390 263619 233541 258363 254869 299924 290814 278200 279358 188963 191415 750488 690859 1572752 1563241 366177 360871 523077 525135 647140 630961 640281 642134 658680 664837 617349 689608 1980519 2086822 1255004 1018804 584642 577082 678865 678768 689487 693309 687647 699799 802534 799708 5627499 5811914 40.35 71.8 2
13:39:26 2024-01-25 798823 790593 185835 181919 309612 318187 345429 343019 205085 199184 256266 261315 302970 309766 5185570 5556008 7311549 7099308 1281323 1312454 260559 236506 258291 254053 300347 290368 278159 277952 189616 191583 740966 686919 1585562 1567682 365069 359712 520087 522167 648627 632948 636506 643957 658680 659502 616478 690035 1979113 2095106 1235067 1021742 587979 574565 678865 682629 689487 694358 694844 698807 797871 801933 5562588 5810796 40.35 71.8 2
13:39:27 2024-01-25 792657 791448 185358 181731 309280 315951 344970 341706 202219 199809 255130 261532 303674 306577 5188804 5601001 7339525 7127404 1281263 1309662 261209 233541 252725 254088 297602 288662 278979 279358 188929 191148 740966 688886 1562223 1556252 360681 360545 521597 524391 649542 632948 636580 643957 658680 660666 618294 690035 1975474 2093622 1228706 1023197 585891 572429 678384 681661 688728 694322 694844 702205 800293 802502 5570278 5810796 40.35 71.8 2
13:39:28 2024-01-25 791530 790593 185460 181735 309210 315843 346532 340699 205550 199080 255165 261897 305218 308057 5186557 5591156 7362595 7119600 1266428 1309588 261140 232706 254154 254443 297816 292050 277768 278026 188894 190911 737792 687902 1564412 1558462 363893 360510 518546 522870 648551 629229 635493 643044 649119 663009 620044 685409 1972668 2082630 1231092 1031028 587561 574492 682763 681178 683474 696113 694466 698422 800144 804206 5654435 5815203 40.35 71.8 2
13:39:29 2024-01-25 792235 791769 186059 180948 310878 315699 345917 341874 201900 199149 255916 260421 305648 308311 5186834 5615832 7415361 7102907 1266465 1313386 260923 232706 254154 253840 297924 291153 276528 278145 188597 191380 736205 688886 1575357 1557357 363343 360763 517778 522094 647598 628711 636160 643044 649119 662073 618222 684399 1975474 2079422 1232947 1032495 587979 575226 682763 680695 686119 697099 694429 696203 797849 802502 5654435 5805825 40.35 71.8 2
13:39:30 2024-01-25 787647 790410 185914 180672 309927 315735 345673 340878 201759 199600 255916 259439 303851 306541 5170925 5643457 7416586 7100065 1264328 1307695 261175 233197 252689 254053 297816 290295 277768 279752 187710 191380 739379 695828 1556394 1544401 360645 360763 517814 524391 650462 626458 638353 643957 652900 662360 619132 681901 1966205 2065668 1226586 1033966 583812 567897 682652 679175 686119 694070 692834 695587 801396 800055 5622156 5805825 40.35 71.8 2
13:39:31 2024-01-25 790966 793538 185394 180913 308376 314847 345917 340734 201759 199149 255130 259870 304309 307388 5186834 5642278 7369826 7092723 1249900 1308660 262778 232018 254154 254720 297144 291189 277573 279358 188301 190946 736205 694549 1582206 1553647 365069 360799 517814 522577 645661 627380 640244 640208 649119 664298 616405 682385 1969793 2059821 1259335 1031028 583628 574273 682689 676210 685631 694142 687426 694525 804625 801222 5670639 5815698 40.35 71.8 2
13:39:32 2024-01-25 792235 792010 184880 180943 307843 318078 343001 340914 201759 198491 255165 259870 302936 306433 5186834 5555532 7310280 7081308 1258920 1309625 261757 231697 254154 253274 298054 288604 277573 279752 187710 191617 731443 695828 1568924 1553647 362794 358018 517048 524391 644039 629265 640244 640208 657479 663364 616435 686495 1972668 2068606 1257169 1024065 583211 574817 679273 677246 687913 694142 689422 697606 802571 797693 5587298 5815203 40.35 71.8 2
13:39:33 2024-01-25 799692 788847 184867 180810 307382 315685 344942 340914 201478 199739 254347 259904 303885 305499 5192506 5569970 7254015 7100065 1264697 1309662 262376 231621 254154 253274 297816 288590 277963 278288 188929 189879 737792 686919 1563034 1566570 364399 358629 518583 521355 644039 629265 633620 637839 654819 658349 615525 685483 1979076 2087899 1245669 1022604 587486 574419 678755 678622 687913 692674 690442 697606 797959 793347 5585641 5815203 40.35 71.8 2
13:39:34 2024-01-25 797156 791154 184876 181458 309250 314589 343418 342947 200916 199149 254738 260301 302901 306469 5196212 5612989 7347081 7123118 1282771 1309662 260343 232706 252689 253274 297567 288266 277768 278965 188597 190778 742553 688886 1585155 1561511 360645 358557 520087 522094 646646 631121 632687 641189 656746 658349 616435 688251 1971758 2095636 1235067 1021875 587704 571807 677380 680511 687316 694636 694227 699283 794541 793310 5581659 5824227 40.35 71.8 2
13:39:35 2024-01-25 792952 789998 184889 180879 308314 314811 344381 341910 201478 199739 254347 260267 304539 306505 5201878 5619795 7320614 7138800 1281225 1309662 261140 232706 252617 253663 296702 288518 277768 278769 188301 190443 739379 688886 1571670 1556252 361621 358593 520087 522870 647561 631121 634556 642134 656282 661806 612938 688191 1976534 2099115 1224466 1022604 583628 571967 676899 677995 687310 690208 691706 698786 793381 797963 5567030 5824582 40.35 71.8 2
13:39:36 2024-01-25 793130 788915 184582 180836 308279 315807 345193 340878 201337 199114 254134 260301 302479 307900 5198169 5593821 7336314 7137580 1271228 1307695 261820 232018 251870 253628 296667 288554 277963 278181 188378 190310 742751 688886 1559319 1557357 361621 359423 520087 522130 647634 631454 634556 643957 654819 661856 619833 689136 1974611 2093006 1263593 1024065 583628 571561 676730 675673 682954 689687 691215 697991 796664 793347 5600054 5824582 40.35 71.8 2
13:39:37 2024-01-25 788451 788919 185170 180840 308089 315326 344942 339575 201759 197836 254347 260664 303472 306505 5196212 5606520 7388465 7128202 1266465 1309390 260378 231819 252725 253840 296560 288779 277894 277986 188301 189879 750290 684961 1553896 1558462 360645 360508 519720 519809 647598 630902 632687 642134 653118 658060 620714 685298 1971803 2074483 1226586 1025272 584462 570310 677904 676224 680782 689004 690517 694636 795066 793383 5628575 5820428 40.35 71.8 2
13:39:38 2024-01-25 786476 788915 184543 180584 307848 314847 343001 340124 201337 197836 254738 259904 304504 306541 5200906 5617143 7414129 7133690 1266465 1309625 260127 231982 252689 252498 297442 290331 276069 278573 187710 190178 734618 686919 1563215 1553647 360645 358593 513995 519002 645392 625502 634010 641104 650699 660437 618149 682621 1968100 2074691 1226586 1031983 584642 567897 679827 676739 680599 691035 690554 691572 793345 799625 5662542 5833961 40.35 71.8 2
13:39:39 2024-01-25 787590 790598 184845 180589 308314 314847 343001 339253 200916 197871 255130 259654 308189 306577 5211250 5608971 7404803 7128202 1266465 1308696 260343 231296 252653 253062 296769 288626 276564 278181 188301 189041 745727 686429 1559091 1555856 360645 360255 519451 519809 649549 629522 634462 640193 652323 658132 617199 681089 1968100 2075962 1226586 1029562 584642 567861 681247 676593 681749 690244 687647 690555 795042 799058 5642382 5824582 40.35 71.9 2
13:39:40 2024-01-25 787888 784378 184880 180584 308349 314487 343001 340363 200916 198526 255130 259078 302445 306275 5205591 5619546 7423454 7128472 1265562 1309588 259945 231656 252653 252498 297504 290504 275646 278786 187710 189879 734618 686919 1579249 1553647 363410 358593 516795 521085 645832 626772 634159 638217 650348 658096 616688 681051 1968100 2062714 1224466 1031761 585298 571967 680792 676739 682716 690280 691539 689576 792784 797943 5654394 5824582 40.35 71.9 2
13:39:41 2024-01-25 791108 790589 184876 180530 308314 313634 343001 340602 200916 198768 254347 259218 302970 305499 5205591 5650377 7383724 7123485 1251313 1309625 261940 231260 252653 253274 297086 288590 276492 278181 187710 189879 734618 693834 1549463 1549242 362831 359388 516795 521801 645869 625700 636422 636566 650348 661964 615932 681089 1970400 2054990 1245669 1027729 581256 572834 679827 670771 682680 692082 682523 691082 798921 793419 5693544 5824582 40.35 71.9 2
13:39:42 2024-01-25 793199 788892 184254 180714 306419 315915 342965 339849 201478 197871 254347 259078 302479 305965 5211250 5593089 7358176 7109444 1253998 1309625 260741 231260 252689 252077 297101 288040 276069 278573 188551 190178 726682 694339 1574424 1556529 362909 357873 516795 521172 641161 628665 635383 638376 655084 663441 614346 682385 1969830 2075264 1232947 1021705 578654 567825 673543 672381 685519 693273 686072 694710 800297 793459 5604706 5820428 40.35 71.9 2
13:39:43 2024-01-25 801184 788847 183705 180589 306419 314847 342965 339813 200741 199114 255724 258358 302479 304033 5198169 5579362 7254015 7100065 1264007 1305842 260343 230542 252400 251726 296452 287635 276298 276515 188301 189116 735609 685939 1559844 1566964 363943 357336 516832 518087 642143 627328 631758 636529 653229 655358 611001 680415 1970869 2080899 1261501 1017246 582983 571146 675458 674754 683761 685381 685548 693157 792188 792898 5618139 5829800 40.35 71.9 2
13:39:44 2024-01-25 797759 788915 184876 179700 308345 313634 342735 340878 200252 198802 259516 259112 303507 305248 5205591 5603597 7320651 7123118 1277951 1308696 260572 231260 252653 251691 297635 287599 276105 277986 187457 189282 737792 686300 1581533 1567342 362135 356226 516832 518867 641615 629112 630861 639210 649155 655394 613271 686038 1972631 2081453 1257169 1016789 583700 567752 673360 676224 683993 690232 688591 694710 789726 793459 5575182 5824582 40.35 71.9 2
13:39:45 2024-01-25 792235 788915 183966 180303 306951 313890 344942 338278 200916 197905 259113 259939 302715 307462 5207534 5593821 7358176 7137580 1270124 1308660 259584 231260 252475 252533 296560 287635 276207 276515 189616 189075 745727 686792 1564290 1557168 362135 359279 518301 519605 647706 626846 632983 636452 649538 656317 617690 681201 1964328 2071946 1224466 1026566 582983 567897 677904 674718 678856 689258 687612 691082 791033 793383 5658339 5824582 40.35 71.9 2
13:39:46 2024-01-25 786481 788915 184559 179735 308063 314368 342965 339575 200881 197905 256830 258254 304147 306469 5205591 5624819 7432779 7128202 1266226 1308660 259549 230936 252617 251726 295369 288698 275784 277468 189616 189075 747116 685939 1574040 1555856 361878 358162 516465 519236 645758 624665 631907 636452 647411 656709 614617 679227 1960599 2071946 1226586 1028026 582569 569942 677904 674718 678856 689258 688101 690493 791033 793383 5662542 5829800 40.35 71.9 2
13:39:47 2024-01-25 785923 784153 183710 180023 306419 313854 342929 338551 200706 197218 253566 259112 303507 306217 5211250 5617143 7386152 7146959 1270124 1307732 259514 230901 252261 253418 295362 288230 276279 276265 189349 189179 744140 686792 1557103 1558069 361108 358450 517778 518233 644749 627380 633522 638181 649047 658047 617310 682458 1968999 2080567 1248507 1021742 581256 567927 673543 671755 680300 685381 689571 691646 792784 791007 5589847 5835009 40.35 71.9 2
13:39:48 2024-01-25 787599 788915 183675 179739 306843 313890 342605 337768 200916 197218 259149 259112 303472 306217 5207534 5612912 7404935 7132490 1264659 1305842 259118 230976 251937 252044 295405 288302 274697 276991 189507 189179 737792 685316 1566103 1555856 361108 358365 515367 516662 643892 623707 630972 636345 646678 654437 614470 679227 1963408 2067273 1222345 1028794 581293 569539 676945 673728 678375 689258 686634 689474 788729 793310 5661220 5833961 40.35 71.9 2
13:39:49 2024-01-25 784251 788915 183953 179541 307093 312937 342929 338551 200252 197699 254311 258289 302923 306397 5211250 5619546 7423454 7133690 1264697 1308787 261231 230814 251937 251621 296036 288410 274661 277221 189082 189144 736205 686919 1569513 1553647 360084 356405 513799 518130 643583 623743 631633 635517 647701 658277 614654 677223 1960599 2059890 1244175 1031761 580807 568073 677904 672229 679818 688234 688591 688233 791105 793310 5642240 5835009 40.35 71.9 2
13:39:50 2024-01-25 788205 788892 183993 179666 307378 313377 342929 338278 200287 197836 259149 257468 308189 305033 5211250 5679811 7442105 7137580 1267540 1308787 261011 231154 251300 251586 295641 287455 274661 278501 188551 189740 727021 690391 1570527 1549242 360084 357336 513545 516662 644039 623338 631647 637730 649078 658313 615562 677260 1958117 2059816 1218105 1029562 579892 567927 676908 672454 678856 689723 688591 692158 793381 792122 5650224 5842482 40.35 71.9 2
13:39:51 2024-01-25 788720 790892 183710 179735 307343 311988 342965 338278 200566 197836 255543 257895 308189 304533 5220622 5665908 7458028 7143801 1262024 1307852 259445 230956 250911 252102 296417 287217 275433 277186 188286 189844 734618 694339 1576231 1543910 360084 357479 513561 521491 640146 625440 633620 637425 647703 658096 615998 680194 1955025 2061017 1232535 1026114 577009 567927 674978 669601 677334 690208 686634 688526 795739 792158 5643731 5815698 40.35 71.9 2
13:39:52 2024-01-25 787599 788851 183089 180269 305952 312682 342965 336786 200287 197218 259113 258323 302654 304088 5216900 5626013 7348851 7135235 1240538 1307852 259445 230152 252508 251342 294811 288464 274768 277329 188286 189097 723617 690859 1599527 1549242 360645 356405 513909 520715 640400 622861 631647 632966 647434 658277 609168 677260 1960599 2049170 1247789 1024654 578654 567897 675951 672183 681265 688198 678516 689474 795702 795057 5700165 5839172 40.35 71.9 2
13:39:53 2024-01-25 791149 788593 183119 179735 306992 314661 340788 337803 200252 196602 258710 257895 302725 304533 5216900 5586459 7357773 7125944 1254187 1307812 261559 230400 252045 250748 296769 286719 273162 277364 188021 189041 726682 693844 1588783 1549242 361108 356861 513508 517465 638482 622861 633522 632966 649538 658313 607377 678261 1963408 2058361 1248507 1022469 577831 567825 673543 670550 681472 688198 680516 689051 795702 791183 5670639 5834732 40.35 71.9 2
13:39:54 2024-01-25 795727 788589 183128 179700 305917 313669 339795 339610 199660 197527 259149 257468 303507 305968 5209465 5593505 7329475 7102870 1257974 1307815 260204 230365 251654 250886 296560 286167 276105 276515 188418 189110 733030 692841 1549044 1549242 360851 355334 514031 519809 641308 622019 632239 634313 649083 658349 611001 682149 1966201 2069010 1248507 1013898 577556 566953 669697 669564 680782 685381 682251 691683 797467 784441 5614125 5835009 40.35 71.9 2
13:39:55 2024-01-25 793466 788645 183124 179773 306955 313926 341340 338551 199660 197444 255146 259689 302621 306440 5222540 5546030 7348340 7128336 1274025 1309713 259118 230148 252261 250537 295369 286503 275082 276479 188551 188950 733030 683009 1588687 1566570 360066 354801 513199 513684 638518 625107 629144 633864 648097 652492 608271 680194 1969830 2075260 1235067 1016514 580844 567788 671635 671755 681508 685115 682560 691082 789983 790066 5599287 5843340 40.35 71.9 2
[truncated: 202,021 more chars]
