# Supplementary material for: Methods for Estimating the Detection and Quantification Limits of Key Substances in Beer Maturation with Electronic Noses
Source: Sensors (Basel). 2024 May 30;24(11):3520. doi: 10.3390/s24113520 (PMC11175341; doi:10.3390/s24113520)
Supplement: Supplementary file 1 [file sensors-24-03520-s001.zip › Data/Acetaldehyde/raw data/Day 3/6000ppm16.txt]

Time Date R01 R02 R03 R04 R05 R06 R07 R08 R09 R10 R11 R12 R13 R14 R15 R16 R17 R18 R19 R20 R21 R22 R23 R24 R25 R26 R27 R28 R29 R30 R31 R32 R33 R34 R35 R36 R37 R38 R39 R40 R41 R42 R43 R44 R45 R46 R47 R48 R49 R50 R51 R52 R53 R54 R55 R56 R57 R58 R59 R60 R61 R62 T01 H01 Phase
13:47:00 2024-01-25 636695 638131 204090 199570 319129 324520 327534 324992 215062 208541 256955 259870 295194 302516 4193893 4460908 6294121 6046546 1033244 1075799 292080 252189 263855 264503 295884 286683 286061 287549 205897 204679 714950 641723 1493836 1426067 431964 426931 623003 626411 770565 755734 801326 802525 846298 856541 820988 909961 1929353 2018136 1266654 1066652 679623 667575 808931 804770 836484 847483 879609 886289 975592 981276 4868112 5037334 40.35 71.9 1
13:47:01 2024-01-25 644622 636543 203908 200197 319142 324857 325756 324863 215062 209737 257137 259411 296123 300372 4199449 4562634 6267105 6063909 1041413 1077597 287324 253352 263047 265245 294063 287733 285370 288359 205861 205032 708978 638067 1441250 1416140 429683 427571 620291 625967 774948 753159 797528 808798 846838 854842 820988 916817 1940713 2038500 1234506 1053340 680748 671478 804904 801919 841245 854229 876597 881110 984173 988192 4934561 5048976 40.35 71.9 1
13:47:02 2024-01-25 645394 634721 204475 200184 318467 324893 326740 324992 215027 209737 254347 261253 295641 300372 4202067 4524622 6244741 6063909 1026128 1074472 292564 252189 263890 265245 294269 288076 285169 288356 205248 205706 705619 645527 1483094 1410943 433571 427571 619816 627300 771658 750984 802207 805865 841444 855191 824125 915288 1936733 2038009 1186492 1058533 683178 669271 801447 804652 843802 847447 869350 888186 987572 984895 4845718 5030138 40.35 71.9 1
13:47:03 2024-01-25 642184 636552 204090 199735 317906 324147 327234 324992 215027 209737 257137 258082 298072 300833 4196076 4516123 6299205 6046584 1034754 1075271 291579 252964 263890 264468 295691 286826 285405 288359 205248 204855 700151 638067 1459286 1425334 431353 426967 623545 625486 771658 755334 799580 802525 846838 861459 819824 908923 1934256 2013847 1208213 1066652 679296 669377 807214 804770 838860 847591 877062 886014 975629 983431 4864524 5033229 40.35 71.9 1
13:47:04 2024-01-25 645869 636588 203912 200084 319142 324676 326740 325809 214656 209737 254738 258976 297748 301161 4199169 4581030 6257363 6072596 1043646 1074472 286835 253352 263012 265245 295169 287635 284725 288883 205431 205032 708978 637157 1460747 1412947 428735 428512 619378 625967 774948 750991 795464 809397 846838 854238 820988 917987 1941841 2039982 1238273 1049265 682205 671478 802350 800215 843839 854833 870660 884095 985570 989085 4919072 5046766 40.35 71.9 1
13:47:05 2024-01-25 647521 634711 204090 199119 319142 324712 325826 324828 214956 209737 253601 259592 298036 302578 4199070 4523253 6248455 6059571 1025435 1072951 287845 253875 263926 264468 294020 286763 285370 288766 205248 205386 697034 641265 1453269 1410943 430974 423894 620327 627207 770529 750991 802468 804083 843903 856469 824125 914298 1925593 2032235 1252197 1061903 685129 667139 802622 805792 843802 846182 870623 888819 984781 982006 4814420 5037334 40.35 71.9 1
13:47:06 2024-01-25 640190 636588 203765 199744 319891 324147 329362 324992 214991 209737 254738 258220 297003 301134 4190097 4515517 6248455 6046584 1035752 1075271 286396 253777 263416 264468 296143 286517 286535 288066 205248 207032 705619 636249 1468171 1420163 428699 426329 625422 625523 773849 755808 795427 801956 850279 861496 818588 908589 1935631 2013847 1234097 1063151 681233 671478 807214 802488 838265 852422 877062 883695 981351 984895 4868021 5040454 40.35 71.9 1
13:47:07 2024-01-25 647789 638236 203453 200398 318692 324712 327657 326830 214956 211088 254738 258358 297523 301357 4208442 4589763 6211153 6068250 1040633 1072914 287328 253387 262243 265687 294305 286848 286244 288766 204566 206072 683905 641265 1460063 1401723 428735 428781 623174 628575 776869 750991 800149 807044 846027 857444 822340 918366 1942129 2041429 1232623 1053154 685129 671768 801447 801350 846271 854833 868732 882401 991923 982597 4867045 5044072 40.35 71.9 1
13:47:08 2024-01-25 642829 634671 204095 200049 319142 323655 328649 324992 214921 210394 253601 259870 297771 300687 4190181 4464886 6257780 6047070 1029094 1074472 286711 252999 263411 265501 295834 285806 287526 288359 205248 205992 686584 645601 1458019 1415136 431353 427571 627026 629056 772753 755734 803612 801387 843903 862713 825329 907558 1929111 2025912 1250278 1069691 684153 669541 807214 804046 839455 847483 877062 888186 985570 980584 4810125 5039557 40.35 71.9 1
13:47:09 2024-01-25 639689 636139 203453 200398 319368 323619 328383 324956 215062 209556 254347 259689 298000 299065 4199449 4511758 6257780 6063909 1041999 1072951 291858 253742 264260 265874 295655 286374 287149 287954 205284 205066 700020 638067 1436828 1416140 428093 427571 626581 627300 774948 755675 795427 802525 850585 860852 819824 911624 1926996 2020176 1258989 1062659 681233 672431 807214 800215 838265 854833 879565 881110 981351 984895 4866779 5041767 40.35 71.9 1
13:47:10 2024-01-25 647292 636588 203484 200053 318687 324676 327622 327523 214771 210429 254347 258358 298072 300190 4199449 4589882 6224443 6072596 1038446 1072951 287036 253777 263595 265874 294233 287158 286173 288766 204601 206026 697034 639435 1471666 1401723 428396 428781 622658 627207 775186 750991 800149 806436 846069 853952 821722 918100 1940713 2041429 1232623 1056458 685627 672908 801447 799943 845671 854833 869350 882992 989665 982597 4857558 5048976 40.35 71.9 1
13:47:11 2024-01-25 645878 634721 203952 200188 318427 324050 327657 327292 214585 210429 253601 259473 297090 300906 4199169 4499881 6239129 6046584 1026580 1072951 291777 252964 263416 265280 296560 285842 285441 288563 204601 205992 706957 643562 1468510 1410943 430706 427269 623885 629092 772703 755196 802468 802525 843306 861496 825366 909312 1932956 2026446 1252197 1068170 686151 670527 804904 804689 841245 847555 875153 888186 986269 979164 4791152 5039557 40.35 71.9 1
13:47:12 2024-01-25 641732 636584 203453 200053 317022 324051 328649 324595 215142 210030 254382 258323 297928 301344 4196292 4506591 6257780 6063909 1042587 1074509 287328 253812 262243 265280 296143 286383 286718 287954 205319 205528 700394 636249 1466970 1416140 428396 428478 625693 627300 775186 755711 796595 804083 848109 856541 821025 914298 1935631 2027563 1232623 1062659 681233 670784 808358 801200 838265 853979 879565 880447 981351 982368 4895505 5042307 40.35 71.9 1
13:47:13 2024-01-25 641978 634711 204095 200088 317788 324712 328664 326794 214991 210030 253601 260699 295676 300870 4205442 4516476 6248180 6063909 1034986 1072858 287216 252964 263012 267285 293053 287225 285405 288359 205284 205671 697034 645601 1449621 1406946 432614 428781 622121 631161 774948 752092 802317 808872 843903 856051 827196 915516 1937007 2049076 1248359 1055804 686639 670784 804904 802342 843839 852386 871935 886289 984781 988961 4858505 5042307 40.35 71.9 1
13:47:14 2024-01-25 636654 635649 204775 199735 319142 324676 329129 324848 210658 209013 253956 259870 296845 301478 4199070 4444967 6303192 6046546 1034017 1072951 286347 252787 263855 264997 295240 286987 286280 287256 205897 205066 704499 642823 1466490 1420163 432614 427269 623885 626116 772205 758558 801897 802525 844413 862713 823359 909999 1929111 2019716 1252197 1066194 680264 667648 809505 804616 837077 847519 878596 887553 975665 984895 4855024 5037946 40.35 71.9 1
13:47:15 2024-01-25 642073 635654 203800 200057 319142 326622 328395 324956 211988 209082 254773 258358 297263 301344 4202067 4534668 6267059 6063909 1044354 1072914 287243 253352 263047 265590 292232 287882 286316 287549 205319 205066 705992 639158 1464035 1414955 430706 428781 622121 626935 776832 754264 797802 808262 848109 855228 821025 915516 1932550 2035119 1232623 1054090 680748 671478 806048 802488 839455 854229 877062 883695 984173 991096 4914855 5049530 40.35 71.9 1
13:47:16 2024-01-25 642079 631105 204452 199739 317426 324748 329216 324956 211988 209737 254382 260664 294989 300372 4202067 4523735 6248455 6046584 1028516 1072951 286972 252224 263855 265280 293892 288076 285530 288359 205248 205706 698527 646797 1451019 1410943 432614 428478 620364 628637 772753 752092 802354 808835 841444 855989 827782 915516 1935631 2047718 1258096 1058885 684153 671002 802622 802306 844801 852386 871972 886289 987608 986827 4864269 5033153 40.35 71.9 1
13:47:17 2024-01-25 636695 637257 204443 199779 316982 324676 329595 324884 211276 209048 254311 259904 295229 301874 4202166 4448053 6289636 6047070 1032509 1076070 292636 252787 263890 264503 295556 286719 286280 287751 205897 204998 703006 641723 1466155 1425334 432921 427571 623885 626855 772481 756246 801897 804236 845643 861496 822775 911587 1929111 2019716 1252197 1066194 680264 667648 809505 804046 837345 847555 879882 888819 975702 984895 4839148 5032847 40.35 71.9 1
13:47:18 2024-01-25 643741 636620 204090 200262 316987 326622 327737 324631 211988 210030 255130 258358 296123 300372 4208442 4559878 6267105 6063909 1041460 1075271 287485 253387 263047 265280 294305 288622 285405 287954 205897 205032 711964 638067 1452171 1414134 430706 428478 621681 626855 774214 753729 797839 810019 848109 856051 822262 920657 1942129 2035119 1259873 1051242 681233 671478 804904 802488 842012 856042 875814 884324 987154 991096 4912484 5040057 40.35 71.9 1
13:47:19 2024-01-25 646626 631141 204806 199605 316987 326622 328432 326794 210409 210107 254347 259689 295264 300847 4204275 4508202 6248455 6046584 1024200 1072951 291946 252999 264701 264503 295204 287788 285169 292604 205284 205706 705619 641723 1482041 1410671 432614 426967 620364 627244 772205 752849 802354 807081 842672 856469 827159 915685 1935631 2041429 1232623 1060274 684153 669578 802622 806399 845671 852422 871279 887994 989781 987686 4844260 5043668 40.35 71.9 1
13:47:20 2024-01-25 639414 637288 204121 199605 317053 324640 327657 324956 211988 209597 255130 258358 297617 303128 4201271 4490869 6326654 6063909 1034017 1072914 287238 252999 263890 264503 294055 286754 286454 288156 205284 205066 719616 637157 1473160 1427356 430669 426967 625122 626411 773849 754006 799012 802525 848146 862713 820988 912273 1926996 2013847 1236390 1063551 680958 669578 807214 802488 839455 852422 877062 886289 978503 984895 4849204 5040568 40.35 71.9 1
13:47:21 2024-01-25 645768 634757 203729 200358 319142 324640 329595 326431 211361 210926 254667 258254 296158 300699 4197849 4576612 6220009 6063909 1041376 1074436 286799 253742 262793 265652 295169 287158 286043 288883 204566 205992 698527 638067 1452428 1401723 428699 428781 621205 629978 777382 750955 801014 807007 847500 855794 822886 915288 1938384 2039946 1242040 1052292 685129 672243 802016 801350 846271 856042 871242 883620 990482 982597 4860605 5043668 40.35 71.9 1
13:47:22 2024-01-25 641940 631105 203939 200197 319142 323164 328613 324884 211988 210631 253921 259835 297018 301161 4202072 4464714 6248455 6046471 1028704 1075153 286990 253317 263416 265245 294961 285695 287122 288359 205248 205992 685091 644484 1447454 1414955 431964 428175 626581 629056 773849 756407 804363 802525 843903 863932 827122 909886 1929204 2025912 1276435 1068930 685129 670490 806048 804770 841842 847555 877062 888819 986969 980547 4793808 5034188 40.35 71.9 1
13:47:23 2024-01-25 638395 636588 203734 200997 319138 324147 328383 324775 211988 209938 254703 259619 296123 297599 4195273 4498605 6261824 6046509 1047381 1078374 288192 253317 264337 266504 294854 286683 287400 287859 205717 205671 701700 639892 1456078 1416140 430669 429996 625693 627300 778556 757966 801051 805829 846802 856505 822775 914634 1938384 2028789 1232623 1056949 681233 672718 809505 800178 839455 853979 879845 881073 981351 988192 4900693 5040057 40.35 71.9 1
13:47:24 2024-01-25 643894 635617 203908 200363 318242 324712 328664 324920 211988 209925 255686 260448 298002 299990 4196961 4513927 6239129 6046546 1036466 1072858 287090 253352 262208 266095 293536 287599 285405 287954 205572 205671 700020 644682 1450432 1401723 431353 429996 622562 630428 776600 754227 803792 809408 845699 855794 826573 923409 1943981 2044326 1243923 1054090 686639 672243 802585 802488 846271 854833 871935 886252 992663 988192 4853051 5040057 40.35 71.9 1
13:47:25 2024-01-25 642272 636668 204188 200057 319368 324676 328649 324054 211988 210218 256048 260664 298672 300408 4194849 4451356 6290703 6037834 1026128 1072878 287181 252964 263635 265245 294997 286692 287234 287702 205897 205706 688077 644946 1447306 1418149 432970 428175 627026 629084 772753 756817 802317 802525 843903 865154 826536 908923 1928838 2023041 1165532 1069691 684153 670731 807214 804652 839455 847519 879565 890873 984173 984859 4810125 5018632 40.35 71.9 1
13:47:26 2024-01-25 636548 636668 204086 200232 317748 324712 329595 324812 213058 209890 256991 259585 297509 300129 4190957 4516123 6257780 6046546 1047569 1072914 287967 252964 264150 266095 294961 286280 287122 287252 205284 205066 700020 639435 1467448 1414955 430023 429996 625693 627300 777419 756209 797802 804689 846838 856541 823359 915288 1938384 2028789 1238273 1058495 681233 673238 809505 800178 838860 855182 879565 880837 981314 988192 4893699 5048489 40.35 71.9 1
13:47:27 2024-01-25 643904 636400 203769 200175 317793 324676 328664 324884 211988 209855 255686 259870 296089 299319 4193958 4520986 6234688 6046268 1034986 1071323 288752 252964 262208 266095 293089 286719 285405 287954 205248 205957 698527 643764 1446778 1401723 431316 429692 622121 629129 777152 753585 802468 809748 843903 856051 827159 916817 1926996 2044782 1252197 1054090 686639 670197 804333 802488 842571 853626 873835 886014 990482 987686 4853666 5030584 40.35 71.9 1
13:47:28 2024-01-25 636863 636668 204046 199866 318692 324640 327657 323790 212909 209597 256447 260630 295229 301198 4187488 4432671 6267105 6037834 1026128 1072914 286850 252224 263416 264503 294126 286683 286280 287027 205997 205494 714577 644484 1455172 1420163 432614 427907 625693 627300 772753 756780 804758 807044 844340 861459 823541 913328 1929241 2019569 1256873 1066194 681233 669067 809505 805829 838265 847519 880544 890309 980583 984163 4853240 5024428 40.35 71.9 1
13:47:29 2024-01-25 646776 636668 203988 199114 317902 324676 328200 327256 211988 210183 256883 261865 295606 302332 4189698 4508660 6254174 6046509 1022446 1071323 287845 253518 263855 264432 295651 287122 284934 288766 205248 205671 698527 640807 1450458 1410943 431353 423534 621242 629019 770565 752476 802468 804652 845100 856541 826573 916254 1932846 2032235 1186492 1063416 685129 667611 804631 806971 845072 847447 873213 889007 987608 984126 4791248 5021111 40.35 71.9 1
13:47:30 2024-01-25 640318 636663 203347 199735 317946 323691 327693 324884 211988 209743 256810 259885 296158 299911 4186711 4511720 6246676 6046801 1035752 1072878 285557 254052 263012 265245 296143 286280 286387 288386 205752 205528 700020 634439 1483873 1416140 428735 427571 625693 627300 774948 755638 796595 802525 850585 863322 820369 912864 1935631 2013847 1243341 1063264 682691 672431 809505 801350 839455 854229 879565 883695 981351 986987 4859599 5024708 40.35 71.9 1
13:47:31 2024-01-25 646588 636668 203303 200232 316762 324676 327163 324920 211692 210583 255686 259335 298041 299778 4189698 4577672 6219786 6046546 1035379 1072118 287243 255795 262208 265466 293536 287360 285441 288359 204601 206128 691063 640807 1455813 1401723 428772 428781 623003 629019 776832 752092 801326 808225 845699 853988 824745 916817 1935334 2041429 1250278 1052409 685627 670748 801869 802488 843802 854229 871935 884991 991689 987686 4853666 5018826 40.35 71.9 1
13:47:32 2024-01-25 638320 635498 203810 199909 318171 324147 328153 323826 211988 209890 255686 260309 295762 301161 4186711 4451631 6268556 6042188 1026128 1072951 286312 252964 263416 264468 295419 286481 287122 287382 205284 206106 680963 643347 1448874 1416140 432614 428175 626754 629084 772753 756780 802317 802525 843633 863932 826573 908626 1927741 2025261 1248359 1069691 684641 669578 807158 804652 839455 847555 878312 890125 985998 982736 4792932 5018012 40.35 71.9 1
13:47:33 2024-01-25 638386 636668 203628 200888 318249 322710 327693 324848 211988 209597 256447 259515 297554 297527 4186711 4507183 6252479 6046509 1044073 1072951 287643 252999 263964 266060 293984 285842 286718 287786 205284 207324 700020 639048 1450085 1413951 428772 428781 626309 627300 776832 756209 797802 804689 847804 856577 823359 914298 1926996 2029085 1186492 1060392 681233 672754 809505 800178 838860 855182 878596 881073 981117 982597 4881882 5020223 40.35 71.9 1
13:47:34 2024-01-25 646965 636700 203311 200293 319186 324676 328409 327292 211692 210912 256920 258939 297538 300202 4186711 4583797 6220478 6046546 1042901 1072987 286835 253387 263012 265280 293948 286719 284934 287090 204924 205852 703006 636249 1453127 1406946 429719 428781 621412 629084 777419 751523 797802 808225 846570 853952 822959 919539 1936710 2041158 1249573 1054090 685129 672243 801869 801919 846871 857253 870623 883695 993367 988229 4853666 5028308 40.35 71.9 1
13:47:35 2024-01-25 641197 635765 203944 200127 316982 323164 328418 324884 211988 210218 255686 259766 296658 300554 4183726 4462151 6239129 6046509 1026091 1072118 286312 252999 263047 265245 295204 285605 286920 287954 204924 206106 689570 643562 1440782 1410943 432001 428175 627199 629129 774398 755638 802354 802525 844829 863322 827782 911298 1929111 2028517 1186492 1066194 686639 671002 804858 802306 841343 847555 875814 888819 984476 981276 4778421 5018821 40.35 71.9 1
13:47:36 2024-01-25 638395 636400 202739 200302 318276 323200 327728 324848 211988 209890 256920 259515 297554 300281 4189698 4504988 6239129 6046546 1043330 1072914 287328 253564 263964 265687 295204 285922 286727 287751 205248 207032 698527 636249 1434664 1414955 428699 428781 627199 627300 776319 756209 795464 804083 849077 856541 822775 914298 1935631 2025912 1234506 1060392 681233 671768 808358 799008 838860 856042 880820 882364 981351 987686 4867962 5018935 40.35 71.9 1
13:47:37 2024-01-25 646776 636211 203298 200302 317879 324676 328664 324920 211396 210912 255686 258939 296623 299138 4190097 4556752 6197579 6042150 1034247 1069807 291946 252999 267789 265687 295211 286719 285441 288359 205284 206313 666251 641723 1465317 1401723 431011 429692 623615 630911 777419 754658 802468 809408 844829 856051 827819 917506 1935631 2044819 1186492 1054090 686639 670784 804333 802488 843839 854229 871972 886289 993367 982597 4835615 5020223 40.35 71.9 1
13:47:38 2024-01-25 639232 635310 203801 200092 318619 322710 327728 324848 211988 210289 255686 259766 297518 301015 4186711 4455675 6239129 6047065 1025580 1069807 292672 252964 263595 265245 294340 285093 286947 287954 204924 205706 689570 644484 1448662 1410943 432001 428175 627471 629092 773849 755675 802317 802525 843633 863932 827782 909312 1927847 2025912 1165532 1066652 686639 670527 806048 802306 841380 852386 876438 889490 987608 981276 4774174 5011638 40.35 71.9 1
13:47:39 2024-01-25 636732 636668 202703 200297 319138 323655 327693 324848 212129 209632 256447 259515 297820 297455 4186711 4509546 6248455 6046546 1044816 1072118 291741 253387 262753 265874 294233 285878 287122 288066 205248 205528 706366 638979 1446259 1414134 429719 427564 626471 627300 778593 756817 797802 804725 848592 856613 823359 915326 1937007 2029320 1232623 1060082 681233 672754 809505 801079 839455 856460 879882 882401 980419 982634 4888214 5020223 40.35 71.9 1
13:47:40 2024-01-25 643970 635765 203628 200752 318169 324194 327163 324956 212129 210765 255686 259731 298020 299633 4189698 4541398 6211153 6046584 1034986 1069807 291741 253564 267825 265687 293536 286719 285441 287954 205284 206347 680052 642848 1463762 1399736 430364 427658 623003 630465 777041 754264 802468 809445 845100 853988 827782 920852 1932550 2044326 1186492 1054268 686639 671768 802622 802306 846271 854833 871972 886289 992663 988229 4853666 5029812 40.35 71.9 1
13:47:41 2024-01-25 636474 634864 203980 199988 318881 325948 328684 323862 210625 210107 255686 260525 295537 300783 4190097 4430741 6249315 6046509 1026166 1071359 286711 252189 263635 264538 295834 286719 285717 287144 205897 205066 704499 643102 1443374 1420163 433228 428175 626581 627300 772753 756817 802468 804689 844413 861459 823541 914298 1927741 2019155 1254917 1065100 681233 668593 809505 806986 838265 847519 881171 887745 980620 983468 4832160 5013069 40.35 71.9 1
13:47:42 2024-01-25 636732 635756 203953 200123 315861 324604 328664 323862 210658 209597 256593 259515 296874 300491 4186711 4515254 6248455 6046546 1045885 1071323 287328 252999 263012 266278 293203 286857 286280 287144 205897 204998 701513 638067 1472401 1410943 430706 429692 623885 627028 777455 755334 799580 808835 848146 855830 821025 918366 1935631 2027563 1186492 1054090 680264 671768 807214 800061 840748 854229 877062 886289 985570 990865 4910099 5018821 40.35 71.9 1
13:47:43 2024-01-25 641280 632952 204306 199639 317684 324640 327737 324920 211692 209632 256375 260309 295090 300724 4183726 4500141 6243436 6046584 1022656 1071359 291705 252224 263926 264186 293124 287639 284969 288563 204924 205351 698527 641445 1467672 1410943 432921 427269 620364 629830 772753 752092 804636 809445 843903 856577 828994 919021 1935705 2041429 1242040 1058608 684153 669067 802622 805829 846271 847555 871935 887782 990519 982634 4818299 5013069 40.35 71.9 1
13:47:44 2024-01-25 636048 631191 204624 199779 319106 324304 327396 324354 210625 208762 256593 259731 296004 302625 4183310 4435634 6275932 6046546 1030563 1071359 292672 252224 263890 264997 294997 286629 286280 287162 206187 204855 703006 641445 1462387 1420163 433228 427571 623885 627042 772205 756817 802468 803514 846875 863932 823359 911336 1927741 2018136 1236390 1065063 681233 668593 810654 805829 838265 847591 880544 885292 978503 984895 4840802 5015228 40.35 71.9 1
13:47:45 2024-01-25 638454 631258 203984 199983 319142 324640 327020 324956 212164 208978 254667 258220 295743 300093 4189422 4528227 6257363 6046584 1040595 1072951 287238 252964 263012 265245 292962 287158 285441 287252 205897 205032 707485 637290 1460398 1410943 431353 428781 623003 626855 777419 755334 800149 810594 849984 857204 821025 919340 1938384 2032235 1255316 1050833 680748 671478 806642 802488 841416 854833 877062 886289 984173 988265 4905476 5015228 40.35 71.9 1
13:47:46 2024-01-25 640108 631105 204015 199948 317684 324640 328664 324365 211988 209960 254276 260560 295090 300341 4196076 4504602 6248455 6063909 1027047 1069944 286981 252224 263486 265874 292883 287635 285441 287954 205248 205386 700207 644484 1443573 1408943 433228 428781 621681 629056 774800 752092 804710 810594 843903 854625 829973 918233 1934256 2045777 1250278 1057106 686151 671478 804904 802269 843876 852422 874531 886289 990556 982670 4838832 5020223 40.35 71.9 1
13:47:47 2024-01-25 636239 631186 203988 200088 318655 324304 330062 323862 212759 209925 255686 259766 296666 299802 4189698 4442755 6258187 6037871 1026128 1069771 287391 252787 263012 264503 294376 286374 286920 287144 205284 205528 701513 643562 1458889 1414134 432614 428478 626581 628611 772753 756780 802354 802525 843903 863932 829197 908960 1927847 2023041 1250278 1069691 685627 671002 807214 804652 840748 847325 877062 890237 985570 982079 4797232 5013069 40.35 71.9 1
13:47:48 2024-01-25 636502 631249 202699 200267 318292 323547 329595 324619 212181 209632 254311 259335 296019 297239 4189698 4498872 6248455 6046801 1042603 1069807 287238 253564 263777 265280 295240 285605 286409 287954 205284 205528 700020 635343 1443506 1413951 428772 428781 626581 627300 776869 757925 797235 804652 849947 861496 822775 915477 1932883 2021608 1232623 1060232 681233 671768 808358 800215 838265 856587 878596 883066 981351 987686 4867045 5020223 40.35 71.9 1
13:47:49 2024-01-25 644122 634639 203307 200118 318394 324268 328664 324920 211248 210289 255722 258185 295984 297455 4198865 4574593 6211153 6046584 1037707 1069944 287050 253387 262645 265280 294305 286280 284534 288883 204601 205351 706179 634439 1453127 1406946 429719 428781 620364 629084 775222 755680 798974 809408 846838 854024 822922 920611 1936585 2035614 1247690 1049339 684380 670821 802622 800782 845671 853979 871972 883732 990519 988265 4877633 5020223 40.35 71.9 1
13:47:50 2024-01-25 644122 631213 203338 199635 319594 326121 328091 326794 211692 210372 256048 259696 298036 302332 4183500 4498755 6243133 6042150 1021926 1073749 287238 252929 263820 264397 293984 286445 284663 288766 204889 205317 685376 639892 1454966 1409942 431316 426292 621645 629019 771187 753159 803909 804652 846298 856541 827745 915364 1933338 2029283 1232623 1060392 685129 667575 802585 806971 845671 847410 874494 889007 987572 984822 4792099 5015342 40.35 71.9 1
13:47:51 2024-01-25 651864 631218 203692 199600 319557 324003 329362 324812 211988 209562 257102 258116 295949 300979 4183310 4498961 6242648 6029025 1035836 1071464 286360 253742 264893 264468 296251 285793 285441 287702 205212 205066 698527 634439 1463026 1413951 430706 427571 626581 627300 774948 757891 797765 804807 851790 863322 820988 913573 1932846 2013847 1245190 1062659 683178 672718 808358 801919 839455 856042 880820 884954 981351 987686 4852475 5018012 40.35 71.9 1
13:47:52 2024-01-25 644049 631141 202946 200092 318614 324496 328591 327378 211213 210037 256409 258151 297293 299808 4192689 4568978 6228881 6042179 1041413 1072225 287225 253317 263012 265245 293948 286719 284263 288766 205248 205528 701513 636249 1477197 1408943 430633 428781 621205 627300 775149 752092 798937 811745 848109 856051 823359 920886 1938087 2038009 1238273 1051093 683178 672210 802585 801919 845072 857253 873176 884679 984745 988192 4891288 5015228 40.35 71.9 1
13:47:53 2024-01-25 642189 630992 203897 199174 318614 324568 327591 324812 211692 209562 256229 259335 295090 301576 4183310 4502379 6238233 6029025 1021926 1069944 287238 252752 263855 264432 294269 287360 284596 288359 205312 205671 697034 641265 1466501 1409942 433228 427907 621681 629978 772753 752092 804636 810594 843306 856433 828957 919677 1935631 2041392 1264698 1057380 684153 669541 802622 805792 845671 847519 873176 890415 990446 987686 4828897 5015228 40.35 71.9 1
13:47:54 2024-01-25 632907 631141 204237 199596 319332 324268 328628 324451 211840 208908 256920 260088 297653 301905 4188416 4457736 6276095 6029025 1029465 1072987 287643 252189 263890 264468 294961 286244 285405 287954 204712 204361 713457 638030 1463430 1420163 433228 427243 623885 626855 772753 755734 802468 804670 848109 863932 820988 911550 1929218 2010349 1236390 1063416 680264 669541 808087 804770 839455 852386 879565 888186 978466 984895 4834854 5018935 40.35 71.9 1
13:47:55 2024-01-25 643099 631182 203594 199700 318808 324003 327591 324812 211361 209597 256920 258151 295778 300057 4188416 4553213 6247379 6061671 1041413 1069944 286360 252999 263012 265245 294305 286244 283666 288883 204601 205531 719616 634439 1446067 1405709 429987 428781 620022 627300 776283 752056 797765 810594 847767 856051 824530 920619 1935334 2037884 1245806 1047773 684153 671768 802440 801350 847472 857253 871898 884287 991923 988229 4839110 5018859 40.35 71.9 1
13:47:56 2024-01-25 642184 630956 203559 199257 319589 322530 329362 324739 211586 210583 255686 259300 296466 299802 4178984 4462636 6247585 6029142 1025580 1069944 292564 252752 263416 265245 294305 284969 287162 287859 205248 205706 696101 643562 1447087 1410943 432614 428781 626581 629092 774398 756209 804065 804236 843903 863932 828957 914169 1929111 2027350 1186492 1068597 686639 671478 805998 804952 843802 853626 877062 890125 984708 982006 4769016 5010857 40.35 71.9 1
13:47:57 2024-01-25 637509 631182 202954 199249 318619 325022 329595 324703 211918 209890 256266 258151 296019 300746 4178984 4491793 6260257 6037834 1040633 1072987 287238 253742 263964 265245 294020 285770 286718 287751 205248 205032 698527 634439 1456707 1410943 429683 429692 626581 629258 777419 756780 797765 805865 850549 861459 823359 916254 1926959 2027563 1232623 1061903 683178 672754 809505 801771 839455 856424 878596 883029 981351 990092 4881882 5018935 40.35 71.9 1
13:47:58 2024-01-25 641978 631114 203416 199878 315624 324268 329326 324739 211918 210113 255505 259335 295743 297419 4178984 4524283 6219635 6037834 1032827 1072987 286729 252189 262243 265874 294590 286683 285405 288196 205068 205351 700020 644682 1454076 1401723 432614 429996 623003 630763 774948 754121 802317 809445 845100 856469 827782 919998 1931215 2044326 1265631 1053079 686639 672718 802622 802488 846271 854833 871898 886289 992663 991114 4844260 5023805 40.35 71.9 1
13:47:59 2024-01-25 640360 633828 203594 199253 316822 322781 330062 324739 211734 210148 255686 259731 298672 300093 4178705 4464886 6235309 6024380 1022656 1069797 292059 252189 263012 264432 294905 285080 286947 287549 205068 205671 679492 643562 1456052 1410943 432614 428781 627471 629056 774127 756780 804673 802525 845100 865154 828994 911550 1927833 2023041 1208213 1068170 686639 671478 805998 804616 843766 847555 877062 888819 987154 982006 4778421 5026812 40.35 71.9 1
13:48:00 2024-01-25 636456 631186 202950 200192 316101 323308 329595 324185 211953 210113 256374 258974 295537 297419 4188416 4485764 6233047 6037834 1044114 1072950 287238 252929 262208 266095 293373 286244 286718 287144 205284 205032 701513 638067 1452604 1410943 431353 427845 625693 627300 778773 756209 801897 808262 849947 856541 823100 919021 1938458 2027350 1232623 1058885 681233 672754 809505 801350 839455 856424 877935 883029 984173 989661 4887796 5018012 40.35 71.9 1
13:48:01 2024-01-25 645394 631114 202946 200197 316101 324556 328628 324775 211918 210772 255613 259154 298041 299174 4188416 4537384 6216444 6037796 1034730 1072913 287391 252964 262610 266095 294269 286432 285370 288156 205248 205494 697034 643764 1434095 1401451 432614 427564 623003 630911 775149 755063 802317 809445 845699 856469 827782 920771 1932513 2044326 1240156 1054498 686639 672718 802622 802488 846271 856647 871279 886289 992663 988229 4850201 5018935 40.35 71.9 1
13:48:02 2024-01-25 636732 630925 203911 199249 316132 323571 330062 323718 211953 210148 255613 259800 295125 300803 4188416 4439618 6248455 6029175 1023099 1072858 288861 252752 263416 265280 294233 285806 286857 287252 205248 205706 683905 643562 1458063 1414955 432614 428478 626434 629983 774398 758447 804636 802525 845699 865766 828994 912611 1927741 2023041 1252197 1068170 686365 671002 806035 804616 842571 852386 877062 891583 984745 982006 4780994 5014433 40.35 71.9 1
13:48:03 2024-01-25 636732 631141 202946 199878 317092 322530 328628 324703 211918 210266 256374 258220 295984 299633 4191662 4507653 6243133 6046509 1041808 1072858 287976 253352 263591 265874 293742 285619 286718 287751 205284 205494 698527 638067 1450780 1410943 430023 427671 627026 629084 777419 756780 799912 807044 848073 861459 822340 916908 1926996 2025912 1232623 1060392 681233 672754 809505 801350 839455 856424 883127 883029 981314 987495 4874915 5018012 40.35 71.9 1
13:48:04 2024-01-25 645680 631177 203837 199874 316101 324821 325791 324812 211220 210442 256592 258116 297329 297275 4185423 4565757 6197579 6046806 1034986 1069807 287167 253352 264893 265652 294305 286683 285517 288532 204924 206026 667722 639892 1453169 1399736 430399 427564 623885 630948 778556 753729 802250 809445 846298 856433 826573 920733 1938110 2041429 1234506 1054202 686639 672754 802622 802488 847472 856042 871889 886289 991923 988192 4850201 5020223 40.35 71.9 1
13:48:05 2024-01-25 641207 631150 203585 199292 316609 322292 326811 323718 211586 210442 255812 259627 295571 300554 4182433 4462000 6220478 6037796 1026166 1069944 288008 252859 262977 264432 296107 284933 285405 287954 204566 205671 683905 641723 1476402 1407944 431964 427571 625250 630465 772753 755734 802317 803514 845100 861459 827782 915326 1932846 2026446 1232623 1063151 685129 669853 802622 806399 845671 847483 874531 889676 986873 984163 4775834 5011638 40.35 71.9 1
13:48:06 2024-01-25 636732 630992 202981 199661 317088 322853 325862 324956 211918 209785 256374 259480 296803 301131 4176462 4496292 6229804 6042150 1032547 1069944 285579 253671 263047 264432 294954 285076 285405 287954 205312 205066 700020 634439 1456895 1416140 429683 427907 625693 627300 774948 756780 797802 804083 851827 863932 821025 914298 1932883 2012420 1234097 1062659 682205 672431 808358 802488 839455 854833 878596 888186 982743 987686 4844260 5015228 40.35 71.9 1
13:48:07 2024-01-25 644765 631186 202954 199839 315880 324291 325826 324992 214621 210807 256374 260653 298109 298957 4185423 4568654 6192502 6046509 1034986 1069944 286884 254087 264638 265280 295419 286481 285405 288766 204244 205706 697034 637157 1472469 1401723 430023 429692 622121 629092 778556 751370 802468 809408 846838 856505 825329 917506 1938384 2035651 1257106 1054090 686639 672243 802622 801350 846871 855182 871935 884954 990556 989661 4839110 5020223 40.35 71.9 1
13:48:08 2024-01-25 644016 631105 203625 199709 318308 322853 325791 324992 214585 210148 255649 259627 296803 300262 4182433 4493704 6224800 6037152 1025580 1069944 287845 252964 264711 264503 296143 285200 285499 288590 204601 205886 694048 641723 1472083 1410943 432307 428175 625693 630911 772753 756407 802317 804616 846298 862713 828994 916254 1929111 2029356 1232623 1064671 686639 668593 804793 807007 845072 847519 877062 890457 987338 984859 4769016 5011638 40.35 71.9 1
13:48:09 2024-01-25 636732 631182 202990 199257 319585 322817 328291 324498 214991 209785 255613 259663 298072 300444 4179446 4486887 6239129 6046509 1034017 1069944 286396 253387 265461 264468 295476 286079 286280 287954 205284 205852 700020 634439 1470648 1413951 430023 427571 626309 627300 774948 756780 797802 802342 852800 863932 821025 913610 1932956 2012149 1260873 1061903 683178 672431 808882 802488 839455 854833 878596 886289 983902 987686 4835652 5018012 40.35 71.9 1
13:48:10 2024-01-25 640790 631177 203625 199704 318097 323835 326812 324992 214621 209117 256410 258116 297446 301344 4176462 4573263 6207087 6046395 1034247 1069944 286633 253387 264565 265139 294305 286280 285503 288766 204279 207032 697034 637157 1472780 1400729 430023 429388 622732 629056 777455 752092 801326 807081 847804 856469 824125 916817 1938384 2035614 1239644 1054268 685140 672279 802585 801350 847472 855218 871898 885658 992663 990360 4839261 5016644 40.35 71.9 1
13:48:11 2024-01-25 643025 630670 203630 199561 317092 322817 325756 324992 214471 209737 256374 259627 297410 299984 4182433 4490298 6229804 6029025 1019742 1069944 287238 252964 265567 264291 296251 286481 284534 288766 204637 205351 694048 639892 1469295 1408943 432307 427269 625250 629092 772205 754121 804185 804689 844376 861496 827819 915326 1929111 2028789 1186492 1063514 686151 669067 804333 807007 845671 847519 875777 890346 989781 984895 4778421 5010857 40.35 71.9 1
13:48:12 2024-01-25 638543 631177 203906 199223 317092 323799 325826 324956 214656 209117 256774 260028 297712 300942 4179446 4490298 6247585 6043353 1029465 1072987 285673 252964 264405 264291 295204 285931 285436 287954 205248 205066 698527 635011 1465317 1420163 431390 427571 625546 627300 774948 755575 800149 804807 853071 865154 821025 913647 1927365 2012420 1238273 1063551 680748 670527 807214 804770 841842 854833 879565 888186 980988 987686 4840802 5011638 40.35 71.9 1
13:48:13 2024-01-25 642216 631222 202985 199844 316136 324230 325528 324863 214471 209117 256410 260573 297257 299947 4182433 4570245 6210670 6053650 1038446 1069944 286835 252999 262243 265546 294340 286481 284534 288766 204924 205032 698065 635343 1470108 1405709 430669 428781 620364 629084 778145 751407 800149 810594 848146 855228 824161 919302 1941217 2038537 1249573 1051093 685129 671768 802622 802488 846271 855218 873835 884991 989080 989661 4881017 5020223 40.35 71.9 1
13:48:14 2024-01-25 645036 631146 203630 198902 316649 324268 325528 324775 214656 209737 255613 259231 296803 303054 4185423 4490298 6233788 6039026 1018904 1069944 287733 252999 263890 264186 293877 286799 284534 288563 204637 205528 688502 639892 1449719 1406946 433228 427571 621681 629056 772205 752092 804673 808835 845100 856613 829619 919340 1926996 2038009 1270567 1059638 685129 669541 802622 809408 846871 852386 873213 890346 990519 990670 4818562 5018935 40.35 71.9 1
13:48:15 2024-01-25 634928 631150 203764 199084 316570 323439 325862 324498 214656 208902 254738 259627 297090 301562 4176462 4454598 6280117 6039851 1028516 1069944 287238 252259 263820 264221 294198 285842 285405 288066 205248 204679 705973 637120 1449775 1420163 433228 427873 623885 626855 772753 756407 802468 804652 848146 863932 823359 913981 1929111 2014769 1266654 1064671 680264 669067 809505 805766 838860 853626 882499 890873 979926 984895 4831403 5010857 40.35 71.9 1
13:48:16 2024-01-25 636732 630884 203581 199292 316001 324893 326812 324956 214841 208756 254134 259411 297509 300382 4176462 4513927 6247585 6039851 1037707 1069944 287238 252964 263012 265143 292642 287617 285410 287144 205897 205032 708978 636249 1450827 1410943 431353 429388 622121 627028 776832 755334 800186 811745 851827 856433 823359 920231 1931141 2032009 1237567 1051093 681233 671955 807214 802342 843876 853979 877062 885658 984745 993706 4893699 5016644 40.35 71.9 1
13:48:17 2024-01-25 639330 629267 203951 199249 316005 324857 325528 324498 214656 209117 253601 260456 296219 300942 4182433 4496292 6233512 6029561 1024934 1068090 286946 252189 263012 266278 293025 286754 284636 287778 205104 205351 697034 643562 1452089 1406946 433843 429996 622121 630678 774948 753729 805891 811169 845100 856469 830245 920194 1932883 2046161 1252197 1055841 686639 666939 804858 802267 845072 854833 875814 888856 991960 987961 4840802 5011638 40.35 71.9 1
13:48:18 2024-01-25 634690 629267 204089 199253 316101 323835 325862 323059 210110 209082 259149 260421 297090 300226 4176462 4420673 6257505 6012039 1024848 1068390 292564 252189 263083 265032 294055 286374 286280 286320 205319 205066 692556 644204 1475523 1415136 433228 428781 627026 629830 773849 758461 804673 804807 845699 865573 829031 911298 1926371 2017279 1250278 1066301 685129 671002 808931 807007 840711 852422 878633 889713 984708 986289 4783553 5010857 40.35 71.9 1
13:48:19 2024-01-25 634928 631182 202990 200227 315748 322853 329595 324498 215062 209117 253601 259231 298041 297311 4176462 4489646 6243133 6029213 1040670 1069944 287647 253387 263964 265687 293877 284969 286316 287144 205284 205066 698527 636833 1434784 1410943 429719 427658 626581 629084 778593 756853 797839 807081 850585 862129 822377 916908 1924227 2023041 1231917 1060392 682691 672754 809505 801350 839183 855218 880544 884991 981351 989004 4856131 5011771 40.35 71.9 1
13:48:20 2024-01-25 640988 630190 203016 200192 315183 324327 325791 324437 214691 210065 255146 258358 297718 297347 4185867 4515366 6224240 6029213 1033363 1069944 287146 252964 262828 265687 293599 286611 285405 287954 205284 205671 700020 643764 1452742 1399736 432614 428556 623003 631431 774800 754658 804102 810594 844413 856505 830245 922829 1931289 2041429 1238273 1053629 686639 672754 802622 802488 846271 853342 873213 886289 993367 988265 4840802 5014433 40.35 71.9 1
13:48:21 2024-01-25 639484 629258 203906 199570 316101 321839 326811 324992 214656 210065 259149 258358 297090 299984 4176462 4449386 6227919 6011946 1028029 1069944 287845 252224 262828 264503 294704 286141 285441 287751 204924 205671 689570 641723 1444143 1408943 432307 428781 625693 630465 773849 754571 804102 803514 845699 863932 829197 914298 1929111 2028936 1232623 1064783 686639 669541 804904 805829 843876 852155 877062 890309 984781 984163 4762210 4994365 40.35 71.9 1
13:48:22 2024-01-25 635595 630670 202627 199218 316609 322590 327773 324498 211586 209082 259185 257503 298072 299554 4176462 4480484 6233237 6020576 1038334 1069797 287643 253387 263777 265280 294997 286101 285842 287252 205284 205066 706552 634439 1452747 1410943 429719 429388 626581 628637 776869 758410 797802 805865 851827 862713 823359 915086 1932883 2020176 1232623 1060082 682691 671805 809505 801350 839455 855218 880582 886289 982779 982634 4863674 5003717 40.35 71.9 1
13:48:23 2024-01-25 642226 632613 202950 199565 315179 324327 325791 324992 214321 210282 259222 258289 298036 299065 4181902 4528216 6215336 6024871 1028982 1072094 286711 252189 267789 265909 293409 286503 285143 287954 205248 205066 706366 642848 1450245 1399736 432614 428875 623003 630948 777455 754658 802354 810594 844376 856505 829031 919377 1932661 2041429 1245806 1050833 687089 672754 802622 802488 847472 853979 873598 886289 992663 990360 4837347 5011638 40.35 71.9 1
13:48:24 2024-01-25 636465 630226 203594 199110 315659 322817 327340 323514 214726 209152 258747 259508 296255 300444 4181498 4430454 6246676 6011946 1024304 1071908 289279 252964 263012 265280 295419 284969 287678 287144 204924 205706 675078 641723 1451999 1410943 432614 428781 626581 630948 774948 756780 807074 802342 845699 863932 830245 911949 1927741 2023041 1186492 1066652 686639 671478 807214 804652 843876 854229 876068 887745 987645 984895 4769016 5010857 40.35 71.9 1
13:48:25 2024-01-25 636437 631150 203338 199292 319164 322853 325862 324727 214991 209152 259258 257468 295711 300020 4181498 4489599 6237298 6024871 1035491 1069907 286060 253742 262243 264503 294055 285864 285913 287509 205248 205528 698527 634439 1466621 1410943 431119 428478 626581 627300 774601 756853 799351 804046 853071 865154 823359 914298 1931690 2013847 1243341 1062659 683178 671464 809505 802488 841245 856647 879882 886289 984173 989085 4835615 5008633 40.35 71.9 1
13:48:26 2024-01-25 643100 631073 202919 199844 316005 324291 325791 324956 214736 210394 253875 258289 295194 299029 4181498 4556548 6188538 6029100 1032034 1071294 288272 252894 264337 265280 293373 286445 285227 287666 204889 205992 672136 641723 1444287 1398448 431937 430300 623885 630911 778556 755734 804185 810594 846298 856469 828994 920194 1938458 2044326 1246440 1054090 686639 674732 804333 804199 847472 856042 873835 886289 994777 990360 4842962 5004469 40.35 71.9 1
13:48:27 2024-01-25 634809 631277 203875 199249 316066 322853 327269 322725 214956 209702 255323 259473 295841 299766 4184003 4418051 6264992 6011664 1022656 1071331 288342 252189 263380 265209 294269 286244 286396 286633 205248 205066 697034 641723 1464588 1414097 433843 428781 626434 629084 773849 757888 802317 804807 846298 866560 828957 912236 1927741 2019569 1268610 1069691 685129 671763 808931 806399 841245 852386 878596 890035 986969 984895 4787827 5008633 40.35 71.9 1
13:48:28 2024-01-25 633787 632171 202981 200258 316005 322853 325826 323478 214956 209048 259516 258289 294748 297311 4181008 4485951 6241270 6028898 1041413 1071331 287581 252894 263964 265687 293053 285806 286396 287001 205284 205032 700020 638067 1471142 1410943 431353 428605 626581 628637 779108 756075 801326 808527 849310 861459 825888 918254 1926996 2027350 1232623 1058885 681233 673238 809505 800178 839455 856424 879882 884679 982743 988229 4877519 5008633 40.35 71.9 1
13:48:29 2024-01-25 638543 631715 203594 199936 316001 324520 327274 324727 214621 209082 255470 259870 294954 297635 4181008 4496292 6233161 6029175 1022543 1066839 288752 252084 263380 265209 292272 286719 285210 288323 205169 205032 688319 643562 1446881 1406909 433843 427302 622121 629056 774948 753548 806427 811473 845100 856469 830245 922791 1935631 2045777 1250278 1053867 686639 672908 804904 804770 845035 854833 877025 891508 992663 990670 4839374 5005061 40.35 71.9 1
13:48:30 2024-01-25 632536 629258 203875 199084 316066 323535 325826 322725 210110 209048 259113 259649 295173 300918 4171151 4429999 6273945 6020496 1028361 1072225 288716 252119 263785 264432 294305 286445 285245 286857 205432 204713 703006 641265 1451439 1420163 433843 428526 625693 627300 772753 758424 804758 805803 846838 863932 824708 914298 1926594 2016705 1256873 1065820 681233 669541 811533 806971 838860 852386 883127 890309 980583 984895 4839450 4999254 40.35 71.9 1
13:48:31 2024-01-25 636502 632162 203915 199283 317344 324857 326812 324462 214991 208756 254134 258289 294954 300026 4178015 4513927 6245729 6037796 1035454 1069944 287391 253531 262977 264468 292232 286719 285370 286857 205718 206767 698617 635466 1451935 1408943 432307 429996 622732 627300 777419 755870 800149 811745 852160 856433 823359 920194 1927033 2031964 1234506 1051093 681233 671478 806491 802488 843839 853943 876400 885621 986175 991060 4891288 5008633 40.35 71.9 1
13:48:32 2024-01-25 639810 629006 204272 198902 316005 324821 326812 324956 214921 209556 253566 258323 295868 301234 4181008 4481852 6226918 6029100 1016840 1068390 287643 255215 265085 263992 293984 286244 284734 288842 204746 205671 696475 639892 1448345 1406946 432614 427571 623003 630428 772753 755334 804758 805829 846298 863932 830171 916908 1929218 2030795 1232623 1064671 686639 669541 804904 809372 845634 847519 876400 890346 986873 983431 4752040 4990096 40.35 71.9 1
13:48:33 2024-01-25 636465 631105 202910 199883 316101 322554 325862 324006 214806 209082 253531 258323 295676 296973 4171528 4486887 6227423 6024796 1037707 1069944 287654 253921 263777 265355 295834 284933 286043 287144 205105 205066 700020 634439 1454450 1410943 428772 429692 626581 627862 776832 756780 797802 805829 850585 863054 823359 916254 1929111 2018265 1232623 1060392 682691 670784 809505 802488 839455 855146 880544 885621 981351 982332 4835615 5005061 40.35 71.9 1
13:48:34 2024-01-25 641728 632167 202946 199570 315996 323535 327786 324006 214621 210030 255001 258254 295194 297239 4172038 4537578 6197655 6024843 1028982 1066084 292564 254855 264155 265652 293337 285806 284934 287656 204927 205888 705432 641723 1453918 1397752 432001 427564 623003 631394 777382 755808 804758 810594 845699 860436 830208 922091 1932846 2041429 1224384 1051544 686639 672243 804904 804770 847472 856042 874531 888186 993367 982634 4835916 5005061 40.35 71.9 1
13:48:35 2024-01-25 634652 631277 203550 199179 315183 324291 325862 322926 214991 209702 255507 259870 295660 300493 4172038 4421048 6264992 6027719 1025303 1069944 292564 252189 266214 265103 294233 285770 285490 286266 205897 204929 704499 641723 1452211 1418149 433843 428781 627026 629084 773385 758998 804065 804083 847500 864192 829619 911587 1926371 2019569 1248359 1069691 683178 669541 809505 806971 839455 847555 880507 890424 984173 984895 4783553 4990096 40.35 71.9 1
13:48:36 2024-01-25 638361 631715 202990 199210 316005 323835 325756 322988 214991 209048 259516 258289 294373 297635 4172038 4496292 6236815 6037152 1044391 1069944 287238 252964 264638 266095 294590 286647 286043 287144 205248 204929 701513 637612 1452370 1409942 432307 428839 626581 627300 779733 756780 802468 810019 850585 861459 822304 916817 1935631 2025912 1232623 1056006 681233 672754 809505 801350 839455 856532 878596 883658 984173 990360 4891684 5005061 40.35 71.9 1
13:48:37 2024-01-25 638543 631003 203915 199253 315996 324821 325528 324498 214656 209702 259222 259904 294338 299029 4171528 4493885 6228774 6045141 1022656 1069185 288048 252154 266214 265139 293132 286683 284499 288066 205212 207032 706366 643102 1468393 1408943 433843 428781 622121 629056 774398 757837 806427 811745 845100 856469 830245 920611 1932883 2044326 1265717 1059475 685129 671478 804904 804046 846271 854767 875777 890237 990482 982597 4831403 5008633 40.35 71.9 1
13:48:38 2024-01-25 631195 630808 204232 199079 316101 323308 325756 323023 214911 208396 259113 259473 296363 300699 4162048 4420887 6264992 6027719 1025580 1068890 292492 252154 265800 264221 293053 285770 285370 286266 205897 206886 703006 641723 1440869 1418149 433843 428478 626581 627300 772753 759525 802354 802342 845570 864192 827782 912648 1923636 2018136 1248359 1068170 684153 669541 809505 805829 839455 847555 879882 890346 985570 984895 4783553 4995689 40.35 71.9 1
13:48:39 2024-01-25 633721 630634 202981 199257 316005 323835 325791 323023 214956 209048 259185 258254 294373 297275 4165009 4493415 6227423 6027719 1037948 1068390 287251 252224 262828 265812 292090 285770 285512 286907 205284 204998 701513 637157 1449737 1410943 432001 428839 625693 627300 779733 756259 802468 810594 850585 856577 824530 917922 1935631 2025912 1232623 1054090 680958 672754 808931 801350 841245 855785 877972 883658 984173 991060 4877340 5004469 40.35 71.9 1
13:48:40 2024-01-25 636474 629929 202985 199844 316001 323799 325528 324498 214991 209702 258710 259904 296255 297599 4173931 4497105 6227919 6027719 1028516 1066876 286772 252224 267789 265812 294835 286445 285370 287954 204924 205032 708363 642848 1437861 1400729 433228 428839 623444 631842 775186 755734 804710 811745 847500 856505 830245 920611 1931215 2041429 1234506 1052330 687616 672754 804904 804770 848073 856587 874494 888819 993367 989661 4837347 5005061 40.35 71.9 1
13:48:41 2024-01-25 633992 631718 203594 199249 315871 323308 327269 322988 214876 209117 259076 259654 295624 300275 4167980 4418175 6256055 6018287 1024041 1069672 286312 252154 263047 264221 293948 286244 285659 286316 205897 205494 703006 641723 1445457 1417757 433843 428781 627471 629978 773849 758998 804673 804083 845643 865447 827782 914298 1926371 2019753 1248359 1069691 685129 669578 810079 807007 839455 851784 880544 890443 985570 986289 4792932 4990058 40.35 71.9 1
13:48:42 2024-01-25 631877 629303 203594 199249 316005 324327 325862 321687 215027 209422 253601 258289 294748 299392 4161582 4499418 6227919 6037152 1043907 1069944 287036 252787 263012 265812 292883 286244 286007 286942 205752 205032 701513 638662 1449737 1410943 432614 429478 625250 627300 780839 756209 802193 811745 851790 856541 824530 918196 1935705 2028789 1232623 1054090 681233 672754 808931 801919 841842 856496 880507 884991 986269 991133 4877340 5001492 40.35 71.9 1
13:48:43 2024-01-25 637415 630384 203687 199848 316005 324327 326812 324498 214771 209117 255110 259689 295660 299645 4162040 4493605 6219786 6018287 1024934 1066047 286746 251768 263012 265245 292705 286781 284992 288143 204924 205494 698527 644484 1482400 1405949 434929 427600 622121 630911 774948 754264 807037 811169 845699 856505 830245 920886 1932610 2044326 1250278 1055804 686639 671975 805476 802306 843876 856042 877062 888856 992627 988229 4823934 4990096 40.35 71.9 1
13:48:44 2024-01-25 632089 631277 203625 199110 315876 323571 325791 322498 210110 209048 254710 259439 294303 299813 4161582 4424281 6256055 6035440 1022581 1069148 288486 252189 263416 264468 294822 286700 286208 286231 205752 205528 700020 643102 1451747 1415136 433843 428781 627471 628131 774398 759034 804710 802110 844973 864941 829619 912339 1927741 2017279 1252197 1066194 684153 670330 809505 807044 839455 852386 879919 890109 985570 984895 4783553 4992127 40.35 71.9 1
13:48:45 2024-01-25 632089 631272 202981 199531 316005 322853 325862 323023 215027 208902 259002 258069 295696 297563 4161582 4486887 6227919 6027719 1040922 1068390 287324 252752 262243 265874 293124 285949 286481 286871 205611 205032 700020 637747 1458943 1409942 432614 429926 626581 628637 779733 756780 802468 810550 850585 856577 822304 917987 1930724 2023041 1232623 1055804 681233 672754 809234 801350 839455 856496 879919 883089 984173 990360 4868998 4990407 40.35 71.9 1
13:48:46 2024-01-25 636511 630830 203590 199288 314890 323835 326812 324042 214621 209082 255543 259904 294303 299108 4161582 4487455 6227919 6045179 1026404 1066568 286711 254495 268131 265909 293124 286503 284934 287769 204924 205032 698527 645408 1457890 1401723 433843 428839 623003 632110 775186 753585 804710 811745 846298 856505 830245 922197 1932883 2041429 1250278 1052330 687616 672718 806035 804770 846271 853979 877062 888856 994777 990360 4832461 4999254 40.35 71.9 1
13:48:47 2024-01-25 633955 631272 203630 199223 315877 323799 326776 322760 214876 209082 258893 259870 295904 300918 4158615 4414669 6242648 6018287 1025505 1069944 286312 252224 263600 264503 294403 286701 285459 286871 206187 207058 704499 641419 1475082 1420163 433843 428781 627471 628637 773301 759034 802391 804689 846838 865447 827782 914298 1926371 2018136 1250278 1067062 684153 669578 811803 808798 839455 852422 882499 891752 983902 987686 4799778 4986492 40.35 71.9 1
13:48:48 2024-01-25 633085 630670 203021 199249 315753 324821 326635 323059 215062 208902 259258 258323 296148 299355 4158615 4489646 6227919 6037152 1037873 1069807 286799 252224 262977 265687 293764 286907 285878 286929 205717 207032 701513 636462 1464399 1410943 432614 428839 625422 627300 779697 755638 801326 811745 852197 856541 823359 918233 1932883 2026176 1232623 1054090 681233 673742 808358 802488 842608 856460 877972 886289 984512 993975 4884307 4994365 40.35 71.9 1
13:48:49 2024-01-25 638418 630821 203630 199570 315753 324821 326812 324498 214726 209737 258930 259904 295847 297635 4161582 4484405 6218540 6027719 1027140 1066768 286990 252189 262243 265687 292962 286580 284969 287954 205248 206414 697034 641723 1488649 1401723 433843 428839 623615 631394 775186 754264 805891 811745 844705 856469 830245 920886 1926959 2041158 1250278 1054231 686639 672754 804904 802488 846271 853943 875814 889603 994505 988229 4827955 5001492 40.35 71.9 1
13:48:50 2024-01-25 633021 630830 203590 199105 315893 323835 326811 322534 214691 209082 258893 259473 294973 299283 4158615 4414889 6256055 6018287 1024041 1069046 292564 252189 263047 264468 293856 285627 285748 286266 205717 205032 704499 641265 1459184 1416140 433843 428781 626846 629084 772753 758461 802354 802342 845338 863053 827782 909999 1923636 2019444 1274479 1066194 684153 671002 808931 806399 839455 852422 878633 890346 984440 984895 4774174 4992127 40.35 71.9 1
13:48:51 2024-01-25 632089 631901 202990 199700 315340 322853 325826 322760 214991 208902 259222 258289 296544 297960 4162040 4483584 6224240 6027719 1037835 1068286 287238 252189 262793 265280 292275 286468 285227 286705 205248 204713 707859 636249 1446195 1410943 432614 428839 625422 627300 779733 755675 801897 811745 852800 856541 823359 919576 1935631 2026446 1259873 1053340 681233 672754 807214 802488 842608 856460 879565 886289 984745 991833 4890531 5003717 40.35 71.9 1
13:48:52 2024-01-25 637211 629489 203630 199283 316005 324327 326812 324042 214506 209082 258930 259870 296544 297635 4162040 4481195 6218540 6027719 1028403 1068286 288861 252154 262788 265280 294177 286244 284684 288398 204924 205032 698527 641723 1444954 1401686 433535 428861 623545 631878 775149 753585 804102 810594 846875 856505 829656 920886 1932883 2041429 1252197 1052367 686639 672791 802622 804199 847472 853342 874494 887553 992421 988265 4834854 5003717 40.35 71.9 1
13:48:53 2024-01-25 638320 630830 203764 199257 316101 321839 326776 324042 214621 210065 259149 258358 296809 299778 4162040 4424357 6237298 6018287 1019083 1066768 288539 252189 265530 265280 294098 285076 286902 287615 205248 205706 680963 641723 1473248 1409710 433535 428781 626471 630948 774948 756817 805891 802342 846671 862976 830245 913610 1923724 2023041 1252197 1066652 686639 671478 807214 806737 843802 853626 878938 889713 988230 984895 4755417 4994365 40.35 71.9 1
13:48:54 2024-01-25 633095 631272 202990 199878 315214 322983 325862 323059 214691 209082 259149 258289 294783 297491 4162040 4474464 6228699 6027719 1040922 1068206 287095 252929 263964 265687 293409 285004 286619 287597 205068 205032 707112 636703 1472401 1409710 432001 428875 626581 627300 779733 756817 801897 809445 850585 861496 822959 916817 1932956 2021251 1232623 1057380 681233 674255 810654 802342 841380 856460 877972 885621 985570 993040 4877340 5001492 40.35 71.9 1
13:48:55 2024-01-25 636723 629493 203021 199565 316005 324592 326812 324042 214621 209048 255146 259473 294303 298979 4158615 4486138 6225876 6024222 1022003 1066456 288861 252224 263047 266278 292516 286280 284649 288012 205068 205066 697034 641723 1456006 1408708 433843 427636 622562 631878 775149 753729 806464 811745 845100 856239 830245 920923 1932883 2042782 1274479 1056591 686639 670784 806048 802342 845671 856042 877062 890947 992663 989393 4825449 5001492 40.35 71.9 1
13:48:56 2024-01-25 631912 630830 203621 199079 315183 322853 325528 322271 214831 208902 258783 259112 293894 299174 4155650 4407856 6254381 6019109 1023619 1069807 288657 252084 263012 264221 292848 284969 285441 287054 205105 205351 700020 641445 1464668 1414955 433843 428781 627471 629830 773849 758461 804710 802342 843185 865483 829031 911987 1923636 2016705 1250278 1066301 685129 670527 808358 805829 841245 852422 878670 890346 984781 984895 4775010 4992127 40.35 71.9 1
13:48:57 2024-01-25 632125 630830 202985 199739 316001 322853 326550 323059 214726 209082 258783 258075 294338 297239 4158615 4479679 6233237 6028528 1037835 1069046 287095 252859 262610 265280 292275 285878 285169 286526 205284 204998 703193 638067 1469491 1409710 432504 428875 625250 626116 779733 756407 802468 810594 851864 860835 821759 920771 1932883 2023041 1231917 1050833 681233 673266 808931 801919 842971 856532 878633 885658 985570 990377 4884709 4992692 40.35 71.9 1
13:48:58 2024-01-25 636838 629493 203946 199253 316005 324363 324974 324042 214621 209590 259113 259473 294794 300493 4158339 4476626 6226402 6020871 1019008 1069046 287759 252049 263820 264432 293558 286683 284570 287738 204963 204998 697034 641723 1481523 1406946 435077 428781 622121 629019 774676 753159 806427 811745 846298 856505 832605 920886 1932846 2041429 1275193 1057343 685129 671478 804904 804616 847472 854833 875777 887184 990482 990670 4822004 4990096 40.35 71.9 1
13:48:59 2024-01-25 631014 631018 203911 199184 315148 323308 327274 322760 215027 208721 259149 259473 294269 300699 4161582 4404853 6263606 6018287 1024041 1066768 288621 252049 263380 264397 293813 285806 285365 285107 205611 204998 704499 641723 1459931 1416967 433806 428781 627471 629084 774948 758961 804636 804807 845570 864282 828994 911298 1923636 2016705 1250278 1068484 684641 670527 810654 807007 842129 852386 881208 892321 986969 987686 4784409 5012429 40.35 71.9 1
13:49:00 2024-01-25 631641 631272 203025 199670 315992 322853 325791 323705 214991 209013 259185 258289 295660 297563 4164552 4466622 6225876 6028528 1037835 1069046 287095 253212 264711 264432 291863 286719 285045 286293 205647 205568 694203 635466 1453608 1409942 432810 429121 623885 627300 780473 756407 801897 811745 852467 856505 823505 920886 1926996 2028789 1234506 1053927 681233 673386 807214 804199 842571 856424 880820 886289 986269 992534 4894952 4999254 40.35 71.9 1
13:49:01 2024-01-25 638586 629493 203594 199218 316005 324556 326812 323646 214621 209082 255724 259870 295245 297599 4161582 4479567 6225876 6032838 1020809 1066768 287940 252707 266397 264432 292027 286719 284499 287822 204783 205494 697034 641723 1464881 1405709 434966 429996 622121 629019 774948 753159 807074 811745 845699 856505 833789 920886 1929111 2041429 1258829 1058885 685129 672431 804904 804616 846271 854833 877025 891583 990519 988192 4811352 4999254 40.35 71.9 1
13:49:02 2024-01-25 632886 629493 203906 198906 315624 323308 326812 322760 215027 208687 259076 259043 293416 299029 4155174 4395581 6254174 6018287 1025853 1069046 288382 252049 265273 264397 293373 285958 285014 286271 206117 207032 703006 641723 1455663 1415869 433659 428781 627026 627005 772753 758765 804065 804083 845606 864192 827782 912923 1926371 2016705 1250278 1067861 684153 670527 809505 807007 839455 853626 881208 890434 985570 986289 4784409 4982892 40.35 71.9 1
13:49:03 2024-01-25 631158 631012 202946 199218 316001 323799 325791 322498 214691 208902 258966 258254 294303 297383 4155650 4479033 6234444 6027719 1037835 1065973 287059 252824 264711 265209 291823 286719 285370 286503 204963 206741 713457 635466 1453636 1408943 432307 431215 623885 627300 779697 756222 801326 811169 851864 856505 823359 920649 1926996 2025912 1234506 1053340 681233 672718 807214 802488 841380 856388 880193 886289 985570 992534 4884307 5001492 40.35 71.9 1
13:49:04 2024-01-25 636728 631003 203594 199249 316005 324327 326812 324006 214656 209082 255507 259870 295245 297275 4164552 4486068 6224316 6028528 1022003 1066768 288621 252049 266397 265475 292445 286280 285142 287859 204924 207032 695307 643562 1454903 1406946 433843 430910 621736 629056 774948 757837 807037 811745 846298 856505 830245 923311 1931473 2041429 1248359 1057211 686365 672431 804858 802306 846271 856042 877062 890237 993367 988192 4821068 4992127 40.35 71.9 1
13:49:05 2024-01-25 632848 630088 203585 199223 315148 322817 327505 322045 214796 208756 258747 259078 296154 300026 4152688 4396124 6263606 6023412 1025580 1068772 287845 252049 265837 264327 294027 285900 284857 286705 206187 207032 700020 639892 1453704 1417757 433843 429242 627026 628637 773849 759034 802354 805865 847437 863219 827745 915288 1922349 2016705 1268610 1070828 684641 669578 809505 807007 839455 852386 881208 890346 984173 984895 4799778 4990284 40.35 71.9 1
13:49:06 2024-01-25 632573 629197 202985 199006 316001 324857 325493 322534 214726 208860 259149 258289 294303 297599 4152568 4501278 6207012 6020383 1037948 1069038 285980 252824 264711 264327 292848 286678 283595 287954 205104 206886 703006 632291 1444750 1405709 432001 429546 622012 627300 777419 754264 801326 811745 853071 856469 824125 924098 1932513 2032235 1238273 1050346 683036 672908 804904 802488 845072 855182 878312 886289 986175 992534 4881882 5008821 40.35 71.9 1
13:49:07 2024-01-25 638409 629493 203625 198004 316005 324556 324974 323383 214286 209785 259113 258289 293416 300372 4152688 4477229 6224316 6028528 1016175 1068090 287095 252824 265837 263887 293884 285770 283631 287859 204924 205032 692364 638979 1443007 1405709 433228 427571 622012 629092 772753 753659 806153 809445 846298 861423 829582 920074 1930103 2032235 1232623 1058720 685129 669541 802622 808225 847472 852386 875777 890383 990519 990633 4811152 4992127 40.35 71.9 1
13:49:08 2024-01-25 633787 631277 202994 198047 315183 322328 325265 324006 214506 208443 253601 257861 296154 300736 4152688 4438583 6212506 6027719 1028324 1068090 285423 252824 265273 264256 294126 284995 285169 287688 204601 205032 686664 633862 1442678 1418149 431390 428175 626544 627300 774948 756246 802468 804652 853071 862976 823359 914298 1929125 2007499 1240156 1063416 681233 671002 808358 802306 841343 854833 880005 891583 981314 989232 4816043 4990096 40.35 71.9 1
13:49:09 2024-01-25 638491 631458 203046 199253 315144 322853 324974 324992 210806 209082 259185 257468 294269 297599 4158615 4534394 6183147 6024721 1036428 1066768 285414 253212 265085 265103 293080 286052 283631 288622 204566 205066 704499 635011 1446067 1401723 431937 429996 622012 628131 777455 752476 801326 811745 849346 856469 825329 922892 1937007 2032235 1249573 1051093 684641 673742 802622 802488 848073 856460 875814 886289 990519 991096 4847528 4990171 40.35 71.9 1
13:49:10 2024-01-25 638409 630830 202985 199079 316614 322328 326812 324992 210806 209556 255577 258323 295218 297239 4152688 4465196 6215412 6023134 1021272 1066768 287459 252824 265085 265068 295026 285379 284934 288066 204601 205671 681698 641419 1444610 1407708 432614 428781 626177 631695 773849 756407 805854 805865 844973 863932 830245 915477 1929111 2025912 1234506 1064784 686639 670807 804904 808225 846271 847591 877062 892719 989044 984895 4760586 4986317 40.35 71.9 1
13:49:11 2024-01-25 639905 630565 202666 199866 316014 323308 325265 324042 214621 210065 254641 258254 294748 297491 4155650 4504960 6169457 6029546 1027009 1066010 288048 252119 263891 265103 292232 286101 284911 287549 204700 205066 688319 641723 1428591 1396463 432614 428674 623885 631732 777455 755334 802391 811473 846875 856541 829031 920886 1935631 2035614 1236390 1053340 686639 672754 802622 802488 848073 853979 871935 888856 993367 990397 4811389 4994365 40.35 71.9 1
13:49:12 2024-01-25 634612 629493 202950 198941 316005 321839 325826 322844 211276 209082 254641 259614 293859 297239 4155650 4408566 6220478 6015757 1019083 1066768 288012 252084 264711 264291 293195 284862 286280 286351 204924 205066 692548 641419 1448449 1409942 433843 429850 627471 632672 774398 759034 805854 804622 846298 863012 830245 914169 1923084 2018136 1232623 1066652 686151 671002 808087 806436 842571 852422 876104 890568 984781 984895 4765611 4992127 40.35 71.9 1
13:49:13 2024-01-25 631949 630384 202981 199883 315365 322364 325826 322760 214471 208902 259113 258254 296363 296582 4152688 4469761 6207012 6033866 1037911 1068286 286374 252824 264711 265475 292098 285766 285227 286669 205284 206767 700020 636249 1473727 1409942 432614 429212 625693 627079 779587 756780 802468 810594 851864 861459 822959 917506 1927107 2024205 1232623 1054090 681233 673742 809457 801919 840748 856532 879882 885658 983744 992534 4867962 5004582 40.35 71.9 1
13:49:14 2024-01-25 636732 629489 202954 199288 315780 323835 324685 324042 214656 209082 254641 259508 294303 297527 4158615 4469717 6201828 6026071 1028516 1066010 288454 252824 264300 265510 293409 285699 284356 287656 204889 205852 697034 640807 1433772 1395699 432614 429449 623615 631878 779364 755870 804673 811745 847437 856577 830208 921578 1935631 2035344 1249573 1053340 687616 672754 802477 802306 845671 856042 876438 888856 994505 988192 4818562 4995689 40.35 71.9 1
13:49:15 2024-01-25 632047 630375 203025 199075 315897 322853 325826 322045 214691 209048 255146 259473 295883 299065 4152688 4395581 6229804 6025230 1021965 1066768 288336 252119 265461 265103 293678 285770 286132 286231 205248 206414 680963 641723 1485961 1410943 433843 429388 627325 630465 774948 760146 806464 804083 846570 865686 830245 913610 1923724 2017008 1252197 1068170 686151 671478 808358 806399 842608 852422 878596 890346 986640 984895 4764796 4988568 40.35 71.9 1
13:49:16 2024-01-25 632886 630830 203016 199883 315789 322817 325826 322534 214656 208902 259113 258254 295007 297282 4152688 4453856 6197579 6026787 1034421 1071631 286709 252859 264442 264327 291823 286575 284756 287624 205717 204713 705992 634439 1461020 1410943 432307 427698 624770 627300 779550 756407 802468 811745 854280 856541 822922 922272 1926996 2026483 1234506 1051093 681233 672431 807214 804199 843839 855218 876068 888819 986175 994011 4883525 4990284 40.35 71.9 1
13:49:17 2024-01-25 637930 629224 203630 198039 316005 324327 324974 324727 214321 209082 259113 258289 295280 301198 4158615 4468830 6201828 6029546 1017590 1066768 287131 252119 265842 264071 295419 286101 283489 287882 204601 205032 696475 638067 1455856 1408432 433228 428478 622121 629129 773936 754047 804673 809445 848026 861496 829619 920657 1927365 2028789 1232623 1056949 684690 669578 802622 809137 847472 852422 875814 891692 991960 982597 4798289 4992127 40.35 71.9 1
13:49:18 2024-01-25 632360 631277 203590 198802 315880 322530 326812 323778 211572 208937 253956 257503 295245 300965 4158615 4444437 6220478 6025230 1027781 1066768 286302 252119 263714 263887 293678 284933 284356 287001 204889 204395 700332 633649 1462918 1418945 433228 428478 625250 627300 773936 756407 802468 804689 853071 864228 822922 914298 1929111 2007500 1240156 1063514 681233 669578 808931 805766 840190 854833 881171 887823 981351 987686 4816043 4990096 40.35 71.9 1
13:49:19 2024-01-25 638358 630830 202981 199210 316005 322817 324974 324992 210806 208902 259185 257468 294338 297275 4152688 4525395 6188448 6034703 1037390 1068286 285414 252894 264711 264891 293678 285895 283489 288766 204601 204998 707485 634163 1456078 1406428 431133 429996 622121 629346 779108 753436 802468 813475 851188 856541 825366 923586 1938458 2035119 1243923 1051093 685129 672681 804904 802488 847472 856460 876400 888186 990519 993938 4852937 4999254 40.35 71.9 1
13:49:20 2024-01-25 640360 630646 202985 199249 316831 322256 325496 324956 210806 209702 255470 258254 294303 297239 4155174 4455487 6201828 6024380 1019083 1066312 287131 252824 265273 264291 295476 285882 284854 288734 204388 205671 694048 640807 1442274 1408432 433843 428478 625213 631661 773301 756370 804636 809372 846838 865766 830208 917469 1929111 2027350 1232623 1060392 686598 669541 804904 809372 848073 852349 877025 893036 990482 988385 4750205 4982892 40.35 71.9 1
13:49:21 2024-01-25 635820 631277 202950 198872 316101 322292 328054 323478 214921 209082 253566 257400 295904 299990 4149249 4460943 6229500 6020066 1035904 1066312 286656 253601 263891 264327 293877 284755 285227 286965 205034 205032 719616 634102 1491213 1408432 431937 429692 627471 629978 776832 761685 801326 806436 854886 865803 824530 918216 1929218 2013847 1216676 1060392 683178 672754 810654 802488 842571 856424 882462 886289 984173 982634 4834854 4989876 40.35 71.9 1
13:49:22 2024-01-25 640138 631272 202946 199709 316005 323535 326812 324006 214736 210030 255001 258254 294338 297455 4158615 4515339 6179852 6014893 1029352 1066387 288418 252824 263927 265510 292946 286065 284321 287607 205034 204998 698527 641265 1433465 1396463 433622 429744 623885 632326 779733 755734 805854 811745 848036 856541 830245 923300 1938384 2041392 1249573 1051581 688595 673230 802622 804770 849058 855785 874494 889490 994777 991096 4819212 4995689 40.35 71.9 1
13:49:23 2024-01-25 632751 629493 202994 199210 316001 323882 325826 322402 214806 209048 255001 259619 295209 300493 4152210 4402022 6211153 6005406 1018730 1066657 288102 252119 265273 264327 293821 284893 286101 286526 204746 205820 679492 641265 1449546 1408943 433622 430605 627471 630911 774487 757888 808788 804807 845570 865447 832014 913610 1919839 2016705 1252197 1069691 685129 671478 809505 806971 841842 852386 880544 891720 986969 986987 4778421 4982892 40.35 71.9 1
13:49:24 2024-01-25 632881 629489 202985 199257 315969 322817 325756 322498 214656 208721 259479 258220 294064 297275 4155174 4469761 6210890 6024380 1039625 1066312 286714 252824 265085 265103 292232 287194 285191 286490 205538 204929 704499 635921 1444068 1409942 432970 431827 624770 629084 780839 756407 802393 811745 853071 856541 825198 922235 1926959 2028789 1234506 1053745 681233 673386 808931 804770 843802 856460 880820 887553 984745 993975 4884307 4992127 40.35 71.9 1
13:49:25 2024-01-25 637410 629489 203012 199257 315350 324821 326812 323970 211587 209048 259149 259870 296995 297275 4158615 4477079 6197655 6014893 1020556 1065862 286987 252049 263749 264327 292784 287207 283887 287940 204746 205534 699087 641723 1510945 1406946 434966 429996 623003 629056 774948 755808 809262 811745 846298 856505 832605 922197 1931857 2041429 1251004 1058720 685129 671478 806048 806971 847472 857253 877062 889044 990482 988192 4812610 5012429 40.35 71.9 1
13:49:26 2024-01-25 629338 631901 203880 198591 316005 323535 327274 322988 215142 208361 259113 258289 295946 300238 4149249 4398597 6239129 5990477 1024698 1066312 287832 252084 265837 264291 292848 285663 284964 286088 205718 204895 701513 639892 1456090 1419156 434768 429996 626681 629084 773849 760065 806945 807044 848109 865154 827159 919715 1922349 2013847 1264698 1063416 682415 669541 811805 808152 839455 854229 884422 891613 981351 986987 4816043 4990284 40.35 71.9 1
13:49:27 2024-01-25 633988 630830 202946 199214 316005 324784 324974 322593 214921 208804 253566 258040 294303 297599 4152210 4485839 6197579 6003299 1037390 1068702 286074 254855 264711 264327 292982 286575 283453 288575 205070 204929 704499 632291 1441938 1405709 432271 431142 623444 629084 777419 754658 802193 815210 853071 856469 822922 923624 1937007 2032235 1238273 1049599 684153 673386 804904 802488 846271 856460 879565 886289 987608 993236 4874024 4999254 40.35 71.9 1
13:49:28 2024-01-25 640286 629484 202703 198039 316101 322817 324974 324727 210806 209048 258880 258254 294269 299627 4155174 4461422 6197655 5990398 1018141 1066657 287445 254495 264711 264291 295269 284826 284756 287999 204388 205568 688686 639892 1469218 1406946 432970 428599 626581 631805 772753 756407 805854 809397 845606 863932 830245 919415 1929125 2025912 1232623 1062504 686639 670256 804904 808761 847472 847555 877062 892957 990482 986987 4738309 4972230 40.35 71.9 1
13:49:29 2024-01-25 633021 629006 202591 199975 315620 321803 327274 322988 214585 209013 259113 257468 295868 297248 4155174 4464120 6201828 5994669 1034421 1066657 285980 253531 264114 264327 293917 284862 285240 286965 205169 204929 688319 632523 1453440 1408943 430633 427302 627434 630426 776796 757888 800149 809397 854886 865154 824530 916908 1931857 2013847 1233697 1060392 683178 672718 810654 802488 841842 856460 881208 888819 984173 990633 4832348 4982892 40.35 71.9 1
13:49:30 2024-01-25 641002 629489 202919 199561 316005 322817 326812 323742 211424 209883 254245 260211 294303 297275 4152210 4520986 6155201 5994669 1027047 1066312 287868 255162 263968 265732 292642 285685 284356 287405 204746 205888 664780 641265 1464576 1396463 432614 429581 624623 632590 779108 756407 802354 811705 850512 856577 827782 920886 1935631 2035119 1245806 1057903 686639 674218 804904 802488 848675 856460 874456 886289 994777 992534 4807920 4995689 40.35 71.9 1
13:49:31 2024-01-25 636502 629489 203915 199214 317308 320865 325826 323514 211536 209702 254820 258289 293825 297239 4143336 4405411 6228850 6002755 1016803 1066387 288310 254136 265388 264291 293231 284862 285263 286302 205070 207288 695541 642341 1454920 1410943 433843 429692 628945 630911 774948 760110 807037 804807 848431 865523 830245 912601 1923599 2017865 1250278 1066194 685129 671002 808882 807007 842571 853626 878596 890346 987302 984859 4759610 4961552 40.35 71.9 1
13:49:32 2024-01-25 629338 631012 202981 199883 315744 322554 325756 322009 214585 208721 259479 258254 296264 296331 4146292 4460488 6192502 5994669 1036466 1066657 287086 254855 263559 265103 293231 284884 285267 286965 204890 206633 688319 636212 1444636 1407944 430974 428839 628945 630874 779108 758998 800186 808225 853863 863932 825329 918254 1929111 2023041 1234506 1059638 682691 673742 810079 801350 839455 856460 881208 886252 985570 988229 4844260 4986492 40.35 71.9 1
13:49:33 2024-01-25 638238 629489 202635 199249 316005 323571 324974 322988 211607 209082 254245 258323 296336 297000 4152210 4495922 6183177 5995502 1027781 1065105 287908 255615 264332 265404 292669 285699 284791 287037 205034 205888 669194 641723 1451935 1396463 432614 429496 623702 632627 779071 755734 804102 811745 851644 856577 828994 922197 1938384 2035119 1257954 1051581 687616 673742 802622 802488 848675 856460 874494 887553 993122 992534 4822004 4999254 40.35 71.9 1
13:49:34 2024-01-25 635974 629489 202981 199223 316005 320865 325791 323742 211100 209702 255110 258289 295939 297635 4152210 4411839 6211153 6002755 1019742 1063747 288752 254855 265462 264997 294162 284862 286226 286562 205105 205534 700020 641723 1458063 1409942 433843 427564 627323 634024 774800 758998 807074 804689 846041 868723 832014 914298 1923599 2021608 1186492 1066652 686639 671478 807214 806737 843205 854229 877935 890462 988934 984895 4755417 4975778 40.35 71.9 1
13:49:35 2024-01-25 631195 630375 202954 199878 316005 322266 325791 322534 214771 209048 259113 258254 294269 297000 4155174 4453940 6201828 5994669 1035379 1065292 286987 255398 263745 265812 294403 285067 285263 286526 205105 205248 699461 637747 1444143 1409942 432001 430118 627471 628936 781235 758424 801326 809408 851827 863823 825329 919344 1932956 2023041 1232623 1059638 683178 674218 810654 802488 839455 856532 883755 886289 984173 990360 4839186 4992127 40.35 71.9 1
13:49:36 2024-01-25 635825 629489 202954 199283 316005 322530 326812 323514 214621 209048 254604 259473 294064 297009 4152688 4467300 6201828 6003299 1027047 1062957 288824 254964 264638 265626 292883 285735 284476 287441 204746 205248 719616 641723 1466018 1399736 433843 430118 623885 632577 779364 756407 806427 811745 847437 856433 832014 923586 1935631 2039764 1245806 1054090 688595 674255 804904 804585 848675 856424 875814 887828 996189 992534 4825449 4982892 40.35 71.9 1
13:49:37 2024-01-25 632811 629493 202985 198941 316005 322590 325826 322009 214656 209082 255110 259078 294303 298993 4155174 4402022 6206733 5977608 1020155 1066876 292564 254136 265388 265342 293671 285663 285227 285887 205141 205391 700020 643283 1462094 1414955 433843 429692 627114 630278 774837 761223 806427 804689 847437 868759 830245 913981 1923636 2018136 1274479 1066264 685129 671478 810654 807007 841343 854229 882499 892957 984745 989932 4771602 4986317 40.35 71.9 1
13:49:38 2024-01-25 630229 629493 202985 199565 316001 322853 325566 322009 215027 209048 259113 258220 293859 297239 4149249 4470126 6197655 5994800 1034948 1065292 287036 255001 265200 265369 291992 286575 284827 286235 205141 205391 703566 637747 1456033 1409710 433228 429478 623885 627005 782299 758232 802468 811745 853071 860835 825703 922235 1932883 2025912 1231917 1050796 681233 672207 808358 802269 844801 856460 878596 887553 984745 993225 4881131 4997632 40.35 71.9 1
13:49:39 2024-01-25 636838 629493 203946 198902 316005 324327 324974 324006 211572 209048 258893 258254 294309 301344 4151934 4467300 6201828 6014893 1018290 1062168 287733 254136 266214 264221 292862 286575 284321 287037 204782 205425 697034 643562 1493336 1407708 435077 429996 622562 629056 774487 754658 808223 811745 846298 856577 832494 922929 1929218 2041429 1238763 1056591 686639 672431 806048 805829 848675 856042 877062 889044 990519 988265 4809170 4990284 40.35 71.9 1
13:49:40 2024-01-25 631088 628781 203906 198911 316005 322817 326812 322045 215027 208687 255543 258323 292600 300026 4149249 4395581 6243133 5977608 1021198 1063783 288192 251978 266025 264221 294162 286029 284827 286030 206079 204929 701513 639816 1456419 1416967 435386 429692 627026 629084 774676 761113 804636 805829 848073 866064 829435 914298 1923636 2013847 1248359 1068170 684153 669578 810654 807044 841694 852422 882499 892994 984173 987686 4783553 4982761 40.35 71.9 1
13:49:41 2024-01-25 630266 629489 202950 198911 315556 323835 326812 322795 214876 208431 258966 258254 293859 297599 4149249 4460275 6210670 5994707 1034948 1063747 286835 252189 264601 265404 294156 286248 285227 286123 205141 204787 697034 636489 1444335 1409710 433117 430204 625693 629084 781946 758484 803612 811745 853071 861459 827192 920231 1926959 2023041 1261073 1054090 681233 672754 809505 802488 842965 856532 879919 886289 984745 994011 4867685 5005259 40.35 71.9 1
13:49:42 2024-01-25 636465 629489 202985 199253 316005 322495 324974 323383 214585 209048 255110 259473 294303 297239 4158615 4467300 6197655 5994707 1019392 1062204 292564 251768 265837 265183 292232 286468 284214 287567 205105 205568 691261 643562 1448677 1407708 435695 429067 623003 630911 775186 755808 810523 811745 843185 861459 833975 923262 1931473 2039982 1261727 1058533 685129 671002 804858 807044 848073 854565 877062 892321 993367 989625 4809175 4986317 40.35 71.9 1
13:49:43 2024-01-25 631949 629493 203906 198911 315148 322554 324974 323514 214732 207746 259149 258289 294380 301344 4152688 4410844 6248455 5977608 1024934 1065328 287324 252189 263820 264186 294020 287752 285120 287037 205754 204611 708978 636833 1482538 1418709 435386 429996 625693 629084 773849 760414 806370 806436 851827 862976 825366 915251 1923636 2010995 1232623 1063910 681233 669578 811805 807044 839455 853979 885126 890475 981351 987686 4809170 4975778 40.35 71.9 1
13:49:44 2024-01-25 636732 629929 202950 199114 316001 324291 324974 324042 214656 208396 259258 257861 294303 297635 4152688 4513450 6192502 6003299 1034247 1063783 286396 252189 262243 264221 294615 286503 283987 287521 205105 204787 711964 632291 1453652 1408708 432467 430605 622455 628637 778556 754658 801636 815210 854280 856505 822959 924796 1935631 2029356 1238273 1049599 683389 670784 806642 802488 846271 856460 877062 886289 986212 994011 4867045 4992127 40.35 71.9 1
13:49:45 2024-01-25 637921 629489 202990 198009 315183 322817 324974 324498 210806 209345 255110 258254 293450 299947 4149249 4464714 6197655 5990435 1013191 1063783 286835 252154 267789 263781 294055 285592 283418 288292 204424 205248 692548 638979 1474447 1405709 433117 428405 623444 630948 772753 754733 806706 807023 845570 863932 830245 915100 1926371 2023041 1232623 1060119 686639 668593 804904 809372 847472 847555 878938 892321 989781 984895 4750205 4982761 40.35 71.9 1
13:49:46 2024-01-25 634238 629484 202635 198937 315915 321803 326812 323023 214436 208804 259149 256686 295660 299645 4149249 4451216 6197579 5994707 1032034 1063532 285561 252964 263591 264432 294055 284683 285231 287509 204926 204963 697034 632291 1458149 1409710 430899 429996 627471 629978 777455 759034 801677 809397 854886 862940 825925 916945 1927093 2010995 1252586 1060392 683178 672754 810654 802488 841842 856460 881928 886289 983476 982634 4827955 4982930 40.35 71.9 1
13:49:47 2024-01-25 639905 630565 202447 199292 316001 322817 324974 323023 210806 209737 258844 257861 294303 297246 4149730 4517485 6155754 5990435 1026054 1061982 291849 252224 263777 265280 293124 285708 284680 287284 204963 205888 671654 641723 1446195 1396463 433791 432133 625656 632774 778593 756407 804673 811560 848109 861423 830245 923586 1933812 2035614 1256035 1054090 688105 676753 802622 802488 848675 856496 874531 888856 994777 992571 4824944 4990171 40.35 71.9 1
13:49:48 2024-01-25 634657 629048 203585 199118 316005 321839 325826 323023 214656 209590 254782 258323 295010 299319 4152688 4414126 6211153 5990435 1019016 1063783 286315 251978 262645 264468 293571 284719 285191 286992 204998 205888 662452 641723 1445615 1409710 433806 430605 627434 632289 774948 757925 807074 807023 846802 864837 832014 914169 1929424 2021608 1242040 1066307 686639 672247 807214 805829 846271 854833 878596 890383 989080 984859 4743425 4986317 40.35 71.9 1
13:49:49 2024-01-25 632848 629493 202627 199744 315183 320901 325826 323023 214656 208902 255143 258254 296780 297036 4149249 4463897 6201828 5995230 1034754 1063783 286723 252964 263777 264503 293465 284719 285120 286656 204998 205603 697034 633424 1464099 1409710 431170 431215 629218 628983 779733 760146 800186 810550 854280 863932 824161 916166 1933320 2021608 1211911 1060392 683178 673275 810654 802488 840153 856496 882499 888543 984173 988229 4825261 4990284 40.35 71.9 1
13:49:50 2024-01-25 638089 629489 202954 199661 316001 322853 326812 323059 214321 209117 255110 258289 293859 296582 4152688 4493000 6193150 5994468 1024848 1062993 288310 252189 267752 264503 293764 285592 284285 286893 205383 205568 698527 641723 1450914 1399443 433843 431827 623885 632810 777455 755734 807074 813632 848666 856541 832014 922929 1938010 2038537 1250278 1050833 687616 673165 804904 802306 848675 855218 875814 889690 994777 991133 4812605 4985013 40.35 71.9 1
13:49:51 2024-01-25 631158 628599 202981 198945 316005 322590 325826 322045 214656 209117 254281 259433 294380 297635 4149249 4395581 6220478 6002755 1016840 1063783 291673 251768 262278 264247 293167 284866 285793 285980 204785 205785 686847 641723 1450792 1409710 435077 430945 627471 631394 774948 759071 807074 807023 846875 865483 830245 914298 1926543 2017279 1252197 1066652 686639 671478 807214 807007 843839 854229 877972 892359 987608 984199 4755417 4986040 40.35 71.9 1
13:49:52 2024-01-25 631986 629493 202946 199879 316005 321803 327737 321973 211868 208687 255470 258035 294234 296510 4155174 4447459 6197579 6011329 1036466 1063740 286799 252154 264524 265245 292000 285993 285120 286181 205145 207032 700020 635921 1462832 1409710 433388 432906 627434 629941 780802 756744 804185 811705 852924 862640 824125 919502 1935223 2025912 1232623 1054090 681233 674218 810957 802488 843039 856496 880507 886252 985570 992534 4867045 4989876 40.35 71.9 1
13:49:53 2024-01-25 636048 628568 202985 199188 316001 323799 324974 323023 210806 209048 255470 259439 295216 297239 4145795 4463897 6200825 5994669 1022003 1063495 286312 254100 262793 264468 292587 287104 284325 287702 204927 206886 697034 641723 1440844 1404427 435695 431827 623775 633573 777152 755334 808835 814053 848518 856505 832605 923586 1931084 2044326 1252197 1054090 688595 672718 808358 804010 846271 855146 878938 891583 993367 990360 4810072 4975740 40.35 71.9 1
13:49:54 2024-01-25 631083 628568 203555 199045 317525 322781 325756 321973 215027 209013 255507 259043 294345 299319 4149249 4395581 6220478 6002755 1016803 1063495 292564 254675 264893 264397 294590 285570 286003 285945 204963 207032 692556 641723 1451768 1413726 435077 429996 629218 632222 774948 761223 807037 804046 848703 865537 830171 913906 1923084 2019569 1250278 1066194 685129 671478 811229 807007 843039 854833 881171 891613 986969 984895 4769016 4991362 40.35 71.9 1
13:49:55 2024-01-25 631163 629489 202954 199818 315739 322292 325756 322009 211868 208721 255470 258220 295001 297000 4149249 4464045 6192502 5994669 1036466 1063495 286920 254855 263591 265245 292445 285031 285120 286181 204927 206741 698527 635921 1454002 1409710 432504 432133 627434 630874 781392 758388 802468 809408 853539 864576 825293 917469 1929770 2025912 1234506 1057343 682205 674732 811842 802488 841842 856532 883090 886252 984871 991096 4853666 4986455 40.35 71.9 1
13:49:56 2024-01-25 636281 629044 202950 199223 315735 323763 324974 323023 211389 208902 254245 259439 293381 297527 4145795 4470886 6193150 6002755 1017628 1063740 287845 251382 263012 264432 291414 286039 284263 287297 204783 207314 697034 641723 1466716 1405709 435695 431215 623334 632222 777152 754227 809411 811745 846671 861518 832605 922892 1929111 2042353 1131558 1053158 686639 672908 807121 804652 847472 857253 877062 890873 993096 988229 4813510 4986317 40.35 71.9 1
13:49:57 2024-01-25 629265 628563 203550 198872 315753 322781 324721 320999 214991 208687 254820 258323 295602 297239 4139884 4386309 6220478 5993376 1018253 1063710 292492 251417 262977 264212 293373 284933 285459 285107 204963 207314 698527 641723 1444209 1414955 435077 429996 628945 630874 774911 760648 805854 804083 846802 868833 830134 914261 1919839 2017225 1250278 1068170 684153 671002 810610 807007 841842 854229 881208 891743 986697 986987 4771602 4968602 40.35 71.9 1
13:49:58 2024-01-25 630410 629489 202950 199223 315200 322554 327274 322009 214621 208721 255001 258220 294048 297491 4143336 4457319 6205752 5994707 1036466 1063740 286835 252189 267752 265280 291441 284933 284934 286186 204998 206924 700020 636870 1441513 1409710 433117 432439 627162 629941 781584 758388 803612 810594 852800 864576 824672 918158 1931857 2025039 1232623 1055593 681233 674218 810654 801919 841842 856496 881208 885621 985998 991096 4867045 4989876 40.35 71.9 1
13:49:59 2024-01-25 635829 627675 202985 199049 314820 323308 324974 323478 210806 209048 255110 259473 294048 297239 4149249 4467449 6197655 5990398 1016728 1063740 287643 251347 263012 264468 292000 285806 283631 286974 204783 207032 705619 642341 1447516 1405709 435077 431215 624463 632222 777152 755808 808835 811745 848615 862092 833789 922854 1929111 2043531 1266654 1057211 686639 672431 806048 804616 846271 856042 877062 891546 993800 988192 4806638 4989876 40.35 71.9 1
13:50:00 2024-01-25 628340 629224 203025 198902 315712 322817 326812 321070 214841 208396 254641 258289 296098 299283 4149249 4386309 6220478 5993376 1019016 1063710 287850 251382 262793 264212 292642 284933 284934 286016 205431 206271 701513 641419 1462297 1413726 435077 429996 629876 630874 774874 761187 806427 804046 846570 868723 830023 914224 1919839 2017990 1252197 1068170 684641 671478 809505 806971 841842 854229 881208 891650 986567 984895 4769016 4980497 40.35 71.9 1
13:50:01 2024-01-25 629037 629489 202910 199257 314427 322781 327505 321070 214771 208396 255110 257827 294492 296820 4145795 4460488 6192502 6002755 1035725 1063747 286360 251978 263964 265245 292445 284933 285494 286030 204963 206742 698527 637290 1478221 1409710 433462 430011 628982 630426 781584 760176 802468 810594 852800 864576 825329 918158 1932846 2021767 1215609 1056554 681233 674732 810654 801919 841842 856496 882499 886289 986969 992534 4860079 4997191 40.35 71.9 1
13:50:02 2024-01-25 636502 629044 203594 199214 315969 322853 324974 323023 214621 209048 254820 259473 295624 297563 4152210 4467513 6192502 6002755 1023657 1069340 286277 251943 264260 265245 291823 285806 284463 287144 204819 206886 698527 641648 1434807 1401686 435077 431827 625286 633573 778257 755734 807037 811745 848073 859581 833715 922854 1929111 2041429 1165532 1054090 688105 672718 806621 804770 846271 856647 877062 891508 996189 988229 4806638 4986317 40.35 71.9 1
13:50:03 2024-01-25 631088 628326 202981 198911 316001 322554 327505 321034 214956 209013 254641 258323 295660 297239 4145795 4386309 6220478 5998473 1016803 1063747 288048 252154 263560 264212 293413 284697 285254 285392 204963 206741 678020 641686 1466251 1410906 435077 429996 629798 632222 774911 761799 807000 804046 848036 865519 830097 914224 1918108 2016705 1266654 1068930 685129 671478 809505 807007 843168 854833 880544 891743 989489 984895 4755417 4961514 40.35 71.9 1
13:50:04 2024-01-25 629329 629493 202985 199839 315524 323210 325756 322009 214585 208721 255724 258040 295316 297036 4142502 4469761 6205752 5994669 1034172 1063747 287001 252189 267789 264468 291414 285806 284934 286266 204998 206450 703006 635921 1461580 1409710 433462 430118 625656 629978 781584 758558 802468 813475 853071 856577 826729 923549 1926996 2027563 1236390 1054090 681233 672718 808931 802267 843802 856496 879845 886289 984708 994011 4872477 4990284 40.35 71.9 1
13:50:05 2024-01-25 637410 629044 203942 198634 315969 323835 324974 323742 214585 208867 255687 258254 294594 299174 4142838 4458168 6192872 6002755 1013949 1060665 287036 252189 263820 263710 294383 286481 283631 287954 204566 207032 686847 639298 1443007 1405709 435077 428745 623371 631549 774874 754547 808223 811745 846298 863932 832347 923414 1929111 2035119 1186492 1056837 685129 670527 804904 807044 848675 854229 875777 891650 993367 989661 4787827 4980497 40.35 71.9 1
13:50:06 2024-01-25 628376 629048 202981 198009 316001 322328 325531 322988 214585 208216 259516 258254 294309 300238 4139884 4417115 6233788 5998473 1023211 1063783 287122 252154 263416 263992 293821 285044 284538 287382 204889 206124 704501 637290 1463291 1421002 435077 429692 626544 628726 774911 759636 805907 806971 853071 866196 826766 915213 1926371 2010349 1231917 1066232 681233 670527 811805 805792 841073 856042 883793 890420 982743 989707 4816043 4980875 40.35 71.9 1
13:50:07 2024-01-25 636732 629489 202946 199223 316005 321839 324938 324498 210806 208867 259479 257255 295218 297527 4143336 4516123 6170958 6005406 1033509 1062957 285740 252189 267789 264432 294042 284969 282766 288359 204566 206741 700020 634102 1444887 1404427 432160 430910 622452 630874 780754 753436 802319 811745 851827 856505 827943 926106 1937081 2032235 1245806 1049227 685129 672754 804904 802488 849058 856460 875814 886289 990482 991096 4839073 4982761 40.35 71.9 1
13:50:08 2024-01-25 638320 629044 202946 198911 316101 320865 324974 324690 210511 209082 254245 258040 299209 297239 4142838 4430726 6193150 5993376 1017816 1063747 287243 252154 267825 264432 294177 284027 285405 286266 204566 205671 698527 641723 1452742 1408432 433843 430910 629255 632627 777806 760056 806889 805792 845606 865546 833516 915175 1925308 2019753 1186492 1068970 686639 671478 807214 806399 845035 854833 878596 891859 987645 984859 4750882 4973396 40.35 71.9 1
13:50:09 2024-01-25 631819 629224 202317 199700 316005 320865 327274 321651 214585 208867 255110 258040 295137 296582 4142838 4451216 6200825 6002755 1035216 1063783 286517 252189 263219 265280 293132 284165 285405 286705 204924 204855 698527 636833 1444799 1408432 431206 430244 628808 630874 779215 760717 802319 810557 852467 865154 827943 921386 1931857 2021608 1232623 1060119 683178 674732 810654 801919 841842 856532 883830 886289 984173 991096 4846739 4975740 40.35 71.9 1
13:50:10 2024-01-25 635584 628563 202954 199249 315524 322853 324974 323023 214436 209048 252815 258323 293859 297275 4149249 4460488 6197579 5990398 1021085 1062168 291946 251733 262793 264432 291414 286490 284100 287144 204924 205032 686847 641648 1437476 1406428 435695 431827 623849 632672 778257 756370 809262 814053 847500 856613 835353 924796 1931857 2041429 1250278 1056987 688071 671732 807214 804652 847472 856158 878312 889713 993367 991096 4806638 4982761 40.35 71.9 1
13:50:11 2024-01-25 629112 627675 203946 198599 315645 322817 326812 321783 212322 208687 255543 258358 293416 297239 4143336 4392458 6229804 6002755 1018932 1063747 287845 251768 263012 264247 293373 284933 284388 285392 205897 204855 698527 641419 1445872 1417757 435386 429996 627434 630426 774911 761077 808788 810550 850512 863548 828994 920112 1925308 2013847 1258829 1063416 683665 669578 811842 808798 839455 854767 885089 892957 983476 987686 4806638 4961552 40.35 71.9 1
13:50:12 2024-01-25 632089 631107 202919 198906 315783 323835 324974 323023 214806 208396 255470 257468 293859 297563 4145795 4479033 6201331 5995506 1032034 1062204 286642 252189 267752 264432 291414 286208 284029 286741 205248 204361 707485 635011 1446195 1408432 433007 430910 623885 629084 779364 757891 802356 815210 854280 856541 824125 925984 1934696 2029356 1236390 1050346 683876 671732 807214 804199 845671 856460 879565 890237 984781 994011 4867962 4982761 40.35 71.9 1
13:50:13 2024-01-25 636723 629220 203915 198902 316005 323799 324974 323514 214321 209013 254820 258289 294345 299029 4142838 4460943 6193226 6002755 1012433 1062231 286835 251978 263635 263658 292516 285806 283414 287252 204566 204998 688870 637747 1456581 1406428 435621 428781 623064 632222 774948 758377 809366 809261 848036 863932 830245 922753 1924264 2025912 1232623 1056987 688285 669578 804904 809408 848675 852422 876438 894266 992663 988385 4772423 4980497 40.35 71.9 1
13:50:14 2024-01-25 633713 630750 202946 197978 315183 321839 326812 322988 210806 208721 259479 256473 294380 300493 4140123 4448799 6192502 5994196 1028040 1063747 285049 252964 267716 263623 294063 284027 284179 287144 204601 204855 697034 632291 1453910 1411132 431060 431215 627471 630874 781727 760717 802044 809261 855492 865154 825403 919349 1933194 2025497 1234506 1058533 683178 675301 810654 801919 839455 856496 884459 886289 982779 988265 4830447 4975778 40.35 71.9 1
13:50:15 2024-01-25 636585 629229 202627 199223 316001 322817 324974 322760 211572 208804 252815 258289 294966 297000 4143336 4470848 6183177 5998473 1025580 1062775 287328 252189 263591 264503 292480 285053 284263 287144 204924 205032 664780 639892 1461852 1397116 434966 432439 623885 632664 778810 755797 808111 813401 848703 856541 830245 922929 1932463 2038009 1248359 1052590 687616 674821 804858 802306 847472 853979 877062 887828 994777 990360 4812605 4972188 40.35 71.9 1
13:50:16 2024-01-25 630929 627666 202954 198902 316005 322328 325791 321034 214656 209048 254245 258323 295602 297599 4139884 4389654 6211153 5993376 1016175 1063532 287643 251803 262208 264212 293373 284498 285441 285477 204924 205032 698527 639892 1456508 1409710 435003 430873 629255 631695 774948 760056 808375 807098 848666 865564 832605 913943 1926957 2016705 1252197 1066194 686639 673386 807214 806399 843839 854229 881208 891687 987608 984895 4750205 4973396 40.35 71.9 1
13:50:17 2024-01-25 630939 628599 202489 199570 316005 321839 325528 322009 214771 208769 255146 258040 295209 296203 4139884 4451216 6188147 5998473 1034986 1063607 286396 251978 264145 264468 291556 284498 285072 286441 204637 204395 688319 635011 1467905 1408432 433424 432439 627471 630426 781282 760717 805701 811597 852247 863932 824125 918233 1930486 2023041 1234506 1055804 681233 675264 811229 801350 841842 856532 881928 886289 984173 991096 4849204 4982761 40.35 71.9 1
13:50:18 2024-01-25 634928 627855 202628 198937 315560 322853 324974 323023 214585 208721 254914 259078 299244 297527 4139884 4457276 6188094 5994196 1021851 1060724 291813 251417 267825 264503 291414 284969 284064 286822 204601 205032 686847 641265 1452588 1402431 436281 432439 623885 632664 778257 756370 806889 814016 848703 856577 832014 923624 1929431 2035614 1250278 1053340 687616 673473 807195 804616 847472 855182 877062 890873 994777 990397 4811994 4980497 40.35 71.9 1
13:50:19 2024-01-25 629297 627707 202954 198941 316005 322328 325300 321034 214656 208902 254298 258323 299280 297239 4139884 4386578 6220478 5997013 1016803 1060724 292370 256637 267789 263658 292480 284697 284299 285512 205319 204713 705806 639892 1445044 1416748 435621 430873 629255 630426 774948 761799 808210 808651 851116 864860 828957 917987 1923636 2012531 1258829 1063151 681233 670330 811805 807044 839455 853626 883830 892719 983476 984895 4799778 4973396 40.35 71.9 1
13:50:20 2024-01-25 631014 628595 202919 199001 315080 323344 324974 322760 214471 208216 255110 257468 294380 297960 4139884 4476270 6183177 5977296 1030451 1062204 285873 251803 263964 264027 290740 285931 284299 285829 205489 204395 704499 632291 1455992 1408432 433314 432439 624623 629084 779587 756407 802356 813780 852924 861518 822922 922929 1927107 2026446 1234506 1051093 681233 671732 809494 802306 843802 856460 878596 886897 984708 994011 4874915 4983156 40.35 71.9 1
13:50:21 2024-01-25 634928 627196 202990 198997 315560 322853 324974 323023 210806 208721 254245 258358 294737 297527 4136933 4451304 6179852 5993099 1015356 1060724 286952 251417 262828 264063 290626 285659 283631 287144 205021 204679 697034 640807 1469988 1404427 435968 431179 624433 630874 776600 754584 806926 813780 847463 861518 833789 923586 1929111 2038009 1264698 1053867 686639 669248 807195 804652 847472 853979 877062 890072 992663 989661 4797232 4976945 40.35 71.9 1
13:50:22 2024-01-25 627453 627712 203016 198599 316005 321839 324974 321034 214656 208216 254281 258823 293654 297599 4127710 4392352 6229804 5993376 1021926 1061453 286835 251382 263083 264027 292962 284933 284406 286741 204927 203761 719616 635921 1463849 1417757 435621 429934 626471 629978 774948 758888 806482 806875 850403 868218 825329 915477 1918403 2010349 1236390 1064784 681233 669067 813844 808225 839455 853626 885756 891687 981351 986987 4799778 4973396 40.35 71.9 1
13:50:23 2024-01-25 634690 629044 202954 199075 315523 323835 324974 323059 214656 208396 259185 257434 295531 297527 4133984 4481930 6173851 5977608 1029465 1062241 285374 252189 263964 264468 292480 285035 282766 287751 204422 206621 686847 632291 1440387 1401723 432357 431215 624158 630874 778998 754190 802356 814053 852617 860909 826536 924940 1932883 2033693 1223697 1049599 684153 672754 804768 802451 848675 856496 874531 886289 992663 991133 4806638 4975928 40.35 71.9 1
13:50:24 2024-01-25 636732 629224 202954 198902 315144 320343 324974 323023 210806 209117 254929 257861 294981 297527 4139884 4427199 6179890 5983997 1013277 1060724 286920 251803 262788 264027 293373 283267 285000 286741 203993 205032 678039 639435 1435300 1404953 433696 430873 628899 634024 776600 759019 806926 807098 848703 866378 830097 916254 1920994 2024169 1234506 1063151 686639 669578 806035 807060 845072 852422 878938 890383 989781 984895 4721988 4947305 40.35 71.9 1
13:50:25 2024-01-25 630929 628599 202313 199570 316005 320604 326812 321070 214286 208396 254245 257434 295316 295677 4130519 4433854 6183177 5984831 1033509 1060702 286396 251803 262929 264468 291414 284063 284969 285428 204637 204395 697968 634439 1448345 1405949 433044 432439 627434 629867 779587 759636 802431 809909 851644 863177 826878 917987 1926464 2020176 1237567 1057343 681233 672791 809505 802342 844238 856532 878633 886289 985570 991133 4858583 4972188 40.35 71.9 1
13:50:26 2024-01-25 635829 625873 203021 198625 315112 322495 324974 323023 210806 208756 254281 258323 294594 299124 4139884 4448823 6183177 5994196 1016691 1060724 288228 255843 267862 264468 290529 285605 283631 286942 204637 204679 686847 640807 1447557 1401723 435077 432133 623702 632672 778257 754584 808724 814053 848101 862129 834271 923549 1929111 2041392 1186492 1053722 688105 673386 806621 805729 847361 856647 878938 891508 993367 988192 4806638 4980497 40.35 71.9 1
13:50:27 2024-01-25 630191 627644 202946 198547 316005 322292 326812 320963 214921 208396 254604 258323 293825 298725 4136416 4383557 6228609 5993376 1021926 1063740 286360 251943 263012 263890 292480 284862 284064 286817 204566 203727 695801 633370 1446938 1416967 433843 429546 626434 630486 776144 759047 805907 808246 852851 868833 827466 915147 1923939 2007499 1266654 1064454 681233 669541 811229 805755 841842 854833 885051 890309 981314 987686 4800660 4971118 40.35 71.9 1
13:50:28 2024-01-25 636502 628563 202910 199049 316005 322817 324708 323478 210806 208361 255001 257400 294274 297960 4139884 4485116 6172769 6002755 1030526 1063607 285014 252189 263964 264397 292480 284462 282011 287382 203922 204679 694203 632314 1441483 1401723 432307 431142 623545 630524 781028 754117 801748 814016 852247 857812 828055 927635 1927125 2030758 1261073 1051402 684641 673386 804904 802488 848783 856496 877025 886289 987608 994047 4851186 4987056 40.35 71.9 1
13:50:29 2024-01-25 638543 628304 202596 197970 316005 321506 324902 323970 210658 208867 254604 257434 292566 299283 4133190 4449415 6182654 5985518 1016175 1060724 286835 251943 264524 263992 293685 283196 284605 287108 203922 205032 675078 639892 1447272 1405709 433843 429996 627434 634476 777078 759562 808788 807098 848703 868833 831830 915477 1925308 2018136 1186492 1066510 688105 671478 807177 805792 844164 854687 881008 890346 987608 984822 4739134 4971118 40.35 71.9 1
13:50:30 2024-01-25 630703 628599 202600 199214 315044 321803 326812 320999 211536 208181 254820 257827 294238 295579 4133984 4451216 6196407 6002755 1034986 1061907 286454 251768 263219 264468 291964 284560 285169 285392 204889 204679 688319 635011 1456628 1405709 432921 429820 626915 629830 781584 760680 802393 809261 850403 863750 828148 921499 1929111 2019716 1234506 1057343 683525 673706 810654 801350 839455 861239 882462 886252 984173 991096 4837347 4961477 40.35 71.9 1
13:50:31 2024-01-25 634690 626721 202768 199049 315515 322817 324974 322235 210926 208687 252815 258289 295602 297390 4133466 4454992 6173851 5993376 1017590 1060724 287845 250648 264337 264212 290599 284933 283631 286907 204566 204998 695541 640042 1461811 1401723 435077 428942 623003 634024 777630 756222 808111 814016 848064 861518 832457 924947 1930798 2038009 1186492 1054090 689055 672718 806621 804770 846271 857803 878864 890125 994777 988192 4806638 4971118 40.35 71.9 1
13:50:32 2024-01-25 630191 630449 202950 198625 316001 321803 324974 320513 214585 208361 254245 258254 294594 297239 4136416 4374020 6215336 5983997 1019742 1063257 286763 251417 263012 263588 292272 284897 284179 286669 204924 203761 704501 634102 1451365 1416748 433843 428781 625693 628899 774487 759981 805757 808821 852284 866378 826878 919163 1924213 2010349 1260785 1063416 681570 669431 811229 806363 839455 854229 885926 890346 981314 986987 4797232 4967573 40.35 71.9 1
13:50:33 2024-01-25 636960 628604 202976 198013 316005 323308 324408 322988 210806 208036 255470 257400 295566 297239 4133466 4484843 6162268 5993376 1032034 1060724 285049 252154 263964 264212 292480 285138 282731 287738 204244 204395 683905 632291 1459806 1401723 431977 428502 622121 628936 781028 755734 802250 815210 852888 860909 828055 925953 1934570 2028789 1245806 1046211 684153 675988 804904 802488 847472 856460 876913 886289 989044 991096 4843860 4972188 40.35 71.9 1
13:50:34 2024-01-25 638089 628563 202773 198047 315179 321803 324974 323970 210511 208687 253955 257827 294031 297563 4139884 4449378 6183177 5993099 1009484 1060724 286248 251768 262793 262817 293409 284795 283194 287549 204244 205032 682434 637612 1443338 1401723 433535 428781 623885 630911 774487 754972 806983 809123 848703 865045 830023 924071 1930798 2023004 1232623 1060392 686639 669117 806621 808725 847472 847591 876950 895400 989744 984895 4725362 4967573 40.35 71.9 1
13:50:35 2024-01-25 629338 628599 201925 199188 316005 320829 326812 322009 210806 208396 254604 257249 295946 296546 4129418 4457881 6183177 5993376 1034986 1060724 286275 252154 261702 264468 292480 283908 285169 286266 204282 204679 694048 635011 1439571 1405709 432001 433053 627471 629978 781584 760680 801636 811593 852924 861314 826878 922157 1930798 2023004 1234506 1054090 681233 673742 811805 802488 841343 856532 881171 886103 986269 991096 4853666 4987799 40.35 71.9 1
13:50:36 2024-01-25 634690 625833 202981 198634 314676 322817 324974 322498 211100 208721 254245 258289 294331 297455 4133466 4439324 6173851 5993376 1013277 1062985 286481 256565 263012 263658 291556 285040 283410 286973 204566 206414 695541 639892 1476990 1401723 435077 429996 623615 629056 774800 755734 810523 811705 848431 863177 830097 921499 1928051 2028789 1234506 1055804 684641 669541 804867 807007 848675 852386 877062 895336 993367 990670 4771008 4973396 40.35 71.9 1
13:50:37 2024-01-25 632573 628563 202591 197974 316005 320829 324974 322760 210806 208396 255905 256261 297083 297261 4130519 4451780 6183177 5993376 1020230 1063570 284627 251768 262753 263185 292232 284027 283631 286266 204601 204395 686847 631839 1454317 1414955 432614 428781 627471 627300 774948 759562 802244 807060 856670 866378 824493 916105 1928051 2006782 1252197 1061903 681233 671002 810034 804579 843639 856042 880507 891358 984173 987686 4803206 4976041 40.35 71.9 1
13:50:38 2024-01-25 636548 627675 202273 198599 316005 321803 324974 324462 210218 208867 255001 256686 295245 297455 4145471 4518052 6140110 6002755 1026313 1060724 285485 252189 263441 264027 291849 284498 283631 287549 203601 205032 685376 633536 1448394 1392503 431353 428835 623545 630911 779733 752752 804609 813442 850894 861314 827635 922086 1937363 2037450 1255223 1057903 686639 672754 804768 804349 848675 855182 874531 888595 994777 991833 4806638 4976945 40.35 71.9 1
13:50:39 2024-01-25 631088 627200 202950 198004 316001 321220 326812 320417 210806 208902 254245 258040 295359 297527 4133466 4383372 6211153 5979729 1016175 1060724 287643 251382 264930 263992 292445 284063 285134 285356 204889 205032 680963 640807 1451817 1408943 434768 429996 627078 630465 774948 762230 809366 809397 852289 868833 829435 914149 1921473 2015400 1248359 1066451 683178 669578 810034 808561 841842 854229 883755 892961 985460 986987 4770769 4971118 40.35 71.9 1
13:50:40 2024-01-25 628367 627680 202915 198043 314565 322554 324974 321034 211572 208361 255110 257468 295394 297563 4130519 4451216 6182902 5994196 1031922 1060360 285557 251768 264150 265143 290670 284498 284162 285392 205212 204361 688319 634439 1464609 1405709 433228 430154 625693 627862 781392 757908 803961 811523 855362 861047 825703 922157 1930798 2021162 1234506 1052590 681233 672754 808931 802414 843039 856532 880544 885621 986933 993004 4849204 4976945 40.35 71.9 1
13:50:41 2024-01-25 634690 625801 202981 198013 315080 322853 324938 322462 210806 208396 254245 258289 294181 297065 4130519 4439324 6173040 5989101 1014724 1059972 286454 256565 262828 263746 290740 284604 283185 286705 204244 204395 685376 640987 1466600 1401723 435077 429996 622121 630726 774398 753693 809944 811705 847352 863823 832494 922157 1928051 2031076 1232623 1055767 685129 669541 802622 809936 848675 853626 875814 892382 992480 991114 4784409 4967829 40.35 71.9 1
13:50:42 2024-01-25 627453 629229 202950 197970 316005 321803 324974 322498 210806 207712 255110 257434 293564 299319 4130519 4407856 6215097 5976947 1020267 1062985 284578 251417 267789 262782 293522 283594 283631 286266 203957 204395 685376 632291 1448085 1414955 433228 428781 625693 627300 774676 756780 802207 808172 857376 868833 825666 914186 1928051 2005395 1238273 1063416 681233 671002 807214 805766 844164 856042 879882 889007 981850 982634 4797232 4976041 40.35 71.9 1
13:50:43 2024-01-25 636279 627716 202308 198047 315969 322554 324444 322665 210218 208721 255073 256651 298824 297000 4130519 4501776 6126963 5993376 1026091 1057347 285085 252189 263219 264027 291344 284462 283631 287144 203566 204998 694048 633987 1457162 1392503 432001 428839 623003 630948 779733 753012 804571 813442 852326 864576 830304 922086 1935249 2034558 1236390 1054090 686639 672754 802622 802342 848675 855483 875814 890125 994777 994708 4806638 4976945 40.35 71.9 1
13:50:44 2024-01-25 627453 630454 202777 198902 314823 322328 324974 320773 214585 208396 254641 257468 294103 296412 4136416 4448053 6170995 5993376 1033130 1060452 285557 252154 263964 264212 290670 285004 283952 285392 205248 204395 704873 632291 1440417 1406428 433228 430118 623885 627300 779733 754571 802468 813905 855970 862129 825703 926106 1933194 2025312 1236390 1052241 682547 671768 808358 802306 846041 856424 879572 888186 984013 993829 4872477 4973396 40.35 71.9 1
13:50:45 2024-01-25 638275 626717 203828 198013 315747 323308 324938 322760 210658 208687 254245 257468 294181 299174 4124632 4439324 6169282 5983997 1010202 1060724 286074 251382 263012 262817 292445 284795 282731 287688 203957 204855 694048 636249 1443302 1401723 434495 428781 623003 630465 772753 754264 808135 811705 851042 865803 830097 920841 1927776 2023874 1234506 1060119 687089 668557 802622 808225 849058 852952 876371 893736 990519 986900 4740799 4947305 40.35 71.9 1
13:50:46 2024-01-25 632125 627675 202450 197978 315996 320829 324974 322009 210806 208396 254782 255871 294389 297527 4130519 4432671 6173851 5988825 1029094 1060724 284737 252189 263591 263623 292642 283196 284100 286030 204566 204395 685376 630486 1449466 1406946 431316 429388 626434 627207 775222 758424 801326 807023 854629 866232 824345 916833 1928051 2008245 1233697 1060119 684153 673202 809505 802488 841245 857253 882462 888543 983476 986900 4809170 4972489 40.35 71.9 1
13:50:47 2024-01-25 638080 627232 201964 198936 315524 321803 324974 322045 210806 209556 252815 257215 294345 296093 4130650 4445299 6164526 5984831 1019083 1059972 287238 250997 263777 264397 290599 284524 283595 286302 204422 204571 685376 639892 1439470 1396762 433843 432439 623003 631878 775149 754264 807074 811523 847917 861518 832786 922086 1925793 2037450 1250278 1054053 688071 673386 804588 804199 846871 857070 876438 890125 993367 990397 4797232 4966309 40.35 71.9 1
13:50:48 2024-01-25 629075 625833 202946 198047 315523 321577 326812 320063 210806 208721 252815 258254 294388 297239 4124632 4370898 6197579 5984831 1019742 1060724 286360 251382 262243 263220 292480 284063 283631 286503 205248 205834 708978 633670 1458274 1414955 434768 428781 625422 628637 774874 758424 802354 807081 852016 866196 830416 917873 1921473 2015307 1260785 1063000 683178 669394 810610 807044 839455 854767 886499 891650 983902 984895 4797232 4964031 40.35 71.9 1
13:50:49 2024-01-25 628376 627448 202317 198004 314588 322853 324938 321034 211572 207712 254245 256686 294309 297960 4130519 4468189 6183177 5994196 1030876 1060724 285641 251803 264296 264027 290466 285053 283631 285428 204924 203795 703006 632291 1444679 1406946 433228 429514 623545 627300 779733 756407 802468 811745 853279 862129 825554 923437 1929074 2025312 1234506 1050740 681233 673349 807214 802037 843205 857107 880633 886289 986122 994011 4865523 4961477 40.35 71.9 1
13:50:50 2024-01-25 635295 626717 203630 198039 315524 322530 324938 322498 210806 208721 254245 257434 294181 299088 4127574 4448836 6173851 5993376 1011031 1060724 285829 251417 263012 262782 291414 284489 281905 286741 203957 204395 683905 636249 1465483 1401723 433843 428781 623003 629750 772753 754264 807074 811169 846078 864576 831756 922082 1928051 2030749 1232623 1057099 685129 669394 802622 806986 847472 852952 875628 890309 991960 982634 4780994 4964031 40.35 71.9 1
13:50:51 2024-01-25 627328 627675 202985 197978 316005 320901 324974 322045 210806 207746 258747 257434 294181 297239 4124632 4408566 6170995 5980564 1024705 1060724 284197 252013 263777 263220 293167 283161 283666 285655 204279 204395 686847 631839 1471650 1406946 431353 428781 627026 628277 775186 756817 801326 804689 853071 866958 824308 918024 1926679 2006819 1237102 1060119 684153 673349 809505 802488 841110 853979 883338 888819 984173 989004 4812704 4961902 40.35 71.9 1
13:50:52 2024-01-25 638089 628780 201964 198768 316001 321839 324974 322498 210218 209082 254245 256720 294389 295570 4124632 4502491 6163060 5983997 1022656 1057719 286195 251768 261738 264027 291731 284063 283631 285535 204279 205032 662452 637157 1466989 1391516 432001 429478 623885 631915 779463 755906 802354 811169 849947 863351 830416 924136 1934607 2028789 1236390 1052516 687089 674821 802585 801919 849058 856460 876446 886289 993367 990397 4806638 4973396 40.35 71.9 1
13:50:53 2024-01-25 634657 625801 202308 198043 316005 321541 324974 322247 210511 208902 252815 257434 294388 297036 4124632 4402306 6192502 5974618 1013637 1060724 286920 251417 263964 263588 292275 283298 284969 285392 203993 204679 695541 639435 1454517 1401723 433843 427801 627471 630948 772495 757925 807074 802379 844376 868759 833604 915364 1922534 2016065 1186492 1067973 687089 671405 807195 804652 843839 854833 879378 891650 986873 984199 4734232 4943743 40.35 71.9 1
13:50:54 2024-01-25 629186 627680 202627 198630 315076 321839 324974 320548 214397 208216 254245 257434 294737 295677 4130519 4438787 6173851 5989101 1030945 1060724 285503 251768 264150 264432 290599 285165 284427 285392 205068 204185 701513 632291 1473492 1407435 433535 430221 623885 629084 779697 756475 802468 813475 854280 861445 826729 924796 1934691 2028191 1234506 1052241 682691 673349 808882 804770 843766 857070 878559 888707 986969 993902 4874024 4976041 40.35 71.9 1
13:50:55 2024-01-25 635829 628959 203555 197978 315778 322781 324408 322725 210658 208687 254245 257434 294594 299319 4133466 4440268 6173851 5979729 1008730 1062538 286123 251733 263964 262782 292848 283992 283312 287108 203887 204679 674052 636249 1434930 1402100 433843 429388 626581 631842 773849 756407 805854 807007 845606 865154 832786 920370 1926957 2019532 1210062 1061865 687457 668410 806011 806971 847472 852349 879289 896428 988971 984859 4728795 4947230 40.35 71.9 1
13:50:56 2024-01-25 630491 628563 202338 199218 316005 320308 326812 321034 211100 208361 254245 257400 293416 295605 4127037 4445025 6179890 5993376 1034247 1060724 286150 251733 261702 264432 291414 284232 284934 285071 204566 204679 686847 635011 1453411 1405709 432970 429888 627471 629531 779697 758424 802468 809408 852430 863932 826766 920691 1932463 2021804 1232623 1057099 683178 676468 811803 801166 841842 856496 882462 887034 985421 990324 4845524 4976041 40.35 71.9 1
13:50:57 2024-01-25 633058 625529 202600 198017 315004 322292 324902 322009 210806 208396 252815 258254 294594 296582 4133466 4451631 6162118 5983720 1015449 1059183 287391 256493 262977 263992 290626 284897 283361 286468 204244 204679 685376 640807 1445190 1401723 435077 428817 623003 629056 774948 753548 808835 811745 846298 856505 832786 924473 1932463 2038899 1260785 1052967 687089 673201 806011 807060 847472 856042 877062 889368 991888 992075 4794672 4973396 40.35 71.9 1
13:50:58 2024-01-25 627508 625833 202950 198013 316005 321542 324974 320028 211248 208326 254245 258035 293413 297261 4123502 4411725 6179815 5989101 1024705 1060724 283746 251967 263964 263185 292926 283793 283631 286030 204244 204713 686847 630486 1450275 1407708 431316 428562 627026 629084 777152 756780 801326 805766 855492 865447 824530 918024 1929707 2009673 1243341 1060119 684153 673349 811496 802377 843039 857253 882462 888819 986122 990487 4806638 4976945 40.35 71.9 1
13:50:59 2024-01-25 637410 627639 202273 198911 315738 320865 324974 322009 210511 209702 254245 257221 299244 296194 4133466 4512291 6136550 5983997 1022618 1059220 286396 252599 263219 264397 291795 284462 283595 286119 203957 205418 667175 638979 1453355 1392503 432614 429780 623885 632635 779145 756407 804673 811745 848073 856577 830208 923438 1932463 2036862 1238273 1052516 688071 675301 804730 805914 848528 857253 875777 890873 995147 991096 4797232 4980497 40.35 71.9 1
13:51:00 2024-01-25 630191 625801 202910 197970 315681 320865 324649 320028 211248 208721 252815 258254 293413 297491 4130519 4383519 6210966 5983997 1019742 1060724 286360 256565 262793 263404 292000 284027 283595 285508 205248 205834 696042 634556 1480285 1414955 435077 428781 626754 629084 774398 758998 802317 808225 850918 866378 828957 915477 1923084 2014419 1262742 1064784 683178 669394 811768 809360 841842 853590 885089 892957 983902 987576 4794672 4967573 40.35 71.9 1
13:51:01 2024-01-25 630080 627644 202768 198047 313800 322817 324938 321070 210806 207712 254604 256686 295890 297000 4127037 4464087 6182654 5993376 1029094 1060724 285156 251382 263777 263588 291591 285080 282731 286231 204566 203761 708978 631839 1437121 1401723 432921 427564 623615 627300 776832 754264 802468 811458 855221 856505 824125 923624 1936309 2031039 1240156 1050740 683178 673349 807158 802377 846643 856424 879565 888819 987572 996083 4839110 4973709 40.35 71.9 1
13:51:02 2024-01-25 636732 626485 202600 197635 316001 321803 324180 322988 210658 208396 254245 257434 294380 299283 4124632 4433523 6164526 5983997 1009521 1060724 286360 251417 263813 262563 292232 283558 282731 287144 203887 204998 682434 636249 1440808 1401723 433535 428781 621792 630911 772753 756407 804673 810594 848555 863932 830208 919502 1929707 2027563 1232623 1060119 686598 668920 804867 810238 848601 847374 876363 894266 989628 989707 4738159 4971306 40.35 71.9 1
13:51:03 2024-01-25 631153 627671 202282 197970 316005 322944 324974 320963 210806 208396 255001 255837 295602 297239 4127037 4430960 6162507 5979729 1031041 1060724 285646 251978 261666 264212 292035 283161 284499 286030 204566 204361 698157 633536 1428950 1405709 431353 427564 627026 628575 777004 756780 800719 807044 854886 863021 822340 915364 1929707 2016829 1231882 1059138 684153 674821 810648 804733 841842 859682 882462 888186 984173 989707 4817103 4964205 40.35 71.9 1
13:51:04 2024-01-25 638320 627635 202105 198906 315524 321934 324673 321034 210658 209082 252779 256686 294309 295730 4127188 4487037 6136550 5983997 1021123 1059972 287041 251382 263219 264432 290740 283828 283282 286231 203957 204855 685376 638067 1449922 1392503 433843 430369 623885 632577 778556 755334 805854 811745 848073 861423 830245 922235 1932463 2038466 1249573 1053303 688071 675301 802585 804557 846643 857216 878938 891508 994072 990092 4797232 4967754 40.35 72.0 1
13:51:05 2024-01-25 629297 627416 202946 198004 316005 320901 324974 320513 214585 208216 254245 258254 294594 297239 4124094 4367764 6197301 5979729 1019742 1060724 286490 251347 262793 263746 292445 284152 283631 285392 205717 204361 701513 637790 1458753 1413951 435077 429692 626581 628899 773849 758998 804065 807081 849947 865519 830208 916908 1920342 2014806 1266654 1066451 683178 670892 811805 809360 841842 854651 885682 892957 984173 989085 4797232 4964273 40.35 72.0 1
13:51:06 2024-01-25 630782 627680 202910 198599 315044 322853 324708 321070 210806 207746 254641 257042 295359 297491 4127084 4475567 6163977 5998473 1029094 1060724 284654 252154 263964 264027 291414 284462 281905 287549 204244 204679 705992 632291 1482041 1399736 432614 428928 622121 628131 779145 753159 801897 811745 852430 859581 827782 925600 1924227 2035414 1226009 1050740 685129 675301 804867 802377 850175 860290 875590 886252 990519 992672 4839261 4976060 40.35 71.9 1
13:51:07 2024-01-25 638543 627680 202308 198599 316001 320568 324938 323023 210218 208867 254245 257434 294594 297599 4124632 4417820 6170995 5975465 1016175 1060724 286835 251768 264337 264027 293757 283161 284934 286266 203957 205494 670665 638979 1445287 1404711 433843 428839 627471 632326 774917 756780 807037 807044 846802 864932 832605 915364 1922234 2024169 1232623 1064482 688071 671405 807195 808209 848161 854687 880783 892957 989007 984895 4725406 4964031 40.35 71.9 1
13:51:08 2024-01-25 630740 629044 202591 199253 315969 323042 326812 320749 210806 208361 254245 257434 294594 295570 4124632 4432671 6179965 5989101 1034633 1060724 286360 251768 263964 264432 290670 284733 284064 285040 205248 204395 690893 634401 1441878 1405912 433535 430154 625693 629084 780839 758019 802280 809445 853071 865154 827355 920733 1929111 2021139 1236390 1060232 683525 676261 810580 802377 843039 860899 884600 886289 984173 992534 4839073 4973396 40.35 71.9 1
13:51:09 2024-01-25 634690 625647 202777 198591 315080 322554 324902 322009 210806 208396 252815 258289 294701 297455 4130519 4455523 6173851 5989101 1015448 1060724 287324 251347 262793 264027 290705 284683 283397 286669 204422 204890 695541 640807 1472016 1401451 435695 427564 623444 629092 774948 753993 809448 813475 845606 856577 832605 923586 1926464 2038312 1231087 1057882 686598 671405 806011 807060 847325 857216 876913 892632 990446 988229 4796369 4976041 40.35 71.9 1
13:51:10 2024-01-25 627512 627176 202849 198013 315996 320794 324974 321034 214436 207533 254245 257827 294388 297527 4124632 4383414 6197579 5984831 1019742 1060724 286396 251382 262793 262817 293764 284027 283631 286266 203957 203410 695801 632291 1449033 1416140 433843 428781 625693 627300 774948 756222 802317 807081 850585 864291 827159 915086 1919839 2003222 1232623 1062925 682547 669431 811805 808041 841842 854084 885533 893907 981278 986987 4796369 4956956 40.35 71.9 1
13:51:11 2024-01-25 632116 629227 202628 198595 316005 322459 323952 322009 210806 208512 255110 257255 294309 297455 4123502 4498867 6153557 5993376 1026128 1061263 285049 252224 263964 264432 291591 284063 283631 287252 203566 204998 690709 632291 1444913 1396762 432307 429478 623003 630948 779733 753659 802082 814053 853071 856541 827782 926260 1932883 2032235 1242040 1050759 686598 675264 806011 802451 848675 860899 879490 888707 991923 991096 4828446 4980497 40.35 71.9 1
13:51:12 2024-01-25 637410 626517 202905 198595 315148 320343 324974 323023 210364 209048 254245 257468 294701 297036 4121153 4417544 6162268 5974618 1015449 1060724 286920 251768 264742 264027 293373 282804 284534 286419 203922 205032 676549 639435 1434251 1401723 433659 427600 627471 632810 774018 756780 807074 807044 846204 864837 832605 915364 1923451 2017279 1232623 1064671 688563 671023 807195 808209 846161 853445 880746 893907 989744 984895 4712142 4947268 40.35 71.9 1
13:51:13 2024-01-25 627896 627407 202212 199249 315778 320829 326812 321034 210806 208396 254245 257434 295531 295154 4130519 4441943 6173851 5988825 1031997 1060724 285200 251592 263591 264432 290599 284027 284499 285392 204985 204395 686847 634102 1463194 1404916 433228 430284 627026 629084 780839 756817 802280 810322 852430 865154 826573 918158 1929111 2017279 1210062 1060119 684153 676570 811805 801808 841842 861509 884600 888431 984026 991096 4836023 4971118 40.35 71.9 1
13:51:14 2024-01-25 633017 627191 202036 199040 315044 322328 324974 321106 210658 208396 252815 258103 299209 295986 4121181 4445299 6162507 5979729 1013240 1060724 285557 256529 263012 263588 290776 284933 282731 286705 203957 204395 698157 638979 1484812 1401723 435077 430837 623003 630019 774398 753585 808260 814022 844376 856577 831439 923586 1925831 2035119 1255743 1053643 685129 670745 806348 808209 847398 854687 876875 893269 990336 988192 4798289 4971118 40.35 71.9 1
13:51:15 2024-01-25 627291 625833 202954 197901 315487 320829 324974 321070 210806 207712 254245 257255 293207 299645 4121153 4383106 6211153 5971206 1019742 1060724 286459 251382 262243 263220 292035 284143 283631 285392 204889 206005 691261 635921 1455069 1414955 435077 429692 625693 627300 773849 759034 804673 809445 848146 864192 827819 916908 1918475 2008923 1240683 1062967 683525 669284 814017 808209 841842 854724 883644 893907 983047 987686 4790386 4957901 40.35 71.9 1
13:51:16 2024-01-25 634029 628340 202313 198975 315496 322817 323916 322498 210806 207781 255146 256686 292346 296582 4124632 4488306 6155201 5994196 1028324 1060724 284614 252013 263591 263623 291414 284027 282740 287144 203957 205834 704499 631388 1471369 1398743 432307 428955 623615 629092 779733 754264 802468 811745 852800 856613 827819 923624 1924227 2030795 1247690 1053745 687089 675264 804768 802414 850484 859682 876446 888036 995372 993938 4799778 4961477 40.35 71.9 1
13:51:17 2024-01-25 633652 625833 202635 198349 315897 320308 324974 321070 210658 209048 254245 257503 294945 297455 4124632 4402283 6183690 5975465 1014724 1060724 286396 251382 261984 263623 292926 282694 284064 286266 203957 205032 678020 638979 1433117 1401723 433843 427600 627114 632362 774601 756780 807111 806473 847840 864900 832605 915600 1922234 2017279 1234506 1062925 688071 670782 808306 807060 846161 854724 880783 893907 991183 986289 4722021 4967573 40.35 71.9 1
13:51:18 2024-01-25 633300 627680 202273 199075 315367 320604 324974 320063 210806 208396 254245 257042 294345 295362 4124632 4441943 6173851 5984831 1033509 1060724 286159 251768 264109 264432 290670 284027 284299 285267 204601 203795 686847 634102 1459933 1404953 433535 430154 625546 629084 779733 756817 802317 810594 853539 865154 827196 918233 1929111 2021608 1240627 1057343 683140 676224 811803 802142 841842 856388 883015 886140 983135 993298 4830447 4961514 40.35 71.9 1
13:51:19 2024-01-25 633058 627176 202627 198634 314932 323570 324974 321070 210806 208396 252779 258289 294594 296582 4124632 4430726 6162155 5979729 1010316 1060724 285557 256601 263047 263220 291591 284697 282028 286741 204244 204395 693468 637537 1463097 1401723 435077 428781 622562 629092 774398 753585 808872 811745 845009 861496 831439 922272 1926371 2031977 1251004 1053941 687089 669321 806011 810396 848675 852241 876950 896617 992480 988742 4759610 4961552 40.35 71.9 1
13:51:20 2024-01-25 632537 627639 202308 197944 315494 320722 324974 321070 210658 208396 258893 255905 294701 297275 4121153 4423398 6173576 5979729 1024705 1060724 284308 252224 263964 263706 292516 283696 283631 286266 204601 204395 683905 631110 1458531 1405949 431390 429388 627471 629830 776319 759034 801326 807081 855492 865555 822959 918254 1926371 2004654 1243341 1058608 684153 674747 811803 802304 843039 859682 883644 888707 984026 991891 4802310 4966621 40.35 71.9 1
13:51:21 2024-01-25 636732 627603 201999 198599 314644 321696 324685 322009 210658 209117 252815 257221 298896 295641 4124632 4492850 6145875 5982147 1021889 1059220 287238 251382 263219 264468 290599 284462 283313 286302 204422 205032 695541 639854 1432661 1392503 433843 430293 623885 632810 778593 756407 806501 811745 848109 862092 830245 923624 1927365 2035119 1237567 1052590 687616 676224 806011 805803 851088 859074 876288 891358 996116 996305 4793808 4970072 40.35 71.9 1
13:51:22 2024-01-25 630392 625796 202627 198009 316005 320615 327129 320522 211276 208721 252815 258289 294388 296820 4121153 4367741 6197579 5979729 1019467 1060724 286835 251032 262828 263623 292035 283828 283432 285463 205248 203761 705992 634102 1467351 1415100 435077 429692 625693 629084 771948 758998 804102 809445 850585 864278 830245 915364 1919839 2010496 1260785 1063381 681233 669321 813540 810513 841842 852277 886238 892845 982596 987576 4797232 4964273 40.35 71.9 1
13:51:23 2024-01-25 631088 627644 202308 198013 315080 322853 324794 321747 210806 207746 254929 256686 293413 296748 4124632 4434959 6183177 5989101 1031212 1060724 285659 251417 263964 264027 290705 285292 282766 285481 204637 203761 701513 632291 1468197 1405949 433843 429478 623885 629084 779145 756407 802468 811495 854280 856541 824125 923624 1932883 2025912 1236390 1049991 681233 673312 809457 805803 846161 860899 882078 890050 989073 993829 4865523 4973746 40.35 71.9 1
13:51:24 2024-01-25 636695 626901 202950 197660 316001 321839 324156 322880 210511 208431 254245 257255 294181 297635 4124632 4446239 6173851 5984831 1010615 1060724 286195 251417 263964 262598 292232 284063 282766 287144 203779 204713 680963 637157 1464281 1401723 433843 428781 623885 631878 772753 755077 805891 810594 848146 863932 830245 919957 1923636 2021608 1234506 1057380 686151 669853 806011 810513 849058 847410 876913 892845 991776 987576 4750205 4960721 40.35 71.9 1
13:51:25 2024-01-25 631044 629484 202282 198004 316005 320379 324866 321106 210658 208396 255543 255905 298405 297239 4124632 4442505 6179965 5979729 1026166 1060452 284450 252189 263591 263404 293167 283196 284671 285508 204601 204537 699461 630036 1458167 1407944 432001 427636 625715 628167 776869 758447 801326 807081 854886 863080 820597 919340 1926371 2003813 1250737 1058495 683876 671768 811803 802304 843002 859682 882350 888111 982596 990487 4806638 4960492 40.35 71.9 1
13:51:26 2024-01-25 638320 627438 201647 198625 315080 320901 324685 321866 210658 209082 252815 256720 294345 295404 4124741 4445765 6173851 5984831 1016137 1059972 291669 256529 263591 264027 290670 284063 282987 286173 204279 204395 683905 639892 1449930 1399736 435077 430154 623003 631878 775186 754264 808872 811458 845606 856613 830851 924098 1925230 2038537 1252197 1054090 688071 671768 807158 807023 848453 857253 880544 891358 993220 992594 4797232 4954515 40.35 71.9 1
13:51:27 2024-01-25 629186 628340 202915 198013 316001 320901 324974 320488 211396 208118 252815 258254 294181 297563 4124632 4364613 6211153 5966950 1016079 1062019 287238 251382 267789 263439 291414 284085 283198 284521 205104 204395 685376 638067 1447557 1410943 435386 427698 625715 627244 774398 760721 807111 807044 848146 865519 830245 914298 1919839 2010995 1264698 1066652 684153 669578 811803 809936 843601 854760 885607 896692 985496 989012 4774174 4956956 40.35 71.9 1
13:51:28 2024-01-25 630048 627443 202730 197970 314051 322554 324974 320820 210806 208326 254245 257434 294594 296820 4127037 4448265 6177498 5993376 1028667 1058815 285450 251382 263964 263992 290670 284933 282731 286978 204566 204361 709352 632291 1458484 1405709 433571 428839 623885 629084 777382 755808 802250 814053 854886 856541 824088 925600 1932957 2025912 1165532 1046955 681233 672908 808882 804585 846643 860180 880101 888744 989073 993793 4874138 4976945 40.35 71.9 1
13:51:29 2024-01-25 637260 627010 202562 197905 316005 321768 324408 323335 210700 208721 255022 257400 293377 300493 4127037 4436301 6164526 5983153 1009670 1060724 286141 251943 263964 263185 293373 284027 283260 287350 203887 204998 683905 636377 1454362 1401723 433585 428781 625213 632289 773849 756407 806427 810594 848036 863932 830245 918158 1923609 2023041 1186492 1059638 686598 671002 804768 809322 848453 855373 880783 896617 991183 987048 4715069 4961739 40.35 71.9 1
13:51:30 2024-01-25 629297 628488 202282 199622 315969 320794 326812 320513 211213 208361 254245 257221 294031 295118 4127037 4451817 6170995 5983997 1031959 1060724 285557 251382 263964 264432 290635 283793 284361 285321 204664 204361 705246 634102 1446075 1404711 433535 431173 627026 629084 781392 756744 804758 814053 853071 863322 824708 922800 1929111 2019716 1234506 1054202 681233 673742 809505 802267 845440 862120 883338 888744 986933 994708 4862586 4970841 40.35 71.9 1
13:51:31 2024-01-25 635112 627443 202805 198318 315044 322817 324673 322235 210560 208582 252815 258035 294724 297491 4123502 4439324 6168371 5983997 1010390 1057646 285485 251347 262758 262782 292445 284027 282002 287144 203922 204395 682434 636249 1467905 1401723 433843 428562 623444 630948 773849 755334 805817 811705 846838 863932 830208 920849 1923084 2020139 1273820 1057343 685129 669067 804631 811090 850268 855373 876913 894187 990336 990450 4762692 4964031 40.35 71.9 1
13:51:32 2024-01-25 631800 627639 202637 198906 316001 320758 324974 321711 210806 208582 254245 255871 295602 297455 4124094 4436000 6173851 5983997 1029094 1060724 285588 254136 263219 263623 293203 283236 283631 285392 203922 204779 683905 631388 1457466 1405709 431316 428839 627471 628899 778556 759034 802468 809408 855492 865766 825329 918158 1926371 2013847 1234506 1058608 683178 672754 809457 801771 842928 862083 885865 886140 985188 993298 4841133 4971118 40.35 71.9 1
13:51:33 2024-01-25 632272 625801 202668 198937 314685 321803 324938 322009 210806 208804 252635 258289 295267 296582 4130519 4452182 6173851 5989101 1014724 1059183 287324 256457 262208 264027 290670 285013 283163 286266 204566 206269 685376 640807 1463386 1401723 435695 428839 623615 630428 774948 755334 809448 814053 847168 861423 833789 923586 1926459 2037884 1262742 1054268 686108 672431 804904 805792 849058 857070 880215 892632 992209 993298 4796369 4976041 40.35 71.9 1
13:51:34 2024-01-25 627254 627196 203307 197910 315422 321768 324974 320773 214585 208152 254566 258040 295303 297527 4121153 4383414 6197579 5983997 1019742 1060397 285521 251347 262828 263404 291441 283992 283397 286231 204422 203585 703030 632291 1436376 1414955 435077 428781 626754 627300 774948 756780 802354 808225 851520 863044 827745 917987 1919839 2010077 1248359 1063151 681233 669541 811805 808761 841731 855373 887133 896617 983755 987576 4800828 4964031 40.35 71.9 1
13:51:35 2024-01-25 629302 626812 201992 197905 315035 322817 323952 321034 210806 208118 254891 256686 294309 297000 4127037 4470163 6172769 5993376 1028324 1059972 285014 251768 263886 263623 292000 284462 281931 286705 203922 204361 695541 631388 1461524 1401723 432614 428839 622621 629084 779108 754799 802468 814053 854753 856505 825329 925600 1929111 2028789 1242040 1049710 683665 670784 804904 802216 849058 860826 880215 892278 990307 994708 4852666 4971118 40.35 71.9 1
13:51:36 2024-01-25 636962 625765 202277 198383 316005 321517 324637 323023 210218 209013 252671 257077 294701 297297 4121153 4430604 6164526 5979729 1010994 1060724 286052 251382 263964 263623 293337 283272 283198 286705 203744 204429 680963 638067 1439687 1401723 433843 428781 626581 632540 773849 755675 807074 809372 848109 865766 832605 918158 1918214 2021139 1270567 1060392 686639 668593 804904 809322 848453 854161 880215 896466 991888 984481 4730843 4954328 40.35 71.9 1
13:51:37 2024-01-25 630006 627635 201964 199019 315861 320272 326545 320548 210806 208361 253991 257365 295566 295605 4124094 4442468 6164526 5983997 1032034 1060724 285490 251382 261702 264432 291414 283125 283631 285143 204566 204361 685376 635796 1438957 1404711 432614 430235 627471 628862 779733 758998 802468 810594 853071 865803 825366 917469 1923724 2018136 1231917 1057306 681233 673706 810654 802488 841073 862046 885865 887034 984026 992524 4834207 4969017 40.35 71.9 1
13:51:38 2024-01-25 632536 627416 202136 198004 314860 322292 324902 321747 210806 208396 252418 258185 293564 296093 4127037 4442643 6162118 5983997 1016137 1060724 287238 256457 263964 263623 291012 284498 282731 286030 203922 204395 685376 639892 1433354 1401723 435077 429780 623885 631842 777149 755196 808872 814053 846838 856577 833789 923624 1926371 2035119 1186492 1052330 687616 672908 806606 804046 848453 857107 878088 891208 993220 990487 4793768 4961739 40.35 71.9 1
13:51:39 2024-01-25 628076 625796 202950 197978 315753 321660 324974 320157 214585 208361 252815 258151 292966 297257 4121153 4367764 6192502 5974618 1014447 1060724 287324 251172 267752 263588 291591 284143 284029 284685 204924 204679 700020 639892 1470824 1410943 435077 428748 627557 629056 773592 760721 807111 805902 848036 865555 833789 915602 1919839 2012420 1274479 1069691 685129 671478 811229 808188 842571 856587 887133 896466 986933 989749 4763801 4972489 40.35 71.9 1
13:51:40 2024-01-25 629112 627639 202596 198047 314757 322554 324974 320477 214585 208361 254245 257723 295359 296618 4124632 4438787 6162118 5989101 1027877 1060724 285521 251417 263964 263623 290251 284719 283163 285428 204889 204361 703006 632291 1434930 1404439 433228 429442 623885 628637 779697 756135 802468 813831 855492 856577 824745 923624 1929116 2023041 1234506 1046211 681233 670784 808358 804770 845072 860279 881928 890535 988925 993866 4859852 4961874 40.35 71.9 1
13:51:41 2024-01-25 635829 627416 202941 197940 314716 322638 323916 322689 210806 208687 254245 258934 293626 297239 4133121 4446239 6175553 5975465 1008951 1060724 285557 251382 262243 262747 292480 284063 282902 287238 203957 204395 688319 636249 1433845 1401723 433843 428781 624433 631878 773849 758377 805854 811745 848109 863932 830208 921960 1926371 2023041 1232623 1058720 685831 668593 804333 809372 848073 852386 877700 896466 994006 989749 4756140 4971306 40.35 71.9 1
13:51:42 2024-01-25 631787 627438 202308 198013 316005 321292 324974 320999 210806 208396 254245 255871 294202 297257 4124129 4436000 6173851 5983997 1031261 1060724 285521 251417 261666 264027 292240 283125 283901 285254 204601 204679 685376 633987 1445247 1405949 432307 430814 626635 628575 779733 760110 802468 810594 853034 865154 825366 920771 1926371 2019716 1237331 1053904 681570 673706 810654 802488 838929 856532 887133 887034 986122 993298 4829829 4971306 40.35 71.9 1
13:51:43 2024-01-25 632985 625765 202308 198586 314814 322041 324830 321711 210658 208408 252743 258220 294095 296870 4121153 4442935 6159849 5974618 1015412 1054235 287238 256493 263964 264027 290670 284063 283075 286902 203957 204395 683905 639892 1440844 1399736 435732 429816 623003 631842 775186 754799 810523 811745 844973 856613 832605 923586 1923364 2035119 1273696 1056458 684153 671478 804904 806436 848073 854833 878276 893194 992593 993298 4796369 4971306 40.35 71.9 1
13:51:44 2024-01-25 627434 622240 202628 197974 316005 320615 324830 320999 211572 207677 254373 257434 294706 297419 4115280 4386296 6201828 5975465 1019016 1060546 286405 256565 267942 263185 291414 283594 283198 284436 205248 203761 698527 637157 1449175 1413951 435931 429996 627471 628094 774398 760685 804710 808835 850622 865519 830208 916908 1919839 2008923 1266654 1063416 683178 671207 811842 808188 841245 854833 887133 896466 986122 989707 4796972 4967754 40.35 71.9 1
13:51:45 2024-01-25 634127 627603 202596 198013 315524 322817 323664 321866 210806 207677 254746 256686 294389 297101 4124632 4466613 6153295 5993099 1029094 1059220 284702 251978 263777 263588 291849 284027 281870 287144 203922 204361 705992 631839 1448138 1400729 432614 428879 622621 628131 779697 754658 802468 811458 853071 856541 827159 926260 1932846 2029320 1245806 1046248 684641 673238 804904 802488 848675 856496 877062 888319 992556 993966 4841133 4980739 40.35 71.9 1
13:51:46 2024-01-25 636621 627160 202919 198837 316005 320829 324649 322844 210511 209013 254245 257434 294594 297239 4130519 4424504 6175440 5979729 1013277 1059183 287453 251382 263964 263623 291863 283125 284969 285356 204341 205032 680963 639892 1451309 1405949 434768 429214 627557 632810 775149 759034 808872 806810 846838 865627 835161 915326 1923636 2016705 1186492 1066194 686639 671478 807214 807007 845671 854833 879919 896466 991109 986900 4742384 4961596 40.35 71.9 1
13:51:47 2024-01-25 628960 626540 202313 198591 314123 321839 324974 321690 211326 208361 254245 258000 294594 296403 4130519 4451216 6173851 5993376 1026166 1060724 285521 251417 263964 263623 290670 284933 283163 285517 204889 203761 692732 632291 1440261 1404711 433228 432439 623885 628637 779733 756407 804946 813868 855492 856577 825329 925600 1922900 2025912 1234506 1046992 682691 670784 808660 804770 845072 856496 879882 888632 986822 996120 4862586 4980739 40.35 71.9 1
13:51:48 2024-01-25 636464 627453 203524 197901 315523 321839 324444 322737 210806 208687 254245 257255 292556 299319 4124632 4436578 6173851 5975465 1009820 1059972 285561 256601 263964 262782 293409 284063 282002 286956 203922 206621 680963 636249 1467905 1401723 433843 428781 623615 630948 772753 755870 805282 810594 849346 863932 830245 920886 1923641 2022770 1232623 1057380 686639 669067 804768 808798 847472 852422 878938 894946 992282 986900 4725520 4962025 40.35 71.9 1
13:51:49 2024-01-25 630639 628597 202105 199041 315992 319823 324974 320785 210736 208361 254245 257434 294945 294939 4124632 4442286 6162967 5979729 1031261 1059220 285521 251382 261738 264432 290705 283594 283746 285156 204566 204395 695491 633649 1459180 1405709 433843 430796 627289 628131 781392 758998 802317 809445 855221 865154 826573 918196 1923636 2016434 1232623 1056987 683178 673266 811229 802488 841343 856532 883793 886289 985848 991781 4820396 4971306 40.35 71.9 1
13:51:50 2024-01-25 635777 626558 202459 198867 314350 321577 324974 321070 210630 208943 252779 258220 293604 295641 4133466 4445483 6169457 5979729 1019083 1058433 287643 256601 263219 264027 290599 284063 283163 285428 203993 204361 685376 639892 1453687 1397752 435077 430262 624979 632810 777419 755334 808297 811422 847840 861496 829677 923624 1926371 2035344 1252197 1053340 687616 672718 807214 804046 847472 855821 877062 887745 995733 993225 4792099 4971306 40.35 71.9 1
13:51:51 2024-01-25 633300 625656 202809 197970 315304 320901 324974 319768 211290 208396 252815 258220 295131 297029 4124632 4367778 6197579 5984831 1018290 1060724 286159 251382 263156 263220 292035 283828 283666 286065 204458 203761 703030 632291 1466088 1416140 435077 427564 626471 628637 774948 756149 804673 809408 853071 864927 828994 917987 1919839 2008111 1252197 1064671 681233 669578 811842 808225 841245 854833 886387 892994 984720 991262 4792099 4961874 40.35 71.9 1
13:51:52 2024-01-25 632426 628153 202459 198763 316005 323306 323688 322009 210658 208187 254891 256651 293896 296829 4144426 4492963 6149680 5989101 1026091 1060724 284650 251978 263219 263588 291556 283828 283437 287252 203566 204855 691996 631839 1461550 1392503 432614 428875 623003 630984 779733 753159 802280 814053 853071 856577 827782 926260 1927365 2028789 1245806 1048107 685129 672754 804904 802488 848675 856532 877062 888856 990405 993225 4824748 4968639 40.35 71.9 1
13:51:53 2024-01-25 638238 625615 202420 198772 316005 319859 324444 322498 210218 208838 254136 257400 294594 296973 4125919 4386654 6193014 5970357 1012359 1060724 286835 255843 264555 263746 291591 284055 284064 284614 204601 204395 690709 639614 1439087 1408943 435077 428783 627557 631698 774948 761260 808260 805865 848109 865627 832605 915477 1919839 2010995 1186492 1066652 685129 671478 810654 807044 842608 854229 883793 894303 986969 988902 4760397 4964205 40.35 71.9 1
13:51:54 2024-01-25 629297 625651 202601 198906 314083 320865 324649 320063 214286 208478 254136 256686 294706 295713 4119751 4448053 6173851 5982147 1029094 1059972 285521 251768 263591 263623 292014 284969 281980 286065 204422 203761 708978 630486 1438592 1401723 433228 428875 623003 629084 778323 758676 802468 813218 854886 856541 824745 925600 1927365 2025912 1240156 1048107 683178 670821 806048 802488 848675 856496 878938 888856 987645 996120 4845524 4973624 40.35 71.9 1
13:51:55 2024-01-25 637951 625620 202455 197832 315897 320829 323688 322140 210218 208251 252562 257365 294388 297261 4121177 4411839 6179965 5975465 1013277 1059220 286432 251382 263964 263220 291591 282970 284934 285485 204279 204679 661684 639892 1442572 1404953 433843 427640 627114 631878 774948 759034 808260 805865 846875 865555 832786 915477 1919839 2013847 1250278 1068170 686639 671478 807214 807044 845671 855773 878633 892321 987645 986200 4742498 4964205 40.35 71.9 1
13:51:56 2024-01-25 628493 625656 202805 198768 313935 322149 324794 320028 211255 208071 254245 258934 293960 297337 4124632 4448413 6173851 5984831 1026054 1060724 285557 251768 263964 263588 290635 284498 283304 285392 204924 203795 703006 631850 1472615 1406946 433843 430118 623885 627207 780839 756817 801711 813475 854280 863322 825366 923624 1927365 2023041 1234506 1054090 682691 674732 809505 802306 845072 860863 881208 888969 986212 994011 4876532 4977279 40.35 71.9 1
13:51:57 2024-01-25 634818 628402 203444 197910 315376 322781 323952 322009 210806 208721 253991 257723 293733 297563 4121177 4442785 6173851 5984831 1009521 1060724 286508 251803 263964 262817 293167 284156 282766 287144 203957 204713 682434 637157 1457578 1401723 433843 428781 625693 632810 773849 754571 807074 810594 848146 862333 832014 920728 1920980 2021608 1232623 1059638 688071 669541 804904 809408 848675 853626 879289 895615 991960 989232 4734232 4964205 40.35 71.9 1
13:51:58 2024-01-25 631642 627489 202236 199080 315897 320165 324974 321034 210806 208396 252815 258934 294416 295641 4124632 4432671 6177649 5975465 1032034 1060724 285557 251382 261738 264212 291414 283629 284534 284879 204924 204395 685376 634102 1440756 1401723 433571 430921 627114 628611 781392 760146 802207 810594 853071 865154 825403 919576 1926191 2017279 1210062 1056591 681233 674536 810654 802488 840748 856568 883164 886289 984173 991133 4849107 4967754 40.35 71.9 1
13:51:59 2024-01-25 633787 625683 202636 199075 314417 322411 324673 321034 210658 208396 252526 258116 293377 296302 4121153 4449133 6158112 5975189 1014875 1057719 286687 255771 267789 263439 291534 284063 281940 285428 203993 204361 698157 639892 1457371 1401723 436005 428870 622121 630019 774948 753585 810061 813475 845606 861496 832101 923624 1926371 2035614 1256873 1053904 685129 671258 805476 807044 848073 853979 877062 892047 991960 988265 4798022 4966523 40.35 71.9 1
13:52:00 2024-01-25 627508 625688 202805 197664 315861 320722 324974 321070 214585 207533 254281 257786 293164 297095 4114649 4417994 6162155 5983997 1026166 1057646 284614 252671 263219 263369 292480 283161 283631 285428 204422 204361 697034 630486 1443004 1405709 432307 431142 627471 629056 779733 758998 802468 808135 855492 864192 824708 918158 1923636 2012420 1234506 1058885 684153 672791 811533 802488 841842 856496 885051 888186 984173 988229 4826523 4977180 40.35 71.9 1
13:52:01 2024-01-25 640600 625656 202459 199075 315016 322149 324757 321711 210806 209013 252743 257827 294981 295986 4127037 4450025 6162118 5983997 1012554 1059183 287238 256493 262208 264027 290626 284933 283127 286266 204387 204679 685376 639892 1456871 1401723 436005 429478 624499 630465 774948 754658 810601 811422 847205 862713 834382 928602 1925003 2037737 1254917 1053904 685129 672431 806048 806399 848073 856042 878938 891650 993096 990360 4797422 4973845 40.35 71.9 1
13:52:02 2024-01-25 629292 626572 202805 197836 315861 321625 324757 321568 210806 208036 254641 256686 294153 297239 4124094 4411535 6162155 5979729 1026506 1060724 284650 252224 263695 263623 293132 283125 284064 285392 204422 204395 686847 630036 1456903 1405709 432307 427600 628481 629056 777455 758998 802468 808225 854696 864837 824745 917469 1923627 2008111 1247039 1058885 684153 672754 810654 802488 840711 856496 883793 888819 986969 988265 4810125 4977309 40.35 71.9 1
13:52:03 2024-01-25 638170 625651 202132 199084 314829 321589 324757 321830 210806 209048 252815 256686 294909 296194 4127037 4470902 6145875 5983997 1019630 1057682 287643 251347 264255 264432 290705 284063 283595 285543 204244 204395 683905 639892 1463415 1392503 435077 431099 625323 632847 777419 755870 807037 813475 850549 861496 832605 923624 1929111 2035119 1252197 1052590 687616 672754 804904 802306 848675 856460 877062 889007 996839 991096 4798022 4980875 40.35 71.9 1
13:52:04 2024-01-25 630639 625688 202636 197901 315825 321625 326740 320335 211178 208361 252815 257861 293825 297455 4121153 4367902 6201828 5974618 1015319 1060724 287122 256565 263895 262817 292000 283276 283401 284485 205248 203761 699461 638067 1442924 1410943 435695 428502 627471 629978 774398 761260 805854 808225 850401 865519 830245 916908 1919839 2010995 1268610 1063416 683178 670490 811842 809711 841842 854833 885756 892994 984173 986987 4780141 4964273 40.35 71.9 1
13:52:05 2024-01-25 629292 626576 202451 198487 313621 324561 324721 322823 211030 207677 254245 257042 294181 296259 4127037 4448141 6162118 5983997 1026128 1060724 285450 251382 263591 263588 290740 284697 281870 285428 204244 203727 704501 631388 1447998 1401723 433228 429478 623003 629084 778593 754658 802468 813794 854886 856541 825329 925600 1929130 2029946 1252197 1048070 682691 670784 806621 804632 848073 856496 877062 888819 991960 992266 4822929 4980875 40.35 71.9 1
13:52:06 2024-01-25 636177 625651 202451 198496 315965 320390 324275 322319 210518 208943 252779 257434 294388 297000 4125837 4392751 6192502 5967460 1013837 1059972 286920 256529 263964 262817 292000 283294 284069 284485 204924 203795 686847 638662 1440425 1410943 435386 428803 627594 629019 774948 760028 807037 805865 848146 865789 830245 914298 1919839 2010995 1252197 1066615 684153 670527 810654 806971 843839 854229 883793 892994 986269 987686 4758002 4967829 40.35 71.9 1
13:52:07 2024-01-25 629807 626576 202663 198478 313944 322447 324757 322479 211361 208257 254245 256651 294388 296582 4130519 4441943 6170995 5984831 1025853 1059220 285521 251382 263777 263404 290670 284933 282731 285392 204601 203761 704499 632291 1459670 1401723 433843 429085 623885 629084 778145 755734 802468 813831 854886 856577 826729 924940 1929111 2025912 1236390 1051093 681233 672908 807214 804199 845671 856532 878633 890237 984781 994011 4839110 4973746 40.35 71.9 1
13:52:08 2024-01-25 638208 627055 202769 197841 315933 322185 323772 322844 211101 208873 254495 257434 293768 297311 4113873 4427199 6162193 5970357 1013994 1059220 286360 251347 263964 263623 294383 283125 283631 286705 203922 205032 680963 638067 1449363 1401723 433843 427564 627471 632847 774948 756817 807074 808225 848073 864300 832605 917987 1922234 2020176 1232623 1062392 687616 669578 806606 808798 847472 854833 878596 895615 990482 984895 4708472 4961902 40.35 71.9 1
13:52:09 2024-01-25 630080 628937 202000 199119 315856 320462 326812 320856 210700 208257 254100 256686 294594 294740 4128893 4435634 6162155 5979729 1028516 1060452 285285 251382 263219 263588 290228 284498 283802 284956 204601 203795 701513 632291 1471166 1405709 433843 430760 625250 629084 781392 755575 802468 814053 855492 862713 825329 924940 1929116 2017279 1234506 1047848 682902 672243 808358 802306 845072 856496 879882 888856 984745 994011 4853051 4971388 40.35 71.9 1
13:52:10 2024-01-25 631949 628781 202036 198941 315893 320651 324866 320856 210736 208664 254100 258208 294594 295570 4121153 4430855 6166755 5975465 1030488 1059220 285521 251417 263219 264212 290952 283196 283888 285165 204601 204361 686847 632291 1433843 1401723 433571 431135 626581 627651 781392 756817 804534 811745 853071 863932 825329 920923 1927467 2017279 1211911 1052590 681233 673742 810654 802488 843205 856568 881928 886289 986969 993272 4849580 4964273 40.35 71.9 1
13:52:11 2024-01-25 635591 627443 203060 198768 313980 322220 324757 321902 210700 208728 254264 258116 294181 297029 4121153 4442367 6162268 5974618 1009670 1059220 285521 256565 263012 262817 290705 284498 281870 286159 203957 204395 683905 636381 1438592 1401723 435584 429996 623003 630465 774948 754264 809411 811745 845643 863322 833789 922929 1927741 2032235 1251004 1056591 685129 671478 804904 808225 848675 854833 877062 893031 993367 988229 4777272 4983829 40.35 71.9 1
13:52:12 2024-01-25 632546 628781 202708 197802 315969 320722 324794 320927 210700 208547 254564 258208 293271 297455 4124094 4437256 6169282 5983720 1026543 1059972 285200 252189 261666 263623 292445 283161 284064 285058 204375 204361 678401 630763 1432845 1401723 432307 429816 626635 628575 779145 759034 802468 810897 854886 865154 825366 920771 1926371 2019716 1234506 1056987 683178 672791 811229 802488 841380 856532 885126 891269 984173 989661 4825562 4967573 40.35 71.9 1
13:52:13 2024-01-25 634578 626642 202036 199796 314923 321732 324794 320927 210771 208873 252599 258116 293683 295196 4124632 4445483 6144563 5979729 1019083 1056896 287238 256601 263591 263992 290670 284462 282859 286030 204055 204395 694019 639892 1444103 1399736 435695 431817 623885 632810 777419 755734 809485 813831 846838 861459 833789 923624 1927741 2035119 1274479 1050833 686639 672243 806642 804083 846871 855182 879565 890485 993367 988265 4790386 4947305 40.35 71.9 1
13:52:14 2024-01-25 627024 626820 202708 198832 315236 322155 324830 319437 211396 208222 252671 258116 293591 297311 4115280 4361548 6201828 5975465 1016840 1059220 285521 256529 267752 262598 290599 283210 283402 284521 204783 203727 697034 635466 1465075 1413951 435077 429326 626581 629084 774398 760110 804673 810594 849346 865483 830245 916908 1919839 2007499 1266654 1063416 682691 669541 811229 807044 839455 852422 883830 894977 983476 984895 4774174 4954389 40.35 71.9 1
13:52:15 2024-01-25 633300 627443 202668 198818 314788 322185 323544 322293 210553 207608 254100 258493 294245 297180 4121153 4463971 6144488 5984831 1026128 1059183 284650 251417 263219 263220 290705 283828 281440 286302 203922 203761 697034 630036 1471895 1399736 432614 431790 622121 628637 778593 753585 802468 811523 853071 856577 826573 925600 1929111 2025912 1242040 1048107 684153 670821 804588 802488 847472 856496 877062 886289 987645 991096 4825186 4971118 40.35 71.9 1
13:52:16 2024-01-25 634686 627443 202027 197802 315789 320687 324300 322355 210078 208617 252635 258753 293591 297239 4118216 4411535 6153370 5974806 1011832 1057682 285557 255843 263591 263220 290626 282514 283702 285392 203957 206767 673607 638067 1434940 1401723 433843 428875 625751 632810 775149 756853 808260 807081 846838 865569 832605 915326 1919839 2013847 1186492 1063151 686639 671478 807158 804652 845671 854833 877312 890420 989474 984895 4715259 4948829 40.35 71.9 1
13:52:17 2024-01-25 627254 627443 202526 199327 314469 320615 324866 319437 210771 208112 252599 258753 294260 295570 4115280 4421143 6162118 5984831 1025580 1058433 285298 251382 263777 262817 289822 284498 282766 285392 204422 203727 692732 630486 1443770 1401723 433843 429478 624499 629084 779145 756407 802468 811495 853186 856577 824125 923624 1929111 2023041 1236390 1048107 681233 672908 807214 804770 845671 856424 878633 887078 987608 994011 4839186 4954520 40.35 71.9 1
13:52:18 2024-01-25 635829 627180 203307 197772 315236 322530 323544 322355 210406 208292 254136 259113 292556 297239 4121153 4434018 6153332 5979729 1010994 1057682 285557 256565 263219 262817 294383 282298 282731 286302 203281 204713 691996 637157 1446746 1401723 433843 427256 625693 632362 773385 755723 806464 809408 848073 861798 830245 919340 1922234 2021608 1232623 1058533 686639 668593 804904 810557 848073 852422 877062 894303 990519 984895 4711845 4952361 40.35 71.9 1
13:52:19 2024-01-25 629069 626758 201432 199014 315494 321809 324938 320927 210588 208582 254136 259077 294523 297554 4121153 4423398 6170869 5979729 1030563 1058469 285521 251382 261630 263926 290740 282945 283666 285058 203993 204361 690893 634277 1468992 1401723 432614 430190 626635 630800 779733 760110 802468 810594 852467 864305 826573 920771 1925003 2016705 1232623 1053904 681233 674255 810654 801919 841380 856568 884459 886289 984173 994011 4822117 4964031 40.35 71.9 1
13:52:20 2024-01-25 632573 622276 202349 198980 313509 322041 324433 320927 210553 208292 252671 258151 293271 295978 4121153 4433007 6164526 5981938 1007403 1057682 285085 255591 262243 262782 290952 284027 282152 286155 203922 204395 682434 635921 1486762 1400729 435695 427564 623003 629129 774398 753585 809448 811745 844973 861496 832064 923624 1926371 2032235 1263722 1054090 684641 670527 804904 807044 848675 854229 877062 892994 992663 988229 4774174 4956956 40.35 71.9 1
13:52:21 2024-01-25 627240 622281 202627 197789 315753 321553 324649 322937 210588 207608 254209 257365 293520 297383 4121153 4383106 6210177 5972893 1018290 1060724 285557 250648 267716 262817 290599 283223 282766 285428 204422 207579 688551 632291 1450370 1414134 435077 427654 625693 627300 774487 758461 804102 809445 850585 864228 829347 921426 1918475 2010496 1250278 1063141 681233 669541 811842 808225 839455 853626 885756 892572 981351 986987 4784131 4954665 40.35 71.9 1
13:52:22 2024-01-25 631712 625873 202308 198668 314793 322602 323173 320892 210771 207932 254568 258208 293065 296403 4127037 4466947 6162343 5985709 1028365 1057719 284650 251417 263219 263623 290740 285955 281870 286835 203957 204361 706366 630114 1450859 1400457 432614 428875 622121 627244 778630 753385 802468 811458 853071 856613 827819 926260 1927365 2026483 1245806 1044763 685129 672791 804904 802488 848073 861487 877062 886289 990519 992571 4839374 4966309 40.35 71.9 1
13:52:23 2024-01-25 635829 626490 202308 198668 315856 320580 324649 322737 210113 208617 252707 257365 293271 296604 4120028 4380237 6188726 5968392 1016840 1059700 286396 255771 267789 263220 291414 283196 283518 284920 205212 203727 688319 635466 1450533 1413689 435695 428587 627471 629084 774948 760028 805854 808798 850512 865483 830208 919752 1918475 2010349 1242602 1063416 684641 670490 811805 808152 841842 854833 885051 894228 985570 987686 4781836 4952361 40.35 71.9 1
13:52:25 2024-01-25 629024 626920 202273 197978 313765 322530 324613 320749 211030 208291 254136 258934 294039 296820 4122201 4447496 6140036 5983997 1028516 1060724 284379 251382 263219 263588 290670 283793 281834 286633 203887 203761 685376 630486 1450632 1399736 433228 428857 623003 629978 779108 752975 802193 814053 853071 856541 827745 926260 1929111 2028789 1245806 1048107 684641 672681 804904 802488 848675 856496 879565 888819 990519 992534 4826476 4967573 40.35 71.9 1
13:52:26 2024-01-25 636732 622240 202101 197978 315780 322265 324649 322701 210231 208908 254136 257331 294245 297029 4122389 4392791 6194599 5965240 1014724 1058725 286799 256529 263964 262817 290599 283558 284029 284165 204566 203761 685376 638979 1460368 1410943 436241 428582 627557 629056 774948 761260 807074 807007 848109 865555 830245 916254 1919565 2010496 1252197 1066578 684641 671207 809505 807007 841343 854833 883755 892957 986269 987686 4770385 4949049 40.35 71.9 1
13:52:27 2024-01-25 629292 625801 202277 197974 314051 322530 324120 320749 211220 207608 254601 258753 293172 296856 4108034 4475851 6156680 5979453 1028403 1058725 284294 251417 263219 263404 290599 283125 281834 286705 203423 203727 695674 630486 1440859 1397715 432921 429581 622121 629019 779108 753585 802468 813780 853034 856577 827782 926260 1921463 2029010 1245806 1050346 685129 673202 802622 802488 848675 856496 876400 888543 991923 992534 4798100 4961852 40.35 71.9 1
13:52:28 2024-01-25 634690 622204 202101 198655 315996 321809 324649 321949 209903 208804 252635 259077 294039 296856 4116875 4380297 6188147 5964369 1013277 1059036 286476 255699 263964 262782 290740 283258 283361 283617 204601 203761 686847 638067 1453710 1409942 435077 431105 627078 629019 774398 760110 807037 806949 848036 865519 830245 914298 1916439 2010533 1252197 1066578 684153 670490 810382 807007 842440 854229 883127 892957 986969 987686 4755417 4952361 40.35 71.9 1
13:52:29 2024-01-25 627512 625837 202238 197961 313574 320865 324649 320453 210595 208152 254136 258720 293626 295570 4116913 4441943 6139109 5983997 1028324 1057499 284264 251768 263591 263369 290705 283254 281834 286942 203744 206150 704499 630486 1465063 1397752 433228 429478 623003 628131 779697 754227 802468 814053 853034 856577 828369 926260 1934793 2028664 1245806 1049599 685129 672718 804194 802488 848675 856496 875739 888186 994505 992498 4787827 4964031 40.35 71.9 1
13:52:30 2024-01-25 632774 622204 202273 197978 314784 319304 324685 321687 210560 208838 252526 257331 294917 296856 4119443 4374138 6197655 5974618 1016840 1059680 286074 256493 263156 263185 292035 283161 282731 284636 205068 203761 698901 635466 1460590 1414955 435695 428502 626434 629978 774948 760648 806427 809445 853071 865483 830171 918100 1919839 2010349 1242602 1063264 682691 669541 811229 808188 841245 854833 886387 894940 986104 987686 4787827 4958201 40.35 71.9 1
13:52:31 2024-01-25 629292 625796 202308 198009 313831 322947 324902 320785 211220 208118 253991 258753 294701 296856 4119904 4476626 6145875 5996825 1026166 1059183 284472 251768 263591 263369 290705 283161 281962 287144 203922 204361 704499 632802 1448401 1397752 433228 429478 623003 628823 779697 754227 802468 814053 853071 861459 828994 926260 1924264 2030452 1220375 1051093 685627 672754 802622 802342 848675 856532 876400 888856 994777 993742 4787827 4964031 40.35 71.9 1
13:52:32 2024-01-25 632774 625792 202600 198009 315747 319788 326545 320749 210595 209457 252490 259663 293235 296892 4122389 4358212 6188688 5974618 1016840 1060724 285873 252707 267789 262782 291591 283196 282731 285388 204889 203727 705992 635466 1460839 1413951 435386 429996 625693 627005 774398 763367 804636 809408 851827 865569 828994 917987 1918475 2008923 1256873 1062354 682205 669541 811805 808188 839455 854833 885719 894303 982743 989085 4785253 4952415 40.35 71.9 1
13:52:33 2024-01-25 628821 627412 202282 198004 314601 322292 323329 320999 210890 208152 254386 258899 293271 296187 4122111 4499130 6145875 5976947 1022656 1056111 284876 252049 261702 263588 291588 283161 282731 286030 203281 204679 682434 634439 1446661 1392503 432614 430136 625581 631878 780568 753585 802354 811745 851827 861496 827782 923586 1929111 2026446 1242040 1049265 686151 672754 802622 802488 849058 856496 875116 886289 991923 991096 4787827 4964031 40.35 71.9 1
13:52:34 2024-01-25 636737 622236 202282 197948 316005 319563 324938 322198 210231 208838 252490 258934 293164 296439 4114001 4358137 6188726 5974618 1015897 1056656 286799 252599 264300 262817 290705 283161 282731 283653 204924 203761 686847 637612 1469250 1410943 435077 427796 627471 629084 773385 760110 807037 807044 849947 865614 832014 913981 1917112 2010958 1246440 1066194 684153 670527 810654 808188 841842 854229 883830 893031 985570 986987 4764796 4952361 40.35 71.9 1
13:52:35 2024-01-25 628340 625792 202105 197974 313574 321803 324902 319448 210806 208152 253991 258934 293164 296236 4116500 4461496 6164526 5980557 1029020 1058469 284614 251417 263074 263588 290740 284399 281655 285539 203957 203761 700020 630486 1437773 1401723 433228 429176 623003 629084 778593 755334 802468 813831 854886 856541 827943 926260 1929111 2025912 1240156 1046211 684153 671732 804904 802488 848073 856266 878312 888819 988344 993975 4837347 4964031 40.35 71.9 1
13:52:36 2024-01-25 636226 622240 202308 197944 316005 320829 323916 322498 209597 208769 253991 258934 293200 297275 4125919 4402107 6179890 5971124 1013956 1059183 286799 251172 263745 263263 290705 283125 284463 284485 203957 204679 683905 638979 1435973 1406675 435077 428839 627078 631878 774948 760990 808872 805865 848073 865605 833789 915288 1919839 2013847 1165532 1066194 686639 671478 808358 807007 845072 856647 880544 892957 987572 984895 4734913 4952361 40.35 71.9 1
13:52:37 2024-01-25 627067 625529 201964 197974 313826 320829 324444 319543 210806 207712 252526 258899 294380 296403 4125919 4439324 6153257 5987338 1027047 1059183 284854 250997 263591 263482 291534 284462 281834 285392 203957 203727 708978 630486 1436777 1401723 433228 428866 623444 629084 777419 755734 802468 814053 855492 856541 824745 925984 1929111 2023041 1236390 1048107 682902 672908 806035 802488 846271 856460 879565 888819 987608 993975 4832160 4964031 40.35 71.9 1
13:52:38 2024-01-25 635825 625828 202105 197351 315747 320829 322671 321747 210218 208361 252526 258934 293484 297239 4120018 4411725 6163977 5957973 1012544 1057609 286499 256457 263591 262817 290599 283241 283944 284051 203957 204395 678020 638067 1454524 1406428 435077 428839 627557 630911 774948 760110 808260 806436 847474 865519 832605 915364 1917112 2010995 1250278 1065857 687089 671478 809505 806971 843802 854833 882853 892957 984745 986987 4740799 4952361 40.35 71.9 1
13:52:39 2024-01-25 627512 622281 202273 198047 314047 320829 324974 321762 210806 208443 254245 258899 293896 295928 4119904 4452144 6168039 5974618 1025580 1057216 284578 250997 263219 262782 290599 284711 281870 286003 204422 203727 704499 630486 1437482 1401723 433571 428946 623444 629084 777419 755870 804738 814053 854886 856541 825366 925600 1928945 2023041 1236390 1048107 681233 672908 807214 802488 845671 856460 880215 888856 986175 994011 4853666 4956956 40.35 71.9 1
13:52:40 2024-01-25 635825 622276 202421 197317 315747 321542 323005 322009 210511 208216 253978 258934 293520 297347 4116951 4427638 6162268 5960985 1014721 1057646 286195 255807 263777 263404 291344 284540 283631 285356 203887 204855 661002 638979 1439433 1401723 434768 429116 627114 632774 774601 756817 808835 806436 848109 865519 832605 918216 1918228 2013847 1232623 1063551 687616 671258 807214 805829 846271 856042 878633 892957 988307 984895 4715249 4945398 40.35 71.9 1
13:52:41 2024-01-25 628045 625801 202596 198997 314083 320829 324974 320028 210806 208071 252815 257255 294345 295426 4120028 4452182 6170484 5979729 1028403 1060236 284725 251347 263777 263220 290057 284866 281918 285392 204198 203727 706179 630937 1445849 1401723 433843 429854 623885 629084 778556 755870 802468 814983 856854 856577 825366 926297 1931510 2025912 1236390 1048107 682205 673386 806606 802488 846271 856496 878596 887837 984745 994011 4844260 4954403 40.35 71.9 1
13:52:42 2024-01-25 635825 625796 202273 197424 316005 320865 323688 322498 210218 208396 252815 257181 294138 297311 4122859 4421109 6162268 5973081 1012554 1058285 286123 251511 263591 262817 290705 284540 284228 284956 203922 204713 671152 638067 1446025 1401723 435077 431142 627557 632774 774948 759034 808260 805766 847474 865555 833789 916908 1919839 2013847 1232623 1065063 686639 671478 808358 806436 845671 854833 879882 892410 989044 984895 4718617 4952548 40.35 71.9 1
13:52:43 2024-01-25 625810 625796 202105 198004 313765 320829 324577 320028 210806 207712 252815 256686 294181 295426 4124741 4448649 6170484 5983997 1028324 1060508 285112 251172 263591 263404 290263 284027 281830 285356 203922 205257 697146 630076 1440952 1401723 433228 428839 623615 628637 777419 755334 802468 814053 855221 856541 824161 924940 1929111 2023041 1240156 1049710 681233 672431 806606 802488 845671 856460 878633 888856 987608 994011 4844260 4947417 40.35 71.9 1
13:52:44 2024-01-25 634928 626932 202282 197351 315783 320829 322934 322045 210218 208216 252815 256686 294236 297311 4115281 4411683 6166079 5965240 1012554 1057384 286016 256457 264255 262817 290740 281438 283383 285316 203744 204395 661002 638067 1444179 1401723 433843 428502 627397 632326 775149 757925 807111 806436 852548 865483 832605 919021 1918475 2016705 1186492 1063514 686639 671478 807214 804652 846271 854833 876068 891650 989744 984859 4709218 4945300 40.35 71.9 1
13:52:45 2024-01-25 627291 622245 202273 198898 314123 319859 324974 319543 210658 208001 252815 256617 292556 293841 4119828 4443211 6179965 5992733 1024848 1057682 284765 252707 263219 262782 289347 283828 282130 284481 204279 203727 703939 631388 1458121 1401723 433228 429478 623885 627300 778556 755808 802468 811458 854886 856577 824125 925600 1927745 2023041 1186492 1044689 681233 672431 807214 804652 843876 855821 878596 891583 984745 994011 4853240 4956956 40.35 71.9 1
13:52:46 2024-01-25 634928 621979 202742 197317 315076 322495 323005 320713 210218 208396 252815 256651 292520 299645 4127273 4411649 6152997 5965240 1010883 1057682 285272 252707 263591 263364 291344 281473 283631 285142 203637 204713 675078 637612 1430582 1401723 433843 428839 625751 634446 775149 758410 808260 807044 847474 865569 833197 915364 1919839 2019155 1232623 1063151 686639 671002 807214 804585 847472 854833 878596 892957 989044 984626 4708472 4947604 40.35 71.9 1
13:52:47 2024-01-25 629028 622245 202132 198906 314823 320343 324974 320028 210658 207746 252815 256651 293768 294533 4122973 4445840 6157573 5983153 1022656 1057682 284650 252671 263668 262782 288908 284063 281940 285165 204280 203727 703006 632291 1444116 1401723 433843 430154 623885 627005 779733 756407 802468 812643 855492 862092 824745 924910 1927741 2023041 1255316 1048107 681233 672431 807214 804199 845400 856460 878633 890237 984745 994597 4853051 4954800 40.35 71.9 1
13:52:48 2024-01-25 634928 622240 202777 197626 315044 321803 323724 321106 210511 208396 252815 256686 292591 297239 4124462 4433854 6175478 5973761 1013277 1058912 285521 252671 263705 262782 293111 281477 283648 285428 203674 204963 673607 638067 1433481 1401723 433843 428937 627471 632810 774917 756780 807074 807044 846838 865483 832605 919752 1919839 2016705 1186492 1061903 686639 670527 807214 806436 846643 853626 878596 892998 989044 984895 4712582 4954665 40.35 71.9 1
13:52:49 2024-01-25 627185 622208 201708 198945 314823 319859 324974 319483 210511 207746 252815 256651 294181 293877 4107921 4439618 6162080 5980557 1028516 1056896 284667 256637 263337 263447 289382 284435 281940 284485 204601 205726 701513 631839 1440075 1401723 433843 430221 623885 627300 779733 756259 802468 811745 854280 861496 824308 923624 1923729 2017315 1234506 1049879 681233 673386 807214 804199 843839 856266 879882 890910 984745 993975 4867851 4961852 40.35 71.9 1
13:52:50 2024-01-25 634029 621947 202906 197630 315071 321839 322970 321070 209868 208071 252779 256686 292839 297599 4104980 4424357 6162268 5963738 1011832 1057411 285557 255771 263373 262712 290670 281403 284809 284920 203601 206414 662452 638067 1472005 1404711 434768 428839 627114 632810 775149 758336 809448 807044 846838 865519 832605 916854 1918475 2013847 1165532 1063551 687342 671478 807214 804689 845671 856042 878596 891775 989044 984895 4715249 4947604 40.35 71.9 1
13:52:51 2024-01-25 627141 626517 202277 198591 313610 320343 324938 319096 210511 207746 252815 256651 293875 294740 4111704 4442643 6162268 5985709 1025580 1059972 285085 251382 263219 263377 290458 284063 281936 284956 203993 203585 689790 630486 1439225 1401723 433535 428839 623003 628637 777455 755334 802468 811458 854280 856577 825329 924796 1927741 2021608 1238273 1048107 681570 672431 806035 802488 845072 856496 879919 888931 984745 994011 4840802 4956956 40.35 71.9 1
13:52:52 2024-01-25 634690 622240 202308 197326 315076 320865 322934 322045 210218 208152 252815 256651 293321 297563 4115280 4424357 6166755 5963624 1012544 1056111 285485 256601 263591 263342 290564 282262 283631 286123 203779 204679 689054 638067 1468402 1401723 434495 428875 626635 632847 774601 757925 809366 805865 847474 865663 832605 915326 1916839 2008111 1250278 1065432 686151 671478 808358 806436 843839 854833 880633 892994 987608 984895 4734033 4945300 40.35 71.9 1
13:52:53 2024-01-25 627508 622240 201922 198630 313866 319859 324974 320028 210658 207746 254014 256473 292520 293699 4105928 4436600 6167245 5980557 1028403 1056111 285330 256565 263219 263588 291669 284104 283264 284490 204458 203761 686847 632304 1460959 1401723 432970 430832 626581 627207 780839 756817 802317 809445 853071 865154 826573 919539 1925003 2013847 1232623 1055804 681233 675760 810654 801350 841380 856568 883830 886289 984173 991096 4819612 4933150 40.35 71.9 1
13:52:54 2024-01-25 631912 622172 201678 197970 314123 320901 324408 321034 210218 207746 252418 257861 292556 295190 4115280 4433830 6162268 5970846 1009613 1054542 285000 255339 267789 262563 290423 284559 281839 285392 203779 204395 682434 638662 1504246 1399736 435386 427600 622562 629092 774948 753585 809485 813475 845643 861496 832101 923586 1923724 2032235 1245136 1054305 684641 669284 804904 807007 848073 854833 877062 892085 991960 988229 4771602 4951133 40.35 71.9 1
13:52:55 2024-01-25 626623 622236 202600 197759 315080 319859 324709 320548 210658 207100 252815 257077 292875 297491 4111788 4412508 6189522 5971124 1019742 1058837 283278 251417 263219 262014 291823 285145 283171 285156 204055 204253 686847 630449 1457124 1410943 432614 427426 626581 628637 775186 756853 802468 808872 853490 865519 822959 919059 1922359 2001313 1263711 1058885 682691 671478 809505 802306 842012 853979 881208 890383 984173 982634 4780994 4958037 40.35 71.9 1
13:52:56 2024-01-25 636460 622281 201673 198035 315080 320829 323988 322045 209597 208756 252815 257875 294388 295641 4115280 4490668 6134132 5971124 1019083 1057496 284650 252441 261630 263623 289726 285753 283367 284956 203423 205032 663309 635796 1438078 1389543 432614 430190 623922 632847 779733 754658 804102 811745 851224 862713 829656 922272 1929111 2023041 1238273 1047811 686151 672791 804333 802488 848675 856568 874531 888223 993367 992571 4784409 4956956 40.35 71.9 1
13:52:57 2024-01-25 632811 622199 202282 197935 315451 319304 324974 320999 210511 208832 252743 257221 292520 296510 4114722 4386487 6188801 5961692 1012544 1060508 286325 252887 263591 262782 290670 285348 283710 283666 204530 204361 688870 638067 1455442 1410943 435077 428839 629101 629019 774948 761223 807074 805829 847840 865519 832014 915477 1917112 2010077 1252197 1066307 685129 671478 810654 808761 841343 854833 883127 893592 987265 987686 4746813 4952365 40.35 71.9 1
13:52:58 2024-01-25 627512 625538 202105 197974 313350 320829 324902 319992 210806 207712 252815 256651 295059 295641 4111788 4443182 6171070 5981747 1026971 1059001 285058 251347 263695 262782 290705 284667 281821 285356 204208 203727 698617 630486 1439745 1401723 433843 429780 624878 629084 778556 755780 804185 813757 857190 856541 826536 926260 1929111 2027350 1238273 1048070 683178 673386 806048 804199 848073 856496 879565 888819 988889 993938 4834854 4987392 40.35 71.9 1
13:52:59 2024-01-25 636465 622245 202242 197806 316005 320602 323652 322462 210183 208687 252779 256651 293975 297455 4105350 4392752 6179965 5963624 1013202 1060311 286821 256457 263964 263185 291556 283161 283347 284459 204853 204327 688319 638067 1462231 1411716 435695 428839 627078 628787 774948 760648 807074 807044 848109 865623 830245 915288 1919839 2011205 1252197 1066194 684153 671002 810079 808135 841380 854833 883793 894266 986969 982332 4752818 4952361 40.35 71.9 1
13:53:00 2024-01-25 627597 622236 202282 198004 314083 321803 324902 319992 210806 207712 252815 256651 292520 296367 4117659 4432671 6161657 5989989 1028516 1059754 284436 252707 263591 263342 290670 284254 281405 285998 204566 203761 700020 630659 1444017 1404427 433843 429478 623003 629793 778556 755870 802468 813794 854886 863322 825366 926260 1929111 2025912 1238273 1044689 684153 673386 805476 802488 847472 856496 878312 888186 987608 994011 4834854 4964031 40.35 71.9 1
13:53:01 2024-01-25 636465 625796 202242 197944 316005 320794 324672 322725 210218 208396 252815 256651 292520 297455 4111788 4411844 6169282 5971124 1012544 1057496 285343 252707 263183 263185 291964 281438 284264 286052 204244 204963 671877 638662 1435664 1404427 434966 428839 627471 632810 774948 759636 809411 807007 847437 866196 832605 918100 1919839 2013847 1230034 1064784 686639 671478 807177 805792 847200 854833 878596 891650 989044 983994 4715373 4948829 40.35 71.9 1
13:53:02 2024-01-25 627512 622245 202092 199036 314782 320343 324974 319992 210806 207746 252779 256617 292520 295669 4105928 4423398 6159849 5971124 1028440 1057496 284871 252707 263777 263957 291813 283125 283251 284201 204459 203727 697034 632291 1454860 1401723 433806 431439 626581 629084 782230 756817 802317 811745 853071 865766 827159 919539 1926371 2016705 1232623 1054090 682691 674218 810654 802488 841731 856532 883793 886289 984173 991096 4818562 4933113 40.35 71.9 1
13:53:03 2024-01-25 631158 626901 202247 198009 314047 320865 324408 322234 210511 207712 252671 257861 293527 295398 4111704 4429999 6159849 5976283 1009651 1057141 284996 252707 265273 262747 290466 284125 281834 285392 203995 204753 683905 636833 1450783 1401723 436936 427564 623885 630465 774487 755334 809448 814053 846838 863322 834497 923586 1923724 2032235 1237311 1056318 685129 671478 806048 807007 848675 854833 877062 892957 993367 989661 4771602 4952361 40.35 71.9 1
13:53:04 2024-01-25 627024 622245 202946 197944 315524 320568 324408 320999 210511 207353 254245 256686 292875 297491 4114115 4427281 6169282 5985709 1021272 1058650 283542 252707 263818 262345 291414 284870 283163 285356 204282 204895 683905 630486 1454699 1408671 432970 429996 627471 629084 776283 759876 802468 807044 853418 865483 824088 918909 1922571 2001777 1257106 1059638 683178 673386 809505 804770 842571 857070 883755 889007 985570 989786 4787827 4961852 40.35 71.9 1
13:53:05 2024-01-25 636281 626449 201647 198009 315044 320829 324408 322009 209597 208867 252815 256227 293976 295605 4115280 4487037 6132212 5972014 1025124 1059001 285325 252707 261522 263992 291534 283125 282731 285392 203995 204929 662089 637157 1442243 1392503 433228 430955 625693 632847 780839 755649 804710 811745 851827 863322 830245 923311 1929111 2026446 1243923 1049302 686639 673742 802622 802488 850484 856496 875777 888819 994777 992534 4787827 4961739 40.35 71.9 1
13:53:06 2024-01-25 631083 625796 202273 197974 315044 318856 324974 320999 210511 208687 252779 257042 292520 296302 4111788 4374138 6188170 5971124 1012544 1059480 287059 252671 263854 263228 290670 283125 284236 283710 204566 206414 705619 638067 1442522 1410943 435695 431215 627557 629056 774948 760065 807074 806436 848073 865519 832014 918100 1919839 2010349 1270567 1066307 684853 671002 810654 807044 841343 854833 883793 894303 986969 987686 4746038 4948829 40.35 71.9 1
13:53:07 2024-01-25 628942 627443 202308 198000 313610 320865 324902 319768 210806 207712 252815 256617 294081 295641 4111788 4432671 6159849 5981433 1025543 1056940 284547 252707 263446 263412 289717 284090 282654 284521 204601 205834 701513 631839 1445247 1403391 433843 432746 623885 629084 779733 756407 802468 813794 855492 856577 824125 924796 1926376 2021571 1234506 1048107 683036 672908 807214 804770 843839 856460 880234 890125 984781 993975 4853666 4943743 40.35 71.9 1
13:53:08 2024-01-25 634928 625502 202596 197321 315076 321803 323424 320713 210218 208152 252815 256651 292875 297527 4115280 4430604 6159849 5980557 1007440 1059480 284871 252707 263854 262572 291414 283143 281883 286030 203922 206124 683721 635921 1437131 1401723 433843 429388 624770 631878 772753 755334 806801 811169 848109 863932 830245 920886 1922234 2017279 1232623 1057343 685129 669541 804904 809372 848675 852422 879565 894945 992663 989085 4740799 4952361 40.35 71.9 1
13:53:09 2024-01-25 629329 625801 202664 197798 316005 320308 324709 320773 210511 208181 254245 255871 293733 297029 4117141 4427163 6154524 5976283 1028516 1059480 284885 252707 261486 263851 290599 282915 283631 284671 204566 203761 676770 634065 1451961 1401723 433622 431533 628808 629978 781392 759572 802468 811169 853071 865154 827159 919502 1925091 2015276 1234506 1056591 681233 674499 810654 801350 841842 856532 883755 886289 984173 991833 4823934 4952370 40.35 71.9 1
13:53:10 2024-01-25 632089 622245 202145 197978 314083 320865 323952 321034 210218 208036 252454 257468 292556 295928 4114722 4423553 6150417 5976005 1012544 1057496 286580 252315 263632 263447 290048 283992 282731 285356 203922 204361 685376 639854 1463455 1399736 436005 430172 623739 632326 775186 754868 809448 813475 845606 861459 833789 923624 1923636 2035119 1252197 1052330 688105 673202 806035 804652 847472 855182 879565 890072 993367 990360 4780994 4952361 40.35 71.9 1
13:53:11 2024-01-25 627067 625570 202600 198374 315560 320865 324444 318801 214585 207712 252779 257861 292244 297000 4111788 4361660 6186958 5980778 1020470 1058800 283171 252707 263632 262642 291858 284540 283127 285156 203318 203795 683905 630038 1443455 1410943 432614 430459 627471 629531 775149 758424 802468 807023 855492 865519 822922 916945 1919839 2001276 1253339 1059638 682205 672431 810382 804770 842571 855182 883127 889007 985570 982634 4787827 4954665 40.35 71.9 1
13:53:12 2024-01-25 637410 622245 201643 197978 315259 320343 323952 322009 209597 208721 252815 255871 294181 295362 4117141 4465036 6109467 5986433 1019083 1059516 286253 252707 261522 263851 290454 283615 282381 285085 203744 206150 695541 638204 1465948 1392503 435077 431135 624979 634476 779733 755734 807074 812898 848109 862713 832605 923586 1927741 2029085 1249573 1047736 687616 673230 804768 804616 847472 855182 879565 889044 994505 988229 4788863 4961739 40.35 71.9 1
13:53:13 2024-01-25 627512 621947 202277 197978 315040 320829 324902 319060 211389 207712 252779 257468 292556 296194 4108224 4374060 6153295 5982147 1019742 1058725 283370 252707 263632 262205 291823 284540 282824 284920 203779 203761 698341 630036 1456758 1410943 433535 429692 626581 627116 777152 756780 802468 807044 855492 865483 824125 916945 1918214 1998943 1242040 1059638 681233 671478 809505 805792 842571 856042 882462 889044 983476 990633 4780994 4952361 40.35 71.9 1
13:53:14 2024-01-25 636460 625837 201678 198013 315044 320568 323952 322009 209562 208396 252779 261249 294181 295958 4108110 4474093 6117624 5980778 1018363 1056744 286987 252529 263110 264009 289647 283996 282554 285129 203887 203761 694048 639614 1435601 1396463 435077 430796 623885 634476 778810 755334 808260 813475 848036 863322 832605 923624 1923724 2032235 1186492 1052590 687616 672718 806048 802269 848675 855785 877062 889044 994777 992534 4780994 4954665 40.35 71.9 1
13:53:15 2024-01-25 627512 622204 202352 197935 315071 320604 324649 319060 211241 208396 252743 257434 293286 296546 4107831 4358491 6200825 5978959 1019083 1057535 283724 252707 264524 262642 292077 285568 283224 285214 203922 203795 683905 631839 1472917 1416967 433843 429996 626397 628637 777946 758461 802468 807081 855492 865483 824125 916908 1919839 1998943 1186492 1061903 681233 671002 808358 804652 844201 855182 881245 890443 982779 982634 4784409 4933150 40.35 71.9 1
13:53:16 2024-01-25 636018 625796 202317 198004 315044 320343 323460 322665 210036 208396 252815 261142 293768 295190 4115280 4492605 6127225 5977865 1023188 1056388 284038 251698 261558 262712 290599 285145 282589 286088 202642 204395 680963 632635 1455454 1395128 433769 430154 625250 632847 779733 756407 804710 811745 851827 862713 830416 923624 1927833 2025912 1236390 1052590 686639 672754 802622 802488 848675 856496 874494 888186 993367 991133 4787827 4954665 40.35 71.9 1
13:53:17 2024-01-25 632848 622168 202313 197978 314712 318856 324974 320773 210302 208396 252743 256651 293527 296093 4108352 4355408 6183177 5958919 1015448 1058926 285472 252707 264300 262712 290564 284943 282625 284343 204567 203727 685376 634935 1452340 1413726 436315 428803 627471 629084 774948 762884 807058 808835 850585 864449 827782 919677 1917112 2005543 1252197 1061903 681233 669578 811842 807044 839455 854767 885126 892419 981351 986987 4778421 4945384 40.35 71.9 1
13:53:18 2024-01-25 630256 625574 202277 197974 315080 321839 322934 321034 210511 207533 252815 256227 293108 295641 4111788 4454152 6149680 5963624 1024934 1057384 283710 252707 261594 263079 290564 283134 281777 286526 203104 204361 671152 631388 1441201 1392503 432970 430410 623885 630911 779733 755196 805907 811745 852467 863932 829619 924665 1929111 2026446 1257106 1052590 686365 673778 802622 802488 848675 856496 875814 888186 993367 991096 4787827 4943743 40.35 71.9 1
13:53:19 2024-01-25 633675 625828 202282 197970 315747 318856 324974 321034 210071 208687 252779 257042 293768 296338 4114722 4383405 6173851 5963188 1015448 1060197 285236 252351 264114 262677 290463 283019 284549 284343 204890 205293 689790 635011 1478811 1413726 436936 431215 627471 628131 774948 760685 808210 809408 853071 865519 827782 920809 1917112 2004654 1248359 1063416 681570 669578 811805 808225 839455 854833 886112 891650 981351 986987 4780994 4947604 40.35 71.9 1
13:53:20 2024-01-25 631231 625833 201673 197974 315080 321803 322934 320713 210511 208152 254245 256261 293768 295677 4115280 4475851 6145875 5975465 1028440 1059368 283609 251698 263074 262712 290564 283143 281729 286123 203602 205870 700020 630486 1477197 1395472 433228 430011 623003 629019 779733 754264 803722 814053 853071 861496 829031 925600 1929111 2027350 1269469 1050346 685129 672754 804333 802488 848675 856532 877062 888186 991960 992534 4804091 4943780 40.35 71.9 1
13:53:21 2024-01-25 636048 622172 202408 197970 316005 318856 324480 321783 210071 208396 252779 256686 293768 295677 4105928 4398786 6160138 5955861 1009613 1062202 286222 252635 263482 262677 290599 282932 284321 284493 203780 204611 674052 638979 1437151 1401723 435312 431827 628771 632774 774565 759608 809448 808246 847474 865555 832605 915602 1918475 2012420 1252197 1063551 686639 670517 807214 806399 845671 854833 878596 892321 988307 984895 4726246 4945384 40.35 71.9 1
13:53:22 2024-01-25 627512 625538 201678 198379 313610 320568 324673 319803 210658 207746 252815 256473 293768 294775 4105928 4423398 6155201 5965824 1027877 1058575 284951 252671 263110 263447 289990 283921 282638 284307 204807 205870 701513 632291 1443076 1401723 433843 430307 625656 629084 780839 755675 801711 813780 854886 863932 825366 920923 1927741 2016705 1232623 1054090 681233 674711 809505 802488 842608 856568 882536 887910 984173 992571 4818337 4954665 40.35 71.9 1
13:53:23 2024-01-25 631185 622208 202631 198547 313169 320865 322970 320548 210218 207746 252743 257861 292875 295362 4105928 4424504 6140110 5966100 1007515 1057291 285000 252671 264378 262240 290564 283921 281729 285249 203913 205870 683905 635011 1451961 1400729 435695 428575 623702 631842 773849 753585 808260 811560 846838 863322 832605 920923 1923636 2025912 1232623 1053904 685129 670527 804904 808225 848675 854833 877062 894977 990556 982634 4759610 4952309 40.35 71.9 1
13:53:24 2024-01-25 625477 622272 202635 197424 315080 319859 323952 320548 210218 206490 252815 257002 291631 296412 4102231 4408566 6144526 5965240 1023211 1058926 284401 253869 261378 262677 290357 284339 282660 284343 203780 205870 685376 629586 1435898 1401723 432307 432133 629218 630019 777419 759034 801326 808172 855456 864192 824161 917543 1919839 2005269 1232623 1057380 683178 672279 811842 802488 840117 856496 883830 888186 983476 982670 4792932 4947604 40.35 71.9 1
13:53:25 2024-01-25 645588 622204 201506 198004 314123 320343 323460 320028 210218 208902 252707 255905 293768 293913 4112348 4465036 6127299 5966100 1016728 1056633 285909 252346 261414 263887 289682 283090 281764 284516 203780 204676 682570 638067 1430891 1390529 433843 430190 624433 633424 778556 755808 806501 811745 849801 861496 830245 922929 1927741 2029356 1243923 1052702 686639 672754 804194 802342 847472 855255 877062 889044 994505 989698 4775010 4947604 40.35 71.9 1
13:53:26 2024-01-25 628493 622208 201990 197978 314721 320343 324120 318801 210658 207781 252743 257468 292110 295498 4102231 4358437 6170995 5957791 1018781 1053302 283030 252707 263514 262537 291823 282623 282823 284813 203816 205870 683905 630486 1468375 1406946 432614 427676 627594 629420 777152 758424 802468 807081 856522 865555 822922 921426 1918256 1998943 1253339 1057380 682691 672431 809505 804770 842608 855218 882499 887782 984049 982634 4780994 4952361 40.35 71.9 1
13:53:27 2024-01-25 635829 626973 201643 198004 314601 320602 323952 321070 209562 208396 252815 255871 292591 294740 4111788 4488096 6117992 5965240 1019668 1054282 284800 252707 261378 263342 290564 283055 282028 284813 203495 204929 686024 634364 1447015 1390529 432614 430190 625250 634024 781392 754121 802391 811745 852467 863213 829031 923624 1927741 2026446 1253339 1047811 686151 672754 802622 802488 848675 856532 875814 886289 991960 991169 4778421 4976714 40.35 71.9 1
13:53:28 2024-01-25 634662 622199 201647 197794 315747 318821 323988 320513 209597 208431 252779 256686 292040 296146 4105928 4389684 6160138 5948246 1010390 1054615 286110 252635 263559 263118 290458 283032 283453 283591 203780 206160 683905 638662 1452254 1407708 435386 429657 627471 632055 776600 758961 807000 805829 846802 870680 832605 916908 1918475 2011790 1252197 1063416 686108 671478 808358 806912 843802 854833 879882 892284 986873 986020 4731393 4942982 40.35 71.9 1
13:53:29 2024-01-25 627150 622168 201638 198599 314042 319788 324938 319025 210511 207677 252743 256439 293697 296357 4102423 4423398 6135461 5965240 1024848 1054579 284379 252599 261414 264761 291257 284112 282687 284352 204388 205257 698527 632013 1435745 1404427 433843 430154 623885 627042 781584 757891 804185 814053 855492 863351 825329 923586 1927741 2019569 1234506 1051205 681233 673386 808358 804770 843839 856460 879845 888819 986969 994011 4844260 4952361 40.35 71.9 1
13:53:30 2024-01-25 633946 622136 202880 197729 314051 320829 324143 320738 210183 207712 252779 256583 292832 297246 4108280 4417970 6145875 5955861 1006798 1053013 284578 252562 262929 262501 291957 285348 281808 285851 203424 206160 682434 636412 1467905 1400438 433843 429692 623885 631842 774487 755697 804636 811745 849310 865803 830060 920194 1919839 2019569 1261343 1057343 686108 669067 802622 808761 848403 852386 877062 894359 992627 986863 4731393 4940516 40.35 71.9 1
13:53:31 2024-01-25 634238 621947 201608 198013 314078 320794 323916 320736 210183 208687 252671 256617 293768 293806 4105169 4420547 6126963 5955861 1009651 1053796 287122 251996 263337 263377 291875 285753 283089 285178 203780 205870 676226 639579 1459977 1400438 436315 430083 623885 631358 775901 755547 808037 814053 846802 861423 834790 926260 1922571 2033676 1252197 1050559 686639 673386 806048 804770 846271 857253 879565 887962 993367 989625 4778144 4948829 40.35 71.9 1
13:53:32 2024-01-25 628665 622163 202282 197935 314787 320308 324938 318284 210511 207677 252707 257434 292839 295426 4102231 4352300 6182121 5964751 1021048 1056859 282846 251207 263183 262537 291344 284503 282581 284742 203780 205870 674052 630036 1446132 1408435 432087 430605 627471 629084 775149 759839 802319 807007 855492 865483 827101 918318 1919839 2001129 1257106 1060232 683178 672908 809505 804199 841343 857070 883127 888621 985570 990633 4778421 4948829 40.35 71.9 1
13:53:33 2024-01-25 635829 625534 201603 197944 314047 319859 323916 320999 209562 208687 252707 258024 294288 294704 4108857 4474093 6108574 5955861 1019705 1053525 284716 256529 261594 262782 292082 285348 283086 284671 203459 204929 658102 636212 1447758 1394136 435695 433053 624770 632774 777419 755870 809328 814631 848101 861423 833197 924796 1922571 2032235 1252197 1053340 688595 673386 806621 803441 846271 857253 878938 891546 993367 988229 4769016 4942982 40.35 71.9 1
13:53:34 2024-01-25 627245 624669 202238 197901 315008 320343 323916 318507 210658 207925 252707 257434 292839 295641 4098624 4374208 6162343 5955861 1016840 1059183 283278 256529 263219 261909 291344 284467 282740 284339 203638 205293 692548 630036 1449086 1411716 433425 430605 627434 627300 776943 756744 803909 808821 855492 865537 825116 915326 1922571 1998292 1242040 1058458 681233 671478 808358 804770 842535 856647 883793 889044 983476 987686 4778421 4942982 40.35 71.9 1
13:53:35 2024-01-25 636281 622204 201603 197944 314078 319823 323424 321034 209527 208083 252743 257305 292520 294989 4102423 4474615 6135420 5955861 1019083 1054494 284614 256493 261594 262817 290952 285348 281658 284630 203603 206305 661838 637290 1457731 1391165 436093 433053 624733 632774 776832 755196 807037 813868 848036 856541 832014 923586 1924997 2029356 1250278 1047736 686639 672486 804333 804199 848675 853979 877062 887708 994777 990360 4780740 4942982 40.35 71.9 1
13:53:36 2024-01-25 626618 622172 202242 197321 314087 319823 323916 318061 210806 207533 252382 257042 292146 295570 4102344 4361560 6179815 5956458 1015356 1057291 284294 255699 263964 261979 290670 284943 282448 284902 203674 205257 703030 632291 1434940 1414955 436005 430605 626544 627226 774948 755575 802354 808209 850439 866378 827782 915326 1916010 2004654 1244521 1063151 681233 669853 811805 807007 839455 854229 885051 894028 980583 984895 4769016 4939457 40.35 71.9 1
13:53:37 2024-01-25 630080 622204 201647 197763 314123 321577 321955 319992 210218 207388 252779 255871 292520 295404 4102423 4460275 6117899 5965240 1022656 1054542 283278 256493 261702 263220 290193 282298 281623 286074 203628 205834 676549 630486 1472826 1396463 433081 430654 623334 632222 779660 754264 802468 814053 852888 861459 827745 924940 1930186 2027350 1249573 1047811 685129 672243 802622 802488 848675 856532 876400 890873 990482 991060 4778421 4945024 40.35 71.9 1
13:53:38 2024-01-25 633955 625534 202105 197729 316005 318821 323916 320738 209527 208326 252707 257181 291666 295154 4096362 4361398 6153332 5946482 1011111 1055785 285521 256191 263219 262345 290193 282298 283113 283369 204282 205834 675502 638662 1460368 1409710 435695 430959 629218 630874 774948 758961 807074 804622 851042 870680 832605 915288 1914390 2008074 1186492 1066194 685129 671002 810957 807007 841343 854229 882499 892957 984745 984895 4727281 4933603 40.35 71.9 1
13:53:39 2024-01-25 628045 622163 201682 197974 313134 320308 324408 319025 210511 207712 252779 256651 292004 293690 4108468 4432994 6127001 5956735 1022656 1053796 283746 256493 261702 262563 288908 283387 281631 284733 203960 205356 703006 631839 1432032 1403428 433806 431827 623812 629047 778810 756407 802468 812643 854753 861518 825703 924683 1926371 2023601 1236390 1041690 681233 672431 806491 802488 847472 856460 877062 886289 988774 990324 4823028 4952361 40.35 71.9 1
13:53:40 2024-01-25 634892 624475 201678 197635 316001 319823 322898 320999 209597 207712 252707 256439 293002 296403 4108224 4376973 6145875 5946482 1008914 1056463 285521 255735 263219 262598 290193 282262 283821 283334 203995 206124 690503 638662 1450660 1405709 435077 431215 628771 633573 776600 758998 808223 805865 846838 870643 832457 916254 1914353 2011827 1252197 1063416 686639 671478 807214 807007 843839 854833 878596 891687 984745 984163 4721988 4939457 40.35 71.9 1
13:53:41 2024-01-25 627245 622168 201682 197935 313098 320343 323916 318578 210511 207353 252743 255871 292839 295169 4102231 4423398 6149680 5965240 1024117 1054207 283746 256493 261702 262558 289787 283161 281405 284485 203674 205257 705992 630943 1445441 1400438 433806 431215 623812 630601 778810 755224 802468 812643 854886 859581 826878 925600 1926464 2021139 1238273 1048070 681233 672908 806606 802342 848073 856496 877062 888186 987608 990828 4825449 4948927 40.35 71.9 1
13:53:42 2024-01-25 634892 622172 201960 197660 316005 319823 322970 321747 209562 208216 252743 256651 293321 295842 4102423 4386562 6155754 5951613 1008914 1054579 285557 252709 263219 262380 290228 282694 283498 283609 203744 206124 675078 640498 1454190 1405709 436005 431215 628808 630615 774948 761799 808223 805865 845606 866213 833567 916908 1917112 2010349 1252197 1065857 686639 671478 807214 806399 843839 854833 879919 892410 984745 986987 4717902 4935935 40.35 71.9 1
13:53:43 2024-01-25 627508 622240 201682 198591 314087 319823 324383 319060 210511 207712 252779 256261 293286 293806 4102423 4423398 6145875 5957973 1022371 1053796 283746 255735 261702 262782 290228 283196 280868 284920 203922 205257 708978 629042 1442730 1400438 433806 431215 622893 629047 778810 754658 802356 814053 854280 856541 826729 926273 1929111 2023041 1236390 1047747 681233 672908 806048 802488 847472 856460 879565 888819 984781 993975 4825449 4945300 40.35 71.9 1
13:53:44 2024-01-25 634928 622204 201638 197291 315515 319859 322408 321070 209597 208036 252779 256651 293875 297599 4102423 4399063 6145875 5946482 1010390 1054615 285285 255699 261702 262563 292168 281403 283595 284357 203281 204361 675078 639248 1439590 1405709 435077 431215 628808 632142 778257 760717 808074 805792 847474 865483 832605 916796 1917112 2012420 1186492 1066451 686639 671478 807214 805829 846041 854833 878596 892321 987572 984859 4712582 4935935 40.35 71.9 1
13:53:45 2024-01-25 627240 622245 201643 197978 313134 320308 324408 320926 210511 207677 252779 256261 292520 293877 4105350 4423398 6157948 5973949 1025580 1054207 284180 256457 261738 262380 288908 283594 281405 284818 203922 205005 705992 631397 1446258 1404427 433806 431215 623334 629084 778810 755808 802319 813794 855492 856541 824931 925915 1927741 2020176 1238273 1047635 682691 672908 806606 802488 845671 856266 878596 888856 984781 994011 4832461 4954665 40.35 71.9 1
13:53:46 2024-01-25 634238 622172 201678 197291 315076 320343 321705 321070 209868 207712 252707 256261 292315 296957 4102423 4386465 6144488 5951613 1008951 1053832 285753 255735 263219 262782 290251 281403 283631 284250 203281 204395 680963 639579 1441798 1406428 435621 431215 629255 632179 774948 759377 806889 807098 846802 865587 832014 915048 1917112 2014819 1252197 1064671 687089 671478 806642 806436 845072 854833 878596 892284 987608 984895 4708472 4935935 40.35 71.9 1
13:53:47 2024-01-25 626618 622154 201647 197970 313610 320343 324408 319060 210511 207931 252779 256617 292697 294740 4105283 4429521 6144488 5966100 1023099 1062998 283781 256529 261702 262598 288943 283196 280780 284485 203922 204717 705992 630943 1463194 1404427 433659 431215 623371 629084 778810 755084 804445 815790 854886 856613 825329 925600 1929074 2023041 1236390 1044763 682547 673386 806035 802488 846271 856460 879845 888819 984745 993975 4821741 4952361 40.35 71.9 1
13:53:48 2024-01-25 634690 622168 201964 196735 315080 320829 322671 321034 210071 208036 252779 256651 293321 297239 4108468 4408441 6155447 5947369 1009670 1054207 285557 255735 263219 262782 290396 281455 283163 284373 203316 204361 670665 638067 1454517 1405427 436662 431827 628808 632179 776600 760056 808600 807098 848703 865519 832014 915602 1917329 2008923 1242602 1065063 685627 671975 809505 807007 843205 854833 880544 892321 984745 984895 4724746 4935935 40.35 71.9 1
13:53:49 2024-01-25 627508 622208 201678 197940 313134 320865 323688 319025 210511 207533 252490 255905 292799 295398 4096576 4441943 6136550 5965824 1023136 1054615 284330 251172 261738 262747 290228 283241 280977 285428 203957 203585 682434 630036 1472578 1403428 433659 432439 622929 629084 779364 754658 802319 816096 854739 856541 825329 925600 1929111 2027350 1242040 1048107 684641 673165 805439 802488 847472 856532 877062 890634 989044 992534 4822929 4933113 40.35 71.9 1
13:53:50 2024-01-25 634653 622240 202140 198413 316005 319823 323460 321034 209597 208216 252779 256651 292875 295641 4102423 4370927 6164526 5946482 1010390 1054615 285557 255771 263219 262598 290670 282536 283300 283401 203957 203761 682434 638067 1455372 1409710 436315 431876 629218 630874 774948 759963 806889 808121 850403 868833 830208 918100 1914390 2009673 1242602 1064784 682691 669541 813844 809372 839455 853626 885126 894545 983476 986987 4771602 4935935 40.35 71.9 1
13:53:51 2024-01-25 627145 622204 201920 197974 312219 320901 323652 319096 210218 207065 252779 255871 293669 295641 4096576 4444893 6118282 5965240 1025580 1054615 282881 255915 261666 262782 289787 282946 280667 285428 203281 205860 683905 629586 1445199 1397116 432357 432439 623432 632672 779587 753049 804758 811634 851374 862531 829582 923586 1929111 2033219 1255223 1047736 686639 672791 802440 802451 848675 856460 875814 890910 992384 991096 4780994 4933337 40.35 71.9 1
13:53:52 2024-01-25 633300 622136 201678 197940 314083 318856 324974 319025 210218 208036 252707 256686 293919 295570 4108224 4349219 6183177 5956735 1013874 1056537 285485 255699 263695 262345 290228 282262 281905 283653 204601 203410 700020 634102 1452333 1410943 436315 431827 627070 630352 774948 759340 807058 809397 855362 868833 829825 922747 1914390 2002515 1248359 1063416 681233 669578 811805 806897 839455 854833 885719 892321 982548 987686 4771602 4938252 40.35 71.9 1
13:53:53 2024-01-25 630712 622240 201673 197974 314123 322004 321955 321034 210218 207388 252815 255871 292591 295570 4108110 4473010 6109430 5966100 1021198 1054579 283746 251417 261702 263220 289946 282729 281940 285428 202642 204361 688319 631839 1448075 1392503 432614 433360 624660 634476 780729 754584 805907 811708 851644 863787 830023 923586 1927741 2029951 1247690 1049974 686639 672754 802622 802342 850484 856424 877062 889044 994777 992266 4780994 4947604 40.35 71.9 1
13:53:54 2024-01-25 627180 622190 202282 197935 314565 319859 324708 318543 210218 208216 252707 257434 292875 295677 4102231 4355557 6191993 5966100 1015393 1057682 285103 255699 263964 262380 290396 282298 281940 284756 204422 207543 705992 634556 1465166 1413951 436005 431215 627434 629549 774837 763020 807058 808688 854134 870115 828645 919490 1919839 2004654 1220617 1062963 681233 671002 811805 806436 843965 853979 886387 892321 981351 986900 4771602 4939389 40.35 71.9 1
13:53:55 2024-01-25 633058 625574 201678 197940 314123 320343 322444 322009 209597 207746 252815 261178 293527 295592 4111788 4466650 6135674 5966100 1022656 1054579 283313 255951 261702 262817 290269 282927 281905 286266 202642 203795 683905 631388 1452703 1392503 433228 430159 623702 634024 782980 753325 805907 813475 852320 863787 830023 922742 1929111 2028973 1243923 1052993 687616 673706 802622 802488 850874 862303 875814 888856 993367 992534 4778421 4947604 40.35 71.9 1
13:53:56 2024-01-25 632751 622208 201678 197806 315044 318598 324974 319483 210071 208721 252743 256686 292875 295570 4108224 4349219 6171070 5956735 1015393 1054207 284654 255699 263964 262014 290193 282899 281870 284091 203957 204717 700020 632291 1442941 1410943 435077 427676 625693 629867 774800 760680 807058 806934 851717 868218 828148 917873 1917112 2001814 1248359 1062392 682058 669394 811805 806436 839455 854615 886387 890383 981314 986987 4771602 4939457 40.35 71.9 1
13:53:57 2024-01-25 631231 622019 201502 197940 314083 320865 321955 320548 210071 207388 252815 261213 293562 295190 4105169 4481930 6117899 5956735 1018941 1052707 283972 256601 261630 262380 289787 282729 281870 285392 202606 203795 679492 630763 1442945 1392503 432614 429937 623885 633573 781584 754472 805832 811745 851681 862568 829435 923162 1930798 2025912 1234506 1051093 686365 675301 802585 802488 848675 856532 875628 888856 993367 991133 4774174 4948829 40.35 71.9 1
13:53:58 2024-01-25 630819 622245 201673 197944 314823 318856 324974 319803 209597 208071 252743 256686 292910 295641 4099295 4355557 6173851 5948246 1013912 1055877 284503 251819 263591 261979 290263 282382 282223 284286 204244 204717 689790 632291 1481711 1413726 435695 427600 625693 628637 774251 760717 806983 808688 851681 868218 829235 919884 1918739 2001777 1252197 1061903 681570 669284 811805 807007 838966 854833 886854 891775 981314 986289 4771602 4938332 40.35 71.9 1
13:53:59 2024-01-25 630302 622204 201629 197944 314114 320865 321955 319743 210218 207538 252815 261249 293321 295433 4102423 4475567 6122119 5965240 1019705 1054207 283640 250997 261702 262817 290748 282391 281905 286039 202677 204361 671152 630726 1444262 1392503 432545 430154 623885 631878 781584 755196 807020 811560 851681 863823 830060 922742 1930798 2026483 1238273 1051093 686151 673275 802585 802488 848675 856496 876446 887441 993367 991133 4774174 4945398 40.35 71.9 1
13:54:00 2024-01-25 632089 622168 201957 197669 313693 318374 324974 319803 209632 208251 252707 256261 292910 295641 4100080 4373771 6155201 5943130 1010390 1054615 285637 255771 263219 262014 290263 282360 282766 283005 203993 203795 683905 637290 1439199 1408943 435968 428839 627557 629092 774398 761799 810523 810550 850403 868833 829435 916833 1918739 2006819 1242602 1063416 682691 669284 811803 808188 839455 853626 884496 893592 983476 984895 4765611 4939457 40.35 71.9 1
13:54:01 2024-01-25 626365 622245 201995 197802 312215 320865 323460 319060 210511 206490 252815 255871 292910 295641 4102423 4447829 6127225 5960985 1024117 1053832 282987 255843 261738 262415 289651 282377 280815 285428 203412 203761 675502 630036 1450800 1397752 433228 429890 623003 628575 779733 754006 802244 816296 854207 856433 827672 924683 1930798 2028191 1242040 1048107 684641 672279 805342 802488 848675 856496 875739 889575 991776 991060 4778421 4952084 40.35 71.9 1
13:54:02 2024-01-25 632043 622100 201920 197901 315044 318339 324902 321692 209597 208396 252707 257181 293037 295641 4108280 4352310 6173851 5955861 1013277 1054579 285250 252369 263591 262345 290193 282298 281834 283719 204566 203551 688319 634102 1461049 1410943 436005 429054 625693 629084 774398 759562 806983 810550 853539 868833 829825 919226 1918701 2009114 1246440 1062316 680748 669541 813572 809360 839455 854833 885719 890346 983321 986987 4769016 4942982 40.35 71.9 1
13:54:03 2024-01-25 631014 622208 201638 197944 313724 320829 321920 320773 210183 207388 252815 255871 292259 295154 4105350 4486063 6126009 5951781 1019272 1054282 283746 256457 261364 262782 289752 282460 281637 284485 203281 204679 659552 635343 1453937 1390529 433228 430796 625509 631878 779660 755196 805757 811560 851360 863351 830097 923437 1926642 2034115 1243923 1052241 686639 672718 802622 804059 846124 857253 878938 889007 993968 990487 4771602 4945300 40.35 71.9 1
13:54:04 2024-01-25 626618 622172 202101 197768 314787 322037 324408 320173 210658 207712 252707 257434 292839 295677 4105169 4361560 6191473 5955861 1015356 1054207 283746 255699 263964 261979 290599 281473 281870 284485 203744 204717 695801 631388 1451788 1410943 435077 427671 625693 628192 774948 756780 802317 809973 853539 868723 827598 918644 1918739 2006819 1234506 1063379 681233 669541 811805 809372 841768 855437 886350 892957 981351 987613 4771602 4942982 40.35 71.9 1
13:54:05 2024-01-25 631949 622190 201647 197935 314087 320544 321955 320999 210218 207712 252815 255871 293286 296137 4105283 4469791 6108574 5965240 1021926 1054282 283746 251382 261630 262558 289787 282262 281870 285392 202606 204361 683905 631839 1448343 1392503 432614 430369 623885 633749 779733 753585 804065 814483 854753 863963 828846 928808 1930798 2032162 1247690 1047588 686598 672681 802622 802342 850941 860899 876363 888856 993367 993597 4784409 4954665 40.35 71.9 1
13:54:06 2024-01-25 631088 621983 201960 197970 314083 318821 324974 320063 209597 208687 252743 256686 292875 297144 4102423 4346128 6187061 5965240 1013153 1059668 285049 255699 263777 261979 290193 282262 281870 284725 203957 205005 700088 632291 1448692 1410943 435695 427703 625693 626968 774948 757888 804673 809397 853539 870027 830416 919527 1918739 2003259 1262742 1063341 683178 669541 811805 807044 839455 854687 886350 892957 981314 986863 4771602 4935854 40.35 71.9 1
13:54:07 2024-01-25 629338 622208 201603 197806 314123 320901 321634 320028 210218 207388 252815 261213 292875 295362 4102065 4460266 6117992 5948487 1019742 1054207 284379 251172 261630 262782 290339 282658 281870 284485 203281 204855 670665 634439 1425905 1390529 433228 430912 625693 632847 780568 755334 804673 811745 853539 864576 830416 923262 1930798 2028191 1253339 1052993 687089 673706 802622 802488 851088 861473 876363 888819 994777 992534 4792288 4954665 40.35 71.9 1
13:54:08 2024-01-25 631088 623711 201647 197935 314561 318598 324938 319992 209597 208361 252671 256651 292839 295570 4105928 4358212 6170995 5947369 1012554 1054615 285521 252709 263219 262563 289541 282262 281918 283185 204601 203727 698527 637157 1465574 1409942 436315 428870 627557 628131 774487 761260 807037 807081 852932 870643 831483 915213 1914610 2006819 1266654 1065840 684153 670892 810654 808188 841842 855373 883644 892961 984173 986987 4778332 4939457 40.35 71.9 1
13:54:09 2024-01-25 629107 622245 201643 197935 313610 321577 323916 320926 210658 207533 252815 255871 292520 295641 4102423 4460599 6126640 5965240 1024848 1054579 283313 251172 261666 262782 289787 282468 280780 285530 203601 203761 703006 629586 1450085 1395472 433228 430118 623003 629092 779697 753659 802468 811745 853539 862129 830519 925915 1930798 2026751 1221155 1053342 685129 675301 802622 802488 848675 856302 876913 888819 990519 991133 4787827 4959623 40.35 71.9 1
13:54:10 2024-01-25 634690 622245 201678 197944 315965 318821 322575 320963 209903 208396 252707 256651 292520 295498 4120698 4355105 6175403 5947369 1011832 1054615 285753 255735 263219 262380 290048 282262 281834 283149 204566 203693 697034 636703 1444596 1410943 436005 428852 627521 629978 774398 760680 806464 807081 850585 871260 832786 917481 1917373 2009673 1258829 1065319 684641 670380 811805 808152 841842 854833 887133 896617 985570 987686 4793514 4938510 40.35 71.9 1
13:54:11 2024-01-25 629297 622227 201647 197935 314823 321803 321955 320063 210218 207896 252815 255837 292697 295570 4108224 4460266 6118006 5965240 1021198 1060724 283746 251382 261666 262817 289787 282298 281870 285392 202642 204361 682434 631388 1467687 1392503 432614 430154 623444 632810 779733 753585 804400 814053 853071 862129 830416 927246 1929074 2028191 1245806 1050853 686598 675301 804867 802488 848675 856532 877062 888744 991923 992534 4773234 4948829 40.35 71.9 1
13:54:12 2024-01-25 634690 622168 201643 197806 315524 318598 322970 320999 209562 208118 252743 256651 292315 294574 4105928 4392982 6177649 5946482 1009670 1053796 285539 255735 263219 262380 289787 282298 283631 283470 203922 203795 675078 638067 1436376 1404916 436662 429442 627557 630948 774948 760685 809366 807081 850585 865659 834162 915100 1920066 2009673 1246440 1066118 685129 672086 811805 807007 841343 854833 883830 896466 985570 987686 4770408 4935935 40.35 71.9 1
13:54:13 2024-01-25 628857 626494 201678 197974 314119 321803 321955 320063 210218 207388 253991 255871 292556 295570 4102344 4466576 6117992 5960709 1021926 1054519 283462 251382 261666 262817 289787 282262 281870 285428 202642 203761 671152 630486 1445644 1392503 433228 430154 623003 630984 779733 753049 802317 814053 853071 856577 830416 925915 1930761 2025312 1236390 1049355 685129 673128 806011 802488 848675 856532 877062 888990 990336 991096 4780025 4945300 40.35 71.9 1
13:54:14 2024-01-25 633021 622172 201673 197517 314787 318339 324938 319543 209924 208071 252315 256651 292839 295570 4096576 4336596 6173851 5951613 1013874 1054207 284849 255699 263777 261979 290396 282258 282121 284485 204282 204717 692732 632291 1447556 1410943 435695 429335 625693 628637 773849 758998 804710 811745 851224 864837 830416 919150 1920873 2006819 1258829 1063416 683178 669394 811805 809360 841245 854229 885756 895110 983329 987686 4769016 4945024 40.35 71.9 1
13:54:15 2024-01-25 627453 622245 201678 197970 313641 320865 321955 321617 210218 207388 252815 257839 293321 295154 4102344 4457022 6118006 5960985 1022656 1054282 283079 251511 261630 262598 289822 282694 281453 285428 202642 203410 680963 630486 1442380 1392503 432921 432439 623003 630948 779733 753585 802468 811705 853071 861496 828994 924796 1932463 2031262 1251456 1053340 686598 675301 804594 802377 848675 856532 876400 888856 992553 991096 4778421 4954665 40.35 71.9 1
13:54:16 2024-01-25 633926 622168 201990 197944 315747 318598 323952 320513 209597 208396 252743 256261 292875 295570 4102423 4367976 6169457 5951613 1013277 1054207 285485 255555 263219 262345 290193 282702 281905 283419 204601 205571 685376 636249 1450531 1410943 436005 428964 626810 628131 774398 760146 805891 807081 849984 865591 830245 916683 1917605 2009399 1256873 1066451 684153 671368 811765 809360 843039 854833 885126 894303 985848 988385 4764796 4945300 40.35 71.9 1
13:54:17 2024-01-25 627512 622240 201955 197944 312767 320901 323952 319096 210806 207353 252779 255905 293506 295570 4108224 4428487 6126729 5957973 1021198 1054207 283538 251382 261472 262598 289787 282262 281870 285428 202642 203795 679492 630486 1444262 1392503 433228 429937 623885 630948 779733 753729 803612 811745 853071 862713 827819 922235 1932463 2029596 1234097 1052553 686108 675301 804296 802377 850484 856460 875814 888186 993367 992389 4774174 4961852 40.35 71.9 1
13:54:18 2024-01-25 632568 622208 201673 197635 315524 318339 323952 319579 209597 208396 252707 255905 292330 295398 4099295 4351925 6173851 5947369 1010390 1053050 285633 252176 262893 262380 289787 281548 281878 283185 204279 207614 691996 636175 1434189 1409942 436005 428839 627471 629978 774398 760685 806464 807081 848555 865555 830245 915602 1917605 2008966 1248359 1066451 684153 669468 810617 808343 841842 852241 882462 892994 984173 989707 4748637 4938306 40.35 71.9 1
13:54:19 2024-01-25 625440 622208 201497 197944 312175 321254 322970 318097 210218 207388 252743 255871 292634 295190 4084659 4439165 6136550 5960985 1024117 1054207 283313 255735 261702 262380 289787 282927 280157 284556 203601 205005 686847 629586 1436391 1399736 433843 429599 622121 628811 777455 754264 802468 811458 854280 856613 825366 924910 1929707 2028471 1240156 1048494 683665 673386 806011 804022 848638 860899 877062 888856 991960 991510 4787827 4954786 40.35 71.9 1
13:54:20 2024-01-25 635820 622136 201678 197901 315524 318339 322970 320548 209562 208396 252707 256261 292287 297988 4105928 4402387 6154926 5947369 1007515 1051560 285196 255735 261738 262318 289787 281552 283220 283383 203636 203795 671152 637790 1441798 1401723 435695 428875 627114 632672 774948 759034 807111 806436 846875 870560 832605 916254 1914874 2012531 1252197 1066451 687089 672394 809494 808209 845440 854724 879882 892957 986910 986289 4721988 4935854 40.35 71.9 1
13:54:21 2024-01-25 627932 622236 201682 197978 313134 320568 323855 318578 210806 207712 252815 256261 292875 295226 4100080 4420255 6145875 5966100 1021607 1054207 283764 255987 261738 262782 288776 283125 281870 283928 204422 207799 686847 631801 1443302 1401723 433843 430262 623885 629084 779697 756407 802468 812643 854280 860835 824745 923624 1925096 2024681 1233800 1050740 682691 673386 808344 804733 845853 859682 882078 888819 984745 993151 4844260 4945305 40.35 71.9 1
13:54:22 2024-01-25 632911 625574 202596 197287 314119 320865 322707 321034 209597 207746 252743 256439 292429 297282 4096362 4408441 6145875 5947369 1009670 1054207 285414 255771 261738 262380 290423 286952 282731 284485 203601 203795 662452 637157 1448202 1401723 433843 428875 627471 632810 776319 756817 808260 808299 846875 865519 832605 915516 1918475 2018265 1232623 1064671 687089 670454 807195 807060 846532 854724 880783 892961 987645 984895 4703177 4938332 40.35 71.9 1
13:54:23 2024-01-25 627056 622055 201506 198035 314087 319339 324709 318097 210218 207746 252779 255871 292875 292733 4096576 4414126 6136550 5956735 1023429 1053050 283883 255771 261738 262598 287997 285481 281834 283635 203922 207653 701513 631839 1438535 1401723 433843 431135 623885 629084 779733 756246 803612 811495 855492 861496 824745 923624 1923636 2021767 1232623 1052588 683036 673349 808919 804770 845440 860899 883338 890910 984781 994011 4844260 4945398 40.35 71.9 1
13:54:24 2024-01-25 633787 621803 202631 197313 314119 320865 322444 320063 210218 207746 252743 256261 291984 297036 4103003 4421074 6145875 5949179 1004650 1051560 284525 255735 261738 261214 290740 281552 281405 285392 202712 203761 679492 634102 1438975 1401723 433843 429388 625250 632362 772753 755649 805891 810594 848182 865154 830245 921304 1919839 2018265 1232623 1059363 688071 668447 804867 808651 848638 852241 876913 894121 990519 986987 4688153 4935935 40.35 71.9 1
13:54:25 2024-01-25 627189 626263 201507 197970 315080 318856 323952 319543 210218 207746 252743 256764 293321 294740 4096576 4404853 6145875 5956735 1027969 1054382 284734 255699 261630 262852 288663 281548 283149 283617 203957 203585 695541 632291 1452867 1402393 433843 432123 627471 628131 780839 759034 802354 810594 854280 862976 827819 919340 1918214 2011064 1234506 1060082 685487 675301 811225 801735 843039 862120 886221 886103 982669 988192 4810970 4942982 40.35 71.9 1
13:54:26 2024-01-25 632546 625629 201498 197978 313093 320272 322898 320889 210511 208699 252279 256651 292839 293806 4102231 4421037 6131552 5963814 1004576 1054494 284268 251996 263964 261979 289717 283236 280941 285730 203245 203727 680963 635466 1431669 1400729 436042 428466 623885 630911 773849 754264 810485 811745 848073 863932 830208 920849 1919565 2016705 1234506 1057024 687089 670807 804867 808005 849881 853408 877474 896692 992590 989085 4720247 4942982 40.35 71.9 1
13:54:27 2024-01-25 628340 622204 201502 197841 315488 318821 323329 319768 210218 207677 252224 256764 293875 295641 4102423 4404853 6149680 5956050 1027047 1054494 284502 256457 261666 263369 288873 282227 282695 283702 203922 203551 683905 632291 1435300 1401723 433843 431456 626878 628094 780839 758961 802280 810594 854886 865766 827745 918196 1922571 2012384 1232623 1060082 684641 677054 811192 802340 843039 862120 885865 887760 983989 988192 4804906 4948829 40.35 71.9 1
13:54:28 2024-01-25 631642 622132 201670 198694 313125 319823 322934 323753 210001 207712 252279 257042 292875 293806 4105350 4421343 6153557 5955861 1006044 1053746 284379 252745 263964 261761 289752 283125 280977 285023 203698 203727 690709 635011 1432394 1400729 436005 428540 623444 630911 774948 754733 809411 815210 846802 863932 833789 922067 1922571 2028789 1239267 1056785 686598 671285 806011 808784 848638 854687 876875 896617 994154 990487 4752116 4942705 40.35 71.9 1
13:54:29 2024-01-25 627508 622127 201673 197218 315044 318856 323652 319992 210364 207712 252815 255619 291595 296412 4096362 4398995 6126963 5951613 1027047 1053759 284578 251126 261154 262817 289541 281403 283163 284051 203887 203727 685376 632147 1458034 1401723 433228 433668 627471 629019 779697 758998 802468 809899 853034 866378 827745 918196 1919839 2012420 1210062 1057024 684115 676224 813844 802377 843039 861509 885865 886103 983292 990324 4806638 4942982 40.35 71.9 1
13:54:30 2024-01-25 635115 622100 201603 197974 312950 320308 322898 319543 210036 207677 251924 256651 292839 293913 4105283 4417526 6122527 5955861 1008209 1054282 285450 251641 263591 262345 288873 283338 281405 284485 203281 206005 683905 638979 1480043 1400729 436315 429478 623885 630428 774948 753585 809411 814053 845606 861459 833789 923624 1922571 2032235 1252961 1052330 686598 672210 807029 808041 848638 854724 876875 896617 992209 990450 4750205 4942982 40.35 71.9 1
13:54:31 2024-01-25 627508 622168 201960 197321 316185 319304 323652 319768 210511 207065 252815 257485 292613 296820 4105350 4417402 6126926 5947517 1026166 1054207 284578 250997 261328 262747 290193 281367 282695 283617 203744 203727 682434 630486 1428712 1401723 432614 430230 628481 629056 779145 758998 802468 810594 856706 866378 825366 918158 1919839 2012420 1232623 1057343 685129 676224 811803 804059 843039 856424 883607 886103 985216 993298 4825449 4954786 40.35 71.9 1
13:54:32 2024-01-25 630491 622136 202097 197966 313093 320651 322934 319992 210183 207712 251924 257042 291737 294740 4102423 4411712 6136550 5955861 1004613 1053746 284614 255735 263591 261144 290228 281438 281086 285356 203566 203727 691996 634102 1432032 1400729 435077 429996 623885 630911 773849 754264 807037 811745 847474 865154 832605 919302 1919839 2024059 1232623 1055804 685129 671763 805402 811668 848675 854084 876913 894177 992593 990450 4746813 4943009 40.35 71.9 1
13:54:33 2024-01-25 627508 622168 202101 197287 314787 322045 323281 319060 210218 207533 252815 255871 292394 297189 4096576 4404968 6136550 5951613 1020267 1053013 282156 251172 261630 262563 290705 281539 281905 284015 203566 203727 682434 628688 1462335 1401723 432614 428743 627471 628787 776832 758998 802468 807044 855492 865447 822922 918254 1919839 2002515 1243341 1058885 684153 673275 811803 804421 843039 856352 883607 888707 983989 993027 4799778 4945327 40.35 71.9 1
13:54:34 2024-01-25 632625 622091 201612 197974 313574 320308 323999 320028 209597 208036 251888 256651 293463 293564 4108468 4420936 6136550 5955861 1009840 1053013 285521 251996 263219 262747 288636 282694 281086 284703 203281 203761 682434 639892 1452783 1399736 436315 430154 623885 631661 777152 754799 809448 814053 845570 863932 833789 923624 1919839 2032235 1276435 1054090 686639 673202 807158 806986 848453 857253 878826 891358 993183 994010 4781836 4947795 40.35 71.9 1
13:54:35 2024-01-25 625587 621911 201920 197635 314556 319563 323592 318624 210658 207677 252671 256651 290745 295641 4099498 4387319 6180685 5955861 1015393 1054207 282019 255771 261666 261179 290458 281403 281984 284250 203744 203727 686847 628688 1444463 1410943 433228 429692 626581 627300 776283 756744 802468 807007 855492 865447 825116 915477 1918475 1998292 1238273 1060232 681233 670527 809457 805766 844535 856610 883969 892632 983321 988975 4775834 4945300 40.35 71.9 1
13:54:36 2024-01-25 636239 622024 201577 197901 314087 319823 321955 322091 209527 207746 252707 256764 293463 294704 4096362 4471091 6099248 5946482 1016175 1051504 283746 255699 261594 262782 288908 281473 281730 284055 202677 204395 663309 634439 1460494 1388558 433228 430796 624770 632847 781028 755334 802317 811745 851790 863322 829936 922929 1927741 2024476 1258519 1052316 686108 672718 804768 804014 850874 859682 874345 891358 994666 994708 4778421 4938252 40.35 71.9 1
13:54:37 2024-01-25 630491 625666 201920 197600 313822 318856 324673 320216 210078 208181 251924 256651 292358 295398 4096576 4349235 6175619 5955861 1013874 1053013 283746 251641 263219 261214 289787 282864 281834 283768 203887 204717 701559 632291 1434029 1410943 435695 427600 625693 627300 773849 758558 802354 808798 850549 865766 829160 918757 1912994 2001129 1254917 1065922 681233 669541 811803 809360 841731 856315 885570 896692 981168 984713 4770079 4933603 40.35 71.9 1
13:54:38 2024-01-25 630966 626553 201612 197738 313436 320829 321920 320513 210056 207284 252779 257305 291631 294930 4104944 4479033 6108574 5956735 1019705 1051504 282846 256565 261666 262345 289752 281477 281440 285481 202606 203727 685091 629135 1452399 1392503 433228 430387 623885 630911 779733 755334 803612 811745 852430 861496 827782 923586 1926371 2023041 1253339 1047773 685129 672718 802622 802267 850336 861428 875590 888744 990336 993298 4777450 4942982 40.35 71.9 1
13:54:39 2024-01-25 632985 626286 201647 197910 315738 318562 322970 320513 209387 208216 252707 255871 292280 295154 4102423 4342592 6162118 5946482 1010390 1054282 285485 251996 263219 261979 289752 281438 281645 283185 204279 203727 688319 637157 1441683 1410943 436005 428839 627323 628131 773849 760065 807074 805865 848146 865614 830245 915086 1912957 2007499 1276435 1066194 684364 670527 809505 809360 842965 855373 883607 896655 986896 986878 4744937 4935935 40.35 71.9 1
13:54:40 2024-01-25 626618 626512 201992 197875 312112 319823 322970 318543 210511 207573 252743 255871 291595 293748 4096362 4423398 6149680 5955861 1021198 1054579 283313 255735 261666 262380 288873 282927 281205 283733 203601 204717 704499 630036 1444143 1401723 433843 429514 623444 628637 776319 755334 802468 812643 853071 856541 824745 924759 1926371 2017279 1236390 1044689 681570 672431 807214 804632 849058 860217 879341 888744 989776 993298 4822187 4938252 40.35 71.9 1
13:54:41 2024-01-25 633992 622132 201992 197428 315479 319304 321955 320999 209562 208077 252707 255871 292839 296194 4102344 4393020 6159849 5937103 1007477 1054207 285067 251996 261666 261979 289787 281403 282766 284223 203281 203761 676549 638067 1449728 1401723 435422 428933 626635 631842 774948 758998 809366 805865 848073 865555 830245 914298 1914080 2004654 1250278 1065063 684153 669578 809505 806971 843601 855373 883929 896692 986896 984786 4735504 4935935 40.35 71.9 1
13:54:42 2024-01-25 627067 622195 201402 197797 312148 320794 322970 318543 210218 207469 252405 258024 292634 294704 4096576 4438787 6117899 5965240 1022656 1053746 282978 256493 261666 262380 289312 282351 280118 285152 203281 205005 672602 629135 1433637 1397752 432933 430118 623003 629084 778593 754227 802468 814053 853071 856541 826573 925600 1926371 2023041 1238273 1046582 684153 673275 804333 802488 849058 859608 877700 891001 989776 992594 4810277 4942982 40.35 71.9 1
13:54:43 2024-01-25 634238 622136 201643 197733 315376 319563 322671 320548 209562 207746 252202 258027 292839 295605 4102423 4380305 6155201 5973661 1010390 1053746 285485 251641 263219 261761 290952 281438 281905 283269 204377 207689 682434 636175 1457198 1408943 435695 429854 627471 629978 774398 760146 806464 809408 849310 865555 830208 915602 1917112 2007499 1248359 1065820 683178 669541 809505 807044 841842 855373 885865 896466 984026 987576 4754369 4942982 40.35 71.9 1
13:54:44 2024-01-25 626618 622208 201647 197424 312812 320687 322934 318766 210511 207533 252779 258308 292492 295190 4096362 4432671 6135960 5955861 1021926 1053746 283512 255735 261666 262380 289752 282927 280641 284507 203566 207469 694203 629137 1439487 1400729 433843 432439 623444 629084 777455 755334 802468 814446 854886 856577 825366 925600 1926594 2021608 1238273 1048219 682691 670784 806372 802488 846271 860863 879341 888595 989776 996305 4829098 4952361 40.35 71.9 1
13:54:45 2024-01-25 634616 622163 201643 197146 315198 320426 321920 320999 209562 207746 252707 258137 293880 297000 4096576 4393020 6136550 5938004 1007477 1053050 285285 255699 261738 262380 290228 281403 282964 283503 203779 205834 679492 638067 1454127 1401723 435695 429816 628693 632774 774948 759034 808260 805865 847840 865744 833789 916908 1914390 2007840 1252197 1065063 686639 671478 807214 807007 845072 855373 881966 895185 990095 984750 4711234 4943009 40.35 71.9 1
13:54:46 2024-01-25 626618 622208 201638 197940 312184 322265 323952 318507 210511 207388 252779 255871 294051 295011 4096576 4436186 6144788 5960985 1022656 1051523 283746 255951 262662 262598 289550 283125 280549 284632 203601 207834 703214 630036 1437422 1401723 433843 429816 623545 629084 777455 755270 802468 813831 856082 856577 825366 926260 1927741 2023041 1240156 1044689 683178 670784 806048 802216 846271 856460 879341 889900 988785 992389 4824748 4952441 40.35 71.9 1
13:54:47 2024-01-25 625587 621983 201643 197768 312179 322265 323281 318061 210218 207388 252707 255128 292110 294771 4096476 4417115 6135468 5955861 1022656 1053019 283278 255555 261630 261944 288943 282694 280122 284308 203458 205005 695674 631839 1437482 1400729 433843 429478 623003 627042 776869 754658 802468 811458 854280 860799 824125 923624 1923636 2019753 1211218 1048107 681233 673386 806606 802488 846000 856496 876801 888632 986859 995314 4835310 4957110 40.35 71.9 1
13:54:48 2024-01-25 636427 622136 201603 197635 315524 318892 322683 320892 209346 208036 252743 255871 291949 295390 4102231 4377134 6155201 5937103 1006769 1053050 285646 252567 263219 261979 291875 282364 282766 282753 203922 203761 675078 638067 1446397 1406946 436315 429514 627594 630465 775149 760146 808260 805865 848073 865591 832605 916254 1914390 2007499 1252197 1065063 685129 670527 809505 807007 842366 854229 881245 896466 986785 986900 4735504 4943160 40.35 71.9 1
13:54:49 2024-01-25 627166 626422 202097 197806 312179 320865 322384 321757 210736 207353 252743 255837 292875 294740 4105928 4420255 6145875 5956735 1023840 1054207 283746 255771 261702 262380 288978 283161 281012 283653 203957 207543 705992 630486 1443666 1401723 433843 429937 623885 627207 777004 755870 802468 813794 854886 856577 825591 926260 1927833 2023041 1238273 1047848 682691 673386 807214 802488 846271 856532 880820 889900 989665 996120 4820396 4952441 40.35 71.9 1
13:54:50 2024-01-25 637096 625666 201612 197111 315044 319859 321955 321497 209318 207712 252707 256261 292839 296856 4102231 4396067 6145875 5939000 1009575 1053832 285557 251288 263219 262014 289550 281720 282855 282766 204244 203727 694048 638067 1449256 1409671 435695 428839 627557 629092 774948 760990 807111 807044 848146 865591 832014 916254 1914390 2007499 1250278 1065063 684153 671002 808931 807044 841380 856042 883164 893087 986748 991299 4751925 4943009 40.35 71.9 1
13:54:51 2024-01-25 627438 621834 201502 197772 312215 320901 322934 319060 210266 207573 252707 255837 293052 294775 4105928 4426375 6136550 5961847 1022656 1052780 283406 255771 261666 262014 289550 283016 281377 284286 203601 207579 705992 628688 1441999 1401723 433843 429478 623003 629084 777455 754658 802468 813218 855492 856577 825366 926077 1927741 2023041 1238273 1048107 683876 670821 804904 802488 846271 856496 879565 890237 989665 995414 4820396 4952441 40.35 71.9 1
13:54:52 2024-01-25 634777 624485 201824 197317 315044 319599 321955 320773 209318 208112 252707 255871 292634 296582 4107769 4389808 6145875 5946482 1007515 1054615 285285 255699 261666 262014 289787 281403 282863 283194 203281 203761 682434 637612 1447994 1401723 435077 428875 627114 631878 774948 758998 808297 806436 846838 865519 832605 915364 1914390 2010533 1252197 1063514 687089 671478 807214 805829 843876 854833 879646 892410 988925 986900 4707207 4935948 40.35 71.9 1
13:54:53 2024-01-25 625587 625666 201498 197875 312175 318892 323688 318097 210511 209235 252743 257485 293056 295097 4101217 4420090 6122119 5966100 1022656 1053457 283313 255735 261666 262014 288908 283196 280676 285129 203779 207543 705992 630036 1439048 1400729 433571 430154 623444 628637 777455 755334 802244 811458 854886 856577 824745 925600 1926098 2020176 1210062 1048107 681233 666975 806035 802488 845671 856496 877700 888856 984745 996120 4829829 4954786 40.35 71.9 1
13:54:54 2024-01-25 634290 625666 201816 197184 315044 319859 321955 321034 209924 208478 252549 256227 292287 297036 4102231 4386654 6144788 5938894 1007477 1053050 285294 255735 261738 261979 289787 286819 283233 284370 203281 204361 653041 638061 1448292 1401723 434966 429514 627114 632810 774948 758497 808260 807044 848073 865519 832605 918100 1918475 2008111 1232623 1066307 686639 671258 807214 805865 846271 853342 878633 891687 989044 986900 4719472 4938306 40.35 71.9 1
13:54:55 2024-01-25 624116 625666 201784 198733 313093 319563 324444 318578 210218 207504 252599 256227 290780 293748 4096362 4417115 6145875 5960985 1022656 1053050 283769 255375 261702 262380 288225 283161 280977 283741 204055 204717 662212 629586 1440434 1401723 433843 429926 623885 629084 778556 755334 802468 815020 854280 856577 824125 924940 1929111 2017279 1234506 1044689 681233 672431 807214 802488 845072 856460 879882 887782 984745 995414 4845524 4954786 40.35 71.9 1
13:54:56 2024-01-25 632902 624779 202132 198539 315602 319823 322408 320666 209597 208216 252454 258449 292697 296403 4102344 4389684 6146442 5942241 1007477 1054207 285285 252261 261702 262014 289787 281438 282766 283419 203779 203761 666802 638067 1441023 1401723 435695 429603 627114 631878 774948 759034 808872 807044 846875 865825 833789 915602 1914390 2008111 1252197 1070062 686151 671478 808660 806436 845072 854833 880544 893031 987608 984895 4724746 4938306 40.35 71.9 1
13:54:57 2024-01-25 626666 625222 201956 197841 312660 320568 323424 318097 210658 207100 252743 258027 292117 293877 4084659 4432671 6136550 5957973 1022656 1051560 283014 255771 261436 261979 289624 281539 280153 285392 202712 207614 689790 628688 1450085 1396762 433228 429514 623545 628131 779181 753049 802468 814053 852250 856577 827196 925600 1926371 2023041 1238273 1048107 684153 671768 804333 802488 848073 856532 877062 888223 991072 989661 4811994 4957117 40.35 71.9 1
13:54:58 2024-01-25 633877 636179 202097 197832 315344 321692 322671 320963 209416 207746 252529 258137 292577 294740 4096362 4377179 6155201 5947369 1007477 1053086 285775 255339 261738 261979 289347 281438 282046 282718 203957 203727 679492 638067 1431760 1406946 435695 429760 627594 630678 774948 760146 808260 805865 848109 865591 832605 916254 1914390 2007537 1252197 1066615 685129 671002 809505 808172 841380 854229 883830 893091 986969 986020 4749072 4941835 40.35 71.9 1
13:54:59 2024-01-25 624116 625670 201745 197806 312910 321363 323147 318730 210658 207353 252707 258205 292378 295426 4098901 4460488 6135361 5966517 1021198 1053746 282846 256457 261630 262345 289752 282262 281834 285463 202571 203727 688870 630038 1465103 1392503 433228 430118 623444 630911 779697 753720 804185 811745 852430 863932 830171 923586 1927741 2027350 1237795 1049227 686602 673706 802622 802488 850485 856496 877062 888819 994777 992498 4783466 4952441 40.35 71.9 1
13:55:00 2024-01-25 628913 625666 202141 197832 313908 320642 324721 320926 210476 208326 252493 256651 292556 295570 4102423 4346070 6187061 5955861 1016840 1054207 284109 252709 263777 261909 290193 282262 281799 284250 203601 204717 695801 630486 1457370 1410943 435386 428596 627026 629084 774948 756744 804636 809408 852430 865483 829713 916817 1914353 2004617 1250278 1063416 681233 669541 811805 807007 841842 856042 886387 892957 981314 987686 4782449 4948902 40.35 71.9 1
13:55:01 2024-01-25 640024 622100 201956 197836 313545 321589 322229 320560 210267 207353 252815 255837 292839 295570 4108224 4480865 6126009 5955861 1021198 1054282 283710 256493 261558 262782 289752 281438 281637 285356 202606 203795 682434 631393 1440555 1392503 433228 430154 624770 632774 780839 755196 802317 814053 853071 861423 828957 926260 1929111 2023041 1245806 1046992 685129 672718 802622 802488 848675 859572 877062 888819 991923 992498 4780025 4961874 40.35 71.9 1
13:55:02 2024-01-25 631981 621798 201956 197871 313872 320444 324493 319814 210001 208326 252671 256617 291631 295570 4098901 4345804 6173851 5955861 1013277 1054207 284578 251819 263591 261944 290193 282227 281645 283653 203887 204717 700020 632291 1457370 1414955 436005 428942 626532 629084 774948 760102 804673 810594 851790 865447 830171 917233 1914353 2004654 1264698 1061903 682415 669541 811805 807007 839455 854229 885089 894266 983439 986987 4766851 4952415 40.35 71.9 1
13:55:03 2024-01-25 630865 625916 201507 197866 313872 320651 321705 320820 210189 207353 252815 257485 292599 294668 4102231 4460275 6117283 5955861 1019668 1053932 283512 256529 261630 262380 289787 282262 281623 285321 202571 203727 672602 631388 1435352 1391763 433535 431439 625693 633708 780839 756407 804673 811745 852430 863932 830208 924721 1927833 2025912 1240156 1051093 687089 673706 802622 802488 848675 856496 876787 888856 994072 991096 4775834 4952415 40.35 71.9 1
13:55:04 2024-01-25 631051 626286 202102 197836 313903 320444 324721 320970 209387 208699 252243 256439 292358 294969 4102193 4349215 6159849 5955861 1012396 1054207 284459 251996 263219 261761 289752 281539 281834 284658 203922 204717 701513 632291 1491100 1410943 436042 428803 625693 629978 774948 760073 806945 808225 853071 865447 827745 919715 1916839 1998943 1246440 1062659 681233 670527 811805 807007 841842 856042 886461 892405 981314 987686 4769016 4952415 40.35 71.9 1
13:55:05 2024-01-25 634541 622100 201851 197866 313908 320651 322229 320856 210008 207863 253978 257485 292839 294704 4108110 4480051 6117283 5946482 1016766 1058006 283393 256529 261594 262345 289550 281544 281637 285178 202606 204361 678020 632258 1440399 1392503 432283 430154 624770 631842 780839 754264 804636 813475 853071 861496 829582 924940 1929204 2027350 1249573 1051093 686639 674732 802622 802488 848675 856496 877025 888819 992663 992498 4776365 4954800 40.35 71.9 1
13:55:06 2024-01-25 630939 621803 201824 197655 313939 320444 324228 319590 210008 208513 252635 256405 292394 295398 4102193 4355329 6188688 5955861 1013912 1054579 284614 251996 263591 261944 289651 281403 281953 284450 203984 204573 690001 632291 1491100 1410943 436005 428575 626581 629531 774398 758998 805854 811473 851827 865451 830245 917506 1918475 2004654 1258829 1063151 683178 670527 811805 808761 841842 854833 886387 895708 984137 987686 4769016 4945327 40.35 71.9 1
13:55:07 2024-01-25 630296 625602 201815 198443 313431 321660 322719 320335 210336 207573 252599 257485 292394 295154 4105169 4463412 6117899 5965240 1022656 1053013 282961 251172 261630 262563 289752 281552 280122 285356 202360 203727 671152 630486 1436745 1395472 433843 433360 623003 630428 779733 754264 803612 812862 853071 861496 829582 925600 1927968 2025912 1253339 1052590 686639 672754 804631 802488 850484 856568 877062 888856 992663 992534 4778421 4954800 40.35 71.9 1
13:55:08 2024-01-25 635595 626553 201815 197806 315371 320444 323736 320299 209861 208513 252562 258031 292563 295154 4096362 4355396 6175478 5947369 1010390 1053832 285485 251996 263183 261979 289514 281667 281962 282753 204244 205571 683905 637157 1438813 1410943 436315 429478 627471 629978 774948 761223 807037 807081 850549 865555 830245 916908 1914353 2007499 1244521 1064671 684153 669578 811803 808188 841343 854833 885089 894345 985298 987686 4755417 4939389 40.35 71.9 1
13:55:09 2024-01-25 627286 626998 201960 197841 312705 320722 322611 318883 210336 207394 252599 258208 292768 294704 4102231 4448376 6133502 5965240 1024117 1054542 282956 256493 261666 261979 289312 282342 280087 285120 203245 205186 674052 629586 1462152 1397752 433843 430118 623615 629084 778556 754264 802468 811458 855221 856577 826536 926260 1927741 2023041 1234506 1048070 684153 672718 804904 802488 848675 856496 877062 886289 989744 991060 4813510 4945327 40.35 71.9 1
13:55:10 2024-01-25 634358 626553 201987 197531 314896 319681 322528 320820 209207 208222 252526 258208 292259 295605 4096576 4364177 6153555 5950954 1009670 1054579 285485 251641 261702 261944 290545 281403 282077 282028 203922 203551 696101 637157 1453710 1408943 436005 429478 628808 629019 774948 760110 807037 807007 848109 865555 832605 915477 1914353 2007499 1274479 1066307 684641 671478 810654 809408 842571 854833 885089 895577 986969 987686 4736659 4932922 40.35 71.9 1
13:55:11 2024-01-25 627323 625666 201992 197772 312041 323181 322754 318918 210336 207538 252599 257811 292138 295139 4096576 4451216 6116359 5960985 1021160 1054494 282846 256529 261630 262523 289339 281438 281440 285392 202606 203727 682434 630486 1456382 1392503 433228 430163 623444 632540 779733 753585 802280 813794 854280 856577 827819 926260 1926371 2027055 1242040 1041727 684641 672243 804904 802342 848675 856532 877062 888819 992663 993742 4775010 4952361 40.35 71.9 1
13:55:12 2024-01-25 634690 626553 202314 197806 315371 320444 323747 319885 209896 208547 252526 258571 292662 295570 4099409 4364715 6164526 5948487 1014671 1054579 284286 251819 263219 261761 289968 281539 281870 284485 203887 204717 707485 632291 1439474 1410943 436005 428803 626581 629084 774676 758998 804710 810594 852467 865447 830208 918196 1917112 2004654 1260785 1063416 682205 669541 811805 808798 842571 854833 886350 894303 982743 984895 4765611 4933603 40.35 71.9 1
13:55:13 2024-01-25 629364 626553 201996 197767 312848 322649 322265 322065 210078 207538 252562 257811 292217 295218 4096362 4457134 6117899 5960985 1022825 1054207 283278 256529 261630 262380 289787 281464 280977 285392 202677 203551 680963 629586 1439709 1392503 433535 430266 623444 630911 779697 754264 802468 813475 853071 861496 830421 925600 1929204 2025912 1251456 1058658 686639 672754 802622 802488 848675 856496 877062 888819 991960 992534 4778421 4948829 40.35 71.8 1
13:55:14 2024-01-25 634690 626553 202314 197806 314903 320444 323772 319885 209868 208617 252562 258208 292422 295462 4096362 4352017 6164526 5951613 1011832 1054579 285388 251996 263219 261979 289752 281539 281405 282753 204566 203376 683905 634935 1442884 1410943 436315 428839 627521 628538 774948 762340 807074 807081 851827 865555 830245 916908 1914353 2004654 1266654 1063416 683178 669541 810654 807044 841842 855373 883793 894266 984173 987686 4755417 4935935 40.35 71.9 1
13:55:15 2024-01-25 626623 621803 201498 197802 312006 320651 323508 318660 210336 207538 252743 257485 292394 294704 4099191 4441943 6149680 5960985 1022656 1054207 283058 255771 261630 262014 289787 282227 280122 284485 203281 205005 686847 628688 1445798 1400729 433843 429603 623003 629084 777419 755196 802468 813218 855492 856577 825366 926021 1926464 2023041 1238273 1048070 682902 672908 804904 802488 848073 856460 879565 890237 986175 993975 4822004 4945300 40.35 71.8 1
13:55:16 2024-01-25 634690 625629 201992 197428 315236 322265 322301 320856 209422 208077 252562 258027 292217 296820 4102231 4383265 6145875 5951613 1007515 1052780 285383 251996 261666 262162 289312 286952 283121 283185 203601 203761 680963 638067 1438695 1404427 435695 429816 627557 632810 774948 759034 808835 807044 848109 865555 832605 916780 1917112 2012420 1252197 1065063 688595 671478 808358 807007 846271 856042 879919 894266 987645 984895 4718617 4935935 40.35 71.8 1
13:55:17 2024-01-25 627067 626250 202314 197806 312843 321625 324264 318436 210736 208442 252599 258208 292662 295011 4102231 4429521 6171864 5966100 1022656 1056537 283384 256493 261702 262380 289347 283011 280157 284521 203601 207508 709099 630486 1437121 1401723 433843 430154 623885 629978 778593 755870 802082 813831 855492 861496 825366 925600 1925091 2020139 1232623 1049599 681233 672908 808358 804770 845671 856424 881208 887745 984781 994011 4830447 4942982 40.35 71.9 1
13:55:18 2024-01-25 634657 622172 202408 197737 313836 321553 322647 320892 210078 208077 252599 258208 292217 297095 4096362 4402156 6158118 5952259 1010390 1054615 284716 252745 261702 262782 290635 286952 281905 284879 203281 204395 661002 637157 1434209 1401723 436042 430154 626635 633744 775186 756853 810523 807044 848073 865591 833789 915364 1916839 2010496 1250278 1065100 686639 672160 808358 807007 845072 854833 880544 893068 987608 984895 4725520 4935935 40.35 71.9 1
13:55:19 2024-01-25 625734 622746 201612 197802 312588 322265 323628 318777 210700 207608 252635 257846 292457 295254 4120698 4432994 6144713 5959279 1022656 1053050 282881 255843 261630 262380 289449 282262 280780 285508 203377 203585 695858 629586 1451993 1396463 433843 430531 623003 629092 779733 754733 802468 813831 853071 861459 829619 926260 1929111 2025912 1247690 1047736 686639 672791 802622 802488 848675 856532 877062 889044 992663 993272 4775010 4945281 40.35 71.9 1
13:55:20 2024-01-25 634662 622127 201471 197768 315236 320898 323664 320488 209422 208582 252562 258357 291525 295480 4100592 4342592 6162118 5942160 1015393 1055710 284614 252176 263219 261214 289787 281438 281440 284091 203922 204994 703006 632291 1443396 1410943 436005 428924 626137 629084 774398 758998 804673 809445 851827 865447 830208 917506 1914353 2003233 1256873 1061633 682205 669541 811803 807044 839455 854833 885756 892994 983168 986987 4762210 4926569 40.35 71.9 1
13:55:21 2024-01-25 627512 622199 201471 197630 313324 321553 322647 319519 209938 207250 252671 257485 293009 295154 4108224 4447496 6131083 5960985 1022581 1054282 282881 255771 261112 262380 289347 281438 280157 285392 202642 203727 674052 628688 1455943 1392503 433535 430154 623545 629129 779733 753585 802468 811745 853539 861496 828994 925600 1927745 2025912 1249573 1050346 685664 672754 802622 802216 848675 856532 877062 888856 991814 992534 4778421 4952361 40.35 71.9 1
13:55:22 2024-01-25 633745 622132 201678 197626 313800 320605 323173 320713 209318 208402 252562 258208 292697 295929 4103524 4352169 6162268 5947369 1009651 1054207 285450 251819 263219 262340 289382 281455 281870 282718 204244 207653 685376 637157 1446288 1410943 436315 429563 627557 630195 774948 761260 807111 807081 848146 865555 830245 916908 1917112 2005518 1248359 1065857 684153 671002 810654 808747 841380 854229 883830 894303 985570 987416 4739271 4935935 40.35 71.9 1
13:55:23 2024-01-25 630591 622208 201634 197635 312215 320615 323831 318812 210266 207973 252599 258027 292733 295362 4108224 4432671 6131552 5966707 1022656 1054132 282908 255771 261630 262380 289787 281473 280192 285392 202677 203727 688319 629135 1444473 1395472 433228 430262 623003 629092 779145 753049 802468 814053 853071 856613 828994 926260 1926464 2025912 1247690 1049599 684653 672754 802622 802488 851088 856496 877062 888819 990519 991096 4787827 4945300 40.35 71.9 1
13:55:24 2024-01-25 634657 622168 201682 197626 315080 319357 322683 323172 209610 208804 252562 258208 292492 295462 4084470 4364715 6162268 5947369 1009670 1053983 285472 251996 263219 262380 289550 281548 281905 282718 203957 203585 683905 638067 1454573 1409942 436315 429514 627557 629092 774948 761260 809448 807081 848146 865591 832786 915602 1917112 2007499 1250278 1066652 684641 671002 810654 807044 841343 854833 885089 894303 986269 989232 4729906 4930085 40.35 71.8 1
13:55:25 2024-01-25 625365 622168 201608 197317 311792 319859 323664 320245 210567 208118 252490 257846 292217 293734 4096211 4436149 6136550 5960985 1021926 1052446 282969 255699 261666 262014 288978 282298 280584 283653 203316 207799 704499 629586 1440952 1401723 433843 429639 623003 629084 777419 756407 802468 813831 855492 856613 825329 925600 1926464 2021608 1236390 1048107 681233 672431 805998 802488 846271 858964 879565 890873 984781 994011 4821068 4945300 40.35 71.9 1
13:55:26 2024-01-25 634928 626286 201326 196705 314597 319823 321955 320749 209318 208187 252490 258027 292047 296439 4103119 4399260 6145875 5946482 1007477 1053050 285009 251996 261702 262014 288908 286546 282731 283582 202677 203761 675078 637612 1440251 1401723 435077 429747 626635 632810 775285 756817 809174 806436 846875 865555 832605 915364 1914390 2008111 1252197 1063551 687089 671478 807214 805829 845671 854833 881208 891687 987608 984895 4703177 4926569 40.35 71.9 1
13:55:27 2024-01-25 627150 622172 201702 198004 312184 318856 323460 320245 210266 207538 252454 257343 292287 293699 4084470 4420398 6127225 5955861 1021926 1051504 283573 251996 261666 261979 287997 282386 280745 283334 203779 204717 701513 630036 1442592 1401723 433696 429514 623444 629084 778593 756407 802468 813218 855492 856613 825329 925600 1923641 2017315 1232623 1048107 681233 672243 807214 802488 843876 856496 879882 887842 984745 994011 4831049 4939457 40.35 71.9 1
13:55:28 2024-01-25 633058 621911 201960 197381 313641 320829 321920 320513 209938 208152 252454 258102 291560 296892 4114795 4405411 6118207 5946482 1009670 1052305 284614 252529 261702 261979 289651 286819 282015 284485 203270 204219 674052 637157 1429903 1401723 435695 429926 627078 633781 775186 756853 809448 810322 848109 865523 832064 916854 1919839 2013847 1232623 1063151 687616 671478 807214 806436 846271 854833 878633 895708 989044 984895 4696465 4935658 40.35 71.9 1
13:55:29 2024-01-25 627240 622172 201643 197802 313538 318856 323988 318578 210218 207973 252490 258273 294288 293663 4105169 4420673 6145875 5965240 1021198 1054579 283746 252599 261558 262380 288400 282333 281528 284086 203957 204717 689790 630486 1434940 1401723 433843 433053 623885 627687 779697 754571 802317 813290 855492 863322 826573 923624 1923084 2016705 1232623 1052590 681233 673742 809234 802488 845072 856604 881208 890275 984745 994011 4851375 4945398 40.35 71.9 1
13:55:30 2024-01-25 631231 622127 202313 197326 313125 320604 321955 319579 209632 208152 252490 258899 290850 295986 4107081 4414838 6145875 5938848 1006686 1053013 284414 252176 261558 261979 289550 283116 281958 284627 203281 206005 663902 637157 1429948 1401723 435077 430154 627289 632810 775149 756853 808872 807044 848109 865519 832605 918100 1915750 2012149 1186492 1064784 686639 670527 807158 804652 846271 854833 877972 893671 989511 984895 4701888 4928900 40.35 71.8 1
13:55:31 2024-01-25 626795 622132 201502 198013 311934 318892 323988 318061 210218 207423 252454 257379 292697 295447 4107081 4429999 6145875 5962595 1021160 1051523 283547 255375 262662 262275 288032 282927 281405 283534 203922 204717 688319 630486 1456568 1401723 433843 430199 623739 627300 778556 753933 802468 811495 854696 861459 824782 923624 1925003 2020176 1234506 1044689 681233 672431 807214 802488 843876 856460 879919 887745 986122 994011 4837347 4952548 40.45 71.8 1
13:55:32 2024-01-25 633058 622172 201955 196979 313570 321278 321920 319992 209562 207677 252382 257704 291525 297599 4103524 4398926 6135468 5951971 1009840 1054170 285049 251641 261666 262318 289792 282934 282731 283582 203281 203761 680963 638067 1456831 1401723 435695 430217 627557 632774 774948 758998 809411 807044 847437 865555 833789 915364 1917112 2013847 1252197 1065026 686639 672431 808358 808798 846271 854833 879882 892957 986873 984895 4712582 4940839 40.35 71.9 1
13:55:33 2024-01-25 626618 622168 201643 197772 312148 319788 323652 318061 210511 207533 252707 258102 292315 295162 4096211 4429999 6153482 5957973 1022543 1053457 282938 256493 261594 262926 289612 281539 280087 285156 203245 203410 700020 629586 1440562 1396463 433843 430159 623003 628823 779660 754227 802468 814053 853071 856311 827745 926260 1927741 2024020 1243923 1048107 684641 672243 804904 802488 848675 856496 877062 888819 989744 990828 4801720 4945384 40.35 71.9 1
13:55:34 2024-01-25 633955 622100 201638 197326 315515 318821 322347 320999 209492 207746 252493 258066 292556 295323 4101217 4367676 6174487 5929514 1012544 1055244 285414 251819 261738 261944 291813 284265 281834 282819 203922 205005 688319 636249 1443345 1410943 436315 428875 627471 629978 774676 760685 806464 807044 849947 865555 830245 916254 1912994 2004654 1227209 1064932 683178 670527 810654 807044 843802 854833 883127 894266 984173 987686 4746038 4933603 40.35 71.9 1
13:55:35 2024-01-25 626795 622168 201643 197772 312112 319894 322934 320656 210511 207353 252707 255128 292110 297068 4107081 4439324 6142268 5968817 1024654 1053270 282810 251996 261630 261944 288838 283666 280196 284064 203566 205005 701513 628688 1440562 1399736 433843 429724 623003 629084 777041 755334 802468 811458 854886 856541 826729 926260 1927741 2017279 1238273 1050457 682205 672908 805476 802488 846271 856460 879565 887553 984745 992534 4816043 4938252 40.35 71.9 1
13:55:36 2024-01-25 634690 622132 201432 196675 313203 319563 320981 320513 209318 207712 252707 255837 293880 297203 4101217 4399260 6143510 5937103 1006769 1051023 284379 251819 261666 261979 289550 282788 283208 283693 203245 203795 658102 637979 1434575 1401723 435077 429816 627078 632810 774948 761223 809448 807007 848036 865519 833197 921426 1915750 2008923 1252197 1063514 686639 671478 807214 804652 845035 855373 878596 890346 987608 984859 4699819 4930085 40.35 71.9 1
13:55:37 2024-01-25 625730 621979 201462 197974 312148 319339 323916 318061 210218 207388 252743 258024 290815 295447 4105822 4420673 6142268 5956735 1020470 1055572 283906 251996 261594 261944 288400 282694 281469 283728 203566 204717 705619 630486 1439571 1401723 433843 430154 623885 629084 777419 755869 802468 813218 855492 856541 824745 927619 1923636 2019569 1234506 1043947 682902 672431 806621 802488 846271 856460 878596 890237 984745 993975 4835916 4938252 40.35 71.9 1
13:55:38 2024-01-25 633787 625149 201647 196667 314123 320308 320981 320028 209562 207677 252671 255837 290709 297072 4101675 4386276 6143510 5946482 1006769 1054272 284272 251819 261594 261579 289343 282534 282483 283476 202677 203761 659552 637612 1443440 1401723 435077 429514 627471 632774 774948 756817 808260 807044 848109 865578 832605 919340 1914390 2008111 1186492 1063151 687089 671002 806642 805829 846271 854833 880271 892321 987608 984895 4688191 4933791 40.35 71.8 1
13:55:39 2024-01-25 626618 622132 201608 198009 312184 319339 323916 318061 210036 207469 252707 255871 292634 293706 4108224 4433478 6141998 5966100 1022656 1053419 283039 256457 261630 261909 288978 282892 280087 284630 203459 205148 695541 630036 1449041 1400729 435113 430248 623003 629084 778556 755334 802250 813831 855492 861459 827782 926297 1928931 2021608 1240156 1048107 684641 673473 804904 802488 848675 856532 878312 888856 989781 992534 4798832 4945300 40.35 71.9 1
13:55:40 2024-01-25 634653 622154 201612 197626 315524 318856 322970 320999 209562 208216 252382 255871 291737 294740 4096135 4373980 6170484 5946205 1009118 1054615 284986 251960 261666 261944 289752 281539 281918 282902 204055 203727 676549 638067 1462310 1406946 436315 429514 628481 630911 774948 760721 809448 806774 848109 865591 832605 916908 1917112 2007499 1252197 1066615 685129 671763 809505 807007 841939 854833 882499 895340 984745 984895 4727281 4933603 40.35 71.9 1
13:55:41 2024-01-25 625734 621983 201467 197552 312144 319563 322970 317136 210364 207353 252743 261178 291949 293358 4084357 4429999 6142268 5965240 1021926 1053457 283079 252207 261450 261944 288776 282694 280799 284260 203853 207508 704499 630036 1438937 1401723 433843 431281 623885 629084 778556 756407 802468 815025 855492 856577 825366 924683 1926957 2019569 1236390 1048070 682205 672908 806335 802488 846271 856460 879565 888939 984708 993272 4818562 4938252 40.45 71.9 1
13:55:42 2024-01-25 646239 622132 201471 196539 313859 319859 320981 320028 209527 207677 252493 257124 291097 296302 4096097 4386314 6147282 5946726 1007477 1051523 285049 251816 261522 261726 289277 281403 282841 282718 203638 206088 662452 636833 1436376 1405709 436005 428875 628213 630911 774948 760146 808297 806473 847840 865555 832605 914298 1910567 2010224 1252197 1064671 686114 671002 807158 807007 843839 854833 880544 892414 987302 984859 4717902 4930085 40.35 71.9 1
13:55:43 2024-01-25 625734 622710 201647 197970 312215 318856 323916 317101 210218 207353 252315 261249 291835 292875 4096362 4421333 6117115 5961692 1021160 1051504 282055 255699 261378 262240 288873 281403 280350 285045 202642 205293 700394 628688 1441250 1392503 433535 430154 622121 629056 779145 753585 802468 813475 853071 861459 827819 925600 1926371 2023041 1245806 1044726 685129 672754 802622 802488 848675 856532 875777 888856 990519 991096 4775834 4945300 40.35 71.9 1
13:55:44 2024-01-25 635562 622168 201330 197591 315080 317893 322444 320513 209381 208071 252315 255871 290709 297279 4096362 4348811 6126576 5952259 1007477 1054282 285049 251288 261414 264014 289514 281403 281870 281892 203636 205257 682434 637790 1462438 1406946 436005 429780 628037 630800 774948 760110 807074 806436 848109 870619 832014 915326 1914390 2004654 1252197 1066194 684153 671002 810654 807044 841975 854833 883793 894303 986969 987686 4727281 4928900 40.35 71.8 1
13:55:45 2024-01-25 625734 622163 201471 197910 312148 319375 323101 317172 210218 207353 252707 261178 290745 293135 4084381 4430252 6147282 5971362 1022656 1053013 282262 255735 261666 262537 290194 282227 280087 285156 202677 205005 694203 630036 1452424 1397752 433535 430181 623202 628131 779463 753585 802468 813218 854280 856577 827819 926297 1926371 2023041 1267550 1048107 684153 672243 804904 802488 849058 856532 877062 888856 989080 991060 4804091 4945300 40.35 71.9 1
13:55:46 2024-01-25 635562 622168 201669 197326 314823 318598 322444 319743 209235 207712 252707 255837 291984 294740 4096476 4364393 6153133 5942827 1011748 1053013 284712 251641 261738 261734 289647 284320 281440 282956 203957 207508 685376 635921 1440631 1410671 436315 428875 627471 628936 773849 760414 805854 807081 850585 865555 830245 916254 1912994 2004654 1268610 1064671 683178 670527 811229 808188 841343 854833 885089 894303 984173 987686 4752025 4926569 40.35 71.9 1
13:55:47 2024-01-25 626623 622015 201330 197356 312144 320343 322970 317172 210218 206455 252743 261178 292634 294740 4096362 4448983 6124753 5971124 1022618 1052632 283062 255699 261666 261761 291371 284503 280087 284450 202677 207508 682434 629586 1433979 1399736 433843 430217 623003 627207 778556 755196 802468 813831 854886 856577 825403 928117 1923724 2023041 1238273 1047363 683876 671732 804904 802488 848073 856496 877062 888186 987645 991096 4816043 4939457 40.35 71.9 1
13:55:48 2024-01-25 633085 622245 201467 197180 314565 318892 321955 320028 209235 207712 252315 255871 291949 295154 4084659 4373779 6157873 5942827 1009651 1054579 285014 251288 261738 261179 291257 283735 282943 281856 203922 207543 685376 637290 1438328 1408432 436315 429514 627078 628575 773849 760146 807037 806436 848073 865555 830245 915364 1913031 2004654 1248359 1065063 684115 669578 808358 806436 841842 853626 883555 893059 984173 984895 4729906 4926569 40.35 71.9 1
13:55:49 2024-01-25 625734 622136 201335 197630 312144 319339 322671 319648 210218 207469 252529 257305 291914 294683 4087224 4427349 6128808 5959345 1019083 1053635 282019 255735 261630 261761 288838 284027 281627 285240 202429 203727 680576 629586 1480128 1391516 433264 430154 623003 629129 779145 753659 802207 811745 852467 861496 827819 923586 1926098 2020176 1247690 1047773 686151 671768 802622 802488 848675 856496 875120 886289 991960 991133 4769016 4939457 40.35 71.9 1
13:55:50 2024-01-25 631794 622100 201323 197321 314823 317858 322970 319060 209200 207746 252477 255871 290709 294516 4096576 4348811 6153220 5946536 1014724 1052521 284360 251288 263219 261214 289382 281403 282227 284087 203887 204573 700020 632291 1451365 1410943 435695 427716 625693 629084 773849 758373 804710 809445 850622 865483 830208 915516 1914390 2004654 1234925 1060392 681233 669853 810654 808188 839455 853626 886387 894702 983476 986987 4770049 4926569 40.35 71.9 1
13:55:51 2024-01-25 627067 622168 201322 197729 312175 320343 321955 318837 210218 206421 252743 257662 291949 294740 4096476 4453046 6115374 5946536 1019046 1054457 283657 252709 261338 262415 288873 281544 281834 284987 202998 204679 669194 634439 1436685 1391128 435077 434592 625250 633781 779181 756407 807111 811523 849947 862713 832014 923624 1923084 2027350 1226702 1051093 686639 673778 804631 802488 848675 856496 875814 887837 993367 991169 4771602 4938337 40.35 71.9 1
13:55:52 2024-01-25 627508 622195 201647 197351 314087 318374 324444 317136 209597 207746 251924 257669 291984 294740 4093057 4333782 6178714 5955071 1017778 1055994 281878 252529 261630 261179 289787 281438 282280 283904 203316 205571 678945 628688 1473856 1408432 433843 427600 627199 628637 775186 758558 804185 807081 854465 865591 822959 915364 1918475 1998673 1240156 1059288 681233 671478 808306 802342 843839 853979 881245 889713 983902 982634 4765611 4935935 40.35 71.9 1
13:55:53 2024-01-25 634892 622240 201010 197635 312731 318892 322707 320548 208874 207746 252743 256764 292294 293690 4096533 4455335 6132212 5957432 1016099 1051394 284871 251960 261328 262345 289936 281438 280977 283493 203496 203761 659552 635796 1442272 1388558 435077 431474 624623 632810 778593 755734 805928 811745 851827 862713 830245 923586 1926371 2026446 1249573 1051093 686639 673742 802622 802488 848675 856496 875814 887078 993122 991096 4765611 4938252 40.35 71.9 1
13:55:54 2024-01-25 628845 621662 201291 197308 313610 320628 323952 318543 210071 207746 251924 256295 291878 294740 4093057 4336857 6178714 5953176 1013277 1054457 284038 251747 261558 261144 289787 281206 281012 283507 203353 204681 695674 631388 1446438 1410943 436315 427823 626581 626939 774398 756291 804102 809445 851864 864228 828994 919415 1911637 1999667 1242602 1062504 681233 669067 810654 806986 839455 854229 886387 893031 981351 986718 4756212 4926569 40.35 71.9 1
13:55:55 2024-01-25 627254 622123 201647 197317 312255 320343 320753 318578 209597 206455 252779 257124 292847 294740 4087224 4460488 6112687 5955071 1018355 1051431 283604 252707 261230 261944 288873 281438 281440 284605 202395 204327 670665 634439 1431938 1388558 433044 431331 625250 632635 779733 754264 802354 811745 853071 863932 829031 923624 1923636 2023041 1228551 1051093 685664 672754 802622 802488 848675 856568 877062 888969 991960 994011 4764796 4945300 40.35 71.9 1
13:55:56 2024-01-25 633021 621979 201647 197351 315080 317893 323363 320028 209562 208251 251960 255871 292429 294740 4093657 4349240 6178903 5955071 1013277 1057408 283817 251570 263482 261839 290410 281438 281440 283653 203779 204969 684487 631388 1435584 1410943 436315 431215 626581 628637 774127 758461 804673 809445 851864 864309 829619 918682 1908925 1998943 1264698 1062392 681233 669578 811805 808225 841380 854229 886387 894303 981388 986987 4762210 4932416 40.35 71.9 1
13:55:57 2024-01-25 629149 625739 201603 197910 313134 320794 320981 319025 209527 206455 252707 257305 290709 294574 4084621 4460488 6116359 5952259 1019083 1054420 283573 252707 261378 262423 288772 281403 281405 284414 202606 206269 680963 633461 1450993 1390529 433843 433668 626581 632774 781028 754658 804065 811745 853071 863322 829936 923586 1926376 2025912 1255223 1050484 686108 672718 802585 802488 848675 856496 877025 888819 993367 991096 4775557 4939457 40.35 71.9 1
13:55:58 2024-01-25 632677 621907 201436 197283 315008 317823 322934 321564 209527 208181 251888 256227 290709 294704 4095978 4342666 6169282 5957432 1012544 1054282 284636 251675 261486 261804 291257 281143 281370 281892 204244 205148 685376 636833 1443785 1410943 436315 429442 628771 629978 774398 759488 807037 807044 850549 865605 832193 915288 1913285 2004654 1246440 1066194 683665 669541 809505 807007 841842 854565 883793 892957 984173 986987 4753787 4933603 40.35 71.9 1
13:55:59 2024-01-25 626874 622127 201577 197317 311893 319823 322898 317136 210036 206455 252671 257485 290780 294309 4102423 4432671 6125938 5963624 1019971 1052521 282740 252457 261378 262388 290964 281332 280941 284490 202288 203761 665352 632291 1450366 1392503 433228 430266 625656 632810 779697 755334 802280 813475 853034 856577 827782 925600 1926371 2023041 1243923 1048107 685129 672207 802585 801919 848675 856532 877025 888186 990482 989625 4775579 4942982 40.35 71.9 1
13:56:00 2024-01-25 629028 622132 201295 197283 312148 320568 320981 318766 209597 206386 252671 257124 291949 294668 4095978 4460488 6120741 5963738 1019083 1051431 283370 252707 261378 262423 289172 284137 281502 285116 202429 203727 668252 634102 1450615 1391516 433571 430796 623885 632664 779733 754264 805720 813475 851790 863932 830245 922072 1927467 2025912 1234506 1052702 686639 672718 802585 802488 848675 856460 875120 890873 993367 992534 4775010 4945300 40.35 71.9 1
13:56:01 2024-01-25 630191 622096 201577 197910 313570 316934 323916 319060 209562 208036 252168 256439 293075 293877 4093057 4343197 6164526 5967180 1013277 1054457 283371 251924 263446 261039 289541 284137 281496 284015 203377 204717 681943 630486 1464268 1413951 435386 428602 626581 629084 774948 756744 802317 810322 853071 865523 827159 917987 1917112 1998943 1246440 1062392 681233 669541 811805 807007 841842 854833 886387 894266 981314 987686 4766415 4935935 40.35 71.8 1
13:56:02 2024-01-25 630447 622132 201603 197517 313574 320794 320945 319768 210183 207030 252743 257305 290780 293841 4096576 4470126 6099248 5967460 1018363 1054282 283335 252351 261010 262388 290846 283735 281264 283582 202289 204361 661002 634439 1426631 1390177 435077 433668 624770 632847 780473 756407 807037 814022 850512 861496 832014 923586 1925003 2027350 1251456 1050346 687616 672754 804631 802488 848675 856460 876400 887745 994777 991096 4765611 4942982 40.35 71.9 1
13:56:03 2024-01-25 638646 622091 201471 197604 312937 317893 323916 318026 209562 207712 251711 256227 291949 293913 4093057 4339946 6164526 5958919 1016099 1054457 282810 251924 263038 261039 289612 283735 281658 283675 203210 205257 682434 628233 1463430 1415740 434768 427564 627199 628637 775591 759636 804185 807044 853789 865740 824708 919677 1919839 1998020 1259873 1061903 681233 671002 808931 804616 843839 853979 881208 890420 983902 989085 4769016 4935935 40.35 71.9 1
13:56:04 2024-01-25 634662 622168 201295 197626 312919 318856 321955 321034 209019 207746 252707 256046 293471 293806 4102423 4474093 6099248 5957973 1014607 1054457 285379 251747 262585 262642 290846 284339 281343 283440 203104 205293 671152 638067 1447220 1397116 436936 430118 624433 630911 775149 756370 809448 814053 847917 861459 833789 923624 1919839 2029320 1242602 1054090 686639 672431 805476 804382 847472 853943 878312 890309 991777 990360 4769016 4939457 40.35 71.9 1
13:56:05 2024-01-25 625254 623265 201647 197596 313570 319596 322671 318026 210511 207065 252315 256651 291062 295154 4093057 4380387 6144788 5953708 1023467 1057291 282740 252707 260643 261621 290052 282824 281746 283206 203104 205148 682434 628240 1448605 1401723 433117 430083 627471 629713 777455 758898 802356 809408 855492 864192 822922 916817 1918475 2002515 1247039 1057380 683178 671768 809505 802342 841842 856496 883793 886289 981351 989393 4790386 4935935 40.35 71.9 1
13:56:06 2024-01-25 631717 621658 200980 197901 312112 319339 322408 319060 209562 207353 251108 256261 291949 295201 4096362 4411671 6140059 5953708 1005961 1054207 284210 251570 263482 261039 288768 284540 282144 284326 203104 205293 671152 637045 1446938 1399736 437558 431215 623444 630689 774948 754264 809262 814053 845606 863932 833789 923586 1919839 2028789 1267712 1054090 684641 670490 804904 807007 848675 854833 877062 892321 990519 991060 4756212 4942982 40.35 71.9 1
13:56:07 2024-01-25 624811 622127 202105 197287 312763 318892 322611 318578 210218 206386 252707 255871 291062 295605 4084621 4383372 6136550 5939000 1027292 1055845 283706 252707 260607 262240 290304 282934 281861 283440 203602 205257 682434 630486 1449915 1401723 432614 433668 627323 629019 779463 758998 802250 810447 855492 866378 825366 918233 1919839 2008111 1232623 1057380 683178 672791 810654 801919 842571 856496 885089 888186 984173 990670 4798326 4939457 40.35 71.9 1
13:56:08 2024-01-25 633522 622100 201287 197944 312184 320298 322182 319672 209562 208216 251711 255871 292394 293564 4096576 4405524 6127299 5946482 1007404 1052483 283498 251603 263482 261804 290436 284540 279982 283591 203068 205257 692548 636833 1493306 1399736 436315 432133 623545 630875 774948 754733 810638 815210 845606 861496 833530 923414 1919839 2028936 1245136 1057211 684641 671002 804904 807007 848675 855773 877062 892994 990556 988192 4762210 4935935 40.35 71.8 1
13:56:09 2024-01-25 625365 622132 201955 197291 313822 318856 322898 318578 210120 206386 252707 257627 292289 296553 4095978 4383372 6136550 5939000 1024934 1054309 283684 252599 260387 262240 289066 282897 281729 283242 203104 205257 683905 630486 1431501 1401723 433228 430827 629255 629019 779660 760643 802468 811634 855492 865766 826573 919265 1918475 2010349 1272523 1055804 682902 672718 809505 801350 841245 856496 883127 886289 983476 982634 4783553 4930085 40.35 71.9 1
13:56:10 2024-01-25 632881 622172 201015 197935 312184 318892 321955 318097 209562 207712 251144 255162 292358 293089 4096476 4405411 6127225 5942241 1003898 1050600 283462 251037 262965 261804 288978 284137 282706 283873 202501 205257 682434 636833 1497790 1399107 435077 429996 624878 631735 772753 754264 807037 811745 848703 863932 832605 922082 1918475 2019569 1186492 1054268 685129 669541 802622 807007 848073 853626 876787 892284 990482 982597 4746813 4935935 40.35 71.8 1
13:56:11 2024-01-25 625734 622136 201643 196970 314047 318821 322444 320921 209562 206858 252707 261142 291062 296553 4084584 4395581 6131552 5938004 1016840 1053196 281737 252635 261342 261074 290599 283735 281729 284515 203104 205257 682434 628688 1469415 1404711 433264 428933 627434 629978 777152 757888 802250 807044 856670 865519 822959 916908 1916839 1995460 1255223 1058885 683178 672431 809505 802488 840711 853979 881928 887708 984173 982597 4769016 4930085 40.35 71.9 1
13:56:12 2024-01-25 634437 622168 200696 197626 312878 318856 321955 319803 208874 207746 252477 256764 291878 293806 4084621 4446239 6108574 5946482 1016175 1047815 284370 251816 261306 262537 290554 284137 280906 283728 202536 205870 653752 634582 1442333 1389543 433659 431551 625250 634476 779697 756407 806464 811745 851644 862713 830245 923624 1923636 2023041 1243923 1051093 686639 674768 802585 802488 848675 856496 875777 890947 994777 992534 4763435 4935935 40.35 71.8 1
13:56:13 2024-01-25 625365 622091 201647 197317 313610 320408 323688 317136 210071 207677 251564 256651 291097 294740 4084546 4339946 6164526 5946482 1012470 1053746 283140 252171 262929 260970 289436 283735 281299 283476 203306 204681 694351 631350 1456479 1410943 435077 428611 626581 628936 774948 756744 802317 809174 853071 868833 827745 916817 1914390 2001129 1246440 1061903 681233 669541 811805 807007 839455 854833 886387 894949 981351 986987 4756212 4924224 40.35 71.9 1
13:56:14 2024-01-25 628857 625538 201291 197414 313129 319859 320945 319060 209562 206455 252707 256764 291097 293841 4084621 4463412 6107944 5955861 1019705 1051172 282598 252599 261306 262135 291161 283735 281108 284778 202289 205257 668252 630486 1463355 1392503 433228 431934 623003 630019 779587 753159 803612 812862 853071 861351 827819 921969 1925547 2023041 1253339 1051093 686108 671732 802350 802488 848675 856496 875777 887034 990482 991096 4769016 4939457 40.35 71.9 1
13:56:15 2024-01-25 645777 621180 200975 197321 314815 317858 321991 319543 208909 207712 251888 261142 291097 293841 4084621 4348973 6145875 5939356 1011832 1051504 283746 251037 261414 261734 291257 283535 280981 282611 203780 204935 697034 633670 1457376 1412721 436315 428538 627199 629084 774214 760717 804636 807044 850316 868723 830245 915602 1910567 2002962 1242602 1063416 681233 669541 810034 807007 839455 852422 883793 893073 983902 986987 4752025 4930085 40.35 71.9 1
13:56:16 2024-01-25 625734 621793 201330 197321 311675 320308 322444 317136 210218 206455 252315 257124 291631 294497 4093657 4433413 6117899 5951613 1021198 1051504 282130 251852 261089 262135 291052 284503 280021 283909 203139 204681 694982 629135 1447650 1400438 433843 429780 622121 629084 778220 754154 802468 813218 854886 856541 828055 925600 1923636 2021608 1236390 1047326 682691 670784 804904 804199 846271 856496 878938 888186 984745 992571 4825449 4938337 40.35 71.8 1
13:56:17 2024-01-25 634212 622132 201330 196701 314601 320444 320981 320063 209235 207567 251924 261178 291914 296771 4095978 4380305 6137129 5929514 1007515 1051487 285085 251288 261414 264305 291257 283626 281729 281870 203816 205257 682570 637466 1428243 1408708 436315 429478 627521 631735 774398 762305 809366 808798 850622 865659 830416 917987 1910567 2003233 1242602 1060044 682205 670527 810654 807044 839455 853626 885126 894303 983476 987686 4759610 4926569 40.35 71.8 2
13:56:18 2024-01-25 625734 622096 201287 197326 311670 320308 321634 317136 210218 206455 252493 257662 290709 293690 4092781 4429336 6126009 5957169 1019742 1051504 282240 255663 261342 262135 291432 283589 282543 284379 202465 204969 669702 630486 1468375 1394136 433462 430239 623885 630948 779463 753585 802354 811169 850622 856577 827392 926106 1918108 2017315 1251456 1049599 684153 670784 802016 800215 848453 856460 874494 886289 989080 988229 4759610 4932416 40.35 71.9 2
13:56:19 2024-01-25 634175 621184 200690 196710 314087 316934 320981 318482 208909 207712 251144 257124 291062 293913 4084772 4355408 6127001 5928639 1008397 1049603 283799 250934 261630 260935 290545 284032 282943 281715 203139 204969 683905 635921 1442941 1408708 436005 431215 627471 628575 773849 756817 806926 804046 845606 865483 830416 913461 1907853 2001814 1252197 1065857 683178 669541 807214 804652 841842 852155 879882 890383 985570 983468 4717902 4919548 40.35 71.9 2
13:56:20 2024-01-25 625365 622096 201006 197772 312246 318856 322707 317101 210008 206455 252315 256944 291097 292883 4093057 4414126 6126926 5948246 1021198 1054615 283781 255771 263219 263377 291701 284683 282519 285142 204746 205870 705992 632759 1439301 1409710 436936 432638 627471 631878 784168 764541 811682 820965 862239 865789 832101 935574 1944890 2041429 1269469 1060392 690559 681638 820442 816175 857895 873760 895713 904940 1004696 1012243 4902009 5010857 40.35 71.9 2
13:56:21 2024-01-25 641244 635572 209686 202329 321092 329244 333951 330947 212757 213153 259016 265004 299840 301763 4171393 4495276 6267883 6100273 1054550 1094421 295785 265621 272668 277833 306577 299740 299188 300567 211314 214621 722950 659645 1501082 1433447 448796 449624 650928 656477 816404 793014 841492 852846 892318 901567 863259 968493 2021836 2117981 1277822 1099202 717512 708578 856688 847384 886943 909375 931649 934912 1036394 1046669 5000582 5141053 40.35 71.8 2
13:56:22 2024-01-25 667555 656841 210670 206554 334715 344896 350562 348751 224311 217728 272374 275148 312420 314523 4283617 4619468 6472264 6275157 1094409 1142082 305164 269178 288256 288915 323070 313818 313160 313854 217869 218908 704492 673385 1529801 1481782 462709 457422 667831 673400 831412 814035 864552 869530 903899 919739 884812 980973 2077471 2194610 1300422 1111360 737186 723522 867124 867027 913215 919628 935438 951567 1063861 1064607 5124526 5254357 40.35 71.8 2
13:56:23 2024-01-25 680897 672831 213575 209695 343010 350728 363071 361010 223304 223265 278781 282416 319098 320245 4358208 4716865 6602869 6396661 1127139 1174694 309007 273954 295115 293868 328445 321211 318352 318821 220709 223083 711539 684825 1538644 1493922 466080 459841 673692 680618 838297 818584 869396 873765 904889 919565 888175 983811 2111557 2222555 1285865 1119368 740345 728189 873590 870528 915811 927555 940924 951586 1066162 1066940 5186838 5312057 40.35 71.8 2
13:56:24 2024-01-25 695151 686123 214247 210622 345560 356003 367641 363233 225960 222831 282343 285870 321716 323439 4423897 4738810 6706932 6490560 1138774 1198366 310704 272566 295096 297915 331207 323300 320511 323691 221019 223710 723080 688886 1533839 1492863 466799 464990 669724 676584 843908 815038 862099 871219 908078 915847 873714 979576 2123833 2216111 1307955 1127087 736137 725612 876381 871145 903995 921035 942340 948750 1053128 1057824 5169761 5346492 40.35 71.8 2
13:56:25 2024-01-25 691794 692249 212393 209187 347169 354497 370006 365527 226853 222831 287326 288273 321233 326114 4458306 4788667 6696073 6527112 1167234 1205855 307031 271924 295096 298200 332450 324320 319801 323691 220092 222301 711434 681065 1552830 1510218 464793 463168 664894 669481 839167 816267 850904 857236 897601 910587 862037 958081 2110658 2207871 1315527 1131485 735090 718975 867161 867027 900157 909375 927570 942242 1048530 1041948 5141564 5357375 40.35 71.9 2
13:56:26 2024-01-25 696033 694773 211689 207195 343497 351235 368750 367143 224063 227433 283180 287068 323096 327473 4483429 4860278 6726996 6532401 1175229 1210296 304949 272048 293641 294595 333654 321379 318941 321387 218349 221488 723080 678483 1544561 1520503 461389 457422 662153 663709 821891 808243 848491 848023 880661 900293 857867 946312 2108522 2213187 1311688 1116185 727860 710082 857296 860247 894140 899649 914363 932916 1041550 1036512 5154643 5365025 40.35 71.8 2
13:56:27 2024-01-25 706327 694016 210115 204532 343042 351753 367641 365456 223804 223265 281640 286434 321198 322877 4492808 4868476 6774702 6536581 1166663 1218589 305881 268963 293506 294331 331314 321415 318423 320298 218584 220383 714358 686429 1536810 1506678 461392 454442 658689 664180 817562 797895 842167 843715 871406 883582 852308 944964 2110733 2222186 1285356 1109253 727585 713284 852345 850325 888199 899014 907621 920853 1034722 1036436 5256203 5385472 40.35 71.8 2
13:56:28 2024-01-25 709293 701347 208952 205203 343042 350692 368750 367401 223960 222604 283180 285619 321681 324532 4523864 4857596 6842032 6588436 1161603 1222587 305039 269593 294717 295754 332360 324140 319370 321875 217974 220489 723080 688886 1556751 1508078 461389 457422 653275 663709 823382 793245 830014 843715 874148 883360 841852 942237 2120816 2218962 1309769 1110043 721614 713284 857941 848588 879850 899649 912817 916222 1024294 1034969 5254350 5396164 40.35 71.8 2
13:56:29 2024-01-25 710224 703259 209676 206485 343497 351465 373716 369359 223994 222639 281574 287574 323170 329943 4554825 4880903 6818779 6631397 1196551 1230171 307104 269293 294681 298163 333328 324428 321888 322626 219407 221586 721404 686429 1558369 1521582 458837 458247 656791 659306 819884 800196 834224 839405 870137 884295 841852 932248 2120816 2222407 1305931 1127087 727860 710266 855474 854698 884299 892454 906334 922896 1031604 1027341 5239293 5442930 40.35 71.7 2
13:56:30 2024-01-25 716066 710455 210992 206524 347165 355500 372565 372154 225070 227593 282791 289924 325911 329477 4597715 4985970 6894264 6645510 1185474 1240715 305926 270338 295655 296825 336146 326445 322270 326658 219372 223083 727368 692855 1560877 1524826 460073 455485 654202 662261 820465 797624 832411 839405 868833 874244 839742 935612 2136261 2244630 1291006 1112150 722644 715380 857904 851001 882420 899014 908988 914266 1027153 1034859 5318335 5479125 40.35 71.7 2
13:56:31 2024-01-25 718424 712269 211031 207889 347728 356003 376569 372131 226152 227521 285963 292633 329591 334221 4634545 4961921 6859926 6688254 1216939 1248663 305534 272065 297946 297593 338180 328477 324089 324821 221506 222071 723695 688393 1563586 1540022 461503 456129 656755 659810 818722 802506 836712 834547 866305 883474 841206 926772 2137779 2265019 1289122 1121415 729938 714331 857171 856591 885670 894683 902093 919306 1036197 1032664 5322517 5515084 40.35 71.7 2
13:56:32 2024-01-25 729502 720613 212362 209002 350658 357448 377702 376358 227364 225633 287851 293696 330925 332716 4662802 4980197 6947859 6743674 1209930 1257499 307281 272933 300222 299580 338762 330317 324798 327225 222583 222758 728451 693349 1569019 1540022 461503 458368 658186 662261 825535 804217 830444 834547 870753 882194 834497 926772 2142378 2247941 1287239 1136399 731501 715380 860381 857807 884410 894683 904740 920738 1031609 1018328 5333971 5544683 40.35 71.7 2
13:56:33 2024-01-25 732108 721417 213734 208821 352271 360515 382024 378641 227984 226095 287995 295207 333513 334548 4701883 5053712 7037226 6792796 1210521 1263563 310264 274224 300040 302236 340264 331355 325760 327826 223666 224903 735396 703441 1578479 1540022 461389 457850 656527 661990 829090 804101 830444 836990 872642 880541 833279 927468 2157854 2257684 1294772 1136399 727860 714874 865895 860684 879850 891222 913675 920853 1026576 1028947 5333348 5557711 40.35 71.8 2
13:56:34 2024-01-25 732718 731419 214826 210293 356476 360551 383360 382224 228513 226200 288550 296045 332734 337370 4723161 5110427 7087740 6827713 1228988 1272312 309758 275944 302028 303031 342884 332901 325831 331547 224016 225950 741661 699716 1589675 1549242 462379 457687 656755 662298 829679 805884 830444 834584 871406 881199 832605 927484 2163998 2268507 1311647 1138019 731746 716939 865895 861331 880510 891186 910319 920198 1030142 1029711 5397488 5602978 40.35 71.8 2
13:56:35 2024-01-25 741486 735656 215615 211711 356458 365046 385537 384193 229188 226902 291348 296219 334683 337552 4760393 5128105 7092949 6856219 1236526 1280111 310953 276368 300825 304869 344824 335947 326780 332823 225035 225950 742544 701713 1606929 1557357 462487 459733 659622 664180 829090 806491 830444 834547 869534 880541 832014 925600 2163998 2276111 1315527 1144082 736137 718465 862220 861941 885555 891850 906975 918163 1033171 1018364 5413793 5650329 40.35 71.8 2
13:56:36 2024-01-25 750865 738703 215968 211719 357238 366932 387364 382905 229134 228171 293613 296010 337509 339175 4774170 5130081 7087740 6903112 1247745 1291185 313579 277217 303671 305742 342884 336257 330558 331278 226947 227037 751667 707245 1589675 1562084 461503 458403 663879 664180 825535 807062 833632 834511 863787 883360 834534 923624 2173245 2277727 1321284 1136399 735090 718465 860381 863885 884181 894683 899456 920776 1037937 1033221 5445177 5650444 40.35 71.8 2
13:56:37 2024-01-25 752937 744652 216828 213224 357680 364703 386690 386650 231229 227501 298541 297913 338065 340277 4802306 5121800 7102905 6912491 1262820 1294894 313102 278961 302732 304919 346279 337282 330826 333364 226947 226879 753998 707751 1618960 1575783 464756 457043 663879 666498 823128 802361 833595 838214 862239 874785 833279 924796 2179468 2301846 1304189 1131522 734567 721368 860266 857199 885555 898791 903336 914023 1035752 1036326 5505794 5665144 40.35 71.8 2
13:56:39 2024-01-25 750562 746772 214936 213914 357394 365215 391369 385585 228930 227499 296505 300028 339087 342451 4821063 5196787 7143692 6912001 1247745 1300405 315457 278069 303655 309842 348408 338071 330826 333834 225670 228841 749450 714626 1589527 1567410 464793 456294 656791 665520 826743 801369 830444 839405 864073 870633 832193 926077 2187185 2296166 1321284 1140521 732023 721368 867755 858295 881328 897564 908916 909928 1026761 1033249 5502371 5688296 40.35 71.8 2
13:56:40 2024-01-25 749312 750116 216896 213527 359874 365286 392025 389993 228964 228560 293219 299902 340591 345300 4844737 5231982 7236946 6966995 1257124 1304140 314092 279302 303619 304547 347568 339547 330558 333555 225942 229196 742011 710053 1631510 1574666 462785 461000 660089 664180 829090 806491 827420 831489 866061 879734 825366 918100 2182528 2289662 1313607 1152186 738327 720366 862830 864538 885486 891085 903412 917178 1032346 1026431 5487727 5707964 40.35 71.8 2
13:56:41 2024-01-25 762995 752097 219245 217689 359878 368078 390863 391387 229475 228954 294842 299447 340580 342523 4863556 5187475 7150904 6982008 1281082 1309625 314092 279748 304582 304053 348928 339547 333342 333834 226714 228841 757299 713097 1627551 1586122 463803 455653 663408 665483 820497 802506 830444 833293 855978 871296 828994 919539 2195067 2319127 1323203 1137982 735166 722279 860344 857015 885596 892587 897741 904604 1031609 1035937 5557799 5707701 40.35 71.8 2
13:56:42 2024-01-25 756591 755297 216253 213384 361037 367296 392034 390247 230375 228171 294681 301764 342406 346632 4879747 5291982 7233273 6986924 1242769 1313386 313258 278961 306374 304617 347639 339219 332873 336605 226521 229945 751667 723508 1612717 1567682 460904 460094 658689 666069 825572 800196 824136 833957 860982 870027 823137 920619 2199668 2287451 1317446 1147270 732023 717337 866509 859503 876335 889623 904926 909242 1020225 1024253 5501097 5741355 40.35 71.8 2
13:56:43 2024-01-25 764652 758452 217298 218071 362132 369745 391448 391387 229702 229307 293908 303072 341126 342487 4900849 5241192 7243653 7043793 1283192 1318845 313984 284354 304607 305503 350764 337958 333812 333834 227031 229981 742016 713097 1616328 1595342 462815 456129 659622 662261 821048 806468 830547 830356 856670 870415 828055 914207 2196599 2327521 1309769 1140795 736137 720348 858854 857807 884580 889916 893091 908931 1032065 1026732 5598109 5751877 40.35 71.8 2
13:56:44 2024-01-25 764142 760902 217298 215633 361037 368373 394146 391387 229736 228595 296405 301553 341126 347724 4919553 5355321 7302224 7043116 1259819 1321694 315223 279354 304510 306000 348689 341404 333577 333555 226714 231183 751578 721446 1623348 1584997 459745 457960 656490 661980 828078 804788 819839 825233 857923 871296 819065 907219 2194891 2302118 1329253 1156595 733592 717447 860381 860131 880076 883501 895713 906237 1021209 1015541 5561800 5769451 40.35 71.8 2
13:56:45 2024-01-25 772294 761698 216961 218249 361037 369781 393280 390952 229668 228915 295601 301306 342186 346106 4928905 5284347 7199645 7048141 1277951 1324266 318319 279354 305548 305255 350553 338267 333848 333834 227418 230697 753800 727537 1630922 1592670 461389 455376 658395 664069 818648 797807 828200 830111 847437 861496 823359 911837 2207012 2308049 1330879 1133976 730435 719486 859770 854092 875713 888681 895284 900973 1020949 1024487 5593708 5782940 40.35 71.8 2
13:56:46 2024-01-25 769081 768743 217637 217733 362203 369817 396236 391387 230375 230378 295050 302647 342700 347724 4933155 5341460 7348851 7090687 1283428 1328190 315457 279748 305083 305742 348689 340042 333631 333690 229529 230020 762499 721301 1633859 1595159 457457 458070 659801 660568 819884 800196 821119 821772 851509 865411 817355 903648 2195067 2308049 1315527 1145712 732023 715380 854262 857807 876335 881299 887175 904940 1024285 1018367 5622156 5797547 40.35 71.8 2
13:56:47 2024-01-25 779403 769484 217298 213715 363886 373179 395643 389786 230409 229307 296650 302647 344559 347687 4964035 5336394 7299724 7082860 1270087 1331879 313293 278673 308092 306820 349455 343238 333198 336672 226961 230197 753096 729741 1608472 1584760 456011 455807 653275 658373 820900 797858 816347 822972 848109 856433 813840 904329 2201021 2296166 1327297 1150104 727860 713320 860381 856591 868769 881481 895713 902293 1011755 1015111 5589673 5815203 40.35 71.8 2
13:56:48 2024-01-25 781229 770579 218655 217760 363629 372616 395364 390988 229668 230772 296197 301800 344801 347454 4972230 5315911 7269069 7110247 1291701 1339512 315741 278389 306338 306856 350692 340138 333776 333726 227278 230464 766290 728697 1639528 1595342 461878 454361 655130 660277 811828 793102 821115 822972 841444 854842 813817 900671 2203877 2312965 1309839 1133170 726824 716431 853053 848588 871379 882221 886387 894977 1012093 1018490 5626089 5816278 40.35 71.8 2
13:56:49 2024-01-25 773895 775081 217637 217760 362711 369853 396587 389751 230878 229342 295393 301211 343731 348500 4994369 5381300 7423800 7138611 1290741 1339493 314869 279210 304474 306856 349778 341385 332873 333834 227453 228985 765960 722476 1618921 1600016 454687 454551 656061 655440 815176 793281 813956 818639 844266 855228 808211 895647 2194891 2303751 1351495 1147344 727860 709152 848721 852846 871379 871632 880582 894079 1017265 1009277 5606109 5825643 40.35 71.8 2
13:56:50 2024-01-25 786213 774182 216961 218182 364143 372018 395607 391940 230695 229236 296614 302647 344766 346559 5008638 5360387 7364989 7133690 1286869 1341088 315679 278925 305225 304053 351645 343727 331794 335614 226012 230268 751667 729632 1656968 1595342 457412 454038 650467 658337 817562 788727 811793 820965 842003 847456 806362 898299 2204275 2314606 1333166 1147069 725791 715307 855474 846147 864659 874235 888284 889086 1005107 1009990 5615237 5851573 40.35 71.8 2
13:56:51 2024-01-25 781981 775272 217415 218035 362676 368633 395971 393333 229668 229236 296578 303498 343696 348947 5018636 5433544 7389217 7175095 1311490 1347128 313256 279748 304546 304512 351898 340007 333704 335723 226679 229196 765399 722476 1631693 1613781 457457 449415 653238 657289 811828 791002 813304 814053 837105 853635 805815 890309 2200867 2329738 1331210 1138019 727860 715380 846280 844875 869581 874560 877700 890125 1013525 1010741 5680058 5843340 40.35 71.8 2
13:56:52 2024-01-25 778340 780586 216218 218071 362645 369745 396831 391537 233001 228525 296017 304209 343555 348984 5046771 5443308 7476719 7190477 1298341 1343986 314755 277962 304296 304582 349179 339732 333812 333834 226714 229001 755419 725578 1637968 1610268 454288 447658 650928 651109 807200 793286 811793 810594 837105 852395 804296 884986 2198013 2305386 1331210 1142418 724711 709259 845449 848588 866500 873013 875739 891546 1010014 1005970 5716669 5840858 40.35 71.8 2
13:56:53 2024-01-25 784246 780857 216878 214696 361037 369492 396614 394128 231554 228989 296762 300672 344659 350693 5046771 5487984 7500754 7187913 1298341 1342772 313579 278033 303619 304300 349742 340318 331560 333834 226644 228450 764531 723508 1628355 1604561 452283 450048 649547 651146 810677 788727 806094 807044 835263 846787 795621 883690 2193415 2303751 1319472 1155024 724194 709259 847481 846110 860946 865510 877062 888186 1003984 991611 5678940 5871476 40.35 71.8 2
13:56:54 2024-01-25 787146 781264 216084 214960 362862 371385 394280 392016 229566 227995 296434 301481 344624 347651 5055531 5426849 7405190 7156338 1288015 1345513 313579 276368 305476 305133 350271 340282 330790 333568 227428 228805 762499 733423 1634439 1595342 452283 450900 645911 654495 810677 782955 804483 810594 829877 838514 795497 886322 2201141 2311325 1347505 1141267 720586 710118 848684 838772 855465 873013 877062 879467 996189 1000150 5655774 5882104 40.35 71.8 2
13:56:55 2024-01-25 783465 781965 216184 214087 364034 367899 395149 394723 228930 228490 294807 303072 343455 347887 5067054 5439578 7404935 7193853 1310553 1346684 312153 276368 304673 304419 349742 338231 330790 331852 226012 227390 766849 729741 1618272 1609124 452283 447013 649547 652069 802039 781809 804185 805829 827640 838478 796752 878873 2194891 2323554 1315560 1138019 722644 709762 841889 839368 860335 865510 867736 882167 1005409 1001671 5723400 5876545 40.35 71.9 2
13:56:56 2024-01-25 783897 783946 214846 214424 363107 367489 396236 391501 231879 227448 296349 302400 343731 348747 5074289 5478972 7479406 7221989 1303741 1350371 312153 276332 304391 305993 348367 337958 332603 332319 226947 227778 763949 726620 1630718 1618370 449114 445400 645452 645740 802608 784067 801289 802525 827426 838478 787505 875051 2188740 2296166 1312870 1150619 720586 703644 841291 839368 856407 865794 869369 880535 997420 992524 5669346 5878672 40.35 71.8 2
13:56:57 2024-01-25 790883 784352 215583 214277 360749 369118 393244 391537 229282 227429 295386 301306 343766 346632 5083668 5443308 7439337 7184197 1283542 1349051 313102 274608 303619 305133 347080 338231 329524 332823 225670 227707 762499 733947 1640133 1598742 446931 445533 638559 648036 804238 777245 793134 805829 826738 829464 785799 876997 2198013 2312090 1321428 1138019 716492 707214 844248 834767 851481 868209 871418 872601 989739 995414 5677298 5892631 40.35 71.9 2
13:56:58 2024-01-25 787256 784352 214949 213224 363080 368234 393833 391812 233432 227782 294771 302647 342390 346632 5093046 5435277 7434038 7203231 1304032 1351811 312153 274188 304102 304169 348653 340731 330790 329778 225670 227462 751667 731854 1634642 1609124 448271 441525 641951 647576 796866 777245 797198 797876 817758 836071 787505 869528 2187185 2314606 1313593 1140023 720439 705040 838584 834878 852904 861233 863321 874471 996189 988229 5728156 5878433 40.35 71.9 2
13:57:00 2024-01-25 788720 787533 214915 213677 360997 366386 395328 390917 233396 226374 295480 300814 342390 348463 5098786 5508276 7507382 7252272 1307469 1351811 310228 274380 302496 304205 348747 338196 330351 329778 225670 226300 766849 724542 1631265 1611493 445662 441813 641312 642925 798930 779299 790850 793226 822541 829536 778387 868202 2193501 2296710 1301133 1147307 715305 699978 839181 836066 846000 857253 862663 871838 986933 985391 5709570 5895613 40.35 71.8 2
13:57:01 2024-01-25 793203 787241 214253 212890 360132 369009 392932 391812 233198 226339 293721 299902 342700 346596 5104516 5474442 7451430 7203039 1285448 1352620 311643 272898 300579 303244 345481 339547 327274 329813 225511 226300 770704 731854 1624714 1602153 444955 440103 633951 640053 798069 772615 787335 802379 817337 826628 779380 868796 2191909 2303250 1339526 1135149 712056 701015 836493 825343 843601 861509 860066 862565 979889 984786 5683911 5914148 40.35 71.8 2
13:57:02 2024-01-25 791765 787798 219390 211887 361037 366901 392069 390333 229454 226409 292942 300460 342186 344497 5121182 5443081 7414129 7231368 1302140 1353766 310917 272898 300789 302323 347044 337557 328795 330411 225194 226758 764819 733947 1623842 1609124 445588 437562 636691 643801 792573 773527 792930 792033 811551 831676 783976 860683 2187254 2294266 1335536 1134783 710966 696404 830245 830148 847472 852422 853942 867639 986969 982006 5767167 5918093 40.35 71.9 2
13:57:03 2024-01-25 791113 788557 215307 212556 360417 365215 394459 391940 229615 225447 293681 299972 341638 346668 5132612 5542715 7516708 7259504 1307469 1352545 308319 272671 301002 302783 347760 339306 329417 327790 225670 225251 762499 726616 1644267 1617043 442846 441008 638464 639238 793116 774810 783705 790237 814411 820342 774925 860039 2185631 2278192 1337531 1139641 706187 692964 834382 828971 839455 847519 858411 862528 974289 977160 5697616 5927748 40.35 71.8 2
13:57:04 2024-01-25 800040 788915 215014 211887 358219 368485 393244 390952 228653 225674 293515 298089 342425 346069 5126902 5515526 7458028 7201788 1294639 1352620 307422 272065 300122 300491 345481 338826 325270 328746 224116 225357 767761 734991 1642052 1602153 443031 441633 632495 641514 793351 769989 785908 793305 806053 818481 778233 860796 2179468 2296166 1307850 1125484 707920 696021 824567 820928 841842 852386 848811 858313 975665 981502 5728381 5927748 40.35 71.8 2
13:57:05 2024-01-25 791492 784378 215463 210530 359553 364156 394423 389786 227945 226146 298109 298089 341126 348216 5141977 5546180 7476719 7250125 1317128 1354763 306423 271200 300847 299333 348253 336990 328022 329440 223522 223413 773107 726578 1648813 1620671 444323 437861 634579 636520 784168 771520 788300 786332 809252 819188 767491 853876 2170195 2284116 1325562 1138019 708200 689866 825666 824722 838265 844549 848481 863447 974980 969402 5709570 5929537 40.35 71.8 2
13:57:06 2024-01-25 802645 790007 214397 210904 356570 365251 393833 388051 228105 225447 293844 296219 342425 346596 5141020 5587755 7572660 7268883 1309495 1359460 308624 273229 299895 302152 345313 335839 328059 328045 223801 223413 763348 726616 1628026 1611493 437815 437642 632980 633708 788594 767596 774658 784048 806661 816172 765705 854577 2177919 2263685 1307850 1133170 699884 689866 824567 820928 834044 844549 847877 855152 965786 969402 5693544 5937127 40.35 71.8 2
13:57:07 2024-01-25 802423 788851 214065 210499 356069 366552 392476 391387 227592 223589 298109 296219 340615 342523 5141977 5518335 7488732 7256555 1294639 1354840 308805 270734 300567 299383 345555 336825 324798 326731 222583 223447 764819 733937 1638535 1601015 440489 437588 627471 636446 784265 761260 782427 784110 798064 809047 768071 851481 2173245 2294538 1329552 1125484 703385 690411 818119 814983 837077 845743 841281 850842 972183 964606 5741887 5938027 40.35 71.8 2
13:57:08 2024-01-25 795727 792087 214397 209218 356605 365636 393244 390247 226660 224942 297540 296910 340342 346632 5163212 5569820 7508692 7282237 1324665 1360975 306600 270338 299197 297699 344478 335473 324690 325677 222895 222534 772649 728697 1618599 1618301 440135 432985 630547 632326 781392 765627 780996 778989 799923 811437 762885 844053 2167113 2274226 1321572 1136399 703887 685373 818756 820928 833453 836002 841557 853293 966549 961035 5718976 5946750 40.35 71.8 2
13:57:09 2024-01-25 802691 793504 213729 209442 354432 365636 392069 387907 227398 224247 293391 296246 340615 345544 5163325 5618297 7598673 7295587 1311212 1356555 304542 270662 297007 299455 342632 335473 324098 324821 222788 222414 761049 725578 1645122 1613781 436315 432800 627360 628131 782785 763458 771117 774994 799196 810535 758966 846569 2170195 2259287 1339526 1128694 695911 683848 821025 814983 827883 836002 842157 848988 956008 955593 5716481 5955884 40.35 71.8 2
13:57:10 2024-01-25 804134 791155 213060 209222 354432 364632 391645 390247 226660 223520 293161 295772 339561 342235 5166683 5546734 7491178 7235624 1294720 1358416 304542 270353 297216 298140 342884 333550 323884 324767 220815 222071 761877 732360 1619494 1602287 437558 432836 623003 629092 779733 755675 774386 779577 790506 802459 761228 842817 2167113 2288039 1331546 1119368 698488 687390 811805 810557 830235 838433 833349 843384 965786 963862 5756598 5946506 40.35 71.9 2
13:57:11 2024-01-25 795727 794354 213579 207889 355463 364089 391484 387943 225874 224543 291895 296010 341888 342343 5188258 5593708 7508692 7291814 1325656 1364066 304200 270353 297239 295419 344824 332396 324569 324821 221005 223589 763348 724024 1630927 1623001 437558 430244 625422 625523 774398 760146 771703 773766 798064 807108 754268 836638 2157854 2273527 1254116 1137209 697894 681327 815197 811708 822766 829527 838565 846537 957128 956122 5756598 5951637 40.35 71.9 2
13:57:12 2024-01-25 802612 793545 212388 208655 357030 364937 391704 385334 225663 223262 290816 296103 342032 342518 5186834 5647584 7600636 7295587 1309339 1356555 304236 270353 295655 297207 342041 333514 321888 324821 220815 222962 767761 722476 1629165 1612637 433843 431474 622121 623643 781392 756407 765475 774865 793450 799735 751790 839123 2164036 2271274 1315588 1127087 693899 681845 814150 807007 821082 834293 836108 839662 953848 956871 5700165 5958943 40.35 71.9 2
13:57:13 2024-01-25 802547 796789 212412 208216 355891 363650 387853 386600 225314 225157 288649 298027 340831 340313 5191631 5526272 7442105 7282442 1305880 1356480 305164 269178 295411 296580 342884 330388 324341 324555 220092 223589 764219 731854 1624323 1609124 433843 428781 618467 626411 770565 752092 769985 768158 787780 802495 756485 829940 2160649 2265290 1311598 1125484 695911 678709 808358 811708 824298 828732 830435 842748 957397 951970 5793137 5972037 40.35 71.9 2
13:57:14 2024-01-25 801369 796614 211521 208357 355546 360623 391813 386164 225232 223265 291407 294433 340484 342523 5198169 5610273 7554009 7301186 1327430 1355762 303311 269593 293371 300038 342884 330353 322902 324363 219749 222457 760405 720931 1645540 1623001 433843 428175 618030 619465 769438 753548 764520 765878 788566 800058 747265 830370 2154753 2266626 1315610 1128694 692036 678228 811803 808225 816372 827562 829968 840897 949942 953547 5770697 5976621 40.35 71.9 2
13:57:15 2024-01-25 802539 795048 210774 207322 354802 360875 387565 384288 225227 227485 288401 295307 340113 341473 5198169 5600645 7535359 7287640 1311212 1356555 301436 268728 293819 295675 340528 331355 319943 324821 218536 222301 757463 722476 1632037 1611493 432001 429692 616499 619838 774676 749892 760749 770410 788896 791106 746993 829903 2160923 2271274 1309603 1119368 689576 680672 810654 801350 816399 833398 831987 833745 947288 952466 5741072 5966123 40.35 71.8 2
13:57:16 2024-01-25 801419 795662 211225 206554 354113 360803 387853 385621 224619 227557 288617 294879 339123 339763 5211250 5549046 7442105 7274724 1305927 1354548 303311 267080 293577 294742 340851 329354 322675 323378 218724 222145 767205 731332 1630021 1609210 431353 426329 616499 621806 765728 746608 765167 762935 775310 798043 748858 826720 2151377 2259287 1305614 1125484 691543 675264 804768 805803 816421 820369 825820 836279 950090 944648 5747192 5978051 40.35 71.8 2
13:57:17 2024-01-25 807264 793076 210341 206347 351911 360477 391092 384125 224225 227450 288811 293554 339123 340313 5200113 5634084 7600636 7315776 1313396 1355762 301401 266260 292216 296170 339751 329354 320914 321649 218044 220524 760405 724542 1621734 1613781 427755 423822 616228 616329 765728 747002 754573 760128 786073 791070 740426 827345 2151650 2244630 1292085 1124128 685129 673386 807195 802340 811146 824280 827576 834678 938932 937601 5763643 5972037 40.35 71.8 2
13:57:18 2024-01-25 806109 795830 209969 206067 352024 359680 386690 385621 223994 222952 288329 293546 338849 340038 5214970 5607496 7551482 7295587 1298064 1356555 301436 266670 291517 294118 338477 329390 319459 322626 217401 221834 751578 726657 1647185 1609124 427453 423894 610779 616329 768044 744015 755841 765645 775310 790093 746213 830472 2163933 2272160 1309603 1110005 685129 676261 804867 798971 811648 820514 823453 830225 944643 948431 5802665 5975489 40.35 71.8 2
13:57:20 2024-01-25 797425 796958 210332 205847 352060 359550 387853 385585 223338 223265 288617 292626 338065 342415 5226265 5573183 7464763 7311468 1305927 1356480 302354 265816 292825 294581 339786 329319 320878 320377 218009 220524 759740 730787 1624128 1609210 427453 423786 613848 619838 762477 745070 762060 758465 778252 793450 743539 820970 2148481 2254245 1327820 1125484 688595 671478 799744 802342 811795 820209 821110 830337 943865 938651 5761887 5975489 40.35 71.8 2
13:57:21 2024-01-25 807172 797694 209676 205709 351452 358598 390229 382672 223775 222952 288139 292491 339123 340038 5231898 5659238 7619026 7338675 1313396 1359617 299611 265595 291553 294438 337670 329088 318976 319670 217366 219956 758934 724542 1614583 1613781 425831 421263 614246 614949 764617 744739 748789 756425 779385 784324 737861 824563 2151650 2234648 1299910 1121986 681233 671002 801906 793190 808872 818062 821110 824266 937933 939315 5744891 5984854 40.35 71.8 2
13:57:22 2024-01-25 804129 798069 210168 206670 351456 359680 387271 382672 222427 223265 287495 292937 339087 338263 5239366 5630072 7544684 7295980 1290675 1356555 301225 264190 296643 292330 338619 328360 317053 320415 216622 219767 743650 732360 1628290 1601982 426399 422342 608131 615273 765456 737930 751291 760150 770632 780982 739889 821082 2154608 2257684 1321572 1108463 684153 670784 795093 792143 811756 815691 811784 820651 944680 939315 5795343 5984854 40.35 71.9 2
13:57:23 2024-01-25 800191 798087 209061 203974 351740 357483 387925 382100 222238 222952 286436 293454 337048 341526 5244996 5660950 7555854 7314711 1311476 1357998 299540 263750 297599 293549 337978 329445 319407 318715 219117 218615 752350 726578 1627046 1613704 427043 421012 612501 613857 756917 742925 755566 753214 772601 784432 731755 815422 2136298 2246229 1317645 1125484 683178 668593 795753 793153 803638 811500 815720 823059 937540 928588 5794220 5984854 40.35 71.8 2
13:57:24 2024-01-25 809500 797694 208300 204536 349827 358526 387817 381458 222547 222256 286544 291194 337485 340338 5243106 5695924 7657474 7335619 1311490 1358416 298146 263908 291767 292740 338619 330159 319407 318268 218807 218628 758934 723371 1617690 1613704 423383 418652 607586 609924 760819 742288 747580 751676 770400 781832 732978 818598 2145427 2245917 1295640 1116148 679296 669541 797244 787482 801438 818472 815104 817365 932061 937915 5814128 6010726 40.35 71.8 2
13:57:25 2024-01-25 801135 798083 208305 204536 351988 357161 384270 382065 222358 221874 285031 293760 336740 339098 5252485 5593467 7460755 7316645 1309533 1359932 299294 263170 291807 290458 337255 327259 319407 318491 216657 218908 755261 729741 1620142 1609124 425683 419665 604693 612330 754761 734797 751451 752532 768309 783184 737162 809336 2140856 2250067 1317645 1114561 680264 663628 791117 793268 804858 810526 811784 822182 934078 928812 5801373 5986457 40.35 71.8 2
13:57:26 2024-01-25 809463 799039 207975 203901 348733 356373 387551 382837 222393 221563 285958 290205 336977 340044 5252485 5693837 7659738 7358738 1314307 1362131 297519 263170 291084 290626 337423 329911 317607 318942 216657 217281 749450 721960 1617962 1611412 422281 419665 608404 608860 756917 737967 744590 749838 770561 775382 728272 813808 2145427 2250067 1319680 1113211 677367 668797 795658 786278 799168 811428 811784 813776 930329 928552 5821343 5998497 40.35 71.8 2
13:57:27 2024-01-25 799427 799622 207621 208565 349269 356003 384306 382029 221213 221182 284995 291975 334917 341695 5246537 5601001 7508692 7329400 1308595 1356331 300055 262401 290714 289849 335605 326616 319181 316934 216657 218145 758247 729741 1640563 1609124 423420 417890 602059 608860 750561 731613 746539 746947 763254 781567 729364 806963 2132374 2240847 1315610 1119368 680264 662284 788878 789563 795634 807062 811206 817402 928352 925815 5797227 5993399 40.35 71.8 2
13:57:28 2024-01-25 806118 799785 207263 205074 349897 355268 382852 382027 221862 220150 285116 291600 334953 338545 5252485 5650415 7563967 7331459 1298341 1355453 295897 264693 288870 290184 334596 327904 317116 316712 216657 218332 768538 724542 1652127 1609124 420882 418480 599403 606068 754365 731572 741603 750936 765487 771970 728848 811719 2140856 2248128 1284260 1100717 677367 664602 784182 784048 801438 809381 802308 811394 932757 926773 5848535 5993399 40.35 71.8 2
13:57:29 2024-01-25 799469 797921 206296 204939 349269 355500 383192 378677 221862 220493 284760 292456 334414 339840 5271188 5673063 7584922 7337556 1330355 1355725 297036 262069 288486 288864 336618 324320 315784 315978 216352 217153 759740 718723 1652122 1619520 422222 414845 601208 604345 748881 733876 743260 745088 765487 775382 722435 803954 2133106 2228639 1325785 1113211 671908 660373 790297 784048 793356 810526 808214 809304 920969 927501 5839103 6002778 40.35 71.8 2
13:57:30 2024-01-25 800905 799214 206369 204356 349269 355232 382011 381757 220804 220246 285854 290877 334741 336821 5282667 5665198 7469871 7326226 1306813 1359348 296785 260869 288527 288295 336111 324501 315784 316934 215440 216944 758247 726616 1617042 1604561 422185 414881 597504 605307 749302 727714 745560 747205 761393 773093 727837 799431 2128369 2228514 1311541 1116185 675751 658469 783589 784048 793356 802076 805845 816554 921776 921083 5802665 5994693 40.35 71.9 2
13:57:31 2024-01-25 808890 799048 205684 204791 348413 355821 384044 383233 222666 219666 284888 290240 334308 337848 5288410 5651677 7594274 7334534 1298375 1355725 297239 260835 287405 288969 335759 324573 315562 315061 215566 216758 759051 726616 1626126 1604561 418365 414809 596382 602517 751092 726168 737190 746404 761393 766477 726687 804562 2133106 2247829 1301624 1100717 675751 663224 779710 781827 793349 800049 798928 813937 926344 917041 5783667 6002778 40.35 71.8 2
13:57:32 2024-01-25 809463 802543 207706 204148 346905 355967 384163 378821 220396 219631 286075 288675 334741 335798 5265478 5728544 7647263 7354586 1311449 1355762 296618 260436 287720 287945 333870 326445 315340 315807 215743 214966 753050 720035 1619597 1611412 417177 414153 599863 603168 747141 728365 735094 738567 760279 765846 718585 805982 2130076 2239732 1287660 1100717 668094 660373 784145 777190 794899 802414 793088 804566 926308 921083 5840970 6024403 40.35 71.9 2
13:57:33 2024-01-25 802552 802626 207230 203012 347550 353743 384991 378144 220396 219772 282720 290240 332874 337283 5276722 5686460 7588510 7348051 1326558 1356480 293423 265585 287369 291786 334057 324392 313975 315541 214763 214966 758247 717183 1617769 1618370 418031 411902 595703 599640 743062 728747 737351 737985 760316 770849 718585 797691 2129803 2219256 1297954 1106886 668094 656572 783589 774921 786528 802378 801317 804529 918514 919601 5830271 6018310 40.35 71.9 2
13:57:34 2024-01-25 799966 801484 207225 202972 347925 353888 383121 381218 224449 219158 285008 288702 332874 339025 5276647 5672936 7563335 7334534 1303957 1355725 296827 260984 286727 286316 333870 323444 314896 314919 214763 214932 759740 726616 1612096 1604561 417177 409775 594696 600821 742120 723527 737190 737985 753292 766477 719605 793024 2114561 2224603 1323934 1115392 671430 654610 780816 779169 784136 793473 801667 805649 915696 919711 5796924 6018310 40.35 71.9 2
13:57:35 2024-01-25 805412 801113 205053 202480 345600 354998 382600 378641 219601 219053 287733 288482 333384 333329 5276760 5655770 7491140 7325155 1304018 1359344 294077 260984 286602 291504 334057 322917 313711 315807 213383 214932 757535 726096 1640062 1607982 418365 411613 591323 599640 741974 722562 736810 738567 752538 765218 719605 792742 2122324 2225305 1330165 1108463 671155 653091 777166 777190 788604 796779 800816 808027 910513 913795 5773624 6011932 40.35 71.8 2
13:57:36 2024-01-25 809500 801145 207230 202941 345709 351898 382278 379002 220401 218983 282954 286668 332874 335433 5289999 5705885 7581986 7334534 1290951 1353766 296201 260215 286526 286581 332859 323408 312072 315362 213418 214530 763899 726616 1622122 1599878 414814 409810 592291 599751 742732 719527 728632 737985 754360 757499 719605 795353 2120816 2247829 1295261 1099151 669997 658173 778787 778578 789841 793440 791856 805762 917109 911785 5825505 6011974 40.35 71.8 2
13:57:37 2024-01-25 811762 801409 209646 202480 346308 351681 378948 376658 224449 217728 281499 287539 330950 333546 5291823 5709758 7605112 7343912 1309616 1355725 291845 260617 284706 287993 333635 322917 310584 315584 212749 214163 762726 717183 1620236 1608851 415403 411613 592651 596176 744643 723257 728632 737985 752538 757291 711205 795093 2123833 2235318 1311541 1092928 667324 654946 774925 770190 788604 796816 791818 802212 916454 909320 5815707 6003810 40.35 71.8 2
13:57:38 2024-01-25 810680 802626 209610 202303 343046 351753 383360 376622 224029 217728 281499 285732 331609 335469 5284305 5740899 7651789 7362370 1313396 1356555 293225 260032 284072 291835 331816 322165 312037 312973 213233 215416 756754 721960 1651733 1613781 413017 409969 593015 592263 738685 720353 727865 729451 752611 760293 710385 795481 2122640 2232139 1299331 1100680 662583 656808 779340 771282 784136 793401 787923 795320 915696 913141 5846477 6011894 40.35 71.8 2
13:57:39 2024-01-25 801212 801441 206058 201523 343533 350728 382278 375493 220185 218219 283034 287539 330846 333474 5301188 5742076 7592796 7348145 1305927 1356555 294156 258613 284471 286485 332355 321415 312037 311550 213233 213535 755261 726616 1614318 1604561 413933 409101 591269 595387 736661 719017 730185 728885 745819 762607 713167 788150 2110546 2219689 1305244 1113211 665422 650598 777166 774828 777387 788537 792808 795320 905368 909356 5813031 6003393 40.35 71.8 2
13:57:40 2024-01-25 806118 800282 209646 201036 343037 351789 378948 376622 220185 218372 282199 287416 330880 332896 5304971 5698014 7507382 7325155 1304018 1355725 292573 258649 284036 285490 333364 320477 310113 313962 211836 213535 757535 724024 1620694 1604561 415109 410549 588918 594417 737307 716723 734121 736827 748692 757283 713926 783644 2113320 2222636 1321858 1103668 664474 647420 771713 774828 781914 788969 792569 798868 903643 906838 5801373 6011655 40.35 71.8 2
13:57:41 2024-01-25 811837 800277 205200 201844 343010 350692 378984 378324 219570 217017 283818 285870 330846 333438 5292015 5709946 7611473 7362782 1297414 1354727 292609 258649 283007 286400 331350 321450 310113 312717 211420 213569 774294 723371 1641220 1604561 411776 409172 588354 593748 738105 714768 724578 733596 749483 756949 713926 790553 2114561 2234959 1289156 1096814 666372 653091 770543 770336 783780 784279 783808 797695 908046 902851 5840181 6024895 40.35 71.8 2
13:57:43 2024-01-25 814190 802661 205200 201027 343010 351789 378948 374368 219570 217017 282235 285801 330880 332595 5314343 5750453 7665914 7373511 1315272 1356480 291648 258578 282391 286405 329813 320442 311055 311042 212083 214205 755261 720417 1619876 1617043 410830 405723 590591 591693 735497 718943 722136 727622 747611 756451 704151 788455 2118525 2217315 1317704 1097588 658822 652554 773826 765842 779701 791201 783602 790781 911915 906491 5869464 6024895 40.35 71.8 2
13:57:44 2024-01-25 802387 802652 205205 200402 344743 349072 378912 373772 219877 216983 281367 286668 331175 333402 5314780 5728532 7612978 7372048 1319007 1358416 289880 257817 283802 284184 330849 320181 309139 311078 211173 213798 758247 719001 1638664 1618301 412250 405687 590669 592099 732480 719527 726829 727732 745686 756913 705161 783743 2111557 2199635 1297634 1100717 658822 647456 771635 763439 774916 790642 786171 791907 905155 906491 5840181 6029199 40.35 71.9 2
13:57:45 2024-01-25 803831 802012 204908 200371 343010 349072 381200 376322 218582 217017 281367 285870 331395 333402 5322512 5715363 7544684 7353291 1304018 1355762 291648 256989 282955 284819 330563 321028 312630 310793 210583 214170 770100 726616 1612908 1606715 411415 404366 584968 590012 727491 710086 725752 726554 740920 755153 707296 782190 2104646 2210049 1311474 1106886 660758 643627 770543 768085 772720 784351 786171 790781 900790 902851 5813031 6033545 40.35 71.8 2
13:57:46 2024-01-25 807099 802351 205200 199570 342487 349635 378270 374368 219311 217017 279712 284111 331641 330849 5322398 5736760 7584922 7342891 1289131 1356555 291790 256741 285762 283604 328675 322580 309415 310935 210513 213869 760566 726578 1594066 1595342 409924 405903 585312 593748 733338 710661 725795 728765 740942 748485 705185 776860 2105288 2216111 1311474 1096027 660229 643441 765742 765608 773817 782110 783905 790743 898878 900266 5824341 6029199 40.35 71.8 2
13:57:47 2024-01-25 807264 801455 205061 199218 342645 349635 377702 374368 218887 216983 279676 284937 331641 331350 5331885 5728532 7549125 7352507 1301911 1359970 290621 256847 284549 282744 330438 322123 309379 311372 209890 213420 757535 722476 1659882 1604265 410394 405116 583414 590002 727473 710196 725130 727732 738790 753783 705185 775449 2105288 2210054 1309397 1100717 658822 644354 767919 765608 770533 782110 783250 786881 895556 902213 5824592 6037857 40.35 71.9 2
13:57:48 2024-01-25 806118 802392 204094 198941 342728 348546 376604 374368 218582 216309 279640 285766 331175 330849 5340394 5762056 7607554 7367318 1291834 1356368 289677 255236 284549 283573 327684 319401 306988 311597 209848 213427 759051 726616 1596995 1595342 408045 405795 584684 590012 730675 710307 722594 727732 736327 748377 702089 773998 2102298 2219629 1285086 1094470 658822 642074 763536 764523 770533 779905 783808 788423 896263 892497 5802665 6046570 40.35 71.8 2
13:57:49 2024-01-25 807264 802625 204733 198906 341349 349072 376569 373808 218208 216344 279603 284042 330942 330312 5342459 5728536 7599159 7361865 1296488 1356142 289809 255377 282236 282059 327826 319437 306771 309852 209632 212971 759051 724542 1596381 1601015 408045 404545 582142 590420 728502 709028 722594 726701 734482 747288 701024 774142 2102298 2213187 1283051 1094433 656915 640222 763536 764026 769370 775517 782693 788191 892953 892461 5811924 6037895 40.35 71.8 2
13:57:50 2024-01-25 807136 801450 204237 198630 339876 347496 376533 373212 217903 216680 279603 289812 331175 330312 5339531 5748197 7613499 7367130 1287277 1355725 289000 254593 281376 283221 326802 321211 306096 310277 209158 212092 759051 726616 1611802 1593080 407917 404545 581284 590002 728848 707793 718865 724607 729976 743995 700668 773866 2099313 2213187 1309397 1092841 656057 640222 762995 762862 767328 775445 780357 783735 893575 892425 5818280 6046570 40.35 71.8 2
13:57:51 2024-01-25 807264 802657 204094 198595 341192 347532 375440 372096 217869 216309 278745 285330 329943 329350 5347027 5763681 7610994 7362670 1290031 1356995 288860 254522 283964 281524 325853 320537 306771 310058 208686 212375 757535 725578 1606760 1593938 407628 403337 577163 588748 727815 706253 718318 722997 733370 746790 700171 772178 2095990 2206991 1305244 1091392 655122 639280 761375 761205 765241 775373 776962 783710 888085 894701 5822437 6046570 40.35 71.8 2
13:57:52 2024-01-25 807137 802021 202631 197940 340905 346380 375140 372096 217495 215005 277926 284076 329711 331981 5347153 5735383 7555930 7369245 1302057 1354763 288194 254557 281890 281418 328818 318351 306807 308226 208070 211781 770100 722476 1631858 1602287 408498 400264 578903 585275 723664 703685 718540 718228 729904 746200 699179 769910 2096016 2200842 1303167 1100717 655122 640186 764656 761205 766001 775517 776962 779187 889710 892461 5869563 6046570 40.35 71.8 2
13:57:53 2024-01-25 801479 802625 202768 198000 341902 346642 375440 373772 217158 214833 278922 285129 328397 333023 5352155 5703603 7535359 7370903 1304018 1356995 287993 254557 281312 280275 328321 317647 306807 308261 208000 211746 766031 722476 1627537 1603152 407917 400897 578083 583585 723152 702157 716718 719789 733370 743472 699142 767651 2096016 2202404 1303167 1097588 653257 640222 762454 758979 763527 775373 774685 779150 888414 893735 5853449 6046608 40.35 71.8 2
13:57:54 2024-01-25 801901 802625 202313 197974 340941 346179 377437 375818 216915 214833 278601 284916 328043 332248 5364673 5719245 7535359 7370903 1304018 1355762 287216 253812 279694 279849 327790 317865 306807 307940 207387 211210 766031 721446 1609321 1599878 407049 399667 577229 581829 720526 701092 717517 719545 732581 746298 697090 765364 2094526 2199282 1305244 1096027 653257 637853 761375 756799 762445 774282 773513 776865 885830 893543 5862106 6046608 40.35 71.8 2
13:57:55 2024-01-25 802691 802016 202354 197797 341144 347269 375836 374263 216717 214833 278138 285744 327742 333072 5357380 5748533 7536990 7362782 1300303 1351811 286381 253387 279658 279389 327331 317417 305908 307259 207352 211049 768538 721301 1622764 1602015 406183 401433 576412 581792 720489 700824 716496 718525 729733 744528 695046 766878 2086484 2197723 1299013 1094470 652328 636429 760297 756762 761366 772576 774483 774588 881645 891461 5862106 6067489 40.35 71.8 2
13:57:56 2024-01-25 802330 804337 201996 197866 339733 345275 375261 374263 216346 214500 277711 284074 327195 331386 5361560 5732224 7535359 7362445 1300303 1352694 286746 253210 279622 279511 326802 315523 306339 308420 207352 211098 751474 722476 1636476 1600016 405895 400300 574783 580183 719118 700093 714424 716491 728707 742947 694518 765129 2083483 2194574 1299013 1094470 652328 635495 759185 756388 761366 770840 773380 776191 883219 890510 5889486 6072544 40.35 71.9 2
13:57:57 2024-01-25 802330 802479 201819 197669 341515 344751 375225 372096 216149 214270 277428 283875 325963 331278 5350858 5736009 7545061 7385535 1303088 1351811 287391 252964 279585 279389 325327 315559 306771 305407 207317 210831 768538 723508 1612907 1599745 403886 399171 574783 580115 717590 700318 710192 713343 726442 742947 691957 765092 2086743 2194895 1294860 1097588 649549 630920 759222 755316 761366 773156 773222 773291 884542 888199 5870458 6046457 40.35 71.8 2
13:57:58 2024-01-25 801405 804640 201498 197214 338233 345664 375475 372679 215928 216168 276752 283716 327654 332077 5366745 5736009 7544684 7385535 1301230 1351847 291835 252964 279585 278575 325853 315559 306339 306581 206132 210767 766975 722476 1620803 1600016 405033 399171 574377 581201 717590 699101 710229 713343 725381 741896 691921 763898 2080525 2194747 1296937 1096807 649549 630920 757004 755790 761366 770298 772280 774161 884111 890866 5876833 6072506 40.35 71.8 2
13:57:59 2024-01-25 800154 802625 200975 197146 338945 342596 375932 373734 215445 214087 276967 283270 327742 331314 5365029 5737843 7542136 7405647 1302057 1352291 287328 252189 278619 277660 325747 315162 304940 306261 207643 210319 759877 720784 1612983 1599878 404459 399171 573052 580788 717590 697086 710155 714354 725308 738251 691946 759939 2086743 2194747 1299013 1092928 649549 634703 756522 753566 758968 772081 771734 773096 880359 889011 5884211 6068274 40.35 71.8 2
13:58:00 2024-01-25 802510 802580 201015 196671 338744 342848 372826 372943 215238 215864 276154 282434 325648 330312 5374408 5742722 7547514 7362482 1302057 1353252 287238 251768 278191 277625 325292 315415 304548 306793 207643 209780 761415 719238 1633226 1599878 403564 399135 571363 579554 716573 697086 709614 713270 721192 735032 690965 758368 2085261 2191364 1296937 1090615 649003 634033 755850 752733 756476 766215 768984 771960 881324 884473 5860059 6063871 40.35 71.8 2
13:58:01 2024-01-25 804726 802008 200315 196360 338410 342848 374244 372154 215260 218270 276118 282028 325158 332548 5379947 5749599 7556866 7373187 1297984 1350371 286835 251382 277800 276818 326694 315162 303124 306001 207643 209008 761223 717183 1619270 1595070 402634 396781 568077 578696 715016 694513 709214 710104 724209 736067 689949 757830 2074478 2190316 1292783 1093709 648540 632797 755413 753030 756476 769351 768900 771084 877906 884619 5891600 6072619 40.35 71.8 2
13:58:02 2024-01-25 801757 803766 200306 196087 337759 342776 374244 370024 214743 214352 275889 281880 324668 332276 5374408 5740824 7534213 7381427 1298341 1349412 287122 251382 277338 277432 324857 313500 304690 306361 207643 209167 763850 721446 1618594 1595342 401460 395557 571340 578696 712921 693005 708709 710326 723426 735032 689423 758818 2085904 2192026 1292783 1094507 647615 632312 755376 753030 758502 766360 765392 767582 877906 885481 5878607 6081323 40.35 71.8 2
13:58:03 2024-01-25 800874 802012 200315 196053 338279 342257 373716 370024 214778 218234 275660 282078 325123 332313 5379947 5736459 7556866 7381427 1300197 1351774 285668 256529 277338 276748 324857 315126 303160 306793 207351 208974 759877 717183 1636476 1595342 401424 396817 571340 577804 714473 693005 709214 710141 724722 735410 690044 755207 2086357 2191934 1294860 1089727 647615 631828 753273 751500 753655 765209 764933 773078 875316 882086 5853374 6072619 40.35 71.8 2
13:58:04 2024-01-25 804763 802657 199966 196053 336742 342776 373716 370024 215076 214352 275660 281530 324668 331422 5379947 5749599 7556866 7402724 1299301 1352291 286360 251382 276913 281667 324857 314456 303124 305643 207351 208549 770100 717183 1603061 1595342 401424 396745 570530 576133 713462 693005 707981 712234 723097 736257 687739 757346 2085941 2195092 1294860 1089839 645770 631080 751634 746689 753119 764060 765157 766944 874698 884733 5874673 6081323 40.35 71.9 2
13:58:05 2024-01-25 804801 802625 200140 195476 337497 342740 373188 370024 214743 217928 275273 281675 324633 331966 5393165 5760133 7575570 7381427 1294265 1358238 285521 250997 277764 277853 324857 314647 302456 305930 207059 208142 766975 717183 1660714 1598470 400820 395557 570420 577700 713949 694291 707049 710289 720376 729953 687593 755617 2083389 2183977 1292783 1089839 645770 631007 750419 747045 752198 763712 764077 766677 876515 874073 5879872 6081323 40.35 71.9 2
13:58:06 2024-01-25 804801 802620 199653 195446 336706 340707 373188 369952 214079 214352 274816 280630 324145 330448 5393165 5750767 7560827 7378228 1300197 1352694 285049 255699 276065 278352 324857 312988 302203 305930 206477 208147 756800 719238 1608241 1599492 401504 396788 569575 576058 711923 691867 705969 708129 719794 730242 683857 753618 2077564 2188434 1311398 1088289 643932 628707 750456 747132 749998 763930 762291 765119 873848 874470 5862106 6081323 40.35 71.8 2
13:58:07 2024-01-25 804265 802620 199062 194833 336209 340672 372661 369952 214079 214052 274431 280280 323657 330916 5393165 5744929 7550417 7400185 1302158 1352291 284761 251996 276029 278048 324857 314487 302132 304071 206477 207997 772707 721301 1602802 1599704 400363 394544 568476 575240 710372 691830 702854 705162 717364 730422 683337 752450 2077475 2182429 1311398 1091367 643932 627339 750007 747168 753119 766275 762402 764515 873848 874433 5887012 6081323 40.35 71.9 2
13:58:09 2024-01-25 800117 802625 199058 194841 336836 340396 373980 369952 213748 214052 274396 280252 324180 330448 5393165 5763679 7566218 7383536 1300197 1350371 284707 251996 275606 277268 324857 313597 301707 305643 206298 208298 756800 719238 1611340 1599704 400648 394194 568842 575240 710409 690886 704076 706308 719587 730278 684667 749891 2076552 2185255 1290706 1087515 642558 627339 748895 747242 749270 762852 760703 764411 872610 874397 5861844 6081323 40.35 71.8 2
13:58:10 2024-01-25 804838 802620 199027 194828 335938 340396 372925 369916 214079 213751 274360 280084 323692 330448 5402544 5779013 7584922 7385535 1296122 1350371 284499 251567 276627 276946 323619 315495 302101 303642 206079 207499 758338 717183 1640175 1599704 399225 393123 567270 571821 709209 689687 702965 705698 716316 730566 684630 749928 2074520 2182429 1284476 1086741 642101 626417 747376 742540 747256 757490 759585 762540 870684 875503 5871485 6087187 40.35 71.9 2
13:58:11 2024-01-25 809445 802588 199019 199081 334684 340157 372136 368544 213896 213751 273940 280396 323205 330214 5402544 5769498 7594274 7390806 1296122 1352620 283931 251780 275922 276241 322781 312845 301783 304355 206224 207718 756800 717183 1662545 1595342 398942 395384 567197 571981 708898 687918 700972 705589 712214 725747 682726 749159 2075995 2180882 1312253 1084352 641188 621943 744928 744524 747256 757418 759725 761029 870031 875576 5874673 6087187 40.35 71.8 2
13:58:12 2024-01-25 808290 802625 197845 195485 335432 340121 370006 368803 213383 213153 273557 279463 322235 329440 5393165 5768357 7595747 7399940 1297593 1352694 283370 251180 275042 276011 323463 313671 299320 302680 205248 206416 755261 717183 1609116 1595342 398658 391985 565667 571981 708359 687918 699904 704165 712142 727064 680755 746961 2071649 2177792 1311398 1083509 640277 626397 748072 742906 746726 756777 755571 761610 868801 873250 5874673 6081323 40.35 71.9 2
13:58:13 2024-01-25 805987 802661 197819 199041 334613 338584 370042 368249 212757 213153 273940 278893 323205 329477 5395076 5744816 7584152 7423724 1301089 1352180 283569 250332 274201 276613 321875 310584 302456 302190 205611 208754 769533 719753 1626024 1595342 396816 392317 564795 571981 704320 686944 697899 700112 714271 729538 679754 750261 2071142 2176307 1282399 1088289 638460 623739 747376 738202 747769 757490 756245 760169 870068 873612 5892483 6096565 40.35 71.9 2
13:58:14 2024-01-25 801901 802021 197810 199045 333776 338619 372661 367401 212689 213117 272721 278893 323136 327900 5404207 5777177 7578455 7404859 1300046 1354214 282846 250510 273468 276154 323356 312929 301143 302614 204924 206382 763850 719001 1602480 1595070 397810 392317 563129 571170 704320 686638 699889 701106 714541 725013 678791 745828 2068198 2173222 1284476 1085160 638423 624275 745148 738202 746197 756244 755832 756149 864976 871690 5899621 6092217 40.35 71.8 2
13:58:15 2024-01-25 805949 802657 197785 199001 334145 338584 370042 368544 213201 213117 272721 278893 322200 329477 5423656 5787839 7590722 7418942 1300197 1352291 282832 250260 274271 274923 322925 311564 300713 304493 205070 205955 765413 716671 1604946 1594210 396963 390779 563962 570360 706391 685936 697849 701074 714541 725526 678755 748721 2072615 2180822 1284476 1082067 638423 624623 744203 738202 745139 754576 755832 759286 864976 871727 5880864 6105944 40.35 71.8 2
13:58:16 2024-01-25 809445 804972 197780 195224 334389 338655 369934 367695 213201 213117 272721 278579 322200 329440 5432345 5793124 7609533 7409427 1296122 1350371 282055 249772 274307 275060 322113 313818 300288 301870 204924 205706 763850 716671 1636674 1595342 396963 391763 562298 570360 704357 683962 699391 701106 713531 725603 678238 746478 2068198 2176307 1284476 1081768 638423 623739 741658 740135 745139 755144 755944 755473 863755 870524 5925178 6101589 40.35 71.8 2
13:58:17 2024-01-25 805949 804972 197604 195356 334033 339135 369970 367143 212723 212450 275436 278649 324969 329148 5424070 5793274 7583457 7409563 1298341 1350260 282019 249736 272668 274083 321946 312265 298519 302650 204422 205955 763531 717183 1610942 1595342 396682 392040 562298 568673 702257 683405 697899 700608 711405 721517 676726 745379 2068198 2176035 1307157 1082067 637326 622819 738407 738494 743030 752914 753683 755435 864654 865541 5889264 6105944 40.35 71.8 2
13:58:18 2024-01-25 808868 802661 197158 194951 334033 337563 369573 367114 212553 212465 274500 280036 323144 327463 5425825 5803814 7594274 7405199 1294265 1350371 281752 249350 273468 273855 320936 313509 297545 301731 203957 205066 752184 715136 1656106 1594210 395839 391210 562133 567868 701725 681885 697899 700112 710364 721444 674741 744319 2066729 2173222 1280322 1081189 636418 621938 740865 737948 741942 754840 750030 755771 862207 865420 5890243 6101589 40.35 71.8 2
13:58:19 2024-01-25 808290 802021 198688 195047 333437 339448 369682 365384 211964 211644 274306 278261 324055 327255 5421302 5777875 7581986 7404859 1298341 1346505 281223 248965 272563 274083 320675 310282 298972 301587 203779 205852 767946 717183 1600932 1593080 394718 387876 560939 567028 700194 682647 693793 696081 707288 721408 673715 744407 2062292 2171582 1283438 1082067 634606 620108 740901 737953 740563 756089 753109 752789 862207 865420 5912476 6098667 40.35 71.8 2
13:58:20 2024-01-25 802330 804899 197303 194915 333622 338477 369826 365021 212258 212755 273881 278055 322165 324496 5426751 5795722 7591311 7423023 1298110 1350371 281218 248755 272217 273281 320936 311897 299555 300496 203601 205066 762288 716159 1600157 1595342 395278 390106 561336 566590 701189 681679 695916 698129 709324 721336 673751 741649 2065261 2170142 1280322 1078877 634606 620108 738735 737948 738361 754307 751467 755734 862207 866387 5944765 6122067 40.35 71.9 2
13:58:21 2024-01-25 809408 804257 197055 194880 333888 339208 369125 366555 211998 211785 274100 277273 323001 328145 5432303 5806021 7581986 7398999 1298341 1346542 280354 248197 271801 272793 320450 311492 297130 300815 203281 206767 762288 714626 1637326 1592893 394439 387876 559748 565316 700194 680713 694817 697104 706984 720285 672252 741039 2066729 2170142 1278246 1080527 634606 619196 738082 736994 737949 748476 750326 753012 860913 866426 5941314 6111919 40.35 71.8 2
13:58:22 2024-01-25 804629 802443 196474 194260 333189 336040 369934 365456 211412 211680 274064 277342 321233 326404 5411698 5798808 7581986 7417730 1296122 1346542 280271 248581 271801 272793 320450 311897 297685 302174 203281 204679 767946 716159 1598298 1594210 394439 390106 559748 565353 700691 680713 693793 697141 703237 718693 673506 739917 2065261 2167088 1278246 1078839 634155 618722 738082 735950 736495 748440 750165 754449 861553 867041 5891221 6107535 40.35 71.8 2
13:58:23 2024-01-25 802435 802657 196508 194405 332481 338728 369826 365420 211412 211123 273145 277769 323037 324280 5423337 5809251 7588863 7404973 1296488 1346542 280271 248161 273440 273210 320450 310172 297793 301161 202642 206186 760725 715136 1611948 1593080 394160 387876 558919 564445 698707 679749 691826 695060 703165 717227 673506 737783 2062292 2165279 1276169 1078839 633703 618249 737646 736540 739582 752106 750738 749215 860215 864981 5912424 6110961 40.35 71.8 2
13:58:24 2024-01-25 808993 806053 196210 193115 332985 336547 366502 367220 211930 211123 273145 278143 322237 324532 5431390 5815250 7635590 7425635 1294639 1346542 279775 247778 272217 272342 318257 309174 297158 301271 202677 203761 762288 716159 1604344 1590632 392381 387876 558128 563612 699202 678787 691225 695023 703165 715115 671598 737704 2058926 2163963 1276169 1077263 632461 619787 737200 736016 738036 748700 748637 749747 857890 862468 5878682 6124058 40.35 71.8 2
13:58:25 2024-01-25 810325 804394 200675 194128 331834 337294 367641 364907 211232 211088 273145 276887 323096 326477 5436179 5802935 7592520 7404822 1296488 1346856 279419 247704 273054 271511 318998 310721 297793 299203 202465 203761 760725 715136 1605754 1590822 392381 387170 558128 561986 698212 678750 690734 694040 706386 715057 671598 737181 2062329 2168589 1276169 1078877 632802 618066 736113 733555 737476 749979 748707 752975 856453 861396 5919950 6124701 40.35 71.8 2
13:58:26 2024-01-25 810452 804398 196380 193451 332013 336511 365402 363268 211412 210906 272952 277590 322237 324424 5435046 5843387 7665914 7428321 1284568 1346542 280271 246634 277241 272828 316083 315114 297403 300420 202642 203551 746927 719238 1597217 1581628 387650 387804 558919 564481 702257 678787 689581 692986 703891 712323 669316 742921 2065727 2187153 1278826 1072149 630205 616279 731937 732360 738036 744805 747025 755308 860293 859627 5877857 6125335 40.35 71.8 2
13:58:27 2024-01-25 813947 804403 200206 194068 329938 337599 365366 363007 211378 210464 270734 276748 322237 322423 5427286 5838133 7675239 7447078 1288860 1344756 278536 246669 270644 272377 318978 310282 297793 297602 202135 203795 756837 713097 1634677 1593080 387686 386333 556158 561166 699202 676794 684061 695554 706203 715444 669330 744170 2066158 2188708 1284476 1067973 631828 617776 730416 733182 741942 748720 745975 754658 854025 856665 5915533 6120057 40.35 71.8 2
13:58:28 2024-01-25 809500 805758 200139 193788 329969 336547 366466 363233 215062 210941 272625 274590 321951 322913 5441668 5845556 7695840 7447078 1300197 1348455 277462 246704 270716 271581 316815 309807 298546 298506 201653 205005 772707 707751 1611099 1595342 387686 386641 556551 560371 699018 678493 686113 693779 708391 711176 665552 741343 2069205 2176307 1266771 1065100 629213 617376 731974 729378 740295 743646 740139 751185 855910 856060 5933616 6119270 40.35 71.8 2
13:58:29 2024-01-25 810717 804963 200166 193216 329662 336005 367201 363268 215062 210100 272374 274555 321333 322423 5441668 5847607 7693890 7447373 1302158 1348848 277399 246634 270680 271321 316083 309843 296085 298054 201336 204717 759877 707751 1636609 1594210 390786 387479 557945 560512 701189 678677 683913 693361 707314 711405 667122 743071 2068198 2174764 1312253 1063113 628409 618030 728862 728729 740135 743048 737912 746067 857157 854815 5916492 6126500 40.35 71.8 2
13:58:30 2024-01-25 811837 804963 196433 192841 328667 335499 365402 363268 210110 209772 273831 274590 321333 322459 5443266 5862257 7701342 7447078 1301127 1350371 277393 246426 270644 271511 316048 310282 296085 297567 201970 204430 762288 708459 1600593 1599492 390508 386425 559241 560188 700158 680121 686113 691775 706386 707112 664286 737704 2069205 2174764 1282399 1060392 627961 618066 727792 727695 738290 743646 737328 751296 857121 854138 5923995 6109783 40.35 71.8 2
13:58:31 2024-01-25 814219 806112 196576 192806 329631 337294 366868 363198 210726 209117 272723 274178 321333 322423 5449438 5878908 7749429 7458053 1303013 1350769 277399 246563 270608 271097 315792 310282 296085 299428 202041 204396 752989 709928 1605410 1595159 390433 386425 559674 560585 699129 679712 682569 689926 705387 709215 664286 739257 2068198 2177887 1278246 1060392 625281 616168 726761 726664 738036 744629 736773 748188 857121 847465 5924952 6117528 40.35 71.8 2
13:58:32 2024-01-25 815377 804972 196353 192806 328866 337532 364271 362653 210692 209082 272877 274555 321333 322387 5474976 5887426 7762610 7447373 1303980 1350371 277621 246218 270608 271231 317557 309990 295798 297527 201864 204108 749958 709418 1599846 1595159 388846 386117 558919 560371 698707 679749 685097 687900 704316 708896 661898 739182 2062292 2173222 1290195 1060392 623503 616315 725731 724534 736716 739391 737181 749053 856515 847392 5923995 6127475 40.35 71.8 2
13:58:33 2024-01-25 812956 806103 196571 192502 328640 336818 364983 364116 210692 209082 270698 274555 321297 322160 5449438 5899659 7771962 7447373 1302057 1349051 279309 245937 270283 271006 315843 309625 295906 297000 201794 203716 756800 709778 1597060 1595342 387324 384221 558453 559358 696693 678750 678489 685918 702107 707396 660419 740462 2065261 2168568 1296556 1059638 623060 614241 724704 722375 734105 743048 737181 749420 857121 847356 5905130 6115323 40.35 71.8 2
13:58:35 2024-01-25 811835 804366 196139 191931 329371 337771 363109 361010 210076 209082 270626 274937 320361 320177 5445724 5908512 7770511 7482347 1311477 1350695 279060 245663 268766 271336 315843 306401 296812 296022 201161 203965 762288 711462 1622699 1601982 387432 383201 556551 558281 692126 676096 680269 681867 701224 709179 659915 740462 2058926 2160948 1269160 1064671 622617 613623 726761 721318 737153 745223 737181 744445 855873 847320 5961725 6115323 40.35 71.8 2
13:58:36 2024-01-25 802423 806103 196025 191935 327914 333942 365331 360974 214841 209048 270662 275018 320325 324948 5443048 5885884 7697450 7461454 1315247 1348938 277901 245456 270428 269685 317630 306401 295841 297514 200669 203325 771120 707751 1603021 1602287 388846 385104 556075 556200 690008 676758 682297 683351 701261 710211 658945 732821 2057190 2142561 1290706 1069691 623503 614571 728862 720298 732906 744697 734525 742098 855873 847465 5955105 6124058 40.35 71.8 2
13:58:37 2024-01-25 802686 805476 196029 191257 329404 333870 364271 361010 214806 208465 270698 274140 320290 323140 5460399 5877326 7720771 7463324 1302083 1348848 279597 244259 270608 269414 315843 306329 295177 296524 201758 202968 753145 714115 1606924 1590632 387743 381927 556551 560371 691969 674773 682495 681698 694115 707076 656582 728521 2053045 2151485 1265785 1072741 620408 612797 728862 719509 728816 742339 736656 742061 854628 852750 5938613 6134080 40.35 71.8 2
13:58:38 2024-01-25 804964 804366 196025 191261 328640 336312 363945 360974 210110 208687 269793 274971 318485 322387 5464295 5918218 7701986 7468753 1300303 1350371 276813 244802 270201 269567 315843 306509 295498 294918 201653 203537 771120 716159 1594099 1594210 387468 381891 554908 559541 690988 674773 682011 681698 697219 710582 656509 729643 2054541 2147124 1277473 1071978 620806 609158 727276 719509 728816 742938 736213 742061 855460 852295 5929661 6129705 40.35 71.8 2
13:58:39 2024-01-25 802691 806418 195887 191292 327645 333906 363180 359851 214771 209048 268963 275066 319357 321898 5474184 5891306 7703588 7456457 1298341 1346930 277847 244294 269831 268969 315969 306473 296085 295620 200075 203537 767946 716159 1592378 1590632 387194 382119 553674 558676 688055 672473 679969 681698 695907 708143 659411 728521 2046742 2154808 1275353 1075037 621290 607368 726761 722469 728816 743048 737889 741533 850517 847465 5929188 6124701 40.35 71.8 2
13:58:40 2024-01-25 797968 802616 195476 191248 327375 333906 364783 360394 210806 209082 269469 275842 320749 323033 5472835 5864148 7657158 7463400 1296488 1343528 279060 243543 268909 268934 315843 305539 294932 296071 199866 202968 760011 716159 1597884 1590632 386371 381580 551361 556237 687045 671520 680753 681698 695247 708143 660419 730394 2046194 2147124 1288074 1075037 621290 603915 726761 720298 728816 739427 737052 737746 848041 847356 5934371 6139077 40.35 71.8 2
13:58:41 2024-01-25 801479 802356 195440 191257 325888 333834 366645 360686 210750 209422 269541 275948 319180 323107 5471232 5854561 7622330 7447297 1294639 1346930 278080 243543 269402 268185 315843 304609 294318 296107 199379 202968 784721 714626 1593624 1586122 387194 381580 550309 555378 686073 669108 680269 682182 695962 708896 660456 727415 2043836 2148648 1259555 1072741 623503 607725 727276 723202 728816 740947 735725 737635 846266 847392 5935303 6134080 40.45 71.8 2
13:58:42 2024-01-25 806118 802661 195603 191014 330930 333239 365019 362980 210736 208908 269649 275105 318439 323224 5470265 5853819 7630150 7442174 1292625 1344559 277884 243543 268424 267522 315843 306509 293110 296237 199657 202968 764772 712080 1604060 1589503 387743 382119 549764 554558 687082 669349 681238 682666 695247 707396 660456 729741 2046742 2154942 1285954 1071215 623060 603915 726246 722375 726751 736648 736906 739374 845068 847392 5937136 6133900 40.35 71.8 2
13:58:43 2024-01-25 805744 804909 195192 190950 325831 332643 366163 360866 210638 208908 269387 275105 319063 321410 5475822 5860119 7631682 7447078 1293715 1347889 277494 243543 268648 267336 315843 305539 293351 296942 199344 202615 786360 713097 1602086 1586122 387194 383201 550543 554521 688055 669108 679969 682868 695962 703417 660456 726755 2046742 2151754 1285954 1068930 623060 607368 724704 722412 725722 738854 736132 737672 845068 847356 5945768 6155396 40.35 71.8 2
13:58:44 2024-01-25 808140 802474 194989 191118 329225 332572 366682 360866 210658 208687 268927 275211 319098 324717 5498575 5845556 7622330 7441767 1291701 1346505 277494 244089 268424 272291 315843 305682 292494 295856 199344 202968 786360 712588 1645520 1589230 387194 382119 549764 554093 685551 667689 680753 682666 693210 703417 658478 725130 2043285 2147124 1285954 1071866 621732 607368 724704 721354 726236 735329 736132 739374 843871 848155 5976631 6150365 40.35 71.8 2
13:58:45 2024-01-25 806936 804899 194615 190486 327296 332283 363180 360938 210218 208804 268451 274405 318804 321410 5474184 5845257 7610069 7447373 1296518 1342617 277299 243269 268011 267336 315843 304598 293351 295828 198754 202426 763185 713097 1606869 1586122 386371 381042 548598 552885 684025 665657 679301 680732 692683 703417 657976 725168 2040381 2146852 1281714 1069691 621732 603879 723678 720262 724694 734471 735085 736859 845435 849136 5963619 6140932 40.35 71.8 2
13:58:46 2024-01-25 806524 802661 194282 190655 328404 332500 364236 360358 210183 208396 268513 274441 318216 320437 5482148 5858728 7619287 7451139 1293337 1346505 276680 243099 267223 272291 315843 305252 293711 295441 198720 202295 764772 712080 1598714 1586122 386097 381580 547435 549775 684025 665693 679301 681698 692194 703345 656545 723548 2043285 2145601 1257478 1067823 621732 607983 723641 719208 725758 736477 736213 736971 841229 848009 5963619 6143459 40.35 71.8 2
13:58:47 2024-01-25 807137 804904 194989 190621 327405 331744 363180 360938 209903 208769 268064 274405 317467 320437 5479745 5866109 7619287 7456860 1293715 1344559 276644 242761 267188 266559 315621 303610 292175 295026 198409 202355 760011 713097 1625712 1586122 385551 378898 547435 553541 683023 665186 679301 678805 691144 703381 656509 725205 2043285 2145330 1279593 1069691 621250 606975 724736 720932 726715 736659 732774 735885 841192 847373 5955009 6152936 40.35 71.8 2
13:58:48 2024-01-25 809445 803797 194242 190355 326488 331744 363144 360974 210183 207746 268100 274087 317396 321410 5486953 5857663 7618989 7437700 1286595 1342772 276644 242761 268873 268525 313998 306135 291534 295620 198754 201625 764772 713857 1595160 1584997 385005 381580 547435 549739 685515 665657 679301 682182 691144 700729 655545 722520 2043285 2148449 1281714 1068176 622007 607983 722715 719509 723182 730053 731622 736971 841338 845724 5895434 6148548 40.35 71.8 2
13:58:49 2024-01-25 809445 804899 194212 190060 325871 331242 363071 360394 209597 207712 268064 273638 317361 321446 5483039 5861844 7657211 7447373 1285260 1343606 276220 242761 268047 268525 314033 304250 290718 295169 198581 201719 764772 712835 1616195 1586122 385278 381042 547435 553541 684025 663705 678335 680732 690132 701259 653622 723569 2045007 2151509 1281714 1067973 620363 607085 721652 719435 722668 730413 730731 734987 838925 848000 5921667 6153431 40.35 71.8 2
13:58:50 2024-01-25 807136 802661 194858 189424 325681 331780 360992 360430 209597 207712 268100 273285 316882 320508 5479130 5887163 7690231 7456457 1277410 1340866 277458 241981 266777 272291 312095 305848 291534 294269 198443 200993 764772 715136 1613059 1576902 380887 378898 547435 553541 687568 663668 672798 678805 689368 698114 654343 726865 2042703 2167080 1252030 1061307 617714 603472 715536 716454 723632 731659 733817 737635 838888 838379 5916970 6148459 40.35 71.8 2
13:58:51 2024-01-25 814219 802616 193419 189493 325019 333292 360920 358481 210218 207712 266830 273567 317396 319393 5492411 5903410 7721866 7479255 1298341 1344559 274498 242726 265958 268336 313485 305899 290070 294925 200176 201344 764772 704723 1604910 1589503 382074 378632 546626 550374 686037 667006 671801 681997 693064 700307 654992 727160 2047293 2159355 1274092 1056458 618099 603915 718274 718488 726751 726867 727337 737083 841554 839039 5953209 6148534 40.35 71.8 2
13:58:52 2024-01-25 813641 804972 193253 189394 325014 331780 360304 358228 210071 206421 267814 273150 316565 320825 5486953 5917965 7777819 7493972 1311490 1340642 274954 242726 264666 268525 313998 302687 291765 294141 197548 200398 764772 702327 1624914 1598742 382650 377365 548763 550155 681670 666096 671913 673446 692538 702289 651068 725535 2046742 2141042 1279593 1064784 615079 607122 718585 712766 726792 730089 724754 734427 843871 838343 5982331 6143328 40.35 71.8 2
13:58:53 2024-01-25 802547 804972 193258 189394 324766 329742 362745 356614 209562 206455 268100 271866 316439 321735 5480674 5895660 7706774 7467553 1312460 1346505 274078 241981 266367 267548 313998 304598 290683 294554 198133 200398 764772 705861 1627410 1601982 384766 378343 547326 549375 681781 667469 674792 676321 692647 701223 650330 723034 2048533 2136450 1258631 1062659 615517 606754 719642 711255 723669 730449 724717 733414 846266 838379 5963520 6126800 40.35 71.8 2
13:58:54 2024-01-25 804838 804963 193665 189390 324854 329778 363071 356614 209562 206386 267312 272733 316148 320437 5483671 5913783 7706774 7475833 1302140 1345550 274498 246429 266403 267771 313044 304598 290573 292232 199753 200713 764772 704891 1603846 1599704 383082 377207 546866 548561 680778 665693 670782 672777 691180 702216 650330 721421 2040381 2136074 1279593 1060392 614204 607122 717567 711218 724694 734690 723650 732862 843274 839039 5983186 6156697 40.35 71.8 2
13:58:55 2024-01-25 801901 804972 192953 189127 325019 329742 360704 356614 209562 206455 267277 271451 316917 322339 5488495 5930367 7729043 7472907 1304998 1346542 273312 246184 266332 266665 312758 305612 292766 294537 198629 200258 763185 705355 1600449 1599704 384220 376906 545817 547121 678888 665657 671763 673298 690096 698162 649337 721421 2046742 2127292 1280322 1060392 614204 605623 718622 711182 720494 730377 721485 730116 843871 837127 5968661 6148449 40.35 71.8 2
13:58:56 2024-01-25 802547 803834 193278 188799 325019 329208 360992 356614 209235 205744 267277 271901 315521 322339 5505169 5919607 7712541 7475833 1296602 1343560 275091 242864 266492 267450 311952 304272 290339 290322 198339 199596 767946 711974 1586850 1589503 380924 376519 547435 551287 678668 665150 672321 672491 688051 698151 645529 720189 2040381 2127188 1268992 1063151 610721 601913 717567 709282 718576 729791 724717 728489 843871 838343 5954114 6147730 40.35 71.8 2
13:58:57 2024-01-25 802126 802657 192948 188791 325019 329706 360330 354406 208874 206421 265604 272733 315451 320371 5490026 5878945 7651789 7468753 1293337 1343294 274777 242801 265373 267182 311881 302582 291392 291242 198629 199979 763185 712080 1609852 1585614 381765 374230 544205 550410 677927 663118 669394 671062 684130 698332 647466 720740 2031109 2136394 1266872 1066615 612024 601406 715029 710104 718576 730413 727856 731807 837703 838446 5944709 6148548 40.35 71.8 2
13:58:58 2024-01-25 801207 802661 192888 188668 325019 329244 361028 356614 208258 206455 266198 272507 316404 320371 5493157 5874673 7613528 7484842 1290741 1342994 273937 242801 265152 267182 312866 302729 289995 292409 198350 200188 792687 713857 1594478 1584997 378673 374195 544105 549595 676931 660451 670002 671538 684130 697145 650790 718208 2031109 2136394 1273232 1066307 613767 598340 716550 710643 718576 730377 725897 727419 835857 839039 5961914 6148404 40.35 71.8 2
13:58:59 2024-01-25 802654 802625 192613 188664 325019 328179 360402 357115 208258 206421 266012 271901 315486 322339 5495472 5861956 7650179 7491012 1292562 1344905 273136 242837 263926 266131 313044 303625 291857 292500 198350 200363 791021 712080 1609027 1585887 382578 374230 542949 548744 677927 659947 670956 672968 686105 698332 651288 716137 2033109 2133367 1247094 1064307 615079 601332 716550 712262 719086 727119 727856 727534 834703 841599 5965272 6153131 40.35 71.8 2
13:59:01 2024-01-25 806686 802698 193019 188207 324658 328711 360920 357402 208258 206386 265639 271901 314501 322111 5504241 5909739 7664526 7461591 1288015 1342617 273241 246357 265373 265652 312059 303662 288781 292445 198629 199770 758027 710439 1597218 1583873 380924 375619 542564 547121 676968 659480 669358 672302 685620 694403 650293 715403 2031109 2133367 1273232 1064784 614204 600105 715536 711218 716541 726060 726303 730022 833485 839039 5946515 6162288 40.35 71.8 2
13:59:02 2024-01-25 807264 802652 192988 187617 325019 328711 359244 356578 208223 205744 265604 272316 314466 320371 5515286 5934408 7741210 7493972 1279164 1341125 273851 242325 263451 266950 310829 304598 288851 292254 198350 199110 763185 712588 1607976 1576902 379058 375919 542564 548744 680815 658045 667329 672491 682090 690253 648877 717190 2034590 2162652 1254150 1054090 611589 599553 709415 710141 718576 725517 726303 733942 829845 829437 5929547 6158403 40.35 71.8 2
13:59:03 2024-01-25 810717 801446 191704 188668 322520 329244 359508 355508 208223 206421 264754 271206 316193 318092 5512049 5930170 7731192 7493972 1296488 1341125 271936 242289 263451 266131 310171 303232 287539 292000 198070 199075 761598 703718 1608626 1584997 379330 375355 541412 540761 678888 659480 664203 672813 687077 692270 646514 718245 2037483 2145250 1277473 1046211 614204 602261 710422 710141 719912 721643 722585 730116 831644 829365 5962628 6162796 40.35 71.8 2
13:59:04 2024-01-25 811911 802661 192171 188237 323532 331188 359255 357403 208270 205607 266546 270863 315310 319174 5517661 5962816 7824159 7500977 1298341 1336916 272337 242154 263600 265874 310277 304277 291198 289752 198629 198418 771120 703718 1592520 1589007 379330 376448 541072 544625 681781 662326 666055 672491 687077 690729 645388 718502 2040381 2147124 1261632 1047770 612282 601840 710422 710289 719596 721616 718272 727862 836479 829329 5961725 6144325 40.35 71.8 2
13:59:05 2024-01-25 811220 806044 191700 188542 323709 332401 358356 355294 208700 205641 265462 270863 315275 318651 5517513 5973241 7790479 7519436 1307659 1342078 272980 242325 264707 265838 310824 301336 289493 290158 198070 198867 763185 706740 1613775 1594026 378524 373003 544455 545094 676931 661388 663077 667089 686147 691747 644930 719264 2037446 2145601 1273232 1051093 608436 598267 708373 706532 719596 727132 718272 728489 837667 834447 5990022 6166703 40.35 71.8 2
13:59:06 2024-01-25 805781 806053 191421 188692 321595 329564 359581 356031 208050 205927 265426 270828 318519 315518 5512131 5951031 7766693 7503351 1315437 1342758 271093 242325 263012 265245 311078 300288 288816 289752 197931 198729 761598 701713 1610752 1595342 379600 372742 542564 543935 673919 660596 663548 665675 687077 693770 645388 720329 2035446 2136394 1245018 1054090 608916 600068 710385 706198 719596 723700 721448 728833 838260 829329 5992433 6175546 40.35 71.8 2
13:59:07 2024-01-25 802398 802219 190922 188628 320883 329492 359545 356031 208125 205390 264719 270178 315416 317086 5515089 5942418 7743906 7493972 1298451 1343032 272337 241439 263890 264432 310135 300570 288316 289607 198070 198798 766359 703335 1596456 1595342 380140 373039 542564 544321 672931 661388 666055 667597 685835 693770 644016 717953 2034553 2133367 1271112 1055593 609305 600105 710422 706198 718576 727132 716487 726722 836479 829365 6015319 6174247 40.35 71.8 2
13:59:08 2024-01-25 804269 804744 191318 188096 322714 327648 360304 354086 207864 207180 264754 269098 315416 318346 5520528 5929727 7743906 7493972 1302020 1343032 271542 240895 263855 264432 309665 301434 287905 289752 197792 197866 760011 702327 1594915 1594210 379600 372480 541412 543935 672895 660415 664129 666653 684130 693282 644016 717443 2031109 2133367 1268992 1056346 608287 600068 710422 705698 718576 726542 717508 727497 837340 833270 6007185 6169230 40.35 71.8 2
13:59:09 2024-01-25 802235 802620 191363 187012 322979 328509 359328 353272 206929 205071 265533 268536 314326 317983 5515089 5942418 7743630 7484593 1291871 1336953 273171 241059 263012 264432 309197 300324 288921 287822 197792 197763 761598 707751 1596939 1586122 378524 373976 542949 545046 672931 660415 667076 664662 680057 690217 640195 710118 2029665 2114708 1274092 1055767 608324 598340 710422 705162 717480 726288 716836 723367 836999 833417 6011145 6153131 40.35 71.8 2
13:59:10 2024-01-25 801061 806621 191084 186995 322943 326661 358714 353803 207402 205071 265533 269453 314431 318469 5515089 5938088 7743906 7493972 1293761 1341125 272337 240859 263416 264212 309161 302019 288779 288400 198070 197145 753722 705731 1588342 1589503 378524 371888 542949 544321 670961 660415 666092 665675 682090 691747 640105 714276 2031109 2120988 1268992 1055252 611741 602187 710312 707072 717521 726982 715792 726573 834520 832201 6001142 6171019 40.35 71.8 2
13:59:11 2024-01-25 802165 802661 191096 187566 322381 326661 359472 353803 206929 204752 265347 268536 313554 319320 5515089 5933119 7728855 7495285 1292793 1336916 271922 240450 263047 264027 308261 302019 288779 287927 197792 197145 750645 705731 1595257 1589503 378524 374806 542949 544321 673051 660415 666055 666440 681055 690217 639742 713768 2031109 2120552 1264751 1057011 608796 599331 710385 703982 717447 725372 715246 724949 833035 829923 6007628 6176565 40.35 71.8 2
13:59:12 2024-01-25 802272 804972 190430 187617 320990 327154 359219 352284 206929 205105 263978 268821 314431 317861 5515089 5942418 7740517 7493972 1296565 1341125 272337 240486 263416 263623 308297 300874 288784 288400 197931 197179 755261 704686 1605389 1590632 378524 371923 542949 543549 671908 659480 664166 665638 680094 690217 640142 715235 2034177 2129370 1240864 1054852 607570 599627 709882 705063 717411 725589 715431 725651 833449 831024 6001142 6171595 40.35 71.8 2
13:59:13 2024-01-25 801929 804972 190893 187025 322000 328655 358678 355026 206929 204468 264719 268467 313519 318346 5520528 5942418 7731192 7503351 1294826 1341125 272147 240450 262793 263623 308191 300874 288779 287090 197299 197145 766359 707245 1579405 1586122 377987 374500 542180 544321 672574 658547 664092 666004 681666 691035 641621 713233 2030484 2117686 1274092 1052181 606630 599627 710385 702102 714477 721508 715301 722414 831225 829923 5991737 6171595 40.35 71.8 2
13:59:14 2024-01-25 800302 802661 191066 186702 322525 328423 357564 353803 206895 208716 263943 269955 313013 319095 5536498 5956955 7721866 7510225 1288658 1333092 271507 240077 267716 263623 310973 301062 288779 288365 196959 197488 756837 710795 1588935 1581386 376383 371977 538319 544321 669193 654877 664877 664078 677812 693173 642613 711164 2024052 2123801 1260511 1057465 604045 594513 709223 701069 710376 721134 716487 721388 836744 832274 5980741 6161954 40.35 71.8 2
13:59:15 2024-01-25 797968 801418 190460 186697 321025 328423 356489 352033 206682 205071 263100 269954 313450 317376 5529623 5906112 7637938 7469883 1285260 1341199 271248 240486 263964 262380 309161 301166 288337 289277 196406 197626 748901 707751 1597853 1581386 378413 372883 538321 543750 670961 653095 665427 667062 678810 692194 644783 712178 2021836 2120988 1276660 1059744 605767 593599 707370 702066 710229 721850 718272 722451 827394 829923 5976316 6157282 40.35 71.8 2
13:59:16 2024-01-25 799136 801414 190760 186697 320796 327265 358103 353308 206217 204752 265810 269133 313013 317340 5529900 5912741 7662939 7475214 1283428 1337322 270679 240113 263047 262563 308226 302019 287931 288873 196406 197763 789356 707751 1621208 1584486 378450 374085 536582 543090 672574 654022 666377 666471 678810 690241 644016 707996 2024805 2124136 1262631 1060392 609230 593964 710422 706198 710802 720276 717217 718685 825535 831097 5973794 6176189 40.35 71.8 2
13:59:17 2024-01-25 806691 802579 191027 186242 321674 327727 359050 354122 206573 204434 263908 268911 312507 318869 5525957 5942311 7731192 7503351 1279530 1335352 271507 240113 261738 263658 307295 299952 287931 290747 196780 197591 756837 712835 1589496 1575494 374039 373556 536582 544284 675444 652207 661644 663687 676963 686967 643908 711201 2021836 2135924 1256270 1050346 606630 591745 705368 703594 708364 717971 718530 723242 826706 827544 5942728 6180974 40.35 71.8 2
13:59:18 2024-01-25 811258 801455 190844 186371 321025 326696 355383 352284 206538 208894 263100 270212 312289 316728 5529900 5938781 7743906 7491065 1283192 1337322 269855 240113 261738 263706 309438 299734 288193 290399 196091 197350 755250 707751 1603349 1576614 374003 372993 532022 540972 673529 650325 658492 663650 677443 684015 643523 710507 2021836 2145601 1243548 1044689 604905 592105 701202 702066 708993 718478 718530 723553 822509 820460 5929471 6172161 40.35 71.8 2
13:59:19 2024-01-25 811878 800277 189857 186405 319051 328423 355383 354024 206074 205071 268638 268502 313013 315144 5524468 5937343 7773688 7493972 1294639 1338420 270833 239864 263337 263158 308565 301983 286727 288766 196575 197008 760011 701825 1594310 1585304 375850 374085 538319 541222 672895 654988 659764 665168 680810 681290 638313 710081 2028224 2133367 1279593 1044765 606049 596235 702271 702066 711378 716452 712239 721388 825535 820388 5976316 6179951 40.35 71.8 2
13:59:20 2024-01-25 810979 802506 190126 186371 319087 327265 353785 354024 206251 208888 263468 268059 312037 315446 5533846 5969320 7805795 7542239 1311286 1339475 269751 239971 261162 262712 307834 297171 288770 288766 196406 196530 757829 702715 1596364 1595159 374112 369848 538319 538041 669720 654877 656845 661406 676124 685282 636438 712174 2025307 2132818 1262631 1041813 602758 592432 700705 699083 709224 716557 710220 723553 829809 820351 5961725 6181527 40.35 71.8 2
13:59:21 2024-01-25 806118 804707 189265 186831 319047 329207 355918 351997 206217 208751 268711 268315 313266 314194 5533846 5943882 7750945 7522103 1308595 1336806 270833 239731 263038 261839 308191 300243 288369 287090 196406 196939 756837 698318 1591427 1595342 376383 369596 536763 538005 667789 654059 659764 661406 676160 685390 637825 710081 2025307 2124173 1262631 1051093 603732 596235 704334 700075 711378 719226 710146 719269 827394 820460 6010548 6161991 40.35 71.8 2
13:59:22 2024-01-25 800306 804968 190126 185821 321021 326803 356454 354024 206217 208605 263908 267686 312507 317861 5535322 5946726 7773415 7499184 1296488 1341383 269562 238593 267673 261796 309001 300449 287767 288766 196406 195950 769533 702139 1590952 1590632 376383 369884 538321 539184 667826 653654 660703 662344 678663 685390 634571 709001 2024713 2121164 1260511 1052702 603187 596235 705868 700350 711305 719226 708060 718685 826773 826923 6027941 6179650 40.35 71.8 2
13:59:23 2024-01-25 800306 802652 190258 185526 321048 326803 355954 352033 206251 208277 263504 268280 311568 317861 5544907 5977936 7767731 7514069 1286595 1337322 269890 239086 263074 262345 307045 297351 288662 288563 196091 196530 758424 709778 1613857 1581113 374185 369884 537559 542394 668772 652669 660703 659498 673036 685282 635468 706081 2021836 2111768 1260511 1054090 601549 592050 705868 697104 706359 716125 709102 717921 829845 826923 5990885 6190352 40.35 71.8 2
13:59:24 2024-01-25 802547 802579 190126 190016 320539 324965 355419 352033 206675 204864 268638 268536 311603 315554 5551607 5951717 7728515 7503351 1288675 1337285 269597 238346 261702 262100 309875 297171 287526 288766 195475 197165 771612 709778 1590786 1576902 374185 369516 532022 541243 665830 649405 659764 660470 672963 685390 638313 705077 2016061 2117981 1245669 1054090 599733 585563 702308 697104 706359 717097 712276 718470 827394 825137 5981466 6190352 40.35 71.8 2
13:59:25 2024-01-25 797844 802021 189265 189741 319828 326803 354317 351465 206074 208716 264054 269522 313561 315266 5548187 5931387 7665914 7498004 1286595 1333969 270833 238629 261630 261979 307760 297049 287122 288766 194821 196359 769973 709778 1585116 1576902 373884 369220 531986 540021 664853 648450 658826 660470 672524 685390 638349 706081 2012564 2117981 1291297 1052409 599696 585563 702271 697104 705359 717097 712239 718470 826190 825137 5981466 6185937 40.35 71.8 2
13:59:27 2024-01-25 797807 802021 189265 189976 319087 324965 354352 351141 206297 205982 263836 268994 314181 317026 5556124 5943255 7678166 7497891 1285260 1337285 268999 238621 261630 261214 307760 297207 287198 288766 195130 196530 744140 707751 1578477 1576902 374149 368081 533755 540403 664853 647534 658826 660470 672013 685354 638349 706081 2012564 2117709 1270163 1053340 599696 585563 702697 697067 704823 717339 712782 718470 826706 820496 5990249 6185937 40.45 71.8 2
13:59:28 2024-01-25 800077 801441 189131 187554 318874 327011 358795 351816 205473 204365 264391 270422 314181 315302 5548653 5936451 7662714 7484593 1284306 1333092 268999 238593 261702 260347 306331 300213 286043 287055 195165 196530 750488 707245 1586063 1576902 375318 369884 533755 539221 667619 647534 660703 663284 673000 685318 640179 707123 2012564 2114979 1254150 1056761 601475 585924 703302 700075 705859 717753 714378 717410 824331 820424 5982773 6186296 40.35 71.8 2
13:59:29 2024-01-25 802272 802612 189658 185758 318945 324784 356516 350961 205902 205440 263945 268363 311603 315410 5551607 5942418 7665914 7492653 1285260 1337322 268964 237891 261630 260780 307295 297243 286316 288766 194513 196223 749298 707751 1583074 1576902 374185 368890 532999 538005 663878 646546 657779 660615 671029 685318 638313 705077 2012564 2114979 1239308 1053340 599696 585563 701896 697067 703790 716593 712276 717958 825689 820424 5983687 6198093 40.35 71.8 2
13:59:30 2024-01-25 800265 802433 189161 187028 318945 324748 356769 350719 205576 208716 263682 269196 313919 315266 5544687 5926842 7676844 7503351 1288015 1337285 268590 237820 261594 261144 306402 297496 286427 288391 194549 195916 769973 707751 1585647 1576902 372720 367592 532999 538005 664198 646510 656379 658026 667182 685318 638288 704002 2012564 2114979 1272329 1053745 599010 585888 701202 695023 702262 718478 710183 716389 825535 820388 6002013 6193099 40.35 71.8 2
13:59:31 2024-01-25 800028 802617 189161 186897 319051 324893 354317 351961 206074 204721 263795 268059 312420 314966 5558016 5926879 7703216 7497999 1287096 1337322 268181 237856 261594 261179 306402 297496 286396 288359 194549 195916 742553 707751 1590318 1576902 372720 368111 532244 537588 663838 645597 654946 658738 667146 685318 635504 702928 2011134 2113481 1265832 1050912 598583 585780 700705 694986 701693 717464 710146 716092 825773 824152 5990380 6197640 40.35 71.8 2
13:59:32 2024-01-25 797936 800852 188937 189644 317163 324640 355364 349805 205223 204864 261829 268246 313228 314966 5544687 5934809 7665914 7488627 1288015 1336337 268216 237856 261154 260347 306402 297532 285543 288594 193934 196188 745330 707751 1600143 1576902 374149 367592 532244 537208 664235 645561 656845 659498 667182 683318 638288 703502 2012564 2114979 1259335 1053068 598583 585816 700705 695791 705151 718337 714280 716278 822982 824882 5998995 6199731 40.35 71.8 2
13:59:33 2024-01-25 797995 802626 189097 189644 318052 324857 354317 350647 205473 208533 263310 266942 313919 315482 5554053 5951069 7667505 7497999 1287096 1337322 268181 237856 261374 260347 306366 297532 285526 288563 193652 195882 745727 707751 1602799 1576902 374149 369250 532244 537625 662904 645561 656845 660615 667146 683318 636438 702965 2012564 2114979 1241428 1054090 600532 588624 701858 697277 704150 718442 711586 716204 823123 823096 5990885 6197414 40.35 71.8 2
13:59:34 2024-01-25 797931 802620 188933 187159 317964 324893 355170 351465 204336 208423 263310 266908 312420 314487 5545838 5932663 7684565 7488627 1272247 1332147 268181 237121 261666 260347 306383 299577 284969 287751 194549 195271 750488 706740 1601722 1576902 373884 369812 531868 536413 665561 645561 658321 660470 667218 680775 635236 700898 2011134 2119044 1249909 1059087 602439 588821 702660 697946 704650 716040 713261 713043 819497 820351 6015550 6197527 40.45 71.8 2
13:59:35 2024-01-25 801405 802620 188671 189546 318079 324893 354317 350369 204938 208423 261829 266873 313079 314451 5553776 5941195 7665914 7497999 1285370 1337322 270380 237121 260786 259588 306331 297041 285405 288066 193934 195746 742553 707751 1581287 1576902 372421 367004 530703 536377 662427 644613 653907 656559 667110 681326 634535 703779 2015321 2120196 1247789 1053452 597510 588697 700894 693816 701156 712386 708196 712685 825265 822368 5981466 6192985 40.35 71.8 2
13:59:36 2024-01-25 796802 800323 188636 189343 317123 324857 353219 349559 204302 204720 261432 266908 311849 314487 5554053 5942418 7662864 7493972 1283428 1336337 267773 237121 260018 259338 305442 297286 284534 288066 193899 195305 782693 707245 1608687 1576902 372720 367004 530703 535620 662427 643667 654909 656632 671506 684057 636479 705513 2011860 2115376 1265832 1054016 598653 587900 698189 692986 700171 712133 712752 714243 819533 820807 5999455 6195163 40.35 71.8 2
13:59:37 2024-01-25 797968 800277 188458 189338 317119 324363 355903 350935 204302 204864 261829 266839 312420 314009 5552604 5937174 7684565 7475833 1283381 1337322 267960 237121 261630 259519 306397 297496 284406 286822 193934 194697 748901 705731 1627459 1576902 374061 367004 530703 534828 661774 645731 655089 654932 669679 683091 632806 701812 2014727 2107616 1254150 1047736 596455 587068 699898 693816 701156 712314 707188 712179 824184 820807 5991737 6197249 40.35 71.8 2
13:59:38 2024-01-25 798005 800318 188602 189343 317119 324857 353219 349841 204938 204576 261166 266839 312420 315713 5554053 5951717 7679291 7503435 1287096 1337396 267704 237085 260531 259553 306829 296551 285134 287549 193863 195305 742553 707751 1606383 1576902 371823 367822 530483 538150 662243 645731 655594 655006 669131 681055 630833 700737 2015428 2102548 1254150 1052993 598754 585563 701202 691849 700134 712169 706109 711600 824914 820807 6004593 6194546 40.35 71.8 2
13:59:39 2024-01-25 802691 801985 188602 186108 317128 324748 354180 349805 205223 204290 261720 266873 312165 315750 5562095 5951865 7684702 7501831 1287096 1329246 267925 237085 259982 259880 306829 295395 285334 287359 193557 194967 742553 707751 1583790 1580788 373453 368083 531418 537767 661884 645768 656529 654932 669605 681645 629161 700961 2015428 2104613 1260511 1048070 598156 585888 701166 691849 702189 712278 702993 710049 824294 820227 6000304 6197249 40.35 71.8 2
13:59:40 2024-01-25 802048 802012 188597 185592 317123 323799 354006 349805 205365 204147 261166 266839 311910 314451 5541812 5935305 7716206 7522108 1288015 1335315 267925 236353 259946 259519 306829 295502 286043 286231 193899 196897 752075 708399 1585197 1581106 372466 366825 534892 538150 664309 647315 654872 655006 667038 680202 629974 699590 2012564 2099567 1266872 1048966 598231 585924 699675 692424 701197 712278 700963 710012 820693 817839 6010548 6197659 40.35 71.8 2
13:59:41 2024-01-25 800270 801414 188602 185592 317163 322817 355007 350369 204904 203043 261792 266804 311473 314451 5561706 5960830 7721866 7507184 1285260 1337248 267332 236353 259946 259484 306829 295502 284884 286642 193617 196932 758820 707751 1602960 1578858 372429 366238 533340 535926 663367 645524 653907 652893 668767 676376 629197 699814 2013996 2098623 1252030 1050346 595606 588734 699179 690868 700659 710202 702993 710012 822509 819647 5991737 6197249 40.35 71.8 2
13:59:42 2024-01-25 802085 801409 189515 185592 317044 323799 354006 349278 204268 203683 261491 266839 311437 313460 5558036 5926879 7691662 7505554 1285223 1335315 269312 236839 259659 261788 306721 296127 284791 286539 193416 196380 750488 708399 1578731 1578858 370880 364990 531868 531747 660332 645524 650985 653150 665898 676376 629051 698818 2012564 2102548 1249909 1049599 595606 587900 698684 689889 700162 710202 704030 709005 820729 819647 6000304 6213138 40.35 71.8 2
13:59:43 2024-01-25 799739 800250 188014 185592 316831 323535 354216 348715 204302 203968 261684 266770 311219 313460 5545801 5943785 7691662 7493972 1286595 1339685 269133 236839 259620 260318 306793 296019 283887 286642 193381 196380 766696 707751 1585796 1576902 371936 367041 529802 535861 660552 643938 651982 655006 667312 680202 630570 699316 2012564 2104688 1249909 1050346 595183 587068 698189 691849 699170 709167 704030 709005 820729 819647 6001142 6197249 40.35 71.8 2
13:59:44 2024-01-25 800154 801418 188044 185596 317128 323799 354006 349805 205223 203683 261527 266839 311437 313531 5567536 5960867 7721866 7544388 1288443 1338522 269312 236744 259548 259415 305571 296486 285325 285321 193522 194056 748901 708399 1596349 1576902 371144 364734 531454 534755 661415 643631 651022 653150 665898 676376 629197 697824 2011134 2102548 1270163 1048070 594760 587068 697200 690868 699170 708134 703030 708969 820729 818453 6008887 6204649 40.35 71.8 2
13:59:45 2024-01-25 801405 801409 188306 185592 316835 322853 353716 349841 205223 203078 261720 266804 311437 313496 5572783 5956688 7750945 7540466 1288935 1339475 270071 236178 259366 259269 305715 296695 285134 284165 193652 196069 764772 702327 1578659 1584997 372466 365175 532244 534342 660552 647424 651945 655006 667110 680202 626390 698765 2012564 2104613 1249909 1044877 596459 588734 696214 691849 702262 711239 700926 710086 817076 811374 6020491 6208833 40.35 71.8 2
13:59:46 2024-01-25 799469 802661 189115 185583 315620 322292 354757 349278 204092 203968 263042 266161 312165 313424 5566200 5977827 7788238 7535051 1297414 1333055 268520 235589 259946 257974 304927 296227 283560 285356 193251 195555 773251 696826 1597532 1586122 369623 364734 530327 532075 659617 644577 651404 652688 667146 676376 629197 700898 2012564 2114979 1249909 1038023 593914 587068 691983 689889 702226 707601 702494 713192 818303 811691 6027752 6203586 40.35 71.8 2
13:59:47 2024-01-25 802691 802620 186803 186113 316001 322817 353680 348751 204092 203683 261684 264786 312420 311596 5553753 5998147 7784787 7512542 1303088 1337285 267320 236473 259802 257940 305966 295502 283595 285040 193416 195555 748901 696325 1605836 1589503 371408 364187 529203 531248 658684 644852 647599 652688 668767 674258 626390 700861 2018964 2121135 1256270 1033966 595606 587068 691983 691849 701156 703408 699858 712142 816368 810124 6004593 6197211 40.35 71.8 2
13:59:48 2024-01-25 808280 802611 188987 185592 315179 324556 351907 348470 204268 203043 261491 265188 311437 311560 5575794 6012129 7848470 7542239 1307525 1335669 268332 236353 257480 258693 305786 294872 284064 285218 193251 195281 750488 700339 1578617 1576902 368780 364187 531454 533585 662427 644577 647599 654077 666604 672291 625470 698765 2015428 2120988 1266872 1035891 597305 588317 693119 691935 701693 703408 700926 710049 815753 811302 6009723 6204649 40.35 71.8 2
13:59:49 2024-01-25 811298 802616 187454 185588 315585 322817 351546 350369 204268 203043 261720 267364 311661 314780 5584421 6021031 7846965 7550244 1309616 1336300 267071 236980 258310 257940 305966 294529 283719 285071 193251 195281 787690 702327 1621497 1586122 370081 364151 530703 532075 660552 640010 647562 652688 668767 672327 625506 701461 2017530 2120988 1256270 1033966 596455 587068 691492 691358 701156 703408 698867 710086 816368 810658 6009723 6197211 40.35 71.8 2
13:59:50 2024-01-25 808302 801450 188717 185588 315624 324821 351339 348991 204664 203400 261238 267364 311549 313701 5578923 6003594 7819964 7551726 1309616 1335352 266126 236353 258310 262977 305966 295159 283733 284885 193251 195692 750488 701322 1612454 1586122 369304 363641 529952 531285 660552 644395 645689 653150 668767 671310 627406 699851 2010307 2122631 1276660 1033966 595606 587068 689985 690378 700659 703372 698867 710049 816331 811691 6009723 6214136 40.45 71.8 2
13:59:51 2024-01-25 807116 801455 186867 185333 315861 324268 352849 349027 204131 202866 261540 267096 311295 313924 5580740 6012204 7815120 7534528 1307671 1334369 267132 235953 257083 263013 305536 293560 283198 284201 192642 195281 748901 701213 1595723 1576902 368073 363131 529952 532075 660552 644852 645726 654541 668767 669355 627406 699851 2012564 2120988 1240864 1037655 597305 587155 691983 690885 699640 703300 700926 709005 811577 811691 5999643 6197249 40.35 71.8 2
13:59:53 2024-01-25 811762 802576 188721 185345 315969 321696 351762 350755 203815 202831 261094 266277 310352 311560 5561757 6029321 7857693 7573557 1294639 1333879 267543 234898 256758 258009 304106 295159 283595 283617 192677 194699 764970 698329 1589299 1576902 367996 365282 529952 531248 662427 644852 648557 654541 668767 670367 627348 698765 2006852 2118124 1260511 1035440 597305 586652 691492 690921 701156 703336 700963 709005 809177 810544 6009076 6218888 40.35 71.8 2
13:59:54 2024-01-25 811687 802052 186472 185196 315933 322149 351402 350436 203464 202831 261208 265603 310530 311524 5580740 6024451 7857693 7559623 1291834 1332405 266945 234863 257515 258009 302933 294466 283405 282902 192642 194562 758622 697321 1583543 1576902 368931 365282 529203 531285 662427 644852 647599 652714 668767 671818 629197 700999 2009705 2124173 1278826 1035440 597379 585371 689985 690885 701156 703408 700963 707964 809491 810544 6006667 6214854 40.35 71.8 2
13:59:55 2024-01-25 807100 802626 188191 185451 315816 321660 351871 347701 202935 203647 261130 266135 311473 311270 5580740 6003852 7850533 7542239 1291701 1333423 267767 234898 257877 257940 302969 295194 282850 283383 192677 194699 758424 696826 1582311 1576902 368780 365317 529203 530497 663367 643938 645726 652678 667821 672291 629197 698270 2006852 2128697 1249909 1035440 597305 583681 689985 691898 700659 703408 703030 709545 809491 813022 6015791 6211718 40.35 71.8 2
13:59:56 2024-01-25 810415 802659 191296 185333 316005 322554 351907 349518 203396 203043 260840 265603 311001 311052 5580740 6011978 7835228 7550244 1290778 1333772 266945 234863 257515 263126 302225 295646 281905 283334 192642 194154 753662 697321 1576360 1576902 369230 365025 529203 528925 661489 643026 645652 654077 665898 671310 629233 699963 2006815 2127188 1247789 1035440 596880 581924 689008 690885 699666 703408 705895 712033 808087 809218 6010620 6208833 40.35 71.8 2
13:59:57 2024-01-25 807137 800250 188155 185385 315753 321803 351871 347737 202795 203078 261094 265763 310530 311052 5565063 6020141 7835586 7532753 1290929 1333772 266945 234863 257551 259587 301695 295682 281870 283185 192642 194154 748901 696826 1581547 1576902 368780 364769 527264 528889 660552 642116 644700 653150 663946 670332 629233 698818 2001124 2130208 1239308 1035440 595606 581189 688032 691738 698986 706267 703918 711131 809418 809218 6014926 6209687 40.35 71.8 2
13:59:58 2024-01-25 806987 801373 190956 185333 315080 321839 351015 348363 202969 203861 260621 265603 310494 310580 5561795 5977752 7801597 7535487 1288935 1333879 266126 234863 256723 262721 301060 295682 281012 283369 192642 194154 747314 697321 1585761 1576902 368670 364151 523081 528889 658648 640263 644700 651302 662001 671138 629197 697328 2003291 2125680 1255004 1038320 594731 581150 690081 690794 696551 703156 703918 711131 809418 810398 5999455 6218212 40.35 71.8 2
13:59:59 2024-01-25 807137 800250 188151 184964 315302 321839 351339 347178 202795 203078 260071 264860 310530 312960 5574543 6002825 7835191 7523266 1288935 1331985 266535 234500 256723 258858 301802 295187 281405 282992 192472 194154 748901 696826 1577968 1576902 367996 364187 523081 528105 659617 640263 643750 651302 662936 671138 628272 697824 2003291 2132885 1262527 1039839 593952 581187 687996 689253 695879 703772 703881 710774 806895 809972 5963657 6214136 40.45 71.8 2
14:00:00 2024-01-25 810490 799075 191018 184487 315996 322328 349787 347737 202969 202370 259270 265222 309590 310615 5580740 5995301 7788908 7545099 1287058 1331879 266126 234898 256687 262757 303182 295030 281440 284201 191226 195281 745727 704723 1590383 1567682 366995 363096 522568 528925 659617 636470 645194 653150 658132 667362 625470 693905 2007492 2107616 1241428 1049242 595606 582426 693913 691775 695000 703408 702494 704470 806943 811410 6001970 6228353 40.35 71.8 2
14:00:01 2024-01-25 807136 799676 186536 184159 316001 320865 350280 347737 202969 202370 261382 265188 308689 311560 5569740 5990618 7788908 7527360 1283192 1330933 265905 234863 256292 262906 302261 294202 280977 283653 191093 195007 745727 705861 1578472 1565459 366955 362806 523009 531698 659617 636470 645726 653150 662312 670957 627259 692460 2002548 2108527 1261501 1047747 595606 582839 691983 689889 692094 704270 703845 703432 808344 810160 5991737 6227661 40.35 71.8 2
14:00:02 2024-01-25 806691 800241 186905 183902 316001 320865 349393 348751 202969 202723 260071 266348 308618 311596 5577737 5994889 7762665 7540866 1273760 1331026 266910 234500 255863 262906 302721 293596 281405 282866 191429 194154 745727 706740 1585927 1563241 366699 363060 523081 532075 659759 639720 651053 652467 662422 673036 627406 692460 2002548 2105256 1239308 1046544 593984 576946 691909 691321 694127 703372 701000 702896 807090 810730 5993409 6197249 40.35 71.8 2
14:00:03 2024-01-25 804801 800250 191054 184482 316001 318892 351943 347701 202655 202405 260288 265603 310059 313239 5577888 6000492 7766425 7535540 1268312 1328102 267802 234069 256292 259222 301766 295030 281082 283185 191429 194154 745727 704344 1579303 1567682 368780 364932 525642 530580 657886 637261 648409 647333 661953 674941 629190 693943 1998277 2095636 1271379 1044340 591342 579540 689985 683870 691080 707315 698903 705008 811040 811117 6009723 6215284 40.35 71.8 2
14:00:04 2024-01-25 796859 797989 190724 184163 315742 320343 350809 345059 202621 202688 259198 266161 309554 310615 5577530 5960755 7684565 7507371 1275881 1331985 266126 234431 257515 257881 302721 293810 279926 283626 191226 194154 739379 703718 1587614 1576289 368972 363793 524561 528779 654624 636548 645542 647622 660511 670332 623785 689608 2001773 2092628 1242941 1041156 590729 582820 693641 686889 695220 703372 695338 702933 811381 809363 6007541 6227867 40.35 71.8 2
14:00:05 2024-01-25 802085 799685 190893 183871 316005 320604 350881 345543 203600 202052 259484 266348 308654 311087 5591514 5969358 7716211 7535487 1281599 1333772 266722 234104 256508 258495 303218 292024 281905 282855 191360 193978 744140 706368 1591366 1575494 367699 363939 525967 531102 656952 639591 648557 647443 661964 670367 621709 694438 2003291 2093476 1267998 1041362 590513 583785 691001 683870 697191 703408 695338 705008 810430 809400 6020491 6214136 40.35 71.8 2
14:00:06 2024-01-25 797968 801455 191023 183902 316005 319823 351015 346655 202621 201594 260840 264860 308654 312508 5593967 5994898 7779644 7512504 1284343 1331879 267356 233743 256758 258677 302154 293596 282483 284133 191790 194119 753662 702327 1590361 1581106 367963 364453 527491 530424 655089 642116 645763 647585 666193 670332 624743 697824 2007642 2117981 1272329 1031028 589823 581960 685817 683834 695183 699207 695870 709144 811344 802396 6009723 6223913 40.35 71.8 2
14:00:07 2024-01-25 802691 801789 190514 184780 313641 320865 350845 345543 202795 201770 259494 264860 310494 311009 5583546 6012204 7768270 7544859 1296602 1333460 265683 234292 257266 257813 302472 293596 280981 282611 191290 194084 745727 696325 1627181 1588144 368257 362912 523081 525727 652124 638236 643020 645542 658169 667362 623196 695805 2003291 2110270 1243548 1029289 589237 580246 684075 683351 694655 699207 695338 708135 810430 802360 6014019 6224231 40.35 71.8 2
14:00:08 2024-01-25 804973 800287 190688 183906 313646 320865 349787 345023 202795 201770 259634 264860 310059 310350 5607444 6038206 7805795 7548845 1307678 1337776 264216 234455 256581 257955 303039 292773 280640 281852 191255 194013 745727 695828 1614573 1586122 366995 360654 523045 522698 653233 638381 642105 647622 661964 667290 621508 691715 2007492 2114979 1256270 1032495 593557 581960 687762 687936 697191 698153 697889 705045 805787 802324 6019142 6224302 40.35 71.8 2
14:00:09 2024-01-25 810649 802397 190724 183880 314159 319823 349787 347701 202341 201594 259713 264825 308618 312702 5592898 6046655 7867126 7588283 1296122 1333735 265949 233802 254971 258787 302083 293022 281729 281392 191360 193577 758820 698318 1576618 1576614 365033 363682 523117 526914 656604 640263 641891 650380 662001 667326 624743 694779 2001868 2117981 1241428 1032221 593692 576874 684075 687936 696204 699207 699381 706588 802534 802360 6019142 6215284 40.35 71.8 2
14:00:10 2024-01-25 809564 800241 187137 183867 314083 319823 349715 347666 201714 201735 260000 263979 308583 312112 5591238 6037904 7885991 7593509 1292587 1334609 265506 233965 256151 258858 300780 292880 281056 280963 191790 193295 760011 696325 1574648 1575783 365848 364711 523117 525727 656714 638381 643020 650804 661964 667326 626517 694212 2001868 2120988 1255004 1033966 592229 578719 684704 687863 693146 699135 699879 707091 802461 802288 6019142 6260190 40.35 71.8 2
14:00:11 2024-01-25 806118 800250 187001 183867 314047 319823 349715 347107 201680 202017 259677 263979 308266 312702 5599497 6046801 7889829 7573298 1292549 1333698 265205 233383 255112 258858 300394 296037 281326 280928 191360 193406 755250 697321 1579500 1575783 366177 364453 523081 525727 656750 639774 641818 650343 662936 667326 625629 694705 2000446 2121135 1237188 1033966 593071 579540 684075 687900 694618 699171 698335 706048 802461 802324 6019142 6223623 40.35 71.8 2
14:00:12 2024-01-25 806118 800250 187150 183871 313831 319528 349393 347142 201680 201735 259598 263944 308654 311341 5599497 6071205 7880437 7587759 1296328 1331155 265400 236007 254259 258424 302013 292201 280977 281385 191255 193577 747314 698318 1619038 1576902 363966 362912 523045 525727 655750 638381 643750 649350 658205 665305 622829 693190 2003291 2111768 1247789 1032495 593492 581076 685565 687376 696204 698153 697889 705759 802534 802288 6032871 6233109 40.45 71.8 2
14:00:13 2024-01-25 810717 801409 186788 183285 314042 319599 349469 347666 201748 201559 260173 263979 308618 312112 5604583 6046542 7895464 7578380 1307659 1331966 263838 234104 255077 257561 303337 291918 280087 281624 190757 193577 745727 700820 1591905 1581386 364481 360871 523009 527302 654160 637407 640281 645542 658132 665209 619606 691114 2003291 2116454 1256270 1032495 590605 576874 685565 683907 694655 698323 693784 702933 804808 801687 6027752 6237246 40.35 71.8 2
14:00:14 2024-01-25 808290 800246 187010 183241 314087 318892 348398 346063 202307 200472 259016 264472 308336 311084 5604701 6046655 7857778 7570422 1302020 1331959 264322 233906 254259 257845 301978 291996 280122 281364 190792 193441 745727 698318 1573722 1574666 363636 360835 522973 522734 652832 637407 640895 646949 658132 663364 619169 691114 2003291 2110270 1249909 1032495 590517 581150 684075 683870 693146 694394 695338 703671 802534 802575 6023445 6228646 40.35 71.8 2
14:00:15 2024-01-25 809445 800277 186622 183250 313601 318821 349188 347137 203745 201103 259520 263803 308442 312039 5607629 6063979 7884186 7571773 1288935 1331879 264463 233152 254720 258097 300358 291509 280122 280236 190757 192796 752075 695827 1579244 1574666 364775 363425 522973 522698 655713 636470 642105 647479 658132 667254 623785 691641 1996856 2114979 1239308 1031028 590476 577900 682763 685881 693109 697136 698883 703969 800123 805032 6028561 6241111 40.35 71.8 2
14:00:16 2024-01-25 804973 799681 186626 183557 312843 321353 350454 347897 201613 202194 257859 264648 308442 310570 5608599 6033204 7828074 7559623 1288015 1331879 264023 233349 255077 257303 300815 293022 279766 282108 190722 193577 743148 699679 1601421 1572140 365763 360871 521192 525881 654160 634295 640281 645506 656782 664370 623785 689506 1997606 2104898 1261501 1035440 590439 577082 686050 683834 688023 697830 695833 700295 802497 802396 5990211 6232829 40.35 71.8 2
14:00:17 2024-01-25 809527 801373 186999 183424 313458 320426 347505 345401 201613 201243 258030 265426 307940 310973 5606997 6029283 7805795 7542239 1283192 1331879 264023 233743 254863 257303 300394 291988 278505 281927 190192 193883 725095 702327 1586878 1567682 363930 360871 520823 525881 654160 632948 640281 646455 656282 663364 620995 688036 1994019 2098660 1263666 1037415 590476 578719 687059 683870 688023 698323 695833 702003 801894 802432 5990885 6247523 40.35 71.8 2
14:00:19 2024-01-25 809564 801488 187137 183106 313647 319681 347470 346915 201647 201383 258435 264789 306721 312923 5619334 6033938 7803806 7550244 1283192 1331879 263619 233743 254294 257268 300394 291642 279493 282435 189823 194154 742553 703718 1579061 1566570 364966 360871 520087 522734 652868 632948 641649 646492 654819 663364 621911 687509 1994019 2098623 1235067 1040313 590476 577900 688032 683870 688023 698323 695870 699893 801291 807008 6018364 6254607 40.35 71.8 2
14:00:20 2024-01-25 810717 801488 186777 182948 313647 319563 347577 344988 201647 201242 258150 265320 307615 310753 5610781 6021012 7812811 7555892 1283192 1330933 263215 233349 254294 256733 300358 291953 278422 281975 189524 193883 734618 704344 1608639 1567682 363673 360871 520087 524505 654160 632015 641193 645542 654855 662862 621508 686532 1994019 2101057 1261501 1038835 590025 577900 686573 683834 687050 698323 695907 697494 802460 808239 6015116 6258445 40.35 71.8 2
14:00:21 2024-01-25 808290 800209 187137 182381 315071 316934 350776 347897 205870 201665 258183 263979 308116 311818 5609968 6024979 7794461 7548845 1265599 1328102 265683 237185 254685 257303 299238 292201 278422 281145 190122 192662 740966 702327 1569337 1567682 365884 360871 520087 522698 651384 632948 641818 643500 654855 667362 620081 686532 1994019 2087398 1259335 1041332 584642 576229 686087 678768 687536 700116 694504 699595 809454 807131 6034737 6237719 40.35 71.8 2
14:00:22 2024-01-25 796859 797957 186955 183002 313093 317858 348662 344960 201714 201103 259889 264789 308751 311891 5593816 6003632 7732876 7531487 1283381 1328194 264463 237257 254329 256513 301343 296671 278387 280963 189858 193441 737792 704723 1571380 1567682 363966 359676 521561 525727 649506 633845 641854 642134 659613 667362 612938 688525 1997606 2085919 1261501 1035526 587143 576874 688082 682445 694891 702280 692525 701779 807053 804776 6046466 6223961 40.45 71.8 2
14:00:23 2024-01-25 799696 802324 186613 182683 313134 318942 349500 343506 201541 200892 258435 262333 307650 312112 5613971 6020679 7787144 7555779 1283505 1328102 265276 237113 255077 256477 299483 296744 280201 281732 190157 192662 767748 698318 1584106 1576902 364741 360835 524561 522662 650462 636470 642105 643044 658060 666315 618258 690624 1996039 2105785 1263666 1028464 587524 579393 682454 681104 691936 694214 692525 703821 806783 802008 6032871 6247084 40.45 71.8 2
14:00:24 2024-01-25 802691 800023 185803 183285 311202 318892 348662 343471 205726 201067 258079 263979 308116 309766 5609881 6046843 7807201 7594211 1294757 1331971 263584 237185 255112 255689 301837 297476 278422 280144 190122 192831 740966 693844 1592537 1583873 365069 359712 521561 523648 649046 634744 638390 642134 658680 661465 616442 689506 2001773 2110550 1252030 1031706 590078 579540 682726 684570 691936 693876 691669 699762 801327 801441 6037185 6242786 40.35 71.8 2
14:00:25 2024-01-25 809270 802012 186613 182837 312184 318374 346531 345578 201647 200262 258183 263172 307400 311229 5610245 6048320 7852078 7578380 1302158 1331879 263140 231984 254294 255689 300850 296767 278457 280144 189858 192358 740966 694339 1596973 1583873 363930 359423 522300 522907 649542 634744 636506 642134 658680 663800 618002 689774 2003827 2108527 1241428 1029777 590499 579093 682454 681795 691936 694394 691780 702668 801125 800273 6034737 6247084 40.35 71.8 2
14:00:26 2024-01-25 809500 800023 186613 182670 312148 317893 346045 344505 201680 200123 258114 263172 307400 311193 5614248 6036806 7815120 7573557 1298341 1331879 262411 237185 254294 255475 300604 296977 278396 280109 189990 192358 750092 694339 1600095 1582750 363930 358665 521561 522907 647598 633845 638241 641386 658890 663800 618149 688414 2002548 2110625 1247789 1030970 587979 578719 682763 682629 691900 693093 690554 698238 801327 801933 6011908 6238126 40.35 71.8 2
14:00:27 2024-01-25 808317 800323 186347 182504 312215 317893 346531 343506 205761 200123 257640 263137 306756 311009 5613971 6046079 7805795 7569002 1290951 1331985 263399 237078 254863 255475 301837 297091 278159 282460 189823 192323 737792 694339 1590120 1581386 365907 359712 519868 522650 649549 634561 636359 641042 658067 663477 617637 688339 2002548 2105785 1249909 1028831 587979 579540 682763 682629 691446 692785 690405 699799 801894 801441 6011866 6241893 40.35 71.8 2
14:00:28 2024-01-25 806691 799681 186360 182097 312215 318892 346531 344960 201680 200088 258648 263172 307185 309986 5619610 6036806 7815120 7565279 1298451 1331879 262594 237185 254294 255297 300394 296771 278374 280109 189858 192358 743148 693834 1591233 1585614 364226 359135 521009 522760 647488 634708 636322 641496 658031 663946 618186 688525 2000446 2104463 1247789 1028520 587979 577900 682763 682629 690955 693761 687647 698238 801291 800309 6037185 6251193 40.35 71.8 2
14:00:29 2024-01-25 808927 802017 186225 182131 312166 317893 345525 343471 201507 199809 258001 263172 307185 311229 5613971 6046079 7824446 7563603 1285407 1330933 264463 236744 254720 255725 299448 296954 278387 281067 190192 191508 765057 696826 1592662 1585887 366009 359568 521192 523501 648627 633772 636322 641152 656819 662073 618834 688265 2003291 2106485 1249909 1027729 587979 577900 682278 681178 689976 692297 690062 699931 802497 800273 6020491 6246808 40.35 71.8 2
14:00:30 2024-01-25 806118 800287 185182 182097 311706 318927 345525 344960 201680 200123 257816 262953 306721 311229 5593854 6046079 7835228 7570699 1300303 1330933 262009 237221 254259 255511 300429 291867 279730 282131 189949 192382 742553 696826 1596984 1583634 362649 358450 521524 521947 647598 632948 635530 642134 658424 661964 617310 688525 1997569 2108774 1249909 1028063 587979 577900 681311 680832 690955 692297 689147 698770 797794 799143 6029095 6233109 40.35 71.8 2
14:00:31 2024-01-25 809537 799717 186090 182127 312144 316898 347879 344540 205656 200437 258399 262368 306721 310314 5593538 6072667 7880398 7577427 1291701 1330933 262813 236744 254728 256230 301307 291872 279766 279644 189490 191647 745727 696826 1573396 1574375 363167 360219 522336 523648 651384 635535 638353 645328 658214 662396 617817 689774 1992421 2114979 1286218 1032495 586308 572870 679556 680213 687050 693797 695338 698770 797526 800309 6023445 6242170 40.35 71.8 2
14:00:32 2024-01-25 804973 799084 185539 182666 311198 316934 346810 343471 205263 200437 257887 261567 307185 309803 5611602 6068321 7889723 7584239 1293337 1332033 263557 233947 254873 256300 299342 292013 279766 279752 189685 191543 747314 696826 1582536 1572140 362135 359895 522670 524020 652308 634744 636469 645749 656782 661394 619132 689506 1994019 2111768 1252838 1029215 587143 572834 678865 682629 688023 694286 693747 699819 796866 797907 6027752 6242180 40.35 71.8 2
14:00:33 2024-01-25 804973 800348 185469 182058 311162 319313 346531 343436 205193 200402 257568 261497 306686 309766 5608599 6063904 7880207 7580186 1287518 1333019 262672 234019 255595 255478 299500 293153 279730 278588 189921 191113 750488 694339 1578597 1574375 363943 360799 521192 522870 653257 631085 635493 642134 649119 662073 618222 682421 1988735 2096555 1230827 1037655 587979 574528 683734 682145 681990 693237 690652 695735 798893 802575 5999455 6246156 40.35 71.8 2
14:00:34 2024-01-25 807264 799219 186055 182058 311158 317823 345489 343160 205694 200402 256986 263944 306686 309766 5622056 6020604 7810531 7563736 1283117 1332070 262201 234514 255595 255619 300032 292670 278943 280144 190958 192651 724897 700319 1607235 1567682 362651 359532 517011 522907 650462 628748 635493 643500 649083 662073 616442 681380 1990401 2092767 1252838 1041520 587979 574086 684039 681661 686005 694129 691743 694673 799164 802575 6011988 6242047 40.35 71.8 2
14:00:35 2024-01-25 802617 799084 186020 181774 313098 317738 347053 344469 205550 200402 257172 262734 306223 312923 5617978 6046542 7835266 7555590 1274323 1330176 263988 233361 252737 255689 300172 292877 279766 279419 188929 191717 739379 703839 1556002 1558462 362651 360219 519316 525881 650923 631085 641193 643957 649191 664334 618258 682458 1984484 2084108 1248507 1037248 581293 571146 682491 674718 681990 698323 689636 695735 802192 802008 6029095 6246625 40.35 71.8 2
14:00:36 2024-01-25 796859 798943 185504 181486 311202 318637 347577 342983 205729 200088 257867 263102 306223 310277 5621942 6027903 7720771 7553024 1281359 1330933 263399 233711 253090 254408 300518 291637 278943 279648 188825 192323 734618 702327 1574149 1567682 360681 357192 518546 524391 643767 629265 639752 638327 654819 663328 615254 683950 1991186 2078204 1254150 1035165 584642 577045 682763 677698 688023 698055 686560 695735 801291 800273 6046428 6237246 40.35 71.8 2
14:00:37 2024-01-25 797968 801154 186351 181482 312148 318637 347053 344960 205586 199114 257352 262333 305761 312112 5625690 6029194 7805300 7550191 1281073 1330933 263548 233197 253090 254834 300347 291189 279766 278614 188929 191380 739379 700319 1570280 1572140 363167 358305 521561 524391 645661 633845 638844 638327 656746 662360 616435 688525 1995265 2097129 1232947 1023197 582983 574565 678114 674754 686005 691216 687612 699782 803969 793347 6037185 6242170 40.35 71.8 2
14:00:38 2024-01-25 801470 799048 184836 182521 309719 319088 347053 342983 205550 199461 256741 262053 307369 309585 5613784 6046339 7831842 7570422 1296565 1330933 261730 233690 253868 254053 301891 291637 279336 278501 188894 191113 739379 692361 1591314 1581386 360717 357228 518583 519773 644445 631085 632687 637839 653822 658313 616435 684436 1994019 2102548 1243548 1026529 585891 576229 679827 678732 688023 690244 686597 697295 800297 793383 6029095 6237719 40.35 71.8 2
14:00:39 2024-01-25 806996 799640 185433 181739 310259 316934 344935 342501 202820 199983 257320 262053 306083 309839 5609692 6054004 7846638 7570699 1301127 1330933 261140 237042 258327 254088 301313 291073 278979 278374 190825 191113 739379 694339 1596733 1581386 360645 356440 519352 519773 645168 631121 632687 641104 654819 658313 614581 685483 1994019 2102548 1232557 1026114 587143 576229 679794 680213 688023 689202 688591 697258 799007 793310 6037185 6246523 40.45 71.8 2
14:00:40 2024-01-25 809295 799084 185464 181482 310953 318942 348372 346315 201866 200297 256634 262056 308678 309111 5626084 6063942 7891572 7555666 1286819 1328065 262376 233361 254693 254869 297973 296598 278159 278340 188929 190778 739379 693844 1573089 1567682 360609 359676 517814 519809 650936 628304 632687 641152 649047 658277 617748 681380 1988985 2086562 1250672 1035886 586308 572834 682763 680695 681990 693273 689636 693650 795702 801405 6010548 6256004 40.35 71.8 2
14:00:41 2024-01-25 809453 800233 185226 181815 311390 319313 346896 345655 202041 200228 256994 262158 305621 312002 5626084 6037829 7812999 7555666 1266503 1328065 262813 232918 254154 255261 297924 292050 278159 278374 188763 191380 736205 703839 1582028 1558462 361108 358593 517048 524391 649506 629229 639298 642134 649119 663328 616442 681901 1984746 2086822 1239844 1036916 581134 567861 680309 673728 682716 694322 690554 693650 800123 799672 6037185 6246333 40.35 71.8 2
14:00:42 2024-01-25 797450 800348 185328 180840 311743 318601 347879 342839 202891 199288 256634 263102 304839 311229 5638077 6031226 7747734 7528609 1277984 1328190 262559 233034 254693 254088 300347 290238 279372 278374 188301 191548 736205 702327 1600896 1567682 360609 356440 518619 523648 643767 629265 638353 638327 654320 661429 614181 684163 1992602 2085539 1252838 1032495 581293 574528 678865 673692 688023 694322 687338 695241 800087 793347 6078962 6250965 40.35 71.8 2
14:00:43 2024-01-25 797992 801781 184704 181592 312268 315771 347398 342983 202184 199600 256346 261315 306441 308624 5626084 6046617 7812999 7550229 1287277 1328102 261940 232706 253302 253663 300244 291225 278159 278359 188597 190200 737792 692361 1583412 1576902 360681 356440 517912 519369 644039 629265 631271 636416 654509 657777 612806 682458 1994019 2098735 1243548 1022469 584642 574565 678865 677246 686041 690232 685585 695204 798032 798863 6053063 6254122 40.45 71.8 2
14:00:44 2024-01-25 807227 801484 185128 180913 310219 318637 345917 344960 202184 199114 256705 261063 307086 309038 5626084 6072667 7885991 7588283 1287165 1328065 262376 232706 254154 255654 299398 291637 278979 279358 188597 190478 748901 694339 1570620 1572140 361108 358593 519720 519809 649506 632700 634070 642134 652900 658349 616442 685970 1988359 2111768 1249249 1028794 583628 567861 674996 677698 683993 690208 693438 697494 797305 799058 6014926 6255487 40.35 71.8 2
14:00:45 2024-01-25 807255 799058 185165 180948 309754 318578 346896 344960 201900 199901 256310 261532 304699 311229 5625970 6046579 7801597 7578380 1278541 1328102 261175 233577 252725 254088 299609 291637 278159 278409 187744 191717 739379 701713 1573741 1558462 360084 357515 514031 522537 647634 621983 634593 641643 649083 658349 617748 680678 1984746 2086822 1246341 1039062 583397 567861 680792 677246 684871 697099 692413 696119 797284 797762 6052873 6265382 40.35 71.8 2
14:00:46 2024-01-25 802345 800242 185429 180836 311456 315554 345489 345826 201689 199739 255951 261532 305761 311193 5632992 6042221 7807585 7569002 1272850 1327908 261757 233034 252725 254123 297743 291431 278482 278145 187778 190946 734618 703335 1570572 1558462 360084 357479 517011 522907 647598 627217 636469 641189 649083 659502 618186 678415 1984746 2074593 1263593 1038867 582795 571893 680278 676728 682716 694178 692032 696579 799620 800375 6037754 6265382 40.35 71.8 2
14:00:48 2024-01-25 799504 800382 184880 180698 310082 315951 346567 342983 201478 199901 255200 261932 305299 309329 5637012 6029171 7771962 7559623 1261314 1328102 261975 232018 258363 254053 295805 292050 277768 278453 188335 190512 733030 698318 1605995 1567682 360645 356405 513959 521319 643583 621983 635493 635664 649047 660666 611001 680716 1988359 2074058 1252030 1034934 583628 574382 681758 676284 686333 693093 685125 693415 800865 793383 6063866 6260914 40.45 71.8 2
14:00:49 2024-01-25 802277 801418 185464 180589 311202 315627 345212 342983 201759 199114 256776 261315 304309 310887 5632992 6027534 7751553 7544859 1277704 1331879 261975 232706 254154 254053 298994 288748 278338 278374 187710 191113 742355 702327 1579727 1566964 361108 355299 514067 522537 643127 629265 636506 636416 652900 659538 613707 685059 1992146 2086340 1275805 1026114 580306 571539 676381 673372 686607 691702 685585 696526 799558 793240 6077483 6251542 40.35 71.8 2
14:00:50 2024-01-25 797723 799075 184254 180943 308349 315951 346010 342428 201478 198871 255165 261098 305761 306469 5627634 6042221 7812774 7572975 1280685 1328102 262376 232053 254154 253663 297924 290947 278159 278181 188597 189879 756837 695331 1581716 1575783 360609 356405 517048 518233 643127 627380 632807 630979 653118 658024 613744 682995 1993236 2102265 1217241 1026040 584568 573498 676908 676739 686607 689258 687084 694525 795666 792716 6046428 6260914 40.35 71.8 2
14:00:51 2024-01-25 807186 800241 184880 180909 309971 318637 344942 343019 202217 199149 256741 261098 305513 308493 5625970 6107774 7897259 7599159 1292625 1330320 261209 233034 252653 254053 300244 290295 278979 278965 188301 190478 740966 696325 1570874 1571024 359828 356405 518619 519809 647598 631800 637785 642017 655084 658205 615851 682311 1991817 2110738 1237678 1029043 582569 570199 674446 678210 682643 691208 688659 697387 792224 795561 6029058 6260914 40.35 71.8 2
14:00:52 2024-01-25 804838 797921 184593 180974 310441 317738 345212 342983 202217 200088 255200 261462 305761 306577 5638229 6046655 7856130 7569002 1285260 1328323 261175 232706 254154 254329 297816 291948 278159 278965 188763 190178 742553 694063 1581551 1567682 360851 358593 519038 521553 649549 627291 633671 637693 649428 657921 614470 681089 1987571 2090360 1250672 1034703 585298 571967 678865 676739 679818 689041 688479 689539 792188 793419 6009723 6265382 40.35 71.8 2
14:00:53 2024-01-25 807137 798078 185299 180303 310259 317738 344674 343019 201478 199184 255200 260734 303885 310350 5638341 6063979 7824009 7578380 1281359 1328424 260343 232706 252725 253875 296702 290983 277768 278374 189082 191113 735083 699716 1574164 1565848 360851 358635 515331 518856 647706 626438 636198 640026 651306 658205 617310 680231 1984746 2083445 1244823 1037655 580306 569942 677343 675250 680782 692261 689571 691609 797467 793347 6037754 6265382 40.45 71.8 2
14:00:54 2024-01-25 799128 798087 184227 180874 309745 315879 346288 342983 201478 199461 257633 261132 304839 308384 5638341 6029208 7781314 7551726 1259300 1327086 261940 231296 254154 253274 297816 291225 277183 279358 187710 190235 733030 698254 1605195 1567342 362135 355727 514966 519590 642106 625799 636422 634763 649538 658349 610732 678966 1985637 2062742 1252838 1032221 581548 572870 678865 671755 683510 691996 681482 690555 798032 792716 6072591 6256004 40.35 71.8 2
14:00:55 2024-01-25 796802 797921 185165 180303 310255 315915 345212 342983 201478 198526 255951 260734 304379 310277 5636736 6028232 7757079 7555779 1278616 1326145 261140 232018 252725 252533 297637 288419 277944 279680 189616 190870 735411 702327 1569101 1567342 360960 356609 516832 521136 641762 627416 634593 634585 654082 662073 611866 680415 1987316 2086488 1250672 1025384 578654 567861 674177 671501 684030 690244 684538 694710 797563 792338 6090053 6265815 40.45 71.8 2
14:00:56 2024-01-25 796859 797694 183993 180978 307808 315915 344970 341670 201478 198802 255165 260699 304874 306433 5638341 6046617 7812774 7578380 1281599 1328065 261975 231656 253937 253064 299609 290005 277660 278074 189616 189179 744140 694332 1574436 1578858 360319 355299 514031 516699 641762 628777 631907 635664 649047 655358 610264 681163 1991613 2099567 1243548 1025839 583812 572429 674959 674791 684030 685115 684575 691683 792188 793459 6046428 6256449 40.45 71.8 2
14:00:57 2024-01-25 805691 797948 184324 180719 309285 317738 344942 344692 201337 198526 256346 260483 304839 308347 5635533 6073552 7889723 7599159 1292625 1330101 263156 232420 252081 253735 299609 288482 278123 278893 189350 190005 742751 695827 1577614 1567682 358809 355869 519407 518966 645624 629265 631718 641743 654156 658313 616435 682458 1984746 2105785 1243440 1026529 581256 568732 673469 672741 680782 689258 690554 693687 793240 792716 6032871 6260914 40.35 71.9 2
14:00:58 2024-01-25 805770 797921 183962 181493 308063 315951 343453 342983 201478 199149 254738 260916 304839 306505 5642364 6072387 7897259 7608646 1287671 1328285 260818 231911 252581 253134 297550 291125 277589 278697 188301 189351 756864 692361 1568111 1567682 360084 357479 514031 516662 647433 621983 631009 636003 647666 654401 615562 678743 1981927 2086711 1273592 1035440 583812 567788 678865 674791 678856 689202 686634 691665 791033 793383 6024255 6270286 40.35 71.8 2
14:00:59 2024-01-25 808046 798087 184285 180589 309285 315554 344942 342695 200916 199114 255130 260734 303885 310314 5647706 6063979 7829396 7601500 1279240 1330176 260602 232926 252472 253134 297426 288626 277378 277952 189216 191136 736205 701713 1614554 1558462 359064 358110 514601 519405 644749 623780 631755 640193 649538 658313 614690 677260 1979113 2081153 1269166 1038060 579892 568732 677904 671755 680300 690280 688591 689613 795570 793347 6046466 6270286 40.45 71.9 2
14:01:00 2024-01-25 797723 798083 184289 180589 308385 315915 345177 341670 201478 199114 254738 262110 304344 306433 5647706 6046542 7753936 7533912 1273444 1329230 260741 231621 252725 251726 297816 288338 276243 279555 188816 190178 738308 700319 1564986 1566570 360084 353737 513545 518269 640277 625551 632723 634313 647221 658349 607413 679227 1984746 2074667 1248507 1028026 578654 567897 674923 671501 683027 690244 682560 690629 798032 791219 6081333 6265815 40.35 71.8 2
14:01:01 2024-01-25 797759 797957 183997 180303 308349 314883 344452 341946 200916 198491 255130 258392 304839 306144 5647706 6072036 7840783 7593509 1277951 1329993 261175 231790 252472 252498 297816 288626 277378 277400 187744 189075 745727 693834 1571096 1576902 361108 355780 513995 513756 640854 621983 631009 633864 650458 653941 609168 680716 1988359 2096592 1261501 1020290 581293 571182 673970 672266 681508 685381 680516 690592 793381 792898 6046466 6265815 40.45 71.9 2
[truncated: 169,860 more chars]
