# Supplementary material for: Methods for Estimating the Detection and Quantification Limits of Key Substances in Beer Maturation with Electronic Noses
Source: Sensors (Basel). 2024 May 30;24(11):3520. doi: 10.3390/s24113520 (PMC11175341; doi:10.3390/s24113520)
Supplement: Supplementary file 1 [file sensors-24-03520-s001.zip › Data/Acetaldehyde/raw data/Day 3/6000ppm17.txt]

Time Date R01 R02 R03 R04 R05 R06 R07 R08 R09 R10 R11 R12 R13 R14 R15 R16 R17 R18 R19 R20 R21 R22 R23 R24 R25 R26 R27 R28 R29 R30 R31 R32 R33 R34 R35 R36 R37 R38 R39 R40 R41 R42 R43 R44 R45 R46 R47 R48 R49 R50 R51 R52 R53 R54 R55 R56 R57 R58 R59 R60 R61 R62 T01 H01 Phase
14:07:00 2024-01-25 649558 644908 205693 203789 323014 331511 333987 330911 213896 212968 260036 264825 302621 306951 4349023 4673585 6453008 6244666 1052981 1094585 289404 258613 268873 268781 302161 293634 291286 293096 207352 209698 721165 646523 1482298 1438603 436315 432809 636239 637877 788901 770428 811793 816249 864686 872905 832064 924721 1966201 2049170 1282902 1078990 692530 681327 821061 819183 854253 865546 893129 899655 996750 1001674 5019379 5192502 40.45 71.9 1
14:07:01 2024-01-25 647306 643967 205688 204365 323541 329742 334569 329983 213748 213153 259634 264860 300644 304778 4345922 4673434 6443630 6251093 1052293 1094585 290285 258215 270119 268185 299518 294331 290542 294554 207352 209078 708978 647260 1482933 1443721 436398 432118 635516 636520 787748 769846 812951 816249 863190 874533 834497 928431 1960621 2050351 1263711 1082067 691543 680672 823396 818602 852403 865573 895820 897970 992853 1000187 5015797 5192502 40.45 71.9 1
14:07:02 2024-01-25 645952 640303 205719 204352 324753 329706 334605 330947 213748 213153 259634 264825 301702 302718 4339827 4679544 6462226 6244666 1050754 1090404 290551 257782 269739 268781 301052 296941 290409 291964 208000 209043 714950 651156 1484021 1441669 437852 432475 634887 636520 784265 770428 815150 819279 859119 871713 838201 926297 1966694 2053533 1276435 1082067 693518 680190 824074 820928 851763 862324 895713 901354 993897 997330 4976050 5188799 40.45 71.8 1
14:07:03 2024-01-25 647329 646546 210085 203789 325014 329244 335877 331717 213417 213153 259634 263755 302656 305714 4336557 4654420 6500000 6230778 1044354 1089632 292735 257817 269703 270802 299307 296844 292218 291787 207352 210026 721412 655833 1471589 1434527 437920 432836 636691 639600 786597 771480 819950 815634 857225 874605 841852 926297 1963408 2056899 1261792 1087515 697398 681454 821061 820928 855465 864219 893129 904665 1001141 997293 4959444 5186829 40.45 71.9 1
14:07:04 2024-01-25 648487 644872 206291 203184 324978 329706 335877 331915 213862 212450 260252 264825 301596 306433 4349139 4609623 6443630 6244666 1044073 1090404 290833 257782 269477 270802 302484 291469 289730 294762 207317 210172 727566 651156 1484258 1429383 436892 431537 633053 640053 785282 765933 818733 820965 857225 874257 839464 929486 1966201 2064203 1269469 1078990 697894 680672 818699 820928 860335 863923 889674 906230 1005409 999408 4990369 5196208 40.45 71.9 1
14:07:05 2024-01-25 645394 640231 206013 203789 324485 329742 336827 329911 214044 213452 259198 265975 301667 305248 4348530 4640033 6434251 6254098 1040595 1090441 292538 256989 270247 269790 300347 292844 292472 294348 207317 209558 708978 656787 1490667 1431156 439129 432872 631263 638172 788269 765627 818747 822317 854696 870524 843048 934229 1966201 2081153 1274479 1074285 698488 682606 818699 819764 857895 865546 885075 898650 1006985 1003127 5013560 5205586 40.45 71.8 1
14:07:06 2024-01-25 653247 645420 206296 203793 325019 329208 333987 332958 212757 213902 259234 265603 302126 304533 4351645 4671472 6443442 6246601 1053797 1090704 293580 258364 268730 269790 300772 291988 290409 293132 209704 210403 719616 654953 1500573 1424201 437160 436131 633053 641978 791140 768238 818747 821736 859691 871790 841852 934669 1972668 2078204 1267550 1071215 698888 683848 818119 817369 860335 868641 888917 899618 1008067 1005258 5018945 5201874 40.45 71.8 1
14:07:07 2024-01-25 654208 640267 206330 203144 323769 331709 333951 331951 213586 213117 259781 264825 301209 306433 4351769 4681059 6406115 6264917 1060171 1088384 289862 259052 268837 269790 300985 292377 289730 293984 208818 210026 730643 647446 1486069 1427356 436315 432872 631263 638208 792263 765627 811574 822936 862239 865591 838472 935612 1972668 2071946 1279064 1071215 695911 683884 817539 813757 860335 870334 888917 900981 1004696 1005970 5069993 5196208 40.45 71.9 1
14:07:08 2024-01-25 650589 640236 205083 204222 323992 330473 333987 332369 212723 214202 259198 264789 302656 303606 4354763 4745263 6457443 6246601 1064836 1089669 291295 258399 267188 269825 299223 297091 290542 293373 207352 209516 730643 651156 1469301 1433447 436936 436008 636691 638330 793116 770428 812951 819801 864686 873157 834497 927468 1967244 2053986 1267550 1078990 694508 685373 823981 813794 854859 870624 895806 899696 995972 1003127 5032371 5185865 40.45 71.9 1
14:07:09 2024-01-25 652876 643962 205693 204074 323992 331744 333915 332724 213417 212819 260036 264384 302055 304568 4354672 4674847 6462056 6246601 1054142 1093065 289563 258977 268837 270766 300815 297128 290577 292891 207317 209516 730643 647169 1499161 1436563 436315 432881 636691 638145 790580 772067 811793 817406 863141 874605 832064 924762 1966201 2044782 1286740 1079758 694013 681845 823396 818565 855465 865546 895038 900936 998199 1005258 5019379 5188799 40.45 71.8 1
14:07:10 2024-01-25 647530 640267 205693 203789 323014 331278 333987 330911 213713 213082 260000 264789 302585 307165 4351769 4665592 6452651 6242146 1051107 1093808 290727 258361 270345 268781 299483 293634 290577 292197 207317 209043 724764 647446 1470991 1443721 437558 432423 634887 636520 786560 768176 811537 818022 862239 874785 834534 929131 1960584 2054990 1284260 1082067 692530 680672 824567 820993 851763 864828 895727 898571 995483 1000150 5004154 5183130 40.45 71.9 1
14:07:11 2024-01-25 645680 640258 205079 204365 324525 330990 334569 330911 213417 213117 259198 264789 302265 306023 4342309 4661667 6471462 6223402 1047305 1092994 292050 257565 269415 268969 299448 293813 290648 291591 208035 209663 711404 653957 1474670 1438603 439129 432800 636691 638330 785968 772615 816347 817406 859727 874605 839428 926260 1960599 2056596 1257954 1085160 694508 680672 824567 823262 853007 865756 895731 904940 996750 999444 4950052 5186829 40.45 71.9 1
14:07:12 2024-01-25 647780 643926 205684 203184 325019 329479 333987 330947 213417 213452 259817 263137 302301 305283 4345761 4635823 6490403 6227844 1044391 1093216 291648 258215 269474 269004 302376 296671 291569 292480 207352 210354 700020 654953 1463865 1432495 437815 432836 637621 641033 787711 771520 819950 817443 858813 874172 841852 926260 1960621 2058426 1267550 1085160 698888 680846 821061 820346 857895 865022 890480 903615 1003984 991647 4947721 5183130 40.45 71.9 1
14:07:13 2024-01-25 645633 640010 206148 203148 324465 329742 333735 329911 213896 212450 259234 265727 302703 307826 4342556 4594055 6425273 6233199 1039438 1091479 291790 258030 268837 270611 300744 297054 289730 294554 206994 210026 716618 651156 1472820 1429383 437160 432082 634437 640996 784168 765933 817509 820382 857262 874257 841254 930147 1960599 2062740 1267550 1078990 697894 680190 819861 822678 860335 863923 887944 903280 1005409 998739 4961486 5188799 40.45 71.9 1
14:07:15 2024-01-25 645036 640195 205684 203184 324028 329706 335877 329876 213896 213117 258435 265923 301419 306403 4342556 4622352 6420695 6242572 1038446 1088384 290621 258215 270119 268830 299518 292201 289590 294233 209260 209698 715103 651156 1490302 1429383 437160 432570 632157 640053 784229 765319 816347 823299 857225 874257 839428 930847 1966201 2065853 1269469 1075925 697894 680672 817539 820928 860335 865145 888917 907523 1005144 1002382 4961449 5188799 40.45 71.8 1
14:07:16 2024-01-25 645952 640195 206005 204099 324028 328746 334605 329947 213417 213751 259348 265913 301419 305247 4342556 4650650 6425460 6243110 1039928 1088384 290762 257601 270283 268864 300347 291798 289325 293057 207317 209698 729105 652393 1484258 1429383 440058 432540 632605 639600 786524 765627 819950 820574 855337 872615 843048 932912 1964208 2076731 1269469 1075925 696902 682606 818119 820928 860335 864188 888284 904940 1005892 1003127 4985669 5179434 40.45 71.9 1
14:07:17 2024-01-25 647237 640200 206009 203936 324983 328445 335877 330947 212757 213838 259520 265355 301454 305247 4342556 4663847 6414526 6233085 1045138 1087519 292538 257024 269975 269414 297637 292024 289730 294006 207317 209698 719649 655383 1479838 1429383 439865 432890 632157 638208 787711 765627 821115 822354 855942 871863 841206 932949 1966201 2074630 1285665 1072760 696902 682606 818699 819764 857895 865510 887133 902293 1002977 1003127 5000582 5188799 40.45 71.9 1
14:07:18 2024-01-25 652337 640227 207553 203784 325019 329208 333987 332688 212757 213874 259713 264578 301842 306366 4342556 4672263 6416158 6233085 1050382 1090477 291719 258364 268316 269825 298994 291748 290136 293132 207352 210354 683598 653089 1478705 1420163 437558 436263 633053 641978 792263 767017 817272 820574 859727 871790 839464 934229 1972668 2072285 1273307 1071978 698488 685858 816381 816212 860881 865695 888917 897970 1007353 1005970 5013560 5196208 40.45 71.8 1
14:07:19 2024-01-25 654440 640195 206334 203789 323050 331511 333987 331951 213839 213589 259749 265506 301172 305355 4345661 4669628 6388335 6246601 1053806 1089399 290551 258471 268873 269379 299448 292674 291584 292197 207387 209043 719429 646523 1478621 1431268 437558 432872 632157 636520 791140 765896 811793 822972 863141 870524 833906 936906 1969867 2069121 1271388 1069691 694508 682809 821061 816175 857287 870551 892817 896022 1001851 1006322 5046157 5188799 40.45 71.9 1
14:07:20 2024-01-25 653279 645616 205369 204079 324028 329742 333987 333175 213178 214024 259749 263733 302479 303961 4345661 4712370 6444288 6237223 1056926 1088127 289669 259413 268648 269004 301837 296671 290683 291992 207352 209698 718134 645141 1501817 1434527 436315 432836 636691 637234 790020 772651 811793 817406 863141 874605 832101 926114 1964804 2044326 1288659 1078990 694013 681881 823396 817369 854859 870515 895713 899655 998199 1003127 5013560 5176741 40.45 71.9 1
14:07:21 2024-01-25 649478 640038 205688 203784 322520 330777 333519 330393 214962 212869 259785 264648 301560 306515 4342556 4672608 6442823 6242138 1050679 1094585 289439 258613 269703 268185 300358 293146 290542 294141 207352 210026 730643 646523 1479328 1438331 437247 432800 636691 638330 788901 772380 811537 818639 863787 874605 834534 926772 1966201 2047718 1277145 1081189 693518 681845 823396 819764 855465 870624 895820 900638 996750 1003127 5009981 5179434 40.45 71.8 1
14:07:22 2024-01-25 643791 640267 205688 204365 322202 329778 336206 330661 214708 213168 260186 264683 301560 303997 4348768 4654796 6442823 6237695 1047899 1091509 290661 258396 270572 269004 301198 291727 290648 292926 207676 209078 688990 648371 1479589 1443721 438818 432885 634887 638330 787711 769264 815113 819801 862239 874533 837280 926809 1959275 2050623 1259873 1084389 693518 681638 825549 820928 853007 865244 897629 904940 993861 1000187 5004592 5179434 40.45 71.9 1
14:07:23 2024-01-25 645854 640236 210120 204365 324489 331459 336206 330661 213873 212869 259091 264648 302443 302576 4339487 4660593 6471431 6218465 1045607 1088384 292368 257636 269323 268969 299238 296954 290648 290564 207855 209663 707485 654953 1471026 1438603 439257 433088 636162 637721 786324 772651 818127 818022 859119 879589 843048 926297 1955025 2053533 1259873 1088289 695911 681638 823761 820928 854859 864219 895713 904940 999687 1000930 4942991 5179434 40.45 71.9 1
14:07:24 2024-01-25 647846 640303 206326 203184 324525 331239 333735 334233 213839 212344 259892 264613 301560 305857 4333137 4583783 6434962 6228330 1039928 1088384 290833 258215 268873 268220 300798 296634 290206 293785 206097 210207 718134 651156 1487052 1429383 437506 432236 634887 641524 786327 768176 818165 819801 859119 873229 841852 930185 1963408 2062740 1267550 1080527 698391 680672 818699 820928 860220 865145 887879 906876 1003984 998739 4957127 5179434 40.45 71.9 1
14:07:25 2024-01-25 644122 640047 205680 203219 323741 331694 333735 329626 213873 212975 258691 266091 301314 305104 4336356 4605395 6406986 6224720 1037355 1088384 290833 258215 269703 268185 299518 297128 289325 293821 206994 209698 715103 650988 1491087 1429383 437506 432423 633053 640090 784265 765933 816347 820965 859727 875741 839464 931547 1963408 2062827 1268749 1075925 697894 680672 817539 823262 860648 865145 888917 904940 1003013 1001981 4966532 5172680 40.45 71.8 1
14:07:26 2024-01-25 643666 640312 206009 203188 324233 331930 333483 329626 214308 212975 259055 265869 301560 304461 4329625 4596016 6406986 6224164 1038634 1088384 290798 258215 269667 267964 299413 296954 288921 292852 207029 210026 704499 651156 1499213 1428369 437542 431474 632157 640073 784168 765860 816347 820965 859764 870992 841254 932912 1964804 2061365 1267550 1075925 697398 680190 817539 820928 859663 864534 888284 904940 1004470 1003127 4975938 5179434 40.45 71.8 1
14:07:27 2024-01-25 644122 640200 205723 203831 324228 331459 336945 329662 213611 213345 258873 265496 301525 306329 4333137 4640150 6425273 6228509 1038446 1088384 290833 258215 270608 270536 299203 291988 289528 292848 207387 210026 708605 650878 1463754 1429383 439257 432800 632605 641971 786560 765319 821119 822354 856583 874519 841242 932949 1964804 2075260 1269469 1075925 696902 681638 818699 820928 860918 864219 885546 904940 1005892 1005970 4985343 5188799 40.45 71.9 1
14:07:28 2024-01-25 645854 640195 206013 203537 324726 330521 337475 331538 213314 213680 259091 264719 301525 304461 4336557 4634896 6420419 6233637 1041413 1088384 292128 257420 270381 269637 297672 291918 289730 293132 207352 210026 718134 654894 1503490 1429383 439833 432908 632157 639820 787711 764778 821119 823009 857225 872406 841838 935612 1966201 2080121 1264698 1075086 696902 682606 818699 820993 860946 865541 890186 901242 1005144 1005700 5009234 5186829 40.45 71.9 1
14:07:29 2024-01-25 649551 640123 207522 203787 324730 331224 333735 331771 213280 213645 259055 264648 301383 305968 4342748 4648144 6425184 6237223 1050754 1088384 292333 258396 268047 269825 300099 297549 290171 292445 207352 209956 729105 654953 1463016 1420163 437852 436747 633053 643110 791140 765933 818747 822936 859046 873023 841852 934945 1969830 2078204 1271388 1071215 699386 684852 818119 819787 860844 865546 888917 899433 1008818 1005970 5009981 5186829 40.45 71.9 1
14:07:30 2024-01-25 654900 640159 206797 203475 323445 333036 333771 331771 213280 212940 259674 264613 300575 307952 4336557 4658377 6388335 6242024 1053045 1088384 290285 258613 268424 269379 298959 297128 289995 292812 206960 210354 716618 649297 1474964 1420163 437247 436661 633951 641487 793388 764742 815113 823299 863461 873027 839391 935612 1971267 2074888 1279064 1070950 697894 683884 817539 816212 861527 872397 888284 898303 1005892 1008255 5048985 5183130 40.45 71.9 1
14:07:31 2024-01-25 649401 643946 207814 204148 322728 331965 333807 331771 213280 212975 259055 266242 301454 303926 4330279 4683507 6369685 6237223 1057150 1088384 290255 258578 270080 269004 300772 291988 288851 292445 207641 209008 717936 645601 1489346 1429383 437558 432989 632807 636520 791140 765860 814110 824175 865656 872406 834534 935649 1969867 2067544 1271388 1068170 693518 682809 821025 816175 856679 870515 890480 898942 1007315 1006322 5043973 5180739 40.45 71.9 1
14:07:32 2024-01-25 649633 644700 207517 204152 322759 329599 333807 330768 213280 212975 258221 264648 300678 303463 4333369 4728952 6379010 6228330 1056152 1088384 290762 258179 268873 269004 300032 291988 289765 292000 207966 209008 717936 647446 1464977 1429383 436711 435357 634129 636520 792263 768103 814110 822354 863482 873100 834534 934191 1966201 2062556 1269469 1071978 692530 685337 821061 814983 856679 873013 892419 896991 1002290 1006322 5034581 5183130 40.45 71.9 1
14:07:33 2024-01-25 654273 644967 207234 203822 324631 329635 333807 332778 212621 213609 259055 263768 301984 304488 4339747 4701572 6444052 6233199 1060171 1088384 290762 258386 267223 269825 298959 296707 291153 291405 207641 209663 708978 649297 1485039 1432430 437160 436679 636691 639238 793388 772067 813341 821030 863750 874497 837013 930185 1961455 2056899 1269469 1077456 694508 685858 825279 813757 853043 872470 895820 894079 996008 1005258 5022965 5179434 40.45 71.9 1
14:07:34 2024-01-25 653341 644972 207522 203791 323844 329599 333265 332814 212621 212940 259856 264353 302195 304594 4323991 4673755 6433391 6218965 1051144 1088384 290383 258613 268837 268185 301198 293023 290648 292445 207317 209663 707485 643764 1481609 1432430 436315 432921 636691 639238 790580 771954 811793 818639 863823 874605 833279 926077 1966201 2044326 1258989 1078990 693518 682458 823396 818565 855465 865546 895038 902018 998199 1003127 5004592 5170797 40.45 71.9 1
14:07:35 2024-01-25 650480 644016 207668 203612 323853 331099 333229 331807 213576 212606 259605 263803 301702 304069 4327191 4661592 6434050 6218965 1054142 1088384 289642 259230 268459 268781 301624 296634 290683 292161 207352 209698 730643 645141 1504771 1433447 437247 432994 636162 638172 791140 772651 811793 818602 865045 874280 833279 927431 1964804 2044326 1272172 1078222 694508 683848 823396 817369 855465 865582 895713 899618 996750 1003127 4988027 5163207 40.45 71.9 1
14:07:36 2024-01-25 651410 644963 207517 203652 323853 330598 333229 332310 213246 212940 260409 263768 300819 304033 4323991 4661630 6434050 6218465 1050884 1088384 288869 259195 268011 268781 301435 292050 290648 292161 207317 209516 707485 643764 1490038 1429383 436936 432962 636691 637684 790580 771520 811793 818022 864434 874280 833279 926077 1964952 2041429 1272172 1077456 694013 683884 822812 816212 854859 865582 895713 899655 996713 1002382 4991603 5165280 40.45 71.9 1
14:07:37 2024-01-25 651223 644972 205620 203652 323853 330563 332760 332274 213246 212273 260144 263364 301067 303570 4320111 4658305 6416312 6214030 1053459 1088384 289677 258685 268011 269004 301198 292693 290683 292550 207317 209698 708978 645141 1505316 1429383 437284 433007 636691 638172 791140 772067 811682 819801 863750 874497 834534 930185 1963348 2050623 1245806 1077456 695417 685589 823396 813757 853007 871781 895713 899915 996008 1003127 5004403 5180094 40.45 71.9 1
14:07:38 2024-01-25 653117 644967 206868 203616 323625 329564 333843 332508 212587 212975 259628 263137 301667 302718 4323390 4682754 6423958 6209086 1057150 1087557 290621 257817 267223 269825 298994 296977 290683 292183 207352 209078 718134 649297 1463865 1429383 437247 436661 635713 637234 793388 772067 813919 820965 863750 874497 836383 930185 1966201 2052459 1269469 1078990 694508 685337 824567 814370 854253 873013 897008 900245 997456 1003127 5011572 5174740 40.45 71.9 1
14:07:39 2024-01-25 655150 644058 207481 203652 323625 329635 333807 332274 212587 213609 259055 263137 301702 304778 4323205 4693177 6439386 6209599 1054245 1088384 290798 258649 267823 269038 301198 292876 290401 292445 207352 209663 707485 645601 1464638 1429383 436315 436439 636162 637684 792263 772651 811793 818639 863787 874569 833906 932336 1966393 2044745 1261830 1078222 695500 683884 824567 815561 855465 871781 897353 899618 996750 1003127 5019637 5174740 40.45 71.9 1
14:07:40 2024-01-25 653071 644053 205304 203652 323853 329599 333229 332274 212587 212621 259198 263137 301702 303606 4323718 4673755 6416195 6214030 1047750 1088112 289439 258613 268047 268594 299483 292050 291034 291419 207352 209516 718134 643764 1478359 1432287 436315 432872 635713 638172 790580 771520 811793 817443 863750 874172 832101 927468 1963408 2041429 1274056 1077456 694923 681808 823396 817369 854859 865582 895713 899544 996750 1002382 4991183 5170418 40.45 71.9 1
14:07:41 2024-01-25 650557 643601 207738 203612 323625 329599 332724 331807 212621 212395 259598 263540 301455 303606 4323006 4661780 6425637 6209086 1057150 1087340 290762 257782 267223 269414 300347 292050 291295 291556 207352 209078 708978 647446 1464235 1431156 436936 436752 635713 637721 792825 772615 811500 820965 863787 874497 834570 930747 1963408 2050623 1269469 1077456 695500 684888 824567 813794 854253 872642 895438 897120 996008 1003127 5013560 5174740 40.45 71.9 1
14:07:42 2024-01-25 652665 641969 205447 203647 323853 331114 332724 331771 212621 213063 259563 263137 301455 302754 4326303 4667116 6425637 6209599 1047829 1088384 288562 258649 268047 268151 299483 292050 290388 291787 207317 209663 713271 643764 1497172 1433447 436315 432836 636691 637234 790020 771596 811793 817406 863750 874785 833279 927194 1960621 2041429 1290579 1077456 693736 681845 821061 816175 854859 865546 895713 899655 996750 1002382 4991603 5159351 40.45 71.9 1
14:07:43 2024-01-25 649633 643110 205581 203647 322831 330563 332688 331771 213246 212450 259234 263172 300787 302754 4317826 4655021 6416312 6204658 1053843 1087612 290321 258215 267188 269004 300881 292050 290683 291556 207173 209078 708978 646984 1465348 1429383 436315 436353 636691 638330 792263 773283 811793 819801 863787 871641 833279 929212 1960621 2047718 1247690 1075925 694508 683884 823396 813794 853043 871287 895713 896991 993897 1003127 5001110 5155556 40.45 71.9 1
14:07:44 2024-01-25 651210 639456 205443 202999 322831 331063 332454 329804 213201 211750 259016 263759 299523 305058 4317826 4651254 6406986 6197428 1053007 1087612 289035 258578 267223 268185 299448 292050 290409 291379 207317 209516 717187 643764 1476263 1433447 436315 432908 635713 638172 791140 773748 811793 818022 863823 879734 833279 926772 1960621 2041429 1275939 1077456 694508 682882 822812 816175 853007 870515 895713 899618 996750 1001674 4991603 5171423 40.45 71.9 1
14:07:45 2024-01-25 649171 642879 206652 203608 323585 329564 331718 331771 212689 211856 259198 263137 301667 305534 4320907 4664386 6416312 6200750 1056067 1087612 289880 258613 267223 268185 299203 291794 290171 290564 207317 209516 719616 643764 1482639 1429111 436315 435393 636691 637234 791140 772380 811793 818639 863787 874569 832064 926114 1960621 2041429 1258132 1075626 694886 683364 823396 815561 854253 870551 895713 898942 996787 1003091 4997527 5170721 40.45 71.9 1
14:07:46 2024-01-25 650557 641964 204981 202999 322862 329528 331753 331412 214256 212485 259016 262734 301172 305100 4317826 4671623 6425637 6204658 1056418 1085227 289880 257024 267188 269004 298089 292287 290648 290705 206994 209008 729105 647446 1469445 1429111 436081 436661 635788 638330 792263 772380 811537 820382 864686 871605 835790 930182 1962014 2052587 1243923 1075626 693518 683921 823396 813182 853007 873013 895713 899603 995304 1003127 5016528 5166830 40.45 71.9 1
14:07:47 2024-01-25 651483 642870 206638 203007 322563 329528 333500 330911 212066 213153 258218 262769 301419 303841 4311673 4685635 6425637 6197428 1059568 1085264 290321 257420 267188 269004 297924 291794 290206 291732 206994 209008 708978 647446 1481483 1429111 436506 436353 635788 636520 792263 770157 811537 819801 864073 869155 836346 927505 1960584 2053533 1243923 1075626 693518 683884 822812 814016 852366 873013 895075 899603 993897 1003127 5009344 5140940 40.45 71.9 1
14:07:48 2024-01-25 650749 642235 207088 203003 322604 329030 331861 331448 212519 212485 258435 262891 300504 302647 4311535 4661667 6416312 6200234 1056700 1085264 289880 256989 267188 269004 301138 291904 290206 290705 206994 209008 719649 647446 1475050 1429111 436543 436661 635788 637877 792263 770157 811574 819801 864073 870379 835754 927468 1960621 2056633 1267550 1075626 693518 683921 823396 813218 853007 873013 895713 900962 996045 1003127 5018831 5140940 40.45 71.9 1
14:07:49 2024-01-25 651260 642235 206652 203608 322871 329030 333644 330947 212267 213153 258399 262927 301667 302435 4311673 4685635 6416312 6204658 1056023 1086841 290559 257782 267259 269038 299609 296931 290444 290705 207352 209043 716618 647446 1469797 1429383 436543 436666 634887 637877 792825 770428 813956 820382 862239 870379 837280 930185 1963408 2054055 1267550 1075925 693518 683921 823396 811458 853043 872745 895713 899603 996787 1005258 5018831 5155707 40.45 71.9 1
14:07:50 2024-01-25 651410 641289 206643 203546 322381 329635 332904 329911 212506 213153 257604 263663 301667 302187 4308460 4688228 6416312 6195286 1053419 1085264 289880 257060 268047 269004 296702 296215 289765 290670 207352 208828 715103 647446 1466839 1429383 436543 436661 634887 636520 792263 768176 811574 820965 862239 869155 838201 930185 1963408 2056596 1267550 1074322 692530 683921 823396 811458 853043 873013 895713 898208 996750 1000625 5018831 5155669 40.45 71.9 1
14:07:51 2024-01-25 651913 641743 206647 203647 322346 328675 332868 329680 212395 213153 258150 263619 301173 303190 4308460 4698232 6406986 6190869 1056908 1083690 289880 257024 268047 269004 297924 292050 289528 290635 207173 208682 714950 646523 1496726 1429383 436506 436661 633053 636520 793138 768176 811537 820965 862239 869155 835483 928862 1960621 2050623 1267550 1072466 692036 683921 821061 811422 853007 872397 894364 895843 993825 1005340 5023444 5140864 40.45 71.9 1
14:07:52 2024-01-25 652531 640304 206652 202968 322274 328640 332868 329609 212360 213082 258114 263137 300681 304025 4293943 4688229 6364623 6199708 1052016 1085190 289000 257349 268011 268116 297359 297183 287940 291964 207643 208322 716443 643562 1466088 1425334 437247 432836 631263 636520 790883 765627 811793 824470 864686 870524 834497 934945 1963399 2058320 1267550 1066342 692036 682606 819861 815524 855465 865510 889810 901117 998906 1009632 5032777 5159956 40.45 72.0 1
14:07:53 2024-01-25 648810 640309 207088 202968 321821 329404 331861 329377 212360 211785 257717 264789 299734 304778 4310638 4684516 6343962 6197428 1048980 1082082 288930 258179 267223 268116 297602 292050 288851 292197 207643 209008 705992 645601 1469242 1419156 436315 433102 631263 638172 790883 764541 814110 823299 861592 865555 838164 935612 1964804 2064203 1280983 1066307 694508 681808 816345 812570 859724 870479 886387 898171 1002561 1005340 5032857 5165694 40.45 71.9 1
14:07:54 2024-01-25 651132 640341 206053 202123 322453 329404 330858 329876 212032 212132 258221 263102 299315 305968 4311038 4636440 6369685 6199708 1047291 1082082 289404 257782 266964 268151 299609 292050 288816 291520 207643 209628 695541 647446 1486290 1414955 436315 435380 633053 640053 792009 765627 813919 820965 861592 873095 839391 934279 1964802 2064291 1284821 1069417 696902 682845 815308 813145 860335 865582 886387 899490 1005409 1007483 5018831 5140902 40.45 72.0 1
14:07:55 2024-01-25 650986 640790 207079 202299 323014 328409 331323 329911 212032 212465 258221 263102 299805 305534 4309097 4633681 6379010 6190329 1043331 1082082 290621 256953 267787 268747 296667 292159 288816 291520 206097 209008 705992 651156 1471313 1418149 437852 435624 632157 640016 788562 765627 818127 823299 856547 870524 844433 932949 1959200 2069010 1208213 1069691 697894 681808 817539 815524 857895 865510 888917 899618 1005225 1005340 4985559 5159956 40.45 72.0 1
14:07:56 2024-01-25 651132 640799 207084 203078 323925 328655 333915 329876 212360 212834 257969 263724 299805 304810 4307958 4614773 6383314 6197617 1037670 1080477 291613 256558 268424 268559 296702 292670 288719 290590 207643 208974 716618 653021 1470352 1424201 439092 433106 631263 638135 786250 765627 819913 823299 854696 870524 842434 932949 1956929 2071946 1252197 1072741 696494 682122 818119 818565 857895 865532 888917 897933 1006151 1005303 4976100 5159956 40.45 71.9 1
14:07:57 2024-01-25 645391 638463 207084 202759 322226 326661 333915 328348 212032 212465 257497 263689 299350 303657 4301606 4615900 6369685 6175177 1034708 1083771 289809 256163 268873 267708 296702 292877 287940 291379 207643 208974 704499 651156 1500103 1424201 439202 432944 631227 639238 785490 765084 818710 823299 854660 870488 843648 932912 1956929 2072057 1254917 1072741 694508 680672 816381 819764 857895 866369 888284 902255 1006151 1005303 4966640 5155934 40.45 72.0 1
14:07:58 2024-01-25 643538 638459 206647 202763 322453 327684 333879 326864 212519 211539 257136 263909 298897 302647 4296726 4537309 6369685 6180950 1034479 1083957 289809 256989 267787 267708 298541 291056 288614 291520 207643 209008 701513 650226 1485936 1425334 437558 432644 633951 640016 783813 765896 816347 818602 856547 875494 843048 926772 1953546 2053533 1265631 1078222 695911 678709 816381 820928 857895 863313 887856 904940 1004005 1001981 4910959 5141091 40.45 72.0 1
14:07:59 2024-01-25 645466 641244 206647 202444 322979 327648 331861 327923 212032 211539 258293 261462 299805 304520 4301606 4568509 6416424 6161893 1036188 1082082 289880 256163 267975 267708 297567 291431 289730 289752 207643 209008 699834 651156 1495988 1427356 437565 432800 636239 638172 784302 770391 818127 814983 855905 879734 842307 924940 1951338 2051777 1256035 1083609 695911 681155 819861 818565 855465 865756 890443 902255 1001828 998953 4905288 5141091 40.45 71.9 1
14:08:00 2024-01-25 645006 641253 206506 202617 323014 327383 332904 328614 212519 211680 257895 261497 299875 303405 4305233 4606306 6425637 6176542 1036654 1083653 290762 256199 268047 267708 299609 292050 289493 289717 206994 208974 704499 651156 1485371 1433447 437852 432800 636691 638330 783813 770428 816347 815020 857189 874172 841852 923624 1951338 2047376 1259873 1085155 694508 680672 821061 820346 852970 865145 894401 904259 1000331 1000962 4914721 5133445 40.45 72.0 1
14:08:01 2024-01-25 643554 641743 206212 203109 322979 327154 333879 327888 213143 211609 257930 263102 300716 300811 4299095 4608848 6430040 6176542 1041413 1082045 289590 256163 268424 267708 299392 292050 288816 289787 207317 208322 709911 648371 1468394 1436563 437852 432527 634400 636520 784020 770428 813919 818602 858439 874424 839156 926260 1949524 2044326 1266654 1081021 692530 678709 823396 820346 851088 863923 895713 904940 996839 999508 4923875 5150523 40.45 71.9 1
14:08:02 2024-01-25 643296 639820 206067 203113 321738 327189 333644 330081 212519 211750 257568 262918 299840 303091 4311571 4612767 6387865 6171572 1038775 1082233 289404 256163 268424 266593 299500 291742 288299 290670 207643 208177 707444 645408 1501004 1438603 437815 432423 633053 636520 784020 768140 813304 818602 859691 875494 838524 929094 1946526 2041429 1274479 1078716 690559 678709 823396 820346 851088 863923 895713 904567 995421 998764 4952173 5141091 40.45 71.9 1
14:08:03 2024-01-25 641915 638454 209941 203117 320539 327684 332904 328354 212689 211349 257533 262333 299805 304802 4299095 4615406 6387865 6185914 1040253 1082082 288527 256558 268424 272291 299500 291637 288921 290604 207643 208177 706179 641723 1465811 1437583 436506 432728 633951 636520 786287 768140 814110 816249 861628 874497 835446 927619 1950428 2038009 1238273 1078716 690559 678709 822812 818602 849847 866369 895820 903322 995421 999471 4967748 5131658 40.45 71.9 1
14:08:04 2024-01-25 641906 640419 209758 202471 320019 328445 331538 328391 212689 211053 257568 262333 298897 303616 4302163 4620481 6369685 6161930 1041808 1081279 287216 256773 267787 272291 299500 291225 287975 290409 207643 208647 716997 641723 1471790 1434466 436315 432118 633951 635618 787442 768140 811793 816212 862239 874785 832973 926260 1954149 2035119 1263711 1078716 690559 678709 821025 816175 850521 862931 894364 903238 995421 999508 4966361 5146513 40.45 72.0 1
14:08:05 2024-01-25 641772 639966 206067 202471 320054 329208 331072 329125 212326 211018 257568 262333 298897 303478 4299095 4615406 6388335 6180950 1044166 1082045 287216 256953 267188 266593 300507 290983 288614 290604 207643 208322 717755 641723 1471477 1429383 435695 432755 634887 636520 788599 768176 811216 816212 864073 871641 832973 926260 1954149 2035119 1275226 1075651 690559 680672 819861 816175 853007 864183 892421 902795 996005 1002418 4952173 5129741 40.45 71.9 1
14:08:06 2024-01-25 645116 638600 209655 202480 321097 329439 330571 329861 212032 210870 257966 262298 299315 303478 4289730 4618120 6379010 6180950 1048047 1080477 287975 257565 266741 267708 299464 290947 288851 290604 207643 208647 705992 642848 1467893 1427356 435695 432962 635788 638330 790320 769846 811793 816212 864686 874497 832383 927619 1957878 2035119 1248888 1075614 693518 679849 821061 813794 851726 865510 895247 900587 996005 1002492 4961605 5141091 40.45 71.9 1
14:08:07 2024-01-25 648441 639957 209682 202798 321097 330521 329715 331017 211998 211454 257966 261532 301421 305451 4295855 4621792 6388335 6180950 1051107 1082233 289000 256989 265923 268151 299500 290436 288702 290400 207643 208682 706179 645141 1476543 1427356 436315 436045 635788 638330 792009 770391 811793 818639 864686 875494 834227 927468 1953546 2041429 1263711 1074850 692530 681845 821061 814016 851087 865546 896565 901803 996005 1004062 4971037 5141091 40.45 72.0 1
14:08:08 2024-01-25 649632 639966 209829 202471 322036 330521 329715 329590 211998 211419 257604 261532 301149 303584 4292969 4621792 6392659 6181100 1052604 1082045 289404 256953 265923 268151 299428 290869 290082 290193 207643 208357 705992 644682 1490686 1427356 436315 435393 635788 637877 792263 769846 811793 817406 864686 873845 832064 926772 1954976 2041429 1267550 1074322 692530 682363 821061 813438 852224 865843 896565 901803 998259 1004062 4976100 5150523 40.45 72.0 1
14:08:09 2024-01-25 647265 638609 206067 202475 321584 330553 329894 329590 211705 211454 258001 261567 301494 302187 4289730 4621754 6388335 6176542 1051107 1079164 289000 256953 265923 268116 299924 290891 288856 290635 206097 208322 705992 645601 1462011 1427356 436315 436008 635788 636520 792263 770428 811793 817443 864686 872579 832064 926735 1954976 2039982 1267550 1072760 692530 681845 821061 813438 851582 870018 896565 901119 997549 1002492 4981074 5133558 40.45 72.0 1
14:08:10 2024-01-25 647228 638609 209646 202475 321488 328675 329787 329328 211412 211419 257604 261392 299386 301516 4283419 4601968 6369685 6171572 1050322 1079164 289000 256989 266110 267743 300244 290873 288606 290193 207643 208322 705992 643764 1478407 1425334 435695 433187 634887 636520 791140 769264 811793 816249 864686 873193 832605 929131 1949337 2035614 1239644 1072760 692530 680846 821025 813438 852224 870634 896565 899228 996152 1001782 4966640 5139935 40.45 72.0 1
14:08:11 2024-01-25 646546 639696 209646 202475 321821 329137 329787 328880 211852 211088 257604 261975 299595 301728 4283617 4608588 6369685 6175674 1050792 1078949 289000 256989 265515 267743 297602 290869 288781 290193 207643 208322 705992 643562 1457749 1425334 435695 435357 635788 637877 790020 769846 810638 816212 864686 875630 833789 926077 1949375 2035614 1243910 1075888 692530 681327 821061 814016 853007 870018 896565 899265 996189 1001782 4966640 5137882 40.45 72.0 1
14:08:12 2024-01-25 647329 640154 209651 202508 321627 327684 329822 329377 211378 211567 258150 261427 299805 301763 4289453 4633370 6388335 6172138 1050792 1080514 289035 256593 266181 268220 296702 291225 289325 289616 206097 208502 705992 647446 1476751 1426344 435859 436661 635788 637195 792263 769846 810350 819220 864686 874497 834534 927468 1955538 2047718 1267550 1072741 692530 681845 821061 811708 852224 872523 895924 900474 995409 1002982 4971316 5139935 40.45 72.0 1
14:08:13 2024-01-25 647789 638158 209486 202547 320776 327648 331561 329377 210760 211821 257462 261497 299805 302724 4283617 4648598 6378735 6161930 1052218 1080697 289958 256199 267188 268525 297816 291637 288413 289752 206132 208357 711964 645601 1486088 1425334 437558 436263 633053 636248 791140 765933 813530 820382 861628 873023 834497 928825 1955013 2049076 1267550 1071215 690559 682882 821061 811668 854725 873141 896565 898096 996189 1004168 4995024 5136269 40.45 72.0 1
14:08:14 2024-01-25 648710 638158 205489 202932 321025 327648 331359 327888 211412 212132 257030 262298 299350 302259 4292787 4673755 6376223 6198291 1052076 1079164 289351 255447 267000 272518 297924 292050 287940 289717 206097 207707 714950 641723 1482776 1424201 436936 432917 631263 635618 790020 765627 811793 820965 862239 871863 831475 930220 1955013 2050623 1267550 1066194 690559 682845 819861 811458 854725 871287 893293 895503 999022 1002982 4989917 5129930 40.45 72.0 1
14:08:15 2024-01-25 645915 638158 206100 202968 320499 330251 331359 327888 211886 211539 256599 262734 298897 302088 4283617 4688174 6350457 6172138 1046269 1079164 289942 256558 267537 272554 297426 292050 288779 290193 207643 207707 705973 641723 1486878 1420163 436936 432867 630113 636069 787711 765627 811793 820965 862811 870524 832064 931584 1955327 2053533 1265631 1063416 690067 679849 818699 813524 855942 871251 891382 898134 998185 1005148 4990520 5128948 40.45 72.0 1
14:08:16 2024-01-25 645036 636761 206245 202658 320050 327422 331126 326899 211412 211461 255951 263172 298897 302552 4280364 4654758 6321420 6179946 1047014 1079164 287443 256593 266925 266593 295840 291225 288865 291308 207497 208177 708978 642848 1483128 1418149 436315 432836 631009 637877 790020 762847 811793 823299 864686 865519 833279 932949 1960621 2058357 1249573 1063416 692530 679849 816381 811523 857748 871287 888693 898840 1002451 1002945 5004289 5133747 40.45 72.0 1
14:08:17 2024-01-25 645952 633687 206611 202754 320019 327648 329858 327888 213179 211609 256416 263575 298616 301728 4280364 4637564 6303178 6161968 1044391 1079164 289351 257024 266367 267336 296702 291225 287975 290564 207059 208404 701513 643764 1467796 1413951 436315 432872 631887 638172 790580 763458 811537 820965 861968 865803 835754 932949 1960599 2059545 1258989 1063551 694508 681845 814150 813868 860224 871287 886275 898134 1005100 1002945 4989917 5137530 40.45 72.0 1
14:08:18 2024-01-25 645952 636668 206607 201457 321021 327719 329858 327923 212881 211644 256811 262333 298372 303606 4283617 4603380 6351308 6181503 1042901 1078399 289351 256773 266332 267371 296460 291431 287975 290021 207497 209418 692556 647299 1458305 1410943 436315 435393 632783 638208 790020 764541 811574 820965 860712 870633 836976 931547 1959200 2058159 1257106 1066194 695911 681845 813540 813868 860872 871287 884940 898096 1005137 1002945 4988217 5126266 40.45 72.0 1
14:08:19 2024-01-25 645952 636929 206352 201176 321061 327154 329822 328649 211310 211785 256776 262115 298739 302683 4280364 4597856 6351034 6162773 1041413 1079164 289958 256199 265550 267743 297635 291225 287739 290021 207643 209383 680612 648190 1473404 1410943 437247 433016 631887 638208 788901 765627 813956 820965 858813 870524 838237 931584 1958501 2056628 1277145 1066652 695911 681327 811803 813868 859613 870018 883644 898096 1005137 1002909 4957181 5134645 40.45 72.0 1
14:08:20 2024-01-25 647329 637407 206067 201844 322783 325747 329894 328365 212881 211785 256776 262150 299034 302187 4280364 4608344 6351034 6162773 1040633 1078399 289809 255412 266403 268151 297816 291330 287940 290021 207643 208439 704499 649125 1475973 1410943 437160 436045 631887 639600 788306 765627 816384 820965 856920 870560 839464 932949 1955013 2065809 1267550 1066652 696902 681808 816408 816259 860220 868750 886238 900737 1007995 1003915 4954795 5132607 40.45 72.0 1
14:08:21 2024-01-25 646776 637561 205922 201835 322031 327496 331359 328738 211344 211821 256381 262333 298580 303699 4274265 4595072 6343962 6139886 1032034 1079164 288527 255377 268424 272291 297816 291637 288779 290361 207643 208079 705992 649297 1509794 1420163 437975 432118 630993 638330 784168 763458 817546 820965 853789 870524 841852 931584 1951375 2063932 1275691 1069691 693518 678746 816430 819825 858383 865720 886238 904755 1005100 1002492 4952639 5126897 40.45 72.0 1
14:08:22 2024-01-25 641234 636748 205927 201659 320771 326696 331574 325809 212066 211159 256381 263172 297992 301763 4270999 4557093 6345932 6162193 1027236 1079164 288930 255845 267152 268525 299428 290965 288779 290670 207351 208751 701513 647446 1472842 1420163 437558 430266 631710 638172 783056 765627 815076 818639 857225 873023 839391 928788 1951338 2050623 1265631 1072741 695500 677748 818174 820993 860220 863168 886238 904754 1002414 999581 4895043 5111611 40.45 72.0 1
14:08:23 2024-01-25 641519 637566 206357 201765 321996 325747 330858 327710 211852 211088 257533 261497 297957 302683 4277097 4538474 6379010 6152814 1033509 1079164 289404 256163 267152 272483 296667 288626 288921 290599 207497 208647 692556 650226 1457932 1424201 438181 432475 634887 638172 784302 768140 816310 815642 854660 874461 841254 926260 1948438 2047229 1263711 1078990 695911 680672 819648 818659 857772 866332 891457 902767 1001866 996681 4876991 5126530 40.45 72.0 1
14:08:24 2024-01-25 641097 638126 205493 202153 321996 327727 331359 327604 211818 211088 256776 261218 298932 302332 4270999 4587041 6397661 6143435 1032034 1079164 289844 255412 267188 272291 295840 291189 288369 288838 208818 208142 703006 649297 1481399 1429383 437815 432606 635337 636520 784168 770391 816310 816249 857189 872905 838795 923624 1947656 2041429 1259873 1080527 693518 678709 821128 820409 853474 864461 894006 904110 996152 998874 4894783 5115842 40.45 72.0 1
14:08:25 2024-01-25 640360 638245 205493 202540 321097 327727 331610 328683 211378 211088 256381 261532 298897 301660 4270999 4586623 6348574 6152814 1037707 1079164 288752 256199 267188 268336 297152 290331 288865 289506 207377 207349 704499 641265 1461741 1433447 437247 431099 633053 634680 784168 765896 811793 815941 860982 874461 833279 926260 1947656 2035119 1261792 1077456 690067 676926 823472 819825 850977 865720 894350 904571 994862 998167 4947721 5115842 40.45 72.0 1
14:08:26 2024-01-25 638418 638340 206103 202260 319047 327684 330679 325879 212032 210723 256776 261532 298444 302259 4274047 4596835 6359809 6152913 1038775 1079164 286946 256163 267152 268525 297359 290295 288779 289752 207643 207707 703006 639579 1468813 1429383 435931 431439 633053 634717 784265 765933 811793 815597 862202 871641 833789 925600 1947656 2032235 1240156 1075888 689576 680415 821128 818039 852298 866332 894006 902024 992593 998167 4938100 5113688 40.45 72.0 1
14:08:27 2024-01-25 638418 637243 205493 201664 319087 330521 330304 325844 211705 210429 256741 261497 297957 300811 4270999 4587549 6341709 6157798 1038877 1079164 286729 256558 266777 268525 297152 290295 288779 289616 207643 207962 704499 639579 1472503 1429383 435584 431403 633951 634717 784265 767017 810638 815597 862239 870992 833789 925600 1948760 2030795 1269469 1074322 689576 679933 820506 818039 852904 866369 894006 902676 992593 998874 4942940 5120446 40.45 72.0 1
14:08:28 2024-01-25 645952 638345 205493 202251 320535 328546 329181 327888 211018 211088 256741 260699 299795 303054 4274047 4611560 6366688 6152636 1050754 1079164 289585 255412 266367 267743 297606 290331 288378 289347 207643 207673 713644 643727 1456367 1423190 436315 435357 633053 635618 790580 765933 811793 818602 862239 873023 833870 926772 1951375 2045777 1267550 1071215 690559 685963 822885 811487 852298 865632 892905 895428 994666 1002492 4971563 5124549 40.45 72.0 1
14:08:29 2024-01-25 647789 638345 205493 202251 320535 328655 330822 327923 215062 211602 256741 261098 298862 302516 4270999 4636665 6360359 6152814 1050066 1079164 288527 255412 266367 267743 297924 290983 287940 288593 207643 207673 707485 643638 1463674 1424201 437558 435384 633053 636069 790580 767560 813530 818639 861592 873100 833906 926077 1951375 2044326 1265631 1071215 691030 685970 821128 811487 851088 865402 894006 895428 993220 1002492 4966642 5107858 40.45 72.0 1
14:08:30 2024-01-25 647789 637889 205493 201835 319801 328546 329894 327888 210110 211419 256381 260699 298897 302516 4280364 4636665 6360359 6152814 1050754 1078399 289942 255412 266367 267743 296446 290742 287940 288628 207643 207673 705992 643486 1466325 1423190 437558 435488 633053 636069 790580 767017 811793 818022 862239 873232 833279 926077 1949780 2047413 1265631 1071215 693518 686458 823472 811487 852298 865402 894006 895466 994630 1002492 4973923 5122226 40.45 72.0 1
14:08:31 2024-01-25 647789 636761 205484 201844 320736 329353 330822 327888 210726 211785 258784 261315 298932 302552 4270999 4645000 6348574 6162305 1044779 1076070 288492 255447 266964 272255 296769 291637 288865 288698 207643 207494 713457 641419 1470542 1420163 436936 432800 630817 634717 788901 765627 811793 820965 862239 870488 832027 930185 1955538 2047718 1267550 1065820 691030 684984 821128 814016 853511 871471 891457 895521 996152 1005488 4983298 5111611 40.45 72.0 1
14:08:32 2024-01-25 644852 635527 205349 202475 319912 328423 329822 326864 211052 211567 255200 261532 298027 300833 4270999 4655210 6322734 6157798 1044877 1077634 288233 256163 266332 272255 297924 291225 287931 290431 207497 207528 714950 640807 1458432 1420163 436315 432764 628925 635618 786560 763421 811216 822715 862239 865627 831439 932949 1956929 2050623 1269469 1061633 692020 682995 818756 814016 854725 868823 891457 898096 999022 1004401 5002506 5111536 40.45 72.0 1
14:08:33 2024-01-25 642189 635536 209610 201835 318927 327419 329359 325950 211052 210429 255951 263137 297506 302088 4259896 4594583 6304407 6152537 1040633 1076070 288505 256199 265515 272674 297606 290331 288865 290396 206913 208357 695541 644682 1461719 1410943 435695 432836 630817 637234 788901 761260 811500 820382 859691 865591 834497 932912 1956929 2053950 1239644 1062759 695500 684989 815234 813401 857895 870054 884902 895554 1001667 1003915 4973771 5111611 40.45 72.0 1
14:08:34 2024-01-25 645952 635531 209646 200954 320736 326696 328826 327393 211052 210906 256346 261497 297056 303657 4270999 4588530 6323372 6144301 1041413 1076107 288268 256199 265515 266593 297816 290331 288779 290564 206913 208357 698527 643764 1473680 1409942 435695 432836 631263 637721 788901 762340 813530 820965 859727 865555 834534 932912 1959714 2053950 1262991 1066307 695500 684458 815271 814016 857895 870054 884902 895466 1001667 1003054 4982245 5111611 40.45 72.0 1
14:08:35 2024-01-25 645036 635953 209651 200923 320807 327648 328826 327393 211378 211088 256346 261532 297506 302718 4270999 4598348 6332383 6152814 1041413 1077634 288947 256199 265923 272363 297924 290331 288779 290021 207059 208828 697034 645408 1458149 1410943 435584 432908 632157 638172 790020 763458 811537 820382 859727 870628 836383 932874 1958501 2054055 1260873 1066043 696494 684510 815234 811671 857895 870054 885865 897382 1003836 1003054 4954716 5111536 40.45 72.0 1
14:08:36 2024-01-25 645952 634902 205484 201071 321016 326696 328826 327852 210726 210906 258821 261532 297541 302683 4259896 4592425 6332383 6143435 1038372 1077634 289809 255412 266367 267708 297606 291303 288779 289616 207497 208032 703006 649120 1464130 1410943 438493 435393 630817 638172 786560 764541 815150 820965 856547 865803 839464 931584 1953546 2059816 1257954 1066414 697490 685483 815850 815753 857895 868209 884902 900700 1005299 1002309 4952481 5123242 40.45 72.0 1
14:08:37 2024-01-25 645952 635213 205484 201669 322031 327265 329858 326864 210726 211419 255987 261532 298036 303054 4261634 4589463 6339392 6144140 1030488 1077597 289585 254593 267259 272327 296978 291225 288576 290158 207497 207707 705619 649297 1479622 1419156 437934 432800 629407 636520 784168 763458 817546 820965 854057 865591 841852 932248 1951375 2064203 1248359 1072429 695500 680940 816467 816333 857858 866369 886238 902024 1002377 1000150 4928586 5096900 40.45 72.0 1
14:08:38 2024-01-25 636732 634639 205918 201944 320050 328191 330858 324863 211705 210429 255236 262918 297091 300847 4259896 4519690 6348499 6129405 1029828 1076107 289779 255377 266741 268525 297144 288590 288851 289752 207351 208322 699087 649297 1462064 1420163 436579 432764 634887 637721 784265 767619 816310 813831 854696 874785 839464 923624 1944890 2039982 1238273 1080418 696494 679933 818211 817495 855334 864461 890148 903073 1000442 993975 4863071 5096863 40.45 72.0 1
14:08:39 2024-01-25 638454 636761 204913 201419 321061 327265 330858 325879 211052 210464 256381 260876 298897 302516 4259896 4582001 6339745 6143435 1035491 1078399 287216 255412 267223 268525 300289 290331 288865 289506 207377 207349 694492 641723 1471433 1434527 436470 431853 633053 634717 784168 765896 811793 818331 860982 874497 834497 927731 1947656 2035119 1259873 1078877 691030 680120 823359 817222 851088 865720 894345 900453 993183 998240 4925391 5111799 40.45 72.0 1
14:08:40 2024-01-25 636728 636770 205928 201935 319051 327189 330589 325879 211886 210429 256776 261532 298444 302259 4264913 4598005 6351034 6144126 1037262 1079164 286994 256163 267152 272255 297152 290295 287103 289752 207643 208032 704499 640042 1470539 1429383 435894 431474 633053 634717 784302 767017 811793 815634 862239 871641 833789 926297 1957199 2029320 1267550 1078107 689055 679969 820442 816333 852904 866332 894006 902668 990372 997257 4928586 5082356 40.45 72.0 1
14:08:41 2024-01-25 642258 636807 205315 201519 320054 327419 328826 327393 211052 210100 257320 260699 297434 302552 4259896 4598699 6351034 6143435 1048028 1079164 288194 255412 265479 266593 297816 288748 288378 291221 207497 207673 705992 643562 1465081 1420163 436936 435393 634887 636520 790580 768140 811793 818022 864073 874262 832064 926114 1949337 2035651 1242040 1073036 692515 684723 821025 811634 851088 870054 896113 895466 994777 999444 4953575 5110231 40.45 72.0 1
14:08:42 2024-01-25 646132 636275 205021 201876 320054 325747 328560 327658 210726 210464 257306 261098 298514 303091 4264913 4606116 6357456 6139054 1049256 1077634 288089 255412 265550 267336 297396 288662 288115 289348 207643 207673 704499 643562 1483656 1420163 436238 435429 633053 636520 788901 767596 811570 818639 862202 874257 833316 926114 1945805 2044326 1265631 1072556 692020 684510 821025 811022 852298 865501 894787 895521 994777 1000187 4961911 5108153 40.45 72.0 1
14:08:43 2024-01-25 645943 636663 205342 201519 319535 328191 329591 327393 214831 211602 256346 260699 298027 300906 4261634 4630079 6329634 6144042 1044391 1075929 287888 255412 266367 272220 297086 291225 288779 289528 207643 207349 713457 641723 1471319 1420163 436315 432836 631263 635618 788901 765097 811793 820965 862239 870633 832064 930185 1954149 2047413 1267550 1064482 691030 682606 819861 811671 853511 865402 894006 895466 993861 1003127 4988027 5096937 40.45 72.0 1
14:08:44 2024-01-25 644650 636663 205310 201870 319087 328191 329822 325915 211086 211102 255200 261567 297992 300911 4264913 4655210 6304407 6148426 1044742 1076070 287792 255984 266367 272291 297396 290860 288178 290396 207351 207349 711964 640807 1464328 1416140 436005 432836 628517 636069 788901 762884 811793 820611 863461 865560 832064 934229 1955013 2052538 1247690 1061370 692515 680635 816467 814016 855354 868823 891180 898059 996713 1003127 4990371 5113876 40.45 72.0 1
14:08:45 2024-01-25 642510 631141 205350 202329 319122 326925 329858 325915 211052 211025 255200 262769 299886 303724 4257174 4592275 6276170 6126777 1041413 1077634 287216 256199 265586 272255 297816 290295 288996 290564 206768 208357 707112 642848 1475774 1409942 435695 432872 629480 637234 788901 762341 812951 820965 860982 865596 835754 934229 1955013 2055460 1249573 1063466 695001 682606 814113 814016 859724 870054 885963 897419 999687 1001674 4988027 5113876 40.45 72.0 1
14:08:46 2024-01-25 643638 634748 206071 200611 319830 327684 328826 329111 210726 211137 255951 261497 296849 302222 4260048 4583333 6330454 6139054 1031463 1079164 289000 254593 267000 272327 296978 291225 288865 289607 207351 207707 701513 649297 1460863 1418149 437852 433066 629443 637877 783813 763458 818510 820965 853454 865627 841254 931450 1945805 2064759 1234506 1069498 696998 680562 816430 816333 856531 866296 888805 900760 1003947 1000114 4935957 5111799 40.45 72.0 1
14:08:47 2024-01-25 641845 636263 205489 201484 320019 326803 331323 325844 210726 211680 255916 262080 297056 301759 4255303 4537573 6313732 6146770 1026166 1077597 289000 255377 266706 268525 297152 288676 288779 290564 207059 208287 698527 646984 1456506 1420163 437247 431668 632605 638135 783255 765627 816036 817369 857152 874257 839428 928775 1943683 2046161 1242040 1075626 696998 676055 815850 818418 858383 861233 890073 905289 999577 996828 4874062 5113546 40.45 72.0 1
14:08:48 2024-01-25 642147 636552 205919 201176 321061 327727 329822 328145 211344 211102 257172 260267 297714 302688 4264610 4573636 6378513 6134057 1033509 1078362 289404 255163 267188 268525 297144 290304 288996 288601 207643 207315 708978 646448 1489637 1429383 437815 432500 633053 635618 784168 769264 813882 815597 857189 874424 836976 924796 1938161 2036862 1264698 1080418 693012 677565 821025 818381 851088 862486 895214 904221 993330 997533 4909090 5093042 40.45 72.0 1
14:08:49 2024-01-25 636502 634684 205484 201800 318788 328423 330822 324863 211671 210878 256741 261462 298036 302088 4259896 4578264 6332383 6134057 1038775 1079164 286946 256199 266332 268525 296702 288590 288671 289752 207643 207997 703006 639892 1479998 1423833 435386 432046 633951 635618 786398 767017 811216 814983 864073 874497 833789 927446 1949449 2030452 1253339 1075691 690954 678599 819960 816333 854725 866332 895006 899581 993367 997257 4933934 5113650 40.45 72.0 1
14:08:50 2024-01-25 644122 636663 205484 201492 320014 327154 328295 329614 210726 210772 256776 260664 297957 302516 4259896 4608551 6359809 6134057 1049219 1077597 289000 255412 266145 267743 297396 290395 290341 288803 207643 207997 705992 643562 1460704 1421804 437558 436316 633951 636520 791140 768140 814110 819801 862202 875494 834497 931592 1949300 2052108 1267550 1074090 693012 684547 821025 811634 852904 871287 895237 897531 994777 1002346 4966640 5108153 40.45 72.0 1
14:08:51 2024-01-25 645854 636663 205336 201840 320050 328191 329822 327322 210726 212204 256346 261280 298862 302411 4256846 4652549 6313049 6143435 1044391 1077597 287181 255412 266332 268902 297816 291189 288174 290635 207497 207673 711964 640807 1472187 1420163 436315 432800 629370 636520 788864 763421 811793 823299 863461 865605 832653 934229 1955013 2055460 1271388 1062925 693012 681601 818211 815173 855942 870054 891180 899453 997456 1005970 4985343 5082319 40.45 72.0 1
14:08:52 2024-01-25 642079 636953 206071 201814 319047 328509 329555 326864 211198 211173 256561 263102 297056 303594 4250410 4576395 6312403 6134057 1039150 1076033 288527 256558 265479 266559 297816 290331 288671 289607 207351 208647 685091 646523 1455658 1408432 436315 435357 632157 638172 790020 765627 811537 820965 859691 871790 837570 932819 1955013 2058856 1258989 1066376 696498 684061 814113 814016 860335 870670 885926 898265 1005409 1003091 4939486 5111799 40.45 72.0 1
14:08:53 2024-01-25 645878 635531 205493 201488 321056 327242 328791 327888 210726 211208 256346 262115 297957 302688 4256846 4570169 6322734 6134057 1026128 1076033 288798 255377 268011 268525 297698 291316 288337 290396 207497 207673 701513 645601 1461169 1420163 437779 431439 630817 638330 784168 764541 816347 820965 854696 873023 841254 930747 1946489 2055460 1243923 1071791 695001 677565 815271 818418 857821 863741 887226 905052 1002561 998702 4917119 5102420 40.45 72.0 1
14:08:54 2024-01-25 636658 637407 206067 201484 320050 327400 329822 324828 211705 210513 255951 262699 297928 303809 4250410 4497891 6351034 6134057 1030563 1078399 288930 255377 266706 268902 297924 288590 290377 289717 207497 208682 695541 648371 1455707 1420791 437558 432795 634437 638172 785840 765896 816347 815597 855942 871605 839464 924796 1938161 2046161 1240156 1078484 696498 678635 818211 817495 857162 865036 891180 901539 999650 995418 4860605 5098781 40.45 72.0 1
14:08:55 2024-01-25 640351 634866 205344 201805 321025 327496 329858 325844 210726 210842 256346 260301 298027 302516 4247714 4560554 6330303 6134057 1035491 1079164 288054 255163 267188 268525 297816 288662 288996 289752 207351 206451 687580 641723 1489803 1429383 437224 431677 632605 634717 783813 765860 811265 817406 860336 875498 835717 927446 1944890 2039764 1252197 1078484 689055 677565 823359 819825 851088 864425 895563 902218 993367 998240 4928910 5095146 40.45 72.0 1
14:08:56 2024-01-25 637577 635790 205480 201809 318534 328191 330858 326577 211378 210589 256346 261462 297714 301234 4252268 4575632 6332383 6134057 1037999 1079164 286611 256163 266929 268525 297635 288626 288671 289312 207643 207673 705432 639892 1486181 1426067 435695 431542 633951 635618 784265 767017 811793 816212 864073 874424 833789 924796 1949589 2033966 1247690 1076165 689055 678599 819960 817495 853511 866296 895363 899581 992663 997293 4930060 5096896 40.45 72.0 1
14:08:57 2024-01-25 639500 634829 205489 201840 319051 327684 328791 327573 211378 210589 256741 261462 299795 303091 4252268 4590303 6330341 6134057 1047686 1079164 288089 255447 265550 267708 297816 290295 287975 289347 207643 207673 705992 643562 1465204 1420163 437247 436263 634400 636520 790580 768140 811518 818602 864073 874257 833906 930182 1951501 2046161 1243923 1074219 692020 682606 821025 811597 852298 870670 895675 896892 994777 1000150 4947721 5100547 40.45 72.0 1
14:08:58 2024-01-25 645463 634861 205340 201668 319535 328423 329822 327888 215097 211250 256705 260664 298897 302088 4260010 4645187 6322401 6139054 1044391 1079164 287391 255949 266332 272255 297816 291742 287729 289717 207351 207315 713457 639892 1479659 1419156 436936 432998 629407 635618 787675 764541 811518 823299 863461 870760 833789 934191 1949076 2052538 1243923 1070062 691030 680635 819960 815753 855942 868823 892345 900925 996713 1005970 4975674 5104201 40.45 72.0 1
14:08:59 2024-01-25 643321 631222 205493 202118 319051 326661 329822 326864 211052 211053 255200 263137 298000 302088 4255303 4582923 6295082 6143435 1038372 1076070 287216 255412 265515 272483 297924 290331 288779 290361 207059 208647 697034 643764 1454785 1408943 435695 432885 631263 638172 790580 763458 811537 820965 860945 870628 836976 932781 1954789 2058893 1260873 1066156 695001 682606 814113 813364 860335 870670 886112 897531 1002561 1003127 4971316 5099064 40.45 72.0 1
14:09:00 2024-01-25 647521 631249 205484 200576 320054 328009 328560 327393 210726 211208 255987 261497 297506 302187 4256846 4569880 6323058 6134057 1033471 1078399 289880 254949 266964 272327 296978 291189 288635 290158 207351 207707 703006 649297 1471527 1417757 437852 432872 629480 638784 786560 763458 818127 823299 854660 870524 841852 933448 1949225 2067700 1239921 1068735 696498 681601 816467 817495 857784 866369 889910 896621 1003984 999508 4925391 5109140 40.45 72.0 1
14:09:01 2024-01-25 642157 631294 205484 201844 320019 326803 330858 325879 211052 211243 255200 262115 297749 301759 4247714 4533915 6313732 6134057 1026543 1079164 289000 255412 266777 272220 297152 288721 288779 290396 207059 208212 697034 647446 1480942 1419156 436506 432100 633053 638172 784168 764778 816347 817406 857189 873193 841254 930220 1951328 2052182 1242040 1075037 696998 677565 816467 819543 857784 862522 890545 904903 999650 996120 4881882 5104201 40.45 72.0 1
14:09:02 2024-01-25 636511 634857 206062 201176 320764 327727 329822 325915 211344 210218 256776 261280 298000 304346 4247752 4518968 6369685 6124678 1029094 1078399 289642 255377 266777 272291 297816 288631 290787 289347 207351 208357 700954 649297 1460795 1421804 437906 432800 635788 638208 784302 769846 818127 815597 855942 879734 841852 924796 1948667 2046161 1261792 1080452 696457 680599 819960 817765 855942 865647 891473 902293 999650 998244 4868998 5100547 40.45 72.0 1
14:09:03 2024-01-25 636511 635799 205200 201844 320535 327265 330858 325879 211378 211173 256346 261532 298444 301234 4244676 4568978 6339505 6134057 1040116 1079164 286746 255447 267188 268525 296632 290331 288865 289607 207643 207707 703006 640807 1505456 1429383 436315 432082 633053 635618 784302 767017 811793 816249 863461 872941 833279 927446 1943497 2035414 1263711 1075702 691030 678599 821025 818659 853511 867595 895540 898645 992663 999508 4912484 5096896 40.45 72.0 1
14:09:04 2024-01-25 636732 634902 205493 201488 318560 328974 329324 325879 211886 210513 256811 261532 297506 302045 4244326 4581670 6332383 6134057 1044914 1078127 287888 256199 265515 272447 299448 288590 290377 288873 207643 207707 707112 640349 1481614 1421804 435695 432903 634887 636520 788901 769264 811216 816249 864686 871641 833789 928813 1955013 2033966 1231882 1073853 694005 682085 821025 815753 853511 865510 894126 894116 995483 1002382 4934790 5082356 40.45 72.0 1
14:09:05 2024-01-25 643173 635723 205493 201664 320019 327437 328560 327923 210726 210842 256776 260881 297957 302088 4247714 4602005 6341709 6134057 1047686 1077362 288194 255412 266332 267743 296589 290422 290787 288873 207643 207673 707485 643562 1478972 1420965 437558 436661 633951 636520 791140 768140 814110 819801 862239 874257 834534 928718 1946265 2046161 1259873 1071140 692515 684547 821025 811597 852904 865546 894800 895843 994777 1004627 4952464 5108153 40.45 72.0 1
14:09:06 2024-01-25 645952 635719 205196 201668 319566 327205 329324 327128 210144 211907 256346 260734 299759 302197 4250410 4645937 6313732 6143435 1044391 1079164 287216 255447 266367 272255 297816 291225 287751 289752 207351 207673 714950 640349 1455899 1417757 436315 432872 629407 636520 788901 763458 811793 822354 864686 865681 832064 934191 1957579 2055460 1247690 1061483 692020 682085 818793 815173 856568 865510 890207 898303 998942 1008072 4981784 5096900 40.45 72.0 1
14:09:07 2024-01-25 641734 634603 206067 201523 318823 328509 329324 325950 211052 211208 256346 263137 297056 303128 4250410 4578264 6312403 6134057 1039928 1076033 288527 256163 265515 272434 298600 290331 288707 289607 207643 208682 683598 646984 1472469 1408432 436315 436008 632157 640053 790020 765627 813956 820965 860982 871790 838832 933486 1956183 2058893 1258989 1066451 696457 684061 814692 815173 861558 865600 886112 894079 1002977 1002982 4934790 5096975 40.45 72.0 1
14:09:08 2024-01-25 645036 634634 205493 201207 321061 326974 328862 327623 210726 211243 255951 261532 297749 302724 4247714 4563625 6313732 6134057 1026128 1076070 288798 255412 268047 268336 297816 291316 288576 290193 207059 207997 703006 645527 1482213 1418149 437852 432423 629443 639238 784168 763458 818747 820965 854696 873023 841852 931450 1949076 2063291 1265631 1069617 695001 678599 816430 818999 860335 865145 888008 905052 1002561 1004811 4910099 5104511 40.45 72.0 1
14:09:09 2024-01-25 636732 631213 209316 201523 320054 327473 329894 324863 211998 211025 255951 262953 298000 300847 4244326 4495276 6341709 6129682 1032034 1076070 288728 255377 266367 272255 300094 288554 288743 290193 207497 208647 689570 648371 1458674 1417757 436506 432836 634400 638208 784265 765896 816384 817406 856583 871605 841852 930736 1951469 2052108 1242040 1078107 696494 678562 818793 819825 857176 865145 890207 904940 1001866 998953 4853666 5102420 40.45 72.0 1
14:09:10 2024-01-25 639161 634929 205927 201202 321025 327727 329894 328109 211378 211285 257388 260699 298072 301728 4235541 4540290 6379010 6120310 1029094 1078399 289809 255412 266777 272255 297816 290427 290377 288838 207643 208032 700020 648834 1469141 1426067 437852 432836 636239 638330 784265 770428 818165 816212 857225 874605 841254 928617 1948532 2042353 1238273 1081259 695001 680080 821025 818418 854725 865145 892854 903615 998911 991647 4867962 5097237 40.45 72.0 1
14:09:11 2024-01-25 637480 634893 204908 201844 320539 327265 330858 328182 211378 211137 256346 260734 297992 301984 4252268 4566626 6323058 6129682 1035491 1082594 287181 255447 267223 272220 296667 288662 287103 289752 207351 207707 704499 640807 1456737 1429383 436936 432330 633053 635618 785968 767596 811265 818022 862239 872905 834497 929991 1949828 2034558 1265631 1077338 689055 678082 822775 818659 850485 864828 895713 901614 994713 997257 4915992 5087969 40.45 72.0 1
14:09:12 2024-01-25 636460 634897 205489 201844 318828 327684 329858 325879 211412 210148 256596 261532 297992 303128 4247714 4581030 6339505 6129682 1047052 1078399 288089 255412 265108 267743 295840 288662 288518 288799 207643 207673 704499 643562 1471000 1420163 436315 436263 634887 636520 791140 769301 811518 818696 863141 873845 833906 929954 1953620 2038009 1267550 1072741 693012 684547 821025 813979 851726 865704 895820 899729 996005 1001601 4947721 5104511 40.45 72.0 1
14:09:13 2024-01-25 645680 635835 205489 201875 319794 328191 329359 327923 210110 211088 256741 260301 298027 301832 4252268 4633370 6323058 6134057 1043646 1079164 288054 255412 266367 272291 296726 291655 288779 289787 207643 207349 716443 640807 1459692 1420163 436162 432967 630817 636520 788864 765627 811793 822972 862531 872406 833906 935495 1954789 2053050 1243923 1065691 692020 682569 820544 816333 855465 865582 892822 896354 1000368 1005970 4971128 5104511 40.45 72.0 1
14:09:14 2024-01-25 641960 631213 205480 202157 318828 328655 329324 325950 211378 211025 255236 262953 297749 301874 4256695 4589613 6258249 6144121 1041413 1077634 287216 256593 265958 272327 297816 290331 288707 290564 207059 208357 698527 641859 1456331 1408432 436005 432908 629480 637721 791140 763458 811537 823299 862239 865627 835754 938186 1954789 2056412 1262756 1063416 695001 682606 815850 814594 857895 870551 888008 896991 1004720 1003091 4961561 5108266 40.45 72.0 1
14:09:15 2024-01-25 645499 631218 209718 200576 319794 326661 328826 325950 210760 211208 256346 261532 297056 302435 4247714 4563511 6323058 6129682 1031997 1076070 289880 254593 266741 272327 296978 291189 288865 289752 207351 207707 703006 649297 1483548 1416140 438512 435362 629480 638135 786560 764541 818784 822390 855942 870560 844732 936801 1949225 2065228 1234506 1068735 696494 682569 817629 816333 857895 865582 887694 896658 1005225 1001601 4926727 5102556 40.45 72.0 1
14:09:16 2024-01-25 641616 631249 205493 201699 320054 326803 331359 325915 211052 211279 255236 262333 297541 301832 4247752 4530365 6313732 6125311 1023632 1077634 288597 255447 266554 271837 297187 288721 288779 290917 207059 208357 692556 646523 1453709 1418149 436543 431778 633053 638208 784168 765355 816384 819801 857262 872579 842138 931364 1943460 2047192 1242040 1072741 696498 676570 816430 820198 857895 863923 887601 904940 1004005 996828 4863071 5095267 40.45 72.0 1
14:09:17 2024-01-25 637967 634897 205493 201202 321048 327496 329591 327609 211052 210842 256811 260301 297541 302688 4240160 4540290 6369685 6115946 1030563 1077634 290321 255377 266964 272327 297816 290368 288168 288400 207643 207707 701513 648371 1482304 1425334 437888 432836 635788 638330 784168 770428 818165 815057 857189 874208 839206 927950 1947278 2038009 1238273 1081259 695001 680080 821025 818418 853007 863923 894163 904604 999687 991611 4867367 5091513 40.45 72.0 1
14:09:18 2024-01-25 636732 631249 205489 202480 319785 327496 330893 325844 211412 210878 256381 261532 298479 301198 4235579 4570029 6321269 6129682 1038036 1079164 292636 256593 266777 268525 296737 288662 286963 289752 207497 207707 704499 639435 1463077 1425334 436315 432459 633988 636069 786634 768176 811793 816249 864686 874785 834864 933131 1949225 2028789 1271388 1075803 691030 679598 820988 818076 853007 865474 894763 903238 994006 998702 4915547 5087969 40.45 72.0 1
14:09:19 2024-01-25 640373 635567 205489 201703 319601 327154 327870 327393 211378 210583 256776 261063 297957 302516 4235503 4596381 6344037 6134057 1047381 1079164 288492 256128 266929 267895 296309 290947 288518 288799 207643 207673 707485 643102 1452606 1420163 437558 436661 633053 636520 792263 765896 814110 820965 863461 875494 839107 932662 1954789 2048165 1267550 1071026 693012 685520 823359 813942 852933 871849 895545 900474 999022 1005933 4963082 5102420 40.45 72.0 1
14:09:20 2024-01-25 645952 636470 205489 202126 320019 328655 329822 325915 211052 212168 256310 261497 298409 300833 4256339 4637376 6285379 6134057 1044391 1079164 287853 256163 266706 266559 297563 290336 288563 290635 207351 207707 705992 639892 1473227 1414468 436936 432958 629443 638330 791140 764541 813530 824175 864686 865591 837242 939535 1957579 2055969 1251456 1061828 693012 682569 818174 815753 857895 865546 888831 899870 999613 1005970 4976156 5093042 40.45 72.0 1
14:09:21 2024-01-25 640753 631105 206062 201207 318569 328582 328791 325915 211344 211173 256310 262699 296158 302981 4240923 4564219 6294158 6124678 1038372 1076033 288930 256163 265515 267708 298600 290947 288671 289752 207643 208793 672136 647446 1475047 1407429 436936 436008 632157 639600 790580 765627 815076 820965 860945 873023 842138 935456 1957579 2056412 1258989 1066451 696998 684547 815271 815173 860946 865546 887376 900549 1005409 1003091 4925054 5098866 40.45 72.0 1
14:09:22 2024-01-25 642722 631249 205489 201492 321025 327959 329288 329344 211018 211468 256346 261497 297928 302981 4248961 4560244 6322401 6124678 1024668 1076033 288492 255377 268011 267771 297816 290742 288454 290599 207643 207997 701513 644484 1465976 1419156 437779 431439 631263 639238 784168 764541 818435 820965 856547 874257 843340 932624 1953583 2053050 1263711 1069579 694508 678525 816430 820928 857895 863923 888917 905993 1005409 1000114 4896533 5093042 40.45 72.0 1
14:09:23 2024-01-25 636465 631222 206071 201133 320019 327727 329822 325879 211344 209702 256741 261497 297021 303988 4239582 4495475 6369685 6115299 1029094 1076033 289404 255341 266741 269235 297816 288734 288378 288803 207643 208142 695541 648371 1475672 1420163 437779 432800 636239 638135 784168 769264 819638 815597 857152 874533 841593 927246 1947138 2037972 1261792 1078877 696494 680525 821128 818492 855465 865145 891747 906545 999613 996828 4859108 5089409 40.45 71.9 1
14:09:24 2024-01-25 640555 634866 204976 201844 320539 327496 330858 325809 211378 211053 256525 261497 297992 299947 4242903 4569791 6310769 6124678 1035491 1076033 287090 255412 267223 268336 297671 290295 288779 291776 207643 207997 703006 640349 1462858 1429383 437510 432177 634400 636520 786524 769264 813426 816249 863787 874569 834827 928718 1948764 2033113 1255223 1075803 691543 682297 820988 816102 855465 865474 893727 903872 996189 1000150 4913662 5093042 40.45 72.0 1
14:09:25 2024-01-25 644016 634825 205489 201805 320019 328423 328791 327888 211344 211053 257816 260699 297992 301509 4248961 4618120 6341105 6134057 1044391 1075997 288063 256163 266929 272291 295821 291637 288779 291303 207643 207673 713457 641723 1486088 1420163 438493 435434 632157 636520 791140 765896 814110 823299 864686 874257 837242 934229 1960946 2052686 1243923 1066451 690559 685247 820988 814016 855465 872397 892693 897947 998125 1007395 4992945 5102420 40.45 72.0 1
14:09:26 2024-01-25 640300 631213 205913 201844 318784 327154 329555 326829 211344 211088 258821 263137 297964 302625 4248961 4570882 6286123 6134057 1039854 1074472 289351 256593 266110 266559 297606 290742 288779 289616 207059 208974 686584 645408 1470996 1408943 436278 436008 632605 638208 791140 765627 813919 820965 862239 873100 839742 934229 1960486 2056448 1249573 1065319 696494 685520 815850 814016 860335 865582 886387 899265 1005409 1004511 4929030 5098781 40.45 71.9 1
14:09:27 2024-01-25 644085 631330 205493 201624 321769 327265 329555 327587 210726 211419 255951 261497 298109 302516 4245931 4560554 6312177 6121893 1025435 1074472 291048 256199 267975 267771 297707 290983 288373 290635 207351 208322 701513 645408 1479808 1419156 436815 432046 631009 638172 784168 765627 816310 820965 859083 874334 842138 934229 1955987 2053050 1243923 1072315 696494 679003 816430 820928 860335 863923 888284 907135 1004696 999444 4891646 5093042 40.45 72.0 1
14:09:28 2024-01-25 635829 636470 209651 201266 320535 327727 329822 325879 211344 210065 256776 261497 298036 302187 4242903 4516123 6366688 6120310 1029094 1074472 291728 255341 267152 269424 297816 290295 287940 288943 207377 207707 706366 648371 1455204 1425334 437911 432800 635788 638330 784168 770428 818127 815941 857225 881018 844732 928693 1949449 2043401 1238273 1081992 694508 679487 821025 819690 854216 865145 893091 908253 998162 991647 4852937 5093042 40.45 71.9 1
14:09:29 2024-01-25 636267 631222 205489 202124 319535 327265 330858 325879 211378 210758 256346 261275 299795 300736 4235503 4566333 6325935 6124678 1037225 1076070 286711 256558 266929 268525 297816 288626 288865 289304 207377 208177 710471 638979 1459476 1425334 436315 432498 634887 636520 787154 769264 811793 819492 864686 877833 836647 928056 1955987 2034152 1271388 1075803 690559 679561 821128 816138 853007 865537 893843 901772 994777 1000150 4926133 5093042 40.45 71.9 1
14:09:30 2024-01-25 641923 634866 205484 201869 320054 327383 328791 327852 211378 210394 256776 260881 297957 302516 4247828 4605684 6345932 6124401 1047724 1077597 291048 255377 265515 268151 297144 290295 288413 288873 207643 207673 704499 643562 1477827 1420163 436470 436747 635337 636520 791701 770610 811574 820382 865299 875348 839742 932857 1957380 2049769 1243923 1072704 693518 684288 823359 814016 853007 872397 896565 900943 998461 1003127 4957181 5102420 40.45 71.9 1
14:09:31 2024-01-25 645685 634870 205489 201844 319794 328655 330589 327888 210110 211715 258675 261098 297992 302088 4249237 4645937 6294121 6134057 1043646 1076033 287831 256163 266741 266559 297816 291637 287931 290158 207643 207349 713457 639579 1453127 1418149 437558 432836 630334 636520 790020 765627 811793 824138 865913 873770 837242 939782 1958775 2053050 1269469 1063379 692530 684547 819960 813721 856071 865582 891307 896695 999613 1007395 4985683 5095230 40.45 71.9 1
14:09:32 2024-01-25 643855 631213 209669 201176 319087 327154 329057 326864 211378 211053 258381 261497 297928 301728 4235503 4578740 6313732 6124678 1038137 1072914 290026 255412 266110 267708 296978 290983 288865 289514 207497 207997 703006 647260 1464083 1408943 438806 436661 632157 640053 788901 765627 818127 823299 859691 873770 841630 936906 1967000 2062296 1254516 1066451 697490 686495 816430 814334 860335 865591 889038 900657 1004397 1003127 4929500 5095146 40.45 72.0 1
14:09:33 2024-01-25 642036 631182 205489 201492 320019 324929 330858 325879 211018 211419 258381 261532 298109 302088 4236857 4524321 6304407 6115299 1025435 1072914 288671 255412 266777 268525 297152 288590 288865 290599 207059 207707 701513 645408 1484791 1416140 438493 431474 633053 638172 783612 765627 816347 819801 857262 875512 842138 931487 1961391 2048165 1243923 1072704 696494 678562 816430 820928 857895 863923 888693 904572 1003984 999838 4850833 5085780 40.45 71.9 1
14:09:34 2024-01-25 636732 631258 205484 201001 320045 327727 329822 325879 211052 210429 257320 260664 297928 303442 4236857 4550460 6369161 6110938 1031298 1074472 289809 255163 266964 268525 297816 290404 288779 288190 207643 207673 704499 646385 1468212 1427356 440058 432800 635788 637877 784168 770428 817509 816249 859691 880671 842138 928888 1943571 2038899 1257954 1081189 694013 680562 822775 819727 852970 865145 896565 906554 996189 997257 4882296 5082155 40.45 72.0 1
14:09:35 2024-01-25 635829 631222 205489 202471 318823 327496 330589 324898 211378 210394 258307 261315 297056 299488 4236857 4566333 6313732 6120310 1038775 1076033 286833 256558 266367 268525 297671 288590 288779 289312 207497 207673 703006 638067 1478267 1423190 436315 432527 634887 636520 786560 769301 811793 816249 862495 879804 836052 928718 1955088 2028752 1253339 1075803 690559 682060 820951 816138 854859 865699 895247 900713 994777 1000150 4916189 5089409 40.45 71.9 1
14:09:36 2024-01-25 641734 635567 205489 201728 320050 326925 327834 327623 211052 210429 256776 260916 298072 302625 4236857 4599575 6323058 6124401 1047381 1077597 290905 255412 266741 267336 296309 291225 288779 288803 207643 207673 707485 641723 1470130 1420163 436162 436661 632605 636520 791140 767243 811537 820965 864073 875389 837876 933524 1955987 2043804 1267550 1066156 692036 682348 822812 811708 853007 871781 896565 899781 993825 1003127 4957127 5093042 40.45 71.9 1
14:09:37 2024-01-25 644085 635531 205349 201935 319051 328191 329591 325915 211198 211785 255200 261098 297957 300948 4235503 4624152 6289935 6129682 1044391 1072951 288752 255412 266332 272255 297816 290331 287841 289938 207377 207349 708978 639435 1484791 1416140 436936 432872 629443 636520 790020 764541 811793 823868 864686 873150 837242 935387 1958775 2053050 1245806 1061828 692036 681051 818699 813182 856679 865645 891344 900526 998869 1007395 4961749 5093042 40.45 71.9 1
14:09:38 2024-01-25 638454 631141 205520 201173 318569 325747 328826 325915 211198 211053 255951 262913 297021 300870 4236857 4560357 6304407 6115299 1036466 1072914 289809 255412 265550 272518 298284 290399 288779 289514 207377 207962 705992 647446 1496534 1406946 436543 436393 631710 640053 788901 765627 817546 824138 859691 873770 840995 936235 1954864 2056448 1269469 1064558 696494 684061 815308 813757 860335 865510 887133 903764 1005855 1004547 4915992 5093042 40.45 71.9 1
14:09:39 2024-01-25 642221 631186 205484 201305 320539 326803 328862 326864 210076 211053 255951 261315 298036 302088 4236558 4537460 6304407 6115299 1024705 1072914 290495 255412 267223 267771 297658 290778 288337 290396 207377 207707 701513 643562 1493446 1416140 437506 431533 630817 637684 784168 765084 816347 820693 857225 874693 843340 934229 1953205 2047192 1242040 1069498 694508 677074 815308 819764 857895 865145 888655 907247 1003984 1000187 4895234 5089409 40.45 71.9 1
14:09:40 2024-01-25 635558 631186 205489 201405 319570 327496 329359 325388 211378 209556 256346 261497 297928 300847 4233538 4488306 6351034 6099993 1029094 1072914 289744 254984 266964 268525 296825 288590 287739 287962 207643 207528 703006 647446 1481939 1425334 437852 432917 635788 637877 784168 769298 817546 816212 857262 880464 841630 930296 1946675 2037972 1261792 1080418 694508 680045 820442 818565 853007 865145 895924 904665 998162 991647 4853013 5076415 40.45 71.9 1
14:09:41 2024-01-25 636502 631249 204908 201844 319087 324965 330822 324863 211198 210394 255951 261098 298036 300238 4223376 4553645 6313732 6116949 1041067 1075271 288559 256558 265923 268525 297653 288554 288779 290510 207497 207384 703006 638067 1468446 1420163 435695 432890 634887 636520 786597 769145 811793 816249 862531 879804 834827 928756 1953205 2031262 1251456 1075037 690559 681089 819861 814947 853043 865438 895924 901981 994777 998739 4910099 5080037 40.45 72.0 1
14:09:42 2024-01-25 637480 631249 205489 201211 319078 327189 327834 325915 211378 209772 258784 260734 297091 300979 4236857 4574523 6312215 6115946 1047569 1076033 288268 255377 265958 267336 296978 288662 287539 288741 207643 207494 704499 642878 1451870 1420163 437558 436661 634887 636520 791140 769301 811537 820965 864686 875553 839742 931525 1953205 2046710 1242040 1071903 692530 685520 821061 811708 851763 870551 896565 898171 996189 1001674 4944068 5085780 40.45 72.0 1
14:09:43 2024-01-25 644122 631222 205493 201519 319530 327959 329359 327393 215062 211454 256528 260301 298109 301874 4236558 4627392 6299205 6124678 1042901 1075271 287391 255377 266332 269271 297606 291321 287931 289616 207643 207349 713457 639120 1455181 1418149 437558 432872 630334 636520 788901 765084 812951 822354 864429 873150 837280 936092 1954826 2051593 1243923 1063379 691543 684061 818699 813794 855465 866186 893368 899581 998199 1007541 4990684 5085780 40.45 71.9 1
14:09:44 2024-01-25 638418 631366 205484 201809 318565 325747 328826 325879 211232 211088 255165 262734 297928 302197 4233538 4560554 6267499 6108740 1038175 1071359 291194 255412 265515 272327 296481 290295 288779 289312 207351 208357 677626 646523 1469762 1406946 437247 435516 633030 639564 790020 765627 815150 820965 862811 875010 842138 934229 1957878 2056412 1255223 1065691 696494 682274 814150 811422 859627 869981 886275 899308 1005892 1005258 4915992 5085780 40.45 72.0 1
14:09:45 2024-01-25 643629 630992 205493 201305 320796 327496 328560 327358 210726 211088 255236 261532 298036 302766 4233538 4550460 6304407 6115299 1023173 1072914 288824 255377 267259 267771 297606 290778 287931 289717 207231 207673 701513 643562 1451870 1416140 437852 432082 629480 637234 784168 764541 818747 820305 857812 874766 841593 934229 1953205 2057431 1265631 1070014 694508 679041 815887 819183 859724 864926 888489 906601 1002977 1001674 4895234 5085780 40.45 71.9 1
14:09:46 2024-01-25 634469 631150 205484 201032 319122 327727 329359 324898 211412 209772 256346 262476 298212 301516 4233538 4485116 6341709 6105921 1029094 1076070 288965 255377 266367 268525 297426 288626 288413 288943 207377 208177 698527 648371 1454362 1420163 437970 432642 636239 639148 784302 769846 818784 818368 860288 880469 843462 930273 1949449 2042353 1238273 1080253 696494 681601 819861 818602 856679 864809 893368 906230 1001851 999838 4856131 5080037 40.45 72.0 1
14:09:47 2024-01-25 636761 631294 205200 201935 320054 326803 330858 325879 211378 210758 256346 261315 298027 301198 4229415 4563563 6321420 6115946 1035491 1074509 288752 255447 267188 268336 300289 288662 288865 289506 207377 207673 703006 639435 1464747 1429383 436506 432764 634437 636069 786560 768176 811537 818368 864465 879804 837280 928906 1947619 2028789 1265631 1077338 690559 678520 821025 817369 851763 866223 897737 901005 993367 997293 4910099 5078533 40.45 72.0 1
14:09:48 2024-01-25 636465 631218 205493 201202 318346 327189 329591 325388 211412 210282 256346 261098 297091 300906 4233538 4569127 6313732 6108740 1046632 1074509 291157 255377 266367 267336 296978 288734 287805 288636 207643 207673 704499 641723 1455549 1420163 436851 436661 634887 636520 791701 768979 813341 820965 863853 877244 839144 934455 1949225 2043804 1243923 1071103 692530 684251 821025 811708 852366 872523 896375 900615 996374 1003091 4940660 5078533 40.45 72.0 1
14:09:49 2024-01-25 645952 631294 205061 201664 319087 327727 329591 326899 215062 211454 258014 260699 297928 301234 4233538 4620820 6276431 6115946 1042901 1075271 287831 255447 266367 272255 297924 291225 287931 289752 207205 207349 704501 639120 1459237 1417144 436315 432899 630371 636520 788636 764541 811793 822972 866380 873150 837317 936910 1958775 2053050 1243923 1061483 692530 681845 818699 813794 856679 871287 890768 898942 998942 1006682 4966642 5082155 40.45 72.0 1
14:09:50 2024-01-25 640249 631186 205489 201347 318088 328191 328826 325915 211198 210464 256266 262953 296849 302088 4223376 4550460 6285155 6108271 1031959 1069807 290061 255377 266145 272255 297086 290814 288779 290713 207351 207673 703006 648190 1465324 1410943 439745 436045 631263 639600 788076 765627 819950 822972 860325 873150 844099 935537 1953205 2062296 1259873 1066118 697490 683811 818119 816212 857895 870018 888124 899618 1005180 1003091 4909559 5083663 40.45 72.0 1
14:09:51 2024-01-25 636732 631146 205493 201484 319495 326803 331287 324828 211344 211053 257941 262298 297928 302088 4233538 4492850 6317896 6105921 1029094 1072878 288707 255341 266741 268525 297924 288482 288779 289717 207059 208322 694048 647446 1445247 1419156 437679 432827 635788 640016 787172 768103 818710 817369 860288 879850 842826 928869 1949449 2043804 1243923 1078877 696494 681051 818699 818529 857895 865538 891457 904866 1001814 998240 4832160 5083663 40.45 72.0 1
14:09:52 2024-01-25 638543 634566 205489 202181 320760 326803 329787 325581 211164 211053 256346 259870 297992 302088 4230203 4561554 6312177 6117504 1035491 1076033 288523 255412 267116 268336 298118 290259 288779 289479 207643 207962 704499 639892 1459322 1429383 437247 432409 634850 636520 788076 768784 811500 819801 866343 880528 837280 930233 1950354 2035600 1265631 1078107 690559 680492 821025 817949 853007 867449 896375 903266 994777 999444 4910099 5083663 40.45 71.9 1
14:09:53 2024-01-25 636732 635531 205484 201688 318083 327419 328826 325809 211378 210212 256525 261063 297506 302516 4229377 4562485 6313732 6115299 1047381 1075234 290495 255412 265479 267708 297816 288590 288518 288838 207377 207673 704499 641723 1472083 1420163 436506 437278 635788 638330 792263 770391 814110 820693 865692 877865 839107 931562 1953168 2043767 1242040 1072556 692530 682385 821025 813438 852970 873760 895806 900704 996189 1003127 4938315 5083663 40.45 72.0 1
14:09:54 2024-01-25 645036 631213 205340 201489 319087 327727 329787 327587 210110 211750 256310 260806 297506 300584 4233538 4627392 6276132 6115299 1044391 1072914 287011 255412 266332 269235 296812 291189 287931 289479 207377 207315 714950 639892 1478193 1418149 437558 435189 629407 636520 788864 765627 811793 825072 866343 873770 838472 936872 1960674 2055646 1243923 1063379 692530 681638 819861 814370 856679 871251 892345 900898 998199 1005970 4962986 5085780 40.45 71.9 1
14:09:55 2024-01-25 638418 631141 205520 201844 318792 328655 329787 325879 211052 210723 255165 263281 298036 301234 4239582 4554867 6267213 6124678 1037948 1072878 287216 255412 265923 272255 296798 288590 288779 290158 207123 208647 704686 643306 1466989 1406946 436315 436085 632157 638208 791140 765084 813882 823026 865269 873770 839742 935500 1958775 2055969 1255223 1066307 695997 682606 814729 814016 860335 870370 886350 897628 1003984 1003127 4952451 5089409 40.45 72.0 1
14:09:56 2024-01-25 643855 631141 205484 200639 319794 328655 327834 325915 210726 210906 255916 261245 296158 301728 4229641 4537384 6307900 6115299 1026313 1071323 291111 254557 267223 272220 296978 291225 288865 289506 207377 207673 701513 648371 1505537 1416140 439787 432836 629443 639238 784265 765084 820534 824048 857812 873770 845301 934796 1953205 2062296 1266654 1069498 694508 680604 816345 817369 857895 868823 888917 900968 1004696 1002346 4900693 5083663 40.45 72.0 1
14:09:57 2024-01-25 638270 631105 205484 201176 319535 326803 330858 324828 211378 211053 255165 261932 297056 301509 4230203 4486209 6304407 6105644 1029094 1072878 291848 255412 267152 272255 297816 288617 288779 289479 207059 208357 682434 647446 1448558 1419156 437815 432836 634887 640016 786560 768123 818710 818696 860288 880428 843462 928906 1942310 2045256 1265631 1078877 697490 680120 818119 818529 857895 866332 890369 906713 1002561 998244 4834854 5080037 40.45 72.0 1
14:09:58 2024-01-25 637905 631254 205344 201176 320764 326803 329858 325844 211198 210906 256346 259870 297957 300870 4220286 4550574 6308551 6110661 1034754 1074472 288559 255412 267188 268525 297816 288694 288779 290510 207497 207673 703006 639892 1463561 1429383 437558 432728 633951 636069 785968 767975 811537 818696 864465 880428 838472 928906 1942315 2037048 1238273 1078107 690559 679152 822228 817985 851726 868823 897629 903489 994072 998953 4900693 5074284 40.45 72.0 1
14:09:59 2024-01-25 635829 631186 205489 201492 318083 326696 329787 324863 211705 210394 258784 261098 297928 301405 4233538 4553213 6304407 6115299 1044910 1075234 288470 255377 265072 272327 297924 288554 287940 288838 207643 207707 704499 641933 1464831 1420163 436315 436661 635788 637877 791140 770428 811793 820446 867032 879246 837280 931562 1953205 2034558 1245806 1072315 694013 682458 821061 814016 853511 871985 895675 898303 993861 1002418 4923819 5083663 40.45 72.0 1
14:10:00 2024-01-25 644085 631209 205196 201492 319047 327959 329324 327358 210110 211785 257904 260699 297506 301234 4233538 4631425 6258212 6115299 1041413 1072081 287595 255412 266332 268902 297816 290983 287729 289752 207351 207349 713457 638662 1457841 1418149 437558 432872 629443 636520 788901 765627 813530 827369 865692 873770 836647 936872 1957380 2053013 1245806 1063341 692036 682606 818699 813794 857772 871140 890406 898303 999650 1008199 4957128 5080037 40.45 71.9 1
14:10:01 2024-01-25 638418 630925 205493 201207 318306 328423 328826 325844 211378 210758 258512 262333 297056 302088 4227186 4537422 6299205 6105921 1036466 1072225 288965 255377 265515 272327 296309 290295 288865 288628 207351 207962 701513 647260 1483609 1406946 438806 436661 632157 640996 790020 765627 816347 824945 862811 875010 843611 935500 1957380 2060795 1242040 1066451 697989 683839 815308 814947 862746 869329 887651 896621 1005855 1005340 4901066 5083663 40.45 72.0 1
14:10:02 2024-01-25 640356 631105 205484 201172 319759 324929 329894 325844 210726 211053 257137 261497 296814 302088 4236434 4504875 6295082 6099993 1026091 1072878 291048 255377 266332 269046 297816 288482 287940 289752 207059 208177 691063 647446 1462962 1418149 437888 432836 634887 639564 785968 768140 818747 819862 860325 879145 842826 928906 1948061 2043804 1242040 1078107 697490 680604 818699 818565 858383 864818 890406 904665 1002561 998953 4825449 5076415 40.45 71.9 1
14:10:03 2024-01-25 638275 631258 204913 201484 320054 324965 329555 325844 211052 210429 255951 259654 297506 301874 4223339 4541903 6336587 6099993 1034754 1072914 288523 255377 267188 268336 295805 288590 288779 289752 207497 207026 703006 639892 1464083 1429383 438181 432728 634648 636520 785968 768176 811537 819862 864465 880464 838472 928906 1948061 2031076 1242040 1077338 690559 680120 822812 818565 853474 866078 897629 904628 994777 999471 4900693 5067049 40.45 72.0 1
14:10:04 2024-01-25 636737 631213 205484 201488 317163 326625 329822 324863 211705 210394 258821 261098 298109 302088 4227505 4553213 6304057 6105921 1044077 1071359 288194 256128 265072 272483 298600 288635 287739 288593 207643 207673 703006 639854 1453803 1420163 436936 432962 635788 639952 788864 769846 811793 819862 866995 880464 836758 928906 1949524 2029633 1255223 1072704 692036 682334 821025 816175 857162 870054 895000 902293 993897 1001492 4902525 5076415 40.45 71.9 1
14:10:05 2024-01-25 643557 631150 204908 201492 319087 327727 327799 327852 210726 211088 257022 260267 297928 302197 4233538 4605573 6322401 6115299 1041413 1071323 288054 255377 266332 268525 296143 290409 288779 290810 207497 207026 711964 640807 1471229 1419156 438806 435393 632157 636520 790580 765896 814110 824359 865729 874111 837354 932762 1957380 2048165 1265631 1066118 690559 683542 819861 813438 857162 873013 891747 899603 998199 1007358 4959526 5080037 40.45 71.9 1
14:10:06 2024-01-25 641978 631146 205493 201840 318088 327727 328826 325616 211198 211088 254940 261532 297091 300736 4220324 4576982 6248455 6115946 1041413 1071323 287216 256199 266110 272255 297606 288626 288458 291012 206768 207707 697034 640807 1473201 1410943 436892 435357 629443 637684 791140 764541 813886 825568 864502 873770 836829 938285 1966723 2055969 1253339 1059936 694013 681576 815189 811422 861484 870601 888917 894079 1002561 1005860 4957127 5080037 40.45 72.0 1
14:10:07 2024-01-25 641698 630181 209642 200546 318596 328423 327799 325915 211052 210758 258475 261098 296123 302473 4227186 4547319 6295082 6105921 1028516 1069944 289404 254593 266554 272255 296143 290860 288576 288807 207059 207673 701513 647260 1462926 1415136 440058 435393 631263 638135 786560 765084 819950 825605 860325 873770 844248 936910 1947801 2065228 1236390 1069498 695911 682167 816381 817369 859576 865474 890186 903764 1005409 1002982 4901066 5076415 40.45 72.0 1
14:10:08 2024-01-25 634928 630289 205493 201031 319566 327496 330822 324992 211378 210723 255200 262333 296193 301759 4227186 4486063 6323058 6096265 1027629 1072225 290679 255341 266741 272220 297498 288617 287975 288873 207351 208142 691063 647446 1457566 1420163 437852 432872 636239 639564 785968 770309 819950 819862 860325 881713 844248 928906 1943571 2043804 1240156 1078877 695911 679933 819279 818602 858383 866369 890443 903489 1002561 999655 4840802 5074284 40.45 71.9 1
14:10:09 2024-01-25 636732 634639 204913 201900 320054 326803 329858 325879 211378 210758 256346 261132 297992 299911 4227505 4537573 6304407 6105921 1035789 1072951 286990 256558 266367 268525 297635 288671 288784 288873 207377 207707 703006 638979 1473100 1420163 436315 432570 634887 636520 787711 770428 811793 820755 866995 880464 836758 930233 1947801 2029633 1253339 1075803 690559 680672 820442 816175 857162 865438 894364 902702 993159 1002418 4900693 5070665 40.45 72.0 1
14:10:10 2024-01-25 636732 631177 205200 201173 319051 327154 327799 325844 211344 209772 256381 260841 297964 301874 4227505 4568509 6322401 6115299 1045885 1074509 288054 255412 266145 267708 297086 288626 287739 288400 207377 207673 704499 641723 1456367 1420163 437469 437328 634887 636520 792263 769264 813919 822530 864465 877335 838053 933045 1953205 2045256 1267550 1070780 692036 682845 822812 814016 853511 872397 895713 899618 993861 1005340 4931268 5076415 40.45 72.0 1
14:10:11 2024-01-25 644113 631222 205205 201617 319087 327496 328826 326899 210110 211750 255987 259939 297749 301198 4220286 4601968 6276431 6115299 1041413 1071323 288788 255412 266332 272255 297816 291225 287845 289752 207377 207061 713457 638979 1454445 1417144 436162 435357 630371 636520 788901 765084 811532 827720 866343 873770 837354 937578 1958775 2053050 1247690 1062584 690559 680378 818699 813794 857895 865632 892558 898372 999687 1010535 4973859 5080037 40.45 71.9 1
14:10:12 2024-01-25 638190 630661 205511 201527 318088 328655 328560 325879 211378 210464 255236 262953 296193 300870 4233538 4550824 6271963 6099993 1035725 1072155 290679 255412 265550 266593 297396 288779 288779 289312 207059 208177 703006 647446 1448963 1406946 437506 436661 632881 640996 788901 764778 818771 824982 862811 873770 841778 935500 1954864 2056448 1271388 1066451 696902 683950 815308 813794 862783 865546 886387 901340 1005892 1005896 4906594 5085780 40.45 71.9 1
14:10:13 2024-01-25 644765 631186 205489 201172 320800 324965 328826 326864 210726 211454 258417 261315 297928 302197 4224172 4530365 6285756 6105921 1021719 1069807 288610 255377 267188 268148 297599 288626 288373 290193 207059 207707 698527 643562 1487723 1416140 437702 432522 631710 638208 784168 764778 818771 820780 862811 875312 841143 932098 1949794 2048165 1243923 1071026 694508 680120 816345 820409 860335 863923 888917 906230 1004720 1000223 4860041 5076415 40.45 71.9 1
14:10:14 2024-01-25 634690 631177 205484 200546 319830 327727 329359 325388 211344 209772 258858 260881 297509 303699 4211221 4491190 6341709 6090786 1029094 1069807 289418 254984 267000 268525 296726 288554 288779 289294 207643 207349 707485 645564 1480085 1427356 439513 432930 635788 636520 784168 770428 818771 819862 862811 881713 839317 927544 1947020 2037450 1186492 1078877 692530 678695 821061 819825 853511 865145 895992 904940 996005 1000187 4863560 5074284 40.45 72.0 1
14:10:15 2024-01-25 634928 631141 205475 201879 318560 327265 329858 324992 211378 210394 257904 260699 298000 300493 4224172 4547735 6304407 6105921 1037401 1072914 288286 256593 265923 268703 296667 288554 288779 288873 207351 207673 703006 638067 1471269 1420163 436315 432800 635788 636520 787748 770428 811570 819862 866380 880538 836163 928906 1945011 2029633 1230400 1075037 690559 680750 821061 817457 856679 865690 895075 902293 995299 1002419 4900045 5069181 40.45 72.0 1
14:10:16 2024-01-25 641317 632051 205349 201242 319127 327727 327799 327393 210144 210941 256381 260517 298109 302088 4224172 4593042 6294158 6108740 1039928 1069807 290227 255377 266367 272291 296870 291225 287931 289312 207497 207061 713457 639892 1471360 1418149 436506 432908 631009 636520 788901 765627 812764 825605 865729 873770 837354 935537 1955987 2049621 1238273 1062241 690559 682458 818699 815062 856679 865582 891785 898067 998948 1000697 4957127 5076415 40.45 72.0 1
14:10:17 2024-01-25 637480 630920 205200 201869 318083 328191 328826 325915 211198 210464 254951 262333 297091 301234 4217274 4537460 6267238 6101566 1034986 1069844 290495 255412 265293 272255 296978 288626 288779 289347 207377 208682 653041 645141 1441543 1405949 436936 436353 632605 640090 791140 765627 817565 824085 865381 874039 839280 932800 1957380 2055969 1262756 1066378 695911 681937 814150 813253 861527 870479 886387 899382 1005225 1005970 4897195 5085780 40.45 72.0 1
14:10:18 2024-01-25 642226 631114 205344 200262 320539 327727 327834 325985 210144 210758 255236 261275 296193 300847 4229641 4534067 6294420 6106580 1022656 1069807 287286 254984 267823 268336 296978 290331 288048 289506 207341 207673 705432 644946 1458071 1416140 439165 432570 633220 637197 784168 764541 821115 825568 857849 874843 844248 932837 1949449 2058893 1268610 1069338 694013 678709 815189 820409 859019 866369 890411 903317 1007734 1003091 4881882 5072796 40.45 72.0 1
14:10:19 2024-01-25 634924 630670 205484 201130 319087 327265 329858 324992 211412 210464 255165 261567 296193 301368 4224172 4476775 6304748 6087850 1026166 1069807 290495 255412 266367 268857 298600 288405 287003 288636 207085 208032 691063 646984 1454224 1416140 437852 432908 635788 639148 786004 768176 820528 819587 860325 874461 843648 928906 1938013 2043804 1265631 1077456 695911 678452 818699 818659 857858 866369 889810 904777 1003291 991611 4827955 5067049 40.45 72.0 1
14:10:20 2024-01-25 636460 631155 204913 201625 320054 324965 328862 324863 210726 210429 255236 259508 297056 300657 4218153 4537573 6295082 6096265 1032472 1072118 288450 255127 267152 267771 298600 288644 288779 288803 207351 207026 703006 638979 1460624 1429383 438181 432728 634400 635581 784265 768206 816286 821030 864465 880464 839144 930233 1937976 2037011 1263711 1075803 690559 679152 823396 820993 853511 866369 897629 904777 996839 998702 4894783 5064905 40.45 71.9 1
14:10:21 2024-01-25 636502 631150 205484 201106 317128 328191 329555 326830 211705 210359 257867 261280 297928 302088 4227186 4537460 6308551 6107991 1047381 1072987 290843 255377 266706 266559 295405 288707 288779 289698 207643 207638 704499 641723 1472183 1419156 437469 437278 633951 636520 792263 768123 816324 820743 864465 877974 838547 934380 1949114 2043804 1242040 1071215 692036 684473 821061 813794 853511 872977 895713 898545 998259 1003127 4928910 5074284 40.45 72.0 1
14:10:22 2024-01-25 643100 631114 204873 201633 319007 327727 328826 325915 210692 211567 257685 260267 297928 300979 4230203 4615406 6280515 6115299 1041413 1069944 286959 255377 266332 268525 297504 290742 287931 289479 207351 207280 713457 638979 1464493 1414955 437558 432863 630780 636520 788864 765627 813306 825568 866958 872329 837354 936872 1955987 2049621 1247690 1061558 690559 681417 818699 817420 857895 865762 893054 899618 1000921 1007395 4964243 5083663 40.45 72.0 1
14:10:23 2024-01-25 637443 631078 205484 201492 318088 328191 328791 325879 211198 210723 257137 262699 296158 301874 4211221 4544752 6257780 6103894 1034986 1069944 289348 255377 265072 267301 296978 288590 288373 288943 207351 208287 669194 645601 1471650 1405709 437558 436661 633053 640053 791140 765627 818696 824322 864039 874148 839317 935500 1957380 2055969 1258989 1063416 696902 684473 814729 816222 862783 870674 886387 898942 1008268 1005970 4897551 5080037 40.45 72.0 1
14:10:24 2024-01-25 641207 630920 205489 201270 320050 324929 329288 325879 210076 211384 255200 260699 296814 302088 4205142 4517836 6258249 6096542 1020193 1072987 290495 255341 266706 267771 296667 288590 288337 290158 207231 207673 700020 644484 1475469 1416140 437560 432387 632157 639564 784168 765627 819942 822804 864039 877353 841741 932725 1949449 2048165 1267550 1071215 695500 678149 815887 822750 861558 865145 888917 907247 1005336 999408 4863071 5070665 40.45 72.0 1
14:10:25 2024-01-25 634919 631150 205489 200678 320019 327265 328791 325844 211018 209737 256705 261240 297928 303521 4211183 4494059 6334827 6096542 1030563 1072987 288965 254949 267188 268525 297606 288590 288788 288741 207643 207315 716618 644484 1469934 1428369 439220 435090 634850 636520 784168 772067 819356 820743 864039 879407 839317 928906 1946638 2037450 1272523 1077382 692530 678709 823396 820993 852970 866369 897629 908968 996189 998702 4865523 5074007 40.45 72.0 1
14:10:26 2024-01-25 635558 631109 205489 202084 318052 326974 329787 324828 211412 210429 255951 261063 297021 300985 4211221 4554213 6295082 6103894 1044816 1072118 288054 255412 265072 272483 297816 288518 288779 288943 207377 207638 703006 641933 1464831 1420163 437558 437628 636691 638330 792263 770428 813306 823374 867032 879218 837354 934380 1952229 2037450 1269469 1072741 692530 681808 821061 815605 854822 870515 895713 902255 999022 1003054 4910099 5074284 40.45 71.9 1
14:10:27 2024-01-25 644090 631177 205493 201547 319759 328191 327834 327623 210110 210723 256346 259904 297471 302088 4224172 4599575 6308551 6105644 1041376 1074697 290458 255377 266332 268525 295405 290860 288337 288838 207643 207349 711964 639892 1469580 1418149 437160 436008 631710 636520 790580 766696 815122 825531 866995 875457 838547 935500 1949151 2049621 1267550 1066451 690559 683913 821025 815642 857287 873013 893054 897993 999503 1007395 4944189 5074284 40.45 71.9 1
14:10:28 2024-01-25 641978 631105 205196 201739 318792 327727 328791 325844 211018 211053 257101 261497 297928 301344 4227186 4560244 6257780 6090506 1034986 1069944 291811 255412 265515 272291 295821 288734 288779 290510 207351 208322 667722 647446 1478972 1406946 437124 437278 633406 640960 791140 765896 819942 825531 862811 874148 841778 936872 1954826 2058893 1271388 1064932 697398 684436 815308 816259 862101 870442 886387 901302 1008268 1005970 4900693 5083663 40.45 71.9 1
14:10:29 2024-01-25 642226 631105 205484 201141 320530 326803 328791 326829 210110 211088 258307 261280 297928 301562 4227186 4546379 6285756 6096542 1020193 1069944 290495 255412 267223 267771 296690 290259 287931 289717 207351 207638 700020 643562 1448926 1416967 438020 432831 631263 638099 784168 765627 821115 823151 862198 875457 842974 932762 1947006 2048165 1245806 1069691 695380 680120 816381 820707 861558 865756 888917 906876 1005409 1000187 4866969 5074284 40.45 72.0 1
14:10:30 2024-01-25 633058 630618 205773 200546 319082 327265 328791 325353 211164 209737 255987 261063 297473 303054 4217814 4479033 6341709 6090516 1029094 1072914 292054 254949 266964 268525 296726 288626 288779 288365 207643 207494 704499 646523 1486299 1427356 439824 432935 636006 638330 784168 772067 820528 821030 862811 879444 841741 928906 1946750 2037450 1257954 1080527 693024 680120 821061 820993 854179 866369 895713 907247 999022 998739 4853051 5067049 40.45 72.0 1
14:10:31 2024-01-25 634442 630997 205493 202182 318083 327496 329822 326830 211378 210429 255200 261098 297928 300918 4220825 4538474 6299205 6096542 1038863 1072118 288752 256558 265923 268525 296425 288554 288779 288838 207377 207707 704499 638067 1471129 1420163 436936 432836 635788 638330 788901 770428 813923 820755 867032 874064 837354 931562 1949449 2031076 1237795 1072741 691543 681089 821025 818659 855465 865510 895713 903303 996005 1001637 4891288 5064905 40.45 71.9 1
14:10:32 2024-01-25 637930 631141 205484 201313 319051 328655 327799 325915 210760 210394 256561 261240 297056 301234 4208180 4571758 6294654 6105250 1047381 1072878 288054 255377 266332 272554 295405 288626 288865 288496 207377 207494 707485 641723 1460991 1420163 437469 437628 634850 636520 792263 769405 816361 822878 864465 877974 836829 934418 1953168 2043804 1267550 1069691 692530 683848 822812 814016 852970 872470 895820 894079 996152 1005258 4928910 5074284 40.45 71.9 1
14:10:33 2024-01-25 642180 631109 205205 202075 319051 327496 328791 325844 210726 211750 255200 260699 297714 299947 4224172 4611973 6257780 6105644 1041413 1071464 288559 255412 266296 268902 296481 290295 287122 289752 207351 207349 710471 638067 1466136 1414955 437558 435443 630817 636520 790580 764835 813923 827995 866995 872913 838547 938285 1958775 2053050 1271388 1061903 692036 681937 818756 816333 857895 870515 890443 896422 1001667 1000661 4947721 5076415 40.45 71.9 1
14:10:34 2024-01-25 643362 630661 205484 201176 320764 324893 328560 325879 210110 211088 258014 261098 297928 302088 4202144 4523253 6258212 6097215 1020267 1072225 288470 255377 266964 267771 295840 288590 287931 289752 207059 207673 698527 643486 1479438 1416140 438806 432764 632605 639111 784168 767693 821115 823151 864654 876938 842376 932762 1959992 2048165 1267550 1071215 695911 680190 816430 820928 861558 865145 888917 909947 1002977 999444 4847490 5064905 40.45 71.9 1
14:10:35 2024-01-25 634597 631186 205484 200546 319794 327265 329324 325844 211052 210429 257320 260699 297928 300847 4205179 4503306 6332383 6100400 1023173 1072225 289404 255377 266741 269081 297396 288680 287739 288694 207351 207707 695541 647446 1466799 1420163 440058 432872 636691 638172 785968 773283 821115 819862 859544 874172 844248 928906 1937976 2044855 1238273 1080527 695911 681850 821128 819617 856679 865438 893091 905898 1002561 991647 4839491 5067049 40.45 72.0 1
14:10:36 2024-01-25 636048 631186 204908 201805 320010 326803 329858 324863 211378 210758 258512 261098 297957 299452 4218153 4547773 6299205 6096542 1032547 1072987 286290 255377 266964 267771 297599 288554 288779 291221 207351 207673 703006 639435 1456367 1429383 438493 432885 634887 636520 787711 771634 815122 821030 866528 874172 837950 930897 1949524 2031076 1257954 1075702 690559 680401 824647 818659 852970 865510 898269 905898 995483 1000187 4893025 5067049 40.45 71.9 1
14:10:37 2024-01-25 637480 631177 205493 201172 319082 327154 327534 325879 211378 210247 256528 260699 297928 302197 4221161 4568509 6295082 6096542 1045138 1072118 288089 255447 266332 267336 296143 288626 287905 287787 207643 207673 704499 642341 1473795 1420163 438806 437278 634887 636520 792825 771634 816361 823151 865876 878052 838016 932061 1953205 2046710 1267550 1069691 692530 685373 825116 813109 854179 873013 897270 899265 998199 1005970 4941833 5070665 40.45 72.0 1
14:10:38 2024-01-25 643592 630177 204917 201835 319003 327496 328826 325844 210726 211785 255200 260699 297091 301198 4211221 4605395 6257780 6108740 1039891 1069944 288559 256163 266332 272255 296690 288626 288373 290564 206913 207707 716429 639892 1494153 1408943 437247 436045 631009 638172 791140 766150 816361 826780 865876 871645 839243 939625 1958775 2055969 1282902 1063264 694508 682495 817592 813721 861558 871781 888917 901747 1004696 1005970 4944189 5070665 40.45 72.0 1
14:10:39 2024-01-25 640300 630925 206062 200919 318565 328191 327834 325915 210726 210941 255200 261098 295917 301480 4220587 4524321 6285454 6108462 1022656 1069944 287853 254984 267823 268525 296381 288662 287931 289752 207341 207707 706739 644946 1452674 1416140 439906 432606 631263 638172 784168 765442 821115 825295 860362 875457 844248 934833 1952229 2058893 1186492 1069691 694508 678746 817592 820235 860335 864183 887212 908537 1003013 1002382 4874915 5067049 40.45 71.9 1
14:10:40 2024-01-25 633983 630634 205489 200857 319051 327265 329858 324992 211378 210429 255165 262476 297509 302088 4217575 4453856 6312403 6090786 1026166 1069944 288965 255341 266777 269460 297396 288626 288996 288137 207643 207673 700207 647446 1459029 1424324 439261 432236 636691 638330 784265 772183 821115 821030 862811 882222 842974 928906 1946675 2037450 1261792 1078990 693518 679708 822885 820346 854822 866369 895713 905898 999650 998739 4840802 5050201 40.45 71.9 1
14:10:41 2024-01-25 635562 632025 205344 202159 318088 324604 329858 324828 211378 210429 255200 261098 297056 300026 4208217 4534668 6294420 6090786 1043334 1072914 288089 256163 265108 272447 297216 288315 287103 288943 207377 207673 706366 638067 1461112 1419156 436315 436434 635788 639238 791140 773283 813923 820755 868917 880977 836758 931562 1952229 2037086 1265527 1072741 693518 681327 823472 816138 854216 870515 895713 901911 998235 1001674 4906594 5067049 40.45 72.0 1
14:10:42 2024-01-25 642184 631146 205200 201270 319051 327496 327799 326899 211018 210758 255951 260267 297056 301234 4217575 4590303 6295082 6105644 1039891 1071359 290495 255412 266332 269235 295405 290873 288373 288601 207643 207349 711964 639892 1454521 1418149 437160 436353 632157 636520 791140 768225 815160 825568 867143 875457 838547 934833 1952005 2046710 1265631 1063416 690559 684436 822885 813868 856679 872397 894401 901800 1000442 1009042 4942991 5067049 40.45 72.0 1
14:10:43 2024-01-25 640063 630665 205205 201835 318565 327727 328826 325353 211052 210758 257137 261567 297928 300736 4218153 4558501 6258187 6090506 1034986 1069807 290679 254984 265550 272291 298284 288730 288373 288873 207351 208177 701513 646523 1457190 1406946 437852 437278 633053 641487 790020 767093 820528 825605 862092 874184 843011 936910 1953396 2056412 1245806 1063416 696902 682458 816430 816259 861558 870479 888917 904370 1009702 1005970 4897195 5076415 40.45 71.9 1
14:10:44 2024-01-25 641244 630217 205493 201488 320274 324929 329324 325950 210110 211123 257137 260699 297928 302088 4211802 4527134 6285756 6103765 1024705 1071323 291194 255412 266777 272220 299972 288626 288779 289752 207059 208032 697034 645601 1467079 1416140 437888 432872 634887 640090 783711 768774 821115 821030 861445 878596 844248 931600 1943534 2045256 1242040 1072760 695911 679152 818756 820993 857895 865145 890480 907598 1002451 991647 4822929 5061293 40.45 72.0 1
14:10:45 2024-01-25 638089 630961 205205 201266 320314 324965 328596 324898 211052 210429 256346 259473 296193 301582 4214807 4524622 6285756 6096542 1029539 1071359 287391 255163 267223 267771 297216 288730 288784 288873 207377 206416 700332 639892 1485082 1429383 437852 432570 633951 636069 784302 769952 816324 820508 865263 874461 837459 930233 1937976 2034558 1261792 1075086 690067 678709 824493 819825 851726 864219 898269 905903 994777 997330 4884307 5059829 40.45 71.9 1
14:10:46 2024-01-25 634928 631105 205200 200822 317128 327727 328330 324992 211378 210247 255987 260876 297928 301660 4214807 4540712 6295082 6092194 1041892 1071359 288054 256199 264701 272291 297924 288518 287739 288873 207377 207673 704499 640036 1443683 1420163 436315 435090 634887 638330 788901 772183 813344 820755 867143 879444 836758 928906 1955200 2029633 1279064 1071215 690559 680672 822885 816333 854822 865546 895713 904604 996787 1001674 4891288 5059829 40.45 72.0 1
14:10:47 2024-01-25 638418 631222 205489 201440 319051 328423 327534 325915 211052 210247 256381 260517 297056 301660 4214807 4568509 6304407 6101289 1045885 1072225 290227 255377 266367 267336 296143 288721 288779 287962 207643 207349 705992 641723 1468279 1419156 437815 437278 633745 636520 792263 769952 816324 823151 866528 876733 836829 931435 1949188 2043804 1267550 1068170 690559 685483 823322 814016 854216 873013 895713 900460 996750 1005970 4924234 5070665 40.45 71.9 1
14:10:48 2024-01-25 641960 631105 204899 201668 318569 327496 328330 325353 211052 211821 257137 260734 297928 301344 4218153 4596016 6257780 6105921 1039928 1069944 286959 255447 266145 272220 297187 288590 287526 290431 206913 207673 705992 638067 1457737 1410943 437558 435357 630817 638330 790580 765442 815122 827995 867143 871759 836199 938285 1965596 2053050 1251456 1060044 692530 681864 818756 813794 857895 870755 889141 902024 1001851 1000625 4941643 5067049 40.45 72.0 1
14:10:49 2024-01-25 638190 629303 205489 200576 318088 328191 327834 325616 210144 210429 257978 262115 297090 302088 4187161 4542090 6276505 6086425 1031959 1069944 289620 254628 265550 272220 296143 288626 288373 288943 207059 207673 705806 647299 1473046 1408943 440058 436661 632605 641033 788901 767693 821115 825568 859581 872913 844248 936872 1953205 2060832 1253339 1064784 697398 684473 818174 816138 860335 865812 885287 902144 1007390 1003127 4888023 5067049 40.45 72.0 1
14:10:50 2024-01-25 637865 629303 205484 201036 319051 324893 329894 324601 211052 211088 257137 261497 296193 302088 4205179 4483471 6267201 6081789 1025580 1069944 289339 254984 266332 268336 296978 288076 287138 289698 207059 207742 692556 647446 1478185 1418149 437888 435357 636239 640090 786560 771634 821115 819862 858973 874136 844248 928775 1938013 2037972 1238273 1077456 695911 680415 821128 819764 857287 863003 890480 904553 1001851 991611 4832461 5057684 40.45 71.9 1
14:10:51 2024-01-25 635829 631146 204272 201211 319561 324929 329324 324601 210726 210429 257539 259939 298036 300736 4218153 4534668 6271665 6087850 1032547 1069944 286872 254984 266403 267771 297396 288554 287967 288943 207059 206451 705619 638067 1487291 1428369 437260 432800 634437 636520 786560 769952 815742 821030 864613 880977 838547 928831 1940864 2031076 1265631 1075086 690559 680604 824647 818529 852904 865645 897629 904754 995483 997257 4881017 5055527 40.45 71.9 1
14:10:52 2024-01-25 636732 630758 205349 201462 318757 328655 327534 325581 211344 210030 256346 260630 296572 301198 4199112 4553213 6303403 6099354 1041263 1072987 290191 255341 266296 268902 294811 290259 288540 288540 207643 207315 712711 639892 1464377 1419156 437560 437278 632844 636520 791701 769952 815704 823736 866491 875457 838547 935647 1955950 2046710 1245806 1066307 690559 685446 824647 815753 855428 873013 894364 900460 998906 1005970 4940660 5064905 40.45 72.0 1
14:10:53 2024-01-25 642184 630889 205200 201869 318757 327727 328791 325318 210726 211088 255130 261462 297021 300238 4220587 4556979 6248455 6090786 1034986 1069944 287853 255377 265072 268902 295785 288554 288743 289347 207305 208322 679859 645601 1449585 1405709 436906 437628 633053 641487 791140 768821 819942 826469 863314 874802 842937 936872 1958775 2057431 1279064 1066307 696902 682809 816430 816333 862170 870479 887651 901916 1005892 1005970 4891288 5064905 40.45 72.0 1
14:10:54 2024-01-25 642216 632619 205489 201169 320504 324893 327799 325915 210076 211053 255165 261240 297928 302088 4217575 4521053 6276505 6090786 1019468 1069944 287617 255127 266110 267736 297816 288518 288174 289752 207097 207673 700207 643562 1459964 1414955 437560 432173 632605 640016 784168 768784 819942 824285 862811 875494 841106 934380 1949449 2043804 1267550 1071215 695911 678709 816430 820928 860335 865145 889551 909947 1002977 998702 4841767 5064629 40.45 71.9 1
14:10:55 2024-01-25 635562 630980 205489 200682 319759 324568 328560 325353 211052 210247 256525 260267 296123 302981 4199112 4500449 6303103 6098948 1029502 1072987 287181 255163 266741 267736 297396 288554 288540 288838 207341 207026 687580 639435 1475371 1429383 437779 432588 633053 636069 785840 769952 816361 822787 863816 879296 838016 930233 1945661 2031076 1261792 1075803 690559 678228 823472 820198 851690 864828 898269 902637 993925 997257 4884633 5055250 40.45 72.0 1
14:10:56 2024-01-25 634690 631947 205344 201274 317163 327400 327799 324601 211344 210065 255951 260664 298036 301198 4217814 4543940 6276132 6087163 1043646 1072225 287051 255163 264666 269424 295785 288482 288779 288137 207341 207638 706739 641723 1487723 1418149 437558 437364 635788 637877 792263 772183 815122 823098 866995 877974 838547 933599 1949449 2040349 1267550 1071215 692530 681845 823472 814016 852330 870515 895713 899907 996677 1002346 4912484 5067049 40.45 71.9 1
14:10:57 2024-01-25 642189 631114 204908 201270 318784 327265 328330 325915 214956 210906 255916 259835 296814 300129 4217575 4599575 6275641 6103803 1040670 1069944 288775 255377 265923 268525 296978 288590 287234 289506 207377 207349 708978 638067 1480073 1413951 437558 435357 629407 636520 790020 765405 813923 827683 866958 871609 837354 936910 1953396 2049621 1273307 1060392 690559 681089 819339 813757 857895 865641 890540 897660 1002014 1007395 4944189 5064905 40.45 72.0 1
14:10:58 2024-01-25 639451 632171 205489 201133 317128 327959 327799 325616 211052 210429 255200 262333 296123 300833 4211446 4537573 6284993 6081020 1028516 1069944 292287 254557 266367 272220 295892 290295 288454 288698 207059 207638 701513 648371 1455532 1416140 440447 436661 632157 638172 787711 764873 820820 826743 861549 874148 845449 938247 1952229 2062296 1261792 1068133 696902 681380 818756 817949 859724 865614 887953 900327 1008268 1003091 4891288 5067049 40.45 72.0 1
14:10:59 2024-01-25 636732 630889 205489 201270 319016 324893 329858 326830 211198 211053 255165 261462 296158 300870 4211446 4487037 6276431 6081299 1027932 1072987 288728 255163 266110 268525 296798 288040 288115 288698 207341 207997 692556 646984 1469195 1418149 438782 436393 636691 640996 786560 772183 821115 820755 862198 879407 844248 930233 1948061 2040867 1265631 1078222 695911 680672 819922 819764 857895 865541 890596 905993 1002561 991611 4822929 5055527 40.45 72.0 1
14:11:00 2024-01-25 635068 631141 204881 201235 319759 324893 329324 324828 211018 210394 255200 259904 297506 300736 4211559 4517977 6289935 6081299 1035752 1069944 286251 256163 265515 268336 297426 288076 288779 288741 207305 207459 706739 638067 1470186 1419156 436315 432674 635337 638330 788864 772183 813306 820755 866995 881599 837354 930233 1949449 2028191 1280983 1072741 690559 680672 821128 816175 854822 865510 895038 904567 993897 999444 4881882 5055527 40.45 71.9 1
14:11:01 2024-01-25 637216 631078 205196 201270 318569 328191 327269 325844 211018 210065 255951 260483 296158 301198 4211559 4559804 6299205 6086146 1037948 1069944 288824 255377 265923 268525 295655 290295 288454 287744 207377 207315 708978 639892 1452903 1418149 438181 436661 632157 636520 792263 768821 815122 824048 865729 875457 837950 932762 1953168 2046347 1267550 1066451 690559 682421 822299 811708 852970 872465 894485 893807 999022 1005970 4928910 5061293 40.45 72.0 1
14:11:02 2024-01-25 643978 632171 204908 201176 318052 326803 327834 324863 210110 211384 254916 260483 296158 297311 4214807 4596157 6229804 6081020 1034247 1069944 288788 255377 265072 268525 296143 288518 288048 290684 206477 208322 691063 641896 1471305 1401723 436936 436661 632157 639111 791140 764254 816361 823114 864654 872877 838648 935500 1957380 2053050 1239644 1063416 694508 682421 815234 814016 860335 870601 887651 896348 1005372 1005258 4926538 5057684 40.45 72.0 1
14:11:03 2024-01-25 639810 632167 205236 199883 318079 327727 327534 325809 210110 210429 257137 260483 295229 302259 4211446 4531091 6276041 6081020 1022656 1069944 290227 254557 267599 267771 296560 288626 287234 288698 207059 207638 701513 644484 1487101 1414955 439787 432728 630817 638135 784168 764873 820858 825531 860325 874802 846051 934796 1949449 2064908 1267712 1068930 694508 680120 817592 820928 860335 867741 888917 902968 1005372 1003091 4875958 5057684 40.45 72.0 1
14:11:04 2024-01-25 633021 630372 205489 201230 319047 326803 328560 324992 211705 209918 255200 261497 295676 302302 4211559 4447496 6312403 6072316 1026091 1069944 291111 254949 266777 268336 296978 288554 288337 288137 207377 207315 705992 645601 1460784 1424201 439911 432890 636691 638330 784168 773283 819942 820171 862811 883469 841741 928869 1943869 2039950 1257954 1078990 693518 679152 822299 820928 852970 865756 895713 907247 1000368 997293 4830447 5057684 40.45 72.0 1
14:11:05 2024-01-25 633053 632171 205052 201485 318088 324965 329822 324992 210726 210247 255165 261023 297928 299319 4196120 4535589 6294178 6090786 1035752 1069944 287216 255447 265258 268525 297816 288040 288779 288741 207341 207494 703006 637157 1461261 1419156 436315 436121 635788 638330 788901 772183 813306 821030 868917 882222 837354 930233 1949449 2028191 1266523 1071215 692036 681638 821128 816175 854216 865546 895713 903883 998199 1001637 4891288 5055527 40.45 72.0 1
14:11:06 2024-01-25 638153 630625 205200 201270 318534 328191 326811 325879 210110 210065 255951 259870 296158 301198 4202077 4559243 6285756 6090658 1038409 1069944 288788 254949 265923 267771 295655 290331 288048 287744 207377 206416 710471 638979 1456367 1418149 437160 436661 632157 636520 791140 768821 815122 825295 866343 874184 837354 932800 1953168 2043804 1267550 1063416 690559 682421 821128 811422 855465 872470 893184 893807 1000442 1005970 4934790 5061293 40.45 71.9 1
14:11:07 2024-01-25 641910 631272 204913 201492 318052 327265 327834 324828 210726 211088 254738 261098 296814 297311 4214807 4563625 6248455 6086146 1033509 1069944 290495 255377 264701 272255 296560 288554 288048 288295 207351 208177 669194 645141 1445482 1401723 436506 436666 632157 640960 791140 768188 818771 824322 864654 874184 839317 935500 1958775 2053050 1271388 1063416 695911 682458 814076 813145 860335 870606 886387 896348 1007552 1004547 4891288 5064905 40.45 71.9 1
14:11:08 2024-01-25 642110 632167 205047 200511 319087 326803 326811 325879 215097 210429 257137 260699 296123 301295 4199187 4531091 6267105 6081020 1017260 1069944 290227 254984 266332 267360 297816 288518 288043 289506 206913 207494 698527 641723 1452674 1414955 437779 432728 631263 638208 784168 767093 819356 823114 862811 876733 842974 932762 1949449 2046710 1265631 1069691 694508 678669 816430 820928 860335 864534 888917 904339 1005372 999444 4858315 5055527 40.45 72.0 1
14:11:09 2024-01-25 633058 631114 205349 200358 319047 324965 328330 324863 210726 209117 255987 260483 296158 300811 4211559 4473047 6330454 6090034 1029094 1071464 288824 254593 266964 267771 296978 288279 287967 288943 207351 206347 699607 640807 1474670 1427356 438896 432822 633053 636069 784168 769402 818111 821030 864039 877974 839243 931562 1942449 2031076 1276435 1074271 690559 679152 823285 820928 851726 862967 898269 903005 996116 997293 4867962 5051921 40.45 72.0 1
14:11:10 2024-01-25 632125 630853 205200 201869 317123 326803 329288 324992 211198 210065 255165 260664 296158 299319 4211559 4511532 6289935 6090315 1042901 1072225 287051 255341 264701 272291 295369 288518 288784 288540 207377 207349 706366 641723 1454077 1418149 437278 437364 635788 636520 792263 771596 816361 822878 866343 877974 838053 934380 1949449 2042316 1267550 1070452 692036 681845 822885 814016 852970 871781 895713 899270 993861 1003127 4910099 5055527 40.45 72.0 1
14:11:11 2024-01-25 642216 631114 204913 200888 318088 326803 327834 325879 214876 211088 255165 259649 297928 301198 4211559 4599575 6261824 6096542 1039187 1069944 287391 255341 265923 268336 295785 288748 287149 288873 207305 207026 719243 638067 1456444 1416140 436543 436085 630817 636520 788901 765442 815122 827720 867143 865560 837354 937578 1949188 2049621 1243923 1060007 690559 681155 820544 815025 856679 865546 890480 900634 999687 1008255 4933613 5057684 40.45 72.0 1
14:11:12 2024-01-25 638080 630830 205344 201590 317128 327265 327799 325353 210726 210394 254951 262115 297473 300736 4211446 4525395 6244007 6081020 1032034 1069944 290495 255163 264701 269271 295369 288554 287931 288601 207059 207673 679119 645601 1455048 1404711 437160 436752 632157 640090 790020 767093 819942 824982 862092 872913 839354 935537 1955987 2053050 1271388 1063416 695911 682495 815850 815173 860946 865582 886387 902278 1005892 1005258 4888023 5057684 40.45 72.0 1
14:11:13 2024-01-25 639994 631277 205200 200541 319087 324857 328560 324863 215027 210758 254382 260517 297509 301198 4205442 4502229 6267105 6072316 1020155 1069185 288861 254557 265515 267771 297606 287266 288373 288873 206477 207707 694048 644484 1453112 1414955 437815 432876 634437 639600 784168 769327 820528 820446 858900 877974 843611 930233 1937976 2044855 1263711 1072741 695911 678669 818756 818659 857287 863923 889104 906951 1001704 999093 4812605 5048319 40.45 72.0 1
14:11:14 2024-01-25 636502 630190 204908 200572 319087 324929 327834 324992 215132 210065 255200 258323 295917 300408 4202067 4521392 6267105 6076666 1031004 1069944 287868 255377 265550 267360 297396 287635 288048 287744 207059 207315 701513 637157 1456794 1420163 436315 432764 634400 636069 786004 769360 813344 819862 865766 879218 836163 928869 1946675 2025312 1265631 1072741 688595 678187 821128 816175 851690 864291 895811 900364 993257 997330 4874024 5046148 40.45 72.0 1
14:11:15 2024-01-25 636732 631277 204913 200997 318088 327959 325826 324863 210110 209737 255200 259870 296123 301198 4208555 4549536 6285756 6081789 1037948 1069944 288559 254984 265550 267771 295204 288662 288048 287744 207351 206382 707485 639435 1481981 1416140 436506 436661 632157 636520 791140 768225 813961 825568 866380 875457 835607 932837 1953168 2043804 1267550 1063416 690559 682458 821128 811385 855465 870624 892535 893807 999022 1005970 4924234 5057684 40.45 71.9 1
14:11:16 2024-01-25 640360 629038 204917 201754 317158 327265 327799 324601 215132 210723 254382 260699 296123 297275 4205442 4537583 6244007 6081299 1032034 1069944 287652 254984 264701 268525 294954 288518 287643 288295 207013 207707 667906 645601 1456449 1401723 436543 436701 632157 639600 788901 767148 818771 824671 862811 872877 841143 935537 1955987 2055969 1245806 1063416 695911 681845 815271 812607 861558 865659 886387 902014 1005144 1003127 4881882 5057684 40.45 72.0 1
14:11:17 2024-01-25 640291 631277 204913 200297 319122 324893 326846 325844 214991 210247 254951 260477 297090 299947 4205442 4518165 6257780 6072596 1018781 1069185 287181 254557 265550 267771 297396 287635 287234 288698 206915 207673 695541 643562 1447772 1410943 437506 435575 633053 638208 784168 767693 819942 820743 861586 875494 842376 931435 1948061 2042353 1242040 1069691 694508 676753 815271 820928 857895 862704 888284 905997 1003984 999838 4825449 5048042 40.45 72.0 1
14:11:18 2024-01-25 636009 629229 204913 200228 318123 324676 327305 323921 215027 209772 255200 259112 295264 302088 4196086 4498605 6303403 6072596 1029094 1069944 291813 254593 266332 266950 296769 287635 287931 288137 207305 206382 701513 638067 1473046 1425334 436588 432574 633053 635618 784168 768821 815122 821030 864654 879218 837354 928906 1940124 2028191 1238273 1072741 689576 677748 821128 818076 851088 863003 895713 903615 993257 991647 4872477 5046148 40.45 72.0 1
14:11:19 2024-01-25 634690 631272 204702 200963 317128 327727 325826 323886 214902 209117 255165 259473 295676 300523 4184106 4537486 6267105 6072596 1039779 1069185 286650 254557 265143 267771 294126 288554 287931 287334 207341 206416 706366 639892 1458674 1416140 437233 436701 632157 636520 791140 767693 813923 822878 864465 874839 837354 932814 1951779 2043804 1265631 1066307 689576 681845 819922 811671 852970 870551 893129 896991 996189 1003127 4929098 5051921 40.45 71.9 1
14:11:20 2024-01-25 640360 630826 204308 201266 317154 326803 327305 324992 215097 210758 254347 259904 295917 299355 4211559 4556979 6229804 6063909 1032034 1066084 287051 254593 263926 267771 294954 288315 287122 288540 207013 207707 689196 643764 1438710 1401723 437247 436393 631263 638245 790020 765442 817565 824085 862811 872913 839280 932800 1953168 2051593 1262756 1064784 695417 680846 813540 814016 860335 865618 886387 899618 1005409 1003127 4878397 5050477 40.45 72.0 1
14:11:21 2024-01-25 639358 631007 204913 200075 319082 324965 325862 325616 214876 210394 254773 259904 295676 301874 4190097 4498530 6257780 6063909 1016840 1069944 287051 254984 265515 266727 296798 288076 287122 288943 206686 207349 706179 641723 1456820 1410943 437251 432193 631263 638172 783056 765442 818771 820508 862198 875494 841143 934455 1946675 2042316 1242040 1069691 694886 676790 814076 819617 857895 863313 886387 908968 1002451 991647 4834854 5038953 40.45 72.0 1
14:11:22 2024-01-25 633085 631277 205344 199914 318088 324929 327340 324992 215062 209152 255200 259614 296219 301660 4190181 4488491 6276207 6072596 1026166 1068427 292636 253812 266145 266950 296560 287635 287364 287962 206915 206382 694492 638067 1460004 1425334 437506 432606 633053 635618 784168 767148 813961 821030 862811 877431 836829 928906 1940124 2025312 1252197 1072741 689576 676790 821061 817222 851088 864534 895713 904940 991850 991611 4867159 5038677 40.45 72.0 1
14:11:23 2024-01-25 634212 630826 204769 200717 316136 326441 325862 324992 215097 209048 254773 259112 297198 300063 4196076 4522180 6267213 6063909 1038334 1066876 286173 254202 264701 268668 294126 287599 287931 288766 207341 206382 707112 639892 1461841 1414955 436543 436393 633053 636069 790020 768275 814579 820755 864654 875567 836829 931600 1948061 2034558 1242040 1066194 690067 679849 819861 811668 852298 865618 895075 900282 995446 1001674 4903092 5041125 40.45 72.0 1
14:11:24 2024-01-25 641197 631277 204125 200669 316649 324929 325897 324863 214356 210429 254382 258323 295711 297635 4196161 4582953 6220478 6076945 1031997 1066010 288285 254949 263890 267324 294954 287599 287526 289901 205383 207280 698527 638979 1467465 1404711 436315 435053 629443 639238 788864 763319 814504 824634 864039 872715 839144 935462 1952229 2048165 1257106 1058458 692530 681638 814150 811597 857895 865546 886350 900887 999503 1003054 4924153 5046148 40.45 72.0 1
14:11:25 2024-01-25 638381 629493 205484 199975 317084 326767 325791 324992 214621 209737 254347 259439 294269 300979 4192689 4498540 6256937 6063909 1016728 1065255 286572 253742 266332 266914 294954 288482 286718 287927 206614 206382 698527 643562 1489589 1410943 439092 432498 628925 638330 784168 764411 821115 824048 857738 870465 842937 932725 1948061 2053013 1271702 1065432 692530 678709 814150 818659 857895 865145 886387 904903 1002377 999444 4860193 5036769 40.45 72.0 1
14:11:26 2024-01-25 629302 629229 204886 200005 317128 324893 326776 324006 210692 209082 254347 260267 296780 301198 4192689 4438979 6285756 6046546 1021926 1066839 287016 253707 265479 267324 294604 287599 287931 287954 207377 206382 700020 644946 1479423 1420163 437852 432696 634887 636520 784168 769952 818771 819862 861549 879841 839280 925450 1938743 2031076 1234506 1077382 692530 677712 819861 819825 852298 863923 893054 904940 998259 998240 4807958 5038677 40.45 72.0 1
14:11:27 2024-01-25 631158 629489 204590 201103 316800 324821 327799 324956 215142 209082 254347 259614 296076 297038 4196076 4506851 6257780 6068250 1039891 1066839 287391 254522 263820 268148 295620 286799 288580 288766 207207 206382 701513 640349 1468371 1414955 437247 437628 634887 636520 790020 768821 811570 822787 865692 875457 836163 931562 1945769 2033113 1242040 1069691 690559 682122 819861 811634 852298 865546 893110 900962 995421 997293 4891288 5046148 40.45 72.0 1
14:11:28 2024-01-25 639541 630826 204272 200893 317092 324857 325791 324828 211100 209702 254703 258289 296809 300281 4196076 4571758 6247585 6072596 1034986 1063710 287643 254167 263890 267324 294640 288243 286244 287691 206614 206026 704499 637157 1457492 1410943 436936 435207 628925 635581 786524 763971 814197 826743 865269 870680 836163 935500 1943534 2043804 1269469 1057343 690559 680672 814150 811634 856679 865510 888917 900962 999022 1003127 4919504 5042549 40.45 72.0 1
14:11:29 2024-01-25 638320 629493 205196 200010 316101 326803 325791 324992 214956 209737 254347 260448 295452 301131 4192689 4505025 6248455 6059571 1020357 1066803 288194 253317 265293 267324 294269 288364 286920 287059 206262 206382 700020 646485 1477752 1410943 439129 436393 629407 637877 784168 762884 820528 824945 857775 870343 842974 932800 1944382 2055969 1276435 1064932 694013 678709 815308 815753 856679 866369 888284 901577 1001828 997257 4859599 5036493 40.45 72.0 1
14:11:30 2024-01-25 631986 629380 204272 200223 317053 323967 327799 323514 214806 209082 259149 259870 294303 297239 4192689 4449133 6257780 6046509 1019742 1063783 287146 253742 264666 266950 295655 286719 288048 288563 206552 206382 679492 644484 1455146 1414955 437820 435090 634887 639238 784168 767560 819942 818696 857775 877974 841704 925450 1938743 2031076 1259873 1075803 694508 678228 816381 817495 852970 863923 887939 903200 999022 993975 4797232 5029342 40.45 72.0 1
14:11:31 2024-01-25 631158 631012 203621 201001 316835 324556 327499 324006 214956 209082 254311 259733 295229 297491 4186711 4497578 6256937 6046546 1038446 1066839 292564 254298 263416 267771 296251 286961 287931 288766 206477 206347 701513 638067 1444799 1414955 436315 435067 634400 636520 788864 767560 810955 819852 864465 875539 834938 928906 1940352 2028191 1242040 1069249 690559 681638 820753 813404 851088 865474 893054 898171 994703 997293 4878397 5036769 40.45 72.0 1
14:11:32 2024-01-25 638418 630826 204232 200371 317057 324821 327274 326830 210806 209082 254382 260904 295194 297275 4192689 4568978 6256937 6046584 1034986 1066839 287643 254333 264666 267289 295655 288482 286244 288137 206477 205740 710471 636249 1485524 1410943 436936 432475 628445 634717 786560 763458 811682 825531 864429 870680 836163 935500 1949449 2045256 1247690 1056949 690559 680672 816345 811523 856679 865438 888917 898208 999022 1003127 4919504 5046148 40.45 72.0 1
14:11:33 2024-01-25 638275 629044 205196 200197 316136 324929 325756 324992 214956 209556 254311 260386 294269 300238 4190176 4521136 6248455 6046546 1021123 1066839 287181 255526 265072 267548 295419 288748 286718 287726 206477 206382 700020 645408 1466888 1410943 438818 432854 629407 636520 784168 763421 821115 823151 857775 865528 842974 932725 1940124 2053050 1272523 1065432 693518 678709 815189 816259 857287 866369 886387 899618 999503 999444 4859599 5038953 40.45 72.0 1
14:11:34 2024-01-25 630491 629489 204908 199913 319325 324821 327764 323514 215062 209082 259185 259904 294338 300026 4180745 4436164 6271963 6046509 1019742 1065292 287216 253352 265293 267324 294020 286719 287729 288359 206477 207174 698527 644484 1455261 1417144 437852 432867 634616 636520 783612 768140 818771 816296 857812 879218 839317 923474 1936309 2029360 1256035 1075850 692530 677748 818174 818039 852933 863923 889141 898682 998749 994011 4806638 5029588 40.45 72.0 1
14:11:35 2024-01-25 632089 629484 202990 200546 317084 323835 326811 324006 214806 209082 254134 259078 297473 297455 4186711 4518827 6252479 6046546 1034717 1066839 291835 254344 263630 267324 295061 285927 287149 288766 206477 206347 698527 636249 1437689 1413951 435695 432872 632833 636520 787154 768338 811682 820446 865692 874657 836163 928906 1940124 2034558 1240156 1069498 689576 681638 818699 811090 851088 865546 893184 895708 992556 999444 4896045 5036769 40.45 72.0 1
14:11:36 2024-01-25 636543 629489 203906 199878 316579 324821 325300 324992 210806 209409 254134 257861 297090 297239 4183310 4576726 6220009 6063909 1033509 1063747 287238 254557 264846 266950 295169 286754 286181 287744 205897 206382 719616 636249 1465550 1404711 436315 432836 629218 636520 786560 760028 811495 823736 863816 869990 836163 934130 1946675 2045256 1247690 1058608 690559 680190 811842 811668 857287 865528 886387 897629 1001117 1003091 4910099 5042549 40.45 72.1 1
14:11:37 2024-01-25 636465 628599 204913 199257 316101 324929 326812 324992 214585 209082 253601 259439 294527 299736 4183310 4508502 6239129 6046810 1016691 1063747 286746 252752 265515 266914 293821 287599 286360 288766 206187 206141 719616 644484 1476990 1410943 438070 432800 629138 636520 784168 762340 818771 823114 857503 871296 841778 932762 1940124 2055696 1270567 1065691 692530 678228 814150 813868 857287 865756 886387 896621 1002290 1001072 4860605 5033177 40.45 72.1 1
14:11:38 2024-01-25 632886 629044 204299 199883 319070 324821 327305 322988 214726 209048 259479 259870 294732 299283 4183310 4436000 6262644 6037834 1019016 1066839 287181 253387 264666 266914 294961 286719 287931 288066 206477 207251 699087 643947 1457699 1414955 437251 432764 634616 638330 783056 767017 817527 815679 857503 877901 839280 926068 1935249 2030803 1234506 1075803 693518 677748 816446 815025 853511 863923 887842 900973 997929 993829 4799778 5033177 40.45 72.1 1
14:11:39 2024-01-25 632573 629489 202946 199918 319024 323571 326776 324006 214621 209048 253566 258254 295936 297563 4180326 4497578 6248455 6046509 1034017 1065292 287238 254557 263416 266914 295899 286043 287122 288766 206332 206141 700020 635796 1459936 1413951 435695 432800 634616 636520 785968 765933 811102 818696 865457 875312 833752 928906 1940124 2028191 1243923 1068735 690559 680672 818699 810557 851088 865438 891747 896892 993367 998764 4881017 5028308 40.45 72.1 1
14:11:40 2024-01-25 639451 629044 203621 200506 316579 324857 325826 324956 214621 210065 259113 258323 295660 297239 4189698 4558501 6211153 6046509 1028286 1062204 291741 253777 263416 266914 294340 286719 286830 287090 206332 206141 672136 641265 1442549 1399736 436005 435357 631887 638330 787748 763458 811537 821030 862538 872532 837354 932932 1946675 2046437 1253339 1061633 693518 680672 810654 810557 857895 865519 883755 895708 1002290 1002492 4863071 5038953 40.45 72.1 1
14:11:41 2024-01-25 639182 629039 203915 199874 320273 323799 325791 324992 210806 209117 259113 258323 294527 299319 4186711 4492850 6229804 6042188 1014671 1062204 288264 253352 263926 266095 296143 286280 286280 288137 205284 206141 695541 641723 1451196 1410943 437558 431099 631887 638784 780839 764541 813919 819279 857540 873770 838685 930233 1937363 2037177 1240156 1067973 692530 674768 811842 816175 857821 856568 886350 902293 1000870 995976 4806638 5029588 40.45 72.1 1
14:11:42 2024-01-25 632398 629489 204263 199257 319557 323835 325756 324727 214621 208756 254738 258289 294082 300948 4186711 4488491 6262667 6046546 1024705 1065328 287238 253352 265072 266095 295834 286481 286920 288766 206187 207032 705973 637157 1482304 1423190 437558 431439 632783 633744 783056 765627 811793 818696 862538 875435 836758 927399 1934607 2025002 1232623 1072315 688595 674768 819279 814947 850268 863923 894364 899692 990248 996013 4853666 5029588 40.45 72.1 1
14:11:43 2024-01-25 631195 629044 204263 199883 315179 324929 327505 324006 214956 208721 254134 258289 296753 299319 4186711 4529175 6248455 6046546 1037948 1066084 291705 253564 263926 267583 294590 287396 287122 288359 206477 206313 704499 638067 1451437 1414955 437558 436661 632783 635167 790020 765627 812951 821030 861712 874121 836758 928906 1940124 2034285 1240156 1066081 688595 682122 818699 809408 852261 865546 892382 895615 995211 1005525 4893699 5035361 40.45 72.1 1
14:11:44 2024-01-25 639905 629229 203625 200223 319327 324821 326558 324956 214621 210100 259149 258254 294989 297527 4180745 4571687 6201828 6046546 1030563 1063783 291874 254167 263451 266914 295419 286719 287122 292614 205897 207430 689570 640958 1446644 1400729 436315 435357 631440 638135 788864 762880 811537 821030 862538 873770 837354 934380 1948061 2046437 1258989 1059932 693518 680672 810610 810557 858383 865474 883090 895615 1002290 1002418 4870024 5038953 40.45 72.1 1
14:11:45 2024-01-25 638524 629493 204263 199878 320273 323571 325300 324992 211241 209117 259149 258323 295883 299355 4171393 4483471 6229804 6046509 1015393 1063747 291813 253564 263890 265909 295577 286445 286552 287927 205897 206175 695541 641723 1463055 1410943 437558 431234 632335 638330 781392 764541 814534 820446 860053 875010 839280 928906 1937363 2038625 1240156 1069498 693518 674255 811842 816212 858383 861414 886350 903615 1000870 995272 4798100 5022421 40.45 72.1 1
14:11:46 2024-01-25 634212 629489 204125 199249 319594 323835 325826 324498 214921 209082 254382 258040 295883 300275 4177346 4504751 6261824 6042150 1026166 1065292 286517 253742 265072 265909 295169 286575 286745 288766 206187 206106 698527 635796 1445615 1420163 436936 431439 632783 634230 783612 765627 811793 816333 863765 875562 834975 925488 1934696 2020094 1232623 1072556 688105 674732 818699 813145 850268 863850 893054 901837 990248 996755 4846739 5020223 40.45 72.1 1
14:11:47 2024-01-25 632848 629475 203951 199596 317648 324929 324974 324498 214656 208396 259625 258289 294117 297239 4180745 4508502 6239129 6046820 1032034 1063747 287238 253387 263890 266540 293409 288076 285530 288359 206477 207470 708978 635921 1472083 1410943 436936 432800 629138 634194 785840 763458 810638 820743 862933 872532 834975 932890 1942486 2038625 1240156 1061633 688595 680672 816393 811708 854725 868823 890186 895708 993592 1002982 4912484 5029588 40.45 72.1 1
14:11:48 2024-01-25 636207 628590 203915 200223 315862 324857 325563 324498 214656 208902 255507 259508 296580 297239 4183310 4505287 6229804 6046556 1027932 1062204 287181 253387 263630 267583 293856 286719 286409 292577 206187 206347 697034 643764 1437496 1401723 436506 435393 631009 637234 785412 762847 814534 820743 861586 871296 839317 934229 1946675 2047192 1243923 1060281 694508 681638 811842 811708 860220 865505 883755 900371 1002977 1001492 4853666 5036769 40.45 72.1 1
14:11:49 2024-01-25 635829 629229 204263 199878 317088 322589 326846 324498 214356 209737 258966 258358 294303 299355 4180326 4443570 6248875 6029213 1016840 1063783 287181 253352 263926 266727 295204 286754 288178 287954 206332 206382 711603 643562 1492423 1414955 437197 432764 633988 638330 783056 765933 816347 816296 857812 878651 841778 926030 1934607 2035562 1261792 1075702 694013 677748 816381 816175 854725 862559 887842 900973 993934 993829 4799778 5023805 40.45 72.1 1
14:11:50 2024-01-25 632339 629493 203016 200371 316871 322566 326811 324006 214656 208902 253566 258358 296780 297333 4180745 4494693 6239129 6046546 1035491 1063747 288228 253812 263012 267360 294675 285806 287122 288359 206187 206169 698527 637157 1447410 1410943 436005 435479 633053 636248 787748 765969 809485 818696 864465 875348 834975 927544 1940142 2024020 1252586 1068735 690559 680672 818699 811090 850977 866259 891747 895615 993367 1000521 4860041 5041250 40.45 72.1 1
14:11:51 2024-01-25 638320 628599 203625 199952 316136 324857 325528 324042 214471 209737 259149 258323 294338 297029 4180745 4539744 6201553 6037834 1029094 1062204 291669 253777 263047 267040 294098 286938 286629 288766 205897 207026 662452 641622 1444178 1399736 436315 435357 629480 639127 786597 762376 811537 821030 861549 873770 838509 933712 1946675 2046710 1255223 1059936 693518 680672 810654 810557 858383 865627 883755 895708 1001851 1002455 4849204 5031773 40.45 72.1 1
14:11:52 2024-01-25 638543 628599 203951 199283 317123 322817 325300 324956 210806 209590 259113 258323 293859 297275 4177346 4480596 6229529 6037871 1016116 1062993 291741 253352 263890 265847 296143 285829 286079 287334 205319 206382 694048 641445 1442608 1409942 437247 431101 631263 638182 780839 763458 811574 818076 857812 875348 841538 928906 1935984 2034558 1238273 1069249 693518 673706 811842 816175 855942 856424 886387 902293 998199 994011 4787827 5020223 40.45 72.1 1
14:11:53 2024-01-25 632162 629229 203942 199084 316831 323835 325528 324042 214471 208756 254311 257468 293859 299597 4171393 4491979 6238854 6037834 1024705 1063783 286432 253034 263926 265404 295834 286495 286316 292577 205897 205740 700020 635973 1458028 1420163 437247 431439 631263 634476 783056 765627 811793 815716 862811 877965 834827 925488 1934607 2018932 1234506 1072315 687089 674732 819279 813218 848675 863814 893091 898942 987645 996828 4840802 5013069 40.45 72.1 1
14:11:54 2024-01-25 631185 629048 203946 199874 315659 324929 326545 324042 214656 208396 254134 258289 294098 297635 4174368 4512914 6248180 6046546 1037948 1062993 291874 253387 263926 267263 294177 286992 286718 287954 206187 205706 703006 637790 1446624 1410943 436936 435393 630817 634476 788306 765627 811793 820446 862811 876252 834790 930897 1940124 2031076 1240156 1062963 689055 682122 818699 809335 850484 870054 890642 894903 993367 1001637 4891288 5027390 40.45 72.1 1
14:11:55 2024-01-25 640087 628568 203590 200153 316066 324520 325756 324727 211572 210030 255905 258289 294748 297167 4180326 4565946 6197301 6046471 1025580 1063740 286946 253352 263416 267191 293053 286719 286244 288766 206187 206347 698527 643489 1464399 1400729 437247 435443 629370 639052 785375 763458 813304 821030 857775 873770 839742 934418 1946675 2046710 1243923 1059180 694508 680635 811805 811708 857895 868209 883718 898812 1002561 1001601 4853013 5033177 40.45 72.1 1
14:11:56 2024-01-25 637410 627635 203880 199665 317092 322292 326515 324956 210806 209702 255724 258323 294966 297599 4180326 4461699 6229529 6029175 1019742 1063740 291853 253529 263855 266594 296107 285659 286481 289050 205717 206382 691063 643283 1446351 1410943 437558 432764 632157 639015 783056 765627 815076 814983 857738 877865 842138 927507 1937451 2031076 1261792 1072704 694508 674732 815308 813721 854822 864567 888917 904408 996008 994011 4778421 5008633 40.45 72.1 1
14:11:57 2024-01-25 631158 629489 202954 199878 317053 322817 326515 323970 211100 208687 253566 258220 294989 297491 4177346 4485727 6243133 6037796 1034754 1063710 287238 253777 263416 266372 295061 285770 287122 288472 206187 206313 690893 635973 1446662 1410943 435695 432800 633053 636287 784265 765896 809411 813794 865269 877865 833975 927437 1940124 2017498 1245190 1069362 689055 678709 817539 811708 850484 866369 889736 898171 992627 997257 4878327 5023805 40.45 72.1 1
14:11:58 2024-01-25 636732 629007 203911 199253 316101 323799 326545 324992 210511 208867 254134 257827 294269 297491 4177346 4559692 6215057 6046509 1033509 1063532 286799 253742 263820 266594 294269 286701 285370 287726 205248 206026 701513 636881 1478089 1404711 435695 432764 627471 636225 785931 760073 810601 820965 864039 871260 834753 932762 1943906 2046347 1269469 1053717 690559 678709 813572 810557 855465 868677 886313 897531 993861 1002346 4910099 5033177 40.45 72.1 1
14:11:59 2024-01-25 636465 628119 204881 199249 315845 324893 324974 324498 210806 209013 259149 258289 294594 299597 4177346 4498755 6237957 6037834 1017628 1063740 288562 252189 265072 266372 294063 287387 285405 288766 205897 206135 700020 644204 1488773 1409942 437815 432728 627521 636225 783056 761223 816347 820965 855272 873150 841593 934418 1940124 2055609 1254917 1062963 692036 676716 811842 813182 856679 867170 886350 899581 999613 1000150 4856715 5029588 40.45 72.1 1
14:12:00 2024-01-25 630565 628563 204550 199848 316579 324327 326515 323023 214991 209048 259149 259654 295946 299778 4177346 4423398 6267059 6024932 1019742 1063710 287090 252964 263890 266185 293984 286696 287122 287567 206477 206313 695541 644204 1466424 1419156 437815 432831 633951 637195 783056 768103 815113 813794 859678 880428 839742 923437 1930798 2025312 1234506 1075394 690559 675687 818699 814983 851088 864567 893017 901577 994777 996828 4802409 5027390 40.45 72.1 1
14:12:01 2024-01-25 629265 629493 204049 200511 315712 323799 328591 322988 214585 208396 259185 258254 295137 296331 4177346 4494693 6239129 6042150 1037669 1063747 287935 253352 263012 267736 294269 285927 287122 287954 206477 206313 700020 639579 1443007 1410943 436315 435357 633053 635618 787748 765896 811793 816249 864039 877099 834790 928906 1940217 2028752 1262992 1067973 689055 681638 818699 809372 850816 868714 892345 895540 990519 998916 4878397 5029774 40.45 72.1 1
14:12:02 2024-01-25 639451 629233 202954 200197 316096 324291 326812 323970 210806 209737 259479 258254 295633 297239 4177346 4558874 6192502 6033866 1028982 1062168 287458 253742 263196 266914 294905 286719 286387 288766 205717 206416 686584 639892 1453479 1399736 435695 432872 630113 638330 787405 761260 812951 819801 862811 873150 838509 934380 1945290 2043804 1260873 1061633 693518 681638 811805 810557 857895 869981 883718 895708 999687 1000187 4863071 5026018 40.45 72.1 1
14:12:03 2024-01-25 636456 628568 203911 199253 317092 322781 325826 323610 210806 209737 259479 259043 293859 297599 4180326 4461699 6229804 6029138 1019467 1062957 292564 252999 263855 266131 296251 284933 287122 288766 205897 206347 679492 641723 1444879 1410943 437558 432728 633053 638330 783612 765627 815076 813831 857130 875398 840995 927912 1934607 2028789 1238273 1074623 694013 677223 815308 813757 854216 863342 889551 900898 993861 993975 4778421 5018012 40.45 72.1 1
14:12:04 2024-01-25 633964 628558 203594 199565 317092 322817 325721 324006 211100 208867 259113 257434 294303 297563 4177346 4488306 6239129 6037834 1031041 1063710 286436 253812 263820 266095 294883 286463 286718 288766 206187 206026 698527 634439 1460389 1413951 435695 432204 632605 634717 784168 765896 810638 813794 864654 877244 834383 927446 1938743 2016065 1249573 1071026 689055 677529 816345 811708 850485 864876 892730 900132 991960 996828 4839110 5018012 40.45 72.1 1
14:12:05 2024-01-25 636474 629493 203590 199835 318246 323835 324974 324992 210961 209013 254134 257434 295245 297527 4173931 4540712 6238233 6037834 1033680 1062204 287489 253564 263855 266914 292848 287158 285370 288359 206332 205528 708978 636249 1468059 1410671 436936 432899 628445 633744 784168 764270 811216 820965 864039 871260 834790 934229 1943906 2037450 1265631 1056917 689055 680006 816345 811708 852970 866159 891457 897531 996189 1002382 4915992 5027390 40.45 72.1 1
14:12:06 2024-01-25 634928 628331 203594 199878 315179 324821 326812 324727 211572 209048 255110 259870 294064 297527 4177346 4498755 6229804 6037834 1025580 1063740 286972 253175 263820 267324 292232 286683 286280 288766 205897 206347 698527 644023 1445656 1401723 436506 435457 629443 639692 786398 765627 815730 820965 857775 872532 842138 934229 1940124 2047229 1242040 1062392 694508 681564 811842 811708 857895 869093 884902 899490 1002561 998739 4839110 5027390 40.45 72.1 1
14:12:07 2024-01-25 632500 629224 203911 199700 316096 322554 325826 323970 211389 209082 259113 258323 294345 297599 4177346 4446358 6229804 6025520 1018978 1063747 291853 252964 263890 266131 295169 285031 287149 288563 205861 206347 676549 643562 1468519 1410943 437558 432764 633053 638330 784168 765405 815150 814983 855272 877865 842138 929312 1934696 2033113 1263711 1072704 694508 676570 815308 813145 854216 863313 890821 902479 996677 993975 4787827 5020223 40.45 72.1 1
14:12:08 2024-01-25 632080 630119 202990 199561 317128 322817 325791 324006 214585 208867 259552 257434 296255 297239 4180326 4479679 6239129 6042499 1029539 1063747 286835 254167 263820 266095 296107 285842 287032 288359 206187 206347 698527 634439 1462656 1414955 435695 432764 633053 636520 784265 767656 809448 814983 864073 877865 832383 928647 1938743 2018932 1257106 1069498 689055 678045 817539 811708 851088 864567 892730 898269 993367 996828 4857134 5018821 40.45 72.1 1
14:12:09 2024-01-25 639228 629229 202985 199878 315624 323799 325528 324992 210511 209117 259113 257468 294303 297491 4177346 4560244 6192502 6042169 1029828 1063740 287238 253812 263635 266727 294269 286445 286454 292784 205068 206347 695541 638067 1477759 1401723 435695 432836 627360 636520 786597 760643 811793 820965 860982 871296 837280 936627 1946675 2043804 1228551 1056837 692254 680562 811805 810557 857287 865438 887133 898171 998162 998702 4888138 5029588 40.45 72.1 1
14:12:10 2024-01-25 636732 629484 203594 199218 317088 324291 326812 324992 210806 209082 259185 258289 295946 300487 4177346 4480051 6233788 6029175 1013191 1062168 288192 253352 265072 265466 294020 286526 286016 287090 205319 206313 694048 640807 1444106 1410943 437558 431202 629218 638330 781392 762884 813882 819801 855978 875010 839742 932579 1938747 2036003 1240156 1066451 693736 676742 811805 816212 857895 861450 887133 903578 999650 996828 4823028 5027390 40.45 72.1 1
14:12:11 2024-01-25 628376 628415 204228 199223 317088 323835 325756 324498 214585 208396 254134 258254 294345 301131 4174669 4454152 6276431 6037834 1023211 1063513 287328 253387 265293 266060 294126 285940 286459 288766 205897 205066 698701 636175 1467016 1421804 437160 431439 631263 632810 781946 765627 813530 816175 859691 875312 837280 930029 1930798 2024867 1268610 1072704 689055 674549 819861 815561 848675 863313 896287 900824 990446 994011 4849204 5018935 40.45 72.1 1
14:12:12 2024-01-25 633825 629489 203915 199704 316101 324929 324974 323347 214585 208769 254347 258289 294064 297599 4177346 4534368 6238686 6037834 1033509 1066876 287238 253777 263890 266914 294063 287635 285370 288476 206332 205671 709099 636249 1475720 1410943 436936 432800 627521 633744 784265 762340 811518 820965 862239 871296 833567 932624 1942486 2037450 1242040 1060119 689055 679561 817539 811708 853007 865474 892617 898812 995483 1002382 4915992 5018821 40.45 72.1 1
14:12:13 2024-01-25 633715 627639 204335 199526 315148 324857 326812 324498 211607 208721 259185 259870 292600 297635 4177346 4489127 6224796 6029213 1016175 1062985 288192 252787 265108 265874 292883 286754 285405 288658 205897 206026 697034 641723 1480940 1408943 440058 432199 627557 636520 781946 761260 816347 820965 852213 871296 841593 934229 1939849 2047192 1275691 1063416 692036 677295 814113 813757 856679 863923 887133 902681 999613 991647 4835192 5020223 40.45 72.1 1
14:12:14 2024-01-25 629297 627680 204263 199223 316127 323571 325721 322498 214991 208396 255308 259078 294345 299283 4171393 4426887 6257780 6029175 1019016 1062957 287133 252964 263890 266131 294340 285922 286741 287549 206477 206026 698527 643102 1447554 1418149 438029 432728 633053 636520 781946 765933 815113 813794 855942 877901 839742 924796 1933320 2025312 1236390 1075803 690559 678001 818793 814910 850484 862704 893293 904002 996189 994011 4810125 5015228 40.45 72.1 1
14:12:15 2024-01-25 628857 629229 203625 199975 316001 324556 325791 322498 214656 208396 259149 258254 293859 297527 4177346 4485839 6243133 6029175 1037948 1062204 291669 253352 263635 267324 292887 286719 287122 287656 206323 205706 695674 638979 1476402 1410943 437247 436085 632605 634717 788901 765627 811793 819529 860945 875010 837242 931406 1943906 2033113 1263711 1066307 689055 682569 819960 809372 850484 865510 893091 898101 993367 1000187 4880941 5023805 40.45 72.1 1
14:12:16 2024-01-25 638543 627675 203408 199918 316101 324327 325528 324498 214471 209082 255110 258823 294303 297246 4177346 4530365 6202314 6037834 1028324 1062957 291813 253742 263047 266950 294098 286481 286535 288766 206262 206416 670665 641933 1441986 1398743 436315 437010 630371 639238 787711 764541 811574 820965 859691 872532 839742 934229 1949449 2046710 1255223 1059101 694508 681601 811805 811708 857895 865510 884563 901342 1003984 1000150 4863674 5022145 40.45 72.1 1
14:12:17 2024-01-25 637930 627452 204094 200088 317163 322710 325862 324992 211276 209737 259002 258323 296363 297599 4177346 4477632 6229804 6037834 1019742 1063747 286212 253777 263926 266914 294883 285820 287122 287090 205672 206416 692556 641723 1448926 1410943 436506 432692 633053 637684 783056 765627 816310 817443 855942 875312 840995 928718 1940142 2034558 1261792 1072741 694508 674586 816430 815524 855465 861487 888917 906802 998162 994011 4763801 5012793 40.45 72.1 1
14:12:18 2024-01-25 633336 629264 203630 199905 317158 322495 325791 324498 214656 209117 259589 257468 295939 300069 4171393 4488306 6239129 6042188 1028040 1065328 286490 254557 263855 266095 296143 285954 287400 288563 205997 206313 698527 634439 1462867 1414955 436315 432570 633053 635618 784265 765933 811216 816249 864073 875312 834790 928926 1932439 2017498 1242040 1070818 689055 677565 818793 814016 851124 865756 890480 903350 991923 991647 4853126 5025890 40.45 72.1 1
14:12:19 2024-01-25 636543 629224 203025 199909 316132 324327 325791 324992 210658 209117 259222 258035 294303 297491 4180326 4556979 6197579 6037834 1026054 1062204 288228 253812 263231 266950 295211 286719 286325 288359 205539 206451 683598 641265 1477568 1399736 436315 435108 630817 637234 787711 762917 811574 821030 859727 871867 839742 934229 1943536 2046710 1255223 1059932 694508 680599 811533 811708 857895 865510 885089 897989 1003984 1001637 4848072 5029588 40.45 72.1 1
14:12:20 2024-01-25 638089 627675 204094 199565 317128 322817 325791 324956 210806 209556 259185 259231 296995 297275 4171393 4464714 6220478 6029213 1014413 1063747 291741 254298 263855 266166 295333 285614 286280 292577 205284 206382 682434 641723 1444068 1409942 436506 433668 632157 637234 781946 765084 815730 815642 855942 871315 842138 928056 1939073 2034558 1238273 1069617 694013 676261 814997 817332 855465 856568 887651 905898 999022 994011 4766851 5037635 40.45 72.1 1
14:12:21 2024-01-25 630976 628599 202985 199918 316868 322853 325826 323023 214621 208721 259149 258289 294303 296546 4171393 4472935 6229804 6033521 1035491 1063783 287238 253886 263012 266950 295204 285842 287122 288066 205897 206162 700954 637157 1440354 1410943 435695 435393 633053 636287 787711 765860 810638 816212 864686 874785 833567 930245 1941841 2019569 1259981 1066307 690559 680562 820988 810985 851088 865510 892419 899754 992516 999801 4857558 5027390 40.45 72.1 1
14:12:22 2024-01-25 638320 629493 203590 199913 316132 323835 325336 324992 210806 209117 259185 257861 294373 297491 4174368 4562485 6211153 6046546 1033509 1063747 287036 254443 263855 266950 294340 286683 285441 288137 205897 206347 701513 636249 1467886 1405709 436315 432836 627594 636520 787748 761260 811793 820574 862239 865555 834827 936943 1948438 2043804 1247690 1059475 690559 680562 816430 811597 856679 865510 888284 901195 999022 1002346 4902525 5031773 40.45 72.0 1
14:12:23 2024-01-25 638320 629229 204585 198945 316866 324857 326812 324992 214356 209117 259222 258323 293450 301234 4174368 4495549 6229804 6037834 1013874 1063532 291813 253566 265515 265909 294790 287396 285450 287125 205897 206416 698527 640807 1458391 1409942 437160 431735 628962 638330 781946 761260 816310 820965 854733 873100 839742 931487 1940456 2038899 1238273 1066194 692530 676742 815271 818076 857895 861487 886387 904609 999577 996828 4823934 5022421 40.45 72.1 1
14:12:24 2024-01-25 627249 627712 204263 199257 316614 323835 325791 324006 214656 207746 258965 258323 295531 300275 4171393 4429336 6285379 6029213 1024705 1060471 292636 253566 265293 266131 293778 286280 286316 288359 206477 205066 708978 638067 1465182 1420163 437888 432195 631263 634680 781946 765933 811611 817443 859727 873845 839742 927394 1934930 2019569 1270567 1071177 689055 676742 821025 816333 848675 863313 894443 905240 991814 996123 4835666 5020223 40.45 72.0 1
14:12:25 2024-01-25 631199 629044 203951 199283 314925 324857 325756 322534 214691 208721 259258 258289 295037 299645 4177346 4500449 6252846 6042188 1032034 1063747 287238 253387 263890 266540 292962 287877 285557 288237 206332 205886 705992 637157 1449737 1410943 437247 432872 629443 634230 787711 764541 811793 820965 862239 870560 834790 934229 1945661 2034558 1240156 1059936 689055 681601 818780 811597 852970 865654 889257 896504 993629 1002382 4905476 5022421 40.45 72.0 1
14:12:26 2024-01-25 639223 628604 203621 200227 317639 324821 325791 324042 214621 209082 258710 259112 294082 297239 4171393 4501092 6220938 6037871 1025580 1062241 286329 253387 263820 267548 293856 286719 286427 288846 205897 206209 697034 643562 1445666 1401723 436543 436045 630993 637270 786597 763458 814534 820965 856956 870560 841538 934229 1945666 2046957 1247690 1061865 694508 681601 811765 811634 857895 864282 884496 900474 1005876 1000187 4850201 5029588 40.45 72.0 1
14:12:27 2024-01-25 634892 627766 203630 199318 316609 322817 326811 324042 214321 209772 259149 258358 296184 297599 4171393 4455638 6229804 6029213 1019742 1063747 292600 252999 264846 266727 294233 284969 287122 288476 205897 206416 686584 641723 1445247 1410943 437251 432836 632870 637234 784168 765355 816347 815020 857262 874497 839206 930334 1936309 2033113 1238273 1072741 694508 677565 816467 816333 855465 863313 887212 900624 1002537 993975 4771602 5020223 40.45 72.0 1
14:12:28 2024-01-25 632610 629489 203056 199913 317128 323246 325791 323970 211396 209013 253566 257434 294338 297491 4173931 4486428 6238686 6042150 1028734 1062920 286396 254344 263785 266504 296251 285806 286920 288359 206332 206313 699461 634439 1460459 1413951 435695 432768 633951 636069 786050 765896 811216 816212 864686 872833 832347 928579 1941841 2020367 1251456 1070014 689055 678525 818793 816333 852904 862931 891747 901765 995483 998240 4878327 5027390 40.45 72.0 1
14:12:29 2024-01-25 638270 629452 203585 199848 316579 324291 324974 324992 211100 209048 254311 258220 294303 298725 4170954 4549978 6238233 6046471 1033509 1063747 287238 253352 263855 266691 295834 288004 285370 288766 206187 205671 707485 636249 1448926 1410943 437247 432800 628445 635797 786524 763421 811793 823299 864073 865623 834160 936235 1945890 2039149 1242040 1058345 689055 678562 817592 813292 852970 865474 889104 900360 996677 1005700 4926538 5027390 40.45 72.0 1
14:12:30 2024-01-25 652032 627639 204237 199874 316005 324784 325756 324956 211536 209048 259149 260448 293825 297203 4183310 4495276 6233434 6042150 1018355 1063740 286711 252929 265479 266594 293053 287563 286244 288766 205897 206169 698527 645128 1494721 1410943 439129 432899 628925 636262 784168 762340 818710 822715 854660 872406 842138 934229 1941841 2053050 1256873 1065432 692530 677492 815271 816333 857895 865145 886387 901577 1003254 1000857 4835615 5029588 40.45 72.0 1
14:12:31 2024-01-25 630191 628568 204232 199674 316605 324327 328286 322725 215097 208867 259222 259835 294309 299283 4173931 4414126 6257780 6029138 1019742 1063747 287391 252964 264851 266131 294340 286347 286714 287549 206768 206347 698527 644408 1452797 1420163 438057 432764 634400 636520 783056 768103 815693 814983 857189 877865 839704 927446 1936309 2028191 1255316 1076570 692036 676534 820544 818076 850816 863313 893338 904408 996839 996083 4816043 5009406 40.45 72.0 1
14:12:32 2024-01-25 629302 629229 203911 199700 316005 324857 325756 322988 214991 208687 253566 258289 295218 297563 4180326 4495437 6239129 6043353 1036428 1065292 288065 253742 263890 267324 294006 286719 286683 288066 206477 205671 706179 638067 1467817 1410943 437247 436008 631263 634680 788594 765627 811793 820965 862239 873023 833243 931487 1945661 2034558 1242040 1065545 689055 682048 819960 810373 852330 865582 891747 895619 996116 1002309 4887796 5018821 40.45 72.0 1
14:12:33 2024-01-25 634662 628563 203911 200162 316005 324784 325756 324401 214585 209048 255110 259870 294269 297491 4173931 4486444 6220478 6029175 1025580 1062920 287181 253529 263451 267736 294063 286683 286280 288766 205897 206347 700020 643562 1466854 1401723 436815 436625 630817 638172 786287 764541 815730 820965 857225 870610 841852 934229 1945886 2047229 1263711 1061169 694508 681564 814113 813942 857895 865438 885089 894116 1005372 1001601 4852961 5036769 40.45 72.0 1
14:12:34 2024-01-25 636226 628549 204237 199700 316835 322781 326776 324498 214585 209737 259149 258358 295946 297275 4183310 4455487 6243715 6029175 1019742 1063740 287404 252999 264666 266914 294305 286562 287931 288359 206187 206347 680963 643562 1455656 1410943 437779 432800 633951 639238 784168 767017 818127 814983 855905 874533 842138 927484 1936309 2028752 1234506 1077338 694013 678045 816430 816333 854179 864876 887860 900936 998874 993975 4787827 5026132 40.45 72.0 1
14:12:35 2024-01-25 630976 629039 203025 200506 316096 322853 326776 323023 211658 209013 254134 258323 294303 296546 4173931 4472898 6243133 6029175 1034679 1062168 288634 253742 262793 267360 294340 284969 287122 288066 206187 205992 700020 638067 1444799 1413951 436315 436008 633053 636520 788306 769264 810638 817406 864686 875494 833789 928756 1941841 2025312 1263711 1069498 690559 681564 819960 810948 852298 865582 893091 898171 995421 998666 4865523 5033177 40.45 72.0 1
14:12:36 2024-01-25 639451 629229 202985 200197 318094 324063 325756 324992 210961 209702 253601 258220 294338 297491 4177346 4558651 6201331 6046509 1031021 1062957 287238 253777 263820 266504 295211 286445 286284 287090 205068 206347 695541 637157 1480686 1401451 436315 432872 628962 638330 787711 762609 813530 823299 859727 865672 834534 936906 1948438 2046710 1255223 1056875 692530 681564 813535 811560 857895 865546 886387 897536 1001828 1001565 4900693 5027390 40.45 72.0 1
14:12:37 2024-01-25 636723 627200 204585 199218 316379 324821 326812 324956 211291 209082 259149 258289 294345 300699 4173931 4485951 6229804 6029175 1013956 1062993 287643 252224 265293 266095 294590 286754 285370 288766 205897 206135 698527 641723 1507808 1410671 438709 432728 628445 636520 783056 763186 818165 822715 856706 870601 841852 934229 1941841 2053050 1252961 1063038 692530 676534 814113 816333 857895 866369 886387 900936 1004005 998702 4844260 5020223 40.45 72.0 1
14:12:38 2024-01-25 629074 627675 204049 199223 316101 323799 325791 322988 212620 208867 253566 259473 293381 299319 4177346 4414126 6257780 6024871 1019742 1062957 287181 252929 264666 266504 293984 286481 287122 287549 206477 206026 698527 643562 1471655 1420163 437852 432894 633951 636520 783056 769846 815693 813794 857189 874569 839428 924796 1936309 2028191 1234506 1077338 692036 676570 819960 818076 852904 865145 890480 902255 997549 996828 4797232 5023805 40.45 72.0 1
14:12:39 2024-01-25 630080 628595 203630 200515 316101 323344 325862 323478 211622 208721 254311 258289 295209 296546 4171393 4491793 6239129 6029175 1035491 1063747 287935 253742 263012 267548 295204 285918 287149 288563 206187 206026 697034 638360 1448505 1410943 436315 435393 633951 636520 788306 769264 810638 817406 863141 874461 835161 928756 1941841 2026751 1245190 1069498 690559 681528 821128 811597 852298 868677 893091 898180 995421 999618 4863522 5029588 40.45 72.0 1
14:12:40 2024-01-25 639451 630565 202985 199878 316101 324327 325791 324992 210806 209737 259185 258075 294338 297239 4180326 4557093 6197655 6029213 1028704 1061416 291741 253777 263416 266914 293821 286280 286656 288680 205897 207026 681514 640807 1451187 1401723 436315 435393 631009 637684 788864 763971 811537 820965 861592 873023 836939 933951 1948438 2049076 1258989 1063264 694232 682085 811805 810985 860335 865510 885089 898442 1004720 1002382 4853666 5029588 40.45 72.0 1
14:12:41 2024-01-25 638076 629493 203906 199253 317128 323308 325756 324992 210806 209082 259149 258323 295696 297599 4177346 4480484 6220478 6037834 1013949 1063747 292492 253742 263890 266060 296107 286244 286052 287090 205248 206347 698527 641723 1461094 1410943 436506 431439 631009 637234 781946 765059 815113 818602 857225 873717 839428 931172 1940456 2036862 1261792 1069249 694232 676742 814113 818381 857821 861450 886387 904940 1001828 991611 4794672 5027390 40.45 72.0 1
14:12:42 2024-01-25 632344 630826 204232 199257 317092 323835 325791 324956 214656 209082 254382 258254 296363 300736 4171393 4486100 6266289 6037834 1025435 1066084 286835 253564 265072 266095 294468 286481 286656 288766 206332 205706 700020 636249 1478580 1424201 437558 432204 632807 634194 784168 765442 811793 816249 862239 874461 833870 930016 1939073 2021767 1238273 1072741 688777 674622 820988 816333 851088 865145 894401 899655 989702 999838 4825261 5020223 40.45 72.0 1
14:12:43 2024-01-25 632886 630821 203915 199709 315183 324893 324974 324498 214921 208396 254347 258323 295245 299645 4171393 4509708 6243133 6029824 1034948 1063747 288156 253352 263926 267324 292232 286754 286656 287954 206477 205992 704499 638067 1451566 1414955 437558 436131 631009 635618 788901 765059 811793 820965 863461 873023 833279 932579 1945661 2036862 1265631 1063416 689792 682569 819960 810373 853511 865546 890443 895615 995421 1003127 4897195 5029588 40.45 72.0 1
14:12:44 2024-01-25 636732 628008 204228 199883 317158 322853 325862 324992 214585 210100 255868 258323 295209 300069 4175025 4464714 6229804 6029175 1021198 1063513 292677 253564 263926 266914 295369 285062 286952 287090 205897 206416 692556 643562 1451566 1411679 437815 432872 633053 638172 784168 765319 818127 816212 857225 874497 841254 930258 1940456 2036862 1240156 1072741 695922 676643 816467 817495 857162 863923 888228 902237 998199 996718 4778421 5018935 40.45 72.0 1
14:12:45 2024-01-25 631552 629489 202981 199918 316835 322817 326776 323155 214691 209457 253601 258323 294783 297491 4170954 4469717 6243133 6037834 1035491 1066839 291910 254380 263012 266878 295655 285842 287122 288476 206187 206169 700020 636249 1440075 1410943 436005 435357 633951 636520 787711 767596 811518 816212 863787 874497 833789 927446 1940087 2024681 1268406 1069498 690559 680599 820405 811634 853511 865474 895089 898208 993367 1001072 4859599 5027390 40.45 72.0 1
14:12:46 2024-01-25 635628 629044 203656 199874 316136 323835 325756 324992 210806 209117 259258 257861 294303 297527 4171393 4552939 6205877 6046509 1030563 1062204 286835 253812 263635 266727 295419 286486 286316 290399 205284 206347 697034 637157 1475157 1401723 437558 435357 628517 638330 788864 761260 812951 820574 862239 865672 834534 935612 1949552 2044706 1253339 1056837 692036 681330 813535 810410 857821 865474 886387 898208 999687 1002236 4881017 5033177 40.45 72.0 1
14:12:47 2024-01-25 636474 627675 203911 198599 316827 324291 326812 324992 211572 209082 255705 258289 293859 300736 4171393 4483471 6220478 6037834 1015393 1062168 286472 253422 265293 265687 293742 286719 285405 292686 205897 206061 697034 640807 1462588 1409942 437160 431587 629181 638330 781946 762340 815693 820382 857189 873023 839464 930185 1941841 2036862 1240156 1066451 692530 676556 814113 818076 857858 862667 885756 904021 1001851 999655 4804454 5029588 40.45 72.0 1
14:12:49 2024-01-25 628850 627679 204299 199223 316096 323571 326812 324006 214471 208071 253566 258323 294345 300275 4167980 4426375 6276431 6024594 1022446 1063820 288310 252964 265108 266095 294233 285954 286741 288359 206477 205351 707485 639435 1465554 1420163 438508 432764 632157 634717 783056 767596 813919 818368 860336 873809 837013 926114 1936309 2027563 1272523 1072741 689055 676076 821025 818076 851088 863923 895075 904777 991960 998203 4844260 5020223 40.45 72.0 1
14:12:50 2024-01-25 628857 628599 203937 199600 316005 324857 325791 323778 215062 208756 253601 258857 293859 297239 4171393 4498867 6239129 6046546 1037207 1063783 287643 253742 263890 267360 293373 286754 287234 287954 206915 206026 700020 638067 1459897 1410943 437124 437628 631263 634717 788901 765627 811537 820965 863461 874257 833906 930185 1948438 2036862 1240156 1064932 689539 682085 819824 810985 852298 865650 892549 898274 994777 1005340 4886719 5029588 40.45 72.0 1
14:12:51 2024-01-25 639182 629039 202985 200045 315624 324592 325300 324498 214621 210065 258783 258323 294303 296820 4177346 4537573 6197413 6042188 1026016 1062993 291741 253777 263451 267360 293714 286481 286830 288766 205672 206416 675078 641265 1453688 1399736 436315 436393 631263 638172 788901 763458 813341 820693 860945 873023 838201 932949 1951220 2052145 1255223 1062622 694508 682085 811805 811597 860335 865623 885756 894079 1003984 1004627 4853666 5033177 40.45 72.0 1
14:12:52 2024-01-25 638395 628599 204263 200010 317128 322853 325791 324992 214621 210065 259149 258358 294064 297599 4177346 4464714 6229804 6029213 1021198 1065328 292564 253742 264701 266950 295369 285605 287400 292636 205672 206382 695674 641723 1451566 1410943 436616 432606 633053 638172 783056 765627 816347 818368 857189 874785 841852 927431 1941841 2036862 1242040 1072741 694508 675614 816430 818076 855942 863923 887842 904940 998942 996120 4769016 5015190 40.45 72.0 1
14:12:53 2024-01-25 631158 629489 202990 200262 317053 322710 325862 324042 214656 209082 258819 258289 296363 297491 4167980 4479033 6229804 6024871 1032547 1065328 286835 254202 263047 266914 294020 284969 287162 288359 206298 206204 698527 634439 1460450 1410943 436005 435248 633090 636520 786560 765933 811216 818022 862531 874533 833789 926260 1940115 2024206 1245190 1068735 690559 679634 818793 813979 852904 868209 891785 901765 993367 999545 4839148 5014873 40.45 72.0 1
14:12:54 2024-01-25 639451 628599 203016 200192 316101 324099 325528 324282 214286 210429 259149 258857 297558 297239 4174368 4562319 6192502 6046509 1026091 1062957 287238 253777 263451 266914 293856 286719 286177 288766 204963 206416 678020 639892 1451092 1399736 436315 435067 631263 638172 788901 762917 811574 821030 861628 871790 836976 932912 1949104 2050684 1260873 1062622 694013 681601 813263 811560 859724 870054 885089 896990 1002561 1003878 4853666 5026275 40.45 72.0 1
14:12:55 2024-01-25 636465 627675 203951 199283 317057 322554 325826 324498 214321 209772 258747 258116 293450 297563 4171393 4452307 6225369 6024871 1019742 1063820 291741 254052 263926 266504 296251 285405 287122 292650 205897 206382 689570 643562 1444879 1410943 437160 432836 633053 638172 784168 765896 817546 816212 857189 872905 841852 929056 1939073 2035414 1240156 1075037 694508 677602 818211 816333 855318 863814 887842 902255 998199 996120 4775010 5018821 40.45 72.0 1
14:12:56 2024-01-25 631051 629493 203016 200227 319101 322781 325862 324006 214876 209117 259222 258289 295812 296546 4167980 4488306 6229804 6029175 1034017 1065328 291885 254344 263047 266950 295204 285107 287149 288602 206187 206175 700020 637370 1431781 1410943 436315 436299 634616 636520 787785 767596 811216 816249 863519 874533 831475 926114 1942029 2025847 1259981 1069498 690559 681601 820506 811634 853511 870054 894401 900282 992152 997330 4863071 5022956 40.45 72.0 1
14:12:57 2024-01-25 638543 628780 203025 200223 315655 324592 325300 324498 214656 210247 258710 258323 296148 297246 4167980 4524359 6193002 6029175 1026091 1062241 291946 253777 265943 266950 294305 286280 286280 288680 205897 207026 672136 640946 1448475 1399736 436936 436353 631009 638208 788901 764541 813956 820965 862198 872406 838237 932949 1945661 2049584 1257106 1063264 694508 682085 811805 811325 860335 870054 885719 900925 1004005 1001674 4850201 5022956 40.45 72.0 1
14:12:58 2024-01-25 634686 627675 204268 199561 316136 322495 326811 323682 214656 209918 259002 259473 295946 297383 4168420 4433413 6229804 6024871 1016840 1063747 286212 253352 263890 266504 293984 284969 287122 288359 205897 206382 679492 643562 1476169 1410943 437852 432971 633988 638172 784168 765933 818165 816249 857189 874605 841852 924759 1936309 2035414 1240156 1075803 694508 678599 816467 818659 855942 866296 889123 902330 998235 994011 4778421 5015228 40.45 72.0 1
14:12:59 2024-01-25 632250 629489 203585 200581 316543 323475 327305 323514 214991 209556 253566 258323 294748 296973 4173931 4482571 6239129 6037876 1036893 1063747 288395 253564 263012 267771 294305 285806 287234 287954 206477 206347 700020 638979 1448642 1413951 437558 436970 633951 636248 790020 768140 813530 819801 864686 871839 834534 927468 1940456 2037941 1242040 1069286 690559 682569 819824 811518 852298 870670 895145 898269 993367 1000150 4881882 5018935 40.45 72.0 1
14:13:00 2024-01-25 639451 628590 202990 200192 315840 324556 325756 324727 214886 210065 258930 259043 294303 297261 4173931 4521053 6201828 6029175 1027047 1062957 291741 253742 263012 267324 294305 286719 286280 288680 206042 206416 667722 641859 1462842 1401723 437247 436263 631263 639331 788306 765084 815113 820965 860945 873023 839428 932912 1944495 2050822 1251456 1063151 695500 682569 813535 813329 860335 870054 886350 896991 1003984 1002822 4851186 5035671 40.45 72.0 1
14:13:01 2024-01-25 642746 629224 203875 199700 316132 322817 327305 323478 214921 209737 259076 259473 293859 297311 4171393 4430402 6238854 6024871 1019742 1063747 286746 253529 263890 266777 293536 285802 287729 288359 206332 206382 689570 644204 1477394 1413951 437852 432958 634887 640073 784168 768176 818747 816212 857189 879358 841852 927619 1935631 2031039 1236390 1077710 694508 678599 818793 818076 855942 865647 893368 903578 998199 996828 4797232 5028957 40.45 72.0 1
14:13:02 2024-01-25 631986 629493 202985 200192 316614 322817 327043 323706 214771 209082 253601 258323 295868 297000 4171393 4486354 6229529 6037834 1035491 1063783 288755 253777 263012 267040 294961 285686 287122 288359 206187 206169 700020 637790 1433547 1413951 436315 432921 633951 636299 786560 765933 811793 816212 863141 874339 832064 929056 1938384 2021139 1257106 1069249 690559 678599 819960 813942 853511 868823 895284 899581 994777 1000150 4839110 5023805 40.45 72.0 1
14:13:03 2024-01-25 639636 629489 203946 199870 316136 324327 325268 324992 210806 209082 253956 257861 295904 297599 4171393 4556005 6206738 6046546 1033509 1063747 286920 254522 263855 267040 294305 286790 285441 287125 205284 206313 698527 637335 1475476 1401723 436315 432876 628481 636336 788306 762340 811793 822354 863461 870524 834497 935612 1938124 2044706 1226702 1057024 690559 680599 814113 811560 857821 870054 888172 898171 997492 1003091 4898281 5023805 40.45 72.0 1
14:13:04 2024-01-25 638320 627635 204917 199249 315624 324857 324974 324956 211572 209082 259185 258289 294103 299174 4170954 4488306 6229529 6037834 1016691 1060724 287935 252224 265293 266630 293409 287266 285370 292577 206187 206169 697034 644204 1510105 1409942 439165 432800 628481 636299 784168 762880 818127 822715 854696 873023 843048 932949 1931141 2052538 1254917 1066194 692530 677049 814113 816333 857821 865036 886201 903764 1001851 1000187 4841767 5018012 40.45 72.0 1
14:13:05 2024-01-25 630639 628599 204272 199731 316092 323835 327591 322534 214991 208721 253566 259654 299244 297239 4161306 4414126 6257780 6028370 1019742 1063747 286173 252929 263890 266131 294340 285806 286817 287954 206477 205992 698527 641648 1453930 1419156 438818 432800 634887 636520 783056 769264 815730 815597 857262 877828 839428 924940 1931473 2026121 1222500 1077263 690559 676570 819861 818076 853511 862522 893031 899284 994777 996123 4811689 5011638 40.45 72.0 1
14:13:06 2024-01-25 631712 629489 203911 199565 316005 324893 325756 323381 215027 208867 253601 258323 294303 297563 4177346 4501278 6239129 6029213 1034948 1063532 287643 253352 263926 266914 292926 287396 286718 287954 206477 205706 707112 637612 1451426 1410943 436543 436661 631263 635618 789758 765627 812951 820965 864073 873100 835446 931547 1942092 2036862 1242040 1061814 689576 682569 819960 810948 853511 871287 894006 898171 993861 1003127 4900416 5023805 40.45 72.0 1
14:13:07 2024-01-25 638048 628417 203625 200502 315183 324821 325528 323418 214806 209702 255146 259508 294303 297282 4171393 4505175 6211626 6029213 1025779 1062168 286312 253175 263635 267324 293821 286683 286280 288563 205897 206382 673607 643764 1449800 1400729 436162 436353 630817 638208 787748 765084 816347 822131 859691 871863 841852 932949 1944890 2049621 1245806 1062887 695500 682569 814113 813364 860335 868823 886201 900925 1004696 1001674 4853240 5018821 40.45 72.0 1
14:13:08 2024-01-25 634358 627385 203946 199844 316136 322853 326811 323059 214621 209082 258930 259870 295245 300281 4170954 4420673 6239129 6020533 1020034 1063747 286990 252964 264666 266950 294305 286195 287122 288196 206187 206382 689570 643562 1463864 1414865 437852 432872 634887 637684 784168 768994 818165 816212 857189 874605 841852 926260 1925593 2033494 1215609 1076937 694013 678082 818793 817495 854725 866332 892730 902255 996008 994011 4794672 5008165 40.45 72.0 1
14:13:09 2024-01-25 631088 628044 203942 200546 315144 323799 325862 323023 214691 208902 253566 258323 295010 296510 4170954 4469754 6229804 6029175 1036855 1063747 287845 253777 263451 267771 293821 286280 287122 288066 206477 206026 700020 638067 1466945 1413951 436611 436661 633951 635618 788901 768821 811537 819801 863461 873845 834534 927232 1938384 2036862 1243923 1069498 690559 682569 819824 810447 852298 871343 894215 897797 993367 1000187 4881882 5015228 40.45 71.9 1
14:13:10 2024-01-25 638316 629078 203590 199913 315659 324291 326812 324462 214621 209737 255146 258323 294303 297246 4177346 4534995 6233978 6029175 1024117 1060665 287181 252999 263820 266950 292642 286719 285842 288359 205897 206026 719616 643727 1471617 1401723 437852 436131 630817 638208 785968 765059 816347 822715 857189 870524 841254 932674 1938384 2052538 1243923 1063151 695500 681601 814113 814016 857858 867023 886201 900962 1003984 1000187 4839110 5020223 40.45 71.9 1
14:13:11 2024-01-25 633931 628493 203911 199565 315880 322817 326776 323742 214621 209702 258710 258358 294380 297599 4162040 4411839 6239129 6012368 1016803 1063783 286312 252787 263855 266095 294269 285806 287234 287144 206187 206169 697034 643562 1449693 1416140 437852 432800 634400 638330 783056 768784 816347 814983 857189 874569 839464 925984 1929111 2027563 1236390 1075728 694013 676607 818211 816333 853511 863778 892730 900564 996750 994011 4792099 5004469 40.45 72.0 1
14:13:12 2024-01-25 628702 629420 203621 200183 315139 323535 325826 323023 214991 208902 259222 258323 293859 297180 4177346 4488785 6229804 6029175 1035342 1063783 291741 253387 263635 267771 293856 286719 287464 287751 206332 206313 701513 639435 1461841 1414955 436761 436661 633745 635618 790020 767074 811537 819220 863461 870379 835754 929910 1936585 2033966 1265631 1066081 690751 682606 820442 810373 852904 872706 892943 898171 994777 1000930 4891708 5018821 40.45 71.9 1
14:13:13 2024-01-25 634928 629705 203765 199918 315144 324592 325300 324498 214621 209117 258710 259904 295001 297960 4168542 4485407 6229804 6037834 1025580 1063513 287391 253352 263855 267289 292272 286392 286074 288766 205897 206026 685376 643562 1472005 1403428 437852 436353 629480 638135 785968 763458 816347 820965 857189 870560 839464 934191 1938124 2052182 1243923 1063151 696498 681601 813535 814016 857858 868823 885963 900742 1004696 1000223 4839073 5015342 40.45 72.0 1
14:13:14 2024-01-25 630509 628413 203953 199253 315880 323835 325862 321723 214656 209492 259113 259870 292600 297635 4162040 4414382 6248455 6011950 1016803 1065328 286746 252787 263890 266095 294305 285842 287400 287252 205897 206026 691063 643562 1466619 1413951 437934 432836 634887 638330 784168 768176 818473 813831 856547 874641 841852 924683 1931473 2027563 1236390 1077301 694508 677602 818793 817495 854725 865072 894006 902107 996713 995418 4792099 5010857 40.45 72.0 1
14:13:15 2024-01-25 635680 630789 203229 200362 316136 322853 325862 323023 214656 209082 259222 258323 294338 296582 4162040 4482369 6224796 6029175 1036466 1063747 287643 252999 263855 267771 292232 286719 287122 287738 206477 206026 700020 638067 1447822 1410943 438806 436752 633053 636069 788901 765896 811537 820965 862239 873193 834570 930220 1936313 2032009 1265631 1067936 690535 682334 820442 810447 852298 865406 894215 897382 994777 1001674 4884873 5013069 40.45 71.9 1
14:13:16 2024-01-25 636621 627443 203302 199918 315139 323835 326558 323742 214506 209409 254838 258323 295209 297180 4171393 4511472 6202314 6029213 1025580 1060665 291853 253387 263047 266914 293373 286155 286079 288607 205897 206382 664780 642341 1468532 1399736 437558 436353 630817 638135 787748 764541 814534 820965 860982 871790 839464 932949 1938161 2043252 1245806 1062392 695997 683970 811805 811634 859724 868823 884902 900057 1004696 1001674 4848998 5018821 40.45 72.0 1
14:13:17 2024-01-25 631158 628340 204090 199866 316101 322889 326811 322988 214321 209117 258893 259078 292566 297599 4162040 4420673 6229804 6011936 1019272 1063783 286251 252999 263890 266131 293093 284969 287122 288066 205997 206347 695674 643562 1461350 1410943 437929 432642 634437 637234 784168 768140 817546 815941 856547 879734 841852 926260 1935631 2026410 1234506 1078598 694508 678118 816467 816333 855334 865072 891457 903392 996750 994011 4781665 5030416 40.45 72.0 1
14:13:18 2024-01-25 628521 627680 203484 200402 315880 322889 325862 323023 214656 209082 253601 259191 295946 296582 4167980 4479033 6229804 6029213 1038099 1065292 287643 253518 263047 267548 292848 285806 286920 287954 205897 205706 700020 638979 1452304 1410943 435854 435718 634437 636520 788901 765933 811793 818659 864686 873845 834570 927468 1938458 2026483 1242040 1069498 691030 682458 820753 811634 852298 870670 894219 898096 993367 998775 4859814 5020223 40.45 72.0 1
14:13:19 2024-01-25 639831 628595 202884 199878 316101 324327 325336 324498 214321 210429 259185 258323 295245 297960 4171393 4539744 6183690 6029213 1026054 1063458 291673 254311 263012 267360 293892 286383 286280 288563 205319 206416 685091 639892 1449946 1399736 436315 436303 631263 638172 788901 762917 813956 820965 861628 872406 837013 932912 1938161 2041429 1255223 1063151 694508 681417 814113 811560 860335 870670 887133 898021 1002524 1002346 4848998 5026132 40.45 72.0 1
14:13:20 2024-01-25 636732 627639 203444 199535 318537 322256 325826 324956 211536 209702 259479 258323 294048 297599 4164552 4452307 6220009 6020524 1019016 1062168 288048 252929 263820 266060 295169 284897 286718 288879 205717 207072 678020 642341 1453853 1410943 437852 432800 634129 638099 784168 765627 816310 816175 856920 874461 841852 928944 1938384 2031964 1240156 1075626 695997 679152 815244 816333 855318 863778 890111 905251 999306 993975 4766851 5011638 40.45 72.0 1
14:13:21 2024-01-25 629265 630115 203774 200467 315620 322817 325826 322988 214921 209013 253566 258254 295847 296302 4164552 4479306 6220478 6025520 1036466 1063710 287324 253317 263156 267360 293821 285672 287149 287954 206187 205992 700020 639892 1448926 1410943 437558 436316 635788 636520 788901 768103 811793 818602 863482 875494 833279 927468 1932476 2026446 1242040 1069460 691030 681417 819960 810373 851088 870054 894006 895428 993183 1001219 4869121 5011638 40.45 71.9 1
14:13:22 2024-01-25 636349 627160 203623 200267 316005 323799 326812 323970 211248 209082 255001 258289 295812 296546 4164552 4499107 6201828 6024834 1025580 1060724 288048 252929 263156 266843 293373 286244 285405 288066 205897 206382 672136 641723 1464722 1399736 436936 436008 632157 638135 787711 765084 813882 820965 861932 870488 836976 931510 1942092 2041429 1239644 1063264 694508 681454 811805 811597 859724 870054 886499 898699 1005299 1001565 4835615 5025180 40.45 72.0 1
14:13:23 2024-01-25 638320 627164 203588 199705 317092 322292 327274 324956 210806 209082 255507 258289 294013 297527 4161582 4461699 6211153 6011871 1016116 1063740 288048 252929 263855 265838 295204 285570 285370 288766 205212 206106 694048 641265 1443740 1408943 438181 432082 632783 639238 781946 765084 816310 818565 856920 874334 839391 930421 1935631 2031964 1238273 1069173 694508 677186 813535 818659 857821 861233 886238 904716 1004594 996828 4785253 5008633 40.45 71.9 1
14:13:24 2024-01-25 632089 629489 203594 199570 317057 322781 325756 323706 214886 209082 253566 257434 295883 299645 4161582 4480238 6220478 6021210 1026166 1062957 286450 253742 264405 266095 295655 285918 286718 288359 206187 206313 698527 634439 1461799 1416967 436315 432764 634648 636069 785840 768338 811793 816212 863787 874533 832027 926260 1926996 2018136 1271388 1071791 689055 679152 818793 815173 853511 866296 893368 902668 993183 998240 4834854 5018935 40.45 72.0 1
14:13:25 2024-01-25 636728 628781 202981 199739 316066 324591 326812 324992 210806 209048 259222 257434 294303 297491 4164552 4548146 6197579 6029138 1026128 1063740 287036 253742 263635 266914 294590 285842 285405 288766 205212 206347 693489 638067 1449140 1401723 436315 435375 630817 637684 788636 761260 811537 820965 862202 870624 836976 935612 1944890 2045777 1255223 1059856 694508 681417 814113 813401 857895 870054 886163 898059 1001630 1002309 4867559 5028769 40.45 72.0 1
14:13:26 2024-01-25 639182 627639 203862 199709 317092 322853 326812 324956 210806 209117 259149 258289 293416 298993 4161582 4471091 6210878 6011908 1013912 1061152 287845 252964 263855 266616 294020 286235 285334 288766 205284 206347 695541 640807 1445939 1408943 437870 431542 629443 638172 781946 764541 813919 819801 857189 873989 839428 930147 1935631 2031898 1261792 1069498 694508 676705 815282 818659 857858 861305 886201 906049 1001866 997970 4785253 5015788 40.45 72.0 1
14:13:27 2024-01-25 636936 629012 203550 199566 317088 322781 327822 323742 214771 209048 253566 257221 293859 297239 4161582 4476971 6220478 6012368 1026166 1062957 285521 253529 263855 265466 295169 284969 286396 287954 205897 206169 698527 634556 1455455 1416967 436315 432728 633053 634680 784168 765896 811216 815597 863461 875312 834382 926260 1927107 2013847 1264911 1072556 689055 678669 818756 815173 853237 865684 893368 900817 992593 998953 4832348 5017951 40.45 72.0 1
14:13:28 2024-01-25 636732 629229 202954 199666 316061 322817 324974 324956 210511 208902 259479 257434 295010 297455 4164552 4543940 6197579 6033019 1032034 1060724 286619 253352 263600 266060 294941 285842 284499 288766 205284 206026 700020 635796 1458190 1401723 436315 432836 628445 636520 788594 761223 811793 823299 862239 865618 833870 934945 1942092 2041429 1263711 1053643 692020 679414 815282 811597 857895 868823 886201 897382 999022 1000857 4888138 5018012 40.45 72.0 1
14:13:29 2024-01-25 636723 626685 203585 198975 317793 323799 324974 324726 210806 209048 258930 258254 294893 299990 4164552 4474093 6224443 6011908 1012396 1060724 287238 252964 265072 265245 294198 286481 284499 288563 205897 205992 685376 639892 1472924 1408943 437779 432177 628925 638330 784168 762880 816273 820965 855942 873023 839428 930185 1938458 2035119 1238273 1066194 694013 677186 814700 818076 858346 861305 886163 903392 1001866 998947 4806638 5008633 40.45 72.0 1
14:13:30 2024-01-25 632610 627639 203911 199014 318692 322817 327274 324690 211536 208721 253566 257827 292566 297275 4158615 4460275 6238233 6011871 1023211 1062168 286396 252964 263890 265245 293948 285779 285499 287954 205897 205528 697034 635011 1463441 1420163 437558 432423 632157 634194 784168 765627 811793 816175 862239 874497 836981 926260 1931857 2016705 1259873 1071026 689055 677186 820506 815753 850268 865036 895924 902762 991183 995976 4825449 5004431 40.45 72.0 1
14:13:31 2024-01-25 634928 628568 203594 199257 317752 323799 324974 324726 210806 208721 259075 257468 293416 297599 4161582 4534406 6196407 6011908 1031298 1062231 286396 252964 263012 266060 293195 286244 284499 288359 205897 205351 705992 634401 1467426 1408943 436315 432822 627521 635618 787711 761223 811216 823299 862239 865632 833789 932949 1935455 2036563 1243923 1053904 689055 678415 816430 811634 853325 868823 888805 898335 996116 1003915 4891288 5018012 40.45 72.0 1
14:13:32 2024-01-25 633955 625796 204094 199214 315929 323835 324974 324197 210806 208687 255507 259078 294388 297527 4158615 4465880 6229500 6007583 1010202 1060724 286920 252929 264666 264468 292682 285913 284277 288359 205248 205671 686847 638979 1460206 1406946 437124 431474 627521 636520 781584 761223 815113 820382 853454 872406 841579 928788 1925593 2036563 1261792 1063141 692515 676705 813540 816333 855961 856424 883644 903318 1001154 996681 4806360 4999254 40.45 72.0 1
14:13:33 2024-01-25 628813 625801 202990 198009 317757 322328 324974 321687 210658 207746 259149 257827 294594 297599 4149249 4429336 6224240 5994707 1024705 1061982 285485 252224 263820 264432 293856 284897 285405 287751 205248 205351 698527 634102 1452370 1419156 436936 431439 631263 632810 783612 765627 811793 814983 861592 870379 835316 925600 1929111 2013847 1211911 1071215 688071 676224 819922 815753 848675 863546 894006 900700 991183 996268 4819494 4989983 40.45 72.0 1
14:13:34 2024-01-25 634690 627639 202946 198911 315464 323655 324938 324498 210631 208071 259149 256686 294103 296748 4158615 4516123 6220009 6003299 1027877 1060724 286830 252224 263012 265280 291414 286477 284934 287162 205284 205032 707485 634102 1468187 1410671 436315 432899 627557 632810 784168 763186 810638 820965 862239 865591 833197 930185 1938458 2029320 1240156 1057099 688563 679414 817592 811668 853511 870054 891457 895428 994630 1002492 4897195 5004280 40.45 72.0 1
14:13:35 2024-01-25 633021 625534 203594 199253 315744 324412 324974 323023 210658 208687 254281 259078 294309 297167 4158615 4477229 6211153 6003299 1019083 1059972 291844 251943 263416 266095 292000 285913 284934 287751 205248 205671 695541 642803 1445364 1404711 437820 435393 628481 638330 784168 763458 815693 820965 854660 865555 839464 932248 1926959 2044326 1232623 1060392 694508 678452 815282 811487 855334 866371 886275 899378 1002377 998874 4832348 5002165 40.45 72.0 1
14:13:36 2024-01-25 627512 627176 202976 198911 315852 323020 326812 320999 214585 208396 254245 258323 294594 297491 4152568 4405117 6248455 5994707 1019016 1060724 287238 252154 263855 264503 294383 284933 284613 286302 206187 205032 701887 640349 1482630 1417757 437815 432759 632157 634680 781946 765896 811537 815020 857225 871605 836976 924759 1927968 2019716 1274479 1072631 689055 677186 819339 816296 848675 861305 892668 903313 992593 993829 4798885 5001881 40.45 72.0 1
14:13:37 2024-01-25 629037 626708 202990 199223 315747 324496 324757 321521 211572 208036 255110 257468 294345 297491 4149249 4469761 6201828 5994707 1031922 1063532 286920 252929 263012 265838 290740 285900 285370 286705 205897 205032 700020 636249 1444106 1409942 436936 435357 629407 633744 786560 763999 811793 818639 860982 872406 833789 930220 1926996 2027350 1238273 1061903 687616 680451 818756 811090 851088 870054 894006 894754 992480 1002492 4872477 5005457 40.45 72.0 1
14:13:38 2024-01-25 633675 625760 203267 199249 316005 324147 324974 322988 210511 208396 258661 259078 293207 297246 4152210 4467174 6197579 5994707 1012554 1060724 286839 251768 263890 265245 292480 285806 284064 287297 205068 205494 697034 641723 1509716 1406946 439745 432728 627114 636520 781946 760648 816310 820965 854886 865668 839464 930185 1927107 2041429 1273696 1062392 690559 678878 814120 815642 855354 863814 884940 902024 1001154 999581 4804906 5019614 40.45 72.0 1
14:13:39 2024-01-25 627512 627375 203951 198997 315144 322710 326812 322498 210806 207388 259076 258040 293413 299645 4152210 4433980 6215097 5994707 1020230 1060724 285740 252189 263820 264468 292887 284897 285490 287549 205312 205066 675502 633649 1483892 1420163 436936 432105 631263 632810 783056 765627 811793 815941 861592 873845 834382 925600 1929111 2013847 1257954 1069691 686639 676705 819922 815025 848675 865072 892998 902122 989776 993829 4825449 4995095 40.45 72.0 1
14:13:40 2024-01-25 635186 627603 202954 199249 316005 322495 324613 324042 210218 208396 258930 258671 294594 297000 4152688 4525395 6197579 6011908 1029828 1060724 285521 252706 263012 265652 294383 284969 283631 288563 205284 205066 703006 634439 1481357 1406946 436315 434901 627078 635618 785968 761223 811216 821030 862239 865605 831475 932949 1938384 2035119 1240156 1053904 688105 680120 816430 811668 854106 868209 888172 895466 996116 1002492 4877340 5002828 40.45 72.1 1
14:13:41 2024-01-25 636881 625756 203880 198004 316005 323835 324794 323514 210511 208396 254641 258040 294181 299319 4149249 4467300 6192502 6003262 1013277 1057310 287238 254136 263890 265280 291823 286284 284263 288232 205248 205671 695541 641723 1510404 1406946 437852 432509 627557 637307 781946 761260 816347 820965 855492 865591 839464 930222 1932883 2044326 1275691 1061903 689576 677223 815271 815642 857772 863168 884940 900737 1000442 999618 4823028 4995009 40.45 72.0 1
14:13:42 2024-01-25 627512 625760 203871 198634 315816 322590 326776 322534 214585 207533 255110 258220 294474 297239 4142838 4404853 6266054 5990968 1020470 1060724 287238 251803 263855 265245 292516 284697 285258 286741 206187 206886 697034 638662 1457798 1420163 437815 432423 631887 633744 780839 765933 811574 816212 856956 874461 836383 923624 1926371 2019481 1270567 1069691 688105 676224 819914 816259 850268 861305 892391 902771 992320 993829 4802582 4992692 40.45 72.1 1
14:13:43 2024-01-25 628376 627344 202946 199084 314788 323835 324902 322009 210806 207746 255110 257434 293161 296425 4143336 4475851 6201828 6003299 1028516 1060724 286835 252224 263012 265280 291556 285605 284538 287144 205752 206414 703006 635796 1457668 1408943 436936 432872 629211 632847 786560 763458 810638 819801 861968 871863 833789 927468 1935631 2025641 1238273 1060082 686639 678489 818756 809936 850977 868823 891457 894159 992949 1002492 4888138 4994365 40.45 72.1 1
14:13:44 2024-01-25 633977 622208 202985 198911 315308 323571 324685 322737 210806 208396 255110 258323 294082 296331 4149249 4470848 6201828 5994707 1017628 1057682 291853 251417 263047 265687 291591 285071 284499 287144 205284 207032 695541 641723 1447980 1401723 437720 432908 629138 636520 783612 761260 815150 820965 854465 865753 839464 931547 1925593 2044054 1232623 1060392 692530 678228 814120 811523 855942 865684 886238 899415 1002106 999581 4822929 4990284 40.45 72.1 1
14:13:45 2024-01-25 628791 625765 203550 198911 315825 321839 326631 320892 214436 208216 254245 258289 298806 297455 4142838 4392458 6229347 5977608 1016175 1060724 291741 252154 263635 265245 292926 284933 285441 286378 205897 207178 685376 641723 1461262 1414134 437911 432764 634616 635618 781946 765896 815113 811458 855673 872869 838795 922929 1926371 2021337 1186492 1072760 690559 674804 818174 816259 851014 861305 891457 903350 995100 993829 4784409 4992127 40.45 72.1 1
14:13:46 2024-01-25 629260 627160 202981 199883 316001 322853 324757 321461 214585 208251 255110 257468 295017 296129 4143336 4466585 6201828 5995502 1034247 1060724 287036 252224 263411 266131 291414 284969 286043 286705 205897 205066 701513 637157 1453483 1410943 436936 435497 633053 634680 786597 765627 811793 817443 861968 873023 833906 926114 1932883 2028936 1236390 1063416 687616 680672 819922 810513 848528 868823 893368 894791 991740 999655 4860041 4990171 40.45 72.1 1
14:13:47 2024-01-25 633782 637227 202946 199253 316005 322853 324974 322844 210511 208216 254245 258323 294345 295570 4155361 4477046 6197655 6003365 1018355 1059220 292564 251803 265943 265874 292035 285842 284499 287252 205284 205528 689238 641723 1455858 1402927 437943 432908 628771 638330 784168 761260 815730 820965 855308 865591 839464 932248 1932883 2047413 1186492 1060232 692530 678228 815271 811251 855942 866369 886238 898774 1003365 999618 4825449 4994365 40.45 72.1 1
14:13:48 2024-01-25 630570 625670 202990 199075 316005 323306 324974 320856 214585 207781 254245 258289 294701 297491 4143336 4396124 6239129 5990398 1019742 1060724 287328 251803 263855 264468 292516 285049 284934 286266 206332 205066 680758 640807 1458274 1418149 437852 432764 632157 634230 781065 765896 811574 813831 857225 874497 836976 921969 1923724 2021608 1272523 1072741 688595 674255 818756 818076 848528 863342 893368 903313 990372 993090 4792932 4990284 40.45 72.1 1
14:13:49 2024-01-25 627328 625688 202954 199214 315515 322566 324974 320785 211290 207746 255146 257468 294388 297225 4152210 4460229 6197579 6007620 1028361 1059972 286432 252224 263012 265687 290529 285842 284534 287144 205897 205032 703006 636249 1470218 1408943 436936 432849 628481 632577 784302 763458 811216 820965 862239 870601 833789 927505 1935631 2030175 1238273 1059288 686639 679708 816430 811555 853511 866223 890148 898096 994703 1002221 4891493 4994365 40.45 72.1 1
14:13:50 2024-01-25 634681 622100 204201 197970 316005 323799 324480 322737 210630 208071 255110 257861 293314 299247 4142838 4458168 6197376 5994796 1010390 1060724 287036 252224 263890 264701 292516 285605 283631 288066 205248 205494 690709 639158 1460727 1406946 437251 431099 626671 636262 779733 761260 815113 819801 852250 872138 839464 927505 1932883 2032235 1238273 1063264 690559 674255 811229 816296 858383 863342 884940 905075 998796 999618 4805829 4994365 40.45 72.1 1
14:13:51 2024-01-25 630117 627443 203621 198013 315148 321875 324708 322534 210736 207781 258966 257468 294701 297599 4149249 4426001 6242858 6003337 1020267 1060724 286432 252224 263890 264221 292232 284951 284934 287162 205248 204713 698882 636881 1462545 1420163 437160 431560 630817 634476 781946 764541 811793 816212 859727 874497 834497 926297 1926371 2013847 1272523 1068623 686639 673742 818699 816296 849058 864567 894252 904109 989634 996718 4824748 4992127 40.45 72.1 1
14:13:52 2024-01-25 632125 627443 203025 199218 316001 324592 324577 322534 210771 207781 258783 257468 298824 296403 4152413 4491190 6201828 6015054 1029094 1060724 286432 252964 263047 265909 292516 286280 283768 287144 205284 204890 705992 635011 1451476 1408943 436936 432836 627557 632847 784265 762917 810638 820965 863461 869990 833789 931584 1937007 2029356 1237567 1056383 686639 678709 815308 811487 855334 868714 891457 897540 996116 1001528 4886424 4990171 40.45 72.1 1
14:13:53 2024-01-25 634662 625666 203984 198872 316005 323835 324974 323453 210266 208838 255146 258220 294181 297635 4152210 4470848 6201828 6003299 1013277 1059220 287238 251803 263890 265280 291344 285842 284499 287549 205284 205351 698527 641723 1484172 1406946 438139 432827 627594 636069 783255 761223 816310 820965 855492 865636 841579 930847 1932846 2044326 1266654 1062077 690559 676238 811842 813831 857162 865794 886201 900967 1000442 999655 4831380 5001492 40.45 72.1 1
14:13:54 2024-01-25 627056 626553 203734 199006 316005 322781 324974 321034 211551 208118 254604 258254 293172 297491 4152210 4401948 6239129 5986093 1019016 1060724 287728 252154 263600 265059 292480 285672 285134 286231 206187 205032 698527 641723 1487946 1416140 437779 432741 633053 635581 781946 765896 813882 813794 855942 874497 837876 922929 1926464 2019569 1276435 1074090 689576 674732 817539 816222 851481 864295 892617 903350 993220 993866 4792099 4989876 40.45 72.1 1
14:13:55 2024-01-25 627254 626998 203409 199188 315738 323571 324794 320999 211220 208257 254784 257827 294594 296338 4149249 4457022 6197579 5994669 1028982 1060724 286396 252224 263416 265245 290705 286280 284934 287144 205897 205032 705992 636249 1476402 1410943 436936 432836 628962 632847 786560 765059 811793 819801 862239 872474 834382 928551 1937007 2027350 1240156 1059251 686639 680190 816381 808188 850977 869414 891344 894791 993220 1002492 4895158 5004469 40.45 72.1 1
14:13:56 2024-01-25 633021 627176 203628 199119 315996 323763 324974 322760 210658 208804 254566 258323 293377 296829 4149596 4467513 6197579 5990398 1010390 1060724 286432 252189 263890 264432 292480 285570 283843 288061 204889 205351 695307 638067 1440756 1406946 437565 431439 627078 636520 780839 760110 815113 820965 855492 870529 839428 932336 1925629 2038009 1238273 1062392 690535 674218 811805 813794 857162 863954 886854 903350 1000442 997460 4812714 5019614 40.45 72.1 1
14:13:57 2024-01-25 627240 627196 203590 198980 317757 322292 324974 322498 210511 207388 255325 258040 294181 297527 4145795 4420593 6225876 5994707 1020193 1059643 285646 252189 263855 264432 293821 285035 284934 287986 205248 204855 705992 635011 1471357 1420163 436547 431448 631263 632810 781946 764541 811682 813757 862239 873229 833789 923624 1927093 2008074 1186492 1069691 686639 674732 816467 811708 849058 867170 892112 900020 989776 993866 4824748 4986455 40.45 72.1 1
14:13:58 2024-01-25 634928 626721 202946 199014 315965 322781 324902 324006 210218 208216 255271 257331 294594 297180 4149249 4516123 6197579 6011908 1028324 1059972 286097 252189 263012 265652 292480 285806 283631 288232 205284 205351 705992 634439 1444750 1406946 436315 432800 627471 633744 784265 761260 810061 820965 862239 865605 833789 932210 1938384 2032235 1242040 1053867 686639 679157 814729 811132 852366 866186 888730 900474 995409 1005488 4895191 5004393 40.45 72.1 1
14:13:59 2024-01-25 636281 627416 203906 198759 317680 324291 324902 323478 210806 208396 255001 260028 293342 300493 4149249 4464714 6192502 5994707 1013277 1060724 286920 252154 263926 264468 291863 285913 284281 287954 205312 205528 697034 641265 1450158 1406946 437852 432157 627078 636520 781946 761260 816310 820693 855492 865591 841254 930185 1926996 2041429 1271702 1062659 690559 674768 811805 811422 855465 864567 887133 903925 1001866 998910 4819840 5004630 40.45 72.1 1
14:14:00 2024-01-25 627328 625792 203594 198595 315825 322674 324974 322498 210806 207712 259113 260675 293413 297383 4139884 4411271 6248025 5986131 1019742 1060724 287238 251932 263855 265280 293132 284498 285169 287252 206187 204855 703006 638067 1464458 1418149 437906 433668 631263 633744 781392 765896 811537 816259 857225 873845 836346 923624 1926371 2018136 1270567 1071215 687616 674218 819861 813794 848675 862120 895924 903275 992556 993829 4829250 5004620 40.45 72.0 1
14:14:01 2024-01-25 629075 625801 202946 199210 315487 324640 324938 321973 214585 207746 258710 259663 294416 297455 4143336 4460266 6210670 5994707 1032390 1059643 286396 254675 263047 265280 290599 285846 285169 286960 206187 205032 703006 636249 1440392 1409942 437247 435470 629407 634476 787675 764541 811793 819801 862239 871790 833789 927468 1935631 2028789 1238273 1061903 686639 680672 818699 809372 848675 866223 891344 896466 995421 1002492 4866931 4999604 40.45 72.0 1
14:14:02 2024-01-25 632985 622236 203630 199214 315730 323547 324902 322952 210511 208396 255110 258323 294523 296820 4145795 4467300 6197721 5994707 1011832 1060724 287238 251417 263890 265280 292591 286499 284534 287661 205248 205886 689238 641723 1477045 1406946 437956 432764 627078 636520 783056 761260 816310 820965 855492 865591 841254 931547 1934256 2044326 1258829 1063306 690559 676753 813540 811422 855465 863923 887133 901949 1001555 999618 4824748 5009036 40.45 72.0 1
14:14:03 2024-01-25 627512 625765 203915 198906 315825 322566 324622 322009 214886 207712 255363 258254 294893 299065 4146292 4404853 6257780 5994707 1016840 1060724 287647 252189 263855 264503 292232 284969 284934 287144 206332 205852 700020 639892 1462346 1420163 438818 432867 632335 634680 781946 765896 811574 815634 857225 874533 836976 925600 1927741 2017008 1270567 1071978 689085 674768 818756 814947 848675 861487 895284 904604 994439 993866 4810964 4999604 40.45 72.0 1
14:14:04 2024-01-25 632885 625801 202981 199214 315128 324532 324866 321973 211248 208036 258710 257468 295017 297239 4143336 4469761 6215097 5994707 1028516 1060724 286396 252224 263416 266060 291591 286284 285285 287180 205897 207032 701513 635011 1478221 1409942 437558 435393 630993 633781 786597 764541 811793 820382 861968 873023 832064 928825 1935631 2026176 1261792 1061147 687616 680672 816393 809408 850484 865605 892655 896466 996564 1004811 4876991 4989983 40.45 72.0 1
14:14:05 2024-01-25 633809 622245 203016 199079 315299 323835 324757 322880 210806 208396 258710 259043 298981 297599 4149249 4470886 6201828 5994707 1016901 1059220 286173 251417 263451 266095 291441 285842 284934 287954 205284 207032 697034 643562 1448246 1406946 438093 432908 629174 636520 783612 761260 816347 820965 854428 865677 839464 932248 1935631 2047141 1234506 1058495 692530 678228 811842 811708 854859 865145 887133 899265 1004445 999508 4820396 4989907 40.45 72.0 1
14:14:06 2024-01-25 627438 625502 203021 198634 315775 322328 326631 320856 214886 208361 254245 258323 294082 297419 4142838 4392458 6229804 6002755 1016175 1060724 288349 252154 263451 265245 292516 285040 285405 286266 205897 207032 697034 641723 1463415 1414955 438025 432800 634616 636069 781946 765933 815113 813794 855673 874280 839428 923586 1926464 2022770 1232623 1072797 690559 674768 816381 813831 851088 861487 890671 903925 997274 996120 4782666 4992462 40.45 72.0 1
14:14:07 2024-01-25 628529 627155 202990 199253 314757 322853 327129 320749 211100 208216 258710 257827 293604 296439 4142838 4447459 6197579 5994707 1028516 1060724 286633 252224 263012 265652 290705 286106 284934 286705 205897 205032 703006 636249 1457646 1410943 437247 435357 630993 633781 787154 763999 811216 819801 861968 872483 832101 927505 1937007 2029085 1238273 1060082 687616 680672 817539 809408 851088 865546 890443 896466 996564 1002418 4881131 5009036 40.45 72.0 1
14:14:08 2024-01-25 632662 622204 202985 199084 314793 323835 324721 322844 210806 208396 255146 259473 293804 297158 4149249 4467300 6225041 5994707 1013277 1060724 286799 251417 263961 265280 292275 285806 284605 287954 205284 205671 697034 641723 1503785 1406946 438818 432764 628693 636520 781946 761260 816347 820965 854428 865830 841254 932912 1935631 2044054 1254917 1063416 690559 676238 811842 813794 856679 863923 886387 903350 1003731 999508 4810964 4989945 40.45 72.0 1
14:14:09 2024-01-25 627475 627803 203594 198630 315650 322817 326595 322737 211100 207677 258930 258254 294380 299065 4149249 4407856 6248455 5990398 1018743 1060724 287238 252154 265032 265280 293995 284897 285205 287751 205897 204855 708978 638067 1483890 1420163 438818 432454 632394 634230 781946 765896 811574 818022 862202 871605 836976 924762 1929111 2019716 1270567 1069691 688595 674768 818699 816175 848675 861487 895075 904604 994552 996120 4810964 4999604 40.45 72.0 1
14:14:10 2024-01-25 631083 627457 202950 199253 316005 324266 324974 323335 211178 208181 258930 257827 293861 297036 4143336 4481930 6210670 6011908 1028361 1060724 286517 252929 263047 265687 291591 286374 284064 287144 205897 205032 708978 634439 1468925 1409942 436936 432836 628481 632847 784265 763458 810638 820965 862239 871790 831475 930259 1931141 2030452 1238273 1059638 686639 680672 816381 811668 851726 865546 889141 899072 995421 1003915 4886424 5009036 40.45 72.0 1
14:14:11 2024-01-25 637373 622091 204058 198630 316005 323835 324974 322772 210413 208687 254604 258289 294181 297347 4149249 4461347 6197301 5994707 1010390 1060724 286835 252224 263926 264736 292480 285842 284499 287954 205248 205671 697034 639614 1448558 1406946 437852 431439 627557 636336 781946 761260 816347 820965 854057 872832 839464 930185 1932883 2039982 1238273 1062392 690559 674804 811842 813831 856679 862704 886387 903275 1001866 999545 4801531 4999792 40.45 72.0 1
14:14:12 2024-01-25 629297 625683 203550 198556 315712 322590 324757 322737 210630 207746 259516 257861 293413 300069 4142838 4429336 6239129 5999020 1018743 1060724 286508 252224 263890 264503 293373 285022 285169 287144 205284 204713 705973 636833 1455559 1420163 437510 431474 631263 632847 781946 765627 813530 816249 859764 876436 834534 927731 1926464 2016705 1245720 1070452 686639 674255 818699 813794 848403 862704 893091 900973 991851 995277 4810964 4990303 40.45 72.0 1
14:14:13 2024-01-25 631979 628602 203555 199184 316001 323835 324974 323059 210630 208222 259185 257468 294737 296618 4149249 4485839 6184306 5994707 1029094 1060724 285521 252259 263047 265687 293344 284933 283631 288359 205284 205066 700020 634439 1465562 1405709 436315 432845 627557 634717 786884 760754 810638 822715 863461 865654 832101 932949 1936585 2035119 1243923 1053904 688595 678228 814150 810557 856054 865510 886387 896892 996042 1003878 4876991 5009036 40.45 72.0 1
14:14:14 2024-01-25 636391 626374 203418 198556 315880 322817 324974 324042 210630 208838 255110 258220 293413 299355 4152688 4454992 6201828 5994707 1009484 1060724 286920 252224 263855 264468 293757 285040 284326 288766 205284 205706 694048 638979 1462944 1408943 436851 432082 628517 636520 781675 761260 813919 819801 856583 873023 838832 930222 1926996 2032235 1246512 1064307 692036 674255 811842 816212 858383 861487 886387 904408 1003291 998057 4786910 4996031 40.45 72.0 1
14:14:15 2024-01-25 632175 627494 203448 198591 316136 322817 326812 324233 211290 208756 253566 256651 298860 297563 4152210 4458280 6197579 5994707 1026166 1060724 285561 253387 263047 265315 294126 284733 285441 287751 205319 205740 698527 633536 1468643 1410943 436315 432800 633053 635618 785766 765896 810638 815634 864686 872905 833046 925600 1927107 2010995 1249573 1068656 688105 677748 816381 812861 850521 862931 890480 898340 995421 997350 4820118 4996031 40.45 72.0 1
14:14:16 2024-01-25 638723 627266 202813 199214 316001 322853 324974 323682 210595 208978 255326 257400 294309 296412 4152688 4527134 6169457 5994707 1026035 1060724 287238 252964 262243 266540 292516 284969 285094 287751 205284 206204 676133 640807 1449890 1397752 436315 436045 630817 637721 786597 764045 811574 820965 859764 871790 839464 931584 1942129 2041429 1279064 1061903 692530 680672 811842 810557 857895 865614 885126 897643 1004720 1003878 4829829 4989945 40.55 72.0 1
14:14:17 2024-01-25 635058 626504 203378 199075 317793 321803 327505 322009 210806 209562 254604 258220 294594 297052 4150686 4399063 6229347 6002755 1017628 1060397 288048 252189 263635 265652 292232 284924 286244 286669 205717 205637 695541 641723 1468708 1414955 437815 432899 634400 636520 783056 765896 816310 813757 855905 874533 842138 923586 1929111 2019569 1257954 1075850 690559 676201 816381 813757 851088 862667 890443 902255 995483 996120 4782666 4999604 40.45 72.0 1
14:14:18 2024-01-25 630290 626535 202805 199674 315969 323308 326812 321034 214697 208769 254746 257792 294594 296194 4153387 4460191 6197579 6003262 1030830 1060724 286325 252752 263416 266060 292926 286683 283595 287954 205248 205032 707485 635011 1467308 1410943 437558 432800 627557 634643 786398 763421 811793 822715 863461 865641 833789 932912 1935353 2032235 1263711 1056159 688105 678709 815308 811708 852970 866150 890186 898171 996189 1004553 4895158 5001881 40.45 72.0 1
14:14:19 2024-01-25 636585 628365 204024 198729 316005 323763 324938 323023 210806 208804 254782 257827 293342 300493 4150686 4456730 6192502 6002755 1009447 1060452 287238 252929 263380 264432 294305 284933 284586 288563 205248 205992 694048 639892 1444511 1410440 438181 432387 629443 638330 781946 764541 815076 819801 857189 873023 839391 932210 1932883 2032235 1238273 1066615 694508 674732 811842 816175 857895 861450 886387 901921 999613 996120 4773693 4999604 40.45 72.0 1
14:14:20 2024-01-25 631717 627425 202557 199535 318430 321768 327274 322462 210806 208734 254782 259663 293790 296475 4145795 4457550 6205752 5994632 1031004 1063532 287085 253707 264893 265874 293053 284493 286244 287144 205861 205992 686847 634439 1444715 1410943 436315 435448 633053 636520 786560 765933 811518 816212 864686 874461 833789 929056 1935631 2013847 1231882 1068170 690067 678709 818699 811708 851088 865474 895038 898171 993367 998240 4842962 4999604 40.45 72.0 1
14:14:21 2024-01-25 638245 626499 202809 199709 315933 323499 324974 322988 210806 209422 254530 260028 295216 295570 4145795 4515254 6175553 6002755 1022618 1060471 287845 252964 262610 266095 292480 284933 284934 287859 205717 206135 700954 641723 1456033 1399736 436566 436008 629443 638135 785968 763458 816310 820965 857189 870492 839428 932912 1938384 2041429 1242040 1060232 693518 680672 811842 811708 857895 864792 886387 899490 1002561 999408 4836023 4999604 40.45 72.0 1
14:14:22 2024-01-25 631088 625579 203660 199075 315929 322149 327505 320999 210806 208687 254245 258836 295528 297419 4133984 4392697 6207012 5993376 1016766 1060724 287728 252154 263785 265245 293132 285018 285405 286320 205897 205494 695541 641723 1471655 1416140 440177 432764 633053 636520 781946 765896 815704 813794 855905 874497 838795 923624 1926186 2019716 1270567 1074090 690559 675968 817539 814947 851088 863313 890480 899321 994777 996123 4812530 4975627 40.45 72.0 1
14:14:23 2024-01-25 630635 626964 203382 199110 315825 324376 324938 322498 211536 207712 255359 259663 294202 296928 4145795 4479033 6201828 5994669 1027591 1060724 287378 252929 263416 265652 290626 285806 284499 287144 205717 204998 703006 635011 1447595 1410943 437558 432831 628925 634194 786957 763458 811793 820965 863461 870565 834382 931547 1938384 2029320 1242040 1057703 687616 679414 815887 811132 851726 865668 889104 895615 994777 1002346 4895043 5009036 40.45 72.0 1
14:14:24 2024-01-25 635974 625656 204051 199084 315897 324376 324938 322988 210806 208396 254604 260028 293611 297563 4152210 4467513 6192502 6002478 1013277 1059972 286952 252119 263926 265466 292480 285887 284476 287954 205248 205671 683905 641723 1489542 1407944 438782 432728 627557 636520 783056 760605 816347 820965 854020 870524 841852 931547 1926996 2044326 1273696 1063416 690559 677186 811805 813757 857287 863923 886350 903489 999687 998947 4814420 4999792 40.45 72.0 1
14:14:25 2024-01-25 627475 627489 203738 199136 317748 322638 324974 322462 210806 207677 255470 259663 294523 297527 4136416 4423547 6224240 5994393 1022446 1063740 285200 252929 263855 264468 293821 284897 285169 287751 205923 205671 698527 634556 1473562 1420163 437558 432082 632605 634194 784168 765627 811793 815941 862239 872869 832653 927619 1933231 2013847 1236390 1071215 687616 675190 818699 813145 851088 865145 893091 900662 989044 996828 4826523 4999792 40.45 72.0 1
14:14:26 2024-01-25 636621 628381 202769 199427 315933 323392 324794 324691 210658 208721 259443 257573 294716 297072 4142502 4528631 6155201 6002755 1025580 1060724 287238 252929 264337 266060 292926 284969 285169 287859 205248 206347 667722 641723 1477568 1399736 436936 435989 630780 639238 786560 764541 813919 822201 859691 870524 838201 932912 1940456 2041429 1267550 1060392 692530 680672 811533 811132 857895 865474 883793 898400 1002561 1001637 4829984 5009036 40.45 72.0 1
14:14:27 2024-01-25 632546 625651 203444 199084 318424 321660 328200 322462 210806 209013 254245 258254 296369 297239 4133984 4389693 6220478 6002755 1016175 1060724 287190 252154 263820 265652 293373 285058 285441 286669 205897 205886 694048 641723 1467682 1416140 438818 432800 634400 636520 781946 767560 816273 813794 856547 874569 839428 923624 1927829 2023041 1232623 1074090 690559 676201 818174 813757 850484 861450 890443 903764 994505 994011 4798022 5019614 40.45 72.0 1
14:14:28 2024-01-25 629297 627046 203453 199670 315568 323164 324775 320892 211396 208036 255110 257861 294594 297203 4142838 4470848 6197579 5994707 1028324 1060724 286396 252224 263012 265280 291556 286244 284934 287382 205897 207032 705992 635926 1446305 1410943 437558 433115 629174 634230 786560 764541 811793 820965 863190 871863 832027 930185 1935631 2029085 1238273 1056949 687616 680672 815863 811132 851726 865510 888473 895615 993556 1001637 4895158 5009036 40.45 72.0 1
14:14:29 2024-01-25 633845 622060 203769 199049 315609 324376 324794 322844 210806 208361 254641 258254 294051 297167 4149249 4459158 6183177 5994669 1010390 1059183 286799 252154 263890 264468 292480 284969 283737 288228 204601 205494 683905 638067 1459134 1406946 437815 431439 629138 636520 781392 761260 815693 820382 854392 871995 839464 928825 1932883 2037737 1243923 1063416 690559 674218 811805 814370 856679 861487 885089 898608 999416 998947 4795392 4996268 40.45 72.0 1
14:14:30 2024-01-25 629001 626576 203908 198496 315681 322602 324866 322319 210806 207677 259149 257434 295095 297311 4139884 4429842 6238233 5977608 1019742 1060724 286396 252189 263890 264468 294590 284897 284534 287144 205248 206414 698701 635011 1450158 1420163 437702 432082 632783 633744 781946 765627 812951 817406 860712 870992 834497 927522 1927741 2017865 1276435 1069691 686639 674732 818699 813794 848675 862704 894364 899655 988774 993975 4817023 4992692 40.45 72.0 1
14:14:31 2024-01-25 631495 627489 202813 199080 315929 323655 324721 322844 211248 208001 255110 256686 294380 297052 4142838 4495810 6200825 6011871 1029094 1060724 285664 252189 263595 265652 292587 286356 283631 287751 205572 205032 707485 634439 1471973 1408943 437247 432836 629665 634680 784265 761725 811793 823299 863141 870524 833279 932949 1935297 2035119 1263711 1057380 687616 678709 815887 811708 853007 864792 890186 898180 996008 1002382 4897741 5011638 40.45 72.0 1
14:14:32 2024-01-25 636654 625647 203912 197905 317757 323655 324757 323826 210700 208396 255073 258075 295495 299355 4145795 4464864 6197579 5998982 1009484 1060724 287238 252224 265682 264468 294305 284933 284499 288359 204889 205706 695541 639892 1450904 1408943 436506 431439 631009 638330 780839 763458 813919 818639 857775 873100 839428 928788 1931857 2032235 1257954 1066194 692530 673742 811805 815905 856679 861450 885756 903578 1000331 996123 4738157 4995009 40.45 72.0 1
14:14:33 2024-01-25 633845 625388 202849 199561 315933 323823 324830 322808 210736 208867 254245 259078 293207 296980 4145795 4458124 6192502 6002755 1019083 1059972 292677 252154 263012 265687 291556 285058 284534 287751 205068 205494 685376 643562 1455714 1401723 437852 436008 628517 638330 784168 761260 815150 820965 854696 865591 839464 931584 1925593 2042671 1232623 1060392 692530 678709 813572 813984 855465 865756 886387 900245 1002561 991647 4816043 5002165 40.45 72.0 1
14:14:34 2024-01-25 627323 622100 202840 198763 315969 322602 326740 320370 211361 208547 254604 258289 294181 297333 4145795 4386309 6220478 5998473 1016175 1060724 287643 251943 263012 265024 292480 284462 285405 285539 205897 205351 690709 641723 1485544 1414955 437947 432800 633053 636248 781946 765933 815730 813794 855905 874785 839391 923586 1926371 2021139 1232623 1072760 690067 674732 816381 815025 851088 861487 889815 901577 994777 994011 4764796 4992692 40.45 72.0 1
14:14:35 2024-01-25 630252 625656 202840 199392 315639 323619 326740 320892 211361 208257 254784 257434 294706 295842 4145795 4447570 6201553 5994707 1031997 1060724 286387 252154 263012 265812 291414 285151 285405 286709 205897 205032 698527 637790 1465490 1410943 437558 436439 632157 634476 788864 765627 813530 818639 862239 872579 834497 927468 1937081 2027350 1261792 1063910 688595 680672 818699 809372 850484 865582 893054 895615 993367 1001637 4860003 5005748 40.45 72.0 1
14:14:36 2024-01-25 634690 622096 203453 199110 315933 323392 324505 322844 210736 208728 254245 258323 294388 296403 4143345 4448649 6197579 6004518 1011795 1060724 287036 252189 264666 264503 294327 285369 284064 287954 205068 205671 697034 639435 1442973 1406946 437852 432109 628037 636520 781675 761260 816347 820965 855492 871863 841254 929486 1932846 2039982 1240156 1063151 690559 674732 811805 814947 857895 861487 886387 902255 999650 991611 4799778 4992692 40.45 72.0 1
14:14:37 2024-01-25 628913 625692 203587 198496 315969 322674 324830 322293 210736 207897 255687 257434 293002 297599 4146292 4411847 6197772 6002755 1028086 1060724 284849 253352 262977 264503 294063 284027 285370 287252 205248 205351 688686 633498 1455547 1410943 436005 432671 633053 634717 783813 765319 810638 815020 864073 874785 834382 926260 1932883 2010958 1247690 1068930 686639 677269 816381 811708 850485 865145 890480 899618 991960 996828 4822004 4995009 40.45 72.0 1
14:14:38 2024-01-25 639157 627438 202774 199114 315969 322674 324830 324318 210043 208908 254891 256686 295327 296338 4143627 4511607 6164526 6002755 1021289 1059972 291499 252224 262208 266095 292035 285205 284641 287144 205248 205992 685376 641723 1466501 1398472 436506 436353 629443 638330 784302 763186 813919 820965 856547 870524 838832 932248 1938384 2041429 1267550 1058608 693518 680672 811229 811708 857895 865564 884459 900404 1002561 999444 4825449 4992692 40.45 72.0 1
14:14:39 2024-01-25 629559 627180 202734 199084 315996 322185 327274 320820 211030 208908 254136 258185 294594 297491 4137160 4386309 6233161 6002755 1019742 1060452 287324 252189 263890 264468 293167 284582 285187 287549 205897 204713 708978 637120 1457797 1420163 437852 432764 631263 634194 781946 765332 811574 817406 859727 871965 835754 926772 1926464 2016705 1270567 1069691 688321 673742 818699 813794 848675 861450 893091 902479 989781 994011 4816043 4983219 40.45 72.0 1
14:14:40 2024-01-25 632616 629042 202708 199106 315933 323655 324529 321902 210736 208077 255288 259113 294594 296546 4133984 4473010 6179702 5977608 1029094 1059700 285521 252224 262243 265280 292926 284933 283518 287954 205248 205066 703006 634439 1482958 1406428 436315 432876 627078 635618 786560 761260 811216 820574 864073 865623 833789 935649 1936585 2035119 1245806 1053904 689576 678228 814150 811132 854253 865474 888284 897531 993825 1001637 4874138 4992692 40.45 72.0 1
14:14:41 2024-01-25 636390 627222 203338 197905 317784 323427 324264 323335 210700 208686 254711 257723 293861 299645 4137160 4442915 6202576 6002755 1015449 1060724 287238 252189 263416 265280 293821 283196 285405 287656 205248 206026 685091 641723 1444511 1409942 437251 432836 633053 637234 784168 765627 816347 815020 855942 874497 839464 924796 1929353 2025912 1236390 1071215 693012 676274 814150 811422 854253 863313 887569 900936 996750 992534 4740799 4968639 40.45 72.0 1
14:14:42 2024-01-25 630565 628964 202531 199666 317793 320758 327505 322979 210736 208664 254891 258116 295388 295605 4139884 4463897 6179626 6002755 1032034 1062019 286517 252224 267483 266095 291591 284564 285441 286942 205752 205386 705992 638067 1450458 1410943 436543 436661 633053 635167 788306 765319 811265 818602 863461 874262 834534 926114 1926959 2025912 1259873 1064671 688105 679708 818119 809408 848675 865510 893129 895615 990519 997293 4846739 4986317 40.45 72.0 1
14:14:43 2024-01-25 634420 627448 203347 199639 315897 323200 324866 322880 210771 208582 252635 258185 294523 295641 4139884 4458168 6188735 6002755 1016175 1057421 292492 251382 263451 265687 290740 284969 284299 287549 205248 205671 697034 641723 1454133 1406946 437888 432912 627557 636520 783612 761260 818747 820965 854696 865672 841254 932912 1932883 2044326 1186492 1060082 692530 677748 811842 811708 854859 865145 888284 896991 999650 991647 4812615 4982761 40.45 72.0 1
14:14:44 2024-01-25 625007 626553 203342 199010 315965 322185 324866 320856 211396 208222 254711 258151 292824 298041 4130519 4389692 6216444 5993376 1019742 1057310 286835 251768 263855 264432 292480 284462 284618 287688 205248 204395 710471 635921 1465125 1420163 437619 432082 630371 633781 780839 765627 813306 816249 859083 871929 834534 926297 1923636 2016705 1268610 1069691 688105 674255 818699 813794 848675 861487 893931 899284 989781 994011 4809170 4961514 40.45 72.0 1
14:14:45 2024-01-25 631051 628012 203340 199014 315419 323655 324794 322355 210771 207932 254964 257331 294281 297101 4133984 4472735 6192502 5990398 1028361 1059220 285557 252154 262278 264503 290626 285218 283671 286656 205284 204855 703006 634102 1455102 1408943 438181 432836 627594 633781 784168 763458 810638 820965 862239 865699 833789 931547 1935357 2026446 1240156 1053904 686639 679437 815803 811132 851726 865510 887842 895619 993367 1000930 4876532 4989876 40.45 72.0 1
14:14:46 2024-01-25 635262 627443 203953 198971 315825 324183 324794 322844 210736 208582 254765 258116 293271 297455 4142838 4457134 6192502 5998473 1012554 1059220 286656 251417 263890 264468 290740 285040 283688 287144 205248 205494 695541 640958 1484841 1404953 438806 432764 627557 636520 781946 760183 816347 820965 852213 865627 839464 931547 1926996 2041429 1260785 1061903 690067 677227 811842 811422 855465 863923 885756 901196 997492 991647 4806638 4982761 40.45 72.0 1
14:14:47 2024-01-25 627150 627443 203338 198980 315825 322674 324902 321378 211100 207463 254711 258116 293761 297383 4133984 4389506 6220478 5998197 1019016 1059972 286952 251207 263635 264468 292516 284498 284534 286423 205897 204998 706366 639435 1455236 1418149 437938 432764 632157 634230 780839 765369 811537 815020 857225 875231 836976 923624 1926371 2019716 1268610 1069629 688595 676224 818699 813831 848675 861487 891785 902018 991960 994011 4792932 4973396 40.45 72.0 1
14:14:48 2024-01-25 627512 627443 202734 199383 315268 323691 324830 320927 210771 207642 254928 257723 294701 296892 4133984 4470255 6201828 5990122 1028907 1059220 286074 252189 262793 265687 290599 284933 284534 286266 206067 205032 703006 635796 1446719 1409942 436936 435507 629443 633781 787711 763458 811793 819529 862239 872406 832064 927468 1937081 2028936 1238273 1061903 686639 680604 816381 808225 850484 865510 890443 895340 993367 999481 4867045 4985013 40.45 72.0 1
14:14:49 2024-01-25 632125 626553 203663 198837 315753 323427 324866 322653 210441 208292 254711 259260 294039 297029 4142654 4449867 6187061 6002755 1009484 1059183 286799 252706 262977 264432 293053 284417 284427 288359 204566 205671 682434 639892 1446719 1407708 438181 433668 629443 638330 779697 763421 813882 816222 857152 873640 839391 927431 1933231 2028789 1261792 1065063 692530 672718 811570 814947 856679 856532 885719 902255 998162 993975 4754558 4980497 40.45 72.0 1
14:14:50 2024-01-25 630939 627443 202699 198980 319063 321553 324866 321830 210700 208222 254855 258173 294452 297239 4136416 4437028 6193113 6002755 1032034 1060724 286360 252154 263591 265652 292445 284250 285334 286907 205212 207058 698527 637612 1468925 1409942 436315 435357 633053 636069 786560 767259 810024 816212 864686 874334 833789 928281 1931871 2017279 1238273 1064671 688595 680190 818756 809372 848675 865438 891747 895615 991653 998240 4835916 4986317 40.45 72.0 1
14:14:51 2024-01-25 634708 625534 202708 199596 315460 322566 324397 321604 210700 208908 252635 258116 293889 295770 4139884 4465667 6183177 6002755 1019083 1057646 287845 251768 262243 265652 290705 285133 284166 287382 205248 207324 685376 641880 1458560 1401723 437852 435357 629174 639238 784168 762880 816273 820965 855637 865591 839464 932210 1932846 2044054 1276435 1060392 693518 679671 814120 811708 855465 866369 886387 900986 1003712 997257 4816043 4975740 40.45 72.0 1
14:14:52 2024-01-25 627508 625760 203623 199010 315573 322530 326740 320892 211396 208257 254928 258905 295539 297311 4136416 4377036 6233789 6002755 1019742 1060724 287001 251768 263855 264468 292232 284462 284934 287144 205861 204361 709099 637082 1469504 1420163 438052 432813 632335 634643 781946 765627 811537 816212 860675 871641 835717 927582 1929111 2019297 1270567 1069691 688105 674695 818699 813757 848675 861450 893727 900936 990212 994011 4806638 4976945 40.45 72.0 1
14:14:53 2024-01-25 632398 627639 202694 199014 315573 324003 324613 322844 210736 208077 255325 259077 295783 297239 4136416 4492464 6193226 6007594 1027047 1060724 285450 252752 262753 265652 292480 284933 285134 288766 204566 205671 694048 635796 1446864 1399736 436315 435321 630113 636520 786560 759451 811793 820965 862239 865627 834497 932912 1935334 2038500 1279064 1055444 690559 680190 811805 810557 857895 865474 885089 895615 1001851 1000150 4839374 4995689 40.45 72.0 1
14:14:54 2024-01-25 635829 626454 202954 199422 318619 321553 326631 323826 210700 208978 254711 258151 294274 297081 4142325 4414990 6196407 5993687 1015449 1060724 287238 251943 263012 265245 292480 284262 286530 286347 205861 205637 694982 641723 1453803 1413951 437897 432800 633951 636520 783056 765896 815693 813794 855869 874533 839464 923624 1927741 2023041 1257954 1072741 690559 676201 816381 816175 851088 863313 890443 902255 995483 994011 4765611 4980497 40.45 72.0 1
14:14:55 2024-01-25 628582 625837 202910 199596 315458 324100 326595 320892 211213 208222 254711 257937 294523 297045 4142838 4451216 6200825 6005406 1031959 1060724 286799 252154 263012 266095 290599 284693 285370 286266 205897 205032 692556 637157 1444106 1409942 437558 436439 631710 634409 787675 765627 811793 818602 861592 874257 833906 929554 1935631 2029946 1238273 1063416 687616 680672 818119 809360 848675 865510 891747 895615 993367 998739 4839148 4982761 40.45 72.0 1
14:14:56 2024-01-25 632848 622204 202981 199605 315717 323511 324721 322211 210700 208547 254136 258939 293271 296820 4142325 4451430 6197376 6005406 1015449 1060724 287238 251382 263820 264926 291556 285570 284499 287859 205248 205671 698901 644204 1486500 1408943 439197 432800 627557 637195 783056 761260 816310 820965 855492 871790 841852 932210 1932883 2044326 1275691 1063264 690559 675723 811842 811422 856071 863923 885719 899618 999613 997293 4806638 5008842 40.45 72.0 1
14:14:57 2024-01-25 627067 625756 203559 198388 315825 322530 326825 322211 210736 207429 254928 258116 294906 297383 4141254 4401598 6247136 6010587 1019742 1060724 286821 252154 263855 264468 292232 284462 284534 287786 205248 204713 703030 638067 1453453 1420163 437815 432831 631263 634476 781946 765627 814110 816212 859691 874497 834534 926260 1926371 2016705 1252197 1071215 687616 674732 819861 814947 848675 863923 894364 900936 989044 996828 4806638 4980497 40.45 72.0 1
14:14:58 2024-01-25 632568 626740 202919 198867 315825 324268 324131 323718 211213 208257 255325 257365 294345 297029 4144757 4507369 6191473 6020066 1029057 1060724 285485 252752 262793 265245 292480 284498 283666 288472 204889 205351 698527 635921 1461564 1401723 436315 432836 627471 636520 786560 761223 811793 820965 862239 868686 833243 932949 1938384 2036563 1246983 1054268 690067 679708 811842 810557 857015 865722 886387 897531 996750 1000373 4868998 4990171 40.45 72.0 1
14:14:59 2024-01-25 637865 625796 202985 198911 318881 322530 324721 323682 210413 208943 254711 258116 294523 297311 4147720 4445956 6210177 6002755 1013277 1059972 286799 252189 263012 264432 294762 284697 284499 288156 204601 205706 682434 639892 1450827 1406946 438181 431551 631263 638330 783056 765134 814497 818565 857152 874257 839428 927468 1931857 2029356 1238273 1066652 692530 673706 811842 815561 857162 861414 886387 904259 998199 994011 4756838 4982761 40.45 72.0 1
14:15:00 2024-01-25 628996 625801 202277 199214 317788 321779 327092 324731 210630 208873 254711 258116 295388 295592 4131743 4451216 6197579 5990398 1035624 1060724 286799 252189 263012 266095 290599 284933 285178 286266 205897 205066 701513 637157 1471511 1410943 437870 436439 631263 634680 787405 765627 811793 819801 862239 873023 834534 927468 1938458 2025912 1263711 1063416 687616 680672 818119 809408 851088 865546 890480 895619 993367 1000187 4867045 4992127 40.45 72.0 1
14:15:01 2024-01-25 634919 622245 202985 198902 315747 324003 324721 322737 211072 208804 254928 259335 294039 297239 4141254 4458168 6192962 6002755 1014721 1057347 286396 251768 263890 264468 292000 285806 283595 287656 205212 205066 695541 640807 1472948 1406946 439211 432728 627521 636520 781946 760685 816347 820965 853418 871790 842316 930222 1932883 2041429 1251004 1063514 690559 674732 811842 813794 856679 862704 885719 901577 999650 997257 4797232 4982761 40.45 72.0 1
14:15:02 2024-01-25 627254 625801 203599 197978 316460 322530 324757 322211 211010 208118 255505 257937 294281 297455 4138295 4429842 6202109 5993376 1021719 1066346 284716 252189 263416 264432 293373 284130 284965 287144 205284 205494 695541 633214 1452536 1419156 436315 432423 633053 633781 784168 765933 811216 815020 862239 874461 833789 925600 1925593 2012420 1242040 1069691 686639 674732 815767 813438 850485 865794 890443 899915 989007 996828 4806638 4976945 40.45 72.0 1
14:15:03 2024-01-25 636281 628734 202777 198906 316001 322328 324649 323718 210084 208804 255179 258753 295180 296439 4150686 4517939 6159849 6002755 1024848 1060311 286159 252929 267752 265280 292480 284462 285107 287751 204601 206026 691063 638067 1439093 1399736 436315 435393 631009 638330 786597 761762 811500 820965 861592 870610 834534 932674 1938384 2038537 1255223 1059288 692254 680672 811229 810557 857895 865474 883793 895615 1001851 999444 4816043 4986317 40.45 72.0 1
14:15:04 2024-01-25 633021 626993 202985 198599 316005 320865 326631 322701 210266 208838 254386 258151 293342 296654 4141254 4405411 6201828 5998473 1013277 1062991 288132 252154 263012 264468 292480 283629 286132 286907 205248 205706 675078 641723 1450834 1411446 437160 432836 633053 638330 783056 765860 816347 813831 854696 874497 839464 926260 1929111 2023041 1240392 1072741 694013 676753 814150 812607 852970 863923 885407 897970 995304 993272 4750205 4961514 40.45 72.0 1
14:15:05 2024-01-25 628665 626998 202946 199874 316005 321803 326812 320785 210925 208581 254386 257937 294523 295011 4143819 4451216 6196407 6002755 1031959 1060124 286253 252189 263012 265874 290599 284888 285606 286266 205284 205032 698527 637157 1472765 1410943 437558 436747 631263 634680 787711 765627 811793 818639 862239 873640 833279 928681 1926996 2025912 1238273 1063416 688071 680672 817539 809372 850484 865546 892817 895615 991960 999444 4839186 4973396 40.45 72.0 1
14:15:06 2024-01-25 632089 622204 202937 198911 316001 322853 324938 324142 210630 209247 254028 258939 294281 296820 4131857 4452965 6178714 6001937 1008014 1058852 286266 252189 263416 264212 292642 284897 283631 292688 204889 205671 682434 639892 1441513 1406946 437200 431569 629407 638330 779733 763458 815704 819801 856547 873023 838832 928788 1929111 2030795 1238273 1065063 692530 673742 811805 815561 856679 861450 885828 899321 999650 996123 4756996 4982761 40.45 72.0 1
14:15:07 2024-01-25 630893 626753 202633 198047 315624 321577 324974 322247 210595 208804 255344 258717 294559 297029 4141254 4436822 6193150 6002755 1031298 1060724 286759 252084 263964 266095 294177 284063 285441 286741 205248 205032 698527 637746 1439301 1410943 437247 436666 633053 635618 787711 765860 811216 818022 864073 874334 831475 929056 1931473 2020176 1261792 1065432 689085 682122 817539 809372 848675 865510 891785 895615 990519 991611 4844050 4983043 40.45 72.0 1
14:15:08 2024-01-25 632662 625801 202915 199210 316001 322817 324974 322009 211072 208804 253737 258082 293271 295534 4141254 4462000 6183177 6002478 1019668 1057682 287127 252084 262243 265687 291556 284582 284503 287144 205248 205706 694048 641723 1440392 1397752 436752 436045 629443 639238 784265 762851 815113 820965 857189 865591 839428 932949 1932513 2041429 1265631 1058885 693518 680604 811805 811708 857287 865756 883793 900657 1002561 997293 4809170 4975661 40.45 72.0 1
14:15:09 2024-01-25 628850 621979 202919 198997 316005 321839 327274 320773 211072 208804 254028 258836 294238 297311 4138295 4380305 6220478 5993099 1016803 1059972 286952 251663 263416 264503 292480 284099 284898 285428 206212 205066 698527 641723 1468569 1416140 437852 432764 633053 635618 781946 765933 815113 814750 857189 873520 838201 923624 1927741 2017279 1274479 1072741 689576 674768 817539 813757 848675 861487 891785 901465 992663 994011 4774174 4973396 40.45 72.0 1
14:15:10 2024-01-25 628536 625801 202950 198906 315080 322817 324974 320749 210806 208152 254782 257862 293853 296236 4138295 4457975 6192502 6002755 1031884 1059972 286485 254495 265461 265687 290705 285035 284934 286302 204927 205032 700020 636249 1466189 1409942 437558 436297 630817 634680 788306 765627 811793 820446 862239 873023 833279 927505 1934892 2027350 1238273 1061903 687616 680672 817268 808798 848675 865510 890485 895843 993367 1000223 4849204 4990284 40.45 72.0 1
14:15:11 2024-01-25 633787 622208 202981 199223 315739 323571 324974 322009 210511 208804 254386 259231 293271 296892 4141360 4455626 6183177 5999422 1013277 1059220 286835 251733 264524 264468 290626 285178 283666 287751 204924 205566 697034 641265 1481993 1406946 439165 432728 627557 636520 781946 761260 816347 820965 854057 870633 841852 933712 1934256 2041429 1265717 1062392 690559 674768 811803 814983 856679 863923 885756 901651 999416 991647 4787827 4975815 40.45 72.0 1
14:15:12 2024-01-25 627067 622276 203594 197978 316005 322328 324974 321747 210806 207712 255179 259480 294274 297311 4129434 4424509 6188801 5996811 1024705 1059972 284637 252964 264601 264327 292887 284063 284934 287252 205068 205386 699087 632635 1477624 1410943 436005 433043 632807 635618 784265 765896 809485 815020 864039 874785 832605 926260 1931510 2012420 1255223 1066307 687616 677748 816381 811436 851088 865145 890443 900287 991072 996828 4806638 4975661 40.45 72.0 1
14:15:13 2024-01-25 636870 625801 202596 198902 316005 322495 324974 323706 210218 209082 254602 258934 295531 296483 4138839 4512774 6145875 5996811 1025086 1059972 286517 252224 263964 265590 291858 284569 284499 287418 205284 206026 666251 640807 1440685 1396463 436936 436263 629443 637903 786560 763458 813919 820965 859083 870560 837013 932248 1932513 2036862 1245806 1058885 692530 679708 810654 809322 857287 864828 883164 898208 1002561 999955 4809170 4990284 40.45 72.0 1
14:15:14 2024-01-25 630006 622276 202981 198047 316005 320865 326812 321070 210658 208396 252815 260028 293932 297095 4135338 4377170 6211153 5984831 1016175 1058396 287238 251382 263047 264150 291849 284498 285405 286266 205284 205066 695541 643283 1473734 1412095 438508 432800 633053 636287 781946 765933 815730 813794 855942 874172 839464 923624 1926371 2017279 1232623 1072741 690067 674804 816381 813794 851088 862704 890480 901651 993367 996828 4770769 4975661 40.45 72.0 1
14:15:15 2024-01-25 627512 625801 202981 198872 315515 322817 328446 320999 214436 207746 255146 259663 293647 297203 4138839 4448649 6192502 6002755 1031425 1060724 286459 252154 262828 266060 291768 285053 284969 286973 205319 205032 700020 637612 1442608 1409942 436506 436661 630817 633987 787748 765627 811793 819801 862239 874875 833279 927505 1926996 2025912 1238273 1061903 686639 680672 816381 808798 850484 865546 890443 895615 993367 1003127 4849204 4980497 40.45 72.0 1
14:15:16 2024-01-25 631190 622199 202985 198906 315969 323571 324419 322045 210806 208396 254245 259231 293520 297239 4138295 4437104 6179702 5991627 1009651 1059935 286369 251978 263855 264027 292232 284790 283432 287751 204601 205066 683905 637747 1443740 1405709 437124 431560 627557 636520 780839 760605 815150 819801 854696 872611 839428 929486 1935705 2030795 1240156 1063416 690559 673742 811842 814983 857895 861450 885089 902293 999687 996828 4778421 4975661 40.45 72.0 1
14:15:17 2024-01-25 630080 626517 202946 197978 315148 321839 324974 321106 210511 208216 255146 256651 293932 297239 4135338 4433921 6179664 5993376 1028945 1060236 285526 252224 263964 264468 293195 283686 284969 286741 205284 205066 697034 633085 1446127 1409942 435695 432885 633053 636069 786560 764778 809485 815020 864686 871605 832605 926297 1927125 2010995 1268406 1066194 689576 678228 816381 811132 849058 862967 890480 898208 990519 991611 4816043 4975661 40.45 72.0 1
14:15:18 2024-01-25 636732 625570 202140 199075 316005 322328 324974 322723 210218 209048 252815 257077 294060 295842 4138313 4455626 6188801 5985654 1017628 1058973 287238 251733 267789 265280 290458 284826 284499 287252 205068 205066 688319 641723 1447820 1401723 437961 435393 628481 638330 783813 761260 816347 820965 854696 865591 841852 932248 1925629 2041429 1234506 1059955 692530 678709 811842 811708 854859 862931 886387 894116 1001851 997293 4806360 4976945 40.45 72.0 1
14:15:19 2024-01-25 628815 622236 202981 198047 316005 321875 324974 320028 214286 207746 252815 258254 294292 297095 4134200 4389506 6226918 5993376 1019083 1062019 285250 251733 263047 264432 292516 284385 284503 287144 205248 204890 703006 634102 1490326 1420163 436516 432118 632157 632847 783056 765627 811793 815634 861628 874497 835278 925600 1926371 2012420 1234506 1069498 686639 674255 818699 812607 848675 865145 893222 896621 987645 994011 4799778 4961514 40.45 72.0 1
14:15:20 2024-01-25 632435 625837 202817 198945 316001 322817 322647 323550 210595 208251 258710 256686 294388 296331 4137160 4512140 6152889 6002755 1022656 1060508 285503 252189 263964 265280 292275 284600 284893 287037 204960 206061 683598 638979 1464512 1399736 436315 436045 629480 636298 786597 763427 811537 820382 859727 870560 835790 929947 1932550 2035577 1258989 1058885 692036 680672 810654 809408 857895 866186 883793 895619 1001141 998739 4802310 4982761 40.45 72.0 1
14:15:21 2024-01-25 632536 627176 202990 198630 316001 320829 326812 322009 210511 208860 252815 258040 294388 297036 4134059 4383425 6227423 5993376 1017089 1062056 287427 252707 263635 265245 291823 284498 284534 286123 206187 205066 698527 640807 1480285 1418149 438818 432894 633053 636069 781584 765969 814877 816212 859119 874569 838201 924796 1926371 2017279 1272523 1072741 689055 674804 818699 815020 848675 861487 895075 902293 992663 994011 4792932 4973396 40.45 72.0 1
14:15:22 2024-01-25 628588 625837 203365 198911 315524 323871 324974 321070 211276 207712 255182 257468 294181 296403 4134200 4472898 6157268 6002755 1029094 1060724 285000 252682 262610 265209 291344 284063 283432 288392 204926 205066 698527 634439 1458217 1401723 436662 432908 627557 636520 786597 761260 811682 820965 861628 865591 834570 932949 1936313 2035651 1255223 1057380 690559 680190 810654 809408 857287 865510 884525 895615 999723 999481 4816142 4988568 40.45 72.0 1
14:15:23 2024-01-25 634928 622272 202954 198630 315655 320865 324974 322534 210218 208756 253991 257468 293564 296194 4131929 4389684 6218031 5993099 1016840 1060724 286512 252707 266025 264432 291823 284462 284463 286231 205997 204929 700020 639892 1461696 1420163 437852 432836 633053 634643 781946 765896 813304 817135 859046 874461 838164 926260 1927741 2018136 1270567 1071215 688595 674637 818699 814947 848675 861450 893054 901832 990482 995418 4800660 4971118 40.45 72.0 1
14:15:24 2024-01-25 628331 625801 202915 199279 315747 324556 324938 322009 211100 207712 255110 257400 294594 296403 4136570 4498568 6170592 6008854 1028516 1059183 285049 252224 264601 265439 291957 284426 283852 288359 204533 205568 698527 634439 1459935 1401723 436315 436080 627041 636520 786524 760073 811793 822936 862202 865578 833870 935612 1941142 2036563 1249573 1053867 690559 678709 811805 811132 856679 865438 885719 898171 998199 999408 4845229 4986040 40.45 72.0 1
14:15:25 2024-01-25 636048 622240 202954 198590 315624 320865 324938 323023 210183 208687 254245 257966 293413 296546 4131743 4399177 6197504 5989989 1013277 1058921 287238 251897 265764 265068 292409 284862 284898 285356 205284 205854 700020 641723 1451747 1414955 437856 434901 633053 636520 781946 765896 815113 815025 855905 872833 838201 923586 1923826 2018136 1232623 1072741 690067 674768 818427 813757 850484 861487 892419 902255 994777 994011 4778421 4971118 40.45 72.0 1
14:15:26 2024-01-25 628045 627375 202777 198867 315524 323308 324974 320999 211100 208181 254245 257434 293377 296367 4130650 4477079 6170845 6008854 1028516 1059935 285250 252189 264976 265369 292205 285142 283163 288066 204889 207204 703006 634401 1458860 1405709 436936 432872 627471 635167 785968 761260 811793 823299 864073 865555 836386 932949 1938384 2032235 1243923 1053909 688595 678709 814120 811132 854859 865474 888917 898171 993592 1002346 4863071 4982761 40.45 72.0 1
14:15:27 2024-01-25 636465 622204 202910 197978 317648 321803 323628 323970 210658 208396 254245 257434 294594 297527 4127037 4437006 6189855 5990423 1014724 1060724 287238 252154 263012 265369 291717 284027 285370 286383 205248 205671 688870 641723 1446914 1410943 437924 432800 634616 637877 781946 765860 816310 813794 856278 875231 839464 924940 1927741 2021300 1236390 1072711 692036 676201 815189 813145 851726 862704 887842 900936 993592 993975 4756212 4971118 40.45 72.0 1
14:15:28 2024-01-25 627512 625760 202915 199535 315520 321839 326812 320999 210806 208181 254784 257468 296457 295190 4133466 4455335 6194276 5999422 1031387 1059147 285659 252154 265269 265369 292181 285009 284862 286907 205897 205032 701513 636527 1472111 1410943 437558 436008 630561 634194 787711 765084 811793 820965 864686 873023 832653 929486 1926959 2028936 1238273 1060392 687616 680672 816381 809372 850485 865510 889773 895615 995384 1000894 4859599 4986719 40.45 72.0 1
14:15:29 2024-01-25 633053 622199 203733 198902 315524 323738 324974 322988 210511 208361 255073 258289 292697 297246 4123502 4446486 6189855 5989989 1013277 1059147 286441 252119 263012 264468 294020 285753 284898 287954 204566 205671 692556 641723 1447454 1406946 437160 432728 632605 639238 781946 765084 815113 817406 856547 871929 839464 930458 1929218 2028084 1238273 1069691 692530 673742 811842 816222 855465 861450 888917 904408 996713 993975 4731393 4980497 40.45 72.0 1
14:15:30 2024-01-25 628591 625819 202282 198902 316005 320865 327006 322009 210658 208216 254604 256686 295602 295641 4130519 4443303 6190404 5999422 1032940 1060724 286338 252189 262977 266060 291414 284790 285370 286240 205284 205032 698527 638662 1466581 1410943 437558 436439 631263 634439 787711 765627 811793 818602 862239 875494 833279 927468 1935705 2025912 1240156 1063416 688105 680672 818699 808798 850484 865546 891747 895615 991923 1001637 4839110 4985850 40.45 72.0 1
14:15:31 2024-01-25 632536 621979 202954 198906 314383 322853 324649 322498 210511 208216 252815 258289 293768 295986 4130519 4437028 6179702 6000068 1009596 1058725 286325 251768 262977 264212 292826 287157 284242 287954 204530 205494 686847 639435 1451999 1406946 438181 431569 629407 638330 781121 763458 813919 819801 857225 874257 839428 927468 1931473 2029320 1238273 1063514 692036 672754 811805 816138 858514 861450 886387 903615 999650 994011 4756996 4980497 40.45 72.0 1
14:15:32 2024-01-25 630888 625837 202910 198013 316005 320865 324974 322270 210511 208216 255001 255871 294181 296820 4130519 4424238 6179702 5989989 1030451 1060311 286325 252189 263777 265652 292480 285348 284991 286669 205212 205032 688319 634439 1431407 1410943 436315 436008 633053 636069 788002 765282 810638 816212 864686 870379 831169 928281 1933231 2013847 1239144 1065916 689576 678709 818119 810557 850484 865442 893091 897120 991923 999838 4825284 4976945 40.45 72.0 1
14:15:33 2024-01-25 637817 622240 202313 199257 315996 322292 324974 322176 210806 209048 252815 258006 293825 294989 4130519 4459158 6190404 5999422 1017633 1060236 287976 251347 263416 265245 291768 284933 284481 286974 205177 205317 695541 641723 1458179 1407708 439234 435357 627557 636520 784168 762340 816347 822715 854020 865591 842138 932949 1932883 2044326 1274479 1063416 692530 678228 814150 811708 855465 865488 886387 898303 999613 997257 4803206 4982761 40.45 72.0 1
14:15:34 2024-01-25 626360 622245 203590 198872 316005 322554 324974 320773 214621 207712 254641 258254 293314 297455 4127037 4377179 6236323 5999422 1021289 1060540 285477 251943 263820 264432 292480 286158 284680 287234 205248 204821 704501 635466 1463771 1422751 437815 432423 631263 634024 781946 765355 813530 816212 859727 874461 835717 927619 1926459 2016705 1250278 1069423 686639 674732 818699 813794 848675 865145 894410 902479 989044 994011 4804091 4978407 40.45 72.0 1
14:15:35 2024-01-25 633336 625801 202910 198863 316005 323799 324444 322988 210961 207746 255110 257221 294388 295641 4133466 4485802 6178714 6008854 1028478 1060311 285307 252824 264337 264468 292445 284027 283394 288622 205177 205032 698527 633670 1481125 1405709 436315 432872 627078 636520 786004 762340 811216 822715 862239 865609 832064 932949 1938384 2032235 1269469 1053116 689576 678709 811805 810557 855465 866186 886387 895615 993861 1000150 4863674 4986317 40.45 72.0 1
14:15:36 2024-01-25 636281 627407 202777 198004 315179 321542 324673 322988 210218 208396 254245 257434 293413 296412 4130519 4427199 6188147 5985709 1014687 1060234 286620 252049 262977 264503 293373 283125 285263 287535 204601 205671 679492 640807 1447087 1408432 438806 432800 632157 638330 781946 763971 815113 816212 855905 871965 839428 929094 1929111 2025912 1236390 1068170 692254 673742 811842 813757 854216 856568 887651 899284 993861 992534 4731393 4957938 40.45 72.0 1
14:15:37 2024-01-25 629265 627443 202136 198911 316005 320829 324974 321973 210511 208181 254245 256261 294594 295592 4127084 4441943 6215525 5999422 1032940 1060577 285445 254318 264337 265838 290705 283917 285169 285980 205105 205032 698527 637157 1441483 1408943 438181 436661 632157 634680 787711 765627 811793 818602 862202 874257 833316 930258 1924190 2025912 1261792 1063514 688071 680672 817539 808798 848675 865510 892817 895615 990519 997293 4830447 4976945 40.45 72.0 1
14:15:38 2024-01-25 631874 622236 202919 199249 315080 322817 324974 320713 210511 208769 252743 258289 293768 295190 4130519 4448649 6192689 5999610 1015448 1063757 287976 252707 265461 265652 290670 284697 283666 287284 204963 206741 686847 641723 1447557 1405709 440686 436440 627557 638330 784168 761260 818747 820965 854696 865681 841254 932912 1931871 2041429 1186492 1060082 692530 678709 813572 811708 855465 865145 887133 898303 1001104 997293 4806638 4980497 40.45 72.0 1
14:15:39 2024-01-25 627512 621979 203369 198009 316005 322292 324974 320028 214585 207712 254245 258254 292520 296748 4124632 4370819 6221312 5999422 1022192 1060540 286217 252707 266025 264432 292445 284063 284184 287437 205611 204929 707485 635921 1470156 1420163 439782 432620 631263 633744 781392 765627 812727 817443 858475 874875 835717 926297 1923364 2013847 1266654 1066301 687616 674463 818119 814983 848675 861487 893208 898645 989044 994011 4802428 4954366 40.45 72.0 1
14:15:40 2024-01-25 628372 625796 202635 198039 315080 323571 324673 321070 210806 207533 254910 257042 294181 296129 4124632 4460674 6169282 6005168 1028516 1059001 284830 252824 264711 265103 292000 283913 283428 288102 204601 207032 711964 634439 1469998 1401723 436315 432728 625751 636520 786560 759456 811793 823299 862239 865555 833870 934279 1932587 2032235 1247690 1054090 689576 679636 811842 810557 856679 865474 886387 897265 996008 998739 4844260 4973396 40.45 72.0 1
14:15:41 2024-01-25 634653 622240 202946 198997 315845 320865 324938 323742 210218 208721 254245 257468 294181 296546 4124094 4430642 6188255 5994857 1016175 1060311 286423 252084 264711 265068 293373 282892 284734 287144 204949 206141 685376 641723 1448662 1406946 437160 432547 633053 638330 783056 765627 815150 814750 855942 870992 839464 926260 1929116 2025912 1259873 1069691 692530 675227 814150 814016 853007 861487 887651 902018 995304 993272 4722021 4957938 40.45 72.0 1
14:15:42 2024-01-25 627512 625574 202631 199796 315778 320901 324974 320548 210806 207746 254245 257468 294388 293913 4127574 4438787 6188430 6004560 1031463 1057535 285980 252049 264711 265103 290193 283992 285161 285543 205575 206886 719616 636249 1472401 1410943 436588 436755 631153 634230 788901 765627 811793 820382 861628 873023 833243 927468 1932883 2025912 1238273 1061903 686639 680672 816381 808188 848675 865510 890480 895615 990556 998739 4839825 4976668 40.45 72.0 1
14:15:43 2024-01-25 632303 622172 202946 198634 315080 322590 324673 322009 210364 208071 252815 259231 293768 295426 4124632 4439324 6178714 5999422 1012544 1059001 287149 253724 265837 264327 290564 285053 283631 287144 204924 204998 695541 641723 1472615 1406946 438818 432800 629255 636520 783056 761260 816347 820965 855492 865591 841852 932248 1924190 2041429 1260785 1063416 690559 676238 813572 813438 855465 863923 886387 901837 998235 997293 4797232 4971118 40.45 72.0 1
14:15:44 2024-01-25 627337 622240 203594 198039 315559 321839 324974 321034 210806 207353 254245 257827 293768 297491 4124094 4380078 6197390 6016838 1019742 1060311 285383 254318 265837 264291 292339 284027 284463 287382 204924 206450 701559 634582 1463830 1420163 437815 432423 632569 634680 781946 764541 811793 816249 859494 871605 834497 928393 1926376 2016434 1272523 1069691 686639 673742 818174 813757 848675 861487 893091 900936 989511 994011 4797232 4971118 40.45 72.0 1
14:15:45 2024-01-25 630748 625570 202635 198039 316005 322853 323460 322045 210806 207567 254281 256651 293861 296203 4124632 4483853 6148908 6006284 1028516 1057499 284943 252084 264456 264327 291686 284555 283247 287954 205104 204855 707485 635011 1456449 1401723 436315 432872 627360 635470 786597 760146 810638 820965 862811 865555 833789 932949 1938384 2032235 1242040 1054090 688595 678709 811842 810860 854253 864932 886387 895708 995421 1001637 4853666 4961514 40.45 72.0 1
14:15:46 2024-01-25 634944 622240 202596 197935 316005 321934 324444 323023 210218 208361 252815 257434 293768 297297 4121153 4429999 6173851 5996811 1011832 1060236 286217 251874 264711 264256 292642 283890 283631 287954 204601 205101 680963 640958 1453112 1407708 436851 432218 630817 639345 781392 763458 814534 816249 855942 873023 838832 925419 1929111 2026219 1238273 1065894 692036 672754 811842 816222 855465 856568 886387 899433 996750 994011 4731393 4964031 40.45 71.9 1
14:15:47 2024-01-25 630528 625833 202627 198599 315183 320865 324974 321070 210511 208361 254281 256651 294773 295986 4121153 4427678 6175440 6006284 1032940 1061826 285396 252049 263891 265732 291414 283885 284756 286056 205212 205032 698527 638067 1457118 1410943 436506 436612 632605 634476 788636 765627 811793 818022 862239 871605 834497 926772 1927107 2023041 1238273 1064671 688105 680672 817539 808798 848675 865510 891785 895615 990482 999481 4835916 4973396 40.45 72.0 1
14:15:48 2024-01-25 632125 622015 202954 199249 316005 322853 324419 322498 210511 208216 252815 258323 293002 295138 4124632 4439324 6173851 5997998 1012506 1059036 285414 252887 263785 264327 291450 284790 283453 287247 205212 205066 694048 639579 1469024 1408708 438567 432423 627594 636520 781873 760791 816384 820965 854057 871296 841254 930185 1932883 2038537 1258096 1063416 690559 674768 811805 813831 857623 862704 885756 902293 999687 996120 4784409 4961552 40.45 72.0 1
14:15:49 2024-01-25 627245 625801 203016 197978 316005 321839 324974 322009 210511 207423 258783 257255 293768 297527 4121153 4401598 6192502 6005596 1019083 1060236 285579 251909 263785 264256 292791 283921 284321 287619 205212 204395 705973 635011 1464230 1420163 437815 432509 631046 633781 782637 765627 812951 816285 860336 874497 834534 926297 1927741 2013847 1272523 1069691 686639 674255 818699 813182 849058 863313 893129 899655 989781 994011 4787827 4964031 40.45 72.0 1
14:15:50 2024-01-25 631986 626517 202941 198911 316005 323571 323952 322534 210511 207746 255110 256686 294388 296194 4121153 4466947 6162343 5997692 1028403 1064063 284507 252084 264711 264327 293740 284755 283255 288431 204889 205032 688502 633536 1462839 1405709 436315 432836 627114 635618 788076 761850 810638 822715 862239 865519 832064 932949 1938384 2032235 1269469 1054202 688595 678228 811842 810557 855334 865474 886387 895615 993897 1000187 4838870 4975661 40.45 72.0 1
14:15:51 2024-01-25 636009 624754 202777 198004 315144 322723 324673 323191 210218 208431 254245 257468 294288 297210 4130519 4420673 6173851 5978773 1015897 1059073 286329 252923 264711 264362 293231 283125 284321 287846 204244 205351 685091 639892 1451629 1411062 437469 432800 633053 636298 783056 765627 815150 814443 854696 874497 841852 923624 1926371 2023041 1259873 1072741 692036 676753 813572 811422 854253 862704 888917 896658 993861 991096 4724641 4943743 40.45 72.0 1
14:15:52 2024-01-25 628372 625792 201717 198937 316005 320568 324974 321034 210658 207746 254245 256720 294388 293841 4115280 4426375 6173851 5991627 1034421 1057216 285414 251874 264150 265732 291414 284328 285191 285285 205141 204998 685376 636249 1441483 1412721 438181 436439 632605 634717 787748 767804 811793 818022 862239 874257 834827 926114 1927365 2023041 1257954 1065100 688105 679708 816381 808225 848675 865474 890517 895615 989818 991647 4818299 4966309 40.45 71.9 1
14:15:53 2024-01-25 630976 622204 202308 198634 313729 322101 324938 321783 210302 208071 252779 257861 294181 295154 4124632 4436602 6175553 5978773 1017595 1059717 287571 252707 264711 265139 290529 284355 283887 286674 205070 205032 698901 641723 1466509 1406428 437838 435357 627521 637877 784168 763395 817546 820965 854660 865627 839464 932949 1931857 2041429 1186492 1060232 692530 678228 811842 811708 855465 864183 886387 897665 999723 991647 4799778 4973396 40.45 71.9 1
14:15:54 2024-01-25 627067 625606 202990 198630 316005 322328 324974 320063 214321 207746 254281 258254 294288 297246 4121153 4361560 6201828 5978773 1018553 1060161 287131 252887 265461 264362 291414 284320 284529 285249 206079 205032 685376 640807 1469095 1419156 440372 432687 632807 634717 781946 765442 816436 815057 858475 874533 836976 925324 1926376 2016705 1248359 1072741 689301 674732 818119 813794 848675 861487 891785 902293 992663 994011 4767368 4964031 40.45 72.0 1
14:15:55 2024-01-25 627508 625833 202954 198625 315080 323344 324974 320809 214436 208221 255110 257042 293520 296194 4121153 4444893 6179965 5997692 1027630 1063532 285236 254318 264711 264327 291414 285627 283418 287046 205034 204895 707485 634102 1443795 1409942 438181 432547 629255 634120 784168 762880 811404 823299 863461 865650 833789 932912 1938384 2033676 1242040 1053867 688105 678709 814150 811132 854253 865402 888917 897531 996337 1001601 4853666 4976945 40.45 72.0 1
14:15:56 2024-01-25 636502 622199 202738 197944 316005 322292 324408 322988 210511 208408 254245 257434 292931 297527 4121153 4434073 6186500 5974618 1015448 1060236 286083 254318 265085 264291 292990 283019 284756 288112 204388 205854 692548 641723 1441174 1408943 437619 433178 633053 639238 783612 765627 817490 817420 855905 874785 839428 926260 1927745 2025912 1259873 1069691 692530 674732 814150 814594 854179 861487 887133 901539 996008 992498 4725520 4947343 40.45 72.0 1
14:15:57 2024-01-25 627512 625538 202275 199223 315996 321352 324974 320963 210806 208181 255238 257221 293342 294516 4117659 4432571 6173851 5983997 1032789 1060471 286074 254136 264711 265475 290529 284355 284419 285445 205070 204929 700020 635921 1466501 1409942 438181 436370 632157 634157 786560 765627 811793 818455 861555 874257 833279 927431 1935631 2025912 1240156 1063416 687616 680870 817539 808188 848675 865564 890573 895680 993330 997293 4828709 4954366 40.45 72.0 1
14:15:58 2024-01-25 632307 622168 202919 198867 315080 322554 324902 321973 210658 208361 252815 258289 293733 295677 4124094 4442319 6164526 5983720 1012468 1057783 286665 252635 265461 264327 291210 285627 283453 286965 205275 205357 695541 643562 1511939 1406946 439129 432908 629255 636520 783056 760685 816310 822989 856706 869874 839464 932912 1932846 2041429 1262742 1062659 690559 676150 811805 814016 855465 863923 885719 900662 998162 999838 4787827 4961739 40.45 71.9 1
14:15:59 2024-01-25 626703 622168 202990 198650 316005 320865 324974 320999 210806 207030 254245 257861 293286 296820 4121153 4377036 6197655 5983997 1016840 1062019 285218 252707 266214 264256 291686 283921 284356 287064 205349 206305 701782 635011 1453285 1420163 437547 432498 632844 633708 781946 765084 811793 819004 859727 874875 834460 926260 1923641 2013847 1252197 1070894 686639 673742 818699 813757 848675 861450 893727 902293 986873 993975 4787827 4961739 40.45 72.0 1
14:16:00 2024-01-25 629338 626250 202277 198941 316001 322949 323652 322009 210806 207712 254641 256651 294288 296093 4117659 4460488 6163977 5993376 1026091 1060471 284427 254136 264565 264291 291414 284422 282594 287846 204820 204929 701513 634102 1453459 1404711 436936 436048 629218 634496 786398 761223 810638 823114 863314 865519 834382 932949 1932513 2032235 1267550 1054268 688105 678709 814150 811132 852970 864792 888917 900929 996189 1001601 4850201 4975764 40.45 72.0 1
14:16:01 2024-01-25 635111 622240 202919 197940 316005 322817 324444 323023 210511 208721 254245 259399 293768 297347 4124094 4433636 6157723 5979729 1007515 1058926 286074 254947 264601 263851 292776 284320 283489 287846 204711 205534 694048 639579 1445939 1406946 437124 432046 631009 639238 779697 767182 813882 818602 857923 872479 838201 927431 1929111 2028789 1238273 1064671 692036 672754 811842 816138 856679 856568 885719 902255 999650 994011 4729033 4967573 40.45 72.0 1
14:16:02 2024-01-25 628942 625792 202282 198039 317308 320794 324974 321070 210658 208181 254245 256261 294701 295601 4121153 4430855 6170958 5983997 1030488 1061826 286074 254495 264191 265812 291414 283956 285227 286132 205358 207288 698527 637632 1447405 1410943 437870 436661 632783 636287 788233 765627 811793 817985 863044 874334 833870 926077 1931436 2022770 1238273 1064671 688595 680672 817592 808761 848675 865474 890480 895577 990212 991647 4832461 4957938 40.45 72.0 1
14:16:03 2024-01-25 631158 621947 202591 199188 314305 322328 324673 321747 210511 208071 252779 258220 293840 294930 4124094 4429999 6172769 5983997 1016137 1057347 286987 252671 264601 265369 290564 284755 283609 286965 205034 204929 695541 641723 1477891 1405709 438471 435393 629138 639089 784168 761223 815693 820965 856214 865780 839464 932210 1929111 2044054 1270567 1060392 692530 678709 814150 811708 854253 865756 887651 900366 1002253 999801 4794672 4954366 40.45 72.0 1
14:16:04 2024-01-25 627245 622168 202950 198004 315272 321542 324974 320028 211100 207712 252815 258220 293919 296546 4115280 4371094 6215097 5979729 1016840 1058954 286512 252671 265800 264186 291823 283921 284285 286123 205718 206160 703006 637747 1454159 1420163 438098 432840 632335 635380 781836 767804 811500 817406 858813 875694 836346 924940 1923599 2015004 1270567 1069691 688105 674218 818699 814947 848675 861450 893054 901577 990212 993975 4787827 4961739 40.45 72.0 1
14:16:05 2024-01-25 635829 621983 202950 197940 316001 322781 323952 322988 210364 208361 254245 257434 293207 297563 4124094 4437447 6179965 5983997 1011031 1059972 286074 254136 264976 264962 293536 283055 284481 287882 204424 205854 696475 641723 1450596 1408943 438181 432764 631263 637197 781873 764541 815076 816212 855942 875494 839464 926077 1929111 2027350 1238273 1068170 692530 673706 811842 816175 855465 856568 887651 899284 993897 993236 4721988 4964031 40.45 72.0 1
14:16:06 2024-01-25 628112 625796 201960 199257 316005 320794 324974 320738 210806 208036 254245 257434 295566 296758 4124094 4432671 6164526 5983997 1031261 1055734 286280 254136 264565 266554 291308 284005 285227 285851 205070 204929 697034 637747 1448980 1409710 437558 436666 632157 636520 789758 767259 812951 818022 862239 875188 834534 926772 1921427 2022579 1238273 1063514 688595 680672 818119 808188 848675 865474 892419 895615 990519 997026 4821068 4973396 40.45 72.0 1
14:16:07 2024-01-25 631014 622172 202450 199223 315515 322292 324383 322045 210511 208216 252779 258075 293768 294740 4121153 4439477 6162118 5983997 1015412 1057366 287238 252671 264976 265404 290458 284955 283922 286763 204926 205568 695541 644192 1451806 1405709 438677 435972 628481 638330 784020 762884 815693 820965 854696 869990 841741 932912 1931857 2041429 1255316 1058458 692530 678709 811842 811708 855193 864534 886387 899490 999650 996083 4793808 4950988 40.45 71.9 1
14:16:08 2024-01-25 627067 621983 202950 198013 315996 320865 324974 319508 210806 207746 252815 257861 292315 296412 4115280 4358491 6197579 5975465 1018290 1059972 285250 251347 265837 264150 294156 286158 283887 286231 204782 205870 695801 635466 1478975 1421002 438806 432195 630817 632774 781946 768638 812951 816175 859083 874880 837354 926260 1925003 2013847 1270567 1069691 686639 673742 818699 813182 849058 861450 893091 899618 987608 993975 4790386 4961739 40.45 72.0 1
14:16:09 2024-01-25 631860 622245 202915 198013 316005 322853 323916 320713 210511 207388 254245 256617 293768 295677 4121153 4463412 6168371 5993376 1029057 1055771 284472 251803 264601 264221 291752 286158 282915 287882 204459 204929 698527 632291 1451566 1404427 437247 432764 625715 634680 784265 760680 811793 820965 862239 865519 835353 932762 1926996 2032235 1263711 1057343 688105 678228 811842 810557 853007 864801 887651 896892 994777 1001637 4850201 4973396 40.45 72.0 1
14:16:10 2024-01-25 636048 622204 202627 197978 315708 321839 324180 322534 210337 208361 254245 257255 293768 297563 4124094 4429999 6162155 5979729 1008051 1057646 285521 251417 262243 263966 293089 285753 283383 287643 204424 205568 682434 638624 1440782 1409710 438806 432046 631263 638330 780839 763200 816436 817369 856583 873100 839428 928906 1929111 2025912 1236390 1066194 692530 673706 811842 814983 855465 860826 885719 902293 996713 993938 4725406 4947417 40.45 72.0 1
14:16:11 2024-01-25 627512 627176 201638 198599 316001 320343 324974 321034 210806 207746 254245 256651 294388 295154 4117597 4436186 6175403 5983997 1030488 1060724 285485 251417 267716 265404 291171 284448 285111 285789 205141 204929 698527 636833 1456033 1411716 438181 436506 632157 634717 787711 765627 814110 818565 860945 873100 833906 930106 1924264 2023041 1259873 1063151 687580 680190 817539 808188 848675 865510 892817 894303 990482 991647 4825449 4971118 40.45 72.0 1
14:16:12 2024-01-25 632307 622159 202734 198902 315044 321803 324938 321034 210511 208216 252779 258254 292520 295011 4121153 4433291 6159849 5983997 1015412 1054235 287238 256493 262243 264997 290458 284701 283476 287504 205070 204963 695541 643562 1438328 1405709 439782 435139 628808 636520 783612 761260 819861 821030 855492 865591 839464 932153 1932610 2039982 1271702 1061746 690559 674768 811229 811422 855465 863313 884525 898942 998199 996828 4787827 4964031 40.45 72.0 1
14:16:13 2024-01-25 625734 622168 202954 197974 315996 321577 324938 321034 210806 206490 254478 257468 293669 297036 4111788 4373860 6211153 5975465 1016840 1059220 286571 256565 263047 264212 291823 286158 284015 286016 205609 205870 703006 637290 1491100 1418982 440058 432692 631227 633744 780839 765896 815122 818076 857189 873193 835717 926821 1923636 2013847 1270567 1068170 687616 676228 818119 813794 848675 856568 892419 900973 989044 993975 4784409 4954665 40.45 72.0 1
14:16:14 2024-01-25 627512 626937 202596 198793 315040 323799 324444 321034 210511 207388 254245 256686 293768 295570 4115280 4451578 6153332 5993376 1026166 1057682 284614 251768 264893 264432 291992 284719 282933 286969 204749 204645 707485 634102 1446889 1407708 437558 435559 629218 632810 784229 760685 809448 825056 862202 865523 833197 932949 1940739 2029320 1265631 1053904 687616 677748 814150 810557 851763 864183 888284 900245 994777 1000187 4874561 4973120 40.45 72.0 1
14:16:15 2024-01-25 635562 622204 202981 197910 316005 322328 323916 322988 210183 208216 252815 258934 293321 297275 4115280 4430132 6164526 5983997 1010615 1057459 285646 253869 262243 263992 293124 285955 283383 287738 204317 205568 694048 639892 1468059 1407708 438181 431299 631046 638330 779697 763458 811574 818455 857152 873023 838795 927505 1931926 2028936 1238273 1063551 692036 672754 811842 815561 856679 856532 885719 904408 998199 994011 4734774 4964031 40.45 72.0 1
14:16:16 2024-01-25 630117 625837 202768 198013 315780 320865 324974 321070 210511 208071 254245 261249 294438 295677 4115280 4432845 6170995 5989101 1026506 1059183 285085 252189 263219 264468 292232 285145 284684 286419 204819 206850 697034 634102 1455798 1409710 436315 432692 634579 636520 784302 765282 809448 817495 866403 871605 832605 926260 1930761 2007840 1264639 1065432 688595 677748 816381 811132 850484 865756 890763 898171 993096 996828 4797232 4954403 40.45 71.9 1
14:16:17 2024-01-25 636281 625574 202136 198911 315263 321352 324938 321973 210071 209082 254245 256686 294082 294516 4115280 4483471 6122714 5979729 1021160 1057682 286396 251417 263964 265280 290705 284448 284126 286857 204783 206032 669194 641723 1466501 1399443 438181 436516 630401 639238 784302 763458 811574 820780 860090 865776 838201 932248 1940456 2039711 1265631 1057380 692530 680190 810654 810557 857895 864296 883164 899055 1002290 998702 4797232 4954403 40.45 71.9 1
14:16:18 2024-01-25 629923 622195 202954 198039 315236 320865 324974 320063 210511 208396 252815 257861 294474 296302 4121153 4370908 6201331 5975465 1013277 1057682 287238 256565 263012 264432 290599 285955 284649 285107 204998 204963 695541 641723 1462163 1416967 440058 432723 634579 636520 781946 765933 813956 815716 857651 872869 836976 923624 1928332 2016434 1186492 1072741 689576 674768 817539 813757 848675 861487 891785 900973 993096 994011 4764796 4958201 40.45 71.9 1
14:16:19 2024-01-25 627150 622272 202600 198039 313872 322590 324974 320063 210806 207712 254281 256686 295131 295570 4115280 4432671 6175553 5989101 1025580 1059183 285054 251803 267789 264432 290705 285520 283149 286548 204998 206414 706925 634102 1469855 1409710 437870 432692 630772 633561 784168 762340 810638 821030 864995 865519 833789 931584 1937368 2029049 1263711 1057211 686639 678709 815308 811708 851124 865438 888917 897568 993556 1001637 4863071 4966309 40.45 71.9 1
14:16:20 2024-01-25 633992 621983 203585 197944 316001 322817 323952 322534 210511 208361 252815 257077 293207 297563 4115280 4463625 6189253 5970357 1011031 1059220 285521 251207 267789 264027 292962 283764 284339 287297 204317 205820 697968 640807 1441878 1407708 438806 432583 631117 639238 779733 763458 813956 816212 857923 874257 839428 929056 1928332 2027350 1261792 1066652 692036 672754 811805 816175 855465 856604 886387 899284 993861 992571 4722883 4954665 40.45 71.9 1
14:16:21 2024-01-25 627189 622240 201678 199084 316005 320829 324974 320999 210806 208036 252815 257042 294594 297043 4115280 4417115 6164526 5979729 1031261 1057347 285615 251943 263964 266465 290705 283294 284884 285980 204998 206886 698527 637290 1464762 1409710 438181 436479 632980 635921 786524 765627 811793 817406 864039 875135 833279 926114 1921463 2024020 1238273 1063416 688105 680190 817539 808798 848675 865478 891785 895615 990519 997026 4821068 4966309 40.45 71.9 1
14:16:22 2024-01-25 631014 622245 202343 199084 315515 322328 324419 322009 210511 208071 252743 258289 293768 294740 4115280 4441943 6162155 5984831 1016175 1059220 287238 256565 262610 264538 290466 284498 283816 286857 204640 207032 685376 643266 1452794 1405709 439745 435176 629255 638293 784168 761223 816347 820965 856522 870643 841852 932912 1932883 2046710 1253396 1060082 692530 677748 811842 811708 855193 863923 886387 896991 999650 998953 4793808 4954800 40.45 71.9 1
14:16:23 2024-01-25 626623 622019 202946 198013 315996 320901 324974 320063 214321 207712 252815 257861 292110 296331 4111788 4367912 6201828 5972667 1016840 1059220 285557 256601 263451 264027 291935 283196 283891 286656 204998 206269 708978 635921 1482137 1421002 438806 432583 631080 632664 782982 765627 811537 816249 860362 871641 835717 929094 1926371 2016705 1270567 1068930 686639 673266 818119 813757 849058 861487 893208 898007 989044 994011 4784409 4933150 40.45 72.0 1
14:16:24 2024-01-25 630929 622276 202317 198039 315783 322853 323460 320749 210511 207100 255110 256686 292591 296129 4115280 4454152 6164526 5984831 1028361 1058157 284614 251803 267752 264212 290599 284036 281905 287535 204353 206741 701513 633214 1464632 1405709 437247 432795 627434 634533 787516 760685 810638 820965 862239 865411 836584 932949 1938384 2034558 1242040 1056591 688105 678228 811842 810557 853043 865438 888284 897531 993861 1001637 4839110 4990690 40.45 71.9 1
14:16:25 2024-01-25 634690 622208 202631 197974 315681 320901 323988 323023 209973 208216 252815 257077 293768 297239 4115280 4411725 6162155 5971206 1012554 1056933 285557 251417 267789 264432 292240 281473 284299 286419 204317 207324 676549 641419 1445615 1409710 438806 432620 632943 639201 784094 766696 815076 813794 856706 877427 839391 925984 1927741 2025275 1238273 1069249 692530 674218 811842 814016 852970 862046 888917 900898 996189 990324 4701661 4952361 40.45 72.0 1
14:16:26 2024-01-25 627512 627176 202277 199218 315742 320829 324974 319992 210511 208070 254245 256651 293697 293913 4108110 4429693 6162080 5974618 1027781 1059147 285250 251347 264524 264362 289546 284027 283397 285998 204927 206414 703006 635921 1476447 1409710 437558 435176 630598 634476 788076 764504 811518 820382 862239 873770 834271 930106 1932846 2026121 1238273 1058458 687616 680672 816345 808761 851088 865474 890443 895577 994072 1000150 4850201 4961739 40.45 72.0 1
14:16:27 2024-01-25 633689 622163 203832 198591 315044 322817 324902 321973 210511 208036 254245 258289 292004 296259 4117659 4424504 6168039 5974618 1007515 1057646 285485 251382 263012 263588 292445 284027 283163 288206 204604 207032 702820 639579 1470537 1407708 438531 431938 630150 639201 781584 762884 814467 819801 856547 873770 839391 927394 1929111 2027563 1238273 1064784 690559 672718 811229 814947 856679 856532 885828 902293 999613 996828 4742498 4958201 40.45 72.0 1
14:16:28 2024-01-25 630191 625796 202273 198876 316001 320829 324974 321034 210658 208181 254314 255871 293413 295345 4114722 4420822 6162118 5974342 1029094 1059935 284937 252189 263591 264432 292591 283125 284614 286468 204963 207032 703006 635921 1432582 1412721 436315 436171 634850 636373 788076 768300 809411 816175 864686 873809 833530 927582 1932846 2013847 1258132 1065820 689576 679152 817539 809372 850484 864269 890550 897989 991923 996828 4806638 4947268 40.45 72.0 2
14:16:29 2024-01-25 635747 622208 202277 198941 315524 321803 324902 321747 210511 208721 252743 257215 293520 294704 4114649 4432671 6164526 5974618 1014649 1056111 287324 256493 262793 264432 290431 284569 283595 286669 204889 207032 695541 643524 1452790 1405709 440058 436188 629255 638219 784131 761077 816310 823374 856706 865555 843340 932912 1932463 2041429 1236390 1061596 692530 677712 813300 811708 854216 865145 886387 898171 999613 998240 4787827 4960492 40.45 72.0 2
14:16:30 2024-01-25 627150 622132 202946 197978 315739 321803 324902 319060 210806 207677 252779 258185 292839 296510 4108110 4373926 6210177 5974618 1016079 1058800 285450 256493 262977 263623 290705 283125 283397 286030 205248 206332 703006 637290 1466490 1418982 439745 432583 630847 632627 781584 767222 815272 816138 857189 874334 838472 925996 1922571 2012113 1244521 1066081 686639 672718 817592 814016 847472 856532 890443 899618 988737 992534 4778421 4945300 40.45 72.0 2
14:16:31 2024-01-25 627512 622979 201643 197940 314818 322781 323424 320513 210183 206455 252815 256261 293243 295404 4105245 4477632 6135960 5974618 1024848 1054542 283950 251382 263895 263992 290463 283396 281923 287252 203887 206741 680963 634102 1447787 1402431 436315 432656 625362 635433 786398 760717 809225 820965 860900 865447 835316 932949 1932809 2032235 1245806 1054090 688595 677748 810654 809100 853007 865756 885719 894308 994676 999801 4834854 4967573 40.45 72.0 2
14:16:32 2024-01-25 634195 622136 202242 197940 316005 322723 323652 322725 209562 208181 252779 256651 292875 296245 4105350 4386654 6179965 5965240 1012554 1056859 286360 255879 262243 264208 291316 283161 284934 285459 205284 205317 702820 643524 1446130 1416748 439074 432705 634850 639873 784131 769989 818524 816138 857189 879734 843048 930029 1932084 2029984 1261792 1078877 694508 680672 821025 820993 857895 865474 898269 907526 1003272 1002077 4778421 4995689 40.45 71.9 2
14:16:33 2024-01-25 632886 630145 205484 201809 319042 326661 332046 325915 212360 211088 257568 263102 299795 301874 4158615 4479033 6271169 6081299 1057038 1087575 294031 260801 271801 275731 303146 296098 297547 297599 210688 212971 717936 656774 1484068 1444704 448576 447951 653238 656862 818779 797807 839620 846147 894954 910670 861964 962526 2011134 2096592 1283472 1105434 716492 706212 856688 851529 886723 901565 932923 942242 1034781 1044864 4957127 5133634 40.45 72.0 2
14:16:34 2024-01-25 656613 653917 211479 207811 335922 342812 351641 346341 220185 217728 270662 275211 312420 315227 4283419 4599723 6518891 6270262 1086755 1137710 305809 270734 287369 287151 322399 310584 312037 315807 217297 220860 702532 677744 1513562 1477766 463473 458719 668630 677237 842473 817820 871464 878152 917209 927564 893036 991724 2089713 2191785 1293260 1114598 737186 728705 878873 873691 914410 928606 954381 958011 1061976 1071478 5105499 5261971 40.45 71.9 2
14:16:35 2024-01-25 678860 672072 215615 211189 345269 353925 363980 360394 223994 223265 278745 284038 320811 321446 4374018 4673903 6621470 6415418 1118548 1174694 311359 272898 295096 294973 328818 321415 319659 323583 222383 224814 711539 690859 1527898 1488924 470205 467886 676409 686509 855460 825361 871944 885504 925085 931507 890610 996732 2122649 2222116 1319255 1134783 746511 735277 890647 881561 919821 936646 959732 967348 1066125 1072873 5133530 5336888 40.45 71.9 2
14:16:36 2024-01-25 690022 686123 219390 211852 350607 355802 372099 365164 226853 225105 284055 289087 322945 327936 4433787 4764006 6691307 6527963 1162507 1199023 311171 276102 299296 300208 333690 326155 324654 327278 224188 223413 728797 688393 1548607 1515739 470458 470214 680819 682620 851722 831936 875637 878776 917245 933977 890424 983699 2133106 2237670 1295109 1140795 749710 729391 884309 889701 924401 929524 950950 968763 1076111 1071322 5173177 5393161 40.45 71.9 2
14:16:37 2024-01-25 703266 693037 219242 210503 351699 358598 372007 370024 227751 226339 283864 290646 326139 328436 4486126 4852302 6781920 6570068 1163337 1211679 311903 275624 299284 302152 337662 327028 326635 328045 223487 224382 718791 696327 1558042 1516663 470723 466563 676972 683047 846303 823281 871907 876284 906482 922536 885527 983072 2146953 2254357 1323022 1122213 741402 729391 882430 876247 913215 928867 945029 954283 1062246 1069963 5235553 5380769 40.45 72.0 2
14:16:38 2024-01-25 707239 694237 214406 210170 347657 355802 374279 370024 227398 224559 284724 289505 325911 330448 4505133 4770546 6752026 6574580 1176720 1217231 309934 274360 297216 298915 336709 327758 324690 329097 220983 225008 725938 687902 1570206 1515586 466578 465026 667661 673400 843834 819782 858566 863922 902465 910551 865821 965081 2130124 2222407 1276620 1133170 736137 720312 878873 874968 901316 910578 938176 945943 1045452 1050935 5163330 5398686 40.45 72.0 2
14:16:39 2024-01-25 703712 701120 213055 207820 347657 355500 373123 369988 225895 223589 282791 289324 323692 328400 4517720 4839223 6724050 6579377 1193031 1223493 306318 271924 295268 297662 336222 324320 323705 324676 220092 223083 727368 684472 1562680 1524228 463803 459805 667322 665520 830440 816230 853400 850361 887116 907931 859490 948782 2126856 2228838 1291006 1128694 736137 716939 865895 869493 899762 901565 923689 940826 1046813 1044014 5192904 5403903 40.45 71.9 2
14:16:40 2024-01-25 708332 702422 211662 207488 347724 354922 373188 370024 225418 222831 281535 290646 323692 327437 4545836 4912324 6829554 6612532 1179435 1225402 307211 273276 297079 297626 336709 324428 324798 324821 220127 223118 730600 694830 1548862 1521582 464793 459409 666203 669481 827329 804707 851519 855854 880661 894057 859733 952956 2133981 2243693 1296655 1118571 733001 719730 862217 860247 899984 909375 915543 930225 1044712 1042580 5305132 5441664 40.45 71.9 2
14:16:41 2024-01-25 720161 703327 211733 207807 347692 356052 373683 370024 226117 223175 284533 289359 326139 328168 4570690 4859204 6838987 6640499 1191421 1236307 306599 272757 297433 298602 334666 328209 324341 328509 220568 222758 724509 691868 1559509 1520337 463473 459697 659622 666069 830268 810304 842928 848624 881090 892560 851098 944964 2139335 2225305 1302305 1131522 727860 715380 869627 865798 888193 901492 926325 931514 1033069 1038014 5229887 5470568 40.45 71.9 2
14:16:42 2024-01-25 715531 713288 213539 208179 349827 355802 378306 373212 225453 224559 284995 290806 327919 330813 4607876 5005796 6903656 6683503 1198300 1245086 309723 272481 299888 300799 337930 330145 326672 326658 223630 223102 726513 700319 1550258 1530802 464433 459733 665834 670467 825572 807062 848491 847886 876696 893094 852796 946350 2145427 2265019 1302305 1123884 736137 722426 863339 859467 898706 908091 914889 926264 1045218 1044014 5363306 5505705 40.45 71.9 2
14:16:43 2024-01-25 726830 716370 213725 209187 351704 360223 381164 374368 227398 224907 287342 293043 331641 331350 4626094 4919758 6907511 6734523 1210230 1254343 309254 275009 300664 301263 339751 331355 324834 329907 223730 223482 728112 694339 1571249 1538987 464793 461328 663408 667964 834740 811726 839770 844948 883299 892596 843665 941566 2151650 2259287 1327297 1140795 736137 719221 870863 868876 892240 902621 920988 932879 1040811 1036106 5307182 5533842 40.45 71.9 2
14:16:44 2024-01-25 724278 721669 214397 210534 353334 360223 381739 379002 228334 225989 288653 294399 330384 335215 4686204 5075110 7045854 6762431 1198300 1261661 313543 275451 302487 303619 341187 333406 327274 330777 225035 225600 740232 707751 1565892 1534065 467252 463932 664350 673128 837109 807099 839197 852846 883074 888684 846133 946013 2168653 2268691 1302305 1137209 736137 724548 871388 864498 891608 909375 923689 928361 1038881 1042183 5389782 5571357 40.45 71.9 2
14:16:45 2024-01-25 731004 725467 219386 211198 358075 363538 384954 379038 228973 227572 290756 295975 333983 337261 4708392 5118144 7022462 6790291 1217014 1270941 313805 277038 304286 304668 343339 332901 329293 333568 225511 227072 735944 707751 1576556 1549242 467914 459805 664350 672445 834076 811151 842891 851038 879914 890574 848684 943661 2176372 2285325 1306072 1134783 736911 728189 873862 864498 892240 910661 923031 925567 1035258 1042617 5427404 5589701 40.45 71.9 2
14:16:46 2024-01-25 731682 732608 214915 212587 358467 365119 386403 382115 230870 228244 292490 297913 334812 339505 4744932 5145426 7065524 6840728 1227668 1278260 315457 278532 303619 306208 344926 333550 331596 333834 225670 228841 740232 711804 1576666 1555856 467914 459805 664350 673128 834740 811726 844127 851038 879291 889595 848684 944964 2185631 2297226 1332798 1136399 737186 728876 875723 865798 892873 909188 923031 924908 1040949 1045638 5442826 5625965 40.55 71.9 2
14:16:47 2024-01-25 749108 735578 216832 213640 362163 367155 387781 382530 229600 228420 293809 299726 336870 341547 4767363 5171470 7097065 6865597 1228988 1283570 314169 279748 304618 304512 347324 339066 331292 333555 225977 229196 745949 712080 1641394 1558462 469389 463168 665364 676756 839487 810575 839197 852846 880574 883546 843701 947396 2188740 2301246 1328960 1146528 740873 728324 876381 868876 893506 910536 923689 929061 1036028 1045294 5458821 5655805 40.45 71.9 2
14:16:48 2024-01-25 745735 738257 217532 214424 360893 367382 393588 386292 229566 230166 293730 299549 340113 341380 4799799 5217222 7177668 6916933 1228988 1294894 316618 279748 306518 306463 346522 337958 333812 334561 227383 230303 751131 717183 1596356 1558462 465127 464916 664277 672922 839487 815038 841657 848624 882540 892157 844898 939483 2196451 2285053 1307955 1153381 741402 726641 880839 875626 893506 901637 923689 932916 1041278 1042146 5459674 5693535 40.45 71.9 2
14:16:49 2024-01-25 750442 742741 217532 215079 365174 369637 393310 390247 230729 230020 293944 302823 341647 342102 4826033 5224649 7180994 6959385 1255294 1300442 315188 280039 306446 307857 349461 340318 333812 335605 228515 230661 756638 712588 1639293 1576902 468114 466563 671662 674835 838892 818004 842891 848023 878669 891195 844062 935373 2194891 2298855 1332798 1156670 746511 726641 873862 876247 898846 901565 915580 933453 1046369 1045183 5480391 5706035 40.45 71.9 2
14:16:50 2024-01-25 758669 747514 219342 214374 363112 372018 394668 393570 230821 231096 296443 301306 341638 344497 4849199 5152259 7162343 6977558 1274971 1309625 315919 283639 309342 309465 351898 339768 334574 336618 228906 231345 761469 716159 1610874 1586122 470389 463568 673570 676620 835923 816267 846606 850361 872370 889559 846133 938778 2207285 2326437 1326788 1145712 745980 734945 873242 868645 899836 911803 915430 927085 1051472 1048121 5569360 5730795 40.45 71.9 2
14:16:51 2024-01-25 757538 753850 219863 214936 362680 372018 396515 390643 231864 231136 297523 302223 342425 348783 4869547 5233849 7218295 6978142 1256847 1309662 318573 281247 309816 308358 351645 342384 335736 338690 228906 232684 753096 722476 1624615 1581386 470723 465245 667831 676620 839216 811726 842167 851603 878002 885619 843048 942274 2210267 2320532 1338555 1155024 743395 732677 881337 871893 895685 911268 920839 924796 1035881 1048274 5533851 5757726 40.45 72.0 2
14:16:52 2024-01-25 755902 754826 220401 215113 364934 372616 396687 393922 232221 232178 297306 302785 344222 350417 4892601 5284422 7274248 7034138 1272850 1318132 318127 281676 310291 311175 351898 342420 336666 337398 230890 233011 755955 721446 1593947 1590632 465858 463568 671662 672445 834740 820946 846004 842485 871406 892463 843701 932285 2210426 2329738 1338555 1155555 748858 732858 874587 873581 897698 909053 912591 928873 1047803 1044126 5631169 5761228 40.45 71.9 2
14:16:54 2024-01-25 769405 760261 220092 216078 365482 374163 397011 392158 232648 232178 300101 303100 345875 348747 4911345 5273369 7271121 7034414 1266503 1324238 318772 281746 311391 309294 353246 344538 335583 339715 230334 231997 760243 726616 1634179 1586122 470055 466563 670039 678132 841375 811440 839770 850361 875188 882113 838832 938135 2229399 2327795 1338555 1159971 744585 731504 881337 873830 890462 908733 918825 923591 1041915 1042035 5549676 5795333 40.45 71.9 2
14:16:55 2024-01-25 759107 761146 221164 216448 367161 374235 400459 396993 232613 232831 300997 304405 345597 349768 4939461 5322827 7302224 7079839 1298186 1328107 319127 284405 310072 311648 354343 342528 338193 340264 231610 232066 760243 721446 1625170 1609124 469389 463241 671662 674356 836245 819201 843527 843081 872084 890480 844099 931562 2222872 2353938 1325122 1156632 751024 734756 872624 872454 899910 908587 910319 923591 1050763 1045310 5654461 5801684 40.45 72.0 2
14:16:56 2024-01-25 765811 763389 221164 217646 367428 373340 401593 396921 233690 232178 300974 304900 346633 350332 4933267 5380081 7404935 7102855 1275806 1332982 319127 283710 310291 312193 353776 346355 336666 342848 230728 232135 761672 724542 1623518 1595342 466554 464260 667831 672922 844271 821012 837582 842988 876363 883438 834308 927997 2219886 2329738 1335122 1171145 746241 731817 876344 876247 894361 900858 915619 929098 1039042 1035816 5630304 5829800 40.45 72.0 2
14:16:57 2024-01-25 776228 766238 221506 217529 367722 375323 400459 396741 234085 232831 301942 304935 349051 349804 4983161 5322441 7292898 7113746 1284343 1337322 320769 283237 309617 311683 356230 346355 337411 342606 231087 234621 769749 731332 1619404 1599878 470458 462261 667825 677237 839487 814035 838426 846036 870606 874100 834497 932248 2222071 2348927 1338555 1159971 743330 734880 880086 868876 886133 908733 915430 920079 1036468 1039592 5646396 5829800 40.45 72.0 2
14:16:58 2024-01-25 768858 769493 221568 217494 369422 374128 401593 399912 234051 236870 301266 305644 348000 350862 4992697 5350422 7367502 7155500 1308681 1345461 319489 283507 309688 311211 357327 346637 338466 341295 231772 233961 763102 728583 1647824 1613704 467841 459769 672579 675278 834998 814613 839172 841220 863823 881490 837354 926260 2225830 2357267 1340475 1153381 746511 732792 869627 867620 893882 901637 902055 915331 1045327 1042267 5667899 5848544 40.45 72.0 2
14:16:59 2024-01-25 771630 771847 220506 217486 370047 374988 400946 396993 234773 232831 301266 307247 348734 351357 5011643 5411965 7473449 7165717 1298303 1346505 320023 283400 311611 312086 357408 348458 339179 340456 232716 234492 774537 728697 1625010 1612442 466450 464734 670674 673400 834703 816193 837582 839405 866528 881490 830245 922157 2222872 2329738 1332798 1165995 746511 727672 870863 874968 889311 897369 903340 920816 1040885 1033395 5651801 5861910 40.45 71.9 2
14:17:00 2024-01-25 786481 775012 221625 217616 369386 378117 402511 396957 234575 233323 302156 306533 350034 349240 5018826 5385289 7406022 7157168 1277004 1346559 322696 282954 313346 312673 356398 347546 338526 341596 232429 233362 774099 738157 1640330 1599878 464132 459841 666203 670394 837072 814035 831746 839257 863750 874497 827782 920194 2235103 2323826 1336636 1165995 741402 727672 876344 872380 884927 892587 915920 923766 1030106 1032664 5680058 5890233 40.45 71.9 2
14:17:01 2024-01-25 786476 774888 222854 217429 368830 377585 402182 401611 233296 232070 300878 304935 348276 351393 5036774 5430910 7362595 7205678 1300197 1350260 321600 283329 312717 312629 356338 346418 338086 342534 231610 234024 771199 738165 1628681 1611412 466115 458332 664350 672738 834076 810575 829977 839405 862811 873023 827745 920231 2235103 2351486 1332798 1156670 740345 731531 875102 864498 884322 903261 910327 908891 1031604 1036509 5701422 5899612 40.45 72.0 2
14:17:02 2024-01-25 779174 779190 222354 217611 370051 375252 402748 399805 234051 232070 300632 306783 349787 353562 5055531 5392898 7436638 7216210 1331161 1356104 318879 283511 310593 311175 356480 347409 338419 341355 232460 232032 790260 732885 1629235 1622977 466118 459910 668777 672445 830440 809390 832374 836990 854696 871754 825059 918254 2230584 2356683 1323022 1155024 742991 728839 867124 863848 890939 900284 898269 907563 1033171 1030074 5713650 5899612 40.45 72.0 2
14:17:03 2024-01-25 783107 780925 221625 217459 372181 378195 403067 399311 235136 237203 300901 307747 348276 351501 5074289 5480707 7487261 7256268 1311641 1352545 319774 283294 310950 311801 355374 346637 339728 341223 232353 233106 775549 729769 1657321 1627704 464132 456615 664350 667016 827915 811726 832815 830185 855492 873023 825293 910901 2225835 2360711 1345510 1158319 744393 728705 866509 865798 885670 894763 894175 908556 1034653 1030439 5756598 5908991 40.45 72.0 2
14:17:04 2024-01-25 787256 781463 222199 217833 368794 375288 403422 399904 234016 232831 301547 306284 350840 354881 5103366 5504847 7550531 7253751 1311490 1355688 319539 282572 312053 312121 354308 348221 339454 339441 232532 234355 778449 734997 1636879 1618370 460730 457687 663882 666069 827329 809390 829225 830356 854886 871863 821025 904600 2227969 2333046 1327041 1159303 740345 722937 864055 867027 885555 890565 894364 913577 1032341 1018292 5761238 5929537 40.45 71.9 2
14:17:05 2024-01-25 795732 786127 221968 217798 370015 378758 404274 401145 234332 233379 303516 305717 352191 354417 5103366 5545955 7555666 7269114 1311452 1359617 318092 283003 311170 312121 355945 348714 336053 341776 231376 232032 773107 732900 1642708 1619520 461503 457973 661962 663885 830268 808816 822876 826587 853418 865519 815271 904935 2224249 2335594 1342947 1168490 741402 721878 864668 866755 880473 883609 895731 907526 1025640 1019844 5719070 5946506 40.45 72.0 2
14:17:06 2024-01-25 799422 788655 221919 217589 369727 378470 404445 400049 234634 233487 301717 307312 352010 351213 5121182 5559119 7534288 7253865 1307487 1362487 319056 283436 310291 310820 355410 347868 337375 342812 230334 233106 775549 733423 1648043 1621823 461503 456972 660557 664180 830440 807062 821119 825343 854886 864837 813263 900968 2225830 2335631 1342947 1168612 740345 721878 863443 861977 880473 889733 894401 905052 1022654 1016857 5736346 5976970 40.45 72.0 2
14:17:07 2024-01-25 797487 788878 220983 217728 369835 378353 404445 401574 234600 232831 300632 306319 349843 351109 5139940 5512287 7529112 7253902 1293715 1361833 321030 280818 311170 310820 353741 347409 336631 340479 231052 232066 774099 741233 1650446 1613781 458837 457422 655754 662261 827915 802506 820534 824138 850549 861423 811805 905085 2225937 2329738 1347505 1165165 735090 718677 866509 861977 872578 884835 895713 904259 1014997 1017807 5761238 5972417 40.45 72.0 2
14:17:08 2024-01-25 802052 788805 221674 217425 368499 376452 403386 403532 233379 233323 303160 304830 349843 351501 5133601 5523968 7512378 7268883 1291884 1361875 320023 282925 311170 309914 354024 347692 336631 339679 231016 232032 774099 742292 1634798 1613781 459918 455874 655130 661250 824294 801937 818090 823555 845570 856469 809358 898299 2225937 2323826 1337078 1164336 733069 719301 864668 859467 870036 883133 896565 904327 1013799 1015002 5777761 5979753 40.45 71.9 2
14:17:09 2024-01-25 797987 788915 220842 217320 368240 376416 403067 400718 232579 232453 302395 304935 349320 351501 5149319 5527625 7534364 7287640 1296527 1364896 320023 280391 310035 310268 353776 346637 336360 338726 230854 232032 774824 740176 1650048 1618370 456011 454842 654202 658300 824331 801369 811574 820965 847437 857262 804638 895647 2226094 2329467 1345510 1165165 733069 718245 865771 860025 869581 874127 892730 900141 1011300 1014708 5775409 5984021 40.45 72.0 2
14:17:10 2024-01-25 797968 791155 220401 217301 368543 376452 400946 399876 233331 232178 301594 304935 349320 350297 5160708 5610037 7588359 7315776 1319978 1364982 316140 281211 309306 309727 357138 348221 336686 338690 230298 232684 773107 733947 1641559 1623001 457457 455485 655130 657798 821048 801369 811793 816212 843903 857080 802548 889123 2221617 2334426 1355484 1165995 735692 717374 857904 856370 872056 880455 885014 895615 1014629 1008260 5766003 5993399 40.45 71.9 2
14:17:12 2024-01-25 804973 793500 220471 216413 367390 376488 405523 400477 232579 232178 301266 303734 349878 354312 5177455 5582456 7581986 7334534 1334166 1368863 317097 280783 306590 309980 354343 342276 336124 337634 229940 233011 783944 732900 1656384 1636590 456119 450084 655130 656822 813986 797931 816310 814053 836921 855832 809420 891034 2222835 2355612 1352240 1155555 735166 719486 854262 851566 870185 882329 882078 891655 1017228 1012207 5823520 5993399 40.45 71.9 2
14:17:13 2024-01-25 794353 795267 220401 215777 369979 374199 402182 397029 232613 232178 300592 306319 351200 351501 5198141 5608971 7588889 7334257 1327412 1374128 316397 279043 310254 308072 354060 346074 334574 336111 230369 231995 776999 741335 1640517 1629919 456156 451861 655130 658337 811680 793035 812727 817532 834625 848146 801794 893940 2226222 2349111 1309839 1149799 730435 718791 848684 847384 868769 880382 877700 886289 1013191 1009277 5810998 6002778 40.45 72.0 2
14:17:14 2024-01-25 797482 795830 220440 215074 368535 374163 403386 398718 231830 232178 300950 304900 350917 351465 5198169 5565267 7535359 7334534 1319007 1370809 316618 284426 306590 307606 353246 342420 334574 336618 228623 232684 773646 742292 1652479 1627548 454823 448596 650515 658224 811791 788580 814036 817839 832033 843294 801373 888889 2226379 2333046 1323203 1142455 725274 717093 852345 846147 864659 874488 877062 883658 1005594 1006358 5811924 5977594 40.45 71.9 2
14:17:15 2024-01-25 793466 795653 219714 214860 367686 375296 403386 401327 231152 231492 300379 304440 350034 354598 5196212 5543972 7507382 7343912 1319007 1370809 316618 279748 306554 307356 352187 341866 334574 337625 228659 232577 767210 744532 1651918 1627600 454214 448280 649129 656282 809481 786350 810638 814053 828074 842526 798994 886285 2221095 2335407 1342947 1140795 722644 713284 847481 842448 862211 871956 871898 879785 1003984 1005258 5813031 5994730 40.45 71.9 2
14:17:16 2024-01-25 793466 795830 219066 214617 366618 374235 400982 400477 231118 230772 299206 303734 349051 351429 5207534 5561068 7498057 7343912 1318731 1369836 315153 279748 308092 309574 354203 342131 335700 335969 227666 231995 772175 742399 1639258 1627600 451988 445388 645911 653104 808110 786781 807037 811745 825568 837844 797885 881143 2219712 2331392 1330159 1140795 722644 711196 845680 840552 861904 873018 870213 878840 999687 1000925 5822437 6011894 40.45 71.9 2
14:17:17 2024-01-25 795162 797821 218843 214374 366569 373707 400982 400477 231084 230737 299423 303488 348955 351537 5224348 5567883 7507382 7337479 1324707 1376596 317652 278781 306374 306288 354639 341686 336437 336672 227985 231563 782134 743353 1637821 1627704 451384 445351 645701 652568 804844 783845 808750 809445 824363 837844 793365 881257 2216558 2342414 1333166 1145712 723729 711159 841889 839368 862138 873013 866464 876964 1002561 997293 5831842 6011932 40.45 71.9 2
14:17:18 2024-01-25 799703 798087 218843 213745 365509 374235 403799 400477 230375 230701 297703 303066 349542 353526 5235631 5574108 7541275 7385995 1319035 1374713 315613 278353 307216 306856 353888 341073 333848 334291 226714 231096 769232 742292 1639258 1623001 448056 441381 643624 650648 802608 781845 804758 804689 820761 836661 788695 874429 2213409 2338945 1329253 1144082 723677 708578 839464 838178 857895 865546 861865 871838 999650 996828 5841248 6020557 40.45 71.9 2
14:17:19 2024-01-25 800270 798948 218694 213710 365509 373971 401018 399311 230476 230020 297631 302785 349051 351501 5235631 5588754 7559698 7376562 1321794 1373190 313949 277643 305047 306784 351609 340282 333812 333834 226714 230146 767761 742822 1642115 1623001 448307 441070 642898 648699 800334 779559 802468 802525 818372 829572 788238 869285 2207285 2338945 1364450 1143268 721614 708253 836815 834511 857287 862931 860861 871144 996750 994011 5848724 6020956 40.45 71.9 2
14:17:20 2024-01-25 799136 799214 217676 218146 364894 373707 400946 397029 229282 229985 297349 301245 348000 351429 5257942 5618472 7569077 7361994 1321858 1374165 315013 277217 304118 304087 351753 339255 333577 333762 226947 230142 774669 743353 1648524 1623001 446579 442066 638596 647391 798032 775049 797802 800251 811365 829464 783589 867671 2205717 2331758 1343515 1140795 720072 706212 834717 833877 854216 862704 857800 870152 996337 990828 5842304 6029848 40.45 71.9 2
14:17:21 2024-01-25 799136 799219 217672 218075 366717 373443 400629 396957 228964 229737 297306 303035 347679 351321 5256198 5603651 7535359 7366791 1320059 1375691 313102 276332 302732 305133 351898 342936 330826 335723 226947 229196 766290 739121 1654523 1623001 445936 440081 636162 645282 795702 774847 796632 800251 811682 826987 782599 866399 2204150 2326363 1327297 1140795 716492 705213 833234 830148 851763 861450 855933 866404 991960 982634 5841248 6037857 40.45 71.9 2
14:17:22 2024-01-25 802547 797921 217602 214321 366727 372325 403228 396813 231118 229165 296297 303463 347822 351091 5261863 5610287 7539313 7376163 1321111 1374204 312188 275909 302696 305133 351898 338981 330826 333834 225670 228521 769232 739649 1656409 1623255 447259 440427 635788 642925 796866 774847 792226 797913 809245 820523 781813 864477 2201021 2320532 1315527 1138019 715982 702116 832642 830148 848675 856568 853427 862602 984781 986987 5850653 6058010 40.45 71.9 2
14:17:23 2024-01-25 802330 802589 217155 214428 365174 369709 401556 396813 230582 228739 296434 302187 347476 350862 5292534 5612962 7533973 7380269 1320889 1372180 312117 275166 301776 304668 351862 338231 330326 333834 225670 228486 779148 740176 1642277 1623001 445662 436263 634887 641978 793388 772651 792578 793305 809281 826987 777249 857735 2198013 2326437 1254116 1140832 716492 699495 832370 830148 846271 854833 853390 863072 986969 982042 5890549 6046405 40.45 71.9 2
14:17:24 2024-01-25 801184 802622 216715 214092 366209 369817 400140 393298 228964 227817 295458 303356 346360 348959 5276888 5691567 7618989 7411898 1324578 1374202 311679 274224 304139 303670 350553 338981 331596 331314 226947 227390 772175 743075 1644798 1627616 444007 437634 636648 644367 793388 774847 790850 786442 806926 827303 774925 857087 2194891 2302141 1335536 1143268 713266 695037 829067 832323 846271 847483 849086 868169 986122 980188 5892641 6046419 40.45 71.9 2
14:17:25 2024-01-25 807264 801418 219533 214114 362419 369456 399712 394477 228930 226409 295744 303072 345733 349204 5272955 5684453 7639489 7394131 1339911 1374202 308319 274188 301741 302783 350271 338991 328831 331852 225670 226142 777395 736048 1655140 1627303 444323 438827 636691 638330 788901 773881 787969 788150 808103 820415 768789 850830 2188740 2298855 1325562 1151741 712249 693037 829067 830318 841768 849865 851509 861991 977749 972151 5848257 6046608 40.45 71.9 2
14:17:26 2024-01-25 811762 802479 214915 213043 361037 369853 400459 395283 233233 227464 294842 299902 346396 348976 5282457 5695774 7679253 7437700 1343411 1374204 308354 274416 301175 302359 349742 339306 328760 330545 225353 226335 772175 731332 1657786 1639114 442749 436661 633053 634680 786560 770428 783542 784085 808103 818071 765705 852846 2188740 2298855 1317583 1153869 711475 694742 830245 826403 836154 846829 853665 860688 973562 964642 5879615 6063932 40.45 71.9 2
14:17:27 2024-01-25 810717 802474 214547 212587 361074 369817 396903 390988 233233 226409 293944 300849 345875 347724 5292128 5744816 7740517 7445826 1332154 1374202 308319 272686 300325 302819 347568 338587 328795 329813 225035 225950 782134 730811 1681375 1640277 441495 432583 631263 632810 784302 767596 779294 782973 807232 815700 761730 853218 2196562 2299977 1335960 1150619 707415 693301 829936 827369 833417 844549 850902 857434 971173 964570 5877857 6072619 40.45 71.9 2
14:17:28 2024-01-25 814153 802021 216562 211966 361037 369853 396939 390952 233198 226409 293944 300638 345875 348783 5301188 5731934 7703216 7437700 1345369 1374202 306458 273804 300749 301179 349706 338587 327503 329546 224877 225600 770704 730811 1654503 1636678 441182 432872 630371 630948 784507 768176 779257 783171 807176 818607 762460 845143 2188790 2299977 1319577 1150619 707193 688950 825549 823832 833780 838541 847877 855835 966549 965798 5861919 6076969 40.45 71.9 2
14:17:30 2024-01-25 816542 802652 219309 211922 359914 369224 396975 390988 228973 226374 293737 298124 344836 349278 5304971 5722675 7706849 7469276 1337873 1374202 307137 271649 299333 301899 346558 338587 326815 328516 224403 224903 769600 729769 1662702 1632000 439165 432764 630113 632222 785766 767693 778921 779431 802420 811329 759859 844497 2187185 2289662 1333925 1149442 705396 689866 823178 820928 830407 841325 844192 853293 965786 964579 5878870 6087873 40.45 71.9 2
14:17:31 2024-01-25 815104 802693 219092 211555 358795 368403 396939 390988 228653 225709 293113 297637 343555 349773 5322920 5722675 7684565 7427095 1341532 1373930 304612 271235 299501 298673 346558 337593 325571 327790 224016 223516 782799 734991 1676872 1639231 440058 432647 631046 631772 780692 768338 778921 780389 797826 810223 756748 840949 2181030 2289662 1315588 1144082 705900 687913 819861 818602 830235 838838 839760 851561 967156 955593 5860059 6087873 40.45 71.9 2
14:17:32 2024-01-25 810447 804403 215005 211747 358831 364703 396551 390988 228334 224594 293425 297808 342735 348783 5312062 5712843 7669090 7438932 1333903 1374128 306708 270373 300070 298567 346522 337265 328022 329440 224044 225448 772649 734991 1631850 1632884 438806 431902 628899 630875 779697 765084 774658 774681 797316 810535 758636 839695 2181030 2283704 1321572 1142418 703887 687390 818699 818529 830235 836652 839125 848988 965786 958903 5876833 6090810 40.45 71.9 2
14:17:33 2024-01-25 813641 806044 215009 211128 357680 365215 396515 390643 227910 225570 293389 297567 342665 348710 5330144 5738971 7687794 7437700 1339620 1374204 306456 272807 300153 300375 345859 336825 326635 327119 222788 225008 770249 733937 1646194 1635701 437558 430118 627216 629010 778257 763421 774492 774865 797904 809390 752024 837196 2177919 2293598 1311598 1145712 701882 685858 818756 816138 825467 835471 838528 847742 961273 957547 5887050 6096565 40.45 71.9 2
14:17:34 2024-01-25 815377 806984 214401 210183 356601 365215 396236 392217 227557 224942 293403 297919 342700 348463 5322398 5756589 7684565 7447183 1347479 1376670 305415 272650 297396 297523 345339 336277 326635 325782 222199 223068 766290 732360 1683942 1639190 436936 428839 625213 626855 777152 761260 772252 773766 795734 806477 750886 833521 2173284 2286947 1254116 1144082 701382 683848 816345 811422 824846 834256 834808 845222 959467 956834 5895811 6105944 40.45 71.9 2
14:17:35 2024-01-25 814219 806103 214370 210139 358832 366154 395643 392217 227557 224907 292942 297919 341673 348463 5345606 5749360 7695464 7463400 1347479 1376670 304985 270338 296978 296798 344926 333550 324654 328045 222199 223068 776162 730811 1670825 1641248 436315 429996 621645 623643 774398 759839 767725 770373 792256 802423 749390 832777 2170195 2283704 1309603 1141654 698888 681845 815887 814016 821015 829225 833585 841514 956592 951970 5906114 6108409 40.45 71.9 2
14:17:36 2024-01-25 816537 806108 213734 209183 356601 365215 396950 390247 226888 224559 297998 295325 342425 346632 5336893 5767204 7730163 7478267 1343626 1374128 305164 270626 295224 296693 343409 336394 324798 327509 221400 222724 766106 729219 1654903 1636863 434804 428478 620254 621718 772753 755808 764905 765915 791064 801222 747265 830370 2174830 2284388 1254116 1141267 696902 681638 814150 811708 819851 829318 834439 844050 953811 946543 5912703 6100296 40.45 71.9 2
14:17:37 2024-01-25 816537 805842 213029 208972 356029 364959 393833 388015 226467 223555 293332 295290 341603 345778 5368753 5788378 7734554 7463210 1339750 1372143 304664 270734 295024 295901 345555 334775 324798 324821 220851 224076 763348 727692 1664362 1632221 433228 427571 618467 619940 770565 754799 764520 767277 792443 800300 746169 830370 2170195 2266898 1311598 1134783 690559 678709 815767 810557 813954 827562 832365 839662 946727 948431 5906114 6100017 40.45 71.9 2
14:17:38 2024-01-25 811874 806112 212353 208826 356315 365119 392476 387727 226609 225474 292551 296010 342997 342343 5364870 5769453 7706623 7456457 1325656 1372759 304200 269783 295168 295831 342884 333478 321888 324821 220127 222926 777655 729632 1636090 1626461 431280 429692 619378 619940 775149 754799 763541 768121 788896 791070 742892 835344 2173284 2283704 1311598 1128694 692530 680809 811842 804199 813954 829419 830435 834045 947398 946579 5872633 6124701 40.45 71.9 2
14:17:39 2024-01-25 815377 804968 212745 209265 356770 364900 394425 392181 225314 224840 293554 296031 342997 342343 5360952 5764836 7709936 7468867 1307747 1370198 305164 269142 293855 297915 342884 333406 323357 324821 220127 223589 773176 737018 1642458 1620398 428735 427571 614718 620497 773849 746915 758479 765878 782010 790477 746970 830370 2176372 2283704 1313593 1117986 689576 679708 808358 802488 817530 827950 824949 835311 946868 953999 5924952 6129987 40.45 71.9 2
14:17:40 2024-01-25 805136 805391 212549 208365 355357 362772 392404 390965 225280 225157 291933 297081 339561 342523 5374131 5737416 7618989 7437700 1307676 1373153 303879 268315 296843 296170 342884 333442 321888 324821 219903 223118 771683 738157 1672900 1618403 431353 427571 614718 621293 769402 746731 764520 765878 780834 791070 746169 824750 2165538 2296166 1308107 1122250 693518 682606 802622 802488 818689 826394 821110 832744 953136 948395 5937155 6127118 40.45 71.9 2
14:17:41 2024-01-25 808409 807084 212509 207716 355428 363759 392034 390247 224063 225474 290998 295290 342212 344461 5368413 5752564 7665914 7479626 1320889 1373153 304664 267491 296797 295432 342606 331390 323884 322889 220092 222457 768138 738157 1629951 1623001 428057 423822 614498 619940 766033 747701 762411 758406 778625 791769 740682 821044 2157854 2268507 1254116 1134783 692036 673742 803762 802216 814104 820442 821105 832483 949050 944294 5895509 6122067 40.45 71.9 2
14:17:42 2024-01-25 818662 808395 211514 207667 354944 364312 391998 387325 225070 227717 290805 294229 340615 342487 5366745 5793510 7719698 7465836 1333903 1374165 300168 267491 293819 294438 342330 331086 321627 323871 218689 221834 770190 728697 1663649 1632221 428735 423082 614209 616329 764371 747002 757904 759016 781579 790477 736962 818635 2160923 2268507 1342625 1128694 686639 671768 807158 802267 810485 820026 825806 830225 936728 939133 5921662 6116307 40.45 71.9 2
14:17:43 2024-01-25 820323 806103 210635 207496 353334 360587 390047 387907 224722 223265 290363 293511 341070 342379 5374408 5817373 7768195 7493972 1326558 1373153 301401 267455 292853 296170 339715 331086 320629 322364 219218 221488 763348 731332 1659521 1626461 425831 421856 613848 616329 765728 745481 753804 756762 778625 784432 737522 824571 2163998 2252850 1305614 1128989 688071 675744 804867 798923 808297 820297 823378 825707 938204 937565 5902114 6143459 40.45 71.9 2
14:17:44 2024-01-25 815934 806617 211697 206554 354552 362953 391369 387655 223804 227397 288730 292626 341214 341344 5383787 5790347 7728652 7475214 1315247 1370198 301401 268051 297558 294082 340264 330353 319943 322626 218009 222457 772186 733947 1663214 1620783 425831 423150 608599 612664 765185 740190 751440 762902 775181 782082 738045 824761 2168056 2276805 1317583 1113211 685129 675301 799921 795487 814104 819756 812942 820651 947577 939169 5935303 6134080 40.45 71.9 2
14:17:45 2024-01-25 806562 807255 211376 206490 355053 360767 391922 387325 223614 227202 288671 292626 340113 342415 5385476 5746066 7608146 7467108 1319035 1371784 300943 265852 291997 294118 341848 330086 319943 322889 217297 221679 774205 735770 1641494 1620700 427650 419901 608167 616058 759135 738548 757570 758879 773697 790194 738456 813381 2154608 2267225 1325785 1124165 685129 669541 796789 800178 811756 816464 814101 827313 939201 935100 5914563 6129705 40.45 71.9 2
14:17:46 2024-01-25 809537 807246 209977 206559 353752 359103 391369 385621 223649 222292 288766 292661 339087 342451 5393165 5798542 7728855 7489001 1343449 1371170 300194 267080 297485 292613 340815 328324 319908 320901 217332 220264 778752 726616 1650929 1636863 425831 419665 607586 612255 760272 744105 751428 751927 775035 786556 734544 819739 2159218 2243693 1307608 1122250 679623 669541 799177 795524 804858 818017 818140 821012 931402 933841 5878569 6144149 40.45 71.9 2
14:17:48 2024-01-25 816033 806674 209977 206459 352060 360223 390229 387634 223269 222639 288653 293554 339123 340313 5393165 5769529 7732876 7484593 1325611 1370809 300407 265373 296890 293471 339751 329354 316982 321911 218848 219578 763348 726616 1650933 1627548 424476 423846 610763 611894 763522 738147 750898 758303 774943 775238 729400 813230 2160923 2275105 1325785 1112418 679296 671221 799589 792705 805989 816163 810629 820427 935549 935196 5935224 6144149 40.45 71.9 2
14:17:49 2024-01-25 804705 806674 209645 205242 354052 357483 387853 385550 222616 222604 287697 292626 337757 340828 5402736 5787114 7701007 7475214 1300303 1367891 300487 263715 292300 293229 336653 329052 319571 319645 218807 219486 753969 737105 1635677 1611412 421703 420854 604910 613201 761901 734797 746579 753604 766102 778515 734339 811719 2151650 2273790 1327820 1112418 683178 670527 791117 792143 804286 811392 809439 818640 935476 932835 5982331 6143459 40.45 71.9 2
14:17:50 2024-01-25 807264 807255 209459 204536 352060 358562 390229 382637 222581 222952 286786 293696 338065 340277 5413572 5778940 7695765 7488627 1321832 1370809 299540 264119 292496 291849 338477 329152 320766 319752 217882 219969 758247 736048 1637091 1622977 423874 418480 603838 609924 754761 735619 750594 750173 764946 779848 733947 806983 2148594 2257684 1319680 1123610 681233 663159 791117 793268 802006 808432 811784 820427 930049 930199 5946569 6152808 40.45 71.9 2
14:17:51 2024-01-25 818851 808395 208995 205169 352024 360477 387997 382672 222616 221945 287257 293760 339123 340570 5412035 5842085 7768232 7522108 1344724 1373576 299559 265010 291053 291547 338584 329298 319407 319268 217882 218908 760589 725578 1647337 1630806 422558 417119 605809 607099 754365 737444 745030 751982 770561 775526 726724 810564 2148321 2237670 1313593 1119368 675751 664639 793402 786368 797398 811428 811673 815389 926308 932835 5955009 6162796 40.45 72.0 2
14:17:52 2024-01-25 811874 806754 209641 208778 352019 359391 387853 383210 222123 223265 286781 292732 338813 340579 5403907 5843445 7740517 7522103 1320885 1368752 297622 263978 291053 291511 337563 329911 316026 320154 216657 218580 771174 729741 1635854 1621850 420918 418480 602578 606239 755298 733757 742339 752074 768076 773129 728825 809374 2151650 2261809 1325785 1106886 674787 664675 790860 785719 802576 810214 802459 812881 935476 928849 5963520 6152838 40.45 71.9 2
14:17:53 2024-01-25 808312 807255 208660 204606 351704 356445 387961 383820 221247 221945 286907 292937 337083 340792 5411698 5793636 7662864 7489752 1319941 1371710 297451 263127 290997 289646 339213 328222 315676 318927 216657 218367 761233 732900 1658630 1618370 422222 417300 603310 607135 752727 730652 745373 747683 761567 774255 728308 801252 2140856 2250067 1315610 1116185 677367 661815 786412 791021 799580 802522 806455 814428 926344 919466 5946288 6162216 40.45 71.9 2
14:17:54 2024-01-25 821061 802441 208155 208636 350926 360061 387889 380923 221862 221218 285873 290877 337793 338582 5426807 5861919 7801476 7507109 1343777 1370809 297766 263206 288563 289374 337670 327441 318469 316898 216657 217654 762726 723508 1639258 1632221 419619 413825 602446 601744 749499 732682 737852 740403 764946 773093 720321 804028 2142378 2222149 1309603 1116185 673346 661346 788878 784048 793356 809381 806792 808153 920469 926809 5955009 6153131 40.45 72.0 2
14:17:55 2024-01-25 811873 807250 208634 208202 349832 357483 386110 382100 221025 221980 285031 291159 337556 339322 5435159 5849637 7771962 7501831 1320922 1368863 297527 263209 289104 289646 335640 328209 315784 318445 215895 217351 771174 726616 1640973 1620700 418031 414556 599885 601744 753296 729432 737255 746417 762715 766513 722471 804028 2150122 2259434 1319680 1103705 671908 662284 788608 781827 798037 807099 798965 808116 929011 919574 5972925 6144362 40.45 72.0 2
14:17:56 2024-01-25 809500 807250 208129 208530 350625 355268 387580 385555 221042 221315 285654 291763 336092 341547 5438886 5819631 7651751 7485320 1318093 1370198 295897 261704 288595 288768 336689 324573 315820 317039 215440 217654 756754 733937 1649381 1618370 419656 413534 597688 604775 747288 727714 743864 745088 759240 773734 724557 795955 2136261 2243693 1310777 1116185 675751 658506 783033 785719 793386 800085 802459 811686 921122 918447 5972925 6181527 40.45 72.0 2
14:17:57 2024-01-25 818689 806981 207293 205444 349545 358875 387565 383379 221759 220423 285000 290541 338493 338399 5454923 5887426 7787144 7545099 1341532 1369964 295993 262069 288644 287945 336346 326409 315291 316234 216047 216792 761233 724024 1671046 1627266 417735 412264 598557 599419 746229 728636 735651 738567 761897 771938 719605 801028 2142378 2222149 1321572 1114598 671155 660410 786412 779541 788869 802522 802184 806968 919817 923693 5972047 6194736 40.45 72.0 2
14:17:58 2024-01-25 810415 808216 207368 205223 350746 357012 385537 384465 221076 220352 284435 292901 334718 339375 5442746 5852765 7749568 7512729 1304018 1368863 298379 260612 288049 288969 333870 327441 315340 315978 215440 216270 759740 731854 1635865 1611493 415403 413887 594019 600858 751123 724589 735094 743775 754776 764105 720321 799506 2134744 2257155 1313575 1106099 673826 661815 779440 779541 792793 798034 793125 809378 920969 910560 5946341 6179057 40.45 71.9 2
14:17:59 2024-01-25 811763 809546 206257 205362 347545 355930 385189 382296 220804 218817 284560 290842 334308 340579 5441825 5863854 7760892 7513780 1319007 1368863 295862 265585 288085 287962 334093 324609 315784 315807 215440 216120 769659 735522 1626085 1617221 416584 409451 596419 603020 743062 726682 735922 736939 753292 770451 717530 795519 2127052 2240847 1314849 1119368 670952 656036 784182 782936 786528 799726 797756 802248 917072 917071 5920946 6188095 40.45 72.0 2
14:18:00 2024-01-25 818593 807246 206009 204361 346125 356613 386084 382029 219787 219158 284649 289122 334741 338436 5451034 5853898 7800018 7528947 1322737 1368863 295334 265729 286871 287059 333322 327441 313652 315061 215137 214966 760405 724024 1630414 1620700 415403 412264 600318 598706 747141 727714 734571 738008 756985 761784 712248 796912 2139335 2248123 1307471 1100717 667324 656609 780816 774828 793208 801844 792910 804614 919055 917145 6024603 6190892 40.45 71.9 2
14:18:01 2024-01-25 807137 811187 205688 203784 348778 355500 384036 378713 220396 219158 283334 291406 333946 339098 5478629 5866654 7716370 7511384 1315215 1368863 296201 261382 286727 286985 334631 323444 314896 315807 214125 215969 762082 732900 1628003 1613781 417177 411603 593015 599640 742646 720389 737190 738211 752225 765829 717567 790776 2128563 2232915 1332241 1117775 672111 656305 782711 779243 786365 793292 797681 806374 911570 917095 5943790 6190352 40.45 72.0 2
14:18:02 2024-01-25 816304 806759 209941 204142 346647 355752 381708 382296 220159 218442 283899 289430 333982 337552 5458529 5924006 7857693 7562707 1327506 1368863 296065 265441 284942 287221 333870 323936 314896 315584 214799 214966 766628 727692 1655495 1627616 414226 409969 595653 596749 740705 724626 728632 733890 754740 762607 710127 793024 2135745 2241438 1302637 1107013 665897 657857 783033 774754 788604 799016 790841 798868 919165 910488 5990607 6175126 40.45 71.9 2
14:18:03 2024-01-25 811643 806981 205723 203184 346368 354457 384342 382296 224378 219088 283188 289289 333911 339615 5466657 5843296 7682316 7503351 1313396 1369836 294077 261352 286217 287207 335759 324392 312700 315807 213754 214897 763597 729741 1649277 1613781 415403 409739 589166 599640 740888 718210 735094 737985 754203 763145 717489 789502 2129884 2235070 1326011 1113211 670191 652481 774962 778136 784136 790468 796420 804003 907776 907964 5963466 6175238 40.45 72.0 2
14:18:04 2024-01-25 816537 807899 209865 203153 345565 354748 383090 379038 219787 218219 282954 288277 332874 337003 5470265 5916264 7857693 7559623 1330355 1368863 294612 260258 284001 292604 333870 322917 313939 314919 213754 214609 768144 722476 1649554 1627616 413640 408812 593125 592665 736264 723590 727678 732323 753497 761639 710238 791791 2132880 2237700 1323934 1106886 664474 654610 779340 771578 782469 793328 790841 795320 915011 911967 5990022 6193212 40.45 72.0 2
14:18:05 2024-01-25 806109 808400 205015 202575 345534 351825 383360 381757 224064 218407 284055 288027 331910 338582 5477574 5879020 7762610 7523574 1302246 1364982 295749 259996 284578 291709 332895 323672 312001 314625 213383 214197 766628 731835 1627541 1604561 410576 410077 590554 597174 740517 717378 727828 733592 747357 756985 714433 791760 2127015 2254245 1328360 1103924 665422 652129 772730 774828 788263 790084 786208 797695 909333 901511 5990885 6199731 40.45 71.9 2
14:18:07 2024-01-25 819297 809336 209829 202475 343533 354998 383156 378966 223908 218219 281535 286490 332944 335469 5477574 5897719 7788908 7577948 1320700 1371170 293182 259813 286253 287005 333870 323145 312401 313998 213754 212874 761877 729107 1621895 1627600 414116 409281 592870 595993 737003 723627 730556 732918 747833 757463 705185 786906 2128835 2216111 1330165 1110043 662651 653091 774962 769118 779664 793401 792808 792991 908009 908642 5990885 6197414 40.45 71.9 2
14:18:08 2024-01-25 807264 810608 209682 202157 346881 351862 382819 379038 221054 217763 287529 289359 331910 335469 5492411 5912848 7790442 7550244 1319209 1367891 293786 260215 284036 287207 333364 323648 311752 315591 212133 216291 772186 726616 1646772 1618370 410975 408631 588909 594026 738068 717489 725795 736053 751542 755117 712406 788455 2129416 2243421 1305436 1099934 666161 654482 770068 770373 784136 784495 783808 798830 910435 902851 6001142 6197414 40.45 71.9 2
14:18:09 2024-01-25 815683 808733 206071 202442 343497 351789 381976 379002 224029 217507 282360 287338 331875 338067 5486953 5891207 7796298 7534025 1319007 1370809 293970 258909 285569 286669 333388 322320 311858 311916 213276 215110 758247 732360 1629069 1620671 411740 405867 591269 594472 737545 719771 728004 727732 744561 757247 706164 782120 2123833 2216111 1317704 1110043 660229 647420 777166 770336 777008 789912 790241 790781 902026 908000 6004593 6209110 40.45 71.9 2
14:18:10 2024-01-25 811761 809537 206067 201176 344531 353925 382278 378966 220031 218442 282634 287269 332409 333244 5486953 5905222 7809370 7551726 1324705 1368151 290657 259270 283695 285419 331709 323228 311795 313782 212204 214205 761233 721446 1631142 1622841 410213 409101 590591 590420 740546 719490 725279 729451 745686 748413 702089 783743 2123833 2234499 1315627 1091392 660758 651242 767374 765608 779076 784423 783375 792991 908009 899558 6018320 6200257 40.45 72.0 2
14:18:11 2024-01-25 811911 810266 204913 201835 343493 350163 382278 377828 220401 216344 283034 288421 330384 335979 5496331 5912061 7767247 7534025 1315247 1369319 292050 258399 283859 285312 332859 319956 311091 312465 211201 215688 756754 731332 1647017 1612637 410540 404045 585668 590846 730675 711273 725795 727732 740956 756089 706258 779183 2114561 2220831 1283051 1110043 662583 647383 769552 768085 772720 782073 787363 793035 901223 901539 5961725 6197452 40.45 71.9 2
14:18:12 2024-01-25 818427 808973 204917 201454 344987 351222 382008 379002 219570 216379 287733 285766 330880 333474 5496331 5929305 7857618 7574644 1320885 1364945 290762 257817 282972 286167 332018 322284 309825 311042 212013 213569 768144 724410 1620324 1613781 407628 405473 588918 590439 735977 716980 718318 726186 739219 748413 700668 785457 2122324 2234499 1311474 1092841 656993 647420 767919 763981 779701 784495 780986 791907 905368 900047 6029095 6209110 40.45 72.0 2
14:18:13 2024-01-25 807264 809372 205349 200576 343462 350445 382278 374404 219570 217320 282036 287073 330880 335711 5501649 5917846 7754482 7540589 1313396 1368151 290551 257530 282702 284654 332859 321784 311611 312059 210688 214205 767570 728697 1637580 1612442 409887 404225 583899 590420 729902 709120 725795 727732 738790 753783 704151 773449 2114561 2216111 1311474 1108463 660758 645520 767919 765842 771626 782110 782320 788386 894623 898626 5966891 6209110 40.45 71.9 2
14:18:14 2024-01-25 818077 809680 204913 201176 343010 351222 381200 378360 218735 217017 282634 284903 333441 333185 5502643 5914600 7869223 7578380 1325611 1364982 290321 257423 281411 285396 329813 320442 310113 310135 211349 213605 763597 726096 1634971 1620778 407338 402133 587214 588432 731782 714409 718540 721391 738193 748377 699106 782071 2120816 2228463 1287121 1096807 655122 645028 767919 762898 777423 784459 774685 787229 902506 897655 6011903 6197489 40.45 71.9 2
14:18:15 2024-01-25 807005 809336 204908 199883 344987 349635 381739 376921 219289 217111 281076 287814 332072 333293 5505675 5898602 7751021 7561213 1317152 1364982 290418 256593 281411 283750 330849 321211 309643 311078 210030 213905 757873 729219 1625969 1612637 408498 400897 581822 589583 728848 709300 719412 722485 735519 752720 702052 776852 2105288 2212935 1305244 1108188 659759 644811 767919 765608 768281 781007 779987 783735 892286 897582 5972047 6215284 40.45 71.9 2
14:18:16 2024-01-25 816268 808400 204628 200302 342686 350934 378803 375914 218068 217251 281221 286476 332575 332752 5506950 5906601 7796036 7559623 1319978 1363977 289902 256558 286792 283317 329351 320406 306345 311078 210030 212971 758247 720268 1632920 1613781 407880 404225 585554 586593 733894 711273 718540 724607 740956 745167 697054 774621 2120816 2228463 1291191 1088289 656057 645542 761375 761205 773817 775481 774483 787443 897532 894177 6009723 6214800 40.45 71.9 2
14:18:17 2024-01-25 818776 811768 204228 200053 341794 349491 381863 375315 218713 216171 281185 284872 329889 334733 5511221 5916264 7801597 7554231 1324578 1364982 288763 255412 281482 283021 329813 318953 307738 310100 209995 212375 760405 723508 1644336 1619556 408207 400897 584840 585987 726784 711273 718318 719789 736486 748377 692973 773866 2111557 2198070 1297296 1100717 653257 639934 765742 755620 768245 782110 774648 782595 899831 898706 6024142 6233223 40.45 71.9 2
14:18:18 2024-01-25 811602 810695 204095 199700 342830 350532 378948 373212 218242 216309 279676 287283 331032 332392 5515089 5897719 7706774 7531487 1311524 1364673 288965 255412 282943 281559 329885 318506 307729 311042 209193 212971 767570 726616 1625262 1611493 408207 402097 580547 587008 727815 707594 719375 723509 730242 745639 700171 771080 2107025 2213335 1305244 1100717 658822 640675 763536 763439 765696 775445 778104 783710 894554 896121 5988266 6230801 40.45 71.9 2
14:18:19 2024-01-25 820030 811003 204054 199913 341692 349353 378018 375771 217532 216309 279748 289776 331641 331386 5516591 5933841 7887914 7601092 1325611 1363940 288527 255130 281945 283397 328321 318471 307988 308226 209702 212710 760566 722476 1644956 1621933 405033 401433 582142 582770 726784 710307 713372 717507 734155 743995 693009 774584 2113673 2218985 1303167 1094529 651863 644811 762420 755620 773633 781929 776506 785760 899518 890994 6062359 6228353 40.45 71.9 2
14:18:20 2024-01-25 806870 809944 203944 198871 343010 347532 378876 372096 218735 215535 279603 285334 330246 332896 5525957 5915991 7740517 7544859 1313396 1364982 288658 255377 282543 281130 331122 320303 306345 310100 208686 212375 756020 726616 1625804 1611493 407049 400264 579724 584411 724727 705254 717227 719789 733370 743995 698115 765438 2105288 2206922 1303167 1100717 656993 639930 765176 762865 765696 775265 777802 778965 889963 895560 6001970 6240342 40.45 71.9 2
14:18:21 2024-01-25 815377 808153 204263 198911 341277 349353 378041 374333 217869 216309 278781 289826 330942 332180 5522017 5950037 7869223 7591720 1319035 1364982 287774 255163 281746 282059 325818 320303 307023 307259 209339 211711 762082 722476 1625804 1613440 402671 400866 581284 582688 726784 708295 709651 715476 733890 739436 691946 774455 2108559 2222840 1305244 1091367 649467 640983 758636 758396 771155 778506 770960 783710 893621 883447 6046391 6228353 40.45 71.9 2
14:18:22 2024-01-25 809564 809390 202308 198047 342733 345894 377738 372689 218242 214305 279210 283938 329213 332122 5529900 5964823 7787144 7572975 1311524 1362973 288194 254557 282075 280899 328551 318387 306807 308261 208035 211781 761415 726616 1625591 1609124 406183 400300 577813 581792 720526 701092 716496 717507 731545 747675 697871 766483 2104646 2210580 1299013 1102287 654655 638122 763462 759785 764610 774827 774483 777591 884286 893735 6018320 6242170 40.45 71.9 2
14:18:23 2024-01-25 815352 808162 203594 198039 340126 347568 376604 374070 216855 215673 278781 284730 331175 331128 5533846 5946759 7850533 7576941 1321111 1364945 287391 254557 281312 281060 324802 320076 306807 306331 208721 211049 762082 720268 1620859 1613781 401497 400866 577239 581381 727815 707292 711126 717429 733670 738753 691835 772029 2107981 2223026 1303167 1088014 647615 640222 755449 754714 769655 774525 767753 782595 891656 884364 6046391 6233272 40.45 71.9 2
14:18:24 2024-01-25 810447 811131 201682 198047 341937 345339 377738 372951 217530 213642 279407 289834 329711 332896 5544411 5952392 7781601 7582348 1313396 1362973 287993 254380 279694 280275 327561 317901 306771 310277 207821 211746 761415 726616 1625591 1609124 405727 399735 577051 584097 722701 701087 715197 716344 728976 739328 695888 764331 2102298 2204115 1299013 1100773 654127 638279 761375 756726 761869 775208 773931 777362 883183 890510 6003295 6246625 40.45 71.9 2
14:18:25 2024-01-25 815734 809546 203294 197931 338815 347496 376232 372879 216601 216067 278709 284548 330174 329350 5543225 5955257 7857977 7578380 1317152 1362936 286990 253742 279585 280205 324857 319398 306807 306047 208616 210319 763029 721446 1617344 1613591 401504 399590 580098 581164 723518 706588 708560 714373 729455 737710 687362 769873 2110658 2220113 1303167 1085160 646691 639224 754342 751500 767328 774113 765392 779113 892235 882200 6046428 6237246 40.45 71.9 2
14:18:26 2024-01-25 807136 810826 201608 197905 340869 346887 377400 372025 216601 213573 279567 284472 329413 332356 5543225 5963810 7837426 7577352 1315178 1364908 287216 252929 279549 279867 325519 318351 306771 306649 210001 210550 773225 729632 1614289 1613704 401278 396673 579687 584097 721675 703840 710192 710326 725598 740810 686802 763148 2096016 2204391 1284476 1097588 645770 635153 756522 749801 757993 773084 767642 773806 888378 883447 6032871 6237246 40.45 71.9 2
14:18:27 2024-01-25 807137 809532 201612 197763 339804 346642 377702 373177 216114 214603 277854 284074 328876 331314 5541751 5929585 7754989 7550244 1307747 1362518 288052 255215 281240 279815 328082 318808 305405 309401 208818 210578 764493 725450 1662970 1607858 403380 399135 573862 580376 719118 699782 712100 715330 725344 736621 691946 759826 2096016 2202132 1296937 1094433 649549 630920 756522 755252 756365 770840 767716 772146 880707 887272 6000304 6246625 40.45 71.9 2
14:18:29 2024-01-25 819589 808973 201603 197940 337759 346102 375404 372060 215410 214236 277854 282442 328681 331422 5543225 5995929 7915950 7615895 1326607 1364170 287868 255215 277621 279869 327618 315379 306771 306757 209408 210144 762954 718686 1663146 1620671 400182 395863 576412 576060 717590 700030 706155 710252 729637 736621 685867 766748 2099276 2203967 1299013 1091392 645310 636393 754342 747573 764040 773020 764068 774385 885757 882049 6063790 6237246 40.45 71.9 2
14:18:30 2024-01-25 807136 809336 201925 196675 338851 346887 375404 372117 216821 213607 276967 284947 328149 332180 5561983 5926879 7760892 7580186 1315247 1366196 288251 253247 279333 278405 327119 315415 304725 306939 207643 210354 762954 725450 1616787 1609124 403241 396781 572170 580266 717590 697086 709957 711218 726926 737176 690965 763885 2095742 2201136 1294860 1097588 649549 634703 757468 753566 756885 766468 767679 771011 880510 887125 6011969 6265382 40.45 71.9 2
14:18:31 2024-01-25 817430 808157 201925 197287 337486 346380 375404 373206 215445 214902 277428 283208 329142 330916 5558016 5960394 7848261 7599045 1319020 1364321 287059 253389 278923 278610 326694 317380 304084 307084 208818 209628 769108 717183 1621371 1613704 399863 396889 576412 576133 720453 701087 706657 712766 729172 730350 685867 765092 2098506 2213445 1303167 1081296 647615 635458 751142 751767 762445 764132 762291 773833 883304 880500 6046428 6256004 40.45 71.9 2
14:18:32 2024-01-25 816537 809336 200975 197553 339473 346887 376533 372154 216114 213607 277428 283208 329178 330448 5552604 6000454 7846318 7602941 1322619 1361970 286920 252154 279261 279743 327156 317077 305048 306793 207643 208869 762726 720784 1609788 1613781 400218 395521 576004 576949 715052 700066 709214 709822 721192 737819 682726 758818 2096016 2182429 1307320 1092928 643932 635604 755925 744721 756885 770405 760666 769257 883661 883479 6046466 6264714 40.45 71.9 2
14:18:33 2024-01-25 811560 809300 200376 196637 337486 345908 375968 369736 215445 213642 276154 283641 327389 331496 5578537 5967079 7762136 7569002 1302057 1364908 287238 251768 279513 277703 324857 317380 303835 306793 207607 209008 749289 726616 1603242 1602287 400182 396551 568077 579554 717081 696099 709214 714373 722673 734590 687362 758036 2086521 2197723 1294860 1091392 647153 632907 754342 750900 754840 764096 765157 768710 877015 882049 6019142 6265382 40.45 71.9 2
14:18:34 2024-01-25 818077 808157 200940 197150 336431 346887 373159 372154 215076 214087 277590 282174 327901 329650 5574989 5993473 7930946 7618132 1317152 1363887 286338 251768 277764 277625 324399 315559 304084 305930 207643 208322 760566 719518 1623172 1609124 398092 395521 573899 575984 718608 700093 700935 708313 724722 728940 681758 762187 2096016 2208483 1292004 1079758 641644 632907 747302 743016 756255 764132 759585 773283 883042 875503 6046556 6265382 40.45 71.9 2
14:18:35 2024-01-25 814224 810517 199644 196675 338233 342884 377170 369772 215238 215222 277603 281739 327019 331760 5574989 5994964 7856130 7615619 1311524 1362936 286512 256529 276949 277204 324802 314420 303977 306793 207351 209043 765413 726096 1619324 1608844 399017 393123 569722 575689 711337 692478 706155 708313 719467 734590 685346 753208 2086743 2194747 1286553 1096027 643783 630151 753808 747610 755804 765209 765157 767393 874080 879489 6029608 6256004 40.55 71.9 2
14:18:36 2024-01-25 815377 811768 201331 196500 338539 346851 375039 372045 215734 214956 275517 283428 327019 328792 5580740 6003847 7874834 7621165 1317152 1361550 284614 251172 276877 276783 324857 315487 302663 305320 207643 208113 760566 717183 1615700 1609124 398092 395557 572207 572665 717590 697086 700972 708313 724209 723744 681758 756144 2096016 2206917 1296937 1077456 642101 632907 745148 743629 756476 761775 756209 771559 877942 874230 6046466 6268889 40.45 71.9 2
14:18:37 2024-01-25 820343 811837 200031 196568 337587 345726 376369 369808 215307 218234 276082 282086 326245 329207 5577662 5990580 7857693 7606517 1314004 1362518 286799 255879 277143 281761 324568 314456 303124 304071 207643 207673 767570 724542 1618412 1609124 398942 392020 572207 575282 711141 696592 705114 702102 719467 730386 678448 753007 2090030 2182681 1317758 1091117 638287 629224 751106 741745 751629 761877 757811 765097 880542 874433 6070249 6268966 40.45 71.9 2
14:18:38 2024-01-25 809564 810686 200167 195993 336556 342884 376259 369988 214445 218270 275869 282064 326139 330411 5574989 5966170 7809370 7587759 1294826 1359617 286835 251288 276100 276783 322925 316654 302911 305392 207059 207673 761415 726616 1618545 1595342 396410 393159 569722 576133 715559 688991 701774 707310 712142 726551 682242 755767 2089713 2213187 1277473 1084382 641644 627339 745259 742576 752198 757490 764068 772782 872971 876261 6016277 6272987 40.45 71.9 2
14:18:39 2024-01-25 820149 808963 199054 196062 334719 344606 375305 372943 214044 214398 275889 280595 326069 328938 5569740 6011978 7940373 7644032 1329366 1360968 284614 256493 274378 278779 324857 313500 302803 304498 207059 207707 762377 716671 1646824 1618370 396963 390469 570126 571170 710409 693005 698893 700048 720558 725886 678718 756144 2093039 2199611 1311398 1085160 638236 630597 744363 743400 756365 765947 759183 766564 878822 875823 6089901 6265382 40.45 71.9 2
14:18:40 2024-01-25 807116 811846 199618 194828 335720 342812 372007 369107 215307 213602 274431 282350 324934 329980 5577700 5973609 7768195 7578380 1303778 1359617 284614 252531 276029 276648 324628 314168 301250 305715 206477 207638 766975 722476 1641127 1604289 398092 391328 565667 571014 709401 689907 700972 704201 712214 728224 682242 748590 2083779 2188530 1284476 1092928 643732 629033 750456 745999 750446 761630 764511 762081 869269 875357 6029095 6284140 40.45 71.9 2
14:18:41 2024-01-25 818752 806981 200071 195030 334145 344896 373716 369331 214079 214352 274360 281543 325648 327936 5582149 5994889 7914169 7625274 1317152 1360968 283710 251996 275606 277853 321911 314234 301389 303146 207243 206451 764493 717183 1623870 1609124 394718 390779 570126 571981 711410 693005 695879 701301 716316 721444 674741 758036 2093992 2204242 1284476 1078107 637613 629070 744128 741099 755916 761594 752203 765369 877052 865420 6098791 6279658 40.45 71.9 2
14:18:42 2024-01-25 809500 810517 198677 195145 335689 341740 372565 369655 214113 213153 275660 280661 324668 330916 5596189 6012054 7852422 7619836 1309616 1358416 283777 251641 275184 276949 324857 312293 301286 304534 205752 206992 765413 724264 1626982 1604561 396963 392317 565231 571709 707393 687918 699904 702102 717260 730881 680461 750062 2080005 2185599 1284476 1091355 641893 627286 747302 745052 747769 760197 757615 759139 868801 874266 6042146 6293518 40.45 71.9 2
14:18:43 2024-01-25 816268 806981 199088 199498 334415 342330 372136 369988 213713 213602 273940 282113 324180 327668 5593778 6012054 7878569 7625274 1313396 1359344 282961 251288 274378 276648 321685 314456 301252 303146 206187 206026 756020 716159 1630135 1607982 394718 391949 568915 570360 711373 695809 697638 703025 718604 720105 675421 750610 2089330 2200988 1290706 1072741 636418 626417 741196 737232 749233 755144 751194 766846 875930 866387 6063828 6284140 40.45 71.9 2
14:18:44 2024-01-25 811835 808769 197716 199462 334033 341740 372007 367731 213417 213452 273976 278435 325193 327437 5593967 6007803 7884186 7625274 1308722 1359617 284180 250772 274342 276648 322435 311564 301002 301272 205897 206347 774294 724542 1612385 1604561 395278 390737 566139 571833 705208 687808 698818 698730 711259 728570 677343 748305 2075995 2182429 1288629 1092841 636418 623739 744365 737086 747256 760650 755100 758373 870738 865456 6072553 6284140 40.45 71.9 2
14:18:45 2024-01-25 809459 806981 197815 195993 334719 340672 372136 369988 212791 212968 273976 280168 323170 329980 5593778 6011702 7857693 7614402 1307810 1358491 282240 251288 273468 276684 322660 312548 300372 303111 205104 207026 772707 721301 1662260 1607698 394572 392040 564131 567685 709364 685753 691605 704099 715554 721336 678274 753618 2085941 2202404 1311398 1075888 640061 625461 740181 741782 751097 752950 751097 762304 864654 866387 6068170 6280542 40.45 71.9 2
14:18:46 2024-01-25 818863 809336 197776 199116 335918 341704 369416 369655 213713 212450 274396 279708 324668 328168 5608876 6046079 7925295 7656673 1323598 1361908 281716 250546 274956 275537 322925 311600 301002 302613 205647 206141 757873 717183 1636137 1616001 396364 390824 566322 568087 704284 691377 697624 698129 716385 727064 673028 744477 2082026 2170142 1307320 1083582 634606 621943 742856 736902 746542 757382 747025 756112 875088 865420 6090291 6298402 40.45 71.9 2
14:18:47 2024-01-25 811643 809300 197879 198866 335922 341223 372136 366591 213383 213153 272757 280364 323205 327936 5610189 5986462 7790741 7599159 1304018 1359617 282271 250224 276334 274675 323989 314710 299320 303004 205070 206244 738338 721301 1630921 1606715 395839 390657 562894 568709 705184 685936 698893 700112 712387 725526 676101 744319 2074520 2182429 1284476 1088289 636612 623739 743039 740988 745249 754046 753506 758115 864654 871690 6046542 6298402 40.45 71.9 2
14:18:48 2024-01-25 816537 808973 197815 195502 333663 342498 369970 367731 212757 212634 272495 280595 323205 326441 5609881 6025318 7880398 7634653 1315062 1359970 281826 250367 273398 275624 319823 315258 298831 302012 205105 205391 767570 715136 1606685 1604561 393859 392317 566468 566955 708396 689907 693645 698129 714036 716063 671598 744477 2085261 2193191 1284476 1069423 633703 625509 735954 735858 744918 753774 747025 761762 868801 863295 6081333 6293518 40.45 71.9 2
14:18:50 2024-01-25 813914 808157 196987 199076 333490 340157 373188 367220 212723 212415 272757 278012 324180 326404 5618255 6029321 7882295 7654063 1307659 1358541 281967 249594 273362 275395 321732 309643 302101 301272 204664 205992 769533 724542 1609929 1603423 393529 387767 562096 567868 699672 681885 693830 696304 707251 721444 672763 745472 2070188 2176307 1296556 1088289 634606 620108 742769 737425 740563 755180 752351 755734 863755 870256 6072553 6302897 40.45 71.9 2
14:18:51 2024-01-25 814219 806981 197776 194814 335918 339679 369898 367731 212689 212450 272721 279708 322200 328204 5616483 6029283 7902883 7642874 1300046 1360007 281984 249736 271801 275446 320450 313818 301175 301272 204566 206026 784721 720142 1638919 1602287 391164 387912 560541 566590 705891 680887 687693 698624 709862 718152 672800 746961 2076087 2200842 1307157 1072760 636418 621938 735954 736893 746270 752711 748396 762761 860304 856514 6081295 6302897 40.45 71.9 2
14:18:52 2024-01-25 820785 809368 197158 195224 333996 340385 369637 367695 212723 211419 272757 278509 323205 327205 5610245 6063979 7929321 7644032 1316911 1359344 281108 249065 273468 274467 320936 310620 298972 300989 204640 204395 758247 716159 1631416 1613781 393566 387840 564396 564445 701189 688493 693793 694531 711478 721336 667620 745910 2077471 2164015 1294860 1080527 633429 623739 740341 732663 744084 752914 744528 754658 870721 865163 6098791 6303276 40.45 71.9 2
14:18:53 2024-01-25 811335 809109 197162 194955 334028 339643 369970 364069 212925 212450 278030 279552 322235 326902 5636864 6012016 7818722 7616702 1304018 1359617 281161 249736 272668 273906 321007 311823 297650 302190 203993 205886 763531 720268 1650867 1602287 393566 387804 559748 565353 700691 679890 694817 696610 707251 720792 673506 741039 2071662 2176035 1307157 1086741 634606 620108 740901 737948 742504 752711 748359 751185 860913 866387 6073126 6312276 40.45 71.9 2
14:18:54 2024-01-25 817498 808157 197647 194410 333996 339679 368785 366591 212360 212167 273809 281007 324969 324316 5632958 6046466 7906605 7653410 1314896 1360543 280236 249001 272217 274083 320165 311564 297807 300815 203957 203795 764493 713097 1609094 1604561 391164 390106 563166 563250 705621 685451 688668 696117 710903 712431 667657 744849 2073080 2188530 1284476 1066652 631902 622379 733352 733182 745249 748332 744384 756112 864654 856442 6094420 6304485 40.55 71.9 2
14:18:55 2024-01-25 811911 808194 196512 195502 331646 339906 372117 367220 212519 211644 274306 277679 323031 324244 5636985 6046877 7889723 7653410 1309655 1356958 281871 248161 272442 273281 319481 309679 298519 299223 204601 204395 763850 722476 1608303 1602287 390576 386333 559099 566590 700194 681885 691480 690905 705387 717106 667620 737875 2067925 2174764 1285954 1082067 629213 616433 737036 729414 735129 751856 747062 753585 866028 863905 6081333 6303276 40.45 71.9 2
14:18:56 2024-01-25 810643 811765 198521 194163 333310 338203 371990 366155 211784 211644 273918 278261 324512 324496 5625970 6012016 7835191 7629208 1287277 1355588 281984 247778 274260 274083 317075 309679 297615 299448 203601 204395 765413 723508 1619395 1590632 389676 387494 560431 565316 702330 680231 689581 693023 703562 712431 669587 742130 2068198 2197723 1293986 1074858 631004 612893 731801 734779 739772 747243 746730 757538 856551 856212 6072553 6314696 40.45 71.9 2
14:18:57 2024-01-25 818281 810428 196478 194884 331969 338477 369385 365313 211310 211715 274064 276679 322200 324208 5627634 6081371 7968354 7672168 1330317 1359385 280201 248929 272247 273210 319894 311124 298240 299133 203566 203761 765413 713097 1633175 1613781 390779 385375 560505 562362 698888 682647 687584 690905 709288 717070 667923 743186 2074483 2176307 1302916 1080527 628857 621902 735954 729378 744721 754241 742158 752975 864654 856370 6133842 6320149 40.45 71.9 2
14:18:58 2024-01-25 811602 811266 197029 194335 333924 338037 369862 367183 213143 210912 273724 278788 321646 326404 5642364 6029396 7828074 7615895 1301127 1355762 279884 248126 272563 272306 320463 312043 297793 299448 203021 203761 774294 719238 1642933 1602153 391128 387150 558128 564361 699202 678750 690661 694225 706386 718487 669587 737116 2068189 2173222 1300796 1082067 632802 616433 737250 733816 736990 747769 748487 750602 857669 863077 6063743 6339566 40.45 71.9 2
14:18:59 2024-01-25 817699 808395 196517 194375 332153 339978 367606 365164 211705 211053 272971 279064 321646 323368 5646391 6046542 7968354 7667058 1315399 1355762 279314 247743 273054 273210 316747 309608 297685 300258 203566 203727 755261 717183 1614827 1602153 387743 384833 561336 562539 701189 680850 684024 689437 706386 714395 664286 743191 2074090 2182429 1295760 1069362 627066 616433 732457 728507 745084 750474 742010 755846 863282 854597 6140942 6318489 40.45 71.9 2
14:19:00 2024-01-25 809676 809537 200633 194370 331942 336511 369754 364289 211378 210906 273954 275449 321198 324266 5646391 6046617 7880398 7653410 1305880 1355762 279384 247361 273054 272377 319670 310026 300093 300736 202606 204361 767946 721301 1604096 1602287 390503 383951 556515 562761 695178 677227 690072 691886 702326 717980 668603 739503 2065224 2167088 1290195 1085059 632932 617043 737109 732881 738036 749979 747706 748567 856600 856406 6094230 6302977 40.45 71.9 2
14:19:01 2024-01-25 814219 809133 198241 192802 332940 336240 367053 364907 213179 210429 273145 277182 322237 324532 5646391 6046504 7912242 7653509 1311449 1355588 278078 247396 272211 272342 317004 310836 297338 298924 202288 204958 761415 711814 1605132 1602153 389399 386569 559711 561166 701189 681679 686082 691886 706386 708143 664286 737741 2076589 2188483 1282399 1065691 628857 619824 728825 728692 740661 746215 737907 751333 857157 857821 6099295 6312276 40.45 71.9 2
14:19:02 2024-01-25 813951 808121 200492 193717 329902 338584 367570 362110 211378 210429 273145 276878 323252 321898 5646391 6063979 7912242 7653410 1305927 1356480 280201 246183 272861 271511 320065 310172 297793 296597 202642 204717 746797 720784 1606136 1599878 389399 382463 558919 563960 694687 678750 687584 685881 701147 716459 665517 737004 2061354 2170163 1277473 1081962 626619 614534 731723 727695 733862 750317 745868 746855 856515 858484 6098791 6309002 40.45 71.9 2
14:19:03 2024-01-25 807264 808973 200315 193586 330929 337771 369537 364360 210110 210429 272952 276264 323288 324424 5655770 6064197 7900972 7640698 1305788 1356480 277760 247396 270644 271926 316969 310245 297793 299117 201301 203410 767946 715136 1634112 1602153 387743 383916 554871 559109 698888 678228 684858 691738 705240 714578 668071 741332 2070404 2185527 1300796 1069691 630556 616396 730898 729378 737246 743646 742158 751148 853039 852295 6116507 6321655 40.45 71.8 2
14:19:04 2024-01-25 819008 808724 200139 193137 330670 336476 365366 363778 211378 210023 273145 275458 322237 323895 5646391 6064624 7908374 7684890 1309655 1355762 278614 245804 272786 271286 317039 310245 297870 296667 202642 204395 758338 717183 1596913 1604561 389953 385923 560992 562576 695417 681643 687435 687229 704206 712142 660199 733863 2066729 2154575 1298676 1078953 623028 616315 732796 725395 735424 746804 737209 746408 860877 857271 6098791 6330440 40.45 71.9 2
14:19:05 2024-01-25 806118 808390 200460 193111 330880 336511 367606 363602 210110 210394 270698 276679 321333 323439 5651736 6042254 7812774 7630641 1296328 1356480 278078 245839 273054 270649 316013 310416 296711 297567 201336 204717 772707 721591 1585828 1594940 389953 384114 555286 562288 695911 676303 687435 691395 700234 710247 663637 734046 2064792 2173435 1294435 1075626 629306 614571 730935 728729 731773 743646 741067 746408 850517 856665 6072515 6326518 40.45 71.9 2
14:19:06 2024-01-25 818477 808400 196580 192941 329938 336983 365366 363861 215132 210065 270698 276907 322011 321934 5655770 6063979 7970361 7672168 1311490 1355762 277586 245804 270608 271476 315061 309479 297115 297743 202667 203931 756800 713346 1614565 1604432 386535 385376 558019 559321 697223 678750 678489 687142 701647 708396 659375 736842 2072814 2182429 1296556 1063416 623503 614571 725460 723435 735945 743646 737181 749090 855232 847356 6159807 6311812 40.45 71.9 2
14:19:07 2024-01-25 807264 809340 196188 192806 329934 336818 367606 364116 214831 209737 272877 274521 322011 323403 5653038 6077017 7915950 7664343 1304018 1355725 278078 245937 270355 273647 319430 306113 297757 297491 201653 204681 787999 722055 1632716 1602153 387743 382660 550086 561691 691969 672759 682495 683870 694151 715174 663600 732858 2058926 2164015 1288074 1081962 625281 611894 731306 726664 733592 743986 742158 744351 853039 854815 6111928 6321067 40.45 71.9 2
14:19:08 2024-01-25 811828 808390 196580 192502 331439 336563 367053 363268 215027 209772 270734 275531 321333 324496 5655770 6081371 7908482 7682252 1313364 1362548 278239 246493 270428 270768 318528 309115 295906 300311 200985 203965 762288 712080 1611003 1600842 387194 383036 550050 556164 696200 676746 681238 689437 702326 707396 662404 739093 2068198 2176307 1284476 1063416 627066 616315 726761 726664 736193 738242 736906 748763 853002 847392 6122751 6325582 40.45 71.9 2
14:19:09 2024-01-25 814190 808157 196576 192502 330836 336547 365366 363089 210110 209556 270734 275531 321297 320473 5665149 6090281 7919757 7682340 1307747 1352694 280027 245404 270428 270509 316013 309042 296919 296942 201794 203822 769533 721301 1614559 1595342 387194 382823 554726 560371 691969 674773 682532 682445 694115 708143 660419 730667 2057463 2160948 1277473 1075850 621732 610488 729952 721828 729537 747348 737930 744286 857269 852295 6111928 6335890 40.45 71.9 2
14:19:10 2024-01-25 807260 808973 196296 192506 328871 335614 367606 362146 214656 209772 270698 275163 321261 322423 5661108 6072870 7923661 7668969 1303778 1350434 278863 245839 268909 269894 315843 308098 295726 297780 200040 204108 764772 714882 1632671 1595342 386097 383201 551751 554521 692615 672473 679301 687936 698151 707396 663344 736067 2058926 2182429 1269939 1064932 625281 614099 724704 727695 735945 738598 736686 746408 846770 848155 6131698 6345262 40.45 71.9 2
14:19:12 2024-01-25 817513 808728 196158 191931 328906 337771 363180 361046 215097 208902 270662 275273 321297 324450 5665149 6116545 7951857 7682850 1311401 1356480 278916 244837 270572 269379 315061 306617 294896 297780 201160 202968 759877 715136 1600523 1603123 386919 382930 555729 557455 690008 674846 682011 681867 694187 707112 654583 728484 2058926 2147124 1296556 1072741 619967 612797 728862 719509 729117 739391 733966 739917 858038 847465 6143784 6340738 40.45 71.9 2
14:19:13 2024-01-25 806118 806989 196029 191598 328871 336580 365110 360974 214356 209082 270173 275197 320361 322387 5682771 6046796 7829522 7646592 1300197 1352620 276839 245012 270054 268864 316048 306581 295182 295805 200040 203537 766359 717183 1623277 1595342 387743 382660 552032 556237 689519 671520 681491 683870 695410 708143 662404 726347 2056001 2160948 1288074 1075888 625281 610093 728862 726703 728074 739391 737806 739843 845538 854175 6098791 6349791 40.45 71.9 2
14:19:14 2024-01-25 815377 807255 196300 191257 330567 336580 363180 362110 214621 208838 270410 277929 320041 324985 5667875 6094601 7934641 7681546 1309495 1355725 277494 245083 268873 269825 315843 307795 294282 297635 200040 203537 765413 711065 1612355 1599878 385551 381891 550086 554130 693178 672284 679301 685918 699210 703309 658478 732858 2065261 2173222 1280322 1061633 623503 614136 724191 722412 733881 735957 732885 743845 849879 848155 6139219 6330139 40.45 71.9 2
14:19:15 2024-01-25 816078 806945 195887 191896 327914 337625 366645 360794 211918 208908 270482 276760 320894 323144 5678746 6109375 7940373 7695803 1305927 1355762 277442 244329 269739 269004 315600 306545 296919 295749 201289 202968 769533 720268 1627839 1595342 385551 381042 550086 557849 688055 672473 679969 680461 695247 708896 656509 728484 2054386 2162615 1271112 1075850 619967 607368 724704 720225 728816 739463 735623 739991 849915 847356 6125857 6329899 40.45 71.9 2
14:19:16 2024-01-25 807137 809395 195776 191652 329110 336471 366323 360902 211396 210037 270252 276566 320597 322160 5680328 6072885 7884186 7656079 1288935 1351811 276922 244294 268873 269825 315843 306221 293962 296553 200040 202968 769533 721446 1612246 1586122 383265 382119 550580 558281 691112 669108 677371 681867 693246 703174 659448 728558 2056001 2182429 1261836 1065820 621732 607368 721176 721318 730296 735023 735642 744286 843871 847556 6131509 6365922 40.45 71.9 2
14:19:17 2024-01-25 820923 810691 195334 191752 327737 336161 366163 364080 211030 208687 270698 275211 320325 321182 5683906 6126191 7972022 7685440 1319007 1358140 276644 244259 269667 268116 315843 306509 295405 296942 199727 202790 769533 711814 1627892 1609124 386371 381042 552143 553541 687045 673317 679301 680732 694187 708896 654121 729718 2058926 2145601 1294860 1069691 621732 611029 725731 718156 728602 741960 731807 737709 851758 848155 6151571 6357879 40.45 71.9 2
14:19:18 2024-01-25 809564 809270 195750 190950 327870 333870 363180 361010 211622 208443 270065 275133 319286 321934 5689224 6081252 7846431 7653415 1285445 1353803 277884 245072 269703 268151 315398 308352 293066 296942 199692 202708 767946 719753 1590551 1586122 385278 382119 550153 556200 689519 669108 678489 682868 693210 703345 656582 725721 2049653 2159109 1285954 1069691 622617 607404 724191 721864 725722 737883 735687 740695 846341 847900 6098715 6343646 40.45 71.9 2
14:19:19 2024-01-25 817425 807250 195171 191257 328673 337112 364870 361010 214436 208396 268549 276689 319781 320177 5675802 6134470 7992303 7713556 1325573 1353766 276644 244670 268011 268151 315843 305539 295781 296733 199727 202649 769533 707751 1613179 1607982 385551 378862 550580 553148 686037 671520 676298 678805 694187 703417 653622 727451 2056001 2154808 1285954 1068930 619516 611029 724736 719324 731928 740837 729933 740770 850480 845506 6150374 6350103 40.45 71.9 2
14:19:20 2024-01-25 811762 808728 195750 190488 327950 333870 364009 360902 211536 207677 269793 276126 318874 324450 5683906 6091349 7850533 7666419 1286360 1352620 278080 243134 269288 268185 314954 306545 293244 296524 199379 202330 767946 720268 1591021 1585614 384460 382119 549764 556200 690008 669108 680753 681867 692194 702778 656545 725205 2053082 2160948 1283834 1071026 623028 608810 723743 722580 724548 735547 732737 739149 843688 848155 6098791 6354935 40.45 71.9 2
14:19:21 2024-01-25 815957 809378 194549 191261 325643 335868 363144 361010 210806 209048 268927 275018 319357 321280 5689224 6160615 8001628 7713556 1322775 1359910 275762 243578 268459 267708 315843 305539 294040 295333 199240 202473 769533 709778 1613923 1609210 385551 378862 550580 551973 685067 669619 675301 678768 693885 703417 655066 726347 2060822 2157784 1285954 1069498 619478 610810 724773 719398 730889 738598 727856 737153 846807 847398 6142225 6359170 40.45 71.9 2
14:19:22 2024-01-25 811911 807022 195166 190488 327155 333870 363180 360684 214436 207746 268963 275134 318839 320508 5693285 6081901 7857769 7662789 1285407 1350583 276644 242726 268909 267929 314402 306509 293351 296107 199344 201660 766359 719238 1605150 1586122 383844 381042 548986 554521 687785 667652 679301 682666 691964 704279 657752 724640 2050568 2160890 1277473 1072861 622138 608415 721523 719716 723120 730449 734112 737083 841375 846957 6113332 6347338 40.45 71.9 2
14:19:23 2024-01-25 816537 807255 194238 191257 325871 335832 364394 361010 210806 208721 268136 274825 319357 321280 5685168 6161224 7992303 7684551 1322737 1352620 274954 244259 266777 272327 315843 304573 293834 295169 198754 201660 767946 707751 1613690 1607982 384115 378487 549764 551191 685664 668342 676927 677109 696122 703201 654027 727716 2052029 2151754 1281714 1066269 617714 608819 723706 715403 728299 735023 726820 737046 846266 838451 6132820 6339265 40.45 71.9 2
14:19:24 2024-01-25 809898 807017 194278 189493 325941 333328 364613 358804 210806 207533 268100 279789 317467 320437 5694533 6085583 7857693 7651527 1281680 1352694 277494 242016 268047 266593 313741 305180 292458 295620 198754 202072 766359 719753 1595935 1583873 382581 378610 548804 555867 688958 667506 675227 680622 690004 700271 654955 724615 2049653 2163625 1279593 1063416 619037 604331 718622 718268 724694 730557 735085 736626 842640 838487 6116822 6354634 40.45 71.9 2
14:19:25 2024-01-25 815192 807255 193905 190694 325380 333870 363841 360720 209597 208721 268513 274949 319357 321317 5694533 6154060 8008613 7706661 1320922 1352291 275833 243508 265958 272363 315577 304109 294040 293948 198754 201204 767946 709778 1633954 1611412 383082 377509 549764 550227 684690 668452 673830 674754 695247 703309 653210 727753 2055493 2154808 1281714 1067973 616834 607404 719642 716454 728816 735023 727856 737232 843117 838415 6151631 6348371 40.45 71.9 2
14:19:26 2024-01-25 807136 807250 194862 189463 326926 333328 362918 360430 210806 207065 268585 275211 318357 322612 5694533 6101111 7857693 7651602 1287277 1352694 276608 242557 268873 272291 313747 306221 292210 294918 200601 201520 787999 714882 1638999 1597429 383119 378646 545672 552756 682058 663741 677098 679511 690132 701223 653622 719338 2049108 2150193 1279593 1070452 619930 605403 722618 719509 722572 734581 731844 734465 838925 845761 6104603 6359468 40.45 71.9 2
14:19:27 2024-01-25 815734 806754 193629 190492 324401 333906 363071 359923 209248 207781 267312 274441 319098 320825 5694533 6166074 8008613 7706623 1315247 1348699 275935 245072 265710 269778 314811 305464 293244 294091 198650 201579 766359 707751 1625270 1604561 380960 376519 547435 549265 682022 666672 669358 672813 693932 702289 651288 726755 2049653 2154537 1281714 1063416 615079 603879 718622 713307 727783 733919 725382 737232 846266 841599 6156638 6348371 40.45 71.9 2
14:19:28 2024-01-25 807264 808390 194242 189424 325932 332283 364098 359887 210218 206421 268136 274825 317396 320473 5694533 6082895 7846431 7660077 1292625 1352694 275426 242656 267904 267664 314989 308404 291427 295441 198409 200993 764772 717183 1615417 1594940 382650 378754 545396 551973 682675 666059 675818 678805 685210 698689 655066 718245 2043836 2150230 1277473 1068170 619037 605403 719642 718488 718351 727927 728586 732825 836484 843267 6103166 6356435 40.45 71.9 2
14:19:29 2024-01-25 817498 807246 193900 189489 324925 333798 360668 360430 209597 206490 267312 275211 317432 320825 5694753 6128395 8008613 7734996 1309541 1353873 275391 242622 266599 269460 312059 306047 292494 292480 200318 200154 765413 709778 1619517 1595342 380410 378646 549764 550410 686110 667689 669087 674827 689195 694403 647466 725721 2052810 2160948 1279593 1054268 613596 606262 713512 711182 724694 730377 725786 735545 845068 837262 6188684 6354634 40.45 71.9 2
14:19:30 2024-01-25 804973 807067 193424 190355 324627 331780 364613 358768 209562 206455 268100 271936 318393 322376 5703898 6116588 7944226 7706698 1302057 1352291 275568 242016 266367 268723 315404 304561 292423 294305 197548 200713 760011 717452 1598350 1593080 382110 375954 544205 551973 680815 661760 673312 674827 684908 700236 654601 719338 2040381 2145601 1251248 1071978 617714 603655 719642 717470 722572 730449 728659 731747 836484 838487 6114675 6368834 40.45 71.9 2
14:19:31 2024-01-25 816074 807255 193463 189459 324401 333870 361028 359851 209562 207065 266902 274949 317396 320371 5695017 6169277 8008500 7728779 1315437 1352582 275304 241981 265072 266559 313441 303467 292869 293096 198374 200817 791276 712080 1636611 1602153 380140 375319 547435 548319 681985 665693 670002 673446 689086 698332 647393 725684 2049653 2154808 1277473 1060392 613331 604761 715536 711109 726751 730449 726820 736558 843834 837817 6178672 6348371 40.45 71.9 2
14:19:33 2024-01-25 806562 809546 193563 189394 325835 331242 362847 358732 209527 206421 268513 272472 317114 322281 5716476 6142971 7889723 7683127 1296490 1351545 274635 243693 265887 267548 314919 302687 290648 294233 197444 200363 786360 715136 1607872 1592409 381462 377014 544105 550374 680815 662326 673275 676261 688051 700307 653210 718465 2040381 2148648 1275353 1068170 617714 603655 719642 716925 719596 727855 727479 730079 837072 838343 6113332 6368548 40.45 71.9 2
14:19:34 2024-01-25 815377 808914 192918 189429 324983 333256 360992 358481 209067 208083 267027 273165 317255 319211 5707044 6161074 8043141 7733559 1318075 1350371 274463 241981 263855 267771 313449 302652 291978 292197 197513 200328 764772 707245 1625606 1604561 378637 375020 545781 546239 680815 663705 670002 672491 690352 699318 647429 723548 2048197 2151754 1275353 1062316 613331 605367 715536 710104 724694 730413 723613 732788 841375 837854 6164831 6368548 40.45 71.9 2
14:19:35 2024-01-25 807177 807200 193584 189217 327174 331493 362926 356472 209422 206352 267063 274843 317220 321133 5712042 6124898 7891496 7694296 1281599 1350371 275533 243187 265515 267771 311475 303610 290542 294348 197479 200188 763185 717183 1612380 1581386 378524 376448 541072 550410 683756 662326 671434 674754 684094 692270 648382 718208 2043285 2164152 1278019 1060232 614204 598340 712935 712189 719596 726025 728032 733868 837072 837817 6159807 6372273 40.45 71.9 2
14:19:36 2024-01-25 815352 809546 192839 189321 324821 331565 360524 359671 208700 206317 267277 271866 317361 320335 5710819 6174671 8001628 7701078 1321832 1352545 272754 246501 265515 266914 313485 304129 290648 292445 197444 200014 763185 707751 1605397 1604561 378673 374195 544205 545467 678888 663200 670682 672491 685210 699812 647393 719301 2047924 2145696 1284476 1063416 613331 605403 717567 710104 722572 730377 719366 730597 838961 838446 6178963 6386473 40.45 71.9 2
14:19:37 2024-01-25 809295 811220 193554 189239 327283 330741 363035 358156 209562 205744 267027 273462 316369 321280 5725908 6092107 7889810 7690925 1283428 1352291 275304 242325 265550 267736 311078 303646 290339 294348 197444 200049 763185 717183 1605159 1582509 378524 376483 541108 551191 683023 663266 671434 674754 683861 693246 647466 720665 2043285 2157868 1249171 1060232 614204 602700 712430 712189 718576 727569 728893 735063 836815 839381 6133909 6398750 40.45 71.9 2
14:19:38 2024-01-25 816479 808963 192648 189424 324749 331996 360776 358156 208513 207677 266421 272157 318216 320335 5695433 6170840 8010954 7728440 1315253 1348625 272980 246567 266110 266691 312898 302652 290648 291964 198629 199700 763185 706740 1602838 1604561 380680 373598 541108 543856 678617 662796 668062 671062 685137 698332 646173 719264 2045288 2142561 1275353 1063416 612459 604975 715536 711655 723696 733251 721534 731920 839451 836452 6176199 6365922 40.45 71.9 2
14:19:39 2024-01-25 808877 806981 192878 188600 325019 329742 360920 358052 209422 205744 266163 273341 316369 320825 5721144 6117894 7912242 7700304 1283428 1346542 275340 242325 264666 267736 311042 304598 289510 291935 198629 199700 761598 717183 1594711 1581386 378252 375883 543719 549947 682749 661388 668715 672777 682090 691747 646935 717953 2040381 2148648 1300483 1063264 613596 602187 713418 712815 716976 725372 727744 732566 834520 838376 6144367 6385009 40.55 71.9 2
14:19:40 2024-01-25 815352 808400 192859 189282 324754 331744 360884 356614 208223 206490 265976 271866 316882 319095 5703599 6162001 8010954 7719061 1314279 1348662 271922 242325 265293 265874 312059 302191 290633 291964 198629 199075 761003 706740 1606737 1604561 379870 373039 541036 540761 676931 661857 667076 670587 688051 694403 644545 717153 2045578 2151017 1271112 1058345 610971 603976 713455 709134 723182 731183 721448 728526 837703 834373 6179363 6380324 40.45 71.9 2
14:19:41 2024-01-25 807264 806686 192953 187907 325001 329706 360956 356614 208909 205071 266385 272698 315793 321280 5703599 6092144 7884186 7681546 1283192 1346542 274463 241984 265479 266691 310171 304598 289325 291308 198489 199110 803723 714882 1601058 1585850 380680 374230 541412 546661 678888 659677 671913 672266 684130 697109 651376 717042 2039796 2147107 1268992 1068735 615524 599405 716440 711109 717558 723700 726781 727646 831608 837854 6131509 6377927 40.45 71.9 2
14:19:42 2024-01-25 817682 807246 192305 188795 324033 331780 360848 357653 208223 206386 265568 272507 316404 317086 5722629 6199242 8034988 7751059 1313359 1350371 273206 243187 263047 267583 311586 301732 290648 290564 198593 199075 784721 709778 1614941 1595342 377451 373932 541108 545467 680332 664097 666377 671675 685959 693173 644820 721029 2047613 2157821 1273232 1049339 608916 601414 711248 708019 719596 727132 718819 732788 843220 832457 6216402 6377927 40.45 71.9 2
14:19:43 2024-01-25 806118 806981 192305 188194 325019 329173 360992 356543 208223 205779 267778 271227 316397 321280 5722629 6114930 7897259 7675052 1294639 1349412 273171 242325 265479 265280 311550 302404 288378 291787 198070 199353 783083 713857 1607686 1590632 380140 376209 541265 546700 677780 658364 671397 673446 682909 694954 650450 715181 2034553 2139428 1265016 1069498 613671 594902 715536 710607 717883 728538 725270 725688 829845 836634 6128442 6396684 40.45 71.9 2
14:19:44 2024-01-25 816263 807255 191739 188207 323541 331242 359761 356578 208044 205744 264789 272281 315486 318273 5726712 6217167 8020279 7741672 1320922 1350098 271507 246357 263600 265687 312059 302692 290388 290670 198070 198763 786360 706702 1637470 1608844 379330 374085 542912 544321 677367 661971 666377 667451 687077 694295 645388 718167 2046157 2145601 1245018 1053867 610689 601447 710422 706235 719912 726060 719881 728489 835857 829293 6179584 6377927 40.45 71.9 2
14:19:45 2024-01-25 807137 808702 192171 187613 325019 328711 360594 355472 208305 204468 266421 271451 314905 320825 5720014 6105229 7887914 7690925 1285407 1347814 272372 241322 263890 265280 309665 304598 291106 291131 198314 199235 797684 711814 1632124 1590405 380140 375145 540536 546645 674873 656541 669526 671538 684686 693246 645456 711669 2032726 2143864 1266872 1063416 612459 597744 713439 710289 713467 721435 722585 725688 828600 834166 6122207 6382750 40.45 71.9 2
14:19:46 2024-01-25 815957 807246 191695 188173 323050 330706 359219 356543 207575 205567 265125 272438 315451 317412 5726712 6199242 8029604 7737819 1324858 1346542 271331 242657 265837 265404 311774 302117 291234 290529 198070 198625 784721 706740 1624169 1604561 378255 373556 542180 543549 676885 659947 662607 665638 686105 693102 644930 717153 2040381 2145601 1268992 1053079 607891 599700 708373 705162 719596 727569 718272 727419 837072 829923 6188420 6392122 40.45 71.9 2
14:19:47 2024-01-25 807042 807250 192171 187869 324983 328445 360328 356043 208258 204786 265382 271866 313554 320006 5736084 6128395 7893538 7688237 1283192 1354548 273100 241260 263785 265546 309020 303263 290413 290529 198070 198729 759614 716159 1582715 1584956 379600 373563 539845 545046 676931 658720 668901 672014 680094 690253 645037 710081 2031109 2141006 1296151 1059251 612459 594866 711937 710289 711378 721404 719403 725688 828600 834202 6136554 6385009 40.45 71.9 2
14:19:48 2024-01-25 816537 808706 191402 188168 323010 329742 359219 355472 207540 206031 264754 271038 315451 317376 5719976 6192957 8046343 7762060 1317094 1348587 272613 242217 264674 265696 310135 303059 289528 289616 197792 199726 769533 707751 1629464 1592893 376116 374843 543833 544321 678888 660451 660153 665711 682822 689267 641138 714313 2040381 2150193 1271112 1048107 606630 599627 706368 705965 716541 721472 717508 728452 834703 829336 6226360 6378199 40.45 71.9 2
14:19:49 2024-01-25 807269 808390 191700 187613 324033 327684 360340 355472 207575 205139 266421 269899 315230 318992 5731994 6120824 7906711 7687834 1292309 1349412 271922 240966 263855 264432 312961 303232 288779 290564 197514 198452 760011 713346 1604911 1586122 378524 371923 538319 544321 673651 654651 668062 670587 676196 691747 644769 710081 2031109 2137910 1291820 1063997 610971 595942 711351 709282 711378 721435 719439 723516 826190 829437 6132170 6384895 40.45 71.9 2
14:19:50 2024-01-25 815377 806112 191096 187570 322067 329706 358392 356007 206964 205071 263908 271866 313992 315554 5726220 6222467 8054669 7751130 1309655 1348322 271711 241573 264337 266095 308297 300324 290992 289550 197514 197797 763185 707751 1593368 1593080 375016 373029 541412 544321 676968 659480 659919 664662 680094 685390 639742 713731 2040107 2148648 1268992 1046544 606198 594636 705368 702102 715527 721404 716487 727663 834703 827580 6226360 6387306 40.45 71.9 2
14:19:51 2024-01-25 804705 810294 191402 187877 324033 327419 360304 354370 206929 204928 265604 269989 313554 319102 5745986 6127220 7899049 7690925 1291701 1346542 271507 240610 263749 263623 309665 302551 288779 290361 197236 197591 792687 711065 1593407 1586122 378255 371888 538319 544321 672456 654152 667076 669601 675930 689211 645388 710044 2028224 2133367 1289654 1063514 610269 596235 711937 708276 712926 721508 719403 721388 827879 829401 6124068 6396684 40.45 71.9 2
14:19:52 2024-01-25 814219 806103 191100 187025 322031 329475 357600 355472 207622 206598 266117 271397 314361 315410 5735341 6197461 8046785 7741458 1318998 1346542 271317 241644 263591 264468 310135 301166 288921 289277 197514 197797 784721 707751 1603292 1595342 375318 371977 540609 541243 672968 658045 661644 663182 681572 689267 640195 716422 2038931 2142561 1266872 1050346 605336 595979 705368 702066 717558 721363 716487 727795 834703 826339 6216590 6384895 40.45 71.9 2
14:19:54 2024-01-25 804973 807246 191096 187412 323709 329550 360330 354796 206826 204399 265497 269627 314361 319823 5740178 6139124 7906605 7700027 1290778 1349412 271507 240895 263820 263588 309197 300605 288996 290158 196959 197797 792687 712588 1599290 1585614 377987 371627 537559 543549 671982 649024 666092 669601 676160 688243 644930 708498 2029665 2131855 1262631 1063416 610175 596235 710422 708276 711342 721444 718856 720876 827292 829365 6141589 6399283 40.45 71.9 2
14:19:55 2024-01-25 816423 808253 192031 186337 323920 330287 357457 355865 206757 204968 265019 271241 315285 319357 5741067 6153290 8043171 7745396 1307747 1346542 271093 240859 267752 265280 307760 300993 287975 288400 197514 197371 764772 707751 1592854 1590632 374185 373029 540609 542779 676931 658547 661174 665204 676196 685354 638313 712211 2040381 2150230 1271112 1046544 604719 594866 704334 702102 714477 717097 713870 726722 829809 825137 6192481 6395892 40.45 71.9 2
14:19:56 2024-01-25 808413 808963 190356 187775 320883 329586 359617 353308 206895 204468 263943 269509 314396 315518 5740178 6175396 7908482 7684551 1292793 1347889 271317 240486 267752 262817 310633 302630 288779 290431 196406 197832 791021 711814 1602474 1586122 377451 371977 535969 542779 670669 653132 663584 665675 676088 689211 644016 709541 2025344 2130392 1262631 1065063 606556 594513 709415 705199 709261 721399 718819 719269 826190 829704 6159807 6393001 40.45 71.9 2
14:19:57 2024-01-25 814078 807182 191363 186242 322728 327419 359050 357545 206895 204434 263908 270814 312577 318383 5745456 6183321 8038930 7761894 1311490 1350371 270679 240317 263219 264432 308297 301166 287975 288540 196821 197008 783083 707751 1593731 1590140 374149 369884 539845 542010 672931 656613 658826 663284 676124 685354 637375 712174 2037483 2142561 1264751 1048070 604045 596235 702308 700011 711378 722517 715301 727016 832087 825467 6233270 6396684 40.45 71.9 2
14:19:58 2024-01-25 804973 808764 191119 186706 323010 328423 358714 353838 206716 204365 264014 268571 313266 319357 5742530 6120824 7899049 7700304 1288935 1346542 270714 240148 262977 262782 308226 301905 287931 289550 196406 197336 792687 710795 1606191 1584997 376383 372766 536348 542010 671621 653132 664129 666653 675100 689267 643104 709289 2026783 2130308 1260511 1062659 608436 595135 710312 707072 712396 719692 720068 721511 825352 829813 6142225 6403225 40.45 71.9 2
14:19:59 2024-01-25 816537 807250 190495 186401 321929 328711 356489 353874 206538 204434 263539 271678 313266 315554 5742530 6195356 8048255 7756576 1320922 1344596 270490 240895 261702 263623 309232 300740 288865 288400 196406 197179 783083 706740 1613370 1598742 374185 369884 538319 539602 671621 654651 658826 662344 676160 685390 638313 713261 2034590 2145394 1262631 1050740 604045 594074 704697 701069 715343 723724 714192 726722 831608 820424 6226360 6384705 40.45 71.9 2
14:20:00 2024-01-25 806654 802405 191092 186697 323041 327727 358703 353343 206573 208894 265161 268536 313266 318383 5746625 6138439 7899049 7694812 1290778 1347128 269925 240148 263012 262380 308261 301805 287931 288943 196406 197145 755250 711573 1593665 1586122 376383 371977 535141 542010 671145 652669 662879 665675 676963 689267 642774 708953 2029554 2130043 1258390 1065691 604608 592578 708336 704062 709872 721327 716709 719306 827842 827544 6178384 6401494 40.45 71.9 2
14:20:01 2024-01-25 811602 807190 191096 187549 322787 328423 356525 354406 206286 203867 263943 269766 312542 318383 5754828 6183172 8059730 7760498 1307747 1346542 269820 239944 261738 264027 307295 301166 288779 288137 196406 196973 792687 707751 1592520 1590632 372756 369884 538319 540440 671982 654687 657520 662124 678393 685995 638399 710582 2039181 2148562 1262631 1047645 603187 596199 701202 701069 712396 718478 710109 725135 828564 825467 6253321 6396684 40.45 71.9 2
14:20:02 2024-01-25 804838 808973 190096 186663 320279 328191 358643 355026 206538 209116 263688 268281 313450 315482 5749557 6192684 7923534 7700304 1290778 1340829 269820 239909 263964 261944 308900 300413 287526 288943 196024 197145 791021 711304 1595511 1586122 376383 369848 535235 540912 670474 650990 664005 665642 676302 685210 640955 707944 2024713 2124173 1280992 1060157 608530 592687 707871 703060 709369 720366 718418 718432 824257 828750 6142225 6412891 40.45 71.9 2
14:20:03 2024-01-25 814215 806112 190426 185792 320740 327154 358034 353272 206217 208787 263100 270178 312507 315518 5744773 6196402 8052523 7756576 1320922 1349412 268964 240486 261702 262782 308226 299034 288779 287927 196371 196530 756837 703718 1621521 1603821 374386 369632 536545 537786 669573 654486 657594 661222 680254 685318 636402 710118 2035629 2137910 1260511 1046918 599438 595887 702697 699083 712889 719190 712239 723002 829809 820315 6197348 6401494 40.45 71.9 2
14:20:04 2024-01-25 808413 808706 190721 185497 322262 327727 357564 353272 206584 205151 263908 269731 312542 317861 5758936 6146993 7917886 7709683 1280685 1346505 270644 238963 263964 262747 306331 300874 287729 290399 196121 198300 758622 711304 1631515 1585887 375704 369632 535235 540220 668552 651247 662587 664226 674978 685065 641102 708130 2024713 2128531 1254150 1062659 601142 590942 705368 701069 708364 720244 717508 718175 825535 825101 6183682 6410866 40.45 71.9 2
14:20:05 2024-01-25 811911 806112 190426 189980 321025 328655 355419 353838 206039 208751 263100 269955 312037 315374 5762070 6190549 8043065 7745396 1302057 1345476 269374 239369 261414 263123 308153 300619 288836 288766 196264 196120 766359 705355 1612806 1590405 373262 369884 538319 538005 673529 656813 658752 663284 677922 679234 634528 708953 2033999 2142561 1268992 1043278 602927 595355 701202 701069 710376 712422 708024 719269 826706 820315 6192844 6396684 40.45 71.9 2
14:20:06 2024-01-25 806422 807246 189261 185821 319794 327727 358378 354024 206039 208716 263100 266839 313484 315158 5749557 6171505 7921594 7700027 1290522 1349659 270833 239192 263854 261439 309219 301020 286692 290513 195571 196427 771612 709778 1595813 1585614 374980 369560 534513 538766 668772 650325 660443 666115 674464 685282 638313 705003 2021836 2124173 1256270 1058495 606273 591014 706368 701497 707862 718478 715978 716389 820076 826923 6142225 6406063 40.45 71.9 2
14:20:07 2024-01-25 815377 806984 189265 186242 319530 328655 355419 354775 205908 209045 264054 268536 314624 314451 5749557 6233157 8046785 7779405 1318075 1346856 270452 239411 261414 261839 309875 299324 287841 288766 195612 196071 779805 705861 1622221 1599878 371859 368369 536757 538150 667789 652669 654872 658492 677922 683282 636175 709001 2028224 2133367 1258390 1048033 599696 590651 701202 697067 710264 718478 710146 719269 827879 820807 6197348 6406063 40.45 71.9 2
14:20:08 2024-01-25 804964 807246 189866 189945 320764 327265 355918 354524 206217 204576 268602 269475 311603 315518 5744698 6144559 7918045 7719320 1283390 1346819 270833 237856 263964 261179 308225 299952 286633 288137 195404 196188 789356 709778 1638236 1586122 374149 369740 533377 537968 667520 647497 660703 663284 672488 684281 638044 705040 2020399 2125657 1278826 1062384 602330 585888 703799 700075 706359 716833 714378 716389 823091 820351 6175436 6394382 40.45 71.9 2
14:20:09 2024-01-25 810649 806103 190126 189599 321016 326803 354317 353272 205576 208533 268638 268911 311603 315554 5759814 6203595 8070404 7773196 1306813 1343294 268999 239050 260974 262782 306331 299783 288373 288359 195607 195848 756837 706740 1611080 1586122 369623 368664 535897 537968 669720 653132 654099 658492 674941 679234 634823 708130 2030835 2139428 1260511 1044021 598477 592305 698684 697031 708364 712386 709205 719306 826706 819647 6249662 6406063 40.45 71.9 2
14:20:10 2024-01-25 804973 807190 189827 189812 320990 326803 355918 354024 205862 204290 263100 268502 311568 317376 5783099 6172358 7912294 7712999 1292814 1346930 268964 237891 263591 261039 306296 300704 286244 287090 195130 195916 789356 707751 1622292 1583873 373848 368369 533484 538005 664816 647461 660233 661875 673988 685318 637338 705003 2021836 2124136 1252030 1060392 603187 585888 704334 700797 706359 717971 713833 715334 820076 820122 6147239 6415442 40.45 71.9 2
14:20:11 2024-01-25 814771 806112 189265 189976 318825 328191 355099 354024 205542 205333 263800 269899 314074 314678 5773071 6243710 8065208 7784583 1316785 1346505 268555 238593 259982 261944 306721 297568 287729 288359 195165 195305 779805 706740 1606924 1594026 369623 367226 532058 531747 669246 651283 651945 656595 674464 680261 635452 709177 2026783 2133330 1256270 1044490 599084 585672 698189 695023 709369 716185 709205 719232 826706 818453 6225834 6394382 40.45 71.9 2
14:20:12 2024-01-25 804125 807255 189235 189980 319770 324604 358541 353807 205942 205151 265364 266770 313704 317195 5763638 6129531 7921594 7706698 1288935 1340829 268181 237891 263219 260347 305869 300243 286280 288622 194993 195882 787690 707751 1599975 1584997 374594 367520 532244 537208 663805 646510 657779 660433 671029 683282 636402 703465 2020399 2120988 1245669 1057343 599864 588409 701202 697031 702226 718478 712782 716389 820693 824518 6188684 6415442 40.45 71.9 2
14:20:14 2024-01-25 814088 807195 190092 186875 320361 324712 357021 355026 205405 205295 263945 268107 313192 315518 5760090 6179697 8061875 7767656 1309579 1340829 268146 237891 259946 261144 305869 297892 287122 287954 195165 195271 792895 706740 1627502 1590632 371144 366453 532058 534792 665866 650786 650985 656559 672488 681645 632952 708130 2028224 2132885 1258390 1041156 599010 590561 697200 695023 706359 712278 707188 718175 824331 816073 6233043 6421739 40.45 71.9 2
14:20:15 2024-01-25 802497 807182 188961 187164 318392 326888 356311 351853 205365 204864 264464 266029 313340 315194 5769487 6197499 7933153 7713556 1283192 1342580 268146 237820 261702 260131 306829 297315 285370 288563 194821 195339 748901 707751 1592980 1584997 372720 366968 531491 536341 664309 647192 657816 659965 667146 682285 635468 704229 2018964 2119484 1259335 1057343 600016 587900 701202 697067 702226 717464 713016 716389 820693 823279 6202820 6424095 40.45 71.8 2
14:20:16 2024-01-25 814040 805966 189161 186635 319759 326803 353750 354024 204938 205009 264355 268876 312420 315188 5773573 6215256 8059454 7765955 1317152 1339877 266589 238593 260750 260780 308202 297892 287122 287954 195238 195271 791021 702715 1609204 1595342 369695 366453 531986 535101 663878 649405 651982 656290 674978 681290 633887 708130 2024805 2130208 1283157 1045475 599220 589275 698908 694531 709369 716452 709018 719783 825008 818272 6233232 6429195 40.45 71.9 2
14:20:17 2024-01-25 806118 807255 189230 189608 320357 326767 355383 352033 205896 204290 264164 268363 312420 317100 5773573 6171642 7917439 7739852 1279530 1345016 269632 237452 260786 261842 306397 299324 285405 287954 194513 195271 752075 714348 1593830 1572140 370880 368405 532244 539333 669246 647497 654946 660470 669715 679935 634823 698802 2021836 2128697 1280992 1048107 599327 587900 699898 698788 704377 713412 712244 715694 818611 820697 6178672 6413649 40.45 71.9 2
14:20:18 2024-01-25 813919 806679 188044 189812 317128 324604 356769 351997 204268 208533 263682 266619 311603 313531 5769456 6194438 8066637 7751059 1304998 1346505 267332 237452 261594 259553 306829 297568 286043 287859 194513 195271 778167 703718 1587068 1595342 371859 366453 533377 535101 661933 651283 653870 656559 674978 681290 634373 708130 2025307 2124173 1252030 1052993 600515 593771 700668 694804 708327 716307 707809 715657 823345 818381 6226493 6420238 40.45 71.9 2
14:20:19 2024-01-25 807137 807182 189192 186113 319082 324857 354352 351997 205820 204004 263868 268315 312420 315410 5769456 6189850 7939798 7728779 1280444 1341199 268964 237488 259982 261144 306397 297604 285405 287751 194513 194967 752075 711814 1597604 1572140 370354 368111 532244 537208 667826 645561 653870 660145 668767 676376 634823 701162 2023361 2129851 1254150 1052553 602439 589992 701358 698936 701156 710166 707522 713192 816416 820588 6164831 6424821 40.45 71.8 2
14:20:20 2024-01-25 811911 806103 188006 187164 316871 324532 354281 352033 204092 204864 263682 266619 313079 313460 5769456 6199303 8033819 7750945 1296602 1345513 268181 236388 261374 259950 306829 297532 285503 286709 195165 198373 789356 703839 1597998 1595342 369731 365317 532244 534342 662427 649369 652907 654633 674960 683465 632659 703854 2024052 2123801 1252030 1049261 598583 585852 697200 692950 707360 716449 708700 716389 823091 811446 6228770 6424821 40.45 71.9 2
14:20:21 2024-01-25 807137 806099 188903 185592 318828 324821 354872 351997 204904 203078 264091 266908 312420 315158 5777870 6171178 7930946 7728163 1279718 1336990 268812 236719 260567 260745 305966 297604 285084 287144 194513 194967 752075 711814 1579426 1571733 370091 367556 531491 536413 669045 648488 658877 660323 671140 681608 635650 699740 2019038 2120988 1274495 1057343 599733 587068 702660 696994 702189 712422 709065 711994 818685 820807 6161036 6434199 40.45 71.9 2
14:20:22 2024-01-25 813928 807255 188475 189303 317128 326803 355007 351997 204904 204290 261792 268094 312420 313239 5778821 6251089 8048255 7764248 1312460 1340866 267802 237384 260567 259553 305869 297987 285441 287162 193934 194967 752075 701713 1627839 1597214 372996 367936 532134 535101 663367 647279 653262 655006 672781 682090 631353 706044 2024713 2129577 1252030 1041794 597305 585563 695192 693213 706359 711239 705142 717410 822509 811374 6245198 6415660 40.45 71.9 2
14:20:23 2024-01-25 807137 806683 188602 186232 318569 324821 354317 351997 204268 203078 264164 266584 312420 315446 5773619 6157554 7930946 7722928 1274243 1342617 268181 236353 260786 260347 306182 297243 285169 287144 193899 196620 786024 708399 1653933 1585887 372466 366825 529916 536623 663367 645731 655126 655006 667821 679783 634551 699665 2015428 2117981 1265832 1053581 596880 587068 699179 690921 700162 712120 707188 710086 820729 819647 6179584 6413355 40.45 71.9 2
14:20:24 2024-01-25 804701 804972 188436 186108 317128 322853 355903 351997 204268 204290 261829 266619 312420 314451 5769487 6188571 7992303 7756576 1298341 1343257 268556 237085 259982 259915 304248 297351 285120 286016 194266 195794 776528 702327 1597853 1585887 370880 367341 531831 533585 665793 645561 650254 660615 670993 674769 632020 702928 2023777 2130345 1266872 1041901 599733 586285 695229 697067 705859 706110 706183 714280 815176 811374 6188420 6420238 40.45 71.9 2
14:20:25 2024-01-25 808290 807195 188044 189338 316649 326803 354006 350899 204762 204004 263310 266399 312420 311631 5790380 6193033 8000058 7750945 1293715 1339877 269548 237206 260096 261788 306829 295502 286159 287234 193758 196201 758424 711814 1589353 1586122 369327 365317 531756 538150 663220 648873 653944 654541 666844 680130 627348 699316 2018964 2105785 1253325 1049599 597379 585924 699179 694189 702226 712314 700963 710049 818303 815805 6194233 6420238 40.45 71.9 2
14:20:26 2024-01-25 801507 804403 188044 185592 317092 324857 354281 350369 204268 204576 261756 268979 312420 315003 5773573 6209157 8003484 7762174 1297702 1344942 267660 237347 259437 260208 306469 297315 284583 287985 193387 195271 768335 706740 1614406 1585614 370354 365317 528456 533207 663609 644815 650478 655595 665898 674330 634102 699963 2014630 2128697 1249909 1047945 599010 583717 694700 694495 699170 706839 707522 713192 816368 811446 6197650 6413355 40.45 71.9 2
14:20:27 2024-01-25 809500 806103 187715 189299 316866 324857 353255 352033 203600 204004 263310 265188 312420 313019 5777590 6217834 8046343 7771042 1300265 1347358 269241 236213 260607 259415 306829 297041 284934 286302 193934 195794 761598 701825 1598460 1595342 369587 364591 530703 532829 660552 645561 651022 654077 667218 680202 629197 700935 2020399 2122631 1249909 1041653 596455 586262 696707 690885 705359 712314 705142 714007 818340 811374 6197386 6425026 40.45 71.9 2
14:20:28 2024-01-25 807260 806044 188010 185596 317128 323216 353750 349877 204302 203683 261756 266908 311982 313531 5778821 6204697 7974208 7753861 1284751 1336953 266554 236353 258382 259553 305463 296685 284263 286741 193728 198131 787690 711814 1599983 1567682 368780 365317 530058 531747 663841 640010 652332 656559 666877 674330 631089 695805 2012564 2121127 1247789 1048107 599010 586328 697200 696304 697191 708387 706183 709005 811650 817608 6178672 6425026 40.45 71.8 2
14:20:29 2024-01-25 811258 804968 187420 185588 318351 324592 352231 350935 203425 204147 261756 265188 312420 312508 5760930 6251050 8058887 7765955 1301902 1347222 268377 236153 260018 257974 304676 295990 284356 286302 193287 198131 773251 700319 1618486 1593080 370354 363896 529203 531661 660699 644613 651404 653150 667146 676376 629079 700861 2020399 2121135 1247789 1039765 594760 587072 691983 689889 702262 708134 702494 714317 818340 809553 6245198 6420238 40.45 71.9 2
14:20:30 2024-01-25 806996 806099 187459 185337 317092 323835 354757 350387 204302 203043 261720 266873 311224 315824 5790190 6181906 7932899 7741135 1275881 1341125 269970 236143 258310 259484 304534 297005 283688 285994 193251 195829 773251 710795 1581463 1576902 370354 365282 528383 534721 661489 643026 650985 653600 665825 676304 631016 697824 2010360 2111768 1280232 1051841 594114 583305 695907 690868 698180 710166 707188 708969 816097 811374 6197537 6424606 40.45 71.9 2
14:20:31 2024-01-25 809463 804963 188301 185038 317119 323763 354006 351393 204063 203365 262426 268601 311041 314050 5779865 6215218 8054859 7767625 1299193 1342078 267767 236283 258346 261302 304071 297496 284113 285134 193828 195281 753662 702439 1595467 1583634 369304 366124 529952 531708 664309 645768 649018 655558 668767 674832 632431 700291 2016862 2139428 1269351 1041794 598583 584920 691983 693931 700972 708387 708196 712142 809177 811691 6202534 6424821 40.45 71.8 2
14:20:32 2024-01-25 815957 806679 187420 185936 319106 324568 351690 350575 204166 202866 261576 267847 311768 314042 5794215 6227709 8008575 7750945 1290951 1340852 269123 235953 259109 257974 305392 295159 285980 285356 193216 195692 789356 707751 1578023 1586122 369304 364151 531831 534342 660552 645620 652797 653150 667074 676376 628235 698765 2015428 2120154 1274495 1044765 593979 587068 693950 689889 702262 709666 702457 710086 819847 811691 6235455 6432328 40.45 71.8 2
14:20:33 2024-01-25 805977 809558 189253 185526 318692 322674 356012 349662 204097 203851 261576 266277 311875 313424 5777490 6197537 7943986 7728440 1285260 1343032 268332 236153 259946 257940 305500 296335 283171 286705 193081 195692 788314 707751 1588234 1581386 370880 363605 528934 533585 658648 642079 651404 651265 665683 676304 627312 695731 2012564 2111768 1270163 1051093 593492 584957 696707 689455 697191 707067 700926 709107 819847 816152 6197348 6452204 40.45 71.8 2
14:20:34 2024-01-25 806007 804789 187612 185482 318542 322602 355976 351744 203566 203647 261648 265591 311910 315158 5796451 6233157 8008613 7750945 1299269 1343032 267731 235953 258346 257974 304142 297005 281905 285619 192911 195281 784358 702715 1589212 1582509 368257 364151 526856 530460 661489 643026 647103 654077 664885 671783 631089 699316 2012564 2137910 1250672 1043594 596455 582865 691492 691849 699170 703408 707188 710086 808606 811436 6223632 6421625 40.45 71.9 2
14:20:36 2024-01-25 816143 805916 187322 185592 317793 323799 354006 351641 202800 203365 261684 266348 311473 312253 5787072 6221570 8018749 7756576 1291871 1335968 268872 235554 258310 257940 304784 294708 284499 284485 192642 195281 778167 707245 1577470 1583873 369304 363060 530703 533585 659617 643667 652797 652879 667821 676268 626517 697824 2013996 2105785 1245669 1044765 593979 587068 694886 689889 700171 708098 701765 710437 816997 813954 6219176 6434199 40.45 71.8 2
14:20:37 2024-01-25 802691 804362 186833 184761 318687 323272 354006 347666 203883 203007 260901 267847 310530 312983 5777756 6235967 7951405 7739852 1279530 1337396 268556 235554 257515 261486 303857 296062 283163 285321 192607 195281 769973 711534 1610046 1567682 367215 364151 527637 534880 662427 642116 652332 652714 664885 674868 629161 693645 2006815 2111768 1257169 1054090 597305 582783 697374 693705 699851 710246 706499 706402 813521 816299 6174257 6434199 40.45 71.8 2
14:20:38 2024-01-25 815924 804321 186833 185333 315148 324291 351690 350580 203600 203043 260621 266399 310965 313505 5787072 6264631 8065476 7775334 1313396 1336681 266056 235589 258310 260095 305966 294422 283334 284920 192607 195281 786024 699716 1602556 1595342 368780 364453 528829 528889 658145 641786 645689 651302 665898 670332 626517 698818 2018964 2127188 1272329 1037896 594193 585980 690965 689253 700622 703228 701340 713163 817378 809363 6264478 6434199 40.45 71.9 2
14:20:39 2024-01-25 802654 806921 189124 185078 316609 322292 355007 349487 203396 202830 261720 266348 311437 314194 5796451 6193221 7930960 7723176 1276095 1341125 267767 236820 259109 257905 303182 296551 282779 285120 192303 195496 744140 707245 1632252 1580263 369304 362481 523081 532075 656714 640227 649517 649350 663136 676268 627406 693719 2013996 2111253 1267998 1050740 593033 582729 695925 687446 694964 708242 699822 707091 817525 811338 6206969 6424821 40.45 71.9 2
14:20:40 2024-01-25 805949 802625 186540 185034 315586 320901 355007 350333 202969 203043 261244 266731 310530 312472 5787072 6215218 8015115 7765955 1294639 1336953 267731 235554 258093 257974 303308 295159 283595 283617 192677 194699 756837 700319 1600239 1583634 368257 364698 529203 530049 663095 643938 645689 652678 667057 674832 632504 699590 2014727 2136265 1245669 1040342 597305 583462 689985 690921 701156 707120 705895 710012 808917 810544 6216941 6427157 40.45 71.9 2
14:20:41 2024-01-25 813373 806103 186635 185078 316005 322817 351835 349242 203883 202335 261648 266348 310965 312253 5796451 6238415 7992303 7737819 1287096 1333092 267320 234863 257515 258858 305070 294728 281834 286880 191999 195281 760141 709778 1624040 1576902 368271 363425 523009 531661 657886 641086 651179 650390 662791 674941 623638 694550 2014727 2098739 1260511 1044765 593914 585622 695888 688474 697191 707387 697889 705008 818160 811691 6206969 6424821 40.45 71.9 2
14:20:42 2024-01-25 800154 802661 188457 184487 316384 322328 351943 347142 202969 202972 260036 265188 310494 311596 5787072 6226548 7996411 7750945 1292625 1340173 266091 235425 257480 257940 304570 294744 281637 285392 191999 195144 755225 705731 1595943 1576902 366699 364932 526015 530384 660442 638199 644553 653040 662892 671709 627332 696574 2008278 2114979 1270163 1045003 595606 581048 691983 691849 695605 703300 700392 707091 809491 810694 6188104 6429610 40.45 71.9 2
14:20:43 2024-01-25 807136 804963 190983 185078 316005 323570 351943 349805 202341 202653 261428 265975 310140 311524 5787072 6230832 8033819 7784878 1292410 1335968 267731 234664 258275 260131 304106 297247 282695 283158 192642 194154 766359 704344 1590424 1594665 369304 364711 527491 528706 656952 645459 645505 648213 667312 672327 626517 698765 2016871 2117981 1272329 1035440 592756 584100 688032 685881 698675 703372 698064 708969 816368 807008 6264592 6424821 40.45 71.9 2
14:20:44 2024-01-25 801256 806103 186506 184745 315615 320829 354006 348751 203461 202653 261684 265975 310494 313239 5796451 6197725 7943986 7762582 1276095 1333092 266910 234888 258346 259730 303146 295402 281623 284236 192227 194830 766696 706368 1590576 1579981 369304 364419 525642 531065 656677 638381 649018 648854 662312 676124 627275 693153 2003291 2108215 1250672 1048070 590545 580174 691983 685845 693146 708887 699895 707091 814023 814173 6197348 6434199 40.45 71.9 2
14:20:45 2024-01-25 808719 804394 186841 184159 316101 320794 351907 349841 202935 202653 260438 264935 309554 313496 5809065 6248361 8060940 7782710 1302057 1340173 266722 235379 256439 260210 303856 294672 283043 283476 192198 194663 774684 702327 1588020 1585887 365033 363939 528456 529674 661640 643938 645652 653150 665898 667362 626887 697824 2012564 2120988 1278826 1037655 595606 583681 689008 691358 699170 702274 698867 709107 807200 807008 6216402 6436816 40.45 71.9 2
14:20:46 2024-01-25 811298 804963 191027 184487 316001 322817 350943 347666 202969 202193 260840 265975 310024 310580 5777756 6231110 8008613 7750945 1292410 1339853 267482 234758 257408 259515 303039 293694 283453 283440 192163 194663 750488 707751 1576364 1583873 367736 364453 528793 532001 655750 643482 650400 647297 665898 673783 626517 697328 2012564 2111768 1267998 1041794 590480 583631 689008 685323 700162 707387 702139 711051 814562 802432 6226360 6434199 40.45 71.9 2
14:20:47 2024-01-25 805987 804972 187172 184155 315183 320829 351943 347701 202935 201102 260840 266899 308654 313777 5796451 6213257 7959002 7750945 1273079 1338615 267624 234326 257337 259880 303552 294935 282033 284051 191831 194699 774890 708909 1589023 1576902 368257 362481 524561 528779 655713 637857 648557 647443 658096 674294 625506 691641 2003291 2104725 1278019 1044726 590499 576838 691492 683870 692841 707387 698867 705008 811613 811691 6211959 6434199 40.45 71.9 2
14:20:48 2024-01-25 807900 802625 186540 183867 315183 323130 351623 349805 202341 202370 260036 265975 308618 313239 5796451 6237293 8101004 7795648 1300084 1341383 266358 234594 256687 263049 302225 294466 282483 283427 191999 194154 755250 700319 1587159 1585887 366177 363060 528046 528889 660552 643667 644700 653150 665862 672086 625470 698455 2009705 2127188 1245669 1035896 597030 583644 688032 690868 698675 701250 700926 708602 807200 802432 6197348 6424821 40.45 71.9 2
14:20:49 2024-01-25 807116 805537 191027 184491 315524 322817 351339 346620 203209 201735 260840 266161 310024 311229 5797552 6238174 8043316 7753861 1292814 1333129 266945 234828 257663 258609 304320 292880 281940 283617 191395 194972 744140 707751 1581823 1576902 366955 363500 526856 532038 656250 641170 648557 649847 662936 672327 622865 693682 2009705 2096320 1267998 1044765 592294 584957 691983 687376 698180 707387 695870 706048 811577 809363 6207522 6438982 40.45 71.9 2
14:20:50 2024-01-25 801244 803797 191089 183968 316005 321577 351943 346341 202969 202688 260000 264935 309519 311560 5802584 6253042 7979790 7750945 1280118 1341199 267284 234466 255898 262906 302897 294908 281440 283653 191865 194154 782693 709778 1578479 1567682 365106 363939 523009 531661 660552 639321 649517 652688 661928 671346 625506 689608 2003291 2105785 1265832 1049065 594114 576874 691983 689889 694655 703408 700963 702933 808917 811691 6175436 6446323 40.45 71.9 2
14:20:51 2024-01-25 810686 802661 186540 183863 316001 321803 349429 348226 202341 202370 260438 267364 309307 313887 5801519 6272240 8057581 7784712 1309617 1339526 264216 234828 256723 258495 304106 293282 281405 283149 191395 194154 769973 699716 1602745 1589503 366177 360871 523117 522770 653790 640263 641584 647479 662936 667326 621948 693682 2012290 2119484 1252030 1033966 593136 584274 688032 687376 697191 699135 695870 706816 810065 807008 6211728 6425026 40.45 71.9 2
14:20:52 2024-01-25 804134 804394 190648 184909 315044 320865 351979 348884 202800 202302 260553 265869 310388 311524 5801368 6222677 7957379 7722485 1285260 1335058 266126 234104 257004 258062 304106 293810 280780 284162 191360 194699 772073 707751 1586693 1576902 366955 360871 522930 528925 654160 636434 645652 645506 657098 671138 622865 691660 2005390 2095410 1243548 1044765 589602 582047 691983 682831 693109 703300 695833 702397 813986 810544 6207522 6434199 40.45 71.9 2
14:20:53 2024-01-25 799703 802625 188155 184175 315820 320615 351690 347523 201647 202512 259892 265833 309852 312998 5805829 6233489 8008613 7760416 1294265 1332147 265647 234466 256508 258858 302261 295323 280087 283406 191429 194154 769973 701213 1593629 1576630 366177 362912 523818 525763 656677 636507 641363 649387 658096 667362 625506 693446 2006815 2128697 1263593 1041053 592229 576802 687059 687413 693109 699207 700926 708098 807200 807044 6230811 6437203 40.45 71.9 2
14:20:54 2024-01-25 816423 806053 187663 184311 315897 321660 351690 349099 202205 201594 260697 264789 309554 310615 5802660 6232154 8029604 7756576 1290031 1336042 267356 234139 256687 258858 301870 293846 281914 281856 192103 193883 760011 703681 1575646 1586122 367215 362645 526856 528105 652868 642116 644663 647548 663441 671138 622865 695805 2009705 2114979 1243548 1033966 589658 581604 686128 683351 695183 700684 695833 708639 811680 802324 6269166 6442771 40.45 72.0 2
14:20:55 2024-01-25 802547 805733 187663 184027 315856 320165 351762 347107 202341 201770 260036 263979 309993 313887 5797552 6179720 7927025 7728440 1272247 1333202 266464 233383 257515 258858 301802 294466 281003 283582 191395 194154 766696 705227 1598916 1576902 367215 360871 523818 528515 654160 636470 645689 645050 657597 671310 625629 689083 2003291 2095636 1263666 1043675 588818 576946 691492 681831 691080 703530 697393 700903 811650 813600 6214824 6431166 40.45 72.0 2
14:20:56 2024-01-25 801184 802626 190947 184120 316001 320829 350485 347897 202868 202017 259234 270236 308618 311524 5797276 6233157 7992303 7765955 1292625 1339433 264463 234828 255898 258858 302261 293846 280122 284051 190792 194154 745132 704723 1613706 1576902 365106 362912 523077 522770 656714 634603 642838 650343 659146 667290 623821 690638 2003291 2110270 1239308 1041794 593492 580310 689496 687936 690955 702207 699158 706806 807144 809218 6188741 6434199 40.45 72.0 2
14:20:58 2024-01-25 811602 802648 186995 184276 315524 321768 350280 346655 201748 202501 259455 264860 309554 311670 5797552 6267997 8038930 7765955 1291884 1337322 266091 233186 256687 258495 302721 293327 281104 281624 191999 193001 769973 698318 1585847 1589503 366695 360871 526015 522698 652770 638381 643020 643649 661696 667362 621984 695768 2009705 2114979 1241428 1032495 587979 582389 686128 684496 695385 702280 694659 706979 811791 805928 6263564 6435586 40.45 72.0 2
14:20:59 2024-01-25 800270 804366 190715 183699 315996 319716 351907 346620 202341 201418 260840 264789 308429 311560 5787243 6188872 7943986 7728440 1272394 1329356 265276 233383 256723 258097 301343 293846 279696 282718 190792 193612 766696 704723 1586559 1576902 367215 360871 522336 527323 652308 630997 643257 639992 658680 672086 623306 690035 2003291 2089383 1261501 1047775 589658 580363 690965 682629 691936 704270 695684 703784 811613 809363 6221460 6434391 40.45 72.0 2
14:21:00 2024-01-25 804190 802622 190519 183871 315524 319375 351943 346655 201680 201770 259234 264860 308654 311855 5792317 6224349 8001628 7760416 1293715 1337396 265276 234104 255934 258460 299206 293846 280157 281892 191934 193306 747314 698318 1583329 1576902 365069 363939 523009 522770 658684 638381 640909 651316 657597 667326 625298 693868 2005364 2128531 1263666 1041362 592187 577827 686542 686670 691936 698117 699895 705008 807144 808239 6216941 6434391 40.45 71.9 2
14:21:01 2024-01-25 811837 802661 190652 183882 315076 320343 350280 347737 201714 200892 259853 264419 308654 312738 5796451 6222255 8008613 7751021 1289112 1337322 266910 233743 255934 258097 302225 292915 281541 280999 191261 193577 761598 700843 1590243 1586122 366695 360871 523081 525727 652770 640263 641818 643613 664304 672891 622572 695619 2008998 2111525 1263666 1035402 588818 581187 684039 680832 696204 701250 695684 707091 810430 801723 6254617 6434391 40.45 72.0 2
14:21:02 2024-01-25 804978 802652 190822 183289 315524 319859 350580 345578 202655 201067 258471 265975 307686 312851 5806917 6245874 7997173 7750945 1283192 1337322 264534 233906 255077 258495 301908 292434 282943 281892 190192 193883 766696 707751 1602436 1566964 362867 360871 523077 528105 658822 635986 646197 650197 658067 667146 624917 688377 1999388 2105785 1261501 1046544 592229 576766 690854 686853 690955 699207 699381 701779 802497 809400 6170715 6434391 40.45 72.0 2
14:21:03 2024-01-25 810723 804398 186617 183867 314119 320865 349469 345578 201680 202228 258435 264825 309554 311229 5801689 6254240 8048255 7760416 1290966 1337460 266091 234679 256292 257700 301802 292880 280380 281427 191429 193317 763419 698318 1589849 1585614 366439 360546 524524 525881 652770 637261 641898 645786 662151 667074 619935 691605 2006852 2114261 1243548 1031761 589658 576946 683036 685233 693182 699309 691780 705008 808344 801159 6251127 6425026 40.45 71.9 2
[truncated: 167,550 more chars]
