# Supplementary material for: Methods for Estimating the Detection and Quantification Limits of Key Substances in Beer Maturation with Electronic Noses
Source: Sensors (Basel). 2024 May 30;24(11):3520. doi: 10.3390/s24113520 (PMC11175341; doi:10.3390/s24113520)
Supplement: Supplementary file 1 [file sensors-24-03520-s001.zip › Data/Acetaldehyde/raw data/Day 3/9000ppm18.txt]

Time Date R01 R02 R03 R04 R05 R06 R07 R08 R09 R10 R11 R12 R13 R14 R15 R16 R17 R18 R19 R20 R21 R22 R23 R24 R25 R26 R27 R28 R29 R30 R31 R32 R33 R34 R35 R36 R37 R38 R39 R40 R41 R42 R43 R44 R45 R46 R47 R48 R49 R50 R51 R52 R53 R54 R55 R56 R57 R58 R59 R60 R61 R62 T01 H01 Phase
14:27:00 2024-01-25 649274 644058 207234 203572 323769 331780 333409 330911 212032 211468 259491 263689 301173 305677 4398877 4733564 6509566 6293495 1047892 1088384 290798 256989 270572 269414 303384 291953 290895 292480 208325 208974 714950 653021 1501742 1445770 439165 432804 635788 638330 788864 773748 817546 820965 861628 874172 839464 929056 1956929 2050623 1272523 1085160 694508 681638 825549 823262 854688 865438 896990 904035 998165 1002418 5009046 5254280 40.55 72.2 1
14:27:01 2024-01-25 647479 644972 206643 203753 324983 330489 333987 330589 212519 211539 258364 263944 301738 306102 4411479 4694606 6546867 6290005 1041105 1088384 290621 257817 269739 269602 301999 297187 290573 294269 207029 210354 722950 655888 1472678 1433447 437820 433070 635553 641978 787478 770428 819950 820965 859691 874497 841852 928825 1960599 2059816 1267550 1082067 698888 680672 819279 823262 861549 862931 890443 908283 1006151 1000962 5025876 5248058 40.45 72.2 1
14:27:02 2024-01-25 643482 645162 206188 202931 325014 329706 333987 330679 212519 210912 259162 264349 300752 305499 4411479 4661442 6481589 6302874 1041413 1088384 290762 256989 270644 269414 299238 292639 290171 293057 207352 210026 729105 658233 1520463 1433447 440135 432764 632157 640036 788901 765933 821119 824175 857189 874334 841169 934945 1966201 2073122 1281676 1077456 695911 681327 818699 820928 860881 865546 889141 905898 1007442 1009780 5065640 5273145 40.55 72.2 1
14:27:03 2024-01-25 652225 644058 205654 203188 325010 329208 333469 332400 212292 212415 258364 263979 301209 305321 4411479 4738528 6453338 6321631 1053881 1088384 289185 258613 268909 269602 301198 291988 290206 295169 207173 210026 730447 648834 1487447 1427356 436936 433012 632157 639820 793388 765627 811574 825380 861278 870524 835754 935336 1968572 2070759 1275226 1068930 695911 683884 818699 816259 859663 873013 889141 901911 1004720 1007655 5122235 5263713 40.55 72.2 1
14:27:04 2024-01-25 651139 640155 209982 203784 324033 329742 333627 330661 212032 212933 258364 263979 301667 304358 4402114 4781624 6528216 6298378 1055781 1088384 290145 259230 268586 269825 301837 297054 292119 293337 207821 209698 708418 647446 1478662 1436563 436315 435479 636648 638208 792263 773748 813530 819801 865081 874605 833279 926772 1963474 2047413 1274056 1080527 694923 682882 824567 819764 855465 865618 896565 903280 998911 1005340 5065640 5244848 40.55 72.2 1
14:27:05 2024-01-25 644085 639970 205079 204218 323764 331459 333915 329377 212360 211088 258399 263979 302348 303436 4399208 4725045 6546867 6293887 1041413 1088384 290661 257601 269513 269414 300985 296634 292013 293373 207352 210473 719873 656824 1495004 1433447 437852 432971 636379 641978 788901 772651 820534 818639 857225 879589 841852 929056 1959791 2056628 1265631 1085197 698888 680846 821128 820928 857895 865510 893968 905898 1005876 999655 5018945 5254280 40.55 72.2 1
14:27:06 2024-01-25 642226 640159 205688 203144 323669 331930 333807 329413 212542 210429 258435 264789 300806 306223 4395883 4661667 6480867 6298463 1038446 1088384 290727 257859 270572 268185 299483 291988 289730 293053 207352 209698 716618 651156 1474173 1429383 437924 432423 632157 640053 785412 765896 819950 823299 857225 874875 841852 932248 1963408 2073527 1267550 1075925 695911 680672 818756 820928 860881 866223 888730 908645 1008268 1002945 5051776 5252480 40.55 72.2 1
14:27:07 2024-01-25 645854 639200 205360 203188 326179 327719 333987 330607 211412 211821 257966 264208 302275 305645 4395841 4719086 6490915 6307751 1054065 1088384 289404 258613 268873 269825 301307 291713 290401 294269 208818 210207 726028 650226 1499188 1423190 436315 437019 633053 641033 793388 765319 816347 826587 864073 872483 839464 938510 1972668 2062787 1262756 1069691 696902 685410 818699 816175 861527 875000 888730 903275 1005409 1007358 5121657 5252480 40.55 72.2 1
14:27:08 2024-01-25 647265 640164 210071 204117 323853 329742 333915 331180 211412 212485 258769 263172 301348 305451 4386498 4767478 6518891 6293972 1055757 1089669 288965 258613 269929 269004 300429 297164 290542 294006 207352 209732 729105 647446 1474257 1442694 436936 432764 636691 636520 790020 772104 815113 820382 863787 879589 835754 927468 1960621 2045777 1261792 1083582 692530 681638 824928 820928 857162 871287 899940 901846 996152 1001492 5067068 5252480 40.55 72.2 1
14:27:09 2024-01-25 643629 640159 206616 203643 324749 328711 333987 329947 212032 212217 258948 263575 301101 302683 4405501 4722173 6546867 6285002 1042901 1087858 290833 257817 269739 269602 301343 296707 291096 294269 207029 210026 722950 654953 1494919 1434527 437852 432836 636691 641978 787785 769989 820534 820965 859727 874569 843048 932248 1960621 2060074 1267550 1082043 699609 680672 819861 824322 862133 866223 890480 904455 1004622 999655 5030594 5237751 40.55 72.2 1
14:27:10 2024-01-25 642184 643750 207819 202931 324525 329706 333987 329680 212553 210807 258435 264384 300752 306515 4386498 4648125 6480942 6294159 1037948 1087612 290621 257817 270572 268781 299518 294296 289387 294305 207317 210026 727566 653021 1477481 1432224 437815 432773 633053 641033 786597 767906 818747 822354 859727 873845 839464 932949 1964804 2065816 1267550 1078708 697894 681638 818699 824322 862783 870018 890821 908931 1007552 1005488 5033163 5244991 40.55 72.2 1
14:27:11 2024-01-25 644016 642116 207522 203117 324033 329742 333987 328649 212301 211461 257604 264789 299911 303677 4386498 4688304 6472264 6293887 1041137 1088384 290551 256989 270644 269825 300347 292024 289765 293373 207352 209698 718134 656824 1533505 1429383 440521 433003 632605 640090 788901 765933 821119 825416 857262 873023 844099 937097 1964804 2074676 1293645 1077456 697398 681845 820544 820743 862746 871287 891457 904147 1005409 1005112 5060588 5248734 40.55 72.2 1
14:27:12 2024-01-25 653066 642157 205377 203109 325019 328711 333445 330929 211310 211821 258399 263979 300787 304667 4395841 4721682 6462350 6302874 1052293 1088384 289880 258432 268873 269859 300985 291544 290542 294269 206097 210354 704499 650690 1470835 1420163 437247 436353 633053 641033 793277 765355 816384 824138 864686 873023 839192 938472 1969867 2071946 1275226 1069446 697398 685895 819960 818659 864626 873036 890186 902118 1005336 1007285 5116837 5243101 40.55 72.2 1
14:27:13 2024-01-25 650214 642226 205615 203113 322979 332165 332581 331180 212032 211715 257966 265381 300716 302718 4386423 4782855 6481385 6284116 1056908 1088384 290727 257782 269667 269825 302257 292398 290648 292409 207966 209008 713457 650226 1500573 1435486 437469 436661 634400 638330 795371 771520 813919 822936 865913 875571 836939 932874 1966201 2059881 1267550 1075850 693518 688941 827466 818621 860765 875448 897517 900737 1001866 1008749 5098210 5239923 40.55 72.2 1
14:27:14 2024-01-25 653341 639902 205083 203153 324485 331694 332581 332418 211412 211715 259198 263137 300363 304594 4392749 4745406 6499493 6293495 1049278 1088384 289404 258578 269441 269379 300815 297183 290573 292704 207641 209956 730643 648834 1479431 1437583 436936 432800 636691 638071 791140 773748 811537 820382 865008 882113 834497 929056 1960599 2044326 1277145 1082067 693518 684473 825666 820993 857821 865402 895563 904604 996152 1004365 5058404 5244848 40.55 72.2 1
14:27:15 2024-01-25 643062 642235 205330 203784 323010 329457 335319 328880 212655 211384 258399 263909 300716 301728 4389642 4727506 6537248 6283701 1041413 1088384 291648 257565 269667 269790 299413 297054 291357 294348 207352 209991 697034 656356 1502896 1435486 437852 433079 636611 643110 790020 773748 821119 819801 859691 879589 843648 928888 1957803 2060977 1263711 1086741 700489 684473 823472 823149 860335 870054 893012 903094 1002377 999347 5009046 5250526 40.55 72.2 1
14:27:16 2024-01-25 645854 640128 205688 202798 324201 329599 333879 329947 212032 210394 258364 263944 299840 305412 4373790 4642433 6462939 6293495 1035491 1086804 289995 257565 270119 268185 301198 291953 289387 294233 207317 209628 716050 651156 1496454 1429383 437469 432504 633053 640960 786487 767560 818747 823299 860945 873157 841254 932912 1960674 2065668 1267550 1075626 698488 681454 820506 825605 862783 868209 890746 907411 1008231 1005340 5040578 5250591 40.55 72.2 1
14:27:17 2024-01-25 644059 641317 205654 202871 324165 330484 333987 331560 211852 211785 257568 263944 299840 302718 4389642 4707153 6472033 6284116 1047381 1086804 291916 256989 269415 269859 300347 291988 290613 292607 207641 209663 729105 656824 1477580 1424201 439248 436970 633708 642925 792263 768140 821119 825343 860251 874257 843648 936984 1966201 2080904 1269469 1075626 700991 687961 821128 820508 862170 870334 891457 904604 1010423 1005970 5060588 5252485 40.55 72.2 1
14:27:18 2024-01-25 650362 641060 206148 202932 323541 330741 332868 330911 212032 211750 258364 263724 299523 305033 4386385 4715297 6439386 6298378 1057150 1088384 290567 258578 268873 269602 301198 297091 289528 294091 207317 209746 721165 648190 1480151 1428369 437558 435443 632783 638172 793388 765896 813919 826587 865424 872406 836939 938472 1968999 2067273 1271388 1071791 697490 686458 821124 817186 861558 874102 893368 904604 1004314 1011116 5118863 5248734 40.55 72.2 1
14:27:19 2024-01-25 650557 639641 206934 204079 323400 329706 333915 330875 211852 212933 258364 263172 302111 303657 4389642 4773411 6499493 6284116 1059415 1088384 290418 258030 268011 269859 299483 296803 290472 292445 207966 209516 730643 649271 1483888 1434527 436936 436661 636611 638135 793388 773748 811574 820965 866305 874605 834460 930185 1963399 2044819 1267550 1083509 697490 685712 828092 818659 855961 872224 898157 903313 996713 1003127 5069502 5233722 40.55 72.2 1
14:27:20 2024-01-25 648562 644058 207225 203153 323997 331207 331861 330911 212326 211419 258435 263443 301209 304667 4386385 4726834 6481589 6284116 1046306 1088384 290480 257782 270572 269414 301198 297128 290613 292197 209584 208828 690399 649297 1481990 1443721 439220 432570 635788 638330 787748 772067 816310 823026 863461 879734 839391 929486 1956929 2051996 1257954 1085059 694508 681601 827503 823847 855334 868823 899490 907149 996189 1000150 5018641 5233722 40.55 72.2 1
14:27:21 2024-01-25 643851 642088 209682 204099 323997 327684 333987 328880 211412 211088 258364 263172 301209 302724 4386511 4719235 6528216 6274738 1041413 1086804 290458 257385 269703 269602 301837 292291 291710 294071 206994 210137 695541 654953 1463974 1429383 440058 432953 636162 641978 790020 771520 821119 820382 860336 874605 843648 927468 1960397 2061823 1267550 1086629 699884 682334 821025 822641 861558 868823 894006 904679 1003984 997257 5018945 5233722 40.55 72.2 1
14:27:22 2024-01-25 642184 641317 207553 202475 324525 329173 333879 329911 212032 210394 258399 263979 299840 304533 4386611 4648499 6462939 6284116 1034754 1088384 290762 257565 269288 268559 302385 297128 289730 294269 206706 209663 727566 651156 1480560 1429383 437815 432728 633951 641978 786560 768720 820259 822936 862239 871605 841852 934229 1962014 2064759 1269469 1081962 698488 682085 819824 825605 864011 868823 892730 908818 1004397 1001637 5033743 5229518 40.45 72.2 1
14:27:23 2024-01-25 643557 639375 205373 203113 324033 328711 333987 328880 212066 212168 257568 264825 299840 304630 4380008 4706045 6462237 6284116 1040595 1088112 292199 256989 270119 269602 298506 291988 292203 294554 207317 209078 729105 656824 1496616 1431156 440447 435357 633053 640053 790020 767596 822290 826550 859083 874257 843031 936703 1960374 2083357 1289655 1078877 698488 684547 821025 820854 862783 871287 891457 901921 1005855 1005970 5047702 5246775 40.55 72.2 1
14:27:24 2024-01-25 648710 640123 210085 202829 324978 328179 333409 331412 211378 211785 257966 263540 299452 303570 4380081 4708510 6472264 6284116 1050268 1086804 290661 258179 268047 269859 300347 297164 290206 293373 207352 210319 696917 653089 1482071 1419891 437558 436747 634400 641978 793388 770157 817546 822936 864073 874875 839464 934945 1971909 2074058 1264639 1072368 699884 685227 818793 818659 864626 875412 888917 900973 1007353 1010498 5107615 5244848 40.55 72.2 1
14:27:25 2024-01-25 647604 640419 206005 203109 322520 329742 332904 329947 212267 211602 258364 264754 299805 303642 4383250 4715297 6425460 6293495 1058772 1088384 289000 257782 268873 269567 299413 295328 288816 293017 207317 209043 714950 647446 1475667 1429383 437558 435357 632157 637684 792825 765896 813304 827173 865045 873023 837242 936038 1972311 2071109 1271388 1072704 694508 685520 823359 818381 860335 872745 893091 902255 1002561 1011686 5088804 5243101 40.55 72.2 1
14:27:26 2024-01-25 652062 640405 209982 203144 323050 329439 333409 329644 211998 212450 257568 263172 301173 303915 4383383 4756947 6500240 6275157 1052306 1088384 289439 258578 268047 269379 302222 296634 290683 292445 207317 209335 713457 646523 1474918 1433447 436315 435362 636611 638172 793138 774297 811537 820382 866305 874208 834263 932824 1965766 2046710 1275939 1081598 696494 685520 825703 818659 856531 872397 897629 899433 996005 1004547 5050905 5239509 40.55 72.2 1
14:27:27 2024-01-25 641951 641326 210053 203109 322036 330741 333915 330622 212032 210758 258001 263137 299840 304341 4383383 4700435 6480942 6265359 1044035 1087612 290621 256989 270345 269004 301891 297609 290573 292205 208000 209008 718134 651156 1489247 1442694 439861 432836 636239 638330 788594 773748 818710 820965 862239 879589 839464 928793 1957541 2053050 1276435 1086704 695500 682569 826878 824433 855942 865510 898269 907635 998874 1000150 4990049 5233722 40.55 72.2 1
14:27:28 2024-01-25 643173 639902 209718 202510 324785 328179 333915 329377 211412 211088 258001 261532 299452 302683 4380263 4657857 6486294 6274738 1034754 1086804 290321 257024 268873 270348 300394 297128 288921 294652 207643 209663 726028 652742 1487378 1429383 437815 432728 633053 641896 786560 768176 819950 823299 862239 874533 841630 934229 1964365 2060832 1267550 1078877 698488 682085 819960 822863 862101 864282 887953 906999 1005819 1003091 5016528 5233722 40.55 72.2 1
14:27:29 2024-01-25 641207 640414 210161 202975 323983 329208 333361 327852 212689 211088 257966 264349 299840 305317 4374018 4661667 6457778 6279634 1038446 1086933 290215 257385 270572 269567 298297 292201 289528 293785 206994 209516 727566 653021 1473242 1429383 439824 432800 632157 641217 787711 765896 821119 824759 859083 875494 845338 936235 1966205 2076222 1283671 1077338 697989 682569 820544 822750 862138 865478 888528 908608 1005107 1004989 5036778 5235626 40.55 72.2 1
14:27:30 2024-01-25 645356 639966 210049 202789 323046 327189 333951 328880 211412 211750 257388 263944 299523 303805 4373790 4701812 6462939 6274738 1043608 1084421 292057 257024 269000 269825 299464 291469 290206 293096 207029 209043 706925 655888 1475973 1425334 439824 436747 633053 641978 791140 768140 821119 825380 857775 875010 844099 936760 1966699 2074888 1263711 1075803 699884 686495 820988 820656 860335 870551 891344 901354 1008067 1005258 5062413 5239362 40.55 72.2 1
14:27:31 2024-01-25 649447 640419 209906 202510 324754 328449 332400 329983 211198 211454 257388 263137 299840 302683 4377137 4719086 6444288 6293495 1050792 1086804 289035 258396 268873 269790 298541 296917 290206 293053 207643 209710 707485 648371 1468590 1420163 436936 436008 633680 640543 793388 765860 815113 825380 866403 873770 839742 938097 1970400 2069799 1262756 1070894 697490 683702 818699 816175 861527 873632 890671 899581 1002708 1005970 5109718 5235626 40.55 72.2 1
14:27:32 2024-01-25 645685 638600 209937 203153 322786 329208 332904 329644 211412 211419 256811 264604 299840 302187 4377137 4756910 6452986 6274738 1056813 1086804 289616 257817 269288 269825 297743 291509 290895 292000 209260 209008 721165 648834 1471047 1429383 437160 436987 634887 638330 793388 770428 815113 823151 866380 877865 839742 932762 1972324 2057431 1259873 1077338 694508 685712 825242 813794 854859 875000 898293 900892 996750 1005970 5079399 5226260 40.55 72.2 1
14:27:33 2024-01-25 645633 638929 209865 202791 320990 331459 332634 327888 212032 210429 258183 262953 299840 302647 4367785 4688379 6472264 6269986 1044816 1086804 290679 257385 270155 268781 298994 297187 289765 292445 206706 208391 700210 647446 1475696 1438603 437852 432764 635628 636520 786560 770428 816310 820965 863204 880464 839742 930897 1953471 2048165 1208213 1085155 693518 680378 825513 822678 854253 868714 898269 906601 996189 999481 5018831 5226260 40.45 72.2 1
14:27:34 2024-01-25 641734 640410 209704 203789 323046 328409 333951 328419 212032 210906 258114 262953 299875 303809 4367548 4688342 6514148 6255980 1038446 1086841 290833 256773 268909 269038 300669 296744 290683 292290 207029 209043 703006 654953 1473434 1432430 438896 432908 636611 640053 787748 772651 820820 821030 862198 883042 844248 928206 1955987 2053050 1263711 1088255 698488 682606 821061 820928 858383 868099 893931 904940 1002561 999471 4985343 5220618 40.55 72.2 1
14:27:35 2024-01-25 644016 640410 204835 202162 324024 328675 333409 328915 211412 211088 258435 262298 299875 304069 4367785 4636665 6490915 6270262 1034017 1087612 290285 257385 268873 268185 299518 296634 291198 294554 207643 209516 709041 651156 1466952 1427083 437469 432741 633053 641033 785448 768140 819950 824359 862811 877865 841778 934078 1960599 2060832 1267550 1078877 698488 680672 818699 821699 864011 864260 890234 904642 1002977 1002418 5009981 5216895 40.55 72.2 1
14:27:36 2024-01-25 642110 638469 210049 202480 323050 330484 333915 327852 212032 211243 257172 263979 299840 302718 4364249 4661667 6434962 6265359 1035342 1084993 290418 256558 270345 269379 298297 297366 290388 293132 206706 209078 727566 654894 1504252 1429383 440172 432908 632157 638208 788864 766696 820895 827995 860325 876436 844248 938285 1960449 2075962 1272523 1075803 697620 681808 818699 820993 860881 865546 888519 903615 1006151 1005970 5033239 5235731 40.55 72.2 1
14:27:37 2024-01-25 648902 639692 209888 202510 324754 327648 333409 329947 211052 211785 256811 263137 299840 302683 4361281 4688304 6453613 6265791 1046154 1082119 290833 257565 268047 269825 299887 296707 289765 292445 206994 209516 700020 653089 1489609 1419891 436756 436439 633951 642015 792825 769576 821115 826780 864039 874184 841778 935537 1968100 2068166 1275226 1069423 698888 685895 816381 818659 864009 874248 888284 899655 1009702 1005970 5057358 5226260 40.55 72.2 1
14:27:38 2024-01-25 647588 638600 206148 202480 322036 329742 331933 329413 211344 211088 257568 263172 298897 305391 4374018 4717939 6406986 6265359 1050996 1085264 289404 257817 268873 269004 299500 292024 288921 293728 207317 208682 717936 646523 1475478 1429383 436506 433169 632157 637877 792009 769952 815779 827995 867032 874184 836866 935537 1966205 2060832 1245806 1070940 692530 683884 822299 817802 857895 873091 893881 896658 999540 1000661 5074293 5216895 40.55 72.2 1
14:27:39 2024-01-25 647570 640419 209682 202829 322787 328675 331126 331184 210760 211088 258399 261532 299840 302187 4374018 4716763 6462939 6252584 1047787 1085227 289000 258215 268047 269038 299483 292050 290383 292445 206994 209043 727566 644946 1476862 1429383 436315 432872 635713 638208 791140 773844 815122 821030 867143 874064 834975 928906 1958775 2037972 1264639 1078990 693518 681845 824530 818565 857895 865618 895713 902786 996787 1003127 5034581 5210572 40.55 72.2 1
14:27:40 2024-01-25 640336 639961 209754 202798 321056 329742 331933 327888 212032 210429 257604 262734 299208 302647 4367785 4701572 6457628 6265359 1044301 1087612 289844 256989 270119 268781 298541 296634 289730 292032 207317 208357 710386 650226 1480839 1438603 439165 432800 634887 636225 789758 774385 820528 820780 863351 879444 839317 930233 1955987 2050586 1274479 1082067 693518 679451 827503 823262 854859 865541 898381 904381 993861 1002382 4991183 5220618 40.55 72.2 1
14:27:41 2024-01-25 642184 639966 209499 203144 323769 327684 333722 328649 211412 211088 257604 262769 300716 303484 4355025 4685114 6509290 6265359 1038446 1085264 290798 257420 268909 269004 300347 292073 290401 292445 207029 209698 686847 654487 1489449 1429383 437852 433021 636648 641978 790883 774385 820858 820891 860835 879480 844248 927295 1958775 2056633 1265631 1083582 698888 684510 821061 822678 857895 865510 892943 906230 1003984 997293 4979493 5214965 40.55 72.2 1
14:27:42 2024-01-25 641244 638609 209977 202329 323050 330719 332904 329413 211412 210429 258399 262918 299595 303642 4361541 4623017 6453613 6260890 1034017 1084458 290321 257420 269186 268594 300394 296634 288886 293373 206097 209516 715103 651156 1466952 1428369 437160 432118 634197 642885 788636 769952 821115 823299 862700 876811 841741 932725 1958775 2059885 1267550 1078222 697894 680635 818699 822084 862138 864219 890671 909654 1006867 1000223 5009981 5220618 40.55 72.2 1
14:27:43 2024-01-25 640035 638614 209789 202480 323014 328711 333680 327393 212066 211088 256776 263979 299278 302683 4358433 4665743 6434962 6256426 1035416 1084458 290321 256593 270572 268969 297637 291544 288886 292197 206672 209453 727566 654349 1527205 1427356 439916 432872 632783 641971 790320 768858 823463 825642 858667 874184 845449 935500 1970952 2074727 1287660 1074322 697490 682606 818756 820928 859663 869981 889810 904296 1004164 1004547 5025189 5222535 40.55 72.2 1
14:27:44 2024-01-25 647534 638609 209718 201805 323768 328675 331395 329983 210760 211419 257604 263172 299525 304568 4355062 4688304 6430538 6270262 1047798 1082119 289000 257782 268047 269004 299924 296634 289528 293373 207571 209078 713587 647446 1480393 1419156 436936 436062 632907 642885 794968 767730 816198 825420 865913 874148 839280 938247 1967169 2065673 1264639 1069498 698488 683811 818427 816138 862138 875000 890186 896658 1005409 1005970 5088804 5213022 40.55 72.2 1
14:27:45 2024-01-25 645494 638614 209722 202789 321996 329208 331861 329377 211198 210906 256776 264529 299350 303479 4367767 4748674 6425301 6255703 1056813 1083653 289779 256953 268873 269414 297117 297128 289730 290494 207317 208828 710471 647446 1466599 1429383 437469 437229 634703 638636 795533 771635 816436 824470 866491 877317 838547 933599 1963408 2053533 1267550 1077263 694508 686458 824567 813794 857162 874325 895820 896348 996713 1005970 5060588 5225415 40.55 72.2 1
14:27:46 2024-01-25 647789 639513 206062 202480 322778 328179 331861 329947 210076 211088 258079 261532 298998 303190 4361541 4710845 6462939 6255980 1048084 1084421 288063 257565 268612 268969 301198 292068 290171 292345 206672 209043 705992 645141 1495424 1429383 437284 432633 636654 639089 790883 772504 815758 819653 868991 880464 836758 930106 1957527 2038537 1252586 1078877 694508 683542 823396 817369 857162 870520 895713 902255 996713 1003091 5033239 5205586 40.55 72.2 1
14:27:47 2024-01-25 642147 638609 206359 202471 321061 329742 331592 328383 211705 210394 258101 262918 299699 302187 4342550 4681367 6452256 6251518 1043330 1082183 288527 256989 269703 268185 300772 296598 289730 293040 206994 209008 716618 645601 1478088 1438603 437406 432601 636617 637692 788754 771410 818187 820854 864576 880464 839742 927431 1954149 2044326 1267550 1082029 692530 680672 825549 820993 855465 865438 899134 904940 994777 1000150 5014442 5214965 40.55 72.2 1
14:27:48 2024-01-25 642110 638600 205557 202510 323733 327119 333409 328383 211378 210906 257533 262333 299875 303054 4355287 4669736 6499418 6246613 1036930 1085264 290798 256738 268873 268969 298054 296671 290613 290564 206994 209008 703006 653052 1469320 1429383 440372 432547 638464 642885 788636 773638 821939 819862 862922 883469 844211 928244 1954149 2050535 1261792 1085155 697894 679849 822812 820854 857895 865510 895713 903354 1002561 991611 4972385 5205586 40.55 72.2 1
14:27:49 2024-01-25 642907 638600 209977 201844 323541 327719 332634 328880 211198 210906 258001 261532 298932 304630 4349081 4608848 6457628 6233085 1037707 1084421 290268 256773 268837 268781 298506 291637 292059 291583 207643 209516 697408 653021 1472907 1427083 439431 432583 638011 643801 788754 770281 820970 818455 861586 874424 844173 930106 1955013 2053998 1265631 1082067 698488 681155 820442 820993 857895 865438 892817 906876 1002561 991611 4975938 5205586 40.45 72.2 1
14:27:50 2024-01-25 637466 638605 210017 201835 322979 327684 331897 330388 211164 210148 257568 262918 298897 304630 4348894 4607181 6425376 6246601 1032509 1083382 289880 257024 268873 268151 302586 292670 291610 294554 206097 209663 703006 650690 1475221 1428923 439745 432511 634253 640850 787516 769442 818598 824470 862019 877974 841852 934191 1956929 2062009 1267550 1075850 698488 680190 819922 823262 861527 864278 887708 904604 1005409 1001637 5004154 5205586 40.55 72.2 1
14:27:51 2024-01-25 639446 638600 210013 202157 322525 329404 333373 326829 211705 211173 256811 263759 298862 302435 4361159 4649542 6425637 6255980 1036654 1081848 289809 256773 270536 268969 299464 296771 289506 292445 207643 209008 705992 653021 1532586 1431305 441315 432547 632844 641514 788636 768300 822801 827406 860362 874398 843628 938510 1959200 2074058 1285665 1074285 696628 682606 819960 820928 861491 865546 889183 904940 1005855 1005258 5018793 5216895 40.55 72.2 1
14:27:52 2024-01-25 644999 638012 209829 202475 322747 327154 333915 328915 211052 211602 256776 263172 299805 302647 4336330 4668101 6434962 6251518 1044391 1081279 291684 256989 268837 269602 297743 297091 289290 292445 206994 209008 727566 654894 1494643 1426067 441315 437133 634400 641831 792189 769699 821007 827995 859544 874875 841838 936984 1960599 2073417 1269469 1071978 698888 685970 820442 818565 860881 871287 887842 903615 1008854 1005970 5018831 5213176 40.55 72.2 1
14:27:53 2024-01-25 647789 638345 209682 202338 324521 327648 331861 329876 210726 211419 257568 262734 298510 305188 4358395 4692632 6434962 6255980 1046904 1082233 289880 257782 268047 269414 297637 296634 289528 291725 206097 210026 701464 650232 1469355 1417482 438493 436370 634850 641831 793388 769716 817942 825642 864576 875571 839464 935612 1969977 2065756 1262756 1069423 697894 685712 816381 816175 862211 874494 888284 899618 1005892 1007395 5079399 5207530 40.45 72.3 1
14:27:54 2024-01-25 644934 637698 210116 202162 321088 329439 331861 328880 213179 211088 257388 263944 298653 304125 4358395 4708561 6388335 6260569 1050344 1080514 288089 257385 268424 269414 298054 291831 288614 293053 207643 209481 708978 645408 1482313 1424777 438181 435212 631153 641058 793388 768622 816436 827995 867106 873023 836976 940559 1969977 2064203 1275226 1066194 695417 685483 818699 816138 859627 871956 889810 901614 1002561 1007395 5075772 5207530 40.55 72.2 1
14:27:55 2024-01-25 645319 638153 209686 203109 321996 328711 332634 327888 213658 210758 256741 263172 299805 303484 4336624 4741278 6444288 6246601 1060035 1082082 289844 257385 268873 269414 297707 297242 290206 290705 206994 209008 719649 649120 1466580 1432324 438806 436974 636202 639238 795644 770245 818771 824470 865913 874497 839704 931487 1963408 2053533 1267550 1078990 694508 685895 824344 813794 855465 875216 898269 898942 998199 1005970 5046157 5207530 40.55 72.2 1
14:27:56 2024-01-25 645496 638609 209682 202338 322525 329173 330822 329911 211052 210464 257604 261532 299350 301728 4355287 4692300 6443753 6246601 1044816 1082082 288089 257024 268873 268185 298994 292050 289730 291405 207029 209043 708978 645408 1473548 1438456 437558 432620 636654 638330 790771 772504 816436 820965 865045 874424 838201 930785 1957803 2039982 1269469 1081684 693518 681638 823396 820928 855465 865636 895820 901921 995483 1001637 5013282 5196208 40.55 72.2 1
14:27:57 2024-01-25 639582 638600 209642 202162 321025 328675 332868 329614 211852 210394 256776 262333 299350 301763 4349081 4691296 6472033 6232774 1041413 1082082 290551 256558 269739 269004 300772 296844 289387 290670 207676 208584 713457 652984 1487522 1441669 439677 432795 636654 639692 790320 774773 819727 820965 863461 881490 841852 928906 1952303 2044782 1208213 1085929 694508 681638 825513 823262 855942 865510 898269 910341 998162 1000187 4976050 5207530 40.55 72.2 1
14:27:58 2024-01-25 640336 640149 205493 202510 323505 326696 332940 327888 211052 210429 257568 261567 299840 300847 4361618 4675101 6490915 6242146 1036967 1082082 290321 256989 269288 268969 299448 291637 290206 291787 206706 210074 707526 655833 1472961 1430287 439745 435212 636654 641785 790883 771957 821119 820382 859727 882113 844099 929449 1956929 2053533 1267550 1085080 698888 679885 821061 820928 859724 865546 893394 906876 1003984 1000187 4966532 5205736 40.55 72.2 1
14:27:59 2024-01-25 637480 638609 209901 201844 323046 327719 331897 327923 211378 210065 258183 262734 298897 304667 4355287 4622126 6438923 6255980 1032547 1082082 289880 257024 268909 268185 299483 292050 288921 294554 207643 209453 704499 651156 1467073 1428255 438806 432656 635751 641795 788076 769118 821119 823299 862239 874569 844248 932874 1954988 2058357 1265631 1078990 697894 680672 818699 823077 860881 864296 889935 904642 1004696 998739 4985343 5198164 40.55 72.2 1
14:28:00 2024-01-25 636732 637698 209718 201879 322516 330521 331628 328646 211412 210247 257172 263172 298653 302718 4345922 4605229 6416195 6246601 1029502 1082082 289677 257024 268550 268151 299483 292463 288921 293373 207643 209418 723912 650988 1460898 1428255 438806 432583 633914 642885 787516 769442 818747 821736 862239 875603 843048 932912 1956929 2058388 1269469 1075702 697398 680190 818119 822936 861527 864291 887976 904604 1003013 1000223 5000582 5205586 40.55 72.2 1
14:28:01 2024-01-25 638543 637671 209535 201844 322063 328183 332904 325950 211998 210429 256776 263759 298444 304117 4345922 4643614 6416312 6242572 1032509 1081316 289642 256809 269703 268116 298994 297128 288719 294786 208818 209418 704499 650988 1462923 1427240 438806 432620 634579 641971 787516 765896 820534 822972 861968 878098 843048 932949 1956929 2056176 1265631 1075888 697398 680672 818699 823262 862175 865550 889271 904604 1005586 1003127 5000582 5205586 40.55 72.3 1
14:28:02 2024-01-25 639302 637707 209865 202162 322158 327684 333409 326864 211412 210941 256776 263172 299091 302435 4349081 4656337 6416554 6246601 1034986 1082183 289809 256490 270155 268781 297394 297210 288851 292642 208818 208799 727566 654425 1509878 1427240 440026 432656 632495 641514 788636 765860 821119 825380 859083 875494 843628 937766 1957803 2074058 1287660 1072760 695911 680809 821025 820928 860881 865546 889206 904940 1002977 1005970 5015200 5209461 40.55 72.2 1
14:28:03 2024-01-25 644016 637698 209686 202480 324260 326696 333680 328649 210760 211602 256811 262953 298827 302222 4336330 4661479 6434962 6247061 1042863 1080514 290833 256809 268873 269602 297743 296671 291198 292197 208818 208799 716618 653957 1485082 1418982 439019 436842 633017 641795 792263 767560 821119 827406 862811 876091 842434 934008 1960599 2074058 1271388 1071215 698888 683884 818427 818602 862175 870551 887879 900713 1008104 1005970 5025189 5207530 40.55 72.2 1
14:28:04 2024-01-25 648441 637703 209865 201527 322787 328711 330858 329947 211052 211088 257207 262454 298897 303891 4349023 4693895 6388335 6251518 1050792 1081316 288527 257024 268648 269004 298297 296634 290490 292946 209031 208799 708978 646523 1473425 1426226 438181 436247 632980 640147 793388 765896 815150 829008 869571 873027 838164 936778 1968572 2065816 1269469 1068170 694508 683884 821025 817406 859663 873091 891873 899359 1002561 1007816 5064915 5207530 40.55 72.2 1
14:28:05 2024-01-25 645915 638158 209499 203148 321810 328215 331897 327923 211378 211419 256776 263137 299630 303128 4333206 4744561 6453613 6237695 1055402 1082082 289844 257024 268082 269859 299464 292775 292059 293703 209113 208869 719649 648655 1480569 1428255 440058 437715 638011 640147 795644 772615 816347 824322 867143 874136 839428 932210 1964052 2053533 1267550 1077419 694508 685589 825153 814910 855465 874248 898269 899581 996713 1005970 5048985 5197022 40.55 72.2 1
14:28:06 2024-01-25 645952 638345 206275 202436 321996 328144 329858 329609 210692 210723 257533 261462 299560 301692 4342748 4692300 6425376 6233085 1052753 1084421 288930 257746 267188 268969 301198 291758 292059 292197 209113 209342 707485 645408 1460796 1430287 437558 435827 638464 638135 793388 773748 813609 820891 867531 879552 834497 932559 1961108 2038009 1256283 1078990 694508 682809 824567 817369 855465 870515 898269 902255 996713 1003091 5022965 5186829 40.55 72.2 1
14:28:07 2024-01-25 641207 638609 209798 202148 321056 329671 329822 330081 211378 210589 257568 262263 299315 303117 4352361 4680406 6453248 6246613 1044816 1088112 288054 257782 269252 268559 301015 292451 292570 292050 208818 208869 707485 644946 1469157 1435245 437870 432583 636691 637877 791140 772615 815122 820965 865583 879589 835717 928718 1956929 2042501 1269469 1081296 693012 681638 823396 820928 856679 865650 898101 901921 996189 1002346 5013560 5186829 40.55 72.2 1
14:28:08 2024-01-25 638543 638469 209937 202436 320985 328675 332598 327358 211998 210794 257568 262333 299315 301728 4345276 4668326 6463180 6269739 1043330 1082045 288054 257349 269703 270802 301198 292694 291877 292197 207643 209488 718134 645408 1476351 1440597 438806 432583 636460 638330 790580 773283 817527 820965 867143 879552 836939 933173 1955538 2043989 1242040 1081296 693242 681638 825153 820928 855465 865650 899664 903205 996189 1000894 5015797 5187522 40.55 72.2 1
14:28:09 2024-01-25 637894 638340 209646 202303 321021 329671 331861 327358 211705 210359 257533 262699 299350 303332 4345922 4664482 6444052 6233394 1044059 1082082 288965 256953 270083 270802 301198 292195 291733 293136 208818 208543 698780 645408 1469719 1441348 440058 432583 635788 637877 788269 772344 817942 820965 865913 879589 839391 933712 1951338 2045777 1256035 1081962 692530 681638 825513 822678 854216 865623 894175 904530 996189 1000187 4989885 5186829 40.55 72.2 1
14:28:10 2024-01-25 637831 637671 205927 203113 321996 327154 333373 326864 213179 210394 257172 262699 299770 302088 4342748 4664482 6486112 6218465 1036466 1082233 290661 256738 269000 270802 300057 293364 292886 290529 208818 208869 701513 653957 1466033 1431305 440686 432926 638048 640960 788828 774385 823463 819764 860945 882113 844062 928718 1953695 2053235 1263711 1085160 697894 681327 822812 820928 857895 865244 894401 907523 1003984 997257 4957127 5186829 40.55 72.2 1
14:28:11 2024-01-25 642147 636734 209794 201805 322979 326925 331861 327923 211198 210723 257966 261497 298409 302683 4342748 4590303 6444288 6227844 1035216 1082233 289809 256738 268622 270802 302161 291794 291610 293160 207643 209376 701513 651156 1459692 1428255 438806 432728 635788 641450 787172 772183 820970 822715 862202 873520 844062 932874 1955538 2054990 1267550 1079758 697894 680672 818699 823262 861558 864183 890443 910266 1004696 999408 4973633 5186829 40.55 72.2 1
14:28:12 2024-01-25 638085 635794 210013 201844 322000 327648 331861 325950 212032 210030 256776 263172 297957 302647 4342748 4605869 6420695 6237223 1032472 1081243 289607 256773 270283 270539 300166 293390 290823 292197 207643 208869 706366 650226 1479010 1426226 440058 432728 632605 639111 787442 768821 823463 824065 859691 874785 843789 934945 1956929 2065668 1265631 1072466 695911 681638 818699 820928 861491 865438 887805 907523 1005144 1003127 5001612 5196208 40.55 72.2 1
14:28:13 2024-01-25 641845 635799 206062 202303 322000 328191 332904 328377 210726 211053 256741 263137 297992 302761 4342748 4655021 6425273 6233085 1034247 1080477 290285 256275 270283 270802 299319 293634 291234 292197 207643 209342 703006 653957 1542152 1426226 440530 435284 632605 639564 789758 769510 823463 825343 859691 875494 847584 938435 1959714 2072057 1266654 1074761 696902 682606 818699 820928 860881 865546 890443 903280 1002977 1005970 5003877 5196208 40.55 72.2 1
14:28:14 2024-01-25 645144 636698 209794 202440 322979 328655 332904 330549 211018 211567 256776 262918 298862 303620 4342748 4675148 6416405 6233085 1037207 1080477 290798 256490 269451 270802 299633 294054 290418 292197 208818 208869 717187 654894 1488976 1427240 440553 436661 633053 640960 792813 767693 823463 827173 860909 876399 847510 936830 1959714 2071946 1256035 1072466 697894 682809 820442 820346 860881 870755 891747 903392 1005855 1005258 5013282 5201874 40.45 72.2 1
14:28:15 2024-01-25 647521 636688 209633 202157 324033 328204 331861 329555 210110 211384 256741 262333 298653 302688 4336557 4663766 6425273 6228623 1042603 1082233 290516 257101 269190 270802 300093 292877 289379 292197 208818 208869 704499 654894 1465636 1422013 439216 437278 633053 641978 794835 768647 821119 825343 860909 875895 843701 938510 1962014 2072057 1267550 1071978 699386 684852 819861 819764 861447 872397 889141 904259 1008781 1005970 5013560 5196208 40.55 72.2 1
14:28:16 2024-01-25 645952 638345 209646 202157 323014 327648 330893 329377 215132 210429 256776 262333 298653 303620 4336557 4673901 6420695 6232142 1044391 1079164 290516 256705 268173 272515 300135 292877 291234 292197 207643 209488 672136 651924 1479236 1414955 437238 437278 633053 642885 793240 768673 819913 824759 864073 875494 841852 935649 1963408 2062744 1262756 1070452 697894 685373 817539 816175 865272 873013 888917 900936 1005892 1005970 5046775 5189581 40.55 72.2 1
14:28:17 2024-01-25 645952 636502 209941 201172 322031 328409 329894 328915 210726 210723 256776 262333 297607 304630 4336557 4675271 6397661 6233085 1045885 1079164 289633 257895 268173 270802 299924 292877 289590 292197 207643 210144 698527 650053 1468127 1414955 437558 436661 634400 643801 794835 767804 818127 822936 863816 876104 839464 937653 1964804 2062740 1240799 1069691 697894 683848 817539 816138 864387 873630 887805 900936 1005855 1005340 5066374 5204669 40.55 72.2 1
14:28:18 2024-01-25 645036 634866 210120 201809 321061 329173 330232 328383 211198 210758 257172 262699 297957 304557 4336280 4663133 6379010 6233085 1044975 1082183 291475 257895 268173 270802 300347 292877 291234 293017 207643 209342 714156 647446 1465467 1416967 437558 436353 632605 641761 793388 767804 816310 825380 865692 875494 839464 936740 1963399 2064203 1273307 1066307 695911 683884 818699 816175 862175 874248 889104 899655 1002977 1006322 5066374 5196208 40.55 72.2 1
14:28:19 2024-01-25 642189 634893 209682 202617 320755 328409 331323 327923 211198 210906 256525 263944 298862 302688 4342748 4728053 6425273 6233085 1049294 1083623 291566 257317 269036 269309 299500 293818 290823 292551 208818 208508 717936 645408 1460061 1427356 437469 436008 634648 639692 792263 769264 815113 825380 868880 873157 836976 937710 1963399 2059816 1269469 1070452 693518 684852 823396 820346 857895 874248 895731 902255 1002561 1007816 5053366 5196208 40.55 72.2 1
14:28:20 2024-01-25 647107 638609 205927 202789 321025 328378 331861 329377 210110 211602 256776 261497 299350 300811 4342748 4710845 6453476 6241383 1050726 1085202 289633 257930 267081 269274 299062 291734 290472 291787 208818 209278 729105 645597 1466461 1429383 437247 436353 639099 638135 793388 773748 811574 822094 868599 881490 835717 930185 1956929 2038230 1275939 1078990 694886 682845 824647 818565 856679 872397 898269 904259 999380 1003127 5009981 5183130 40.55 72.2 1
14:28:21 2024-01-25 641248 637671 209794 202444 321486 329671 330822 327888 211378 210247 257568 262516 298932 302761 4336557 4673755 6425712 6233199 1045885 1085202 288861 257887 269333 268830 299307 292013 290136 292223 208818 208869 705992 643562 1476196 1436563 437558 432764 636654 638330 790580 772651 815113 820891 866305 880868 836976 927468 1956929 2038009 1269469 1082067 692530 682122 825242 820928 856679 865654 898377 903243 993825 1002382 5009981 5183130 40.55 72.2 1
14:28:22 2024-01-25 637216 636761 209633 202444 320054 327684 332400 325915 211378 210394 257352 262419 298653 302332 4336557 4672645 6430040 6227844 1040922 1085202 290418 256452 270165 268864 300135 292550 291646 291823 209584 208183 708915 646909 1481704 1437583 439824 434799 635788 638330 787711 772651 820528 824138 864073 879589 841254 930222 1947912 2041429 1186492 1080527 693518 680672 825549 822678 854859 865474 900380 907526 995268 1000187 4954337 5186829 40.55 72.2 1
14:28:23 2024-01-25 637480 636661 205489 202159 322036 326661 332904 327358 211344 210429 257172 262660 299069 302088 4336557 4648163 6462939 6214112 1040922 1086233 292032 256416 269559 268864 298400 292504 291445 291344 208254 208688 721165 650226 1488893 1434527 441315 433223 636691 639238 787711 774297 819801 822442 864073 882113 841852 927468 1949375 2047376 1274479 1084382 694508 679859 825513 823262 855465 865474 897088 907584 998162 1001637 4952469 5188799 40.55 72.2 1
14:28:24 2024-01-25 638418 638600 205484 202475 322751 328423 331897 327358 211198 210429 257284 261532 299805 303091 4333369 4655021 6472264 6214112 1037835 1083586 290621 256811 269559 268864 298400 292946 291852 292873 209260 209008 703006 651156 1472948 1434527 442262 435860 636611 638172 788306 774847 820858 820965 864073 880686 843048 927468 1949337 2045777 1257954 1085160 695500 681845 825513 823262 856679 865546 898269 908968 999613 1001637 4953575 5179434 40.55 72.2 1
14:28:25 2024-01-25 638454 638345 205489 202329 323010 326661 332868 327888 211378 210758 257342 261315 299489 301728 4330279 4634808 6480391 6214112 1037390 1084514 290621 256632 269559 269274 300347 292959 290330 291562 209113 208974 716618 652550 1470925 1432324 441039 432872 637548 639111 788306 774662 824495 820382 862239 882113 841206 926772 1949300 2045777 1263711 1085160 696902 682122 824567 822678 857287 865546 896565 909579 1002561 1000223 4947721 5177450 40.55 72.2 1
14:28:26 2024-01-25 640300 637443 209423 201835 323046 326661 331861 327852 211378 211088 257568 260699 298932 303405 4330279 4605350 6472264 6232675 1036647 1085313 290621 256847 269333 269274 298400 292743 290401 291344 208818 209446 701513 653021 1467620 1432324 440786 435321 638035 641487 790020 774810 822876 820965 862239 883360 843701 930258 1949375 2050623 1263711 1085197 698488 681808 824567 823262 857895 865582 898017 906237 1003984 1000187 4953588 5181405 40.55 72.2 1
14:28:27 2024-01-25 640790 636658 209646 201879 323764 328582 331897 327923 211198 211208 257604 261098 299350 302187 4329584 4608625 6472264 6223599 1038135 1085040 290621 257243 269369 269462 298435 292932 293410 290529 207283 209008 703006 653089 1467328 1434146 440947 435357 637584 640996 788901 774662 820720 820965 862239 883360 843067 930222 1949337 2047681 1263711 1085160 698888 680809 823981 822678 857895 865546 896990 909579 1002561 1000223 4947721 5179434 40.55 72.2 1
14:28:28 2024-01-25 640300 638600 209352 201840 323046 326696 331897 327923 211378 210906 257568 260734 299350 301763 4336557 4605346 6472264 6228623 1037390 1083002 290621 256847 268766 268864 298365 292729 290542 291379 207138 209008 713587 652397 1466328 1433447 440099 435357 637584 641033 790883 775049 822290 820965 862239 882113 843665 927468 1949337 2047718 1261792 1085160 697894 681327 823396 820928 857895 868677 895713 909617 1003984 998739 4951256 5172053 40.55 72.2 1
14:28:29 2024-01-25 640300 637439 209646 201870 323037 327189 332364 327923 211378 210906 257604 260734 298827 303694 4327191 4592172 6462939 6228623 1036027 1083771 290683 256667 268766 268864 299924 292045 290401 290670 207643 209008 722950 653021 1503641 1429111 439371 432872 636684 641487 789909 773613 821119 819801 861592 882113 843067 927431 1949300 2044782 1263711 1084389 697894 680809 821061 820928 857895 865618 895713 908931 1003984 997293 4950052 5179434 40.55 72.2 1
14:28:30 2024-01-25 640300 637069 209682 201844 323037 327419 331861 327852 212881 210429 257604 261315 298897 304378 4330279 4593130 6453613 6197239 1034307 1083771 290621 256882 268730 269274 300347 291830 290542 292346 207643 209043 695541 651156 1465142 1429111 439339 435393 636648 642925 790883 774575 822290 820965 862239 882113 843665 928825 1949337 2050623 1265631 1081843 698888 681845 821061 820928 860335 871781 895075 908968 1003984 999444 4944189 5179434 40.55 72.2 1
14:28:31 2024-01-25 638358 636725 209865 201809 322778 327154 331897 327888 213030 210429 257604 261532 298791 302718 4330377 4590303 6434962 6224164 1034307 1083771 290418 256882 268730 268864 298783 291200 289995 292169 206706 209663 694048 654425 1497947 1427085 439129 435393 636648 643801 791140 773476 820138 820965 862239 882113 843701 929486 1949678 2050623 1263711 1081073 697894 680846 821061 820928 860335 870520 895075 908931 1004696 998739 4938315 5179434 40.55 72.2 1
14:28:32 2024-01-25 636548 635794 209722 201519 322525 327419 331628 327888 213024 210429 257966 262333 298027 302718 4327191 4581521 6425637 6228623 1037948 1082196 289809 256811 268730 269240 299307 291380 289730 292891 207643 209043 707485 652554 1467586 1424201 438508 432908 636691 643801 788901 770428 822290 820965 862239 879625 843425 932248 1954976 2053533 1267550 1081962 698888 681638 821061 820928 859627 865546 893091 907563 1004696 1000187 4947721 5179434 40.55 72.2 1
14:28:33 2024-01-25 636474 635794 209937 201844 320740 327648 331628 327923 213658 209772 257388 262734 297887 302683 4327191 4579205 6414782 6226327 1035454 1083771 290215 256882 268730 269497 299342 296693 289317 293096 207643 209663 701513 651156 1474091 1424201 437888 432881 636654 642778 787711 770428 821119 820965 863461 879625 844099 932949 1954976 2056448 1267550 1081962 699386 680672 821025 823262 862138 865280 895075 910228 1003013 1001637 4962072 5179434 40.55 72.2 1
14:28:34 2024-01-25 636548 636725 210049 201844 322560 327648 331897 327923 212109 209737 257568 262734 298444 302718 4321025 4578740 6431218 6226327 1037207 1083771 290418 256847 268730 269462 300347 291575 290542 292445 206063 209698 695541 653021 1473573 1427356 439170 436049 638501 642962 790580 773748 820757 820965 862239 882113 845301 930185 1955538 2049170 1265631 1085197 698888 681845 822812 820928 859627 870352 895820 904642 1005557 1000187 4938315 5179434 40.55 72.2 1
14:28:35 2024-01-25 640323 637703 209686 201527 323050 327684 331933 327888 211378 210941 258001 261532 298897 304778 4324106 4587041 6452256 6233199 1037670 1083771 290383 256811 268730 269497 299742 291843 290542 291405 206994 209663 697034 653021 1481356 1427356 439513 436045 639372 642015 790020 773748 820757 820965 862239 882113 845263 928825 1954149 2050623 1263711 1085197 699386 681881 823396 822678 860335 865704 895820 904642 1005631 1000187 4947721 5188799 40.55 72.2 1
14:28:36 2024-01-25 642825 637693 209722 201835 323014 327684 331897 327923 211378 211123 258001 261497 299350 304451 4327191 4596984 6471121 6225801 1036150 1082965 290692 256882 269333 269650 298262 292050 290542 292000 206994 209746 698527 653021 1492097 1427356 439861 436370 638559 642925 790883 774297 820757 820965 862239 883360 846170 929523 1953620 2050623 1263711 1086468 698888 681845 823396 820574 859724 865690 895820 904604 1004696 1000223 4949775 5183130 40.55 72.2 1
14:28:37 2024-01-25 641992 637703 209686 201835 323086 327684 331897 327923 211412 210941 258218 261098 298932 304778 4330279 4602301 6480553 6233199 1036466 1083734 290657 256847 269523 269274 299924 296215 290542 291405 207317 209453 700020 653021 1513542 1429383 440172 435899 638035 642015 790883 774847 820794 820965 862239 883360 844664 929523 1955538 2050623 1263711 1087241 698888 681881 823142 821736 857895 865708 895825 906615 1003984 1000223 4947444 5183130 40.55 72.2 1
14:28:38 2024-01-25 641464 637707 209646 201844 324033 327684 331933 329381 211378 210758 257604 261098 299350 305188 4327191 4605013 6480553 6217437 1034948 1084542 291507 256847 269108 268969 300347 296215 290339 290604 209408 209453 706179 653021 1490546 1429383 440521 436370 638523 641524 790883 774847 820757 820965 862239 880953 845299 927468 1951375 2049170 1263711 1087241 697398 681845 824567 820538 857895 865641 894175 907261 1002561 1002382 4947444 5179434 40.55 72.2 1
14:28:39 2024-01-25 641505 637698 209374 202157 323050 327189 332400 330081 211378 210941 257352 261098 298545 303915 4327191 4614259 6480553 6224278 1036466 1084505 290657 256847 269333 268934 300099 292670 290542 290419 209408 209342 716618 653021 1490123 1429383 440301 435357 637548 639527 791140 774847 822876 820965 862239 883360 842398 927468 1951338 2047229 1263711 1085123 697398 682606 825153 823262 857772 865569 898377 904567 1002561 1001601 4945099 5168071 40.55 72.2 1
14:28:40 2024-01-25 639998 636688 205918 201805 322525 327900 331825 330549 211378 211018 257533 261063 299315 301692 4323991 4608848 6471121 6206936 1036837 1082122 290586 256776 268801 268969 300099 292050 290542 291273 209113 208974 700020 653021 1469682 1429383 441315 435357 637548 640996 791140 774847 823463 820965 862239 883360 843628 927431 1951816 2047229 1263711 1085155 697894 682606 823396 822678 858383 865587 895820 904567 1003984 1000150 4945376 5177450 40.55 72.2 1
14:28:41 2024-01-25 638418 638345 206067 201765 322974 326661 331825 327852 211378 211053 257568 260664 298862 304346 4323991 4603529 6471121 6211695 1037207 1082085 290621 256811 269216 268969 297637 291843 290542 291544 208818 208974 697034 651924 1485759 1427083 440447 436316 637548 641978 790020 775145 823463 820965 863461 881931 843701 928788 1954149 2047376 1263711 1085123 699386 680809 823396 822678 860844 865645 895811 904604 1005409 998702 4938315 5179888 40.55 72.2 1
14:28:42 2024-01-25 638381 637889 205927 201840 322751 328655 331897 327623 211378 211018 257352 260664 299275 302651 4323991 4608285 6471121 6197239 1035650 1083734 290657 256953 269252 268969 298018 292050 292728 291379 207643 208974 703006 653957 1472306 1432324 440227 435284 637548 640960 788901 774847 823463 820965 862239 884216 843031 927431 1951338 2047229 1261073 1085123 697894 681808 823396 822678 860062 865546 895713 910266 1003984 1001084 4938315 5193390 40.55 72.2 1
14:28:43 2024-01-25 638381 637407 205489 201835 322974 328655 331825 327128 211018 210429 256776 261098 299770 303773 4323714 4620820 6476241 6224354 1034986 1079017 290621 256523 269216 268969 298054 292050 293310 290427 207283 209300 716618 653957 1484021 1434364 440704 435357 637548 639961 788864 774847 822290 820965 862239 883069 843031 927431 1951301 2047229 1261792 1085123 697398 680809 825153 823262 857895 865510 898269 906200 1002524 1003127 4939486 5170607 40.55 72.2 1
14:28:44 2024-01-25 639451 636239 205493 202153 322031 328655 332603 327623 211378 210906 257352 262115 299805 302516 4323991 4639404 6480590 6206936 1037948 1082122 291790 256128 269441 268747 299428 292073 291610 290423 207317 208647 730447 651156 1469773 1436563 440484 435448 637548 639258 788828 774847 821119 820965 864686 883985 844248 927468 1949501 2048650 1259873 1085160 695500 682122 825513 822456 856679 865474 897088 910303 999650 1002822 4938315 5177450 40.55 72.2 1
14:28:45 2024-01-25 638418 636734 205489 202122 322974 327936 332364 327587 211198 210429 257136 261497 299595 301889 4320907 4646209 6471618 6197504 1034911 1082122 290551 256738 268873 268525 299428 291831 290401 290564 207317 208682 705432 651156 1483777 1429383 440484 435457 637548 639564 788864 774847 821119 820965 863461 883360 842398 927431 1949524 2047413 1261792 1085123 695911 682606 825153 822899 857895 865510 898269 910341 1001104 1002346 4938315 5177450 40.55 72.2 1
14:28:46 2024-01-25 637894 636239 206071 201840 323010 326858 331825 326864 211052 210429 256776 260699 298897 303091 4317826 4620331 6471618 6206936 1034209 1082122 290762 256558 268837 268781 299428 292451 292688 290599 207138 208974 727566 651156 1497896 1429383 440044 435470 638290 640053 788864 774847 822876 820965 863190 881931 843628 927431 1951338 2044511 1263711 1085123 697398 682606 824567 823262 857895 865546 897629 910303 1004424 1000187 4938315 5173757 40.55 72.2 1
14:28:47 2024-01-25 638418 636243 205918 201809 322647 326661 331825 327852 211344 210723 257568 260664 299091 303190 4317826 4605395 6467086 6197239 1034873 1082233 290661 256670 268873 268969 299633 291492 290613 291732 206097 209405 698527 653957 1475294 1427356 440135 436126 637548 641978 790020 774297 823463 820965 862239 883360 843701 928825 1955088 2047681 1263711 1084352 698888 681808 823248 822678 860335 865582 895955 909617 1003984 999444 4935957 5173757 40.55 72.2 1
14:28:48 2024-01-25 639265 635763 206067 201492 322162 328655 331592 327587 211198 210429 258001 261280 299091 302647 4317826 4589463 6443630 6206936 1034134 1079164 290762 256634 268873 268969 299845 291207 290613 291929 207643 209767 711964 651156 1471313 1424201 439787 436122 637584 641978 791140 773748 820720 820965 862239 879262 843665 930185 1954149 2050623 1265631 1082067 698888 681290 823981 820928 860335 865587 895713 908856 1004696 999444 4935957 5173757 40.55 72.2 1
14:28:49 2024-01-25 636548 635799 209794 201479 322036 327154 331592 327888 211378 210429 257966 262018 297957 304235 4317826 4590536 6425077 6206936 1034209 1081465 290004 256953 268648 268747 300517 291601 289590 291964 207643 209663 694048 652984 1503875 1424201 438818 437415 636648 643381 791140 772651 822290 823299 862202 882113 843701 931547 1957878 2050623 1267550 1082067 699386 679849 821061 820928 860844 865546 895675 908891 1005409 1000150 4928910 5168071 40.55 72.2 1
14:28:50 2024-01-25 636437 634857 209861 201270 322036 327189 331628 327623 211198 209737 257568 262298 297749 302647 4314612 4583333 6452834 6197037 1033434 1079164 291902 256953 268873 270802 299954 291312 290405 291520 207643 209008 698527 653021 1484890 1427356 439824 436353 638035 643381 790580 774385 820757 820965 862239 883360 843665 929486 1949337 2049133 1263711 1082006 698888 682421 823396 820928 860335 865582 895713 909303 1003984 998702 4928910 5170068 40.55 72.2 1
14:28:51 2024-01-25 640286 634866 206062 201809 322525 328655 331825 327888 211378 210429 258150 261280 297642 302647 4317826 4596016 6443630 6206936 1035725 1082233 289809 256593 268612 270802 299319 291042 290374 292873 207643 209008 695541 651156 1476777 1425334 441001 436008 637584 641978 790020 773748 822876 820965 862239 883360 844898 930147 1949337 2047681 1265631 1082006 698888 683059 821061 820928 860335 865582 895713 907560 1003984 999444 4929821 5168071 40.55 72.2 1
14:28:52 2024-01-25 640249 635790 205524 201809 322036 328655 331861 327393 211052 210429 258101 260664 298862 303915 4308460 4617283 6469824 6197617 1033509 1079164 290285 256199 268622 268864 297567 292050 290542 291145 206960 208764 698527 651156 1460795 1427356 440214 435411 636648 640996 790020 774847 820858 820965 862239 883360 843665 929486 1951375 2047376 1265631 1084352 697894 681808 823396 820928 857895 865645 896565 904604 1002561 999444 4934790 5168071 40.55 72.2 1
14:28:53 2024-01-25 641271 635763 206311 201176 322036 326661 330858 327358 211164 210906 257604 261098 298862 302435 4313931 4592738 6451354 6206936 1033509 1081376 290762 256989 269226 269379 298227 291637 290542 291520 206672 209523 697034 651156 1468125 1425334 439165 436008 637134 641978 790020 774297 822544 820965 862239 883360 844898 929486 1951375 2047413 1265631 1083609 698888 681845 822812 820928 860335 870592 897737 904642 1004696 1000187 4928910 5162701 40.55 72.2 1
14:28:54 2024-01-25 638399 631258 206751 201659 322036 326696 331323 327393 211344 210429 257966 261497 297992 304778 4313931 4580098 6438645 6215374 1034986 1080477 289880 256705 268730 268969 298471 291189 290339 291814 207643 209710 694048 651156 1477145 1424287 439092 436353 636648 643381 791140 773199 822271 820965 862239 882113 843665 931478 1954149 2050623 1267550 1082067 698888 680846 821061 820928 859627 865654 895820 904567 1005409 1000150 4928910 5168071 40.55 72.2 1
14:28:55 2024-01-25 636465 636234 206071 201484 322036 327154 330858 327852 211344 210030 257568 262298 297992 302683 4313931 4569880 6415493 6209086 1036616 1082233 289915 257101 268730 268969 298541 291189 291610 292480 207643 209523 697034 651156 1467119 1423025 438827 436353 636162 642015 790020 772067 822876 822715 863461 882113 844898 932819 1953620 2050623 1267550 1080527 698488 681155 821061 823262 860272 865587 895545 907261 1005409 1000223 4935957 5160703 40.55 72.2 1
14:28:56 2024-01-25 636207 634866 209829 201492 322036 327154 331090 329344 211378 210113 257388 262333 298000 304778 4313931 4577446 6415266 6215374 1032547 1078892 289264 257101 268873 268559 300772 291225 291852 292050 207643 209043 700394 650690 1463742 1422988 438818 435357 636691 642015 788306 770428 822290 823299 862239 879589 843665 934191 1954149 2053533 1267550 1078990 698488 680672 821025 822281 861527 865569 894907 907908 1005409 1000187 4939486 5168071 40.55 72.2 1
14:28:57 2024-01-25 635829 634857 209713 201800 321097 327154 330858 326899 211378 209855 256811 262734 298072 302683 4315589 4583110 6424872 6197353 1033509 1080514 290277 257317 268873 268934 298262 291225 292059 292245 208818 209043 694048 651156 1483938 1425052 439243 436661 636648 643418 791140 773199 822876 820965 862239 882113 843701 931450 1952229 2050623 1267550 1082067 698488 680846 821061 820928 859663 865582 895438 910266 1002977 999444 4919504 5167019 40.55 72.2 1
14:28:58 2024-01-25 638454 634902 206067 201211 322751 326661 331359 328792 211018 210807 257352 260699 298027 305451 4320111 4582001 6443630 6199708 1035136 1080207 290516 256705 268837 268934 299500 291637 292886 291419 207643 209481 698527 651156 1464445 1427083 439824 436353 637548 642925 790020 774847 820757 820965 862239 881163 845570 931412 1954149 2049170 1263711 1082067 698488 681845 822812 822678 860335 870515 896714 907336 1002977 1000930 4928910 5170607 40.55 72.2 1
14:28:59 2024-01-25 638418 635790 205913 201879 323050 326661 331359 327393 211378 211208 256776 261098 298897 305234 4318693 4634587 6457443 6190329 1035491 1081279 291436 256596 269477 268969 297637 292159 291198 290564 207352 208647 710471 650226 1485070 1434327 440521 435393 636611 638172 788901 774385 821119 822715 863787 881858 842434 930747 1947954 2047413 1276435 1084352 695500 682606 825549 822899 857287 865546 899516 910228 999650 1003127 4933613 5166383 40.55 72.2 1
14:29:00 2024-01-25 637930 634897 205231 202303 322560 328423 331897 328610 211344 210807 256776 261132 299141 304370 4326454 4633531 6453013 6190869 1033509 1081908 290621 256523 269252 268747 299500 292155 291913 290604 207173 208682 707485 651156 1464478 1431305 440521 436008 637584 638172 788901 774847 821119 820965 864686 883985 843067 928718 1949337 2044326 1284260 1083582 695500 681638 825513 820538 857895 865546 899739 907336 1001104 1002382 4928910 5160703 40.55 72.2 1
14:29:01 2024-01-25 638409 635799 205484 202157 323050 328423 331861 327358 211198 210878 256776 261315 298545 303227 4312488 4633531 6452651 6197617 1038446 1083623 290480 256199 269703 268594 297637 292050 291404 290317 207352 208357 711964 649297 1505853 1434364 441145 435357 636691 638135 788864 774847 821119 820965 863141 883360 841206 931487 1949449 2044326 1272523 1082067 695997 681638 825549 822317 856679 865636 897794 907261 999650 1003091 4933613 5160703 40.55 72.2 1
14:29:02 2024-01-25 638089 634893 205200 201875 322036 328191 331861 326864 211198 210878 256811 261567 298058 302296 4312488 4637526 6424352 6188500 1035752 1082085 290074 256558 270119 268220 298089 292050 291198 290613 206994 207673 700151 645029 1491781 1434364 439916 432872 636239 638330 788864 773748 819950 823299 863787 880868 841852 933524 1948061 2041429 1256035 1080527 694013 680672 825549 820574 855465 865546 900796 906274 996750 1001637 4958210 5159626 40.55 72.2 1
14:29:03 2024-01-25 635825 634866 205484 202510 320054 327154 331897 327111 211378 210660 256811 261567 297992 300760 4313931 4634065 6405874 6200234 1037355 1081923 288693 256523 269703 268151 299924 292469 291610 290604 206097 207707 672825 643562 1462771 1435386 439165 432872 635788 638330 788901 772067 818747 823299 863787 874316 841254 932819 1951375 2041429 1186492 1080527 694013 680672 825549 823262 855465 865582 900796 906689 995304 1002382 4967582 5141091 40.55 72.2 1
14:29:04 2024-01-25 636732 634861 205918 201844 319570 327154 331359 325879 211378 210548 256811 262150 298651 301612 4318693 4628263 6415266 6199708 1041845 1085313 287993 257746 268459 268151 298541 291908 291816 291760 206097 208682 708978 642848 1468456 1427083 436543 432872 636648 636298 792263 773833 815730 820965 868833 880614 838201 930747 1949412 2035614 1275226 1078990 692492 679849 823981 820928 857895 871166 898127 907635 996045 1004547 4975712 5153349 40.55 72.2 1
14:29:05 2024-01-25 636732 631285 206053 201844 319087 327684 330858 327609 211412 210625 256811 261567 298651 302619 4317383 4639598 6405874 6195286 1041338 1081775 288194 256989 268873 267929 299924 291688 291404 290604 206097 208682 705992 641723 1481595 1434364 437815 432872 636691 638330 790580 772651 816347 822715 866341 882113 839464 932153 1949375 2038193 1257954 1080527 694013 681638 825549 820928 855465 870515 901660 904754 993861 1001674 4968573 5155013 40.55 72.2 1
14:29:06 2024-01-25 636281 634893 205489 201668 319122 327719 330858 327682 211344 210148 256811 261532 299541 303997 4317545 4644157 6397661 6197617 1041338 1080514 287216 256593 268873 267929 300347 292474 291198 290714 207643 208357 704499 641723 1491829 1431156 437160 432872 636239 638330 791140 772651 816347 820965 866305 882113 839428 931450 1949449 2038156 1267550 1080527 692986 681638 825549 820928 855465 870624 896519 904567 993861 1003127 4978229 5151338 40.55 72.2 1
14:29:07 2024-01-25 636728 631258 205493 201835 319570 328215 330858 325915 211378 210513 256811 262123 298198 302743 4319414 4635157 6397661 6190869 1047381 1079164 287888 257420 268011 268220 300959 291225 291610 290705 207643 208391 705992 641896 1478568 1423025 437247 436045 636648 638208 792825 773283 813956 820965 868869 879299 836976 931450 1955013 2035119 1268406 1075702 694508 681881 824344 819764 857895 873013 898127 904940 999650 1003127 4985343 5141091 40.55 72.2 1
14:29:08 2024-01-25 641005 631258 205493 201694 321025 327719 328826 330081 211052 210589 257568 261288 298616 302619 4314299 4644483 6406986 6190703 1049949 1078892 288790 257385 267188 270802 299778 291225 291852 290604 206097 208682 705992 642390 1458259 1425052 437247 436752 636648 638208 793388 773748 813341 820965 868906 881490 836383 931450 1955088 2032235 1259981 1075925 695997 683364 824344 818602 857287 873013 896852 901354 999687 1003127 4990294 5155013 40.55 72.2 1
14:29:09 2024-01-25 641771 631290 205953 201844 321097 327684 329324 330081 211052 210807 257568 261253 300570 302253 4308139 4648200 6420695 6195745 1050792 1078892 289000 257024 267188 269309 299500 291330 292063 290604 206706 208682 705992 645601 1465952 1425052 436543 437897 636648 638208 793418 774847 815150 820965 869484 882113 837013 932949 1954149 2035119 1279064 1077456 695911 682845 824344 819764 857895 872026 897125 904035 999650 1003127 4980506 5155013 40.55 72.2 1
14:29:10 2024-01-25 640368 634902 205489 201862 321061 330017 329822 328649 211052 210548 257933 262053 299505 302798 4306840 4663133 6406986 6202501 1050043 1081812 289439 256593 267223 270982 297816 291843 292059 290604 206994 208357 707485 646984 1476705 1426067 437852 437897 637621 638208 795139 774847 816347 822715 871406 882113 837013 932949 1955013 2038119 1261830 1075925 696902 683848 824965 818602 857287 873259 900012 902107 999687 1005258 4975712 5151338 40.55 72.2 1
14:29:11 2024-01-25 642226 634893 205813 201840 321061 327684 329359 328915 210726 210548 257717 261288 299541 303054 4300667 4679270 6416405 6200183 1050717 1078949 289000 256593 268209 269755 295840 291843 291610 290613 206994 208391 707485 645601 1468941 1423025 437961 437897 636198 637721 793381 774297 815150 820574 868942 881490 838237 934229 1956929 2038537 1265527 1075925 696494 683884 824344 817369 856679 874325 893903 899321 999650 1005258 4989885 5153349 40.55 72.2 1
14:29:12 2024-01-25 638477 631258 205484 201523 321061 329513 328862 327393 211052 210401 257355 261870 299541 302798 4306840 4653808 6415921 6188505 1050792 1081192 288930 256523 266822 269379 297816 291189 292118 290564 207643 208322 705992 645601 1458583 1424001 437870 437897 636611 638172 794515 774297 815076 823299 868833 879589 838164 934229 1956929 2041429 1261792 1075888 696494 683884 825740 816138 856679 873259 898766 902237 998199 1005970 4985343 5163321 40.55 72.2 1
14:29:13 2024-01-25 642216 631254 205489 201805 320286 328655 329555 328880 210110 210961 257717 261218 299928 302510 4306294 4681784 6420695 6203599 1050382 1079164 288790 256705 268586 269414 297563 292050 291198 290400 206672 208322 729105 645601 1473715 1425052 438471 437993 636691 639238 795644 772615 818710 824138 866268 879552 841852 936906 1960739 2050623 1267550 1075086 694005 685895 825740 815561 857287 873184 899405 902255 999613 1009006 5018945 5158693 40.55 72.2 1
14:29:14 2024-01-25 644085 631213 205475 201844 320990 327119 329858 329381 210110 212217 257284 262018 300995 301399 4314299 4701812 6406569 6190329 1047381 1078892 289000 256670 268694 268969 297426 292155 291198 290400 207643 208322 710471 644946 1484819 1425052 438471 437897 634887 638330 795644 771520 816310 824759 866268 874569 839464 936906 1959200 2050623 1267550 1072741 694508 686866 825513 816138 857895 874776 899275 903797 999650 1006358 5015200 5155013 40.55 72.2 1
14:29:15 2024-01-25 644999 631141 205489 202444 320764 327383 330858 327623 212696 212289 256528 262053 299892 300760 4318885 4701926 6359809 6197353 1047569 1079164 288527 256847 268612 268934 297152 292877 288707 291379 206960 208322 716443 641859 1480921 1421804 437888 436625 633053 639238 792825 769368 815693 829008 868833 873809 839391 942556 1959200 2056448 1271388 1066194 693975 682809 823396 819764 860335 874866 897993 904903 1002561 1009241 5032371 5158693 40.55 72.2 1
14:29:16 2024-01-25 644011 631222 205493 202471 320990 327154 330589 328719 212881 211257 256528 262454 298616 301015 4311038 4708711 6378513 6197353 1046632 1078892 291111 256705 268424 268559 297635 296808 290377 290613 207643 208322 712041 643764 1470569 1421804 437911 436661 633951 638784 793388 770391 816310 827173 867568 874785 839391 939706 1959155 2053533 1269469 1069691 694508 685822 823396 817369 859724 875485 897993 899433 1002561 1006322 5015797 5158693 40.55 72.2 1
14:29:17 2024-01-25 642180 631191 205484 202444 320504 327154 329858 328341 213030 211221 258381 262856 298269 300760 4311038 4701812 6364623 6199172 1045885 1078892 288825 256989 268047 268559 297973 297018 290377 290604 206672 207997 701601 641723 1498843 1423833 437815 436335 633053 638784 792825 769264 815113 827759 867568 875571 838795 941092 1954988 2053533 1269469 1066194 693975 683811 823396 818602 857895 874866 897993 899433 1002561 1008528 5015797 5141015 40.55 72.2 1
14:29:18 2024-01-25 639905 631141 205927 202122 320054 326696 330554 328391 212881 211186 258417 262856 297852 300760 4301606 4688379 6355278 6199708 1044742 1078892 288177 256773 268011 268185 297671 292670 288743 290604 207643 207997 716443 641723 1487625 1420791 437815 436122 633053 638330 792263 768140 816273 827796 867568 873809 838795 941054 1960674 2053533 1269469 1066652 694013 683811 823396 818602 859724 875485 897993 899433 1002561 1009241 5033353 5158693 40.55 72.2 1
14:29:19 2024-01-25 638381 631141 205909 202303 320054 327189 329858 328856 212881 211038 256528 263259 299722 301399 4311038 4684728 6348574 6197617 1044816 1079164 288457 256953 267975 268151 297152 292050 288707 292023 207643 208391 708978 642811 1469301 1416748 437124 436661 632157 638172 793388 767185 815113 829008 868181 874262 838795 940108 1960599 2056862 1249573 1065432 694503 682845 821025 816175 861558 874325 892966 899284 1003984 1006358 5022965 5151338 40.55 72.2 1
14:29:20 2024-01-25 639943 631114 206062 201492 319535 327684 329822 328427 212583 211186 257104 262997 297366 302743 4301606 4649542 6336587 6209086 1041413 1081413 291125 257385 267188 268185 299609 291843 290377 292409 207059 208828 703006 643764 1484741 1411446 437558 436661 633053 640053 793388 767884 818710 827796 865656 870379 841852 939437 1960599 2059885 1264639 1066194 696494 683884 818699 816212 863397 875485 892145 902255 1003013 1009006 5039717 5155934 40.55 72.2 1
14:29:21 2024-01-25 639810 631105 209651 201633 319535 327684 329591 328965 212881 211221 257284 262997 297574 302619 4311038 4658934 6339430 6209086 1041413 1080643 290905 257782 267599 268969 297671 292050 290992 292409 207497 209043 706366 645601 1503254 1412452 437124 437370 633951 641978 795079 767730 819950 827796 866305 873193 841852 941805 1960739 2059816 1262756 1066652 697989 685858 818699 816175 864659 876906 892108 903578 1005892 1006322 5033353 5169939 40.55 72.2 1
14:29:22 2024-01-25 641708 631141 209682 201664 320054 327684 329591 329614 212583 210997 256563 262559 297928 305451 4303202 4629683 6360359 6199708 1040633 1079874 289809 256989 267223 268969 296702 291742 290787 291556 207643 209516 692556 648371 1472780 1408432 437124 437897 634887 643381 795079 768176 820534 826587 865008 874569 843048 938248 1960599 2062740 1262756 1069691 698488 685858 818699 816175 865886 874866 890207 905052 1008067 1006322 5004327 5158693 40.55 72.2 1
14:29:23 2024-01-25 643136 631213 205922 201176 321774 327154 329555 328631 212583 210997 257284 262193 299402 306320 4303202 4638051 6379010 6179589 1037948 1079069 290480 256558 268047 269004 296425 292050 290377 290564 207643 208647 705992 651156 1487652 1415740 440571 437897 633951 643874 792825 768821 820757 829008 863461 874424 844898 942518 1955013 2069121 1265631 1069691 698488 685373 821025 820928 862138 873013 894126 904940 1010285 1007395 4975938 5163321 40.55 72.2 1
14:29:25 2024-01-25 641147 631146 205493 201805 321774 327496 330858 328354 212583 211849 256528 262158 297817 302191 4301606 4634738 6378766 6190869 1034209 1080282 290445 255377 268424 268559 297635 292050 290787 290604 207643 208502 707112 651156 1450505 1417757 440484 437278 633053 641978 791140 768140 820757 827833 862239 875571 844934 941130 1956929 2059795 1261792 1069249 698488 682845 820442 819764 860881 872397 894800 903280 1008818 1005970 4972385 5155821 40.55 72.2 1
14:29:26 2024-01-25 640360 631141 205480 201809 321025 326803 331359 329148 212583 211624 256528 262158 297817 301977 4296726 4615900 6369685 6180950 1026054 1077498 289809 255412 269703 268116 297816 292159 290386 291964 207643 208322 705619 650226 1501455 1417757 441145 432872 632605 640053 788864 767730 820794 827796 861592 873809 846133 939744 1949375 2066043 1254917 1072741 696494 682606 819861 822678 862175 865582 892817 910228 1007317 1005970 4954300 5155013 40.55 72.2 1
14:29:27 2024-01-25 636433 631150 206067 201484 321061 328655 331861 326856 213030 211038 256528 262594 297928 302405 4301606 4602581 6369685 6190329 1029094 1078745 289633 256593 269739 268116 297816 292050 290377 291827 207643 208682 704499 647446 1471078 1420791 440484 432872 633053 640996 788864 768140 820794 827796 862239 874569 846133 939744 1956929 2064203 1267550 1072741 697989 681638 819279 820538 864046 865659 892261 907261 1007353 1005970 4957127 5149314 40.55 72.2 1
14:29:28 2024-01-25 634887 631173 206071 201835 321025 325747 330858 327269 213656 211186 256563 262997 297401 302510 4292173 4567880 6367363 6190329 1025815 1080643 290074 256593 268424 268151 298541 291637 290377 292445 207643 209008 703006 648834 1451935 1420791 439129 432836 635788 642925 787675 769952 821119 824175 864686 874244 843701 934229 1949449 2053533 1267550 1075702 698488 680672 819861 822936 863434 865510 894126 910221 1005855 1002346 4928910 5140978 40.55 72.2 1
14:29:29 2024-01-25 634016 631186 209646 201519 321097 328191 330822 328354 212881 210414 257320 261392 297401 304815 4295461 4547587 6388335 6180950 1031041 1078818 289229 256989 268424 268185 300347 290983 291198 291964 207643 209008 700020 650226 1456820 1421804 439165 435507 636691 642925 788864 771520 820794 821736 864686 881490 843701 934191 1951375 2050623 1267550 1078990 698488 680672 821025 823262 860844 865474 895438 908631 1005594 1000150 4917119 5139935 40.55 72.2 1
14:29:30 2024-01-25 634928 631105 206058 200581 321061 328191 329858 328318 212583 210526 257717 261358 297366 306320 4295461 4553645 6395661 6180950 1030563 1081413 290074 256163 268424 268559 296702 290778 291610 290635 207643 209008 694048 650690 1475707 1420928 439824 436661 636648 641978 790580 773833 820720 820965 862239 881236 843665 930083 1948061 2044326 1265631 1082067 698488 681845 821061 822678 860335 870578 895545 904642 1004696 998739 4903092 5141972 40.55 72.2 1
14:29:31 2024-01-25 637650 631222 205484 201488 322036 327727 330858 328354 213179 211257 257320 260560 297852 302310 4292173 4574523 6416419 6157536 1029094 1078745 290039 256199 268648 268559 297816 291225 292059 290206 206097 209008 706179 651156 1488847 1425052 440250 436353 636648 641978 788901 774847 820757 820965 863461 884719 844898 930083 1947656 2044326 1261792 1082067 698488 680846 823396 820928 857895 865546 897353 906689 1003984 1000187 4910099 5139935 40.55 72.2 1
14:29:32 2024-01-25 636732 631213 205196 201527 322000 327496 330858 328354 212881 211186 256528 260379 297887 301550 4292173 4593042 6433094 6172138 1032034 1078781 290445 256163 268648 268151 297973 291637 292022 289792 206097 208357 707112 650690 1491702 1427083 440484 435411 637548 640053 788864 774847 820794 820965 863461 881786 843665 930083 1947656 2044326 1242040 1082067 697989 680809 823396 823262 857895 865546 894272 907336 1003984 1000223 4905476 5133596 40.55 72.2 1
14:29:33 2024-01-25 636732 631218 205056 201664 321061 327265 330858 327854 212881 211038 256923 260560 298512 300911 4292173 4602301 6433056 6172138 1031298 1078781 290529 256199 268837 268151 297753 291637 291610 289792 206672 208322 704686 650690 1493845 1429117 441182 435507 637548 638208 788901 774847 822876 820965 864073 880953 843067 930045 1949524 2044326 1261792 1084389 696494 682122 824567 823262 857895 865546 896852 907336 1002561 1001637 4910099 5141972 40.55 72.2 1
14:29:34 2024-01-25 636732 631177 204908 201844 321548 327496 331359 328086 212881 211221 256923 261175 300358 300760 4292173 4610979 6418850 6171572 1032034 1078781 290639 255447 268837 268185 297816 291742 291610 289792 207173 208357 706179 650690 1472518 1431305 441495 436045 638523 638172 788901 773881 822290 820965 864686 882194 842434 930083 1946526 2041429 1259873 1083582 696494 682606 825549 820538 857895 865546 898803 910261 1001851 1003127 4914855 5141972 40.55 72.2 1
14:29:35 2024-01-25 636732 631249 205191 202157 321097 327727 331395 328683 213030 210961 256959 262193 300037 300335 4290863 4620481 6379010 6161968 1035491 1082183 292130 256199 269477 267964 297567 291225 290377 290564 207643 207673 687580 643562 1505511 1434364 439888 432908 636239 638330 788901 772183 819950 820574 865045 879371 841852 933486 1949449 2041429 1208213 1078990 693012 680672 825549 820574 855465 865582 902116 907563 996045 1002382 4952370 5141204 40.55 72.2 1
14:29:36 2024-01-25 634813 631177 205484 201664 319051 325747 330858 326893 213179 210891 257320 261392 297852 301336 4289328 4616506 6379010 6180950 1035854 1081923 288422 256199 268909 267964 299500 291637 290787 290604 207643 208357 717755 641723 1487671 1432324 438818 432872 636691 638330 790580 772651 817546 820574 866341 879262 839464 932819 1945805 2038156 1263711 1080527 693481 681638 825549 820928 856679 870551 900759 904754 995304 1003091 4959444 5126266 40.55 72.2 1
14:29:37 2024-01-25 635829 631177 205922 201527 319051 327684 329894 328414 213620 210666 256563 261392 297817 301763 4284402 4608551 6369685 6172138 1043330 1080643 288194 256989 267823 268185 297637 290463 291198 290635 207643 208357 716618 641265 1480292 1422988 436162 435393 636648 638172 792263 773833 815113 820965 870137 880614 837606 931450 1953583 2035119 1280983 1075925 694013 681845 824567 820346 857895 871781 898127 906989 998235 1003127 4966631 5134645 40.55 72.2 1
14:29:38 2024-01-25 638336 631186 205489 201831 321025 327684 328560 328464 212583 210379 257320 261358 297892 301977 4295461 4631425 6379010 6181503 1044816 1078781 288422 257024 267188 268151 299500 290331 291646 290604 207643 208322 706179 640946 1482551 1423025 437558 436353 636648 638245 793388 774847 815113 822715 870137 883360 838201 932857 1955538 2032235 1272172 1075925 695997 682845 824344 818602 857895 873091 893903 902600 999650 1005258 4961749 5136269 40.55 72.2 1
14:29:39 2024-01-25 638482 631218 205493 201519 320539 327648 328560 330044 212583 210926 257717 261175 297887 301887 4295461 4633978 6376796 6180950 1049341 1081413 289669 256199 267188 269448 296702 291637 291610 290431 206097 208357 707485 645601 1466325 1423025 438855 437897 636684 638172 795139 774847 815730 823299 871406 883469 838201 934229 1955538 2035614 1279706 1075925 696494 683921 825513 817985 857895 875631 899442 901995 998942 1003127 4968836 5141972 40.55 72.2 1
14:29:40 2024-01-25 642221 631258 205489 201514 320539 326661 328862 330131 212583 211221 257355 260958 297852 301763 4295461 4636665 6386228 6181503 1049219 1080643 289669 256773 268459 269414 297180 291655 291198 289752 206132 208357 708978 643764 1457845 1421804 438855 437993 636691 637234 795103 774847 816384 824175 870137 874244 839464 934229 1954149 2041429 1269469 1075888 695997 685410 825549 816212 857287 873220 899479 899433 998942 1005258 4980506 5133634 40.55 72.2 1
14:29:41 2024-01-25 643210 631177 205340 201527 320539 326661 329822 329394 211953 211221 257320 260560 297887 301763 4292173 4655210 6386228 6176542 1047381 1080643 290585 256593 268424 268559 297396 291953 290582 290193 206706 208032 710471 643764 1468371 1420928 438508 437897 634887 638330 795139 773748 819950 824138 868218 879625 841852 934229 1955088 2049170 1269469 1075086 694508 686417 825549 816175 857287 873872 899479 899433 998235 1000625 4990294 5141972 40.55 72.2 1
14:29:42 2024-01-25 643629 631213 205520 201844 320575 326661 329858 329431 212583 211327 257139 261358 300146 300911 4292362 4681758 6385471 6188764 1044391 1080643 291536 256593 268047 268185 297816 292050 288743 290215 206994 207707 704501 641723 1479701 1420791 437888 436661 633053 638330 793388 769915 816310 827209 868218 874424 838832 939782 1955013 2050623 1269469 1068930 693012 685373 823396 816249 857895 870370 897466 899321 1001851 1007816 5013786 5141972 40.55 72.2 1
14:29:43 2024-01-25 640504 631150 205200 201875 319122 326696 329555 328122 212732 211074 258381 262158 297817 300812 4292173 4690406 6348499 6161893 1045885 1078708 288825 256163 267787 268151 297635 292463 288671 290613 207643 207638 708978 641723 1488746 1421804 437902 436661 633053 639238 792825 769228 816273 828971 868796 874461 839391 942480 1956929 2054990 1245806 1066615 694005 682809 823396 818565 859724 874866 897993 901354 1002561 1008492 5013560 5141204 40.55 72.2 1
14:29:44 2024-01-25 637880 631109 205484 201809 319087 327154 329787 328354 212881 211186 258161 262962 297366 300760 4292173 4684403 6330379 6190329 1044391 1079032 287774 256989 267223 268151 297635 291601 288671 292205 207643 208287 708978 641723 1473131 1414468 437124 436747 632605 638172 793388 767185 816310 830185 868833 875498 839464 940855 1963540 2058320 1251456 1065432 696494 683848 820442 817369 862101 874866 895400 903578 1004696 1007780 5018945 5149314 40.55 72.2 1
14:29:45 2024-01-25 640699 631109 206071 201840 319087 327613 329787 329381 212881 210961 256528 263364 297892 301763 4290558 4624666 6339505 6193188 1038372 1075966 291111 256989 267152 268185 296667 291637 288719 290590 207643 209481 696101 646523 1455221 1409942 438181 437897 635337 642888 795079 765933 819913 825380 865008 874424 841852 939631 1959200 2059816 1264639 1069249 698488 684852 818119 816138 864659 874325 890258 899247 1005855 1008108 5013560 5141972 40.55 72.2 1
14:29:46 2024-01-25 641385 631078 205484 200502 320990 327119 328560 328819 212547 211221 256528 261392 296916 303602 4292173 4624302 6360359 6161930 1037557 1077298 288825 256558 266929 268559 297635 291637 290992 290613 207643 209043 682434 647446 1461378 1408432 436602 437897 634887 641978 793388 767560 819950 825380 865045 874497 841852 938920 1960584 2056862 1262756 1069691 698488 683848 818119 816138 864659 874866 890169 899433 1007317 1008108 5011309 5141204 40.55 72.2 1
14:29:47 2024-01-25 642189 631141 205484 200511 320990 328655 328791 329321 212547 211186 256528 261392 297366 305451 4282741 4615267 6364623 6171572 1036466 1075929 290573 256128 267188 268594 297635 291637 290341 290635 207643 208322 716050 649297 1455629 1408432 439129 437993 634400 643344 793388 769368 821119 827796 864686 874424 843665 938920 1957944 2059816 1273307 1066194 698488 685858 818699 818565 864659 873013 890207 904903 1008818 1000661 4966541 5145641 40.55 72.2 1
14:29:48 2024-01-25 641708 631073 205493 200541 322000 328423 328791 330081 211953 210997 256528 261392 297892 302619 4284402 4614923 6375960 6179927 1028516 1075929 290480 255341 268648 268151 297816 292050 288865 290590 207643 208287 705432 651156 1481244 1420163 441145 436661 633053 640053 791140 765896 820757 827759 862202 873809 846133 941092 1953620 2065668 1276435 1071978 698488 681808 821025 820928 862138 871836 894219 903886 1005855 1005970 4958338 5141972 40.55 72.2 1
14:29:49 2024-01-25 636866 630634 205484 201492 320504 326803 330858 328036 212583 211186 258197 262158 296916 301887 4282741 4563625 6351034 6171572 1025435 1075782 291874 256163 268011 267336 299464 291225 288996 291964 207497 208322 703006 647446 1465952 1420163 438818 432890 634400 641978 787675 770391 821119 824138 863141 874605 843031 936906 1949449 2050623 1267550 1075086 698488 680672 819861 824433 863397 865474 892817 908891 1005855 1003054 4935957 5132607 40.55 72.2 1
14:29:50 2024-01-25 634175 630625 206067 201001 320539 328423 329822 328646 213030 208664 257284 261940 297366 303804 4292173 4551808 6360359 6171572 1023596 1079069 290215 256199 268235 267964 298506 290837 290992 291964 207497 208974 706366 648371 1472961 1419779 439165 432872 636239 642888 787711 770428 822290 822936 864686 874424 844898 934191 1949300 2050623 1267550 1075888 698488 680190 819861 824433 863397 865474 895452 910221 1005144 1001601 4904699 5139935 40.55 72.2 1
14:29:51 2024-01-25 638275 631141 205475 201001 321061 328191 329858 328646 212583 210526 257717 260525 297366 302614 4282741 4613130 6415921 6152814 1032435 1079069 290410 255412 268837 268116 297671 291189 288378 289752 207138 208142 708978 648834 1472236 1429383 440484 435466 636691 639692 788269 774847 822014 820965 862495 884610 842398 930106 1948136 2044063 1256035 1082067 694508 681638 825740 823262 857287 865510 899715 907526 999687 1003054 4915992 5136269 40.55 72.2 1
14:29:52 2024-01-25 635562 631141 205200 201844 320539 327265 330822 328182 212881 210148 256563 261358 299727 301015 4292173 4616506 6397217 6162193 1035491 1079069 290215 255377 268873 267929 296702 291298 290787 290396 206672 207673 719649 645408 1472518 1433198 440484 435357 635788 639238 788269 774297 821119 822936 863787 882113 843648 932781 1943683 2039946 1274479 1078990 694508 680672 825549 823262 856679 865510 900759 910228 996750 1001637 4924234 5136269 40.55 72.2 1
14:29:53 2024-01-25 635112 631141 205489 202303 319759 328191 330858 327682 212881 210526 256528 261140 297856 300590 4292173 4612679 6369685 6171572 1035491 1080643 292075 255412 269288 268151 297359 290983 290377 290670 207643 207673 687580 641723 1466430 1433198 439787 435321 636239 638330 788901 772615 819330 823299 865656 879371 841852 932819 1943720 2038009 1257954 1078990 693012 680672 826720 823262 855465 865668 897794 904604 993861 1003091 4947721 5130556 40.55 72.2 1
14:29:54 2024-01-25 634156 631114 205484 201488 318792 326696 329858 326395 213179 210856 256563 261358 297366 301887 4289106 4609937 6360359 6153107 1035491 1077943 288019 256163 268424 267336 299289 290983 290787 290613 207643 208322 706366 641723 1492018 1431156 437897 432872 636691 637877 791140 772615 818127 822715 866341 883469 839428 932819 1947656 2035119 1263711 1078990 693012 681638 825549 820928 856679 870515 899442 904567 995304 1003091 4953588 5126897 40.55 72.2 1
14:29:55 2024-01-25 634924 631150 205489 201207 318569 327684 329555 327500 213030 210561 256528 261140 296951 301763 4284516 4622089 6369685 6171572 1041845 1079069 289473 256953 267188 267929 299392 290755 290992 290635 207643 208357 705992 640807 1484298 1421804 437558 436126 636648 639564 793388 774385 815076 820965 870137 880614 836976 931450 1949449 2032235 1258989 1075850 694508 681808 824567 820346 857895 873013 898803 906876 999687 1005970 4966532 5136269 40.55 72.2 1
14:29:56 2024-01-25 638796 631114 205489 201523 320504 327648 327834 328500 212881 210561 257320 261175 297817 301336 4289106 4608551 6369685 6171572 1044816 1078745 289018 257565 266741 268559 299500 290860 291816 290604 207643 208322 704499 642390 1471955 1423833 436470 437588 636648 639111 793388 774847 816310 823299 871406 883360 838201 934153 1949300 2035119 1274056 1075888 696494 683811 825513 818565 857895 873013 901660 901995 999650 1005258 4963085 5132607 40.55 72.2 1
14:29:57 2024-01-25 639847 631177 205484 201492 320504 328423 327834 329358 212583 210891 257284 260560 297892 302708 4292173 4633978 6376034 6153107 1050571 1079069 292121 256378 267823 269004 297816 291225 290992 289752 207643 208287 724385 644484 1444839 1421804 437947 437897 636691 637684 793418 774847 816310 823299 870137 882113 838201 934229 1951375 2035614 1267550 1075888 696494 685373 825549 816175 857287 869147 893903 899321 998942 1005258 4983052 5136269 40.55 72.2 1
14:29:58 2024-01-25 641234 631150 205349 201484 320054 328191 328560 328595 211918 210997 256923 260560 297817 301460 4284402 4664482 6376796 6162193 1047381 1079069 288860 256199 268011 268969 297924 291189 290992 289752 207643 207707 713457 643562 1452170 1421804 438818 437906 635788 637684 793381 773748 816347 822972 868833 880868 839464 934229 1954149 2050358 1267550 1074322 695500 685858 825549 816138 857895 873220 899479 899433 998906 1005970 4981784 5137530 40.55 72.2 1
14:29:59 2024-01-25 642262 631186 205196 201664 320054 328655 329858 329971 211918 211257 256563 260595 297852 300760 4289106 4651902 6357931 6171572 1043646 1079069 291111 256558 268011 268151 296237 292050 290172 290396 206672 208032 714950 641723 1487927 1420791 438508 437370 633951 639238 793388 769915 816347 827833 868833 874424 839428 939744 1957944 2050623 1267550 1066194 694013 684852 823396 817985 859724 874451 899275 902293 1002561 1008528 5011761 5134645 40.55 72.2 1
14:30:00 2024-01-25 639836 630634 205484 201844 319535 326661 329591 328500 212881 211221 258234 262193 298036 301052 4289106 4668101 6330454 6179927 1044391 1078301 291120 256558 267975 268151 296667 291189 288635 291405 207643 208032 710471 641723 1473566 1415740 437160 436661 632157 638172 793388 765896 816347 830185 868869 873193 839428 939437 1960599 2053950 1265631 1064671 694508 682845 821061 818565 861527 874325 895545 901279 1004696 1009277 5013560 5134645 40.55 72.2 1
14:30:01 2024-01-25 638559 630190 206067 201492 319087 327684 328826 328086 212583 211038 256888 262778 296916 302314 4282741 4614961 6337194 6180950 1037632 1077498 291120 256809 267188 268185 297924 290983 290377 291556 207351 208863 703006 643764 1455841 1408432 436506 437288 633988 641978 795079 767730 819950 827796 866305 871605 841852 942518 1959200 2056968 1262756 1066339 697989 683884 818699 816212 864659 875485 892780 903615 1005892 1006358 5013560 5126229 40.55 72.2 1
14:30:02 2024-01-25 641286 630670 209646 200541 320539 326661 328791 329321 212583 211186 256563 261392 296916 305839 4281328 4613750 6360359 6167170 1038372 1077498 290215 256199 267188 269004 297816 291321 290377 290670 207643 209008 696288 649297 1467446 1408432 439165 437897 634887 643874 793388 769846 821119 827833 863750 874424 843067 941843 1957803 2059816 1273307 1068930 698488 685858 818699 818565 864659 874248 890216 904940 1011038 1006358 4966631 5141972 40.55 72.2 1
14:30:03 2024-01-25 643105 631109 205493 200541 321061 328191 328791 329614 212583 210997 256528 261392 298208 305885 4284402 4621004 6364623 6162305 1036466 1079069 290480 255447 267787 268969 297816 291637 290377 290590 207643 208391 713587 650690 1471880 1412452 440484 437897 634437 643911 792263 769228 820757 827833 863461 874497 844934 938135 1955013 2064203 1267550 1068930 698488 683884 818699 819764 864659 873091 892943 901958 1011038 1008969 4962986 5138307 40.55 72.2 1
14:30:04 2024-01-25 640356 630176 205493 201167 321061 326803 329858 329148 211988 211032 256528 261392 296951 301887 4272125 4586637 6341709 6167170 1028704 1075966 289669 255377 268909 268116 297924 292050 288743 290705 207643 208357 704499 650226 1535193 1417757 441495 436045 633053 640053 790020 767721 823202 827833 862239 871605 847407 939820 1953620 2056844 1262742 1072631 696494 679849 819279 820928 863434 870515 892817 910378 1005855 1005970 4947721 5122569 40.55 72.2 1
14:30:05 2024-01-25 635332 631259 205344 201167 320054 327727 331359 324523 212881 211074 258014 262158 296916 301763 4272125 4559424 6351034 6171572 1026166 1075892 288895 256199 267259 266593 297637 290295 288115 291520 207497 208682 698527 647446 1457561 1420163 439165 432908 636239 642015 787748 770428 820757 822972 864686 879625 843701 934229 1949449 2050623 1267550 1075925 698488 680190 820442 822899 862175 865582 895535 908556 1002977 1000187 4909664 5133860 40.55 72.2 1
14:30:06 2024-01-25 636275 631186 205493 200572 321097 327727 329858 328646 212583 210477 257320 260162 297159 303374 4282741 4599736 6411350 6162193 1032472 1077498 290621 255377 268837 268116 296667 291321 288378 290193 206994 207707 708978 647446 1490373 1429383 441495 436008 636648 638135 788901 774847 820844 822354 865045 882194 843067 932146 1942301 2041429 1276435 1081296 694508 681638 826720 823262 856679 865582 900249 908891 998906 1003127 4914855 5130556 40.55 72.2 1
14:30:07 2024-01-25 636018 631114 205230 202153 320090 327496 330858 327414 212881 210183 256563 261392 297856 301344 4279681 4602581 6360359 6153107 1035491 1079069 288861 256163 268648 267708 297152 290778 287975 290564 207643 208032 704499 640807 1473834 1429383 438919 432872 636691 638330 790020 772651 819676 823299 866305 883469 841254 931374 1947656 2036563 1267550 1080527 692530 679849 826720 820928 856679 871781 900922 906237 996008 1003091 4950052 5123242 40.55 72.2 1
14:30:08 2024-01-25 635558 631119 209387 201492 318569 327189 329359 327451 212881 210113 256528 261253 297366 301509 4281443 4607181 6360359 6167170 1041845 1079069 287783 256989 267188 268151 297743 290336 288851 290431 207643 208357 715103 640807 1510782 1420163 436506 436747 637621 639600 793388 774297 815693 820574 871406 883985 838201 931487 1949449 2032235 1264639 1075925 694508 681881 824344 818602 857895 873013 898090 904940 998942 1003127 4947721 5123242 40.55 72.2 1
14:30:09 2024-01-25 638226 631100 205489 201211 320054 328204 327834 329381 212583 210631 257355 260595 297401 301978 4271794 4627392 6373968 6162193 1047052 1075652 288825 256163 266367 268969 297816 290331 291198 289752 207643 208032 706366 643764 1454951 1421804 437197 437897 636648 638208 793418 774297 815113 820965 871406 882113 837013 933524 1947912 2032235 1277822 1074359 696494 682845 823142 818565 857895 873013 899739 901995 998199 1003127 4957127 5123242 40.55 72.2 1
14:30:10 2024-01-25 638185 631048 204917 201172 320054 327437 329595 329614 211988 210631 256563 260560 297856 302197 4274861 4633978 6357931 6148426 1046632 1075165 288457 255377 267223 268781 296978 291225 290377 289312 207643 207707 716618 643562 1457190 1417757 437888 437897 635788 637234 793381 773748 816347 822354 868869 881599 839464 934229 1951375 2038537 1267550 1072741 695500 685373 825549 816212 857287 873220 899479 899433 998942 1005970 4966532 5123242 40.55 72.2 1
14:30:11 2024-01-25 641955 632015 205349 201202 320054 327400 329075 329614 211918 211032 256528 260560 297366 301088 4274861 4668439 6348499 6162773 1043646 1078301 288194 255984 267259 268151 297816 291953 288671 290670 207643 207707 713457 641723 1454859 1417757 437888 436661 633053 638330 792825 769846 816347 827833 869484 874533 839464 941130 1955013 2050623 1269469 1066615 693518 683848 822812 818565 857895 875485 896733 905052 1002561 1009277 4990030 5125293 40.55 72.2 1
14:30:12 2024-01-25 640087 629267 205200 201835 319087 328423 330530 328646 212583 210666 257649 261427 297856 300627 4281328 4646932 6312328 6180950 1041413 1075966 288054 256809 267223 268151 297924 291225 290377 292000 207059 208682 703006 642390 1481821 1408432 436851 436666 633053 641033 793388 765896 818784 829008 866305 870992 841852 940893 1957803 2054055 1257106 1064671 696992 683921 818699 817406 864046 873220 892817 903652 1003050 1000697 5009981 5122569 40.55 72.2 1
14:30:13 2024-01-25 641734 631259 209686 200572 319122 328546 330062 329381 212583 210961 256528 260993 296054 303804 4271794 4601627 6348499 6162193 1034986 1075929 290277 255447 267188 268747 297606 290983 288743 290670 207643 208357 703006 649297 1477815 1408432 439165 437897 634887 643911 793388 769882 819520 829008 863141 874533 843738 938060 1957803 2062740 1275226 1068170 698488 685931 818699 818602 864659 874325 890360 903243 1010322 1006358 4957127 5132607 40.55 72.2 1
14:30:14 2024-01-25 642110 630181 205489 201211 321774 326803 329537 329614 212583 211032 256348 261392 296951 300797 4272125 4583372 6332383 6157798 1024848 1074364 288260 255198 269323 267708 297180 291239 288996 290705 207497 208357 703006 647446 1488539 1418149 441495 433003 633053 640090 788901 767596 823165 827833 862239 874569 847407 938135 1955154 2062740 1277686 1071215 696494 682122 818699 820928 863434 865582 892817 906237 1007353 1008291 4934790 5123242 40.55 72.2 1
14:30:15 2024-01-25 633713 630190 205489 200607 320085 326938 330304 327451 212583 210779 258014 261792 298036 302442 4265319 4539744 6341996 6126814 1025435 1079106 288860 255447 268011 267336 297602 288626 288743 290564 207351 208682 700207 647446 1457932 1417757 439252 432872 635788 642925 787748 770428 821119 824175 864073 880977 843701 934229 1948061 2049170 1267550 1074322 698488 679708 818699 822317 862175 865510 892817 908928 1003013 1001674 4900693 5117525 40.55 72.2 1
14:30:16 2024-01-25 631195 629267 205484 200546 320081 327169 329039 328683 212583 209679 256563 261392 296054 302688 4271601 4537611 6397661 6144042 1028361 1075820 289809 255412 268011 268151 297816 288775 291198 289752 207643 208177 695541 649297 1470698 1420791 439861 435429 637584 641978 788901 773748 820794 820965 862239 883360 843738 930120 1940957 2039982 1261792 1080527 698488 679849 821061 820928 860335 865582 895438 908931 1003984 998739 4867045 5121178 40.55 72.2 1
14:30:17 2024-01-25 635829 633067 204528 201176 320764 327265 329822 328182 212583 210926 256528 260560 297817 300724 4272125 4605545 6378251 6152814 1032472 1077460 289669 255377 268801 267895 297924 291153 290377 290193 207643 207638 711964 645408 1505102 1431156 441109 435375 636691 639238 788828 774847 821119 822972 863750 881127 844248 932819 1942301 2038009 1208213 1080527 694508 681638 826720 823262 856679 865510 897831 908891 998125 1003091 4919504 5111499 40.55 72.2 1
14:30:18 2024-01-25 633955 630812 205493 202440 319790 326477 329573 327646 213030 210926 256492 261358 297782 300057 4265319 4600625 6348499 6152814 1037999 1075929 289482 256558 268011 267708 297602 290331 290787 290599 207643 208322 704499 640807 1466917 1423833 438181 435357 636691 639238 792263 773748 816310 823299 870100 884610 839391 931412 1952229 2032235 1253339 1078990 693012 682606 823396 820928 857895 872465 899387 904530 996713 1004547 4947721 5121178 40.55 72.2 1
14:30:19 2024-01-25 635829 630848 205493 201172 319051 327419 330062 328414 213179 210302 256528 260924 297817 300724 4272125 4612679 6360089 6162193 1044161 1079032 288860 256953 266367 268116 297359 288590 290992 290158 207643 208287 704499 640946 1467903 1420791 437558 437278 636611 638172 793388 774847 815076 823299 870716 881163 838164 932744 1949449 2032235 1266523 1075049 696494 682809 824567 818529 857895 873013 898766 904903 998906 1003127 4947721 5100535 40.55 72.2 1
14:30:20 2024-01-25 637443 630889 205489 201172 319790 328473 329595 329614 211953 210596 256923 260924 297366 301728 4274861 4618393 6376136 6152814 1047381 1075929 288860 255377 267223 268934 298600 291189 290377 289607 207643 207707 705992 643102 1468371 1420791 438782 437897 636691 639238 793418 774847 816310 822936 870100 879589 839428 934229 1949300 2041429 1267550 1074285 695997 685373 825740 816138 857895 875485 899442 905085 998906 1005970 4971504 5121178 40.55 72.2 1
14:30:21 2024-01-25 640300 631645 205349 201624 319790 327169 330530 330081 211882 210961 256563 260525 297892 301941 4271448 4662639 6348499 6162193 1041413 1075929 288658 256163 267223 268151 297986 292050 288707 290396 207643 207638 711964 641723 1461269 1417757 437815 436661 633053 638330 793388 769809 816310 827796 868833 872833 839428 938286 1955013 2044782 1261792 1066194 693012 684852 823396 816175 857895 873148 897993 902255 999687 1006322 4985343 5104211 40.55 72.2 1
14:30:22 2024-01-25 640360 631906 205200 201492 318788 327473 330062 328182 212583 210961 257137 261323 296916 300554 4265319 4652863 6289673 6161603 1042901 1075929 289622 256163 267188 268151 297390 290331 288635 291520 207351 207997 716618 641265 1496258 1412452 437160 436661 632605 638208 793388 765896 816310 829008 868833 873809 839428 940855 1957803 2054990 1269469 1063416 694508 683328 821025 817332 860881 875758 895540 900601 1003984 1008528 4994749 5126897 40.55 72.2 1
14:30:23 2024-01-25 637443 630889 206067 201176 319051 327154 330296 328683 212583 210961 256528 262559 296019 301685 4272125 4597856 6332383 6162193 1035379 1075892 288457 256773 267152 268151 297635 290947 290377 291485 207351 209008 700020 643764 1467041 1408432 437160 437897 634437 641978 795644 765896 821119 827796 866341 871641 843048 940780 1960599 2056958 1266523 1066194 697989 683884 818699 816175 864659 873184 892780 903578 1007317 1007780 5004154 5111574 40.55 72.2 1
14:30:24 2024-01-25 639358 630368 206071 200367 320054 328473 330062 329614 212583 210961 256528 261323 296674 303804 4265319 4605981 6348848 6152814 1033509 1075892 290480 255377 267223 268781 297396 291189 288671 290220 207643 208177 703006 649297 1475101 1408432 440484 437897 633951 642925 792825 768140 823463 827796 864686 874424 844934 941092 1953620 2062740 1273307 1068170 698488 685858 818699 820928 864659 873091 892915 903886 1011755 1006322 4954795 5132607 40.55 72.2 1
14:30:25 2024-01-25 640263 632167 205475 201137 321061 324748 330999 329614 211918 210997 256492 261358 296916 300760 4265319 4589916 6332383 6152814 1023136 1075929 288860 255412 268909 267301 297662 291655 288635 290635 207497 208032 703006 646448 1457190 1417757 441145 432949 633053 640053 787711 765933 822544 827796 862202 874533 846170 939706 1949449 2062740 1277686 1071215 696494 681638 818699 822094 863397 865546 894089 908856 1005892 1005970 4938315 5123242 40.55 72.2 1
14:30:26 2024-01-25 634405 631272 205484 201176 320054 328191 330822 324496 212881 211151 258417 262158 296881 301978 4273308 4530365 6341709 6152913 1025435 1077498 288860 255412 268011 267708 297602 290295 288996 290564 207351 208322 698527 646984 1462113 1418149 439211 432836 635788 643381 786560 770428 822876 824102 864686 879589 843665 936906 1949449 2047681 1269469 1074322 698488 680190 818699 822899 863397 865510 893119 908891 1004433 1000894 4907700 5122870 40.55 72.2 1
14:30:27 2024-01-25 631855 631724 205484 200546 320019 327727 328826 328182 212881 209247 256528 261358 296019 303374 4270255 4534232 6397661 6143435 1026128 1075892 289809 255377 267787 267929 297816 290404 289290 289717 207643 208647 698527 649297 1472356 1420163 440447 436045 637548 641941 790020 774847 822892 820965 864073 882194 846133 930144 1943734 2041429 1276435 1082067 697894 682606 823396 820928 860335 865582 897648 910341 1004696 1000150 4892546 5113876 40.55 72.2 1
14:30:28 2024-01-25 636465 630190 205205 201133 321061 327265 329591 328182 212881 210183 256528 259766 297856 303054 4263876 4583181 6355278 6143435 1032509 1075929 288825 255412 268873 267743 296667 290983 287103 290396 207643 207349 710386 644023 1490264 1429383 440521 435357 635788 638784 788864 774297 822014 824102 865045 874280 843648 935685 1946273 2038500 1208213 1078897 693518 680672 825549 823262 855465 865546 899641 908891 996750 1002346 4911350 5096937 40.55 72.2 1
14:30:29 2024-01-25 634662 632167 205663 201844 319535 327727 329894 327682 212881 210148 256528 261323 297366 300093 4269026 4597062 6348574 6152814 1034980 1075855 289487 256989 267787 267522 297359 290331 288719 290013 207643 208142 703006 640807 1476674 1424201 438181 435357 636611 639238 791140 773748 818435 822715 868869 883985 839464 932874 1951375 2032235 1271388 1078222 692530 682122 823396 820928 857895 871854 896718 904604 995304 1003127 4938315 5121178 40.55 72.2 1
14:30:30 2024-01-25 636732 631114 205484 201176 318569 327189 328826 328414 212881 210302 257104 261358 296951 300797 4269064 4606121 6360359 6152814 1043423 1075929 288457 256593 266332 268151 299609 290295 291198 290396 207643 208322 704499 640036 1467623 1421804 437558 437283 637584 639564 793388 774847 815730 823299 871370 880505 838201 934191 1949449 2032235 1254434 1075888 695500 683364 825549 819764 857895 874248 899479 904940 999687 1005970 4947721 5104211 40.55 72.2 1
14:30:31 2024-01-25 641244 631150 205349 201167 319794 327972 329595 330081 212583 210961 257104 260560 297401 301728 4265319 4621754 6348499 6170597 1047381 1078301 288860 256163 267787 268185 297396 291637 290787 289752 207643 207673 707485 641723 1474247 1420791 438823 439138 635788 639238 793381 773748 818747 824175 868833 882113 841852 934229 1949300 2045777 1245806 1073522 695500 685373 825549 816175 857895 874451 902302 902293 999650 1005970 4963085 5119589 40.55 72.2 1
14:30:32 2024-01-25 643136 632162 204881 200992 319794 327727 330530 330081 211882 210997 256528 260379 297892 301984 4266005 4659322 6341709 6152913 1042788 1075966 288860 255412 267823 268151 296978 291225 290377 289752 206672 207673 711964 641723 1474466 1417757 438900 437897 634887 638784 793418 773748 819950 824138 868833 881490 841852 934229 1954149 2044326 1243923 1072741 694508 685895 825549 816175 857895 871596 896519 899289 998199 1006682 4966532 5121178 40.55 72.2 1
14:30:33 2024-01-25 641923 630533 204585 201176 319535 326938 329270 330081 211918 210997 256528 259800 297366 300299 4277741 4665959 6334902 6162193 1042901 1075929 288658 255412 267223 267743 296726 291655 288635 290193 207643 207494 714950 640807 1479659 1417757 437852 436747 633053 638330 792263 769264 816347 829008 870100 874497 839464 939475 1955013 2050623 1269469 1066615 693012 685822 823396 818602 859724 873184 897993 902330 1002561 1009277 4987621 5123242 40.55 72.2 1
14:30:34 2024-01-25 639910 631272 205493 201659 318569 327473 330530 328414 212583 210961 257137 262158 297366 300590 4265319 4634776 6276170 6144301 1041413 1075966 287853 256558 267188 268151 295805 291225 288743 291379 207059 208357 701513 641896 1465149 1408432 437265 437278 633053 641487 793381 767560 817509 830185 870100 873845 839464 940855 1957803 2053533 1266052 1063416 694508 683328 821061 818565 860272 874944 895545 901958 1003984 1010741 4994749 5123242 40.55 72.2 1
14:30:35 2024-01-25 638459 631272 205484 201176 318828 327154 330062 328646 212583 210961 256528 262594 296054 300797 4269064 4597856 6309238 6157798 1037594 1075929 288260 256199 266777 268151 297144 290742 288996 290635 207351 209008 691063 646523 1467774 1406946 437815 437993 635788 643874 794541 765896 819950 830185 868833 870992 843048 940855 1957803 2054032 1277145 1064671 697490 683884 819861 817985 864046 873836 894126 904259 1003013 1006358 4997013 5111536 40.55 72.2 1
14:30:36 2024-01-25 640300 631272 205927 200537 319535 328509 329595 329148 212583 210814 256492 261358 296054 303804 4265319 4603380 6348848 6152814 1034986 1074364 289669 255377 267152 268594 297606 291225 290172 290215 207643 208647 724489 649297 1482530 1408432 439824 437897 634887 643911 793388 770428 822876 829008 867327 874533 843701 939631 1957803 2058357 1273307 1066652 698488 685895 817539 818602 865886 874325 891590 901958 1008854 1006322 4947721 5121178 40.55 72.2 1
14:30:37 2024-01-25 642110 631272 205196 200615 321061 326586 330296 329614 211988 210961 256313 261358 296709 301149 4265319 4583486 6336587 6152814 1024668 1075929 289000 255412 268909 272291 295840 291092 288779 291556 207643 208177 701513 645601 1458303 1418149 440521 432872 633053 641487 788901 767596 820794 827796 862239 874605 846170 939744 1949375 2059816 1267550 1072741 697490 681638 818699 822317 864659 865550 892780 910228 1007353 1005970 4925391 5113876 40.55 72.2 1
14:30:38 2024-01-25 632848 631277 205484 201176 320081 327655 329537 327183 213179 210779 258088 262629 297784 301978 4255778 4517459 6360359 6148426 1026166 1078301 289264 255412 267223 267743 300032 288554 290377 290670 207497 209008 697034 648834 1460624 1417757 439165 436661 636648 643418 790020 772104 820794 820574 864073 879412 844934 934229 1949449 2047718 1243923 1078877 698488 680672 821061 822317 862138 865546 895438 908891 1002977 1000223 4872477 5113876 40.55 72.2 1
14:30:39 2024-01-25 635829 632162 205493 200576 320539 326803 329324 328182 212583 210961 256528 259766 296951 301978 4259896 4582923 6388335 6143435 1029094 1075929 290770 255163 267787 267964 295805 290331 290377 288838 207643 207707 701513 648834 1461153 1426067 440557 436661 638071 639600 788901 774847 820757 820965 864073 882852 843701 930120 1938226 2041429 1240156 1082067 696494 681638 824567 822678 857895 865654 893903 907261 1002561 1000223 4891288 5113876 40.55 72.2 1
14:30:40 2024-01-25 635829 630190 204917 201207 320764 326803 329573 328182 212583 210779 256528 260344 296951 300760 4259896 4584782 6373968 6143435 1032472 1077498 289669 255377 268873 267929 295840 290331 290377 289752 206097 207673 710471 645564 1467539 1430136 441808 436045 636691 639238 788901 774847 821119 822354 863787 880505 841206 930747 1940920 2035577 1274479 1080527 694508 681638 825549 820538 857287 865546 897831 908208 999650 1002382 4886719 5093268 40.55 72.2 1
14:30:41 2024-01-25 633021 632177 205205 201875 320045 324640 329573 327718 212583 210926 256528 261358 297401 299881 4265319 4590814 6348848 6143435 1035491 1075929 289487 256199 268047 272399 297152 288662 290377 290419 207643 208032 703006 639892 1473715 1427083 437820 432872 634816 638330 791140 773748 817546 820574 867604 883360 839464 932115 1946675 2032235 1267550 1078990 692515 680672 824928 820928 856679 870624 898469 904604 996008 1003127 4938315 5106589 40.55 72.2 1
14:30:42 2024-01-25 633058 630848 205205 201207 318119 328582 330530 328182 212881 210302 256563 260993 296951 300724 4265319 4596835 6348499 6152814 1046306 1075966 288860 256199 266145 268559 298091 288613 290787 290158 207643 208032 704499 642848 1459692 1417757 436543 437993 636648 638208 793388 774847 816310 822354 871406 882113 838201 934191 1949449 2032235 1269225 1074322 695500 683884 824928 817369 857895 874248 899479 904940 999687 1004547 4947721 5096975 40.55 72.2 1
14:30:43 2024-01-25 638454 630848 204917 201207 319601 327655 329362 330081 212583 210666 256923 260162 296951 301978 4265319 4640724 6348499 6144126 1043571 1077450 288089 256163 267634 268116 296309 291637 288707 289752 206097 207673 705992 641723 1460528 1419779 438914 437897 634887 638330 793418 773748 819950 824795 868181 880868 841852 936943 1951375 2047413 1269469 1072760 694508 685931 825549 815561 857287 870983 896519 899321 998942 1000625 4962986 5100610 40.55 72.2 1
14:30:44 2024-01-25 640336 630792 204908 201172 319790 327582 328578 329148 211621 210997 256313 260560 297331 299838 4265319 4655210 6321344 6153407 1041413 1075929 287774 255412 267188 267964 297180 291225 288635 290193 207643 207528 714950 640807 1464377 1417757 437852 436747 633053 638330 792263 769264 816347 829008 870137 874497 839464 938097 1955154 2050623 1269469 1065063 692986 683848 823396 818602 859019 873184 896815 904940 1002561 1009277 4990294 5117525 40.55 72.2 1
14:30:45 2024-01-25 636732 629929 205489 201659 318823 327582 330296 328414 212732 210961 257832 262228 298036 301088 4265319 4605545 6271702 6152913 1039891 1075165 288054 256593 267152 268151 297816 290331 288743 290564 206913 208391 701513 641896 1481362 1408432 436611 437278 633053 641524 793381 767053 816384 830185 870100 873845 839464 940855 1956929 2056596 1251456 1063551 694508 683364 821061 818602 860918 869147 895545 901921 1003984 1009277 4989885 5117525 40.55 72.2 1
14:30:46 2024-01-25 636543 630751 205489 201176 318604 328655 330530 328683 211988 210631 256313 262594 296054 300797 4255778 4579205 6312328 6144042 1035379 1075165 288860 255447 266403 268185 296726 291015 288743 290193 207643 208682 676549 646523 1462502 1406428 437160 437683 634887 642962 793381 765933 819950 829596 866341 871605 843048 942276 1956929 2054055 1258989 1064671 697490 683921 818699 817985 864659 873836 892854 899433 1003013 1006358 4994749 5096937 40.55 72.2 1
14:30:47 2024-01-25 638454 630305 205493 200541 319118 328509 330296 328683 211988 210961 256528 261175 296019 303804 4255778 4589003 6330379 6144042 1034247 1073601 290074 255412 267188 268185 296978 291225 288743 290670 207643 207707 703006 649297 1468699 1408432 439861 437897 634437 643911 793388 769301 820757 829008 862531 874497 843738 938135 1955013 2059816 1263711 1068930 698488 685895 818699 819764 865272 873091 892312 903280 1011038 1006358 4938315 5123242 40.55 72.2 1
14:30:48 2024-01-25 639810 629258 205475 201207 321061 326803 329075 328683 211988 211624 256528 261392 296951 301435 4259896 4573571 6330379 6152814 1023099 1075966 289269 255447 268873 272518 297430 291225 288996 290705 207643 208357 701513 645601 1458303 1417144 441145 433021 633053 641033 788901 768140 823202 827833 863461 874605 846170 937614 1949589 2056633 1267550 1071978 696494 680672 818699 820574 864046 865582 892817 908245 1005928 1005258 4915992 5104511 40.55 72.2 1
14:30:49 2024-01-25 633058 631272 205484 201176 319122 327727 329858 324487 213030 210561 256133 262594 298036 302479 4263876 4510714 6355832 6143435 1027629 1075929 288860 255412 267223 267743 296702 288554 288413 290361 207351 209008 700954 649297 1460399 1420163 439929 436884 636648 643911 791140 772651 822892 820574 864686 883469 846170 932819 1947656 2044326 1243923 1078990 698488 681638 821061 820928 860881 865582 897629 908891 1002977 1000187 4870024 5093268 40.55 72.2 1
14:30:50 2024-01-25 636460 630190 205200 200611 320800 326767 329626 328182 212583 210183 256528 259766 297609 301764 4253686 4576612 6339355 6143435 1034754 1075892 288861 256163 268388 267301 297816 290259 287905 290564 207643 207673 703006 641723 1471460 1429383 437911 435321 636691 638330 791140 772615 818435 823299 868181 884719 841852 931374 1947656 2032198 1284260 1078990 692530 682122 825513 820928 857287 872361 902316 907523 995972 1003091 4938315 5117200 40.55 72.1 1
14:30:51 2024-01-25 634933 632167 205349 201176 318052 326890 328755 327147 212881 210596 258784 261140 296881 301941 4266138 4594081 6355278 6147206 1040290 1082414 289681 256773 266741 268116 297671 288577 290341 290564 207643 208287 703006 640807 1465572 1421804 437124 436747 637548 640053 793388 774847 816273 822899 871370 884610 839428 934191 1949449 2032235 1247039 1075888 695997 683328 825740 819727 857895 874248 899442 906876 999613 1005970 4939486 5108153 40.55 72.2 1
14:30:52 2024-01-25 638418 632610 205493 201133 319535 328131 329093 329614 212547 210302 257284 260958 296916 301514 4264729 4618120 6348499 6143435 1045847 1077572 288054 255412 267223 268151 296769 291153 288707 289752 207643 207673 707485 643562 1457845 1417757 439220 438517 636239 639238 795666 774847 818747 824722 870100 882113 841852 936906 1954112 2047229 1266052 1072741 695500 685858 825740 816138 857895 871596 896482 899294 998906 1007395 4959444 5109709 40.55 72.2 1
14:30:53 2024-01-25 643141 630980 205196 201141 319051 327582 330530 329614 211699 210961 258381 260162 297366 300262 4255778 4665959 6330379 6143435 1041413 1075128 287774 256128 267188 267708 297144 291637 288599 290361 207643 207638 714950 641723 1478898 1417757 438782 437365 633053 637648 793388 769264 818090 830185 871370 874461 839428 940146 1957944 2050623 1269469 1065820 694508 683328 823396 819764 860335 874866 899275 904940 1003984 1010704 4990294 5111799 40.55 72.2 1
14:30:54 2024-01-25 636474 631277 205484 201457 318569 328582 330296 328646 212583 210961 258014 262778 298036 301088 4255778 4596166 6294163 6152899 1036466 1075920 288457 256163 266332 268151 297816 290304 288707 290564 207497 208974 700954 646523 1454892 1406428 437238 437897 634887 642888 793388 768140 821119 826550 866268 879734 844248 939668 1959200 2056448 1260873 1066307 698488 685337 818119 816138 864659 875485 892108 904903 1008818 1006358 4961883 5113876 40.55 72.2 1
14:30:55 2024-01-25 641197 631277 205200 200367 320499 327655 329595 329148 211918 210926 258014 260924 296019 302871 4255778 4576612 6330454 6143435 1024117 1074387 288387 255163 268837 266559 297606 291189 288662 290419 207643 208142 703006 646797 1481515 1416140 441771 435321 633053 640996 788828 767560 823128 827759 862239 874388 846133 939706 1949449 2062740 1279681 1072631 696992 681638 818699 822678 863397 870556 893560 906540 1007317 1005970 4928910 5113876 40.55 72.2 1
14:30:56 2024-01-25 632985 630826 205493 200992 319034 327278 329537 324812 212881 210926 257721 262193 296019 301435 4258604 4518165 6341709 6143435 1028361 1075920 290161 255412 267787 267743 297671 288581 288671 290599 207497 208357 697034 647446 1459880 1417757 439787 436126 636691 643837 788901 772067 820757 822317 864686 882113 846133 934191 1943781 2047376 1267550 1078222 698488 680672 821025 823262 862101 865510 895438 910184 1002977 1001601 4866969 5108153 40.55 72.2 1
14:30:57 2024-01-25 635829 632171 205200 201001 321021 326803 329324 328182 212732 210926 256528 259766 297856 302406 4259896 4580098 6379010 6124678 1029094 1075929 289669 255341 268011 267336 297816 290742 290341 288943 207029 207962 700020 648371 1484179 1427083 441872 436661 637511 638172 788864 774847 823463 823299 863750 883438 843031 930747 1942301 2038500 1257954 1082067 695997 681638 825549 823262 857895 865546 896556 908854 999650 1003091 4884307 5102420 40.55 72.2 1
14:30:58 2024-01-25 633955 631896 204738 201659 320270 326803 329573 327682 212881 210926 256492 261140 297817 299633 4256846 4576650 6341709 6143435 1034754 1075929 288951 255412 268011 266559 297117 288739 287766 290396 207643 208287 703006 639892 1472070 1429383 437783 435593 636691 638330 791140 773748 818435 823299 868869 884610 839464 932781 1946526 2030758 1269469 1078990 692515 682122 824567 820928 857895 871781 902576 908818 993861 1004547 4928910 5102420 40.55 72.2 1
14:30:59 2024-01-25 634442 630853 205205 201133 318823 327154 327799 327682 213030 210302 256528 260924 297784 302197 4256846 4596835 6350750 6134057 1041771 1075892 288860 256523 266145 268151 296667 288554 290377 289752 207643 207997 704499 640946 1468800 1417757 437558 437588 638048 639564 793388 774847 816273 823299 871370 884719 838164 934191 1949449 2030795 1259981 1074285 695997 683328 825513 818529 857895 874248 899442 904940 998906 1005258 4938315 5102420 40.55 72.2 1
14:31:00 2024-01-25 637930 630372 205205 201167 319530 327655 328628 329381 211918 210779 256528 260344 296916 301015 4255778 4635269 6343962 6139054 1041263 1075892 288597 255377 267188 267708 295821 291316 288671 289277 207643 207494 707485 641723 1454445 1417757 438471 437897 634850 639238 795644 771520 818747 827209 868833 874569 839464 938286 1949300 2044326 1267550 1069691 693975 685858 824567 816138 857895 874776 899275 903764 1001141 1006358 4966631 5096975 40.55 72.2 1
14:31:01 2024-01-25 640360 631012 204908 201774 319047 327205 330062 327682 211953 210997 257721 261358 297820 300093 4255778 4637376 6276244 6152814 1041413 1072802 289487 256199 267188 267929 297738 290259 288671 291520 207351 207997 716618 640807 1463077 1411446 437469 437283 632605 640996 795079 765933 818127 830185 868833 870992 841852 940855 1957803 2054990 1251456 1063151 696494 683884 819861 817949 862175 873184 894763 904903 1002941 1007744 4985343 5096937 40.55 72.2 1
14:31:02 2024-01-25 638381 631901 205493 200576 319051 327972 329595 328414 212583 210631 258381 261358 296019 303374 4255778 4590461 6334902 6143435 1034986 1075128 290074 255341 266777 268185 297396 290742 288671 290193 207643 207997 701513 648371 1481841 1408432 439481 437897 634887 643381 793388 769264 822290 829008 865913 874497 843701 941843 1955013 2059816 1275226 1066615 698488 684852 818699 818565 865272 873091 890304 903243 1008818 1006358 4938315 5117525 40.55 72.2 1
14:31:03 2024-01-25 638454 631272 205196 200997 321025 326803 330062 328646 211953 210997 258014 261358 296916 300724 4256846 4581130 6330303 6143435 1024117 1074364 288663 255163 268873 267708 296794 291431 288996 290635 207497 208322 701513 647260 1466723 1416140 441808 435479 633053 640996 788864 767560 823165 829008 863461 874533 846770 939668 1952369 2062740 1269707 1071215 696494 681638 818699 822678 863397 865546 892817 906200 1005892 1005970 4917119 5113546 40.55 72.2 1
14:31:04 2024-01-25 632089 629489 205484 200546 319051 327265 329822 324595 212881 210856 257795 262193 298036 301728 4254594 4511322 6341709 6143435 1026166 1074327 288825 255377 267259 267743 297602 288554 287940 290564 207059 208357 700954 648371 1461136 1418149 439897 435638 636691 643381 788864 771520 820485 822899 864686 883469 846133 934153 1947656 2047229 1267550 1077456 698488 680672 820442 823847 862138 865510 895713 908891 1002977 1000187 4873506 5095230 40.55 72.2 1
14:31:05 2024-01-25 636460 632171 205200 200541 320539 326767 328826 327451 212583 210148 256528 259515 296916 301978 4247525 4573332 6330303 6134057 1032472 1075128 288352 255377 268837 267336 296460 288626 288779 290158 207643 207315 690399 641723 1476514 1429383 440562 435357 636691 638330 790020 772615 820844 822899 866305 883469 843048 931337 1946273 2035082 1257954 1078990 692530 680672 826720 823262 855465 865582 902390 907526 996008 1003054 4925391 5098781 40.55 72.2 1
14:31:06 2024-01-25 633062 631719 205205 200576 318052 327727 328826 324812 213030 210337 258454 260924 296054 300627 4260029 4578264 6336587 6134057 1038779 1074364 288194 256163 266332 267929 296667 288694 287849 289717 207643 207673 703006 639892 1453353 1419156 437558 437278 636648 639564 793388 773748 815730 823299 870790 883360 838201 932153 1943720 2028973 1247039 1074285 694508 682845 823981 818565 857895 873013 899442 906989 999650 1005258 4928910 5102420 40.55 72.2 1
14:31:07 2024-01-25 638848 630190 205196 201176 319087 328277 328664 328683 212583 210631 256528 260344 297748 301052 4252338 4614839 6343962 6139054 1045100 1073564 288054 255377 267188 268151 297504 290992 288707 288873 207643 207673 705992 641723 1458493 1417757 438818 437906 635337 637234 795103 773748 818127 824759 870100 881490 839464 934229 1949449 2041429 1267550 1073522 695500 685858 825549 816175 857895 873836 899479 903615 998199 1005970 4947721 5098781 40.55 72.2 1
14:31:08 2024-01-25 641160 631272 204908 201211 319051 327727 330296 329614 211918 210997 258821 260344 297331 300803 4250793 4641654 6327242 6143435 1040670 1074364 288395 255377 267223 267929 297816 291742 288996 290635 207643 207494 713457 641723 1475574 1418149 439129 436970 633053 637684 793388 769846 817546 829596 870790 874533 839464 939512 1949375 2049170 1269469 1065063 692986 683775 822812 819764 860335 874871 898017 904259 1002561 1009277 4961486 5108153 40.55 72.2 1
14:31:09 2024-01-25 636502 630830 205196 201492 318525 328191 330062 328182 211953 210631 257137 262193 297748 301344 4256846 4596016 6285756 6143435 1035379 1072858 289005 256163 266741 267336 297606 290331 288996 290670 206768 208357 700020 641896 1458418 1406946 437160 437588 633053 641978 793388 765896 819950 829008 866341 871974 843048 940855 1955013 2056633 1260873 1063381 696992 683884 818699 816212 864659 871956 892817 904259 1004433 1006322 4985343 5093231 40.55 72.2 1
14:31:10 2024-01-25 639451 629484 205493 200192 319113 327473 329129 328683 211953 210631 258014 260560 295812 302944 4246237 4580098 6339778 6134057 1031997 1072858 290974 255377 267188 268185 296978 290983 288707 290013 207643 207707 703006 649297 1478723 1408432 441495 437897 634400 643874 793388 769264 820794 829008 864686 874533 845533 940855 1950153 2059816 1267550 1066652 698488 683884 818699 819764 864046 873091 892933 903243 1010322 1000625 4943245 5111799 40.55 72.2 1
14:31:11 2024-01-25 639451 629493 205200 201027 320800 324424 330530 328182 211953 210997 257721 260958 296054 300299 4246237 4563625 6313732 6134057 1020230 1072802 288597 255412 267188 268525 296702 288698 288779 290670 207351 208322 695541 645601 1462858 1416140 439165 432872 634400 641941 787748 769264 822290 825380 863787 879589 843665 936906 1945141 2044782 1267550 1072741 698488 680190 818699 822899 864659 865510 892817 911529 1005892 1003127 4893699 5093343 40.55 72.2 1
14:31:12 2024-01-25 630675 629038 205489 200581 319566 326477 330062 327219 213030 209679 256313 261175 296874 302442 4258642 4497578 6365150 6124678 1024631 1072802 288860 255163 267223 267336 297716 288590 290377 288873 207351 208322 694048 648834 1477881 1420791 440484 436661 636648 641978 790020 773748 820757 820965 863461 881786 845533 931412 1938161 2038537 1263711 1080527 698488 679849 821061 820928 859663 870515 897993 908208 1004696 1000187 4863071 5102420 40.55 72.2 1
14:31:13 2024-01-25 633992 631272 204268 201172 320054 324929 329324 327451 212583 210337 256528 260162 296916 300093 4235390 4571758 6325822 6134057 1031298 1075929 287949 255377 268047 272255 298600 288590 288996 289752 207497 207026 687580 641723 1474767 1429383 440227 433124 635788 638330 788864 772067 820259 822354 865045 882113 841852 931450 1944890 2035119 1186492 1078990 693012 680672 825549 822678 855465 865582 902390 908208 996008 1003091 4925391 5102420 40.55 72.2 1
14:31:14 2024-01-25 631185 630830 205200 201159 318052 327959 329591 324739 212881 210561 258417 260560 296054 300129 4254443 4575483 6332383 6134057 1035491 1075128 288657 256163 267188 272291 297635 288590 288707 289752 207497 207673 705992 639435 1462850 1425052 437160 435466 635713 638330 791140 773748 816384 820538 870137 881858 839464 932819 1949589 2030795 1245806 1078222 693012 681638 824567 820928 857895 871781 897831 909005 996008 1003127 4925391 5095146 40.55 72.2 1
14:31:15 2024-01-25 633250 631277 205205 200572 318088 325747 327799 324595 212881 209938 256528 260560 298036 301052 4254443 4587549 6330341 6134676 1043646 1074269 288387 255412 265586 268151 297396 288590 288413 289550 207643 208032 704499 644484 1454077 1420163 437934 438125 636648 638208 793381 774847 816310 823299 871370 881354 838832 933524 1949449 2029356 1258132 1074933 695997 683884 825513 818602 857895 873091 896519 901958 999650 1005258 4938315 5097237 40.55 72.2 1
14:31:16 2024-01-25 637488 631277 204913 200882 319535 327727 325862 328427 211953 210561 256528 259800 296054 300262 4254443 4618120 6341709 6134057 1044391 1075128 288054 255412 266590 268185 297504 288662 290377 288873 207643 207673 705992 643268 1466442 1417757 439165 438836 636611 637684 795702 774847 816347 822936 871370 882113 838832 934229 1949449 2032235 1269469 1074322 694508 683921 824965 816175 857287 871956 899479 904940 999650 1005970 4949100 5108266 40.55 72.2 1
14:31:17 2024-01-25 638454 629267 204913 200572 319087 327727 327834 328391 211586 210561 256492 259766 296951 301052 4254443 4627392 6332073 6134676 1039187 1072858 288194 255412 267188 267336 296143 291312 288792 289514 207643 207315 713457 641265 1496574 1418149 438818 437278 633053 637197 793388 770428 817546 829008 870137 874569 839464 938135 1949375 2044782 1269469 1065857 693012 683884 823396 817985 859724 873800 898017 903615 1002561 1007816 4961449 5104511 40.55 72.2 1
14:31:18 2024-01-25 638275 629489 204904 201176 318088 327727 327834 328182 211988 210526 257137 261392 297784 300493 4254443 4576612 6301440 6134057 1034986 1071331 287892 255447 266145 268151 296762 290331 287103 289752 207059 208682 685091 645601 1448490 1406946 437815 437993 634887 643418 793381 765933 820844 830185 866341 871641 841852 939437 1956929 2056633 1262756 1066194 695911 683921 818699 816175 864659 873220 893129 904296 1005892 1006358 4985343 5082356 40.55 72.2 1
14:31:19 2024-01-25 639577 629493 205489 199913 319087 328191 327305 328414 211988 210183 258051 260958 295778 303374 4235352 4570055 6312215 6134676 1024848 1076107 289299 254593 268047 267743 296978 290983 288779 290158 207497 207997 703006 649297 1499410 1418149 441872 437278 633053 640090 790580 768176 824722 829596 863461 874785 848046 941092 1951375 2062740 1276435 1071215 697398 682363 821061 820928 863434 873013 895713 906237 1005928 1008255 4921876 5104511 40.55 72.2 1
14:31:20 2024-01-25 636700 629484 205349 201172 319570 326803 329858 327183 212583 210997 257137 261427 296019 301052 4247847 4504875 6312403 6125311 1025435 1072858 288422 255377 267188 267708 296702 288554 288115 290215 207059 208682 692556 648371 1460764 1418149 440172 436666 636684 643911 790580 772651 823165 822936 864686 880917 846170 934191 1946675 2044326 1267550 1078990 698488 679849 821061 822678 862175 865681 895549 908556 1002941 1001637 4864307 5095146 40.55 72.2 1
14:31:21 2024-01-25 634690 631277 204913 201027 320796 326803 328862 327718 211953 210666 256133 259766 296951 301052 4247847 4563511 6330454 6134057 1032547 1074327 288861 255412 267787 272255 295805 288590 287914 289607 207497 207707 701513 639892 1475161 1429383 437852 432908 636691 638330 790580 772651 818165 820574 868218 887875 839464 932857 1938161 2030795 1265631 1078222 692515 680672 825549 820928 856679 870624 898469 904679 993897 1003127 4919504 5095146 40.55 72.2 1
14:31:22 2024-01-25 632089 631268 204917 200576 318043 327509 328330 327219 212583 210302 256528 260560 296054 300262 4246237 4581030 6332383 6129682 1038120 1075140 287216 255447 266332 267336 297973 288518 290377 289312 207643 207707 707112 639892 1460079 1417757 436506 436670 636648 638245 793388 774297 815150 822715 870137 879262 838237 931450 1948061 2026483 1266523 1074322 694508 681845 824567 818602 857895 873013 899479 904940 998942 1003127 4914855 5091598 40.55 72.2 1
14:31:23 2024-01-25 636732 629493 205052 201027 319082 327169 328396 328683 211988 210302 256528 259800 296054 300590 4246237 4599663 6330379 6125311 1042826 1074401 288054 255377 267223 268151 296143 288662 288707 288636 207643 207673 705992 641723 1454595 1417757 439165 437897 635788 637234 793454 773748 818784 824795 870790 882113 841852 936906 1947950 2044326 1267550 1072741 694508 685373 825549 816175 857895 874488 902302 899433 998235 1000625 4944189 5098781 40.55 72.2 1
14:31:24 2024-01-25 638454 629192 204917 201036 319042 326658 330062 328683 211621 210997 258051 259766 297784 300918 4245984 4627392 6307825 6134676 1039928 1072802 288054 255412 267000 272434 296978 291225 287751 289717 207643 207315 713457 640807 1493446 1416748 438786 437278 633053 638330 792263 768140 816310 829596 870100 872905 839391 942480 1953620 2047681 1269469 1065432 693012 683811 823396 818602 860335 875485 897993 903578 1001814 1008528 4980937 5093042 40.55 72.2 1
14:31:25 2024-01-25 636732 629229 204913 201492 318534 326513 330062 327682 211953 210631 256774 261358 296054 300093 4246237 4587071 6267124 6134057 1038446 1072858 289487 255412 266964 267743 298600 288590 288635 290590 206913 207997 701513 641723 1476832 1408432 437469 437588 633053 640996 795079 765933 818747 830185 868181 873845 841852 940817 1955013 2053533 1257106 1063416 696494 683848 818699 817949 864046 875562 892896 901279 1005409 1006285 4973633 5102425 40.55 72.2 1
14:31:26 2024-01-25 638543 630561 205493 200506 318569 328045 329129 328182 211953 210631 257978 260958 295537 301685 4236696 4563625 6313732 6124678 1028516 1072094 290215 254949 267188 268151 296769 290413 288779 289717 207643 207673 701513 650226 1470617 1414955 441808 437897 633951 642888 792263 768140 820794 829008 864686 874497 846170 939437 1947912 2062740 1261792 1068930 698488 683848 821025 820346 862138 873013 895438 907635 1011038 1008969 4919504 5102420 40.55 72.2 1
14:31:27 2024-01-25 636691 629489 205196 200541 320019 324496 330530 327609 211953 210997 257539 260958 297574 301088 4242783 4549967 6308551 6124678 1020267 1072858 288422 255163 267152 272255 297671 288563 288996 290599 207059 208322 705806 646984 1456449 1418149 439824 432980 635788 641978 787711 770428 823463 824759 865913 874424 843701 936906 1948061 2045777 1267550 1074271 698488 680190 818699 822317 862175 865474 894800 910221 1005855 1002346 4863484 5093042 40.55 72.2 1
14:31:28 2024-01-25 634212 631272 205196 200511 320054 327265 328560 326685 211953 209903 256528 259766 297365 302657 4241978 4537271 6360089 6115299 1026128 1072858 288825 254557 267223 272363 298406 288626 288779 288838 207643 207707 708978 647446 1474646 1427356 441808 436661 637548 638208 788864 774847 823187 823299 863787 881822 842398 930144 1943509 2035119 1256035 1082067 694508 680672 824928 822678 856679 865546 901033 908854 999650 1002382 4867962 5093042 40.55 72.2 1
14:31:29 2024-01-25 632787 630826 204237 201202 319051 324893 329324 326685 211953 209967 257978 260958 296881 299174 4235352 4563511 6330303 6124678 1037707 1072858 288861 256558 266367 272554 296702 288590 287739 289550 207643 207707 703006 638979 1497978 1420163 436597 436661 636648 638208 792825 773748 817235 823299 870137 883985 838795 932966 1947656 2027350 1260873 1075086 693024 681845 824567 820346 857895 873013 899715 907523 999687 1005258 4919504 5093042 40.55 72.2 1
14:31:30 2024-01-25 638547 631272 204917 200541 319087 326661 326811 327087 211953 209903 256528 259800 296054 301052 4245011 4590303 6336587 6124678 1042863 1072858 288597 255377 267188 268185 296143 290395 287766 288873 207643 207673 704499 641723 1450858 1420163 439165 438745 636691 639238 793381 774297 817546 824175 871370 882113 839464 936906 1950037 2035119 1267550 1072741 695500 685373 825513 816212 857895 873184 899479 904296 998942 1005970 4938315 5102420 40.55 72.2 1
14:31:31 2024-01-25 640336 631268 204917 200572 319051 327120 328664 329381 211918 210631 256528 259766 298036 300554 4246237 4631425 6312182 6134057 1038409 1074387 288054 255377 267188 267708 296143 291225 288635 289752 207643 207638 711964 640807 1476727 1417757 439220 437897 633053 638330 793388 770391 818127 829008 870100 880182 839464 941130 1953620 2047229 1269469 1066401 693012 685858 823396 816212 860335 874451 896815 903615 1002561 1009277 4966532 5102420 40.55 72.2 1
14:31:32 2024-01-25 638320 629489 204908 201492 318534 326477 329595 327950 211953 210596 257137 261140 296054 299633 4252725 4570055 6276505 6134057 1034986 1072858 287949 255447 266332 267708 296978 288626 288865 289607 207059 208357 691063 643764 1458596 1406946 437160 437897 635788 643418 794541 765933 819950 830185 868869 874497 843048 942200 1954976 2053533 1253339 1063416 696494 683848 818699 816212 864659 874776 892780 905085 1003013 1006358 4961411 5102420 40.55 72.2 1
14:31:33 2024-01-25 638358 629218 205493 200362 318565 327169 329595 328414 211953 210891 258014 260560 296702 302908 4236696 4570733 6312328 6125311 1031223 1072858 289669 255163 266367 268151 297086 290295 288599 290510 207351 207707 703006 649297 1470749 1408432 440521 437906 634850 644824 793388 769846 820794 829596 864686 873520 846133 939437 1949449 2058426 1261792 1066194 698488 685373 818699 819764 864659 873013 892817 906230 1008854 1007395 4919504 5095230 40.55 72.2 1
14:31:34 2024-01-25 639451 629493 204908 200546 320530 324568 330062 328182 211769 210997 257137 260958 295984 300766 4246237 4555621 6294158 6124678 1018706 1072858 288378 255377 267188 268525 297816 288662 288996 290564 207059 207707 698527 643764 1458674 1416140 439572 432872 633951 641941 787711 769264 822290 825380 863141 879625 843031 939706 1943753 2044782 1243923 1072741 697989 680190 818699 822936 864659 865546 892780 910221 1005892 1003127 4887796 5093042 40.55 72.2 1
14:31:35 2024-01-25 629302 629493 205484 200537 319087 327265 329595 324812 212881 209679 258014 261358 295778 301978 4235390 4485802 6351034 6110938 1022656 1072094 289000 254984 267188 272518 297606 288626 288168 289514 207059 208322 692556 648371 1462858 1418149 439829 436661 637584 642015 790580 773748 822544 822715 864073 880953 845533 931450 1938124 2039946 1265631 1078990 698488 681327 821061 820928 860844 870515 897372 906881 1005409 1000187 4850201 5085780 40.55 72.2 1
14:31:36 2024-01-25 633058 631901 204272 200576 320014 324929 328826 324667 211988 210414 258014 259766 296916 299766 4245011 4561517 6341105 6125311 1029502 1072858 289005 255377 268047 272291 296726 288554 288779 289717 207643 206451 708915 641723 1471954 1429383 440521 435493 636239 638330 788901 772067 820844 822936 866305 882113 843048 933524 1943981 2032235 1232623 1078990 693012 680672 826720 823262 856679 865582 903070 908208 996750 1003127 4915992 5087885 40.55 72.2 1
14:31:37 2024-01-25 631158 629929 204917 201167 318083 327727 328791 324812 212583 210302 256348 261175 298036 300166 4235390 4562485 6321269 6129682 1038775 1072858 287146 255447 266145 267336 295805 288518 287766 289347 207351 207673 704499 639435 1484455 1420163 436593 437278 637097 640053 793388 774847 816310 820574 871406 884719 839428 932857 1946675 2027350 1270289 1074322 694508 682845 824567 818565 857895 873013 899479 906230 998942 1005258 4921876 5091513 40.55 72.2 1
14:31:38 2024-01-25 637618 631277 204908 200997 319051 327509 328359 328683 211988 210337 256528 260128 296054 300590 4243191 4606121 6330430 6124678 1041301 1072858 288194 255377 267188 267743 295405 290418 288716 288838 207643 207349 704499 641723 1499289 1417757 439165 438827 634887 639238 793418 774297 818784 824175 869484 881490 841852 936906 1951375 2041429 1265631 1072741 694508 685895 825549 816138 857287 873836 899479 902237 998199 1008255 4944189 5087885 40.55 72.2 1
14:31:39 2024-01-25 639842 629493 204228 200563 318569 324568 329595 328683 211918 210961 258051 259800 297820 300093 4236696 4640724 6285118 6125311 1039928 1072858 287853 255412 267188 272399 297396 290331 287787 289752 207643 207349 704501 639892 1460047 1416748 437975 437278 633053 637234 793388 768140 816347 829008 869484 874424 839428 939475 1952229 2044782 1269469 1065432 693012 681845 821061 818602 859724 874248 898279 904940 1002561 1008528 4972385 5095146 40.55 72.2 1
14:31:40 2024-01-25 634926 629484 204917 200997 317128 327265 327834 326395 211953 209973 257137 262193 295571 300129 4245011 4556979 6295082 6124678 1033509 1071331 287984 255412 265550 267743 296978 288626 288865 289312 207351 208357 667722 645601 1468493 1405949 437888 437897 634887 643418 793388 769882 821119 827796 866268 874605 842434 938097 1961391 2053533 1260873 1066652 698488 683921 818119 816212 865886 870370 890332 900638 1008818 1007816 4928910 5102420 40.55 72.2 1
14:31:41 2024-01-25 640030 629493 204913 200397 320054 327265 326811 328646 211769 210148 258014 260560 296019 301399 4241978 4556979 6314984 6124678 1019668 1071331 288194 254984 268648 272255 296978 290409 287931 289787 207351 207673 701513 645408 1459880 1416140 441808 435393 633053 641487 788901 767596 825619 829008 864073 874641 847407 938111 1947912 2059816 1273696 1071215 696902 681638 819861 820538 864659 870515 895094 908891 1007353 1005970 4910099 5095146 40.55 72.2 1
14:31:42 2024-01-25 632774 629489 205016 200572 319087 326803 328826 324739 212881 210148 257137 261288 296910 302197 4241978 4492850 6339066 6124678 1024848 1069807 288869 255198 267188 272363 296726 288554 288649 290171 207351 208322 692556 647446 1462064 1419156 440911 436752 637621 643874 790580 773748 825114 823299 861278 889133 846207 932248 1943981 2041429 1265631 1080527 697894 681327 821061 820928 860844 871781 896565 907563 1002977 1000187 4839110 5085780 40.55 72.2 1
14:31:43 2024-01-25 634238 631268 203878 200537 319790 324965 328826 326685 211953 209967 255872 259662 297856 301344 4245011 4561854 6313732 6124678 1032547 1071359 288346 256022 267223 272255 297635 288815 287103 291839 207643 207742 703006 639892 1466580 1425334 439431 435497 636198 638784 791140 772651 816384 820574 870137 887875 839464 932248 1949249 2028973 1269469 1075702 692036 679582 824567 820928 857895 871781 899076 909692 995304 1003127 4915992 5085780 40.55 72.2 1
14:31:44 2024-01-25 632610 631268 204738 200537 317150 328191 327305 324992 212881 209492 258217 260491 298041 300803 4238947 4579205 6312215 6124678 1043646 1069944 290499 255306 265586 268185 297396 288590 287975 291221 207643 207673 706366 643562 1452606 1419156 440058 438827 637584 638208 793418 774847 816347 821772 871406 882230 839464 932949 1949680 2030795 1263679 1074322 694508 683652 824928 817985 857895 869147 894212 901921 999687 1005258 4925391 5089409 40.55 72.2 1
14:31:45 2024-01-25 636579 631268 204916 200537 321035 326803 326811 328683 211769 210148 256313 259662 296019 299554 4241978 4616231 6305418 6124678 1038334 1069944 287112 255412 266777 272483 294918 290363 288779 291364 207643 207528 708978 640807 1452606 1418149 440250 437993 634887 637234 793388 770428 818111 827833 870137 874605 839464 936778 1953876 2044782 1245806 1066194 692530 685625 823396 816212 857895 874488 898554 903652 1002561 1009313 4966532 5097237 40.55 72.2 1
14:31:46 2024-01-25 638506 629635 204951 201237 320132 327496 327569 327219 211953 210148 256955 261253 296019 299210 4248366 4584344 6258361 6124678 1034986 1069944 289482 255271 265958 267743 297612 288829 288779 292045 207059 208682 691063 645141 1449418 1406946 439431 437897 635788 643418 793381 765933 818733 830185 868869 874497 843048 941566 1956655 2053533 1280983 1062759 695911 685625 818699 816249 864659 874488 892419 904940 1005892 1006358 4971602 5098791 40.55 72.2 1
14:31:47 2024-01-25 638418 631007 205489 200223 318823 328191 327305 327718 211953 210148 256266 261071 295296 302693 4241978 4553250 6304407 6132787 1025580 1069944 291948 254773 268011 267674 295892 290531 288865 292045 207351 207673 701513 649297 1476443 1416967 443210 437278 633053 640996 791140 768140 823128 830185 864686 874533 848611 939446 1951338 2062740 1266654 1071978 697894 683023 819861 820928 863397 872470 893175 905894 1005855 1007395 4916606 5093042 40.55 72.2 1
14:31:48 2024-01-25 631121 629489 205484 200541 319016 327265 328791 324956 213030 209931 257501 261800 296883 301052 4235579 4486444 6332383 6136709 1024117 1072225 290581 255236 267188 267301 300077 288572 287940 290021 207351 208322 689570 648190 1459880 1418149 441315 437278 637511 643837 791140 773748 822507 823299 864686 881931 846133 932912 1943683 2041429 1265631 1078990 697894 681808 821061 820928 862101 870479 895713 908854 1005409 1000150 4833448 5083663 40.55 72.2 1
14:31:49 2024-01-25 634437 630830 204550 201001 320019 324929 328525 324828 212881 210113 257814 259627 296916 299766 4245011 4556325 6313732 6128409 1031738 1069944 288838 256022 267223 268902 298600 288671 288779 289616 207643 207673 703006 639120 1474468 1427356 438806 435321 636691 638330 791140 773711 817509 823299 870100 882554 841254 932912 1946489 2028789 1269469 1078222 692530 682606 824567 820928 857895 873013 902576 910266 993861 1003091 4909559 5089409 40.55 72.2 1
14:31:50 2024-01-25 638270 629493 204908 200546 318980 327727 325791 325318 211918 209750 258217 260386 295984 299766 4235579 4588530 6331753 6128409 1042788 1069944 290495 255236 267152 268116 294883 288626 288779 288391 207643 207494 705992 641880 1462113 1420163 440058 438923 636239 639238 795644 772067 818747 825343 868796 874280 841852 936947 1953695 2041429 1269469 1071978 693518 687877 825740 814947 857895 874451 898363 902255 998162 1000625 4947614 5085780 40.55 72.2 1
14:31:51 2024-01-25 641207 629489 204559 200537 318052 327265 329559 326649 211918 210807 257449 260240 298041 299174 4235579 4626136 6271627 6133427 1039187 1069944 289415 255271 266777 266559 297396 288833 287931 291697 207497 207280 713271 639892 1463865 1414955 440372 437588 633053 638135 793388 767017 817509 830185 870100 874785 839464 940822 1956655 2050623 1271388 1064784 693518 683542 821025 817949 860881 874866 895992 904940 1004696 1009241 4971525 5098388 40.55 72.2 1
14:31:52 2024-01-25 637865 629493 205196 200546 317128 327727 327799 327609 211953 210148 258109 262018 295537 301015 4247828 4556548 6312403 6124035 1031652 1069944 289501 255341 266367 267929 296978 290295 288865 291776 207351 207997 701513 649297 1457237 1408943 442163 437897 634400 642925 792825 769228 823201 829008 864686 874497 844898 938073 1961115 2059816 1271388 1066194 699386 685589 819279 819727 864659 874325 891859 904567 1010285 1010436 4917119 5095146 40.55 72.2 1
14:31:53 2024-01-25 638320 629493 204908 200546 320045 324857 330062 327147 211918 210737 257375 261036 295984 299802 4241978 4550579 6312880 6124035 1019016 1069944 290581 255271 267188 268525 297816 288662 288368 292665 207059 207673 697034 645601 1457190 1416103 441001 432872 633951 641941 787711 769264 822290 825380 865299 874280 843665 938435 1946489 2047229 1267550 1072741 697398 682122 818699 822863 864659 865546 893054 912831 1007317 1003091 4883158 5083663 40.55 72.2 1
14:31:54 2024-01-25 629338 630384 205200 200336 319051 326803 327834 324828 211953 209457 256528 260819 295537 301149 4235390 4518170 6364623 6113120 1029094 1069944 291254 255200 268011 272447 297606 288694 288779 288601 207643 207315 707485 645408 1503283 1428369 441808 436316 636691 639238 788306 774720 822876 822936 865008 884610 842398 931547 1938124 2035119 1276435 1080527 694508 681089 825549 823262 857895 865582 901033 912554 999650 1003091 4877340 5085780 40.55 72.2 1
14:31:55 2024-01-25 631158 631012 204908 201587 318529 324929 329288 324992 212583 210113 257721 261001 297604 297455 4241978 4556979 6317896 6115299 1038775 1069944 288824 256237 265515 266559 297354 288243 288779 288838 207377 207707 703006 638979 1491169 1419156 437160 437370 637548 640016 793388 774847 816347 822666 871370 884610 839391 932912 1947656 2028789 1250737 1075037 694508 682385 824567 818565 857895 874248 899039 907247 999650 1005970 4919504 5089409 40.55 72.2 1
14:31:56 2024-01-25 636732 631272 204729 200228 319051 327727 325826 325844 211953 209967 256528 260562 297928 300554 4232895 4597856 6307638 6124035 1040922 1069944 287216 255271 267152 267929 294990 290295 288779 288741 208550 207638 705992 641723 1456737 1419156 439202 437442 634887 639238 794541 773748 819950 825109 868796 882113 841852 935612 1951375 2041429 1267550 1072741 694013 684852 824891 815561 857287 871596 896755 901921 998906 1007395 4933613 5093042 40.55 72.2 1
14:31:57 2024-01-25 638409 629493 204733 200857 318534 326803 327799 325915 211255 210625 257137 260165 297676 299554 4238947 4626925 6294718 6132787 1038446 1069944 286855 255271 266777 266559 295821 290295 287931 289682 207341 206992 719056 639892 1471962 1418149 439129 437415 633053 639238 793388 768103 816347 829913 870100 874424 839428 939446 1957878 2049133 1245806 1064671 693518 682326 822812 818565 860335 874866 897910 907523 1002561 1009241 4966532 5093042 40.55 72.2 1
14:31:58 2024-01-25 635229 629493 204729 201257 317092 327727 327799 324601 211953 210113 257137 262454 298036 300093 4245011 4560244 6304407 6124678 1033509 1069944 290905 256022 266110 267929 297396 288626 288779 289514 207377 208647 680612 646984 1461098 1406946 438855 438517 635337 643874 793388 770391 822876 828736 865656 874136 843701 938741 1967000 2054990 1258989 1066194 698888 685446 818119 817985 865886 873184 890443 907247 1010285 1006322 4919504 5098866 40.55 72.2 1
14:31:59 2024-01-25 639541 630384 205200 200541 320539 326767 327799 325915 211918 210477 257539 260819 298000 301015 4229227 4553400 6285118 6128131 1021198 1069944 290227 255271 268837 268902 297396 288626 288576 290158 207351 207962 705432 644484 1453043 1416140 440576 435357 633745 641978 788864 768176 823128 827173 864686 880977 846133 936703 1951338 2053533 1267550 1071978 695911 680415 818699 821699 864659 865546 893054 908654 1008067 1005970 4891288 5089409 40.55 72.2 1
14:32:00 2024-01-25 631163 629484 205349 200511 318534 326803 327799 324956 212881 209785 257647 261253 296883 301052 4247828 4489492 6348574 6105921 1022656 1069944 288707 255236 266964 272291 296978 288518 288518 288698 207643 207707 692556 648190 1460477 1420163 441315 436666 638035 641978 790020 774847 823165 822715 864686 889763 846170 931547 1944890 2035614 1240156 1081296 697894 682458 823396 820928 860335 870578 897741 907261 1004696 999444 4853126 5083663 40.55 72.2 1
14:32:01 2024-01-25 632774 629493 204089 201167 319051 324893 328791 324992 211953 209820 257245 260819 297748 297491 4235692 4537271 6312403 6116872 1038775 1069944 290227 255306 265515 267336 297816 288076 288779 288943 207497 207673 706366 639435 1443639 1419156 437558 437897 636611 638208 793388 774847 816310 820574 871406 884719 838795 932949 1949953 2027350 1259981 1072741 694508 684473 824567 817332 857895 874248 898400 904665 999650 1003127 4919504 5085780 40.55 72.2 1
14:32:02 2024-01-25 636732 631272 204594 200537 318565 327727 325826 325879 211882 209785 258306 259662 297302 299881 4235692 4607181 6331753 6115299 1040922 1069944 287391 255236 266367 272399 295899 288752 288779 288593 207643 207638 708978 640958 1451566 1419156 440058 437897 634887 639238 793381 774297 820534 825343 869484 874280 841852 935612 1950149 2041429 1267550 1072741 694013 687390 825513 814947 856679 874451 899039 902293 998199 1007395 4938100 5085780 40.55 72.2 1
14:32:03 2024-01-25 638454 629489 204254 200581 318083 326803 327764 325844 211586 210807 257174 259662 296054 299633 4232363 4637376 6276132 6126286 1038446 1069944 288486 255271 266741 272363 297714 288590 287931 290635 207059 207673 698527 639892 1456592 1410943 437815 437283 632605 638208 793388 766150 817546 830185 870137 871605 839464 942200 1956929 2050623 1273307 1063151 694508 683950 820442 817985 862175 873184 894401 904665 1003984 1009241 4966532 5095230 40.55 72.2 1
14:32:04 2024-01-25 636732 629229 205480 200954 317158 328423 327534 324863 211953 210113 257137 262018 297090 301052 4229302 4550271 6294158 6124035 1028516 1069944 292080 255236 266741 267929 296978 288662 288779 289752 207377 207673 701513 648371 1472265 1408943 441246 438029 634400 643874 792825 769301 820757 829324 865913 874533 846170 939483 1954149 2053959 1271388 1066652 698888 685446 818699 819764 864659 873013 891785 908692 1011001 1008969 4910099 5093042 40.55 72.2 1
14:32:05 2024-01-25 638538 629493 204908 200228 320504 324857 328560 325844 211586 210625 257137 260996 298072 301052 4232895 4547739 6295082 6124035 1018743 1069944 288054 255165 267644 268525 297816 288626 288458 290635 207341 207997 706366 645141 1458303 1416140 440135 435741 634437 641978 788306 769264 821119 827833 863141 874424 843665 936703 1947656 2045777 1267550 1071978 697894 680672 818699 822281 864659 865600 891887 909928 1007353 1003127 4881882 5083663 40.55 72.2 1
14:32:06 2024-01-25 629256 629493 205196 200634 319051 326803 327799 324992 212732 208838 257174 261253 297509 300760 4229528 4486428 6341709 6105644 1022656 1069944 291325 255236 267188 272255 296726 288279 288614 288873 207059 208357 692556 647446 1459609 1418149 440521 437061 637548 643381 790580 774155 823165 823299 864686 882194 847407 932949 1946750 2041429 1265631 1080527 698888 682421 822812 820928 860881 870515 897629 907934 1004696 999481 4832122 5083663 40.55 72.2 1
14:32:07 2024-01-25 633726 629480 204237 200537 319794 324893 328791 324992 211953 209820 257539 259662 297712 300493 4229528 4558987 6313732 6123758 1032509 1069944 288486 255916 267045 269046 297635 288518 288779 289312 207351 207673 701513 638979 1478361 1425334 437852 435475 636162 639238 791140 774297 818710 820574 870137 880953 839464 932912 1949524 2026446 1249573 1075925 692530 681937 823396 820928 857895 872397 899039 910027 995304 1004547 4906594 5083663 40.55 72.2 1
14:32:08 2024-01-25 634483 629484 204917 200572 317163 328191 327305 324992 212583 209457 258049 260456 297207 300803 4232552 4569880 6307676 6115299 1043646 1069944 287216 255236 265550 268116 296978 288554 287705 288943 207643 207673 706179 642803 1454077 1419156 439745 439138 637584 638208 795139 774847 816310 821736 871406 881931 839428 932949 1957199 2026446 1256283 1072741 694508 685895 824344 817985 857895 874325 894175 901921 998906 1005258 4915547 5083663 40.55 72.2 1
14:32:09 2024-01-25 640286 629493 204908 200581 318569 326803 327305 325879 211255 210183 257851 259627 296054 300093 4235692 4623088 6295082 6124035 1038446 1069944 287391 255271 266741 266593 296769 291092 288368 289616 207497 206451 713457 640276 1482591 1416140 440058 437278 633951 637684 793388 769846 818747 830185 871370 874533 839464 938111 1949375 2047718 1271388 1065063 693024 686495 823396 818602 860335 874790 898269 905052 1002561 1009277 4973923 5089409 40.55 72.2 1
14:32:10 2024-01-25 636502 629484 204917 201202 317123 327496 327799 324601 211953 210148 256881 261288 296910 299669 4235767 4565908 6285756 6115299 1033509 1069944 290843 255916 265923 267743 295821 288626 288779 289514 207059 208647 685091 645601 1473030 1405709 438075 437993 635788 643911 795079 770428 821119 827833 866305 874172 843067 938778 1955025 2053950 1260873 1071595 698888 687472 818119 817369 866500 871632 891747 904940 1008854 1008528 4916606 5087885 40.55 72.2 1
14:32:11 2024-01-25 638381 629484 204917 200541 320539 324893 327870 325353 211918 210807 256881 260854 296874 300803 4229340 4537460 6295082 6113120 1023248 1069944 290227 255236 267188 272363 296667 288613 288779 290635 207059 208177 695541 646523 1462376 1416140 440484 436353 636691 643418 788864 769511 820794 822972 863177 882113 845533 935612 1943720 2044326 1267550 1075925 697894 678452 819861 821699 862175 865510 895075 912554 1002941 1001637 4844260 5076415 40.55 72.2 1
14:32:12 2024-01-25 633058 631012 204585 200420 319087 324965 327834 324992 211918 210113 258454 259627 297509 300724 4232895 4550574 6331753 6105921 1029539 1072225 288194 254843 268011 272220 296798 288671 288784 289514 207377 206451 700332 641723 1470269 1429383 441495 436085 636691 639238 788901 773748 821119 825109 866305 883360 843048 932949 1940920 2032235 1270567 1077456 692530 680672 825549 823262 856679 865582 902390 910453 996750 1002382 4903092 5076415 40.55 72.2 1
14:32:13 2024-01-25 629338 630375 204913 200857 317128 327265 328560 324992 212583 209820 257721 260996 297257 299210 4229528 4564219 6304407 6115299 1036613 1069944 286781 256632 266145 272327 297924 288279 287705 288873 207377 207494 703006 638979 1459040 1420163 436851 437328 636648 640053 793388 774847 816347 824138 871406 881199 839428 932949 1951375 2028973 1266523 1074933 694013 681845 824567 819764 857895 873013 897125 908968 999687 1005258 4900693 5076415 40.55 72.2 1
14:32:14 2024-01-25 636728 630826 204590 200915 318088 327727 325826 324898 211918 209492 256313 260205 298036 299881 4211108 4585264 6313732 6115299 1041301 1069944 288824 255236 266741 268151 296143 288590 288865 288400 207377 207349 704499 641723 1456495 1418149 439824 439138 636691 637684 795139 773283 818165 824175 871406 879371 839464 935612 1947950 2035651 1267550 1072741 694508 685970 825549 816175 857895 873220 901293 904665 998906 1005258 4921876 5080037 40.55 72.2 1
14:32:15 2024-01-25 637702 629484 204773 200572 318569 327496 325862 325616 211953 209820 258086 259662 297373 300129 4220286 4594583 6312177 6115299 1041301 1069944 290495 255271 267188 267743 295899 288626 288779 288943 207643 207494 693082 641419 1451870 1419156 440058 438827 635788 637684 795103 774297 818784 824759 871406 879262 841852 938472 1951338 2041429 1267550 1074933 694508 687390 825549 816212 857895 871596 896792 899284 998942 1008969 4931026 5085780 40.55 72.2 1
14:32:16 2024-01-25 637958 630821 204272 200533 318569 326803 329326 327682 211586 210113 257412 259662 296019 299343 4232552 4610979 6285756 6115299 1038446 1071331 288824 255271 266777 272327 295369 290331 287931 291839 207643 207026 711964 640807 1465578 1417144 440686 436752 633053 638784 793388 770391 818747 829596 870753 874569 839464 938815 1951102 2044326 1269469 1065100 692530 685104 823396 818602 859663 874451 898269 904940 1002561 1009277 4967279 5085780 40.55 72.2 1
14:32:17 2024-01-25 636009 629489 204908 200581 317163 327496 327799 327451 211988 210113 257014 261288 296019 299210 4241978 4556047 6281282 6115299 1032034 1069944 290495 255306 265515 267336 296668 288802 288779 291633 207059 208357 680612 645601 1452738 1401723 439745 437897 635337 643911 793418 765933 820528 829596 868218 874533 841169 942274 1954716 2053533 1260873 1063551 695911 685625 818699 817406 864659 873836 891785 904940 1006604 1006358 4952481 5089409 40.55 72.2 1
14:32:18 2024-01-25 638185 629489 205349 199909 318828 327727 326811 327718 211953 210148 257743 260456 295090 302479 4232552 4536993 6295082 6105921 1022656 1069944 291536 254452 267259 272291 296143 290554 288458 292045 207059 207707 701513 649297 1490661 1416140 442182 437588 633053 640543 791140 768140 824996 830185 863461 874569 848647 939483 1949680 2059816 1276435 1069691 697398 682577 819861 820928 863434 871858 893231 904604 1005144 1008291 4896533 5080037 40.55 72.2 1
14:32:19 2024-01-25 631014 629039 205196 200406 318569 326803 328791 324210 212881 209967 257449 262053 295125 300803 4232552 4483621 6314060 6144286 1022371 1069185 289339 254843 267223 272363 296978 288518 287940 288137 207643 207673 698527 648190 1461940 1423190 441315 437278 638523 640090 788901 773881 820794 820965 862531 883803 844898 931584 1942129 2032235 1259873 1082067 695911 681881 823142 823262 857895 865618 897162 908891 1002561 1003127 4848072 5074284 40.55 72.2 1
14:32:20 2024-01-25 630712 629493 204308 201207 318079 324893 328826 324992 211953 209820 257318 260421 297509 297419 4220136 4549476 6294158 6105921 1035789 1069944 288595 256057 265923 272291 297816 288076 287103 288943 207351 207528 701513 638662 1464088 1419156 438806 437278 637584 640053 793388 774847 816347 822936 871406 881931 839428 932949 1947656 2024476 1250737 1074322 694013 683884 824567 819764 857895 873013 896192 907560 999687 1005258 4906040 5085780 40.55 72.2 1
14:32:21 2024-01-25 636281 629229 204908 200950 317158 327727 327305 323921 211953 210113 257248 261870 297090 300590 4232895 4537234 6299205 6114643 1028516 1069944 288860 255236 266332 268116 295785 288554 288865 289717 207341 207673 703006 648371 1454734 1408943 440484 439490 634850 643874 793388 770391 820757 829913 865913 874533 846096 939446 1955538 2056862 1269469 1066615 699884 683848 819861 820346 865886 874325 892489 904567 1011001 1006322 4910099 5093042 40.55 72.2 1
14:32:22 2024-01-25 638533 629493 204877 200262 319983 324821 328295 325318 211734 210589 257137 260961 296839 299802 4232552 4541436 6285756 6113976 1019016 1069944 288194 255881 267009 268525 297816 288626 288337 290396 207305 208142 700020 645408 1455352 1416967 440099 436393 635337 643344 787675 770428 822876 827796 863750 879589 844898 937653 1943683 2047229 1267550 1072741 697894 680672 819861 822863 864659 865510 893087 913577 1007317 1003091 4860605 5074007 40.55 72.2 1
14:32:23 2024-01-25 632787 630122 205200 200258 319983 324496 328259 324992 211953 209785 256492 260386 297509 300760 4223126 4528027 6341105 6114643 1028361 1069944 288194 255200 268011 268525 296798 288608 288743 288838 207377 206382 704501 641723 1473446 1429383 441808 436393 636691 639238 788901 774297 821119 825072 865045 882736 843648 932949 1938124 2032235 1186492 1077456 692530 680672 826720 823262 856679 865510 903862 911554 996713 1002346 4897195 5074284 40.55 72.2 1
14:32:24 2024-01-25 632093 630380 204917 201546 317092 324965 328791 324992 212583 209457 257502 260386 296803 300493 4229528 4549122 6304407 6105644 1038446 1069944 290458 255916 266083 267301 296726 288482 288779 288838 207643 207638 701513 641933 1452238 1420163 437852 439234 637584 640016 795079 775079 817509 824722 872642 882113 839464 935612 1949524 2032235 1269469 1074271 694508 686458 825549 817332 857895 873800 899715 904665 999613 1005970 4925391 5083663 40.55 72.2 1
14:32:25 2024-01-25 639265 631277 204263 200581 319016 326803 327305 325844 211403 210148 257683 259627 298036 300057 4223226 4624779 6276170 6117039 1038446 1069944 287796 256057 266741 266559 298600 288590 287931 290917 207497 207638 707485 639892 1489031 1414955 438079 437897 633053 638172 793388 767560 818710 830185 871370 872905 839464 941529 1956929 2050623 1253339 1063113 694508 685386 821025 818602 862138 871019 895713 904940 1004696 1010704 4957128 5083663 40.55 72.2 1
14:32:26 2024-01-25 636732 629489 205489 200511 317119 328191 327764 326830 211918 210113 257683 261253 295861 300554 4223151 4546892 6276170 6114643 1028516 1068390 290307 254843 266367 267708 296143 288626 288779 289347 207351 207673 705806 647446 1472917 1408943 441872 438827 634400 643837 792263 769264 823128 829596 865913 879734 846733 939483 1949337 2058320 1243923 1066307 699884 686528 820442 819764 864659 874248 893054 907523 1011001 1007395 4900045 5083663 40.55 72.2 1
14:32:27 2024-01-25 632985 629639 204881 200537 318070 324857 328791 324992 211918 210148 256774 261218 297509 301015 4211071 4480865 6276170 6104973 1022656 1069944 290843 255022 267152 269092 297707 287563 288779 289752 206913 207997 699274 646984 1466817 1416140 440213 436661 636691 643381 788901 772067 822507 822936 865299 883469 847371 935612 1947656 2042877 1267550 1077456 698888 680451 821025 823262 862138 865546 895713 910595 1005409 1001601 4834854 5080037 40.55 72.2 1
14:32:28 2024-01-25 634442 631454 204881 200915 319794 324893 328330 324992 211953 210113 257137 259196 298109 300554 4220173 4556476 6294121 6114643 1027966 1069944 291813 255236 267188 268714 296798 288518 288784 288943 207341 207349 706739 639892 1469320 1429383 439229 436048 636691 638784 791140 772615 819913 823249 866305 884719 841852 932949 1946273 2028789 1240156 1078990 692530 681638 825549 820928 857287 872397 901033 907261 996008 1003091 4900693 5074284 40.55 72.2 1
14:32:29 2024-01-25 631153 629484 204908 200228 317057 327727 327269 324992 212583 209785 258014 260562 297257 300803 4235692 4560244 6312403 6114643 1041376 1069944 287181 255236 266777 268116 296107 288554 288865 288698 207377 207494 703006 641723 1454077 1419156 440135 437513 636691 638172 795103 774847 818747 826902 871406 880614 841254 935612 1949300 2035577 1269469 1072741 694508 685858 825549 816175 857895 874776 899715 906342 998199 1005970 4928910 5083663 40.55 72.2 1
14:32:30 2024-01-25 638413 630384 204259 200918 318569 326803 327305 325844 211255 210148 257137 259627 297221 299881 4232895 4620331 6285756 6118733 1035454 1069944 288559 255236 266777 272291 297086 290947 287931 289277 207643 206416 711964 640807 1466340 1419156 439129 437592 633745 637197 793388 770391 818710 830185 871406 874136 841254 939483 1955538 2047229 1269469 1066194 693518 684473 823396 819764 859627 874248 898269 905955 1002561 1009241 4959679 5083663 40.55 72.2 1
14:32:31 2024-01-25 636460 629493 204913 200992 317128 327727 327269 324636 211953 209967 256881 262018 296910 299669 4220136 4552726 6276170 6113120 1028516 1069944 289982 255022 266367 267743 296251 288626 288779 289514 207351 207673 724489 649297 1464055 1410943 442435 438836 634686 643874 793388 770391 823750 830185 864686 874172 847371 939483 1951338 2059885 1265631 1066194 699386 686458 821061 820928 863397 873013 894401 908579 1010248 1008969 4900693 5083663 40.55 72.2 1
14:32:32 2024-01-25 639455 629030 204881 200572 319535 324784 328826 326830 211918 210772 256917 261218 296883 300129 4226245 4499730 6267164 6109611 1018743 1069944 288233 255236 266741 268525 295805 288518 288576 290361 207059 207673 695541 646333 1465142 1416140 441315 435398 636691 643874 788864 772067 822544 826550 863787 879226 846170 938472 1953391 2044326 1267550 1075888 698888 682606 820442 824102 864659 865546 895992 911554 1004397 1002346 4837796 5076415 40.55 72.2 1
14:32:33 2024-01-25 634653 629484 204881 200537 320014 326803 327834 324992 211953 209820 258269 259592 296883 301052 4211071 4537460 6289636 6105921 1029094 1069944 287796 255200 268011 268902 297606 288554 288779 289752 207497 207026 704501 640118 1476066 1429383 441315 436008 636691 638330 790020 772651 819950 822936 868218 881931 841852 934279 1944890 2032235 1265631 1078990 692530 680809 827306 823262 857287 871781 898743 907563 996750 1003127 4900045 5074284 40.55 72.1 1
14:32:34 2024-01-25 633058 629493 204913 200541 318088 328423 326776 324992 212583 209457 258086 260421 297302 300554 4220173 4569880 6313395 6105921 1041413 1069944 287216 255271 266741 268116 296143 288554 288115 288593 207643 207673 704499 641419 1452330 1419156 440686 439138 636691 638135 793381 774847 816347 824138 871406 882113 839464 936984 1946526 2035119 1267550 1072741 694508 686633 825513 816175 857895 873836 902576 904259 999650 1005970 4919072 5076415 40.55 72.2 1
14:32:35 2024-01-25 639905 628837 204228 200581 318083 326803 327569 326830 211918 210807 257137 260024 296019 297239 4223301 4616677 6267105 6113120 1034986 1069185 288450 255271 266332 272674 295821 288680 288337 290635 206477 207673 701513 639892 1467285 1408943 437815 437897 632807 640996 793388 765896 818747 830185 868869 874497 843048 942237 1953583 2050623 1255223 1062659 695911 685970 819861 817949 864659 874451 893091 904665 1005892 1006358 4957127 5083663 40.55 72.2 1
14:32:36 2024-01-25 638543 629229 205340 200010 317861 327727 326811 324863 211882 210113 257137 260456 295897 303054 4229528 4537243 6295082 6114643 1024117 1068427 291120 254417 267188 267708 295333 290295 288576 289514 207377 207494 701513 649297 1473537 1416140 442435 437993 633951 641941 791701 768176 824372 829913 864686 874569 848684 940859 1953695 2059816 1272523 1071215 697894 682421 821025 820928 864659 873013 895038 907934 1007317 1000661 4900693 5080037 40.55 72.1 1
14:32:37 2024-01-25 633021 629489 205191 200822 318828 324893 329822 324992 211988 210148 256774 261578 298036 300590 4223126 4484395 6295082 6096542 1022656 1069185 288054 255165 267009 272674 297816 288040 288779 289514 207341 208502 689570 647446 1483763 1416140 440521 437628 637584 643911 792263 773748 823165 824175 864686 881199 847407 932949 1947656 2041429 1267550 1078990 698888 679849 821061 820928 862138 870551 895713 911591 1003013 1000223 4825562 5076139 40.55 72.1 1
14:32:38 2024-01-25 634171 629489 204263 200511 319087 324857 327799 324992 214991 210113 257174 261158 298041 300129 4223126 4537460 6295082 6105250 1029502 1069944 288048 255130 267081 268525 297816 288518 288779 289717 207351 207349 701513 638979 1465952 1427356 439129 435645 636162 639238 791701 773748 818747 823114 870137 881786 841852 932949 1945661 2025912 1238273 1077456 692530 681638 826449 820928 857895 872397 899641 906689 995304 1003127 4898281 5067049 40.55 72.1 1
14:32:39 2024-01-25 632792 629489 204913 200546 317092 327727 326811 324992 214982 209276 257795 261792 297928 300093 4211108 4561079 6303403 6105921 1041376 1069944 287216 254905 266083 267929 296978 288076 288865 288597 207351 207349 703006 641723 1455998 1419156 439165 438608 637584 638208 793381 774847 816347 823114 871406 884792 839428 934279 1942301 2024938 1263679 1072760 695417 683848 825279 817949 857895 874776 899002 906989 999687 1005970 4912484 5076415 40.55 72.2 1
14:32:40 2024-01-25 638149 629493 204554 200576 318088 326803 325862 325844 214621 210113 258014 261056 296803 299633 4223489 4597856 6295082 6105921 1034986 1069944 287181 255655 267045 272447 296251 290331 288779 288838 207643 207026 710471 640807 1464457 1418149 439824 437333 634887 637197 793388 771520 818784 829174 870790 874208 841254 938111 1958595 2044326 1269469 1066194 692530 685373 824344 817406 860335 874488 898269 904940 1002561 1009277 4942991 5076415 40.55 72.2 1
14:32:41 2024-01-25 630974 629489 204917 201167 317827 326803 327534 324601 214876 209967 256410 261253 297718 299210 4211071 4543320 6249315 6105921 1032034 1068390 287216 255620 266003 267336 296769 288554 288779 289347 207059 208357 683598 645601 1463124 1404711 437965 437902 635788 644367 793418 765969 821119 830185 868833 872941 841206 942237 1954149 2050623 1260873 1070062 695911 683884 819861 816175 864659 870983 891882 901279 1005892 1007816 4945376 5083663 40.55 72.2 1
14:32:42 2024-01-25 639302 629489 205191 199883 319273 327265 325826 324863 214841 209820 257174 260456 297509 301685 4226146 4541006 6285756 6108271 1019742 1069185 287181 255095 268280 268525 296978 288626 287638 290917 207059 208100 700020 644023 1457190 1416140 441145 435393 633053 641941 788306 767560 823165 827209 864073 874316 847371 936038 1947656 2053533 1243923 1072631 696902 680672 820544 823262 864659 865672 892563 909928 1008067 1005970 4881882 5074284 40.55 72.2 1
14:32:43 2024-01-25 629265 628595 205200 200231 320490 326803 327799 324498 210692 209492 257137 261253 297453 300299 4220109 4467300 6323058 6096542 1022656 1068427 288798 254703 266938 269496 296769 288197 287138 287962 207351 207857 692556 647446 1476514 1419156 441145 436661 638290 641978 788901 773748 823165 820965 864686 882852 846170 931547 1935334 2036291 1261792 1080527 697894 679849 823472 820928 860335 870515 895713 908245 1005137 1000187 4834854 5067049 40.55 72.2 1
14:32:44 2024-01-25 631158 630218 203951 200576 321091 324857 330062 324992 214876 209785 257174 260058 297928 297239 4220109 4533915 6295082 6105385 1038446 1069944 287216 255412 266083 269660 296731 288076 287914 288838 207351 207822 701513 639892 1454499 1419156 437506 437897 638254 638208 793388 774847 816347 822936 871406 883985 839428 934279 1947656 2026176 1261830 1072741 694508 683884 825703 817985 857895 869147 894212 901921 999380 1003127 4903092 5074284 40.55 72.2 1
14:32:45 2024-01-25 636732 631012 204303 200506 318542 326803 325791 324898 214621 209785 257612 259627 297509 299343 4223489 4597856 6289636 6098681 1036466 1069185 286990 255163 266225 272255 296143 288775 287122 289277 207059 207209 705992 639892 1483609 1416140 439165 437278 633053 639238 792825 768140 817546 830185 871406 874533 839464 939483 1949337 2047376 1269469 1063151 692530 681845 823472 818602 859627 874248 895713 903392 1003001 1009277 4942991 5072796 40.55 72.1 1
14:32:46 2024-01-25 635829 628599 204917 200541 317792 326803 326811 324992 214991 209820 256774 261288 295861 299270 4223126 4547043 6285756 6081228 1028516 1069944 289000 254667 266635 267708 295899 288703 288337 288873 207059 207776 700020 647446 1455559 1409942 441808 438827 633053 643874 792263 768176 822544 829008 864686 874533 846170 938815 1943720 2058357 1263711 1066194 698888 683848 821128 819764 862175 873013 893129 906876 1010051 1005970 4900693 5076415 40.55 72.2 1
14:32:47 2024-01-25 636465 628595 204917 200502 319828 324291 327834 324992 214621 210148 256774 260456 295897 301344 4214084 4509163 6276431 6081214 1022656 1069944 287391 254667 266635 272255 297606 287733 288373 288873 206477 208425 692556 646523 1456171 1416140 440484 436661 635713 643418 788901 770428 820794 822354 864686 882113 845533 932949 1938161 2041429 1267550 1075626 697894 680190 821128 823262 861527 865546 895075 908928 1005137 1000223 4825449 5067049 40.55 72.2 1
14:32:48 2024-01-25 634690 629489 204913 200231 319543 324893 327834 324992 215027 209967 257649 258116 297718 300190 4214088 4534218 6295082 6101015 1031738 1069944 287238 255377 266822 272220 297606 288734 288458 288838 207059 207822 701513 638067 1464823 1420163 437506 436008 636648 636747 791140 773748 817546 820574 870173 882230 839464 932248 1947656 2025912 1277145 1075626 692036 681638 824059 820928 857162 871858 894175 904567 995739 1003127 4893699 5070665 40.55 72.2 1
14:32:49 2024-01-25 632125 629484 204594 200506 319060 327727 325862 324992 215027 208804 257832 259662 296347 299766 4223489 4564369 6295082 6101566 1041376 1069944 286972 254949 265409 272363 295369 288279 288779 288400 207497 207822 701513 641723 1468693 1419156 440484 439234 636866 638172 793418 774847 816384 822390 871406 879262 839428 932949 1946273 2026483 1258132 1072556 694508 683884 825703 816175 857287 871956 899076 904940 998672 1005258 4896098 5074472 40.55 72.2 1
14:32:50 2024-01-25 636543 629493 204769 200537 319313 324965 325826 325388 214621 209820 257832 259627 297509 299524 4214168 4607843 6294420 6098757 1036466 1067311 291813 255130 266225 272327 298390 288662 287122 289347 207059 206416 705992 639892 1464377 1414955 438923 437278 633053 637684 792263 768140 816347 829596 870137 874785 839464 939483 1951375 2047376 1271388 1064023 692530 681881 823396 818602 859019 874248 895713 904296 1002561 1008528 4953588 5074284 40.55 72.2 1
14:32:51 2024-01-25 635829 629229 204913 200537 318619 326803 326811 324992 214841 209820 256955 263491 296672 299560 4220109 4534029 6285454 6094387 1025505 1066876 288965 254656 266751 269660 295691 288626 288373 288943 207059 207349 701700 648371 1455630 1410943 441872 437897 633053 643418 791140 768140 822581 829008 864686 874785 846807 939483 1947656 2058357 1261792 1068930 698888 682882 821061 819764 862211 873013 895713 909005 1008854 1005970 4886719 5080037 40.55 72.2 1
14:32:52 2024-01-25 634924 628563 204913 200541 319649 324821 328330 324992 214691 210148 256774 261865 297509 300020 4220109 4480865 6285454 6081299 1025768 1068427 287853 254835 266938 269281 296560 287635 287138 288943 206913 207673 700954 647446 1465335 1418149 440622 437278 637584 643874 790580 774297 823165 820965 864686 884719 846170 931547 1942129 2038193 1263711 1078990 697894 680846 823396 820928 859663 870551 895713 907600 1004696 1000187 4827955 5067049 40.55 72.2 1
14:32:53 2024-01-25 632611 629493 203946 200576 318828 324857 327870 324992 214726 209967 257137 260274 295949 297347 4214182 4530678 6276207 6094315 1038446 1066583 287016 255881 265896 269281 297396 287837 288779 288636 207059 207528 703006 638979 1469463 1416140 437197 437897 637584 640053 793388 773748 816347 820611 871406 881199 839464 932949 1947656 2026446 1256283 1072797 694923 683884 825549 818565 857895 875667 899076 904940 998235 1005258 4896098 5067049 40.55 72.2 1
14:32:54 2024-01-25 637452 629493 204303 200432 318825 326803 325826 324898 214506 209527 257612 259627 297718 299772 4220208 4597856 6303403 6098757 1035416 1068427 286981 254940 266751 269281 296143 290259 287122 288943 207059 206992 713457 639892 1474835 1416967 439225 437897 633951 638135 793388 769228 817509 830185 871370 874785 839428 939446 1953205 2045777 1269469 1065545 692530 681808 824567 818529 860335 874871 898269 904940 1002561 1009241 4947721 5074284 40.55 72.2 1
14:32:55 2024-01-25 636048 629007 204873 200546 318610 326803 327269 324992 214656 209785 256774 264236 297509 299197 4223126 4537196 6294420 6098757 1028478 1066839 289958 255081 266599 267708 295863 288590 288540 289347 207351 207638 701700 648834 1468555 1410943 441872 437642 633951 643837 792263 768066 823165 829765 864686 879734 847371 939483 1943720 2058320 1263711 1069362 698888 683811 820753 820346 862138 873013 895675 907523 1008818 1007395 4891288 5074284 40.55 72.2 1
14:32:56 2024-01-25 635793 629493 204877 200511 320337 324784 328791 324992 214656 210113 256955 261865 297509 299802 4220109 4493704 6276059 6081224 1022656 1069185 287216 256831 266786 269496 296726 287324 288779 288943 207059 207673 700954 647446 1480235 1417144 440576 436334 636648 643874 791140 773748 822507 823374 864686 884719 846133 932210 1941142 2038009 1265631 1078990 697894 682606 822812 820928 860235 870515 895713 907526 1005409 1000150 4826377 5064905 40.55 72.2 1
14:32:57 2024-01-25 633021 629489 203594 200467 318569 324784 327799 324992 214956 209492 257137 261020 297928 299065 4216714 4528027 6276132 6081228 1035491 1069944 292564 256014 266083 269245 297396 287599 288779 288601 207059 207349 701513 638067 1479809 1418149 437469 437897 637548 640053 793388 774847 816310 823299 871406 881786 839428 932912 1946273 2025912 1254434 1072741 694508 682326 825242 818565 857895 873630 898363 904940 999650 1005258 4900693 5070665 40.55 72.2 1
14:32:58 2024-01-25 636465 629489 204881 200502 317128 326767 325756 324863 214771 209492 257502 261829 297509 299379 4220208 4588530 6303403 6098757 1036466 1069944 292564 255117 266190 268902 296143 290259 287729 288943 207351 206416 711964 639892 1469582 1416140 439225 436987 633053 639238 792825 769264 816310 829765 870100 874785 839464 939446 1951338 2044326 1271388 1065545 693518 682809 823123 818565 860946 874248 898283 904940 1002561 1008492 4947721 5067049 40.55 72.2 1
14:32:59 2024-01-25 636465 628563 204268 200511 318624 326803 325862 324992 214806 209967 256374 261865 297090 299065 4216714 4524208 6276505 6094387 1027781 1066047 288728 254835 266492 269850 295620 288518 287931 288943 206913 207638 700954 647446 1475672 1408943 441872 438832 634400 643874 792263 768140 820757 829596 864686 874785 846170 938778 1947656 2056633 1269469 1066307 698888 683884 821061 818602 864046 873013 893091 906230 1010248 1006682 4894783 5080037 40.55 72.2 1
14:33:00 2024-01-25 638320 628604 204868 200511 319472 324291 327305 324992 214585 210113 256410 260421 297090 299947 4214088 4512623 6267124 6081262 1022656 1068390 287216 254846 266822 269460 297816 287599 288779 289752 206477 208100 700954 646523 1486899 1414955 440245 436661 636691 643381 788864 770428 820757 824470 864686 883469 846133 934945 1942129 2043952 1243923 1075626 697894 680190 821091 822678 860881 865510 895713 910869 1002672 1000150 4830017 5064905 40.55 72.2 1
14:33:01 2024-01-25 633021 629493 204228 200192 319047 324857 327764 324992 214956 209117 257502 260537 297410 299984 4214164 4530978 6276170 6081802 1031486 1068390 287643 254984 266675 268417 297816 288040 288779 288803 207059 207638 701513 638067 1483522 1420163 437815 435357 638464 637684 791701 773833 816310 823299 872642 881822 839464 932912 1944890 2025912 1251456 1075888 692036 682606 823396 820346 857895 871781 898269 907523 998942 1004547 4895158 5075913 40.55 72.2 1
14:33:02 2024-01-25 636732 631938 204272 200502 317158 326997 325756 324863 214806 209048 257539 259231 298036 299524 4216714 4595023 6280117 6094315 1037207 1066839 292636 255306 266457 269056 295577 288482 287122 289717 207059 207315 703939 638979 1460800 1410943 437852 437683 633053 638208 793388 765896 816347 830185 870753 873809 839464 940859 1953695 2050623 1249573 1062659 694013 683328 820442 818602 862138 874866 894364 904940 1003984 1007780 4947721 5076415 40.55 72.2 1
14:33:03 2024-01-25 636732 627639 205489 200336 316835 327437 325826 324667 214656 209082 256774 260819 297198 300906 4220330 4537460 6294345 6081110 1019630 1066803 287055 253777 267787 269102 295230 288590 287931 288873 207059 207494 701513 647408 1517174 1414955 442749 436752 633053 640960 790580 768140 824372 830185 864073 874605 848647 940005 1948136 2062740 1283671 1069691 695911 682122 819861 822899 864659 870551 893073 908208 1007353 1005970 4881017 5067049 40.55 72.2 1
14:33:04 2024-01-25 629343 629489 204917 200327 318052 324604 327305 323418 215062 208721 256955 260819 295617 301984 4214305 4457975 6331753 6072368 1026128 1069907 288194 254167 267188 269138 295749 288604 288337 287962 207643 206382 707485 644484 1468923 1428369 442435 436661 636691 639692 788864 774847 821119 822972 866305 882816 843665 931374 1932550 2035119 1274479 1078990 694013 681638 825549 824102 857287 865582 902576 908891 998199 1002382 4861021 5064905 40.55 72.2 1
14:33:05 2024-01-25 630939 629484 204594 201497 317128 324338 328295 324956 215027 209048 257137 260456 296313 297072 4223126 4534218 6294345 6081110 1041413 1068390 287391 254557 265258 269968 295749 288586 288779 287927 207643 206992 703939 641723 1460528 1419156 440447 439138 637584 638172 793381 774847 816310 822936 871406 883360 839428 935612 1946750 2030795 1256283 1072741 694923 683884 824308 818565 857895 875485 899039 904940 998906 1005970 4907700 5067049 40.55 72.2 1
14:33:06 2024-01-25 638543 629227 204272 200506 317119 326997 325791 325353 210806 209556 257137 258116 298036 299065 4223126 4599304 6266289 6098643 1036466 1066839 292564 255377 266110 268867 295333 288482 287768 289752 206913 207673 713019 639892 1473604 1408943 437856 437993 633053 640996 793388 765896 818747 830185 868218 874461 843048 942237 1955088 2053533 1275226 1062659 695911 683848 818699 818565 864659 873184 892419 904903 1003013 1006322 4947721 5074284 40.55 72.2 1
14:33:07 2024-01-25 636732 627176 205209 199696 317163 327459 325791 324992 214656 209117 256774 260024 296989 301832 4214084 4533079 6280515 6081110 1019272 1068353 286655 254380 267223 268417 295369 288554 288178 289277 206913 207494 700954 644484 1456866 1414955 441808 435493 633053 640996 788269 768140 823165 827796 863461 874605 846170 936038 1948136 2053533 1267550 1069691 695911 680672 818699 822281 864659 865546 892382 908891 1005892 1004547 4863522 5070665 40.55 72.2 1
14:33:08 2024-01-25 628845 629044 204913 199874 318088 324568 326811 324667 214991 208216 256955 260421 295409 301770 4210690 4467300 6341105 6081072 1026128 1066839 287391 254167 266777 268086 295749 288396 287931 288400 207351 206347 711964 641723 1472518 1427356 441808 436661 635788 639238 787711 773748 821119 822899 865045 882113 843648 932197 1932513 2032235 1276435 1075925 692530 680672 824928 822899 855465 865510 901934 907563 993861 1000187 4874915 5057684 40.55 72.2 1
14:33:09 2024-01-25 629964 629044 204272 201133 316871 324893 327834 324727 214876 209048 254738 260024 295897 296982 4220109 4546028 6294345 6089868 1040922 1068353 287190 254557 265515 269968 295577 288170 288779 287726 207351 207026 703006 641723 1451134 1417144 439824 439138 636648 637903 793381 773748 815730 822317 871406 882113 839428 933486 1946750 2029356 1269469 1072741 694508 683364 824567 818565 857287 874248 898400 903578 996750 1003127 4900693 5070665 40.55 72.2 1
14:33:10 2024-01-25 637480 629489 204237 200537 317128 326209 325791 324898 214585 209082 256774 259231 298036 299488 4220109 4606465 6271169 6089925 1036466 1066803 287845 255341 265923 269102 295230 288532 287122 289752 206913 207494 703939 638979 1458108 1410943 437888 437683 633053 640053 793388 765896 818127 830185 870100 873845 841852 943084 1955088 2050623 1251456 1062659 695911 683328 818699 818565 862101 871956 893091 904296 1004696 1006322 4944189 5074284 40.55 72.1 1
14:33:11 2024-01-25 636502 627680 205344 200367 317088 327168 325756 324992 214621 209082 256592 260386 296989 300942 4220109 4524293 6280515 6072506 1019083 1066839 287055 253777 267223 268912 294780 288590 287729 288838 207059 207349 711504 647408 1503090 1413951 442435 436752 633053 640053 788864 765896 822544 827833 862239 874533 847407 936778 1943981 2058357 1281676 1068930 695874 681638 818699 820928 862175 870515 892419 906237 1004433 1005970 4881017 5064905 40.55 72.2 1
14:33:12 2024-01-25 629297 628604 204733 200188 318083 324338 327269 324006 215097 209048 253601 260854 295897 301984 4210690 4457975 6313395 6072368 1022618 1066839 288194 253777 266741 268525 295892 288161 288373 288766 207643 207026 701513 646523 1478266 1424201 441808 436661 637584 638172 787711 774847 820720 820965 863787 882852 843067 930182 1926996 2032235 1259873 1080527 694508 680672 824567 822281 857287 865546 900012 908891 999650 1001637 4839825 5057684 40.55 72.2 1
14:33:13 2024-01-25 629302 628599 204263 200576 317092 324532 327534 324498 215027 208902 254738 259662 297090 296973 4210690 4526811 6294718 6081110 1040102 1066839 286572 254593 265108 269968 295512 288076 288865 287491 207059 206416 701513 641723 1459044 1416140 439165 438827 636691 637903 793388 773748 818747 824759 868833 880868 841852 934945 1946273 2036862 1269469 1071978 693518 683921 824308 816222 856679 869147 896119 899321 996750 1005970 4915992 5064905 40.55 72.2 1
14:33:14 2024-01-25 638275 629489 203906 200197 317128 324460 325862 324863 210806 209117 254347 258870 297090 299075 4210690 4598348 6266289 6089868 1036466 1065255 292681 254984 265550 268912 295605 288179 287122 289752 206477 207061 703006 638979 1458495 1410943 437852 437278 632157 638842 793388 765933 816347 830185 868869 873845 839464 940859 1949300 2049076 1251456 1061903 693518 682845 819861 818621 860918 874866 893101 900713 1002561 1007816 4944189 5067049 40.55 72.2 1
14:33:15 2024-01-25 636460 627607 205200 199913 316614 324965 325791 324992 214621 209082 253991 261001 295030 300491 4210690 4541190 6276431 6081110 1021289 1066047 288597 253742 266741 268873 295548 288676 287729 288873 207059 207315 700020 648834 1491072 1416140 442435 437592 633053 641217 790580 767596 823787 829596 863461 874533 848647 939483 1940920 2058388 1270567 1069691 696902 681290 819861 820993 862175 872397 893119 906200 1005892 1007125 4881882 5067049 40.55 72.2 1
14:33:16 2024-01-25 630939 627675 204724 200227 318088 324556 327883 324498 214691 209556 253601 260854 295897 301375 4214088 4462000 6275932 6082069 1022003 1068390 288597 254380 266332 268887 296417 287747 288779 287962 207059 207638 692556 648094 1472356 1419156 441808 437588 638523 643801 790580 774847 823165 820965 861278 883546 846170 931547 1932550 2035119 1261792 1080765 697894 680809 823396 820928 860335 870515 898269 908891 1003984 1001674 4837347 5064905 40.55 72.2 1
14:33:17 2024-01-25 629302 629475 203951 200572 318083 324821 330062 324992 214691 209082 254951 260240 297509 297239 4213806 4521091 6285756 6086425 1039891 1066839 286772 254593 264701 272518 295605 288485 288865 288365 207059 206451 701513 641723 1449294 1418149 437888 438827 637584 638208 793381 774847 816347 820574 871406 884844 839428 932949 1940920 2025912 1253741 1072741 694508 682845 824567 817985 857623 873223 900012 904940 998199 1003841 4891288 5059003 40.55 72.2 1
14:33:18 2024-01-25 636543 629229 203937 200192 317158 324893 325862 324863 210806 209117 254951 258323 296883 297239 4214084 4594583 6273945 6104084 1037056 1066839 288138 254949 265515 268525 295592 288473 287122 289752 206913 206451 703006 638067 1460667 1410943 437888 437588 632605 638172 793116 765896 816384 829008 870137 873845 839464 940859 1947912 2047718 1271388 1062659 693518 682326 819861 816212 863434 875667 895038 904259 1002561 1006358 4944189 5067049 40.55 72.2 1
14:33:19 2024-01-25 636281 627675 204913 199878 317092 326803 325826 324569 214656 209117 254738 259904 295409 299775 4214084 4524293 6288264 6087850 1027877 1068090 288387 253812 265586 272255 295026 288374 287729 288636 207059 207026 705992 647446 1495833 1409942 441495 437993 633053 643418 792825 768176 820794 829008 864073 874424 846170 938815 1946750 2053950 1259873 1066194 698888 683848 821025 819764 861447 873013 894401 904940 1008854 1005258 4881017 5067049 40.55 72.2 1
14:33:20 2024-01-25 632755 627675 204594 199913 317128 324592 327834 323155 214656 209117 259002 259939 295897 301131 4217095 4464714 6293570 6076945 1022456 1069944 288194 254557 265923 268525 295369 288035 288779 287927 207059 207528 691063 647446 1463632 1418149 441495 437278 637584 641978 788901 773748 820794 820965 864073 882194 847822 930222 1932550 2032235 1261792 1082067 697894 679849 821061 820928 859724 865582 895731 907563 1002561 998739 4831403 5048319 40.55 72.2 1
14:33:21 2024-01-25 631949 629489 203016 200546 318088 324327 327799 324956 214687 209082 254347 259473 297718 297239 4213700 4511420 6284191 6073330 1039914 1066692 286772 255198 264701 272220 296769 287203 288662 289294 207059 207061 700020 638979 1446565 1417878 437169 437897 636684 638208 793388 774575 816310 820574 871406 883360 838795 934279 1947656 2026446 1261830 1073323 694508 683364 824344 816212 857895 870983 896119 901958 998235 1005258 4893699 5057684 40.55 72.2 1
14:33:22 2024-01-25 636732 629229 204303 200197 317154 324929 325528 324863 210595 209117 254951 258289 297090 298920 4214084 4588717 6283776 6092194 1036647 1069944 286690 254593 266332 271873 293877 288338 287729 287962 207351 206416 707485 639889 1449971 1419156 439861 437993 633951 639238 793388 772104 817546 829008 870173 874605 839464 936778 1949524 2041429 1267550 1066615 692530 683921 823396 816212 859724 875339 897629 903615 1001851 1008564 4947721 5067049 40.55 72.2 1
14:33:23 2024-01-25 634781 629224 204272 200541 316645 324929 325862 324992 214691 209082 259222 259939 297617 297347 4223489 4533915 6274813 6077726 1031021 1066084 288137 254557 265550 272291 295118 288374 287729 288435 207059 207349 700020 646984 1479526 1405949 440557 437993 634437 643911 792263 769952 820757 829008 862531 874569 844971 939246 1949524 2053991 1261792 1065063 697894 683884 818119 818602 864659 873223 890480 904940 1010322 1000625 4881017 5067049 40.55 72.2 1
14:33:24 2024-01-25 632985 627971 204303 200188 318083 323871 327834 324956 214656 209842 259258 259904 295861 299352 4205528 4471584 6284191 6072596 1021965 1069944 287993 254380 266332 272220 295369 287342 288743 287997 206913 207673 692556 647446 1461896 1416748 440521 437278 636684 642015 790580 773748 820794 822715 864686 882230 846207 932781 1936710 2036563 1240156 1078990 698488 679849 821061 820928 859590 870551 897377 908208 1003984 999481 4818562 5057684 40.55 72.2 1
14:33:25 2024-01-25 630086 629048 203621 200406 317163 324363 327340 323646 214656 209422 254347 259508 297928 297239 4214084 4520986 6288264 6081299 1037873 1071908 286972 255306 264630 268902 296769 287455 288865 287927 207059 206992 700020 639892 1449457 1417144 437437 437897 636611 640016 793388 774297 818090 823299 871370 883360 839391 934945 1946273 2028789 1259981 1072741 694508 683328 825153 816138 857895 874325 898067 900564 998162 1004547 4900693 5064905 40.55 72.2 1
14:33:26 2024-01-25 638117 629493 204650 200476 317128 324893 325791 324863 211100 209521 254738 258289 297509 298920 4213700 4597856 6273945 6087163 1035904 1072225 286255 254593 266296 268714 293877 288446 287729 287927 207059 206347 711964 639435 1494274 1414955 439787 437370 633053 638330 792263 769228 818398 829008 870716 874533 841852 938060 1949524 2044326 1269469 1065691 693518 683811 823396 818565 860335 875485 899551 904940 1002561 1009241 4947721 5064905 40.55 72.2 1
14:33:27 2024-01-25 636737 627639 204881 200502 317092 326803 326740 324992 214621 209673 253601 261098 297198 297347 4216714 4537460 6292756 6081299 1027877 1069944 288790 253777 265923 272483 294704 288414 287931 288803 207059 207459 700020 647446 1473669 1408943 441808 437993 633951 643381 792263 767560 822892 829596 864686 874497 846133 938741 1948136 2056596 1265631 1066652 698888 683811 821025 819764 862138 873013 895713 907523 1008818 1005970 4888023 5064905 40.55 72.2 1
14:33:28 2024-01-25 630740 628568 204263 200162 317119 324520 327799 324006 214621 209715 253566 259904 295825 299779 4210690 4465045 6299101 6072596 1018970 1068090 287993 253777 266296 268525 295821 287576 288779 288107 207059 207459 682434 646984 1454866 1416140 441109 437278 636648 641941 788864 773748 824335 820965 864073 884610 846133 930185 1932513 2035119 1261792 1080527 697894 682606 821025 820928 859724 870479 898293 910303 1003984 997293 4816043 5046148 40.55 72.2 1
14:33:29 2024-01-25 630675 629493 202976 200541 318083 323799 327764 324727 214771 209013 254703 259078 297509 297239 4210690 4521279 6279597 6076945 1037873 1066568 286911 254167 264666 266559 295577 287896 288779 288685 207059 207026 701513 641723 1462215 1417144 438973 438517 636691 638135 793388 773748 818733 822936 870100 882113 839464 934945 1946273 2035119 1267550 1072741 694013 683884 825740 814947 856679 871920 899326 903578 996713 1005258 4910099 5055527 40.55 72.2 1
14:33:30 2024-01-25 638311 629489 204116 200472 317128 324893 325862 324863 210806 209556 254347 258289 297090 299029 4216714 4589763 6251055 6081299 1030649 1066766 286277 254949 265072 269424 296497 288143 288337 291221 206477 207997 688077 643764 1450538 1405709 440058 437897 635788 643381 793388 767560 821119 827796 866305 874208 843648 936703 1953876 2050623 1282902 1066194 697894 685589 817539 816138 865886 875485 889773 904940 1007353 1006322 4895234 5064905 40.55 72.2 1
14:33:31 2024-01-25 638275 627639 204554 199918 319051 323799 328628 324992 210806 209556 256584 259654 296601 299029 4213700 4512774 6278865 6081299 1021123 1066316 287146 254522 266296 268525 296690 286575 287931 288628 206477 207638 695541 645408 1459225 1414955 440686 436439 636691 642888 788269 770428 820757 824138 864686 880686 845497 934945 1942129 2038500 1265631 1075888 697894 681638 819861 822678 860881 865510 895675 908891 1005409 1000150 4804906 5056053 40.55 72.2 1
14:33:32 2024-01-25 636024 629493 203585 200231 318079 324291 327269 324956 214585 209048 256737 258323 296883 297239 4216714 4518170 6288264 6081527 1034948 1066657 286715 255341 265444 268525 296978 287724 288657 287744 207059 207026 700020 638067 1460966 1418149 437469 437278 636611 640016 793388 774297 816310 823299 871406 884610 839391 932949 1943683 2023041 1250737 1072741 694508 684436 824567 817949 857895 874325 894175 903243 998199 1005258 4884518 5055527 40.55 72.2 1
14:33:33 2024-01-25 638089 628439 204237 200188 317123 324893 325826 324863 210806 209374 254703 258289 297509 299029 4216714 4589763 6251055 6089740 1028982 1069717 288680 255306 265479 269046 296107 288865 289143 288803 206503 208142 689570 643764 1458284 1404711 437852 437897 634887 642925 793388 765933 821119 827488 866305 874172 841206 938778 1954149 2050623 1260873 1066194 697894 685446 818119 816138 865886 873836 890443 906601 1008818 1006358 4891646 5064905 40.55 72.2 1
14:33:34 2024-01-25 638080 627644 204729 200180 319087 324556 325826 324992 214621 209737 254347 260408 296555 299947 4215907 4509163 6278865 6081299 1017297 1071093 287055 254522 266110 267771 296690 288391 288566 288838 206733 207673 719616 644946 1451196 1414955 440135 437101 636239 642888 787711 770391 823463 825343 864686 882113 845497 935612 1943981 2038537 1243923 1074322 697894 679708 819861 823262 862138 865510 895038 911591 1005594 1000187 4816137 5051645 40.55 72.2 1
14:33:35 2024-01-25 632751 629227 204268 199914 318534 323931 326776 324992 214771 209048 255130 258254 295664 301344 4209447 4524943 6283776 6081299 1028361 1069797 287324 254914 266332 267771 296978 287878 288396 288400 207123 206992 700020 638067 1465952 1424201 437815 436397 636691 638330 791140 772615 816310 822936 870100 883985 839464 932949 1942301 2023041 1267550 1075888 691543 681638 823396 820928 857895 872397 899575 907563 993861 1003127 4881882 5055527 40.55 72.2 1
14:33:36 2024-01-25 632361 629044 204590 199975 316614 327265 325756 324992 214956 208396 255130 259078 295877 298929 4212463 4555017 6302162 6086387 1037948 1069807 286729 254522 265550 268902 293089 288266 289271 287059 207341 206382 719616 639892 1460996 1414955 439787 438964 635788 638330 795079 770428 818747 827525 868833 879589 839464 938435 1949524 2039982 1267550 1068170 692530 683884 824567 814947 857895 874451 898269 904259 999650 1000625 4928910 5055527 40.55 72.1 1
14:33:37 2024-01-25 638543 629044 203946 200919 317084 324893 325826 324992 214656 209737 259222 259654 297198 297599 4215907 4563511 6246207 6081299 1029094 1069046 287129 254522 265108 268902 293984 287991 289266 288365 207305 207673 679492 643764 1470113 1401723 438818 438964 634887 641978 793388 769301 821119 829324 865656 874569 842434 938111 1953695 2050623 1258989 1065063 697894 683921 817539 816175 865272 873184 889773 904940 1008104 1006358 4881017 5064905 40.55 72.2 1
14:33:38 2024-01-25 636732 628299 204232 199975 319011 323799 326811 324992 214585 209737 254347 259870 295664 299572 4209876 4509163 6274384 6081299 1020267 1068286 287391 254309 266296 268525 296798 287410 288743 288838 206650 207673 697034 644484 1461980 1414955 440484 436393 636691 641978 788306 770428 822876 824488 862495 882113 845497 934945 1938124 2041429 1267550 1075123 697894 680190 820442 823262 862138 865510 895713 911554 1005409 1000187 4816043 5057684 40.55 72.1 1
14:33:39 2024-01-25 633012 629493 204268 200188 319051 324857 326811 324992 214656 209048 255130 258069 296148 299766 4209876 4528178 6274813 6094615 1028003 1069038 287643 254914 266110 267771 296769 287311 288653 287962 207207 206992 700020 638067 1457803 1420163 437815 437319 636691 638330 791140 773748 816347 822936 870137 883985 839428 932210 1944890 2023041 1265631 1075086 692036 681638 822812 820346 857895 870624 898381 907261 993861 1003127 4878397 5048319 40.55 72.1 1
14:33:40 2024-01-25 631819 629044 204268 199970 316835 327727 325756 324956 214991 208396 254738 258323 294303 298920 4209876 4541903 6288264 6076945 1037948 1069046 287391 254309 265515 272447 293093 288351 289392 287090 207377 206382 704499 640807 1450030 1418149 439165 436214 634887 638784 795079 770428 818747 826316 866341 879589 839464 935649 1943683 2044063 1267550 1069691 693024 683884 824567 813757 857895 874488 899551 904296 999650 1000661 4921876 5064905 40.55 72.2 1
14:33:41 2024-01-25 640365 627598 203915 200739 317092 324893 325862 324992 214621 210212 253566 259473 295877 297248 4215907 4594055 6246207 6091917 1033906 1069728 287567 254557 265515 268525 294954 288338 287122 289717 206477 206992 704499 638067 1469798 1410943 437888 437588 632807 639111 793388 765896 817509 830185 870753 871641 839464 941529 1951375 2044782 1251456 1060119 694013 684473 819861 816175 862175 873184 894364 904665 1003984 1007780 4938315 5059829 40.55 72.2 1
14:33:42 2024-01-25 635986 625837 205205 199561 316614 324965 327274 324992 214506 209082 256337 259870 296184 300444 4209876 4528183 6283351 6081020 1016691 1068965 288523 253707 267152 268336 294126 288410 287729 290104 206477 206416 700020 647446 1495659 1414955 442435 437278 633782 640053 790020 765896 823165 829596 862239 871605 846207 936740 1947656 2054041 1264698 1068930 695911 682458 818699 820928 863434 870515 892419 905964 1005892 1005970 4877633 5057684 40.55 72.2 1
14:33:43 2024-01-25 628850 626717 204594 199874 317119 324821 327269 323514 215027 208756 256374 259904 296363 299984 4209876 4448649 6303216 6072809 1019742 1069728 290847 253742 266332 267771 295126 288413 289347 288766 207059 206416 719616 646984 1461153 1420163 441812 436752 638035 640016 788864 774847 823463 820965 862531 882852 843701 930185 1942598 2032235 1259873 1081296 695911 681417 824567 820928 857895 865582 897088 908654 1002561 1001637 4825223 5051921 40.55 72.2 1
14:33:44 2024-01-25 628340 629229 204089 201235 317123 324821 327569 324727 214956 209048 254347 259473 295669 297072 4206434 4511392 6283351 6081299 1038446 1069770 287391 254522 263926 272411 294954 287441 288712 287927 207341 206416 701513 641723 1448558 1416140 437852 438868 637584 638172 793388 774297 817546 825109 871406 882113 839464 935612 1942263 2030795 1267550 1072741 694508 683884 825740 815561 857895 873184 901934 903392 998199 1005970 4900693 5061293 40.55 72.2 1
14:33:45 2024-01-25 636732 629044 203906 200228 317128 324857 325791 324898 210806 209117 254773 258069 295696 297248 4209876 4585264 6264540 6087163 1032034 1068678 289041 254344 265515 268336 294126 288338 288193 287927 207341 206382 713457 639892 1478325 1414955 439165 437628 633053 638330 793388 769264 817546 829324 868869 874172 839464 936740 1945805 2035614 1267550 1064671 692036 683848 822812 816175 859724 874488 898269 904940 1001851 1006358 4925391 5057684 40.55 72.1 1
14:33:46 2024-01-25 635254 627644 204089 200634 316614 324893 325791 324727 214621 209013 259185 259473 296636 297275 4215907 4557761 6256055 6072596 1026016 1066387 287051 254522 264701 269235 294126 288230 288859 288400 207305 207673 672136 645601 1460399 1401723 439202 438868 633951 643418 793388 769264 821119 829324 863787 873520 843067 936740 1951375 2047718 1277145 1064671 697894 683884 816381 816175 864659 874248 889792 904940 1008104 1000661 4881131 5059829 40.55 72.1 1
14:33:47 2024-01-25 638547 627196 204308 199970 318088 323571 325862 324992 210806 209737 259222 259293 296363 297347 4206434 4496515 6269466 6063909 1017334 1068286 286255 253742 265515 267771 295856 287122 288229 288838 206033 207349 697034 644484 1450458 1414955 440135 435248 635788 641978 786597 770428 820720 822703 862531 881490 844934 935612 1941217 2035614 1242040 1072760 697398 678709 818699 823262 862138 865474 893091 911591 1004696 1000187 4804454 5055527 40.55 72.1 1
14:33:48 2024-01-25 631051 629048 203942 199801 318079 324821 326811 324992 214621 209048 255130 258254 295253 299775 4209447 4518052 6292756 6076945 1025435 1068280 287733 254167 266332 267771 294954 287464 288193 288365 207305 206416 701513 638067 1475371 1425334 439476 435777 636239 638330 788901 771520 818747 822703 866378 883360 841254 932949 1933960 2025912 1263711 1075925 692036 680672 825549 820928 856679 870515 902576 908208 996374 1001637 4872477 5051921 40.55 72.1 1
14:33:49 2024-01-25 630712 629053 204237 200005 316614 326803 325791 324992 214991 208721 254951 259078 294338 298920 4215907 4544752 6292756 6081489 1036466 1066768 292677 254522 265923 269460 293093 288387 289289 287726 207341 206416 704499 641265 1463336 1418149 439824 436250 634887 639238 793418 773748 819950 825146 870137 881490 843048 935649 1949524 2038500 1267550 1072741 693518 683921 824891 814983 857287 873184 898400 904665 996787 1005970 4906594 5055527 40.55 72.1 1
14:33:50 2024-01-25 638543 629229 203915 200323 317128 324857 325826 324374 210806 209772 254382 258323 297198 297311 4212890 4597856 6256158 6091917 1033943 1069728 288238 255127 265550 269081 295854 288374 287122 289717 206477 207026 703006 638067 1457978 1410943 437888 437897 633053 640053 793388 765442 818784 830185 870137 871605 841852 942237 1951375 2044782 1251456 1061633 694508 682458 819861 816212 862211 873184 894364 904665 1005557 1006358 4938315 5059829 40.55 72.2 1
14:33:51 2024-01-25 635829 628780 205205 199970 316866 326803 325791 324992 214621 209117 254347 259870 295975 300444 4212890 4528480 6274813 6100024 1018253 1068286 287146 253529 267188 267771 294126 288302 287751 288838 207159 207673 707112 647446 1505378 1413951 442435 437319 633053 640053 788901 765896 824372 829913 863461 873556 847444 938111 1946273 2056633 1283671 1069691 695911 679813 818699 820928 863434 870515 892419 908245 1005892 1005970 4867159 5048319 40.55 72.2 1
14:33:52 2024-01-25 627789 625801 204594 199709 317092 324857 326776 322176 215062 209048 253601 260841 296363 299772 4203424 4445653 6302560 6063909 1021198 1069728 287055 253742 266332 268336 294675 288648 289347 292614 207061 207026 719616 646523 1486389 1420163 441808 437024 637584 639111 788306 774847 820757 821030 864686 882230 843701 929523 1936309 2032235 1261792 1080527 694508 680672 824074 820928 857895 865546 897088 907336 1001141 1001674 4811427 5048319 40.55 72.1 1
14:33:53 2024-01-25 630006 628599 203951 200852 316871 324327 327305 324042 214691 208902 254347 258358 296085 297022 4209876 4513927 6278865 6078484 1034017 1066692 291741 255620 264701 268525 295821 287967 289347 287125 206913 206416 719616 637612 1455464 1416140 437197 437374 636648 639111 792825 773748 816347 822715 871406 880917 838795 932949 1943981 2023041 1248888 1072741 694013 681363 824928 817985 857895 873013 897762 904940 998235 1003127 4881017 5050477 40.55 72.2 1
14:33:54 2024-01-25 636511 628599 204272 200502 319325 324893 325791 323921 210806 209117 254773 258289 296080 297167 4209876 4588680 6269466 6087163 1033509 1069728 286312 254667 265550 268525 294126 288482 287526 287866 207351 206197 710471 638979 1456820 1416140 439861 437278 633053 638330 792263 769264 818165 829008 870137 874208 839464 938815 1947656 2041429 1267550 1064671 692530 683848 823472 818022 859663 874451 897877 904940 1002561 1008528 4940660 5059829 40.55 72.1 1
14:33:55 2024-01-25 634928 627680 204585 200581 318646 324929 325862 324992 214656 209082 259075 260734 296825 297599 4209876 4547986 6274384 6076945 1027047 1068202 288492 254557 265550 272255 294126 288410 287729 288190 206913 207465 697034 647413 1469992 1406946 441495 438827 634616 643874 792263 769301 820794 829008 863519 873556 846170 939483 1947656 2053753 1271388 1065432 698888 683921 817592 818602 864659 873013 890480 904940 1010051 1007395 4881131 5057684 40.55 72.1 1
14:33:56 2024-01-25 633021 627416 204263 199870 319585 322853 327305 324956 214506 209737 259295 259508 296937 299065 4206434 4471584 6265434 6063909 1021198 1069728 287090 254344 266332 268336 295821 287099 289347 287787 206477 208079 697034 646333 1452010 1414955 440484 436752 637352 642925 791140 772104 820794 820574 862263 883360 846170 932949 1942598 2035344 1265631 1075925 697894 680672 821128 820928 860881 865582 895713 908928 1002745 1000187 4803206 5051921 40.55 72.1 1
14:33:57 2024-01-25 632089 629489 203942 199878 320499 324821 326846 324992 214656 209082 254347 258075 296336 297167 4209876 4518052 6274813 6078484 1026166 1067940 287243 254557 266367 267771 295613 288030 288940 288435 206768 207209 719616 638067 1461980 1425334 439202 435516 635930 638330 790580 772651 818165 820611 868869 880917 839464 932949 1942598 2024205 1265631 1075925 692036 680672 824493 819764 856679 870551 899790 906237 993665 1003127 4877519 5050477 40.55 72.2 1
14:33:58 2024-01-25 634662 629044 204272 199913 320273 326803 326703 324956 214921 208396 255130 258323 295664 297167 4215907 4564406 6292756 6081299 1034986 1069728 287090 254914 266110 268525 293500 288937 288466 287927 207351 207105 719616 639892 1465601 1416967 440099 437993 634579 638784 793388 770428 818710 827796 868796 874569 839464 938435 1949524 2039674 1269469 1066578 692530 685337 823472 815561 859724 874451 898269 902898 1002290 1007780 4935957 5055527 40.55 72.1 1
14:33:59 2024-01-25 638436 627635 204237 200502 319288 324929 325826 324956 214806 209082 259113 259835 297203 297275 4209447 4540397 6256055 6081299 1028516 1066312 287892 254522 265293 266524 294433 288207 288457 287962 207059 208112 719616 646523 1460624 1404711 440484 439234 634579 643837 793388 769809 822290 829008 865008 874533 843665 938778 1949524 2051806 1269469 1065026 698888 683848 818174 817369 865886 874866 890443 906876 1010730 1006322 4881017 5064905 40.55 72.1 1
14:34:00 2024-01-25 634690 627644 204228 200162 320490 324291 327764 324956 214886 209702 253566 259689 295852 299270 4212463 4493817 6287596 6076945 1019742 1068286 287391 254522 266296 268902 296769 287401 289284 288593 206477 208044 689570 646438 1486710 1416967 441145 437897 637766 643837 791140 772615 822544 823299 864415 884610 846133 932912 1935297 2035307 1265631 1078222 697894 681638 821091 820928 860881 870479 895713 908854 1002708 1000187 4813510 5055527 40.55 72.1 1
14:34:01 2024-01-25 632052 626319 204272 199674 318569 324784 326776 324956 214921 209082 255165 258254 296789 301984 4209447 4524943 6288264 6081793 1028361 1069770 287324 254557 266889 267771 296978 287855 288635 288365 206913 207026 700020 638067 1460252 1426226 439129 436008 638464 638330 791140 772508 818090 823299 871406 884610 839464 932949 1938087 2025912 1242040 1075925 692036 681638 825153 820928 857895 872397 902576 908856 996713 1003091 4879443 5055527 40.55 72.2 1
14:34:02 2024-01-25 633021 629229 204232 200014 317088 326997 327274 324992 214621 208431 254916 258323 294303 297239 4206434 4556325 6273945 6098948 1032034 1068972 289279 254487 265479 268336 295863 288518 286871 288365 207059 206382 690907 638067 1471596 1414955 439787 437897 633053 639238 793388 768140 816347 829596 870100 874533 839464 939483 1949953 2045777 1269469 1063416 692530 682809 821061 820346 860335 874325 897737 901921 1002524 1008528 4938315 5070172 40.55 72.2 1
14:34:03 2024-01-25 633951 627625 204237 200502 316579 324568 325826 324331 214621 209082 259222 260664 294269 297239 4209447 4518746 6273945 6081299 1025543 1066657 288019 253742 265479 269092 294340 288230 287855 288365 206768 207026 700207 647446 1469922 1408943 442435 439138 634850 643874 792263 768140 820757 829596 864686 874533 846170 941130 1947656 2056633 1242040 1066578 698888 683848 818699 820928 862138 873091 892512 903280 1008818 1005970 4886650 5055527 40.55 72.1 1
14:34:04 2024-01-25 632952 625828 204272 199839 317092 323967 327799 323119 214585 209702 259552 259870 294303 299065 4199967 4462000 6278865 6063909 1019742 1066768 287181 254132 265923 268525 295655 287073 288671 288137 206768 207638 680963 646523 1457172 1416140 440580 437588 636611 641978 790020 773748 820794 822715 864686 882194 846133 932895 1942092 2038009 1240156 1078990 697894 682606 821061 823262 860335 870515 896990 907563 1004696 998739 4812605 5051921 40.55 72.1 1
14:34:05 2024-01-25 631051 629493 202946 199883 318079 324195 327534 323646 214991 209082 254347 258323 295229 297275 4209447 4521710 6283351 6076945 1035491 1069770 288201 255127 265072 268525 297504 286871 288635 287962 207059 207026 707112 638067 1478576 1418149 438075 437906 637097 640016 793388 774847 816347 823299 871406 881822 839428 934267 1942301 2025912 1254434 1072741 694508 682809 824567 820346 857895 873013 897088 904940 998199 1003127 4881882 5055527 40.55 72.1 1
14:34:06 2024-01-25 634928 629048 204232 200192 317163 326173 327274 324601 214585 209048 255130 258289 294303 299065 4212890 4579631 6264540 6087163 1032034 1069770 292564 254557 265550 268525 294997 288302 287311 288540 207351 206382 701007 638979 1469080 1414955 439257 437588 633053 638330 792263 769264 817509 829596 870137 874569 839464 938111 1947656 2044326 1267550 1063416 692530 683848 821061 819764 860335 873184 898269 904940 1002561 1009277 4938315 5061293 40.55 72.1 1
14:34:07 2024-01-25 634442 628340 204272 200537 316800 326209 325862 324956 214621 209048 259185 260483 294303 297311 4221719 4528263 6265434 6072596 1025580 1066657 288019 253742 265072 268902 295169 287991 287792 288741 207059 207315 701513 646984 1463709 1405709 440599 439138 634850 643874 793388 769264 820757 829008 863714 874533 846133 940157 1950428 2053533 1271388 1065820 697894 683848 818119 820346 864659 873013 890480 904035 1008818 1008969 4881882 5064905 40.55 72.1 1
14:34:08 2024-01-25 636728 627644 203911 199839 318792 324232 325826 324667 210806 209737 253566 259473 295245 299065 4206434 4509163 6264992 6063909 1016116 1066768 286911 254132 265923 267771 296978 287109 287751 288943 206477 207026 697034 644484 1465317 1413951 440548 435357 635788 641978 786560 770391 822876 824138 864686 879625 843665 934047 1944890 2041429 1265631 1072741 697894 678746 818699 822936 862175 865474 893091 910221 1005409 1000187 4825449 5051921 40.55 72.2 1
14:34:09 2024-01-25 632344 628604 204259 199565 318052 324556 325826 324956 214621 209013 254738 258254 294303 300418 4206434 4511607 6292335 6072596 1026166 1069770 287845 254132 266332 267508 296668 287347 288193 287962 206768 206347 700020 638067 1477542 1427356 439453 435398 636239 636929 788901 771520 818747 823299 866341 879262 841852 932912 1938384 2024132 1261792 1075925 690559 680672 825153 820993 855465 870515 899753 907560 998498 1002077 4867962 5051921 40.55 72.1 1
14:34:10 2024-01-25 629112 627680 204263 199744 315845 324929 326550 324006 214956 208396 254347 258358 294303 297347 4206434 4523402 6283776 6072596 1037207 1068212 286277 254132 265479 268274 294590 287347 288193 287090 207059 206382 704499 641445 1451502 1416967 440383 439138 634887 638182 795079 771520 818747 825380 868218 874280 841254 936279 1944890 2038009 1267550 1066194 692530 683884 824567 813757 857287 873836 897088 902255 998906 1006358 4905476 5055527 40.55 72.1 1
14:34:11 2024-01-25 638089 627675 203630 200367 318312 324893 328628 324956 214436 209737 253601 258323 294338 297275 4206434 4584622 6231871 6081299 1026054 1066657 286277 254522 264666 268525 296042 287311 287751 287962 206187 207707 688077 643562 1449418 1401723 437820 437897 634887 641978 793388 765933 821119 826587 866341 877865 841206 939446 1949953 2047718 1263933 1066194 695911 683884 816381 814983 865614 873184 890480 904259 1005892 1007446 4905288 5053147 40.55 72.1 1
14:34:12 2024-01-25 636732 628335 204058 199709 318565 324556 325756 324992 211206 209117 253601 259078 295218 299029 4206434 4509546 6264540 6079958 1015393 1066312 288752 254167 265515 266950 296461 287599 287055 288873 206477 207026 695541 643562 1454966 1410943 440484 435457 634648 641978 788036 769846 822290 825380 863787 879625 843665 937766 1943509 2041429 1267550 1071978 696902 679708 818699 823262 865886 865474 891785 908556 1005144 1002346 4825186 5048319 40.55 72.1 1
14:34:13 2024-01-25 628112 628595 204272 199531 318088 324821 325826 324437 214621 208431 255130 258289 295209 299984 4200417 4482494 6311173 6072596 1024668 1066694 288539 253707 266332 267736 295899 286857 287931 287962 206913 206169 705973 639892 1473538 1427356 440521 436316 635788 638330 788599 770428 819950 822936 866305 882113 841206 932949 1926996 2027350 1186492 1077182 692036 680190 825549 822678 855465 865582 899641 910228 993861 1001637 4872477 5042549 40.55 72.2 1
14:34:14 2024-01-25 630740 627675 204263 199883 316101 326803 325791 324006 214656 208396 254382 258358 293859 297239 4206434 4534331 6283351 6072828 1034986 1068212 288511 254522 265479 267771 294063 288374 287985 287020 207059 206313 707485 639435 1463429 1416140 439824 437897 633951 636747 793388 769882 818127 827796 868869 874569 839742 936038 1947656 2039982 1267550 1066194 692530 683884 823396 815597 857895 871367 897737 898645 1001104 1006322 4929098 5048319 40.55 72.1 1
14:34:15 2024-01-25 634578 626721 203768 200223 316132 324893 325826 324956 211291 209082 258966 259508 294303 297239 4200417 4537578 6246676 6064131 1028704 1065105 287051 253777 264630 268525 295204 287599 287859 290399 207059 207673 677626 645408 1452536 1404711 439165 438827 634887 643874 793388 770428 821119 827796 863787 874533 843067 936740 1947656 2049170 1269469 1063514 697398 683848 816381 816175 864659 876353 889266 901242 1008067 1009006 4877519 5055527 40.55 72.1 1
14:34:16 2024-01-25 636281 628340 204268 199570 318088 323308 325862 324992 210806 209117 253601 259078 293859 297599 4200417 4493855 6269466 6063909 1019742 1065899 288873 253777 265515 267771 295892 286481 288066 290923 206187 207494 688870 645141 1456078 1416140 440580 436661 636691 642925 788901 772183 820720 823299 864073 883469 845533 935336 1936548 2038009 1243923 1075086 697894 679708 818699 820928 861527 865735 895075 910221 1004696 1000187 4806638 5042549 40.55 72.1 1
14:34:17 2024-01-25 632125 629220 204232 199874 318123 324556 326811 324956 214621 209048 254773 257468 294303 299355 4196961 4515517 6274384 6073093 1028548 1065104 287355 254557 265515 267771 296769 286754 288635 290810 206768 206992 700020 638067 1466208 1424201 437852 436008 636691 638330 791140 773833 817583 822715 870137 881199 839464 932674 1942129 2023041 1245806 1075086 691543 680672 823396 819764 857895 870755 899551 909617 993861 1003127 4874138 5048319 40.55 72.1 1
14:34:18 2024-01-25 635562 629220 204085 199918 317092 324965 326812 324992 210806 208396 254773 258289 296363 297563 4200417 4560703 6288264 6078484 1037207 1065105 288861 254167 265515 268902 294098 288076 288689 288838 207059 206416 705992 640807 1453112 1418149 439270 439138 634887 638330 793381 774847 818784 824175 870716 882113 841852 935612 1944890 2038156 1243923 1071215 693518 683884 824344 814983 856679 875266 896119 899284 998199 1005970 4912484 5057684 40.55 72.1 1
14:34:19 2024-01-25 638270 629044 203585 199909 317092 324857 327627 324992 211072 209737 254134 258289 294338 297239 4206434 4586590 6233237 6072596 1029094 1063556 288861 254522 264630 268525 294997 287599 288472 290508 206477 207673 672136 643764 1450635 1404711 437952 437902 634887 642925 793388 771085 821119 827209 865656 879734 841206 936504 1951375 2047718 1253339 1066307 697894 683884 816381 816175 864659 875000 889810 904940 1007390 1000661 4881882 5055527 40.55 72.1 1
14:34:20 2024-01-25 637865 628335 204076 199292 318088 324821 325300 324992 210560 209082 253601 259078 293859 297599 4200417 4512140 6273945 6063909 1013191 1063556 288861 253777 265479 267360 296769 287396 287562 291334 206332 207026 699087 643562 1451566 1414955 440245 435393 634437 641978 786004 769952 821119 824759 863177 880977 843665 938196 1942129 2038537 1269469 1071978 696902 678746 818119 820538 863434 866186 890517 910258 1005144 1001637 4825449 5042549 40.55 72.1 1
14:34:21 2024-01-25 629338 628784 204228 199257 317158 324556 325826 324498 214621 208756 254951 258289 293859 300275 4200417 4502229 6292756 6068742 1025435 1066387 287670 254167 266296 267771 295899 286754 287990 290399 206477 206382 700020 638067 1479059 1427356 440172 436008 635788 638330 788901 773283 818747 820611 867604 880541 841852 932674 1938384 2023041 1240156 1075925 690559 680190 824567 820346 855465 870737 899753 908968 993897 1001674 4867159 5038953 40.55 72.2 1
14:34:22 2024-01-25 630712 628044 204094 199600 316132 324965 326812 324498 214656 208680 254382 258289 295946 297635 4201039 4535440 6283351 6072596 1036466 1068001 288513 254557 265479 268336 293093 287599 288283 288766 207059 206382 707112 639892 1457561 1415740 439824 438827 634887 638330 793381 772651 819950 824138 868869 882222 841852 935373 1944890 2038119 1242040 1071978 694508 683921 824344 814983 857287 874488 899076 903615 997492 1005970 4906594 5051921 40.55 72.1 1
14:34:23 2024-01-25 636728 628599 203625 199878 317128 323967 325826 324374 210806 210330 254169 258323 294338 297527 4201039 4583181 6233161 6072596 1028249 1065328 288788 254380 264630 268525 295204 287599 287931 291048 207059 207707 674640 645601 1456102 1401723 439165 438827 634887 643418 793388 770428 820844 827833 865045 873556 843701 936685 1947656 2047681 1258989 1064671 697894 683921 817539 816175 864659 871956 891785 904940 1008854 1009006 4881131 5048319 40.55 72.1 1
14:34:24 2024-01-25 637821 625869 204659 199883 318088 323571 325897 324992 214286 209772 259112 259112 296159 297599 4200417 4490641 6261621 6059571 1018290 1065328 288892 254061 265479 267771 295240 286831 288779 290132 206768 207494 678020 646523 1483892 1416140 442163 437278 636648 642015 788901 772651 822651 820574 864073 882230 846170 932285 1932240 2035119 1240156 1075626 697398 679582 820442 820346 860335 865618 895075 906237 1003984 997330 4801463 5038953 40.55 72.1 1
14:34:25 2024-01-25 635115 627680 202981 199918 318079 323835 326811 324498 214621 208756 256504 257930 298251 297239 4193958 4511720 6264992 6063909 1029576 1063783 286808 254843 265293 267771 296560 286719 287643 290399 206769 206416 700020 637157 1463441 1416140 437160 436661 636162 638208 792263 773748 816347 822131 871406 880953 838832 932285 1938124 2020176 1241493 1072741 693518 682804 823396 818602 857895 872474 894175 903960 999687 1003127 4867045 5048319 40.55 72.1 1
14:34:26 2024-01-25 636732 628750 203630 199874 317079 324893 325300 323921 210806 209082 254382 258075 294098 297527 4200417 4583181 6228699 6076666 1029094 1062204 287391 254916 267569 268525 295834 287194 287526 288400 206794 207494 694048 640984 1464057 1401723 437852 437906 634437 642015 793381 766696 818747 830185 868869 873881 841852 940896 1945842 2044782 1269469 1061903 694923 684510 818699 815597 862211 873220 892419 904665 1002977 1000661 4925391 5050477 40.55 72.1 1
14:34:27 2024-01-25 635829 628340 205052 199835 316609 326803 325563 324992 214356 209082 254134 258358 298896 300311 4196961 4515193 6260607 6072596 1013949 1063783 291813 254560 266786 267324 296251 287599 287162 288601 206843 207349 698714 641723 1451935 1414134 440521 437019 633053 641978 787711 768176 821119 827833 863177 874244 843067 936038 1944890 2039982 1252398 1071866 696902 680190 818699 823847 864659 865474 892382 912890 1005855 1003054 4841767 5045871 40.55 72.1 1
14:34:28 2024-01-25 629033 627644 204550 199223 317128 324784 325826 324956 214921 208361 255095 259592 293381 299808 4199967 4486100 6302162 6072558 1024668 1066047 288048 257813 267116 267700 294883 286714 287729 287927 207023 206175 708915 639892 1459683 1427356 441458 434994 636691 638330 788828 772067 821119 824549 866305 883360 843048 932949 1938384 2028789 1257954 1075888 692530 680672 827621 820928 855465 870479 901033 907526 993825 1000150 4867007 5042549 40.55 72.1 1
14:34:29 2024-01-25 631912 629493 204228 199883 316319 326803 326812 324006 214621 208361 254347 258289 294930 297563 4196961 4537460 6273945 6081299 1034986 1063500 287935 257027 266083 268525 293991 288599 287122 287705 207497 206347 707485 639892 1475994 1414955 439787 437847 633053 638784 793388 769264 818127 827796 870100 874533 839428 936703 1943683 2044026 1259873 1066451 692036 683811 823396 816138 857895 875485 897629 905052 1001104 1006322 4925391 5051921 40.55 72.1 1
14:34:30 2024-01-25 634708 627644 204085 200197 316127 324857 325756 324956 211572 209048 259149 259592 295209 297599 4196961 4518595 6260067 6081299 1027781 1062957 287993 256757 267685 268902 295169 287697 287729 287927 206915 207395 700020 647446 1469898 1404711 440484 439403 633951 643837 792825 769264 823463 829008 863750 874533 844898 939483 1943683 2052077 1245806 1065820 698888 683848 819861 818529 864659 873013 891747 907635 1008781 1007395 4872477 5055527 40.55 72.1 1
14:34:31 2024-01-25 643244 627412 204201 199878 317123 323799 327269 324462 214886 209521 253566 259654 293825 297239 4196961 4459625 6288264 6063909 1018978 1063747 288054 256046 266118 268336 295620 287360 288377 288476 207243 207643 699834 646984 1480681 1420163 441872 437278 637548 640960 788864 774847 823463 820965 864686 886598 845497 930147 1935631 2030758 1261792 1081296 695911 681638 824567 820928 857895 865812 898269 907261 999687 999444 4816043 5036769 40.55 72.2 1
14:34:32 2024-01-25 628937 627639 202981 200511 317057 323799 326776 323706 214621 208721 259516 258323 294269 295592 4190957 4515254 6264540 6072596 1035491 1063532 292564 256627 263785 268525 295584 286280 287931 287090 206915 207107 701513 639999 1459183 1414955 437469 438827 636611 638172 793388 773199 816273 820574 871406 879226 839464 932949 1942092 2028973 1267550 1072741 694013 682845 825549 815561 857287 874248 897725 904259 996750 1003127 4888138 5048319 40.55 72.2 1
14:34:33 2024-01-25 640146 628563 203559 200188 317057 324821 325756 324956 210511 209737 253601 258254 296367 297455 4190957 4584773 6226918 6072596 1028667 1062168 286990 256627 264931 268902 295133 287652 287729 287962 207243 208327 669194 645141 1453360 1401723 439252 438827 634850 643837 793388 769846 821119 827796 865656 874569 843067 938073 1946489 2049170 1280983 1065820 697894 683848 818756 816138 864659 874871 889773 904940 1008067 1008108 4872477 5055527 40.55 72.1 1
14:34:34 2024-01-25 636244 626753 204085 199883 320490 323535 326811 324992 211572 209702 253566 259439 294048 297275 4190957 4490298 6264540 6068250 1019742 1063747 286946 254311 266083 267593 296524 286244 288043 288190 206477 207974 689570 644946 1487291 1414955 440484 437278 636343 642925 788864 772067 823463 823299 865642 882113 845497 932949 1938384 2037737 1265631 1075925 697894 680672 819922 820928 860881 865618 895820 908556 1008180 999444 4797232 5057463 40.55 72.1 1
14:34:35 2024-01-25 629302 629229 202981 200371 319359 323799 325862 324498 214621 208721 253601 258289 295625 297036 4190957 4515254 6264992 6063871 1034017 1062957 287845 254949 266780 268417 296668 286647 287931 287090 206477 207616 706739 637612 1458873 1416140 437683 437278 637766 638208 792825 772651 815076 823299 871099 879262 838201 932912 1936548 2022770 1252586 1072741 694508 681845 823981 817369 857895 873013 899551 904035 998635 1003054 4872477 5053506 40.55 72.1 1
14:34:36 2024-01-25 636732 628599 203585 200197 319070 324821 327274 324992 210806 209048 254382 258254 294527 297527 4196961 4586470 6233161 6072444 1028516 1063710 287733 254557 266969 268831 294305 287230 287553 288601 206187 207291 694048 640807 1449836 1401723 438048 437897 635516 641905 793388 765860 819950 827759 866072 872869 843048 939483 1946489 2050351 1262756 1065063 695911 683811 817539 814947 864659 874776 890443 905052 1007083 1009006 4898281 5051921 40.55 72.1 1
14:34:37 2024-01-25 638547 627639 204237 199214 320046 324857 324685 324992 210806 209082 253956 258323 294345 301198 4190488 4516078 6256055 6046395 1013837 1062204 286990 253742 266938 267182 295169 287666 286723 288593 206332 209085 698527 642282 1456820 1410943 440484 435357 633680 641941 786560 767017 822876 825380 863802 874605 843665 936984 1936710 2041158 1265631 1070452 695911 680190 817592 820928 863397 865510 890480 911529 1005622 1003091 4844260 5036769 40.55 72.2 1
14:34:38 2024-01-25 631493 626758 204263 199223 319548 324556 325791 324498 211536 208036 254134 258323 293161 297347 4181498 4464864 6316460 6059808 1023136 1063747 286729 253529 266938 267486 295620 287122 287234 287059 207059 207580 716443 639579 1489517 1425334 441808 436661 636419 638784 788864 773748 821119 822936 866000 882113 843648 932949 1931215 2028701 1274479 1075888 692530 680190 825235 820928 855465 865614 896792 907261 996480 1000894 4868998 5046148 40.55 72.1 1
14:34:39 2024-01-25 628376 626599 203915 199839 315840 326803 325791 324006 214921 208396 254134 258323 296148 297563 4190957 4521053 6274813 6072482 1033396 1062957 292564 253777 269276 268525 293821 288040 287122 287334 207351 206313 696226 639892 1450337 1415961 439897 438517 634648 639238 793388 770391 818127 826587 871370 880977 839464 938510 1946273 2041429 1267550 1066307 692530 683884 823396 813757 857895 873836 898269 902293 1002561 1006322 4919504 5046148 40.55 72.1 1
14:34:40 2024-01-25 632161 625833 204049 199883 317092 322530 327534 324006 211100 209048 259185 259654 295946 299511 4187488 4449785 6284191 6046395 1019742 1065292 287391 253352 266083 267629 295169 286777 288337 288359 206913 207430 697034 645601 1472714 1419156 441808 437192 637584 641671 788864 773748 820794 820965 864686 883474 845533 931547 1927001 2031898 1261792 1080527 695380 680672 823396 820993 857895 865546 897653 907563 1001104 999955 4822004 5038953 40.55 72.1 1
14:34:41 2024-01-25 629112 627639 203621 200546 317057 324327 326776 323514 214621 208396 253601 258323 294064 296194 4181008 4503163 6265157 6063757 1035454 1065292 292564 253777 266214 268662 294925 286723 288454 287055 207059 207251 700020 641445 1461043 1416140 437852 438517 636648 639999 793388 773748 816310 822936 870753 883360 839428 934945 1942129 2026446 1267550 1069423 694508 683848 823981 815561 856679 874325 894175 899284 996750 1005258 4881882 5038953 40.55 72.1 1
14:34:42 2024-01-25 636732 628595 203025 199844 316570 324821 324974 324992 210511 208832 254311 257468 293859 297563 4190957 4588835 6232881 6072482 1028516 1062168 287989 254167 264666 268851 294568 287369 287526 288943 205897 207349 694048 641622 1464672 1401723 437879 438029 633951 643343 793388 765896 819950 826587 866268 874569 843048 939446 1947656 2047376 1260873 1064671 695911 683848 816381 814947 864046 874248 890684 899321 1005144 1006322 4892358 5048319 40.55 72.1 1
14:34:43 2024-01-25 636732 627453 204228 198911 317092 324821 324974 324992 210806 209048 259222 258289 299034 299911 4181008 4516078 6260288 6063757 1014633 1063747 292564 253777 265293 267201 297333 286907 287122 288400 206332 206992 697034 643283 1459880 1410943 440484 435357 634887 643801 785968 768176 822876 825343 863141 874316 843701 938435 1942092 2041429 1265631 1071215 696902 678746 818699 823262 864046 865546 891785 908928 1005144 1003127 4822929 5038953 40.55 72.1 1
14:34:44 2024-01-25 628408 627680 204259 199218 317092 323835 325566 324727 211424 208431 254382 258289 292600 299778 4181498 4497105 6293168 6072482 1026166 1065328 287643 253812 266332 267237 294887 286683 287526 287927 206477 206204 719616 639614 1486058 1425334 440521 436131 636691 638108 788901 771520 818747 820574 866341 882852 841852 932949 1938384 2025912 1240156 1075888 690559 679708 824928 820928 855465 870515 899002 909617 993825 1002382 4863522 5038953 40.55 72.1 1
14:34:45 2024-01-25 632130 628599 203951 199696 315880 324965 326545 324006 214621 208216 254347 258289 295209 297563 4190737 4539894 6265157 6072482 1034247 1063783 291853 253742 265515 268024 292911 288139 287122 287125 207059 206204 708978 639614 1463336 1416140 440135 437588 633053 639089 792263 769264 818127 829008 868869 874605 839464 938111 1943683 2041429 1243923 1063416 691543 682845 821061 816212 857895 874776 896990 904408 999687 1009277 4924234 5048319 40.55 72.1 1
14:34:46 2024-01-25 632886 625864 204094 199874 315624 324857 325531 324006 211389 208721 258747 259473 295001 297036 4189698 4512844 6246859 6063757 1025580 1062993 287391 253777 263926 268437 293948 287450 287122 287927 206477 206992 698527 646708 1472619 1401723 440484 438827 633951 643801 792263 768176 821119 827796 863787 874605 843665 938111 1943683 2049170 1269469 1063514 697894 683848 816381 816175 864659 873013 889810 906989 1008854 1006322 4867007 5044720 40.55 72.1 1
14:34:47 2024-01-25 633021 625837 204089 199292 317128 322817 326550 324498 210806 209082 259222 258358 292566 297239 4180745 4459472 6265434 6037754 1017628 1060665 286746 252999 265329 267450 294126 285842 288540 288680 206477 207026 696848 647446 1455656 1416140 440603 436661 636648 641896 788901 773199 820757 820965 863461 886598 845533 930185 1937007 2032235 1259873 1078990 696902 681638 821061 820346 859724 865618 895713 906237 1002561 1000187 4806638 5038953 40.55 72.1 1
14:34:48 2024-01-25 629329 627680 202946 199905 317092 323308 327308 324006 214621 208431 253601 258323 295696 296546 4186711 4499730 6265434 6063757 1035454 1063747 291946 254557 263855 267800 294126 285806 287931 292577 206477 206382 700020 639614 1442651 1416140 437447 437897 636691 640073 793388 772651 813956 822715 871406 881822 837606 932912 1939336 2023041 1258132 1072741 694013 681845 823396 815561 856679 873013 899551 904259 996750 1004547 4877633 5038953 40.55 72.1 1
14:34:49 2024-01-25 637216 627639 203621 199883 316835 324327 325531 324992 210364 209082 253566 258075 296154 297246 4190097 4585017 6227642 6076832 1032034 1063783 287238 254167 264701 268024 293913 287369 287122 288803 205897 206382 698527 640529 1462037 1405709 437852 437683 632157 641971 793388 765319 819950 829008 866378 874533 841852 940859 1949524 2044782 1255223 1061633 694923 682845 818119 814983 863434 872570 891785 903652 1002977 1006322 4919504 5048319 40.55 72.1 1
14:34:50 2024-01-25 636956 625837 204873 198911 316136 324893 326812 324992 211424 208721 253601 259078 295531 299174 4186711 4509614 6255778 6046433 1019272 1062957 291741 252999 266367 267237 293877 288260 286920 287962 206477 207026 698527 646980 1490199 1410943 442435 435516 632605 641933 786597 765933 823165 827833 862239 874605 847407 936740 1943981 2050623 1275691 1066264 695417 680672 818699 820928 862175 865582 890480 906274 1002977 1005970 4849580 5038953 40.55 72.1 1
14:34:51 2024-01-25 627512 625828 204272 199253 317092 324327 327591 322534 214691 208361 253601 259508 294103 300069 4177069 4436578 6284191 6050052 1021272 1063710 287391 252964 265550 267486 295061 286795 287122 287954 207059 206347 700020 646050 1473715 1420163 441808 436661 636648 637684 786560 774297 821119 820965 863141 884844 842471 929523 1931178 2026446 1255316 1080527 694508 680672 823396 820928 857895 865546 900012 907563 996787 1000187 4827955 5035361 40.55 72.1 1
14:34:52 2024-01-25 628850 628784 203625 200231 316101 323871 325862 323059 214471 208396 253601 258323 293859 295986 4186711 4508660 6265434 6047089 1037169 1063710 291669 253777 263926 268274 294440 287198 288043 288766 206477 206347 700020 641723 1440782 1416140 439824 438827 636691 637234 793149 773748 815150 822715 871406 882113 838201 932949 1935334 2021608 1263679 1071978 693518 681845 823396 814983 857895 873013 900012 902107 996008 1003127 4868998 5035361 40.55 72.1 1
14:34:53 2024-01-25 638270 627675 202990 199735 316136 323619 325300 324739 210218 209048 259222 257861 293416 296820 4186711 4582636 6218540 6059420 1031184 1060665 287036 253812 264666 267486 293948 286683 287234 288601 205752 206451 704686 639854 1452700 1401723 437506 437897 632157 640053 793138 763698 818747 829596 866341 873229 841206 940896 1946675 2044326 1271388 1062384 694508 682845 817539 814983 862175 869147 890596 899321 1003013 1000661 4919504 5048319 40.55 72.1 1
14:34:54 2024-01-25 637134 625833 204585 198911 316136 324893 324974 324727 210806 208721 259039 258289 298788 299065 4180745 4513206 6251600 6046400 1016175 1063740 292564 253564 265923 266665 295512 288293 286530 288540 206477 206382 695541 643562 1459135 1410943 439920 435357 633053 641033 786560 767053 821119 825380 864073 874641 844062 938435 1936585 2038537 1265631 1071215 695911 678746 817539 822678 862211 865280 890443 908891 1003013 1002382 4834854 5031773 40.55 72.1 1
14:34:55 2024-01-25 627365 625873 204228 199223 318276 323835 325791 324006 211108 207746 254382 258323 298824 300026 4186711 4470699 6303057 6046433 1024896 1063747 291741 253742 266367 267486 296251 286683 287122 292686 206477 206026 700151 640958 1483356 1427085 441692 436045 635788 638330 787711 772380 819950 822354 865693 879262 841852 932949 1931215 2025912 1250278 1075626 690559 679708 824965 820928 855465 870551 899753 906274 993861 1000223 4858583 5031773 40.55 72.1 1
14:34:56 2024-01-25 628857 628335 204094 199874 315179 324965 325300 323514 214621 208071 259222 258323 295010 297563 4186711 4530515 6265434 6063795 1033680 1063710 287238 253777 265293 267771 293053 287896 287122 292577 206913 206204 703006 639579 1448505 1416140 439824 437993 633053 638330 793388 769952 816384 827833 868906 874605 839464 935764 1944890 2038537 1245806 1065063 691543 683884 821061 815597 857895 876390 896990 902330 999723 1006358 4915992 5038350 40.55 72.2 1
14:34:57 2024-01-25 633076 627416 203621 199704 315183 324893 324846 324042 210946 208721 258819 259904 294380 297527 4187111 4506591 6260067 6046358 1023429 1065253 287993 252929 265072 267771 293322 287527 286871 287892 206477 206382 698527 648190 1452189 1410943 441808 438827 633951 641941 791140 768784 820720 828971 864073 874497 846133 938467 1938087 2053533 1243923 1065820 697894 681845 819861 817949 861558 872486 893054 905052 1007317 1005970 4863071 5036769 40.55 72.1 1
14:34:58 2024-01-25 630819 627380 203590 199844 317022 323272 325862 322689 210806 209013 255470 259439 296995 297239 4183310 4433845 6283776 6037645 1019083 1065253 287146 252964 265479 267736 294883 287629 287931 288264 207059 206347 705806 647260 1479699 1420163 441872 437283 637548 639527 788269 774385 823463 820965 864686 885971 843628 929873 1937007 2028789 1236390 1081296 694508 680672 823396 820928 857895 868063 898269 907526 999613 998702 4816043 5035595 40.55 72.1 1
14:34:59 2024-01-25 628493 628263 203871 199848 315996 324520 325791 322952 214621 208396 259222 258289 295531 297491 4186711 4511607 6264992 6047065 1039778 1065253 287647 253352 265293 268525 293053 287341 288071 288766 206913 206347 711964 641723 1452674 1418149 439787 439234 636691 638330 793388 772146 818710 825343 868181 880868 841852 936708 1938713 2036563 1265631 1069691 692748 683848 823396 813757 857287 873184 899551 902255 996713 1005970 4900693 5036769 40.55 72.2 1
14:35:00 2024-01-25 636732 628304 202946 200162 316574 324784 325791 324006 210806 209556 259149 258289 296363 297000 4186711 4576764 6218540 6046395 1028516 1065253 287643 254309 263890 268525 293877 287359 287666 287892 206187 207638 668252 643562 1446213 1404711 437852 438613 634648 641978 793388 767656 821119 827173 866305 874605 843648 938467 1949524 2049133 1257106 1065783 697620 683848 816345 814947 864659 875485 889773 904259 1007353 1000625 4867007 5042549 40.55 72.1 1
14:35:01 2024-01-25 636728 625796 203911 199844 318088 322781 325791 324956 210806 209638 253566 259078 294345 297960 4186711 4487618 6256055 6046358 1016004 1063710 291858 253742 265479 267548 296517 286562 287122 288365 206187 206416 694048 645408 1460004 1413951 440099 435629 635788 641941 785412 769264 823187 822936 864686 881490 843701 934267 1935297 2038009 1265631 1072741 697894 678709 818699 823262 862101 865474 894419 908891 1005409 1000187 4804091 5036769 40.55 72.2 1
14:35:02 2024-01-25 632751 627644 203875 199249 317128 323535 325791 324006 211100 209013 254738 257434 293416 297239 4186711 4497105 6261100 6046400 1032034 1065771 286360 254557 265072 267736 295821 287068 287931 288685 206477 206347 697034 638067 1482276 1414955 437628 436666 636691 638172 791140 773748 817527 820965 870100 883360 838164 932210 1940713 2019716 1257106 1072741 692530 679849 823396 817949 857895 872022 899134 904940 996750 1003091 4866546 5036769 40.55 72.1 1
14:35:03 2024-01-25 636956 627639 203201 199526 316136 324255 324974 324992 210511 208721 254443 257827 293825 297455 4183726 4568376 6231871 6063757 1032940 1063710 287203 254309 265072 267771 293908 287545 286208 291221 206187 206382 701513 639579 1467824 1408943 440058 437588 631710 638172 793388 765860 816310 829596 868833 871605 839464 940189 1947383 2044326 1249573 1060044 693518 682577 818699 814983 860881 874866 893727 903578 1002561 1006322 4912025 5046148 40.55 72.1 1
14:35:04 2024-01-25 635829 625760 204183 198599 316574 324857 326582 324956 210806 208721 255106 258289 299209 299778 4186711 4497105 6255600 6046806 1015449 1065253 288414 253564 266741 266914 294497 287311 286445 288330 206477 206382 697034 641723 1453043 1410943 441109 432989 633053 640053 785375 765405 823463 825343 862239 874569 843701 936984 1942129 2044326 1242040 1068930 695380 680120 817539 820928 862138 865474 890480 908617 1005144 1003091 4825186 5036769 40.55 72.2 1
14:35:05 2024-01-25 627503 625801 204263 199392 317057 324291 325756 324498 211248 208036 253921 259398 293825 299319 4180326 4451995 6302560 6046320 1022618 1063268 288138 252964 265887 266914 294305 286548 286943 288766 207207 205671 707485 639579 1466411 1424201 441458 437319 634887 638330 786560 772615 819950 824759 863750 882113 843048 931584 1926996 2023041 1248359 1074285 692036 679671 824567 820928 855465 865474 898400 911529 993825 1000187 4874832 5027114 40.55 72.1 1
14:35:06 2024-01-25 628582 626961 203594 200049 316005 324460 325756 322988 214621 208216 253566 258289 298824 297029 4180326 4512140 6256055 6046320 1037797 1066010 288048 253742 265072 268525 292303 287109 288043 288766 206941 206347 695541 639579 1455337 1414955 439165 437477 635788 638330 793388 770428 818710 825343 866305 879589 839464 935612 1944890 2035119 1242040 1069691 692530 683884 824567 813757 856679 870983 894175 899284 996713 1005970 4893699 5036769 40.55 72.1 1
14:35:07 2024-01-25 638320 627200 202946 200534 316136 324784 326812 324462 210658 209556 259149 258254 293825 296403 4180326 4550777 6215412 6046400 1028478 1060614 288837 253742 263855 268525 294269 287522 287610 288883 206614 207026 670481 644484 1453709 1401723 438887 439490 634400 642925 792825 768140 821119 828971 865913 875231 842398 936703 1947656 2045777 1251456 1064878 697398 683328 816345 814947 864659 873013 888473 904940 1005928 1007395 4863071 5042272 40.55 72.1 1
14:35:08 2024-01-25 635829 625555 203728 199866 317092 321934 325563 324498 210658 209048 258819 258289 292566 297491 4177346 4468645 6246676 6037645 1019083 1065705 288048 253352 265258 267771 296143 285993 288129 287892 206226 207026 692556 644484 1491211 1410943 440135 437628 636691 641978 786597 769809 822290 822936 864686 874316 844898 932949 1938384 2035119 1242040 1072741 696902 678709 818699 820928 860335 864828 893091 910221 1002561 997293 4785253 5029312 40.55 72.1 1
14:35:09 2024-01-25 629338 627180 203559 199596 317088 322459 325756 323478 210806 208687 253566 257434 295531 297563 4177346 4490668 6255600 6037645 1026054 1066731 286325 253777 265293 266914 294640 286468 288381 288766 206433 206347 698527 637157 1458214 1420163 437815 436484 636239 637877 790020 771520 816310 823299 868833 883360 838795 931547 1943981 2024059 1247690 1072760 690559 680672 821025 818565 857895 870515 898269 906237 995483 1002382 4839148 5027114 40.55 72.1 1
14:35:10 2024-01-25 633273 625801 203630 199696 316101 324821 324974 324138 210806 208361 253566 258035 294309 297038 4183310 4552002 6236815 6046358 1031884 1066010 287122 253777 265072 267360 294305 287441 286025 287927 206190 206169 707485 637612 1449314 1410943 438471 437296 632157 638330 792263 765319 815730 829174 868869 875494 838795 939483 1945661 2041429 1245806 1061903 692530 679849 820170 816138 859724 873013 894410 900713 999650 1006358 4920823 5036769 40.55 72.2 1
14:35:11 2024-01-25 634620 622208 203911 199561 315183 324893 324974 324006 210806 208361 259149 260205 293896 297960 4180326 4506935 6237298 6041999 1021272 1063667 287391 255453 265072 267771 293132 287405 287579 288766 206477 206382 697034 647446 1482630 1410943 442435 437902 633053 641450 790580 765933 822544 829008 863461 874497 846770 938778 1938124 2053533 1186492 1068170 697398 682606 819589 818602 861527 871781 893077 906876 1005144 1005970 4853666 5033177 40.55 72.1 1
14:35:12 2024-01-25 628942 622208 204232 199249 316132 323835 326776 322235 214436 208396 259076 260421 292566 297239 4171393 4424390 6284191 6029025 1022003 1065216 286772 255490 265515 267548 295169 287738 287597 288879 207205 206026 703006 643102 1478933 1424201 441872 436661 636691 639238 787711 773748 821119 820574 863787 883985 842434 930185 1927107 2027350 1252197 1077456 693518 680672 825549 820928 856679 865546 899076 908891 996750 1001601 4839825 5027390 40.55 72.1 1
14:35:13 2024-01-25 627512 625833 203915 199214 315135 324784 325791 322988 214471 208396 259185 260394 292566 297491 4180745 4511607 6265434 6046358 1039032 1066010 288048 254408 264701 268525 293995 286907 288385 288766 207059 206347 703006 639892 1449294 1415136 439824 439138 635788 638330 793388 770428 818747 825380 866378 874244 841254 935612 1942129 2035119 1265631 1066194 692036 683848 824928 813145 856679 873220 897051 900936 996713 1005970 4893699 5036769 40.55 72.1 1
14:35:14 2024-01-25 636732 627375 202990 199878 316096 324556 326812 324006 210658 209556 259113 260394 293859 296050 4183310 4560244 6228699 6046358 1028067 1063268 286711 254017 263890 267771 292642 286898 286871 288766 206187 206382 698901 645141 1459228 1401723 439165 437993 633951 642925 792263 768140 821119 827209 864686 874424 842434 936740 1946273 2044782 1267550 1063151 697894 682809 817268 816138 864046 873013 889178 904940 1007353 1005970 4860041 5036769 40.55 72.1 1
14:35:15 2024-01-25 634138 622240 203621 199257 316800 322292 325791 324006 210511 209082 258893 260394 294345 297527 4180326 4449982 6256055 6029566 1017590 1065738 286312 255722 264701 266950 294269 285837 288043 288386 206332 206347 678020 645601 1456842 1416140 440521 436661 636691 641487 787711 772651 823463 820965 862239 883360 843701 929486 1934256 2033298 1261792 1078222 695911 680672 821061 819764 857895 865650 895820 904642 1002561 997257 4790386 5018821 40.55 72.1 1
14:35:16 2024-01-25 628493 625833 203594 200188 318314 323308 325791 322498 210806 208396 258966 258254 293859 295641 4171393 4493855 6256158 6046358 1036647 1065973 287104 253742 264701 268336 292232 286244 287549 289410 206477 205886 719616 639892 1455707 1418149 439824 438613 635967 638330 793388 770428 818127 824175 866378 879625 839464 934945 1937336 2034847 1263711 1069691 692036 683848 823472 814016 856679 871956 898269 899655 996444 1005970 4891288 5033177 40.55 72.1 1
14:35:18 2024-01-25 636732 625796 202950 199744 318310 323835 326812 324234 210364 209590 258966 257861 295946 296546 4180745 4563511 6218540 6046358 1028478 1063268 287113 253742 263855 267736 292848 286938 286907 289419 205572 207140 697034 640807 1448802 1405709 437815 437993 633053 641487 793388 764778 819950 826587 865693 874497 841852 938111 1949524 2047339 1260873 1064671 695911 682845 816430 813794 863434 871920 889141 902293 1002708 1005970 4867045 5038953 40.55 72.1 1
14:35:19 2024-01-25 636732 625833 203911 199253 320003 323799 326812 324992 210511 208902 259149 258289 294309 297167 4180745 4490668 6251593 6046358 1013277 1063667 288120 253707 265072 266914 296107 286360 286030 291459 206187 207105 691063 641723 1451704 1414955 440135 432908 633053 640996 784265 768140 821119 824138 864686 874605 843067 935612 1927033 2038193 1263711 1068623 695911 678709 817592 820928 862175 865438 890480 908245 1002708 1000187 4822929 5029588 40.55 72.2 1
14:35:20 2024-01-25 627664 625837 203911 198630 319325 323835 325756 324498 210806 207781 254347 258254 295394 297275 4171393 4478131 6284191 6046320 1024117 1066768 287095 253352 265515 266914 294340 286244 286969 287194 206477 205886 701601 638067 1480415 1427083 440521 435357 635967 636520 786597 770428 818747 822715 865045 882113 841852 931584 1935631 2022770 1186492 1074359 690559 678746 824493 820346 854859 865614 896082 904567 993556 1000150 4856131 5027390 40.55 72.2 1
14:35:21 2024-01-25 629186 625833 203621 199292 317648 324965 324649 323059 214471 207746 259039 258254 299244 297491 4177346 4498493 6264992 6046395 1031463 1065216 287131 253352 265072 267324 292962 288255 286871 292771 206768 205886 707485 638067 1485936 1416748 439568 437588 632783 637877 792263 768176 816310 827173 868218 874533 839391 936038 1946273 2038266 1267550 1063416 690559 683328 821128 814983 857895 874248 895713 902293 999416 1006358 4915992 5038953 40.55 72.1 1
14:35:22 2024-01-25 633058 625828 203630 199878 315744 324821 326812 324006 210658 208396 254929 259473 293843 296582 4177346 4497256 6246676 6037754 1024934 1064459 288861 253352 263855 268336 293856 287139 286669 287735 206187 206141 697034 645601 1475103 1406428 440580 438827 635516 642015 791140 767596 821119 827796 864415 873049 843701 936740 1946273 2050351 1269469 1063416 696902 682845 816381 817369 863434 872397 889810 904940 1008547 1005970 4863071 5038953 40.55 72.2 1
14:35:23 2024-01-25 631088 625574 203625 199223 318537 322328 325862 323778 210806 209048 258747 258289 293604 297563 4177346 4433830 6296925 6037721 1019083 1065216 288946 252929 265515 266950 294305 286351 286911 288179 207059 206313 707672 643562 1477079 1423025 442005 436661 637316 639238 786597 773748 821119 820965 863519 881967 841206 928825 1926996 2028517 1232623 1078990 693518 680672 823396 820928 855465 865510 897088 910228 999380 1000223 4814194 5026003 40.55 72.1 1
14:35:24 2024-01-25 628577 625828 203621 199918 317648 323571 325826 323023 214585 208181 253566 258254 293843 295570 4180326 4498872 6260104 6046400 1035904 1065216 287535 253742 264666 267771 292516 286719 287162 288671 206913 206347 705806 639435 1460720 1414955 439280 438827 635967 638330 793388 770428 818747 824795 867949 879747 839464 935612 1944890 2036291 1238273 1068170 690559 683884 823396 811422 856679 873220 897051 900973 997929 1005970 4893699 5033177 40.55 72.1 1
14:35:25 2024-01-25 637865 625833 202981 199918 318358 324327 324721 323778 210806 209444 258930 258289 293859 296582 4180326 4556979 6197428 6046395 1025505 1065738 288657 253636 263890 267771 293856 286280 287363 288969 206477 207430 667722 644023 1450030 1402431 439165 437897 634616 642925 792825 768140 821119 826623 863482 872905 842471 936038 1947656 2044511 1251456 1063151 697398 683848 815813 816175 864659 873013 889141 904940 1008584 1000625 4863674 5031773 40.55 72.1 1
14:35:26 2024-01-25 634892 622272 203594 199288 317088 322328 325528 324498 210511 208902 258930 258289 297292 297491 4177346 4474093 6245240 6038441 1017590 1063268 288003 253601 265253 267583 294055 284897 286920 289401 206043 206416 692556 644484 1449719 1414955 439824 435516 636617 641978 786004 768345 821119 820574 862531 880868 843701 932949 1935705 2036563 1265631 1072797 696902 678746 818699 820928 860844 865474 893091 908245 1003984 997293 4787827 5022421 40.55 72.1 1
14:35:27 2024-01-25 629338 628335 203021 199249 316866 323570 324811 323023 210806 208216 253601 256686 294309 299645 4171393 4487921 6251055 6037683 1027591 1060614 286016 254204 264666 266950 295204 284969 287032 288658 205647 206313 711504 636249 1463998 1416748 437852 436045 636691 638330 790020 771520 815113 820965 868869 879371 838201 930222 1938384 2017242 1249573 1072741 690559 680672 821061 819764 857287 865717 895825 901921 994777 1001674 4846739 5029588 40.55 72.1 1
14:35:28 2024-01-25 634207 625837 203585 199292 315880 323511 324974 324992 210511 207781 253601 257861 298860 297297 4171393 4534668 6244930 6046400 1033832 1063667 286253 253601 264666 267548 293856 286754 285405 288856 206187 205992 705992 637157 1459346 1412721 439083 437502 632157 636965 791140 765355 815730 829008 868218 873229 838795 936778 1943906 2033966 1271388 1061903 690559 679849 819861 816259 857895 873013 895075 902330 999650 1006054 4912484 5033177 40.55 72.1 1
14:35:29 2024-01-25 646146 622281 203772 199570 316005 324821 326812 324006 210806 208431 258747 259508 298788 297131 4177346 4496053 6246295 6046395 1018280 1060614 288861 252859 265329 267415 294383 286974 286316 288766 206441 206313 698527 646708 1464379 1411446 442214 437897 632157 641477 788901 765896 820794 827833 862239 874136 846170 938111 1942129 2050623 1193300 1066194 695911 682122 818699 818602 860918 870556 893315 904940 1002977 1005970 4849204 5029588 40.55 72.1 1
14:35:30 2024-01-25 627512 622240 203946 199257 316605 323835 328860 322498 214506 208721 258747 259112 298788 297599 4180326 4426701 6282916 6041999 1017628 1064789 288861 253601 265258 267289 293500 286244 287931 289226 206441 206347 695541 647260 1479004 1417757 442577 436747 636611 640016 787711 773748 822876 820965 864073 885472 843665 929486 1935631 2028789 1262992 1078990 695997 681638 821061 820928 857623 865510 897629 908856 1001067 998953 4806638 5018859 40.55 72.2 1
14:35:31 2024-01-25 627512 627412 203559 200192 317564 323763 325791 321973 214736 208361 259185 258254 295602 295570 4180326 4492464 6260104 6042075 1035904 1065216 287535 253601 265037 267700 292791 286683 287526 288716 207059 206278 706366 639892 1451870 1414955 440686 439138 634850 638330 795079 770355 816273 824138 866268 880977 839428 934945 1942524 2032235 1265631 1069362 692036 683811 823396 814016 855942 875112 899551 899618 993861 1005970 4893699 5018821 40.55 72.2 1
14:35:32 2024-01-25 636227 622208 202950 199874 316005 324520 326812 322629 210806 208687 254245 258254 293825 295641 4183310 4520986 6235309 6041999 1024934 1062509 288861 253601 264931 267736 292642 286683 286718 289419 206369 206382 698527 645601 1470313 1404711 440998 437993 633053 642888 791140 765896 822290 827173 864073 874461 845268 936703 1943981 2050586 1269469 1065691 697894 682809 817539 816175 862138 872397 889104 904903 1007317 1005970 4853013 5027390 40.55 72.1 1
14:35:33 2024-01-25 632737 622240 203625 199257 316579 322292 325826 323023 210806 209082 255001 258323 294238 297167 4180326 4442915 6259130 6029025 1018287 1063667 288075 253566 265338 267289 294305 285520 287122 288766 205936 207107 686584 645408 1454754 1413678 440301 437278 636691 641941 788901 771796 822876 820965 863461 883360 843665 931510 1926996 2032198 1240156 1075626 696902 680672 819861 819690 860335 865546 893091 910303 1002561 999838 4785253 5033410 40.55 72.1 1
14:35:34 2024-01-25 628340 627371 202600 199674 316782 322781 325791 323023 210806 208396 259443 258254 295010 296008 4173931 4472898 6251017 6042753 1034911 1065179 287315 253389 265837 268300 294615 285770 287526 288563 206733 206313 700020 640807 1454077 1414955 440058 439147 636691 639238 793388 773833 816310 822936 870100 874208 839428 934669 1938384 2026446 1242040 1071978 693518 682845 823396 813757 856679 873840 899551 902255 993861 1003091 4881882 5029588 40.55 72.1 1
14:35:35 2024-01-25 636281 628067 202990 199670 315880 323799 324974 324956 210218 208687 259185 257434 295602 297000 4174517 4566370 6224089 6046395 1031463 1065700 286217 253636 264524 267289 294639 286244 285958 287927 205900 206313 707112 637612 1451311 1406428 439431 437906 632157 638172 793388 765627 815113 829596 868181 875571 839428 940817 1940920 2041429 1275226 1060007 693012 681808 818699 815524 860335 874248 894089 902293 1002561 1009006 4919504 5036769 40.55 72.1 1
14:35:36 2024-01-25 633992 622240 204259 199218 315183 324857 324974 323227 210806 208804 259076 259404 294594 297563 4174368 4497578 6244741 6046358 1013994 1063420 287095 253212 266190 266878 293053 287136 286244 287194 206262 206382 697034 643562 1463816 1410943 442419 435167 631710 639564 785968 765860 824062 827796 861592 874533 846133 938510 1938384 2047229 1271702 1068170 694508 680190 816381 820928 862138 865510 892382 908856 1005594 1003127 4839073 5027390 40.55 72.1 1
14:35:37 2024-01-25 628493 625801 204228 199223 316136 323799 326812 320749 214621 208443 255543 259078 293377 297563 4167980 4420408 6282471 6037683 1018355 1066768 288946 253212 265745 267289 294233 285927 286920 288359 207243 206244 698527 644484 1465233 1420163 441514 436597 636691 638135 786560 773748 822600 820965 864073 884610 842398 932298 1926959 2027350 1234506 1080527 694005 680190 823396 820928 856679 865474 898363 910228 998906 1000150 4812605 5023805 40.55 72.2 1
14:35:38 2024-01-25 627512 622240 203594 200192 316057 323308 325791 321616 210806 208769 259479 258254 295566 295570 4173931 4486063 6251131 6037754 1035904 1063383 287131 253212 265152 268336 292445 286683 287122 288066 206769 206244 703566 639892 1446672 1414955 439229 439650 635788 638330 793388 770391 819950 822936 866305 880977 839428 934945 1942524 2032235 1265631 1069362 692530 683811 823396 812570 855465 875485 899039 900936 996008 1005970 4891288 5026018 40.55 72.1 1
14:35:39 2024-01-25 634744 626905 202976 199878 315183 323835 326812 323742 210511 209048 254245 258254 299106 296093 4173931 4523906 6242062 6046358 1024200 1065701 288861 253601 264524 268525 292232 286244 286280 288766 205611 206244 702260 645601 1464457 1401723 441495 438768 633053 641978 791140 765896 820794 827796 864073 874424 843701 936740 1943981 2050623 1271388 1063910 697894 682809 817539 816175 862138 872397 890480 904940 1007353 1005970 4849542 5027390 40.55 72.2 1
14:35:40 2024-01-25 631787 622245 203590 199257 316579 322328 325862 322988 210658 208769 255110 258289 294103 297960 4171393 4436578 6264521 6037645 1019083 1063309 289113 253212 265338 267557 293821 286244 287841 286798 206477 207072 711964 645408 1466170 1416140 441537 437478 637548 640960 788269 773199 823238 820965 863461 882852 843665 930147 1935631 2028973 1261792 1078990 695911 680672 821061 820928 857895 865587 896565 906577 1001814 997257 4806638 5018821 40.55 72.2 1
14:35:41 2024-01-25 628045 625792 202668 200231 315624 323799 325791 322498 210806 208396 253343 258254 295359 295677 4170954 4491668 6254174 6046358 1034911 1065216 287976 253636 263785 268382 295211 286039 287931 288622 206477 206175 707485 641723 1450030 1414955 441315 439760 636691 637648 793388 772651 818747 824138 868869 874244 841852 935612 1944617 2035119 1267550 1071978 693518 683615 824567 813757 856071 875485 897088 902255 996750 1005258 4895234 5036769 40.55 72.1 1
14:35:42 2024-01-25 636695 625801 202981 199918 315840 323835 326812 323970 210806 209521 255110 258289 293859 296338 4174368 4552876 6225876 6046117 1024934 1063667 288608 253601 264560 268382 293373 286799 286732 288766 206212 206893 700020 646062 1470042 1401723 440521 439654 634400 642925 791140 768140 822290 827561 864686 874497 843701 936740 1943683 2050623 1242040 1063514 697398 683913 817539 817369 864659 873013 889141 907359 1008067 1005970 4863071 5029588 40.55 72.1 1
14:35:43 2024-01-25 632431 625837 203590 199531 316136 322328 325826 323514 210658 209048 255110 258069 293932 297239 4173931 4440421 6269271 6029062 1019083 1066010 288861 252859 265373 267146 294269 286445 287122 287954 207059 206175 685374 644484 1472625 1420163 441808 436370 638464 639238 786560 773748 821119 822787 865913 883105 842434 929486 1932463 2027350 1257954 1078990 694013 680672 824294 820928 856679 865510 897088 907336 998199 1000187 4825562 5023805 40.55 72.1 1
14:35:44 2024-01-25 627291 625796 203590 200197 315806 323799 325791 322009 211100 208361 259113 258254 295323 295641 4173931 4479381 6244741 6046395 1034421 1062911 287211 255540 265338 267593 292303 286763 287122 287954 206477 206128 694048 640287 1450030 1414955 439787 438517 635751 638330 793388 770428 817509 824759 866341 879589 841254 935612 1936710 2035119 1242040 1068930 692036 683848 824647 814016 856679 873148 898269 899655 996713 1005970 4891288 5027390 40.55 72.2 1
14:35:45 2024-01-25 636732 625796 202954 199709 315872 323799 326812 322988 210806 209521 255110 257861 294345 295498 4173931 4549476 6192924 6046358 1024735 1060614 288621 253601 263749 268346 293231 286472 286392 288766 206332 207174 685091 645601 1453269 1401723 439165 438517 635300 642925 792825 768140 821119 827796 864686 874533 842434 936740 1947656 2044782 1269469 1063151 696902 683848 816430 816175 864659 873708 889252 901921 1007083 1006682 4859599 5036769 40.55 72.1 1
14:35:46 2024-01-25 634928 628340 203585 199244 319999 322292 325791 323742 210511 209048 255543 258289 299209 297491 4171393 4458821 6242100 6042037 1017590 1065253 289482 253601 265338 267557 295419 285770 287931 289014 206477 207395 689570 647772 1453630 1415136 441407 437278 638645 643381 788828 772651 820757 820965 863802 881786 844898 931547 1935631 2031964 1261792 1078784 696902 682122 820506 820346 857895 865546 895713 907560 1003712 997257 4787827 5020223 40.55 72.1 1
14:35:47 2024-01-25 629069 627639 202946 199848 319070 322817 325791 323023 210806 208361 255543 257468 293808 297000 4170954 4488306 6244741 6046395 1034986 1063703 288535 254204 265837 267629 294126 285053 287553 288563 206477 206347 700020 640807 1450766 1416140 438066 438827 639099 641058 793388 773748 815150 823299 871136 879444 838832 932949 1935297 2024705 1273307 1071978 693518 681845 823396 814947 856679 873013 897725 905052 997222 1003127 4858583 5029588 40.55 72.1 1
14:35:48 2024-01-25 634690 627196 202985 199883 318097 323835 326812 324956 210511 209048 259113 257468 293843 296403 4171393 4547324 6197655 6046395 1028516 1063703 288454 254026 263749 267557 294126 286647 287386 292767 206477 206416 672136 644484 1467521 1401723 437961 437897 635406 642741 793388 765933 821119 825380 866036 874799 841206 936703 1947656 2047104 1257106 1065545 695911 683364 816381 813794 864046 874866 887842 903615 1007833 1006682 4853051 5036769 40.55 72.2 1
14:35:49 2024-01-25 636732 625801 203599 199249 317128 322328 326812 324498 210511 209048 259113 258254 294945 297455 4173931 4471091 6235309 6042037 1019083 1063703 288454 253636 267456 267370 294497 285627 287526 292577 206187 207026 686584 646333 1453483 1413951 440484 437374 636654 643801 788901 771520 820720 820965 865269 882113 843701 931547 1938458 2035119 1263711 1075925 696902 680190 819861 819764 860335 865510 894401 910341 1003254 997257 4778421 5023805 40.55 72.1 1
14:35:50 2024-01-25 629302 626717 202981 199565 317092 323246 325300 323023 210806 208396 259113 256686 294309 297248 4170954 4485951 6239129 6071210 1026128 1065253 285485 253671 265338 266549 295026 285761 286683 288766 206477 206382 697968 637522 1459321 1416967 437469 436045 636239 639238 790020 771520 816310 820965 868833 883360 838832 931547 1932550 2017279 1271388 1073559 690559 680672 821061 820346 857895 870551 897653 906876 993825 1002382 4850201 5023805 40.55 72.1 1
14:35:51 2024-01-25 635558 627639 203443 199744 316101 324230 324974 324498 210806 208071 253601 257468 296721 296403 4171393 4540397 6224443 6067466 1031922 1063703 286727 253671 264966 267370 294091 287181 285445 287691 206477 206026 705432 639325 1484791 1410943 438818 437283 632157 640147 792263 765896 816310 829596 868869 874461 839428 940086 1944890 2041429 1267550 1061903 690559 681290 819861 818602 857895 873091 895182 901921 999687 1006358 4912484 5029588 40.55 72.1 1
14:35:52 2024-01-25 633787 622276 203906 199848 316005 324302 326812 324270 210658 208396 258747 259870 296304 296820 4171393 4496189 6229804 6057986 1022735 1062911 288861 253247 265152 267593 293231 287419 286360 288766 206332 206347 720835 648190 1455137 1406946 441808 438827 633053 642778 791140 765933 820757 827833 863461 874533 846133 938111 1942129 2053533 1263711 1065063 697894 681845 818699 818602 862138 871854 891915 903280 1007353 1005970 4867785 5035709 40.55 72.1 1
14:35:53 2024-01-25 627512 625801 203946 199223 316136 323967 325791 320713 214471 208721 258747 259078 294594 297527 4171393 4420408 6257780 6053650 1017628 1065253 288861 253636 265338 267146 294822 286101 287931 287954 206477 206313 698527 646333 1468555 1419156 441808 436666 636648 641971 787711 773748 820757 820965 863461 881822 843701 929440 1934256 2030795 1257954 1078990 695911 681638 821061 820928 857895 865546 895713 907563 1001141 997330 4799778 5020223 40.55 72.1 1
14:35:54 2024-01-25 628376 627675 202946 200227 316579 322495 325826 322760 210806 208431 259149 258254 293859 295865 4171393 4491979 6229804 6063123 1034247 1063383 288012 253671 266397 267593 293877 284844 287931 288766 206477 206347 700020 639435 1463709 1414955 437815 438613 636162 641021 793388 772651 814534 823299 870753 882113 838201 934348 1936548 2023041 1244591 1071978 694013 681845 823396 816175 856679 873630 897125 904940 996750 1003127 4860079 5029588 40.55 72.1 1
14:35:55 2024-01-25 638275 627191 202954 199561 315880 323835 326812 324727 210218 209082 259149 257468 295001 296937 4174368 4562485 6211153 6046282 1031959 1063703 286253 254061 264560 267182 293671 286324 286007 287962 205897 206313 700020 637747 1460404 1408943 437852 437683 632157 641203 793388 765319 816347 829008 868869 873193 839464 939521 1944890 2041429 1271388 1060392 692530 680809 818119 816222 859627 873630 893091 899433 1001141 1006358 4910099 5029588 40.55 72.1 1
14:35:56 2024-01-25 634653 625796 204272 199283 315148 324857 324974 324006 210658 208396 258783 259078 294388 297239 4171393 4488306 6238854 6058784 1019046 1061833 288861 252859 265373 268154 292642 287199 286101 288766 206187 206347 697034 646523 1457386 1410943 441808 437993 632605 642428 789873 765896 820794 827833 862239 874231 846170 936740 1940750 2052033 1232623 1066652 696902 679849 818699 818602 859663 871745 892456 904940 1004397 1004989 4839110 5029588 40.55 72.1 1
14:35:57 2024-01-25 628493 622276 204085 199292 316605 324327 329093 322045 214436 208396 258710 259078 294345 297563 4171393 4417402 6248455 6048506 1017628 1064496 288743 253247 265338 267182 293884 286208 287891 287954 206477 206416 695541 646797 1471151 1419156 442005 436920 636684 641033 788636 773748 820757 820965 863461 885656 844934 930185 1926996 2029356 1235683 1078990 695911 681638 821061 820928 858841 865546 895713 910228 1001851 1001232 4792932 5015228 40.55 72.1 1
14:35:58 2024-01-25 627512 627448 203621 200227 315179 323607 325791 322045 210806 208396 258966 258254 294389 295677 4171393 4479381 6239129 6055575 1037390 1063703 287818 253636 263785 268417 294555 285699 287895 288675 206477 206347 705806 639892 1445939 1416140 439234 438827 635713 637684 794733 773199 816347 822354 870100 882222 839464 934279 1936585 2026483 1265631 1070452 692530 681881 823396 813757 857895 874494 897125 902293 995304 1003127 4872477 5022421 40.55 72.1 1
14:35:59 2024-01-25 636728 625837 202959 199878 315659 324099 324811 324726 210218 209082 258747 257861 294345 296582 4177346 4537460 6192502 6057986 1027705 1062948 287131 253707 263820 267593 293841 286338 286575 288766 205897 206416 683905 639892 1450228 1406428 437852 437897 633053 641524 793277 769585 819950 827209 865693 870992 841852 938778 1946273 2047413 1237795 1063151 695417 682845 816381 813794 862783 874248 890480 902293 1002977 1007541 4874138 5031773 40.55 72.1 1
14:36:00 2024-01-25 636465 622276 202990 199114 317128 323571 324974 324138 210511 208721 258783 258289 295531 297563 4171393 4483008 6229804 6048506 1012963 1062948 287167 253247 265373 265954 293877 286101 285900 288766 205897 206347 694048 641723 1458903 1413726 440484 432985 633053 641033 784302 768349 820534 825343 863461 874569 843701 935649 1938458 2035614 1242040 1069691 695417 678709 816381 820928 862175 865474 890443 907600 1003013 1001637 4811389 5020223 40.55 72.1 1
14:36:01 2024-01-25 627093 626753 204237 199214 316609 323344 326812 322701 210511 207567 258892 258289 293413 300069 4167980 4442092 6285756 6044990 1024654 1066643 287256 252859 266003 266772 294126 286248 286539 288766 206477 205494 704501 638979 1506319 1427083 442300 435593 634437 636520 786287 772504 819950 821772 863787 881490 842471 932949 1921500 2023041 1252197 1075123 690559 678746 824567 820928 855465 865510 901293 908891 993825 1000187 4839148 5018935 40.55 72.1 1
14:36:02 2024-01-25 630748 627121 203594 199253 315179 324857 324974 322665 210806 207746 253601 257861 294737 296618 4171393 4518090 6248025 6062478 1031184 1063268 287131 253636 264966 267405 293409 287015 286101 288874 206877 205671 707485 637612 1474054 1415740 439595 437278 633053 638330 791140 769952 817546 827833 868869 874533 841254 936778 1944890 2035614 1243923 1063551 691543 682363 821061 816212 857895 874248 895713 903615 999723 1006358 4905476 5029588 40.55 72.1 1
14:36:03 2024-01-25 632787 627416 203016 199565 315148 324327 326812 323191 210658 208396 254929 259112 298998 296618 4177346 4485727 6230251 6044990 1026086 1063268 289005 253671 263820 267629 293231 286575 286575 288874 206369 206347 697034 645141 1446350 1404427 440617 438827 633053 642015 791140 769952 820138 827796 864686 874533 844934 936778 1944890 2047718 1208213 1065063 697398 683364 816381 816212 863434 872397 889178 904940 1007353 1005970 4856131 5033177 40.55 72.1 1
14:36:04 2024-01-25 634519 622276 203625 199249 317092 322328 325826 322701 210658 209048 255507 258289 294594 297491 4173931 4455777 6233788 6043353 1018654 1065049 288012 253636 264966 267370 296251 284790 286978 288766 206043 206957 691063 644946 1478121 1415740 441747 437278 636691 643381 788864 773283 820757 823299 864073 879226 846588 932874 1938384 2032235 1242040 1075888 697398 680190 819861 820928 860335 865474 895042 910303 1002561 997257 4775834 5032550 40.55 72.1 1
14:36:05 2024-01-25 636860 627160 203559 199214 317092 322781 327505 323023 210806 208687 259516 256686 292566 297455 4173931 4476626 6229804 6048506 1031614 1065550 285601 253671 265338 266736 294497 288931 286943 288766 206369 206347 694048 636249 1494042 1417757 440058 436067 636691 638784 790580 773638 816310 823299 868833 883360 838398 931547 1941142 2019569 1263711 1074858 690559 680672 821025 818529 857895 873013 897629 906876 995483 1001601 4839110 5027390 40.55 72.1 1
14:36:06 2024-01-25 634690 622245 202981 199223 316092 324784 324613 324956 210560 208361 253921 257827 294309 297210 4170954 4534668 6247585 6052840 1031425 1065550 287386 253601 264931 267182 292232 287419 286065 288766 206405 205957 707485 638067 1453782 1415740 438982 437365 633053 638330 791140 769952 818090 827796 868833 874497 839428 936703 1944890 2038009 1242040 1063416 690559 682809 821025 815561 857895 875485 895713 902255 999613 1008969 4910099 5027390 40.55 72.1 1
14:36:07 2024-01-25 632052 625497 203546 199878 316001 324784 326812 323970 210806 208361 254604 259078 295566 296093 4180081 4495810 6229804 6048506 1024858 1063193 289113 253601 263785 267593 292232 286503 286065 288766 206369 206278 697034 645408 1461896 1401723 441946 439234 633951 643344 791140 769368 823463 827759 864073 874497 843665 936740 1944890 2050623 1269469 1063416 697398 682809 816381 816175 863360 873760 889141 904940 1007317 1005970 4839110 5027390 40.55 72.1 1
14:36:08 2024-01-25 632435 627380 203590 199218 316096 322292 325791 322988 210806 209048 254820 258289 294067 297455 4173931 4442915 6220478 6033866 1018363 1063532 288097 253601 264966 267593 294162 284893 287877 288766 206369 206992 678020 644946 1465628 1414955 441315 437897 636691 641978 788864 772146 823275 822131 863461 882736 844898 932637 1926959 2032235 1263711 1075888 696902 680672 819861 819764 860335 865510 895038 909579 1002561 991647 4778421 5023805 40.55 72.1 1
14:36:09 2024-01-25 629261 628304 202954 199257 317092 322817 325756 323023 210806 208396 259443 257042 294389 297029 4167980 4489552 6229804 6052840 1028516 1066755 286217 254417 265152 266807 295061 285627 286642 288766 206369 206313 698527 636249 1473938 1419156 438806 437134 636691 638784 791140 774385 818149 820965 870137 883985 839354 932599 1942092 2019753 1279064 1072741 690559 682122 822812 818565 857895 871177 898377 903205 993861 1003091 4863071 5027390 40.55 72.1 1
14:36:10 2024-01-25 636737 627371 203559 199531 316136 324784 324974 324956 210511 208396 253566 257827 292566 297000 4173931 4543940 6243133 6052840 1031425 1065808 287095 253636 264966 267370 293231 287419 285338 288766 206841 205992 708978 637290 1465474 1413951 441001 437751 633053 638330 791140 769264 817527 828971 868833 874497 839428 936740 1944890 2038156 1269469 1063416 690559 681808 821025 816175 857895 875000 895820 899284 999650 1006358 4915992 5023805 40.55 72.1 1
14:36:11 2024-01-25 632811 622240 203585 199570 316005 324556 324649 323742 210855 208687 255001 259439 294594 295986 4177346 4502416 6229804 6043353 1024125 1063532 288861 253424 263785 267629 292990 286539 286213 288766 206369 206347 697034 645408 1447355 1404711 441946 439769 633951 641978 791140 769264 820858 827796 864686 874497 843665 936703 1944890 2050623 1269469 1063416 697894 683328 817539 816175 863397 873141 889262 901921 1007317 1005970 4856131 5026018 40.55 72.1 1
14:36:12 2024-01-25 629297 626458 203550 199214 316096 324291 325826 322009 210806 208687 255146 259078 294594 297491 4174368 4430319 6248455 6043353 1017633 1065625 288752 253212 265373 266772 294233 286101 287823 287846 206405 206244 697034 645408 1477605 1418149 442577 437002 638048 640053 786560 773833 824050 820965 863461 881163 843665 929873 1932846 2027350 1259873 1078990 695911 680672 821025 820928 857895 865753 895713 910303 1001104 991647 4797232 5018012 40.55 72.1 1
14:36:13 2024-01-25 629292 628335 202724 199878 316136 322554 325791 322760 211424 208361 259076 258254 295946 295605 4173931 4486100 6239129 6039026 1034421 1064789 287630 253636 266397 267593 293671 285895 287418 288730 206369 206209 698527 638067 1456321 1416140 439745 436657 636691 638172 791140 774385 817603 820965 868833 879262 836976 931235 1938384 2016705 1258989 1072631 690559 682122 821061 817369 857895 871251 898269 904940 996045 1003091 4860193 5020223 40.55 72.1 1
14:36:14 2024-01-25 636009 628299 202981 199257 316101 324291 324974 324956 210511 208396 259552 257434 295531 297000 4173931 4549978 6233788 6052840 1032940 1064864 287601 253636 264966 267182 294126 287419 285227 288766 206369 206032 707485 637222 1457754 1414955 441001 437670 632605 638330 791140 768140 817565 829008 868869 871605 839428 938111 1944890 2038500 1243923 1061633 690559 682122 821025 816175 857895 873760 895727 904940 999687 1006322 4915992 5029588 40.55 72.1 1
14:36:15 2024-01-25 633726 622240 203585 199570 315148 324784 324613 323023 210925 208396 255110 259654 295602 296618 4173931 4491793 6238686 6048506 1023644 1064864 289460 252859 264595 267593 292374 286539 286101 288766 206405 206853 698527 645408 1460951 1406946 441550 438649 633053 641978 791140 769264 823275 827796 864073 871605 843701 936740 1941142 2050623 1240156 1064671 697894 683328 818699 817369 862138 873141 891785 904940 1008067 1005970 4867159 5029588 40.55 72.1 1
14:36:16 2024-01-25 629932 625801 203911 199249 316096 322817 328054 322725 211220 208867 255110 259078 295531 297491 4171393 4433291 6248455 6033866 1016904 1064789 288766 253601 264966 267182 293053 285695 287859 288766 206405 206853 689570 645370 1454023 1414955 441946 437370 636691 641941 788864 774297 823275 820965 863461 880953 844898 930185 1935705 2026446 1238273 1077456 696902 680672 821025 819764 857895 869981 895038 908968 1002561 997257 4784409 5018012 40.55 72.1 1
14:36:17 2024-01-25 628821 628775 202919 199257 317048 322817 325756 322988 210806 208396 258747 257503 294309 296412 4167980 4489796 6229804 6043353 1031959 1065105 286656 254417 263785 267182 295061 284937 287154 288730 206188 206244 698527 636249 1461116 1416140 438806 437916 636691 638135 791140 772732 817603 820965 870137 883360 838164 932637 1932513 2018136 1245190 1072741 693242 682606 821061 816138 857895 872397 898269 902679 996750 1003091 4853666 5018935 40.55 72.1 1
14:36:18 2024-01-25 636728 627675 202950 199700 315183 323799 326582 324006 210218 209048 255543 257468 294345 296546 4177346 4537384 6197579 6043353 1027140 1063532 287868 253636 263749 267593 292669 286311 286714 288766 206369 207176 669194 643764 1464856 1401723 440058 439138 634159 641941 793388 768747 821007 825380 863787 872869 841206 936467 1944890 2044326 1257106 1063151 697620 683884 815767 813757 864046 873630 887842 903615 1005892 1005970 4859599 5036919 40.55 72.1 1
14:36:19 2024-01-25 636737 628294 203915 199283 317092 322292 327274 324006 210511 209013 255110 258254 293976 297455 4167980 4464714 6220478 6033866 1017628 1064789 287868 253636 264966 267218 294775 284839 286302 288766 205105 206888 678020 643562 1450827 1410943 440686 435357 636239 641941 785968 771048 825226 822936 864686 881490 843701 934669 1937007 2036563 1267550 1072741 695911 678709 818699 820928 860881 865677 894401 908891 1003984 997293 4778421 5020223 40.55 72.1 1
14:36:20 2024-01-25 631014 628784 203906 199223 317084 322853 325265 323742 210806 208396 253566 256686 294345 297563 4170954 4491942 6239129 6033559 1026313 1066657 286186 253636 265373 266549 295061 285802 286772 288766 206224 206278 698527 636249 1463602 1423190 438453 435863 636691 637877 788901 772732 818771 820965 868218 883360 839428 931973 1927033 2018136 1265631 1072760 690559 679708 823396 819764 856679 865582 900193 907635 994777 1000187 4846739 5020223 40.55 72.1 1
14:36:21 2024-01-25 631195 625395 203594 199570 316096 324857 324974 324006 210806 207781 253956 258040 295359 296820 4173931 4511720 6238233 6029213 1031425 1063556 287207 253636 264931 266995 293821 286575 285098 288766 206369 205888 710471 637157 1449604 1413951 439389 437824 633053 638330 791140 767656 818149 829008 868869 871569 839428 938504 1944890 2035614 1267550 1062659 690559 682606 821025 816175 857895 873091 895820 899284 999650 1000661 4905476 5026003 40.55 72.1 1
14:36:22 2024-01-25 632089 627176 203585 199570 315183 324327 324974 323023 210806 208396 254245 259112 294594 295570 4168542 4486063 6229347 6029175 1023392 1063257 288788 253424 263785 267629 292272 286137 286253 288779 206188 206209 688319 645601 1476328 1402393 440787 439687 633053 642888 791140 765896 820895 829008 864073 871605 843665 939744 1944890 2049170 1269469 1063416 698488 682845 816381 816175 862211 871854 888993 901279 1005892 1005970 4850201 5018821 40.55 72.1 1
14:36:23 2024-01-25 629028 622204 203590 199249 316136 323344 325791 321070 210806 208734 254641 258323 294594 297527 4167980 4414126 6248455 6024834 1016904 1071391 288310 253247 264966 266772 293714 284826 287418 287441 206224 206244 682434 645408 1447669 1414097 441495 437024 636611 640506 787711 772651 820522 821030 862239 880541 843701 927468 1935631 2025912 1257954 1078222 695911 680672 819861 819764 857895 865510 895713 908968 1002561 991647 4787827 5010857 40.55 72.1 1
14:36:24 2024-01-25 630043 625796 202910 199883 316614 322328 325528 321651 210806 208769 255543 257503 295531 295677 4161582 4460229 6229804 6024956 1031959 1065550 287023 254311 263714 266807 293671 284826 286978 288770 206043 206209 698527 636249 1455897 1413951 437160 437820 636691 640147 791140 772651 815456 823114 870753 883360 838201 931547 1938458 2019716 1248888 1071215 692530 682606 822812 816175 856679 871781 899076 904940 996045 1003091 4853051 5020223 40.55 72.1 1
14:36:25 2024-01-25 635829 625796 202981 199292 316092 323571 324974 324992 210218 208408 259113 257255 293861 296412 4161582 4546745 6220478 6037834 1032940 1065550 286338 253566 263785 266772 293053 286575 285191 288766 206224 206209 707485 637157 1457143 1410943 438818 437783 633053 639238 792263 765319 817272 830356 868869 874461 839428 938815 1946750 2038537 1267550 1061903 692036 679849 819861 816175 859724 873013 895713 904296 999650 1006358 4910099 5027390 40.55 72.1 1
14:36:26 2024-01-25 632573 622236 203630 199253 315144 324821 326812 322665 210806 208769 258747 259473 294701 297036 4162040 4485951 6229804 6029175 1021289 1065550 288824 254675 264966 267218 292232 286575 286101 288766 206224 206209 698527 646523 1450505 1408943 442435 439115 634400 641941 791140 765933 822929 830356 862239 874497 846170 938111 1942598 2050623 1238273 1065063 697894 681845 818699 817985 859627 871781 894401 904940 1005892 1003127 4839148 5020223 40.55 72.1 1
14:36:27 2024-01-25 630187 622240 203906 199253 316101 322853 325862 322045 210806 208431 254281 258323 293413 296829 4162040 4420787 6244892 6011946 1018363 1063268 288752 255398 265373 266807 293714 286137 287077 288500 206877 206209 697034 644946 1450505 1420163 442163 437333 638501 638172 786597 773748 822651 820928 864686 882194 843665 928825 1932883 2028862 1238273 1078990 694013 680672 822812 820928 856679 865596 895452 904604 999650 1000187 4802310 5004469 40.55 72.1 1
14:36:28 2024-01-25 627457 625792 203592 199249 315681 323835 325265 322045 211607 208036 255146 258075 294594 296374 4162040 4488032 6229804 6029175 1036647 1063532 286987 253531 264560 267593 292259 286141 286978 287594 206732 206209 700020 639892 1459135 1414097 440686 439705 636691 638784 793388 770428 818784 825642 866341 874244 839464 934945 1942129 2032235 1265631 1069691 692036 685104 823396 811422 855465 874866 897088 899655 993897 1003127 4883525 5018821 40.55 72.1 1
14:36:29 2024-01-25 631158 622208 202981 199253 315996 323835 324974 323023 210658 208361 254566 259112 293413 296762 4167980 4489552 6220478 6029175 1024162 1062775 288680 255398 263749 267593 292374 285811 286141 288766 206079 206244 697034 645141 1450458 1401723 440521 439028 634383 641941 791140 765933 821119 827649 864073 874497 843701 936740 1938124 2044819 1269469 1063416 696902 684473 816381 816175 863434 871781 889141 904777 1007390 1005258 4850201 5015925 40.55 72.1 1
14:36:30 2024-01-25 627512 625574 203590 199314 315183 322853 325791 321034 211424 208396 254245 258358 294181 297491 4162040 4414382 6239129 6011936 1015448 1063532 288129 255037 264560 266772 293093 284826 287693 287985 205854 206244 705992 645601 1462629 1415136 441246 437319 638464 641450 787711 772651 820757 822511 863461 884719 843701 928825 1935631 2027350 1186492 1077456 695911 680672 820479 820346 857895 865546 895713 906615 1001141 991647 4784409 5010857 40.55 72.1 1
14:36:31 2024-01-25 627453 627196 202308 199257 316136 322328 325791 323059 210806 208396 258747 258000 292600 295677 4158615 4485116 6229804 6020571 1029539 1064103 286786 254347 266214 267218 294198 284826 287261 288766 206444 206244 700020 637612 1470936 1414955 437506 438512 638464 640053 792263 772651 815730 823151 871406 880541 837013 931547 1942129 2017315 1274056 1071978 693518 679885 823396 817369 856679 872397 898288 906230 996750 1001674 4860193 5012793 40.55 72.1 1
14:36:32 2024-01-25 636737 627003 202990 199875 315659 322495 324974 324992 210218 208326 259149 257290 295323 296582 4162040 4546745 6211153 6037834 1030563 1064864 286548 253566 266591 267218 293093 286575 285263 288766 206180 206244 707112 637290 1460430 1410943 439165 437633 632844 639238 792263 765319 815767 830081 870137 871605 839428 938111 1946273 2041429 1243923 1060082 690559 679885 819861 816175 859019 873013 895713 904940 1001141 1006394 4906594 5020223 40.55 72.1 1
14:36:33 2024-01-25 632886 622276 203906 199661 316005 324556 324974 324006 210806 208361 258747 259473 294181 297036 4162040 4489768 6229804 6029213 1017628 1063343 288996 254495 267532 267441 292090 286137 286137 288766 206470 206244 698527 646797 1443780 1408943 441808 438823 632870 641978 790020 765896 820794 830081 863461 871605 844934 936740 1940713 2049170 1259873 1065432 697894 681845 818699 817985 860918 871781 893091 906914 1005928 1003127 4839374 5013069 40.55 72.1 1
14:36:34 2024-01-25 629297 622236 203630 199387 315188 322853 325826 322045 210806 208431 254245 258323 294701 297491 4158615 4420936 6229804 6011908 1014724 1061638 288274 255215 266969 266736 293053 284790 287859 288730 206470 206278 679492 645408 1466631 1413951 441145 437724 638464 641905 787675 772615 823463 823374 864073 883360 843665 930110 1938458 2028789 1261792 1075888 696902 681638 819861 820346 859724 865510 895675 911604 1002561 999801 4778421 5008356 40.55 72.1 1
14:36:35 2024-01-25 627508 622240 202910 199844 316066 322781 327505 322462 210806 208326 255470 258000 294594 295154 4161582 4479306 6238233 6024796 1030930 1063231 286952 255722 265163 267370 293231 284755 287122 287846 206082 206175 698527 639892 1452284 1414955 437779 437477 638464 640147 792825 772615 813882 823114 871186 882113 836939 932912 1938384 2023041 1271388 1071215 693518 681808 823396 813757 855465 873086 898377 901921 996189 1002346 4881826 5018542 40.55 72.1 1
14:36:36 2024-01-25 636465 622204 202875 199566 316005 323763 324974 323706 210511 209048 254245 258000 294594 295398 4167980 4546228 6183177 6029175 1024848 1063532 286987 253531 266025 267370 292571 284826 286360 288766 205757 207032 686584 641723 1448909 1401723 437815 439494 634740 642888 793388 767804 818710 827759 866995 872905 841852 940522 1947656 2044326 1260873 1064671 695911 682845 815730 813757 863397 874248 889104 904903 1005144 1005970 4864080 5027114 40.55 72.2 1
14:36:37 2024-01-25 636011 625112 202985 199387 317088 322710 324974 324727 210183 208687 255110 258185 294594 297000 4167980 4484072 6220478 6029175 1010239 1063494 287391 255759 266969 265989 293877 285659 285896 288766 205721 206244 695541 641723 1452304 1410943 440447 436479 634703 642888 786398 768176 821119 825380 864465 879552 843031 935612 1938384 2036563 1242040 1071215 695911 678709 817539 822678 862175 865402 889736 910221 1005409 999444 4801531 5023528 40.55 72.1 1
14:36:38 2024-01-25 629297 626448 203880 199283 316601 322495 326812 323970 210806 208326 254134 258220 293449 297563 4170954 4469872 6266289 6029175 1021198 1065049 286624 253531 267949 266549 294238 285761 286539 288766 206118 205888 710471 637747 1457633 1424201 440135 437010 636129 638293 787081 770391 818090 822936 867143 882113 841852 932912 1926959 2023041 1263711 1075086 690559 678709 824567 820928 854822 865546 899039 910228 994777 1000150 4844260 5017735 40.55 72.1 1
14:36:39 2024-01-25 628821 625796 202981 198975 316005 324857 324974 323023 210806 207712 259185 258000 294594 296403 4176650 4511720 6238233 6037834 1030563 1065550 286987 253566 266969 266772 292339 286575 285365 288526 206735 206032 707485 637747 1470954 1413951 439787 438558 633745 639089 792825 768683 816310 830185 869534 874497 839428 936703 1946273 2038009 1242040 1063416 690559 681808 821025 815524 857895 874325 895820 901921 999650 1009006 4910099 5027390 40.55 72.1 1
14:36:40 2024-01-25 631787 622204 202981 199940 316005 323799 326812 323023 210658 208396 254604 259078 294594 295570 4170954 4483008 6220478 6029138 1021123 1063532 288788 255361 266591 267593 292095 286338 286213 288766 206434 206244 698714 645408 1450088 1401723 441145 437170 634197 641831 791140 767523 821119 829913 865269 874497 843701 938073 1947656 2049170 1267550 1063416 697894 682845 817539 817332 862138 871854 889898 903886 1007317 1005258 4851186 5018821 40.55 72.1 1
14:36:41 2024-01-25 628942 622204 203585 199592 315880 323535 325791 321034 210806 208361 255001 258323 294594 297455 4164552 4417402 6248455 6024834 1015449 1064864 288716 255398 267685 266630 293093 285699 287895 287846 206470 206244 698527 645408 1458179 1418982 441808 437628 636691 642885 786524 773711 823463 820693 863351 881822 843665 931516 1935631 2028936 1236390 1078990 694508 680672 821061 820346 857895 865510 895713 908854 999687 991647 4793808 5014433 40.55 72.1 1
14:36:42 2024-01-25 629297 625796 202954 200604 315840 322781 325756 322498 210658 208181 255543 258254 295946 295398 4167980 4479567 6229804 6037796 1032435 1063231 287427 256157 265800 267486 293671 284826 287859 288563 206470 206209 698527 641265 1452606 1416967 437852 437370 636691 641058 793388 772615 815113 824138 870570 880868 838795 932949 1943981 2025912 1261792 1071215 693518 682845 823396 814947 856679 874248 899551 904940 995268 1003127 4856525 5023528 40.55 72.1 2
14:36:43 2024-01-25 636732 627180 202777 199561 315179 322459 324974 324462 209597 209048 255110 257468 294309 296028 4170954 4546228 6188726 6029175 1024848 1062019 287692 253566 266214 267450 293231 285900 286240 288766 205938 207176 656435 643102 1470283 1401723 437852 437513 634400 643801 793351 765896 819950 827796 865692 874424 843648 938472 1947656 2044326 1260873 1063151 695911 682809 816467 813757 864046 873091 888917 901279 1002977 1005970 4840802 5018542 40.55 72.1 2
14:36:44 2024-01-25 632677 622208 202985 199218 316101 321542 327274 322988 210218 208721 254245 260028 294181 296259 4158615 4427199 6211153 6011908 1016175 1060471 286987 256870 266780 266630 295419 284555 287014 288766 205754 206244 673607 644946 1453853 1410943 440484 437278 636691 643801 788828 770355 822876 820965 864039 874280 843701 930185 1932883 2029320 1240156 1075086 695911 679708 820442 820346 860335 865474 894364 908856 1002561 998240 4769016 5014433 40.55 72.1 2
14:36:45 2024-01-25 631014 625801 202946 198911 316868 322292 326812 322498 210511 207746 255110 256439 294594 296546 4158615 4477229 6224800 6020533 1029502 1060724 286889 254099 265800 266665 294162 284902 286777 288323 206079 207350 688319 636212 1456460 1414955 437469 437897 636691 641477 792788 772615 814497 820965 872084 882816 838164 932912 1935297 2020139 1252586 1072519 694508 682845 825703 819764 857895 874866 899715 909579 1002290 1007395 4867045 5046148 40.55 72.1 2
14:36:46 2024-01-25 638418 631277 205196 201202 320473 328191 328826 327888 214991 210758 256776 261063 297021 300372 4211226 4581030 6289636 6124678 1050792 1083726 292735 260079 274493 274447 302908 296149 295906 297780 210878 212639 711857 653021 1504175 1438603 448796 446721 650467 656600 819884 797895 842167 849006 897381 911314 864557 962981 2001773 2089680 1298255 1106099 717512 705176 859497 855341 889641 901529 936805 946332 1037827 1042146 4982771 5186829 40.55 72.1 2
14:36:47 2024-01-25 653341 649173 210341 207215 334719 342257 349751 345543 219570 217320 270626 274825 310024 314194 4317826 4581030 6518891 6321355 1075452 1138136 306492 270662 288446 287116 320794 312369 311640 315482 218514 220966 710394 677744 1566630 1475483 466782 459049 671950 681578 847504 820946 875129 884729 920277 928543 890857 1000363 2089787 2188530 1311722 1128694 741402 731531 885564 878115 918445 937970 963733 970181 1065370 1069774 5102430 5322507 40.55 72.1 2
14:36:48 2024-01-25 674391 673469 219282 211891 347657 355500 363980 360938 223753 223893 279174 284007 320811 323176 4427052 4760611 6654032 6498711 1141762 1179603 311720 276225 296870 297593 330670 323756 323669 324748 224188 223482 719995 685939 1552879 1507787 472061 468782 684103 687257 860304 839662 885098 888022 930361 948422 902297 997442 2123833 2225305 1327965 1147344 755298 735835 892249 897231 934511 937547 962361 979506 1088132 1088246 5267510 5408058 40.55 72.1 2
14:36:49 2024-01-25 691904 686123 214949 213823 352019 359634 372661 369916 228813 224907 284125 289079 325158 329513 4511678 4840659 6810689 6603100 1151100 1204105 315012 279410 301955 303137 336476 330145 325796 329742 225670 226335 731656 698318 1547298 1506347 473405 472659 685705 691840 865918 838196 883173 894452 930081 937628 898604 998227 2154712 2240847 1306202 1150067 752390 738507 901443 897231 926276 937655 967445 978075 1082160 1079104 5246784 5458812 40.55 72.1 2
14:36:50 2024-01-25 698675 694769 214953 213224 353334 360767 374315 373212 229294 226374 285904 292592 327160 329350 4545473 4933686 6886149 6621965 1169129 1221194 315571 278745 301247 304205 340779 330145 330388 331368 225670 227320 721650 700319 1555701 1525909 474754 469141 682790 689806 857194 832133 881180 889285 919849 928579 892102 994745 2160923 2268507 1306202 1138019 748642 740892 894821 885467 924401 937655 960953 967994 1068432 1075895 5276652 5474179 40.55 72.1 2
14:36:51 2024-01-25 704256 701880 214884 211708 352311 360477 377702 372025 228973 226409 286781 294799 328185 330853 4580056 4930462 6828519 6659695 1192274 1226683 310953 278069 301827 302995 340779 330086 327274 329778 225035 225799 728451 692361 1576242 1540022 474079 465935 677931 682136 848707 830166 871944 874415 908041 924912 882945 975216 2152778 2277727 1285865 1136399 750245 735401 880748 880423 922435 932339 939549 955253 1068299 1069963 5357737 5491530 40.55 72.0 2
14:36:52 2024-01-25 713398 704412 214406 210530 352019 360259 377400 371504 228299 225447 286781 291728 328911 330214 4604302 4910430 6880390 6696780 1189774 1231389 309980 275873 302028 302819 338690 329354 327559 330634 224367 224520 731270 692361 1572950 1530530 470122 465607 671625 674672 848707 827778 860871 867064 907361 918198 870194 964521 2151650 2256084 1313607 1150067 746511 729428 883055 882260 913215 919556 942340 955682 1061494 1057787 5323665 5533842 40.55 72.0 2
14:36:53 2024-01-25 714540 710191 219246 211189 353856 360875 378587 376658 228973 226339 287706 294159 331426 334221 4656710 5026824 7037488 6764336 1188889 1247777 315679 278069 304139 306856 342365 333406 329791 333094 225670 226758 735498 706740 1587569 1529716 472061 468818 676703 684561 851758 825398 862672 873728 908041 917141 869862 974446 2176372 2257155 1309899 1147344 745514 733716 889197 885730 911920 927555 950236 957960 1059225 1063819 5337682 5593684 40.55 72.0 2
14:36:54 2024-01-25 717631 716411 216288 213316 357393 365119 386110 380959 230905 229024 293484 297322 334437 340506 4701623 5111696 7069089 6809325 1203050 1266809 316140 279799 308325 306428 346522 339547 333812 336111 227418 230500 745949 711814 1620716 1552544 476744 474026 679855 689843 859756 829894 867746 879346 911204 918474 875649 981672 2201021 2289662 1425108 1158319 750108 740709 897217 894053 919170 933931 955313 965048 1072956 1069811 5444305 5670848 40.55 72.0 2
14:36:55 2024-01-25 733085 725023 219377 215074 366204 371728 392002 387655 232049 231314 295185 303142 340723 341200 4773229 5161461 7143692 6912228 1238366 1282002 320544 284888 309617 312193 351898 342492 337375 339715 231772 231318 752410 712588 1610626 1567682 478922 476908 690539 693807 864691 842503 877071 881676 914542 928579 885564 976716 2224249 2331392 1341855 1165995 767481 749159 899994 903266 933640 937583 954381 967348 1091328 1088246 5549676 5707701 40.55 72.0 2
14:36:56 2024-01-25 739941 736495 222944 219425 367543 376360 396759 392878 234575 232831 301266 303981 343766 350730 4839370 5218859 7218295 6972020 1245966 1303214 324894 288761 314501 313735 356516 348221 342343 345168 234684 235742 763102 729632 1608547 1575783 484052 480608 692010 703254 875125 846165 879928 893456 923684 928349 888175 991724 2247750 2343126 1403590 1181277 767804 755293 917160 913127 931654 947743 968860 978809 1094516 1088246 5571015 5811914 40.55 71.9 2
14:36:57 2024-01-25 755270 747408 224438 222568 374290 382591 403872 399805 237762 234330 303709 309825 350912 354386 4896093 5252527 7233386 7076258 1272247 1322632 331946 291374 318480 320063 360911 350337 347617 351294 236147 240233 767390 733423 1620941 1595070 489163 483477 698216 710279 881791 852901 889188 900634 930361 936655 896691 1004086 2274990 2366566 1404190 1187157 774487 765585 924410 916984 942312 957529 976781 983070 1102184 1097602 5666643 5857958 40.55 71.9 2
14:36:58 2024-01-25 778579 754835 227729 223693 378387 386573 409258 405790 239185 237279 309433 311698 354702 359440 4952365 5307144 7327193 7153288 1283428 1332111 334419 296865 322174 322913 367008 355716 351308 354579 240481 241726 778825 744948 1641743 1600016 491251 486810 706396 714235 892272 862032 894447 906514 938237 945745 898984 1006044 2300010 2404648 1435277 1206731 787733 770387 931701 930208 951637 966060 981457 995945 1115183 1114397 5758787 5923520 40.55 71.9 2
14:36:59 2024-01-25 770235 764896 231363 226483 381556 393023 415002 412437 242034 241091 311627 315512 359132 365639 5014161 5443369 7554009 7253827 1307747 1355725 338273 299232 327219 327923 369296 359289 356494 358381 243432 245271 798748 741233 1656041 1639114 496897 489672 715563 719499 891941 873783 904749 908300 941086 956185 912502 1010883 2327554 2436762 1426833 1198248 793549 783841 941017 931456 959277 979912 992853 997368 1116048 1121599 5764554 5989125 40.55 71.9 2
14:37:00 2024-01-25 785574 773794 234045 230646 388078 396894 420716 417078 243804 242206 315550 321098 364693 368683 5074289 5442901 7526033 7297019 1299376 1368863 342676 302430 328333 332958 372853 364869 360273 362591 245426 248352 794690 748712 1689738 1640277 498383 496722 719670 722330 905954 882940 906343 913164 947679 963926 919463 1015637 2351148 2478373 1474338 1214507 807053 790579 943110 940787 972188 982791 989399 1004640 1127962 1135562 5852738 6029199 40.55 71.9 2
14:37:01 2024-01-25 783859 775400 236415 236644 395445 402436 423872 421366 247242 244486 319236 326008 366799 369456 5117530 5443118 7534251 7381427 1331204 1386371 346651 306789 332910 332685 378939 366841 363443 365393 248756 250475 810271 764345 1670761 1631963 499800 498737 721587 730792 911045 887962 912488 923610 955799 969393 915710 1019705 2359766 2476154 1434509 1227772 810634 791287 950969 952708 977754 982724 995152 1007370 1138816 1144717 5895811 6090810 40.55 72.0 2
14:37:02 2024-01-25 787340 788356 239299 234039 399339 403305 427685 428656 247367 246828 320575 328017 371245 378464 5170073 5490934 7592796 7423023 1341438 1399800 350365 310017 338596 337495 381621 372747 365371 369889 250900 253541 815988 761469 1723915 1662668 505162 502286 731965 734959 920412 893666 918254 922236 959342 975081 926382 1020155 2385206 2517445 1542509 1231273 818766 804139 955554 952708 977754 997384 1007342 1010851 1140431 1146486 5921174 6148449 40.55 71.9 2
14:37:03 2024-01-25 806559 796953 241002 237424 400781 411863 432894 429062 250931 249125 324600 329915 377719 376924 5209190 5651677 7812811 7540866 1366130 1415094 351776 313337 339315 341946 386681 375356 369614 374053 256305 255213 817063 774267 1753511 1681000 509872 503807 738073 742714 918514 894706 931696 936246 957982 973016 930929 1035528 2407340 2513986 1459457 1245483 816155 801716 971335 965629 984141 999045 1007617 1026133 1155502 1153055 5996858 6190727 40.55 71.9 2
14:37:04 2024-01-25 805987 804972 243609 239304 408403 413502 440247 433075 252086 250769 328541 333541 378984 385051 5267483 5639341 7749843 7548845 1367750 1428828 355254 314082 342357 342911 387772 378258 373802 375216 255943 259354 832098 776529 1726083 1683660 509223 507427 740209 741626 929047 906311 928981 931604 965143 983495 934313 1032222 2420552 2556282 1468145 1248145 829258 811399 967856 965629 989781 1009368 1016943 1020160 1152928 1158027 6019953 6260771 40.55 72.0 2
14:37:05 2024-01-25 819856 813273 244394 242185 408679 421005 440261 438335 255021 251608 329452 336602 384650 386548 5301188 5755561 7946398 7668969 1409842 1443816 356467 315798 346609 343541 390890 382413 376322 378758 257176 259940 828853 785881 1767320 1697156 513753 510464 743067 749284 936256 906496 929597 940824 972215 983495 931627 1038484 2428098 2554324 1461376 1263169 832810 811685 973407 972968 1000447 1009368 1013218 1024635 1161324 1165494 6012654 6284546 40.55 72.0 2
14:37:06 2024-01-25 827925 816418 246735 243060 411200 420532 445523 442061 256055 252381 333000 338674 385389 390299 5352673 5782267 8002739 7706661 1412478 1452078 360136 319523 347455 346134 395382 384620 378880 378903 259238 261822 837897 792643 1730891 1704771 516053 509311 744120 756107 940239 906586 933024 945900 974006 982661 935343 1040318 2444892 2565476 1476729 1263169 835189 818579 976377 974860 1002566 1009729 1021301 1029099 1164633 1167284 6076941 6312051 40.55 72.0 2
14:37:07 2024-01-25 835082 824889 248259 244968 415007 423719 448892 445274 258908 255075 336413 342023 389597 390741 5401924 5845561 8035918 7750983 1408507 1463402 363229 322718 349713 349769 400058 387577 378808 381931 261653 263430 831333 798645 1746111 1704005 513409 512728 747330 750781 944924 917002 935020 940824 975624 992598 937997 1040708 2457642 2598580 1469053 1264967 839975 823496 984771 976207 999027 1018385 1029197 1034647 1160500 1167143 6151008 6375494 40.55 72.0 2
14:37:08 2024-01-25 840060 831590 251243 246792 418540 426043 455817 448092 258091 256181 339407 341426 391800 398032 5438438 5871192 7994359 7767656 1399181 1472900 365416 322669 349254 351124 400058 387380 381344 384297 264510 264238 842607 792643 1777359 1728096 515211 512273 754370 756305 940907 922093 945039 943499 972179 991160 946359 1047929 2476187 2596737 1486324 1274011 839765 825320 992644 986813 1000174 1009693 1028464 1043203 1177968 1177973 6196375 6417133 40.55 72.0 2
14:37:09 2024-01-25 839188 835984 251868 248008 421093 430500 458879 453648 258297 258809 339648 344837 394634 399622 5458491 5890468 8080579 7840985 1427978 1482013 366551 324816 349254 352249 402739 389716 383125 384838 265823 267129 847434 806607 1750753 1733014 519398 513362 752234 762705 948779 917044 940933 954778 981103 991160 940810 1047929 2483241 2607521 1490163 1279845 848194 830295 988673 986739 1013302 1024235 1028620 1041116 1178042 1175894 6197272 6443578 40.55 72.0 2
14:37:10 2024-01-25 850526 843660 254309 250008 423284 432768 458879 451003 260850 258845 339317 346980 396470 400470 5496331 5921098 8113533 7859742 1432063 1490121 369319 324816 354075 354370 402774 393291 383125 390111 265165 267352 846250 799786 1783534 1742860 519304 512190 758162 760689 944680 924988 948545 950044 974321 991196 951609 1059239 2506782 2618924 1495920 1287964 843588 827589 998327 993137 1009706 1015246 1031567 1044709 1181112 1182173 6254339 6462073 40.55 72.0 2
14:37:12 2024-01-25 848754 845661 253877 250035 427771 437706 459099 457924 261506 261478 340105 349287 402835 402392 5549859 5992615 8206787 7925393 1443668 1500439 369984 325602 355437 354122 404586 396797 386623 390662 265351 270711 865741 808037 1792446 1747816 520877 518365 762991 764383 951670 929602 949092 950232 979829 1002212 950292 1045922 2501839 2633565 1540058 1274011 846378 836930 999073 991026 1005414 1021341 1038549 1043227 1180588 1172830 6349147 6499850 40.55 72.0 2
14:37:13 2024-01-25 852414 853089 255513 251489 428986 436629 465405 457146 261541 260734 342206 348337 401298 405367 5570040 5973351 8168965 7953530 1451939 1502104 369984 329792 354075 356007 408853 396797 387533 389857 267032 270675 858197 816167 1778174 1752791 522734 517844 758664 769887 955540 924332 943692 953692 984095 994002 940810 1049331 2508698 2628084 1501677 1290899 855166 834524 992644 991100 1014634 1026266 1030958 1036972 1180675 1187127 6325068 6527194 40.55 72.0 2
14:37:14 2024-01-25 869428 856638 255513 250912 428986 439911 467385 458507 263181 260593 345332 349778 403740 408763 5585713 6000454 8230211 7982519 1448524 1517627 372040 329221 357745 358301 405763 398232 391745 393433 268339 269633 849654 809192 1794888 1772122 524442 517524 763022 769961 952152 926266 950283 955081 979921 988328 944901 1057188 2522549 2637304 1505313 1308670 853947 832055 996203 1000911 1016797 1018634 1026231 1041701 1187241 1190491 6283308 6574880 40.55 72.0 2
14:37:15 2024-01-25 872172 861651 256660 253226 430320 441159 466063 462691 264798 260810 346737 350464 406092 407278 5623620 6046655 8246730 7999105 1441482 1518958 373243 330630 358636 360070 410590 399627 391191 390819 269761 273433 864587 811508 1838437 1779740 525186 518853 765770 769635 950127 926207 954391 957595 975661 991196 946245 1057188 2527936 2628084 1497839 1302163 853947 836930 1000493 1002331 1017519 1024759 1029197 1042480 1189513 1188807 6331043 6593638 40.55 72.0 2
14:37:16 2024-01-25 878947 863846 258282 254035 431708 440014 467864 466742 264833 261026 348815 352001 406020 408326 5659881 6081333 8304513 8047040 1444698 1523219 375346 331632 358653 360938 409527 400867 392335 391403 270404 271353 853882 813833 1815468 1784801 525223 518365 765770 770217 951670 928909 954391 953692 976395 991196 944510 1057188 2531821 2637304 1501677 1305876 855166 838749 1001205 1005289 1017519 1018742 1029197 1041664 1194093 1188807 6354014 6621774 40.55 72.0 2
14:37:17 2024-01-25 881171 870245 258466 255180 432768 443321 469375 468729 265505 261721 349695 352465 406955 407769 5674527 6110986 8289764 8075453 1462372 1530867 372127 331668 357857 360938 410590 399945 392038 394378 270702 272183 866016 816263 1806671 1779445 525223 519672 763563 770217 953848 928909 947471 955758 979921 982697 940810 1054104 2534890 2663443 1492082 1315201 858840 836930 998327 1000359 1017519 1027548 1026194 1043056 1186400 1194818 6366418 6641059 40.55 72.0 2
14:37:18 2024-01-25 882299 873857 259372 255217 435561 446386 468868 466559 266776 262629 350412 354764 409600 413126 5712042 6130084 8334263 8122347 1477009 1538570 373505 332675 359010 361027 411075 400954 392038 395283 270739 271768 878496 823292 1836665 1784801 523662 516830 762482 769961 959075 928214 946124 957867 980652 990368 938736 1051078 2539364 2664963 1501677 1313330 858416 838426 1001160 1002177 1023322 1028856 1026082 1040563 1187315 1189444 6452213 6668985 40.55 72.0 2
14:37:19 2024-01-25 889549 877924 261450 255606 435575 447091 475865 467459 270470 263807 349026 354197 408990 415306 5740178 6163599 8401908 8159344 1488577 1544540 374328 333528 360384 360938 414193 403325 395297 396822 272387 274728 872697 830373 1834893 1778079 524974 521784 761402 769961 963442 933978 945039 950044 984206 991710 945011 1046522 2555103 2697268 1499758 1303966 861301 845930 1006202 996069 1013914 1029933 1041026 1043928 1175466 1183628 6489903 6698172 40.55 72.0 2
14:37:20 2024-01-25 881538 881841 261901 255676 437527 446858 474947 467495 265197 265161 348781 357728 412113 414452 5761233 6221083 8467898 8194558 1487305 1549306 377220 333758 363409 361027 412957 403685 393213 399175 272270 273888 876022 824192 1861642 1792317 521990 518074 769002 769813 958263 935504 951525 952671 977015 992416 948940 1050829 2557149 2682523 1542482 1312408 853947 839345 1009753 1006067 1014634 1021341 1032138 1047621 1191256 1188807 6499489 6724940 40.55 72.0 2
14:37:22 2024-01-25 891904 879172 261896 257295 438102 449494 476539 472429 265197 264349 351496 356975 412703 413433 5796451 6231593 8445307 8216134 1497996 1553980 376654 333794 360384 362724 417931 403391 396696 396569 275173 274622 857369 835140 1812963 1799153 527227 519319 764647 774745 963442 930653 946441 956817 981347 993300 937370 1046708 2550366 2674183 1513191 1309603 862710 843692 999073 998939 1017519 1030457 1032500 1036972 1181258 1185106 6536615 6734319 40.55 72.0 2
14:37:23 2024-01-25 890457 889130 261159 258368 439283 445697 475688 469030 266847 263909 352297 358121 413320 414416 5811061 6275786 8561152 8277251 1504282 1558171 378817 333649 364288 363493 414777 407751 394392 396894 273040 276238 887864 833945 1834308 1803293 522884 521415 769002 767776 957986 937438 948894 947279 972215 991196 942889 1044035 2565105 2678096 1515111 1311462 856389 842425 1009753 1000911 1008273 1021341 1031402 1044821 1182639 1181956 6509042 6759903 40.55 72.0 2
14:37:24 2024-01-25 894812 889760 260974 256468 438938 450979 476995 473163 265231 266011 350436 356975 415106 414416 5833966 6296203 8493654 8286770 1500139 1562224 376475 333794 360492 364360 417341 405745 396097 396930 274395 273888 876827 834542 1836502 1807400 523662 516830 761402 770217 959075 928214 945039 955081 975697 982697 935641 1040253 2559639 2688806 1532701 1318955 861480 839345 1000493 998939 1017519 1024256 1025463 1035496 1182699 1188162 6593691 6790591 40.55 72.0 2
14:37:25 2024-01-25 898358 892441 260721 258957 439319 446908 477137 473577 268988 266430 351316 361015 415070 417976 5867396 6323367 8612291 8309921 1501723 1566367 378925 333830 364805 363233 414921 404123 395647 400870 273813 275606 876022 830373 1841718 1807400 522459 516866 765770 767776 953848 931585 947197 949333 969356 982661 940847 1044816 2568160 2691219 1513191 1317100 853947 839345 1008319 1003116 1013195 1019898 1026268 1041799 1188121 1183664 6569692 6830866 40.55 72.0 2
14:37:26 2024-01-25 906914 894563 262458 258809 441205 452371 477737 478588 266847 265754 354166 357088 413772 417562 5880859 6315128 8587785 8310656 1514669 1571162 376690 334380 363116 364768 418817 404693 396907 399739 273620 277337 878496 839805 1845778 1803293 522921 521046 760823 769414 962075 934234 938185 947315 975661 991196 934313 1034717 2564495 2711063 1522919 1313330 860866 844090 1003342 994657 1009706 1030129 1033045 1037953 1171294 1179519 6612188 6823236 40.55 72.0 2
14:37:27 2024-01-25 900648 899924 262506 258084 441214 449205 481446 476218 266709 266011 351533 358121 413483 417495 5895806 6393661 8635755 8337781 1500139 1570890 376654 335718 362640 364069 417341 405184 396871 399739 274201 275606 874592 835140 1866535 1820492 522921 513887 763563 769961 957986 928251 941641 950044 972215 979264 929573 1038775 2573859 2687570 1528788 1330203 863325 839308 999746 1001782 1016191 1025686 1019845 1030898 1181398 1184247 6631430 6840253 40.55 72.0 2
14:37:28 2024-01-25 909950 900207 263269 258948 438795 449702 481409 475884 266847 265789 354416 358656 414132 420342 5925297 6385056 8691707 8378971 1510350 1575633 378622 333830 364253 362181 417341 405335 395647 400304 273040 276258 876022 834425 1873984 1816620 521174 516830 765770 765599 951670 935452 946875 944276 967115 986978 935567 1034383 2574250 2691538 1542482 1311462 853947 844127 1004056 998939 1002566 1018804 1026082 1036972 1180680 1174561 6603097 6870096 40.55 72.0 2
14:37:30 2024-01-25 910303 899915 262598 258699 439283 450760 477918 476483 265818 266420 353666 357053 415655 418785 5929542 6398337 8648067 8377062 1518853 1577003 376089 335718 362568 364511 419113 404729 396907 399175 274358 276821 875597 846444 1836754 1812288 522734 518219 759118 765415 959628 930888 935020 943499 971945 986191 925067 1026166 2560837 2707219 1552378 1313330 858416 843058 996203 990326 1005414 1018346 1024696 1029099 1168049 1176441 6678592 6874999 40.55 72.0 2
14:37:31 2024-01-25 906380 902897 262393 258124 441935 448101 481786 477634 266038 266047 351569 358121 414097 418121 5951641 6388863 8645080 8394053 1520703 1583148 376403 333685 360384 363962 419077 405649 396025 398713 274589 274500 879607 842211 1840929 1825473 522362 512947 758701 765599 955914 922329 935687 947279 965862 974901 923754 1032222 2567086 2693864 1524876 1322642 858416 838155 994791 996106 1011723 1021341 1015421 1026170 1173897 1176296 6678828 6884378 40.55 72.0 2
14:37:32 2024-01-25 910299 908101 260756 258957 442016 449702 480730 474211 266916 264878 351605 360052 415364 419414 5975494 6421596 8703903 8414134 1519117 1581524 378997 333758 360204 365037 418521 405407 393213 396858 275368 275464 888646 838606 1852928 1834938 521248 512983 763563 767231 946764 922365 940301 943499 957429 973016 924827 1030930 2568911 2670423 1534301 1325033 851514 836337 998364 996106 1005414 1011510 1010948 1029099 1175853 1173268 6602640 6872836 40.55 72.0 2
14:37:33 2024-01-25 919179 908096 261005 258881 441786 450832 477918 474539 266662 265161 351352 359604 419227 422619 5995163 6468568 8725316 8435203 1530225 1583900 378356 333180 360492 360487 418521 405371 393802 396858 272655 276065 902967 839805 1874458 1824545 519029 513851 760863 760148 948779 928909 934119 934265 957982 973683 925067 1022843 2568911 2687746 1536613 1305876 849090 839073 998364 990326 994782 1010795 1019845 1028366 1171368 1163776 6650106 6925633 40.55 72.0 2
14:37:34 2024-01-25 920079 910233 262501 257540 439176 452260 482283 478588 267480 266429 351424 358735 415655 419451 6002783 6449407 8713281 8498486 1527872 1585061 373803 333758 360528 360522 418226 402951 396241 396894 272270 275184 897094 845605 1887806 1816620 519398 513779 753692 761049 950127 923676 926188 933996 963084 975770 913224 1016840 2559011 2701843 1522919 1311462 855166 839345 989087 986186 996194 1015595 1013940 1019088 1164182 1167006 6702908 6931272 40.55 72.0 2
14:37:35 2024-01-25 910303 909187 261000 257042 441656 448773 482126 476483 265197 265568 351424 357871 414062 418785 5990463 6481013 8713206 8459981 1525652 1586186 373803 332675 360384 361133 417341 404867 394428 396786 272847 273052 879607 839805 1874582 1828075 516822 510825 752234 758861 946764 916896 927579 937420 956624 963926 913187 1020155 2560837 2683962 1495532 1330303 855509 830088 988281 989619 1003296 1011401 1003964 1016808 1163809 1168662 6739800 6932874 40.55 72.0 2
14:37:36 2024-01-25 932379 913986 261527 258504 440625 449066 480730 475884 266072 263504 351533 358942 415364 419414 6011974 6499526 8747659 8459981 1501761 1583937 376089 333216 359033 360487 417341 405335 394114 395041 272847 274502 885746 835020 1891180 1835060 516822 512728 753835 760689 942912 912924 932970 936801 952750 965216 913076 1022656 2564383 2678866 1515095 1324527 849407 829704 991101 992510 999027 1000679 1003138 1019277 1169670 1167337 6650214 6955675 40.55 72.0 2
14:37:38 2024-01-25 927147 914601 261932 257290 437581 449312 482576 475884 265600 264349 351496 357980 414097 422905 6029570 6542351 8785067 8459981 1526253 1586026 376618 331095 359226 360992 417958 406017 392335 395247 273040 273017 891546 842439 1857134 1844097 516345 509129 756513 761460 939665 918311 927505 931604 947430 963889 918034 1016004 2565105 2682300 1520963 1315201 843364 827736 992644 986886 993335 1000241 1004001 1019013 1162912 1160523 6706379 6951974 40.55 72.0 2
14:37:39 2024-01-25 926414 917002 261712 257255 439243 452050 477810 474503 266593 263873 351460 358483 416238 421235 6063899 6546814 8803719 8522078 1526972 1594198 374079 330344 360312 360902 414669 405294 394416 396605 270522 272008 888646 837408 1857377 1836243 513372 508509 752198 754630 937503 918274 927484 925007 944712 961134 913113 1010428 2564495 2683403 1546988 1311462 843364 829536 991939 983210 986974 1000241 1003285 1016808 1158782 1154417 6747116 6978165 40.55 72.0 2
14:37:40 2024-01-25 926489 915985 261159 257250 437594 449066 476022 474333 265197 262664 351303 358231 415329 414416 6081328 6518886 8841659 8517891 1532816 1590734 372911 329631 359805 360758 414121 404830 392890 395598 270177 272770 891339 837408 1850599 1831032 510309 504837 750034 748988 935665 915668 925675 921002 941894 955692 909155 1006007 2559639 2674183 1519007 1307738 842162 828948 986983 981841 982627 997348 1002570 1010851 1154574 1152239 6707678 6992347 40.55 72.0 2
14:37:41 2024-01-25 926489 915934 261905 256433 438189 449384 477473 475037 265611 263504 353300 356654 417740 420057 6098748 6509561 8791485 8553485 1556185 1593032 371500 329097 359226 360672 414849 403003 391781 395283 270594 272148 877953 849238 1832159 1821785 510132 504801 747330 748988 940907 915092 914056 919009 947430 955656 902575 1000363 2552994 2698012 1523050 1304018 842162 827860 981975 972581 983325 1001692 1001141 1007482 1143708 1145595 6829175 7001526 40.55 72.0 2
14:37:42 2024-01-25 919677 918469 261239 255540 439794 448248 478230 476484 266215 263732 351834 358051 414097 414416 6111642 6565631 8763210 8537810 1534272 1590771 369871 329631 358907 358732 414849 405170 391967 392025 269761 272790 886643 847419 1876658 1822372 512678 504873 740600 751416 937933 910522 914373 921730 944675 956514 894784 998189 2546349 2667472 1539008 1305876 844568 827736 974099 973691 985575 1000241 996760 1003089 1147466 1149483 6783107 7011831 40.55 72.0 2
14:37:43 2024-01-25 918525 917264 261159 255253 440479 445283 477882 475884 264833 263833 352297 357836 415106 420008 6117814 6574727 8788148 8535011 1535672 1593032 369871 328334 356806 359562 414921 403003 391745 389653 270404 271318 889868 849238 1872465 1831986 511949 504765 744230 751194 935512 904940 910036 922384 941931 946642 897328 998152 2544710 2678360 1505313 1311438 843588 825582 974062 973965 988033 998222 992347 1000143 1143708 1146040 6801026 7018152 40.55 72.0 2
14:37:44 2024-01-25 919836 919682 261159 254647 436678 447054 477882 473832 264869 263504 349272 356975 414814 419045 6134085 6574951 8791331 8553852 1537869 1590771 372784 328600 356517 357689 414849 402397 391745 391767 268706 271318 891122 849238 1851708 1826717 510495 504499 742541 749395 934336 905015 910111 920909 940718 948349 895056 994557 2546274 2670880 1501401 1305876 837709 820905 973104 972581 984104 993993 988929 998832 1142087 1143097 6829175 7040269 40.55 72.0 2
14:37:45 2024-01-25 919836 919718 260349 253867 439033 446738 477846 473832 264393 262699 348219 356653 413938 418121 6143464 6574609 8800683 8544389 1535672 1593032 369984 328104 356265 356543 413538 400867 391191 391767 268105 273013 888136 849486 1877053 1826971 509733 505631 740172 747445 933019 902144 907743 915761 939568 945745 893282 991724 2539034 2667472 1529034 1305876 836382 820905 968543 968410 981282 992589 987447 993481 1137167 1139831 6829512 7025059 40.55 72.0 2
14:37:47 2024-01-25 921649 920368 260135 253265 438102 444390 477810 474174 263953 262664 347242 356653 413938 414416 6143464 6598420 8810035 8538140 1540818 1597354 369731 327467 355328 355900 413430 403067 391708 391141 267702 272628 883657 847419 1840876 1824376 509143 504558 738110 743510 931687 898081 900745 915111 934147 937592 888082 988123 2537228 2658967 1525045 1305876 835189 817962 968543 968447 980534 988319 983839 993144 1136521 1138148 6848013 7043817 40.55 72.0 2
14:37:48 2024-01-25 922476 923478 259875 253257 437793 441854 477101 474167 263988 262195 350486 356367 413938 418085 6171600 6603152 8852317 8592902 1536514 1595406 369393 325566 354895 356365 413211 400830 387894 390720 268482 270675 883983 848631 1862719 1833635 507602 501709 736102 746026 929047 897250 902362 913164 933014 939306 885587 988901 2541094 2664963 1515070 1311438 835189 813771 967170 965593 977754 982688 979604 991691 1134488 1138148 6864820 7043817 40.55 71.9 2
14:37:49 2024-01-25 919752 923515 258680 252524 438553 444390 476394 468958 263988 261861 349622 356369 414597 420956 6188198 6686468 8848103 8600662 1539827 1595298 369391 327346 353807 355508 412957 398745 387858 387916 267245 269376 883983 848024 1847526 1833635 506846 502474 733899 744932 926344 894706 899725 912892 928730 935993 881621 988123 2541094 2663073 1511081 1314265 833998 811685 964827 962823 976368 984877 975007 987387 1134488 1136505 6857432 7052489 40.55 71.9 2
14:37:50 2024-01-25 923740 927746 258139 253121 437984 441710 477178 468376 264181 261847 348669 356904 413938 414416 6194229 6714720 8876077 8610040 1534575 1595298 367727 326654 354362 356293 412014 398709 387858 390662 267881 269950 882846 846814 1842469 1833635 504084 495751 732305 742714 922467 889279 899725 910503 926985 928687 879676 985978 2531488 2655472 1517073 1315201 832810 811109 963868 965593 972669 982097 973085 989338 1135712 1137645 6830776 7071953 40.55 71.9 2
14:37:51 2024-01-25 927806 926170 256300 253435 436434 441530 474947 468958 264613 261702 349090 355797 413320 414380 6209115 6746041 8922259 8612329 1527573 1595298 365487 324816 354325 355472 408630 396321 387204 387916 266167 268777 877841 842211 1841521 1836243 502650 494249 732002 737939 918413 892134 900021 906514 920965 928615 879369 984513 2531821 2645052 1504348 1314255 829949 811648 963419 964692 970525 978489 972936 986741 1134488 1127451 6801215 7081331 40.55 72.0 2
14:37:52 2024-01-25 927806 925125 256300 253075 433282 440359 476877 468958 263146 260743 348815 354197 412377 414380 6209115 6744218 8915517 8628798 1535672 1593032 367142 324744 351478 354441 409850 396394 386043 387844 266425 268777 879946 845605 1861331 1835060 503366 494249 728890 740038 919809 890457 895934 906330 924429 928803 876123 983315 2537037 2655744 1539918 1312395 829356 808149 959641 961954 968534 973372 969250 980940 1126366 1130679 6866573 7062349 40.55 71.9 2
14:37:53 2024-01-25 925173 926432 256261 251297 435813 440926 475865 467495 263181 260195 346773 354800 412667 416524 6232012 6723709 8875499 8628798 1538486 1595443 366551 324816 351177 352284 409815 396394 386315 387190 266955 270373 892411 848267 1863398 1830872 502650 498023 728853 737792 919598 888004 891794 906514 919627 928932 873678 978107 2524266 2655744 1550301 1313330 827581 804666 956606 959227 965790 975761 966720 979506 1125268 1125787 6890612 7102309 40.55 71.9 2
14:37:55 2024-01-25 929811 927750 255513 251258 435561 441052 475596 466110 262743 259436 346737 354232 412087 414151 6233114 6745989 8897211 8633201 1541625 1599632 365380 324636 350696 353916 412337 396285 386135 386430 266200 269155 895441 847747 1842525 1832175 501222 494945 728373 735775 919758 888004 889192 901346 921062 924912 869862 973830 2531896 2653860 1546148 1305876 825810 804097 955554 953655 965790 974383 965109 977696 1120418 1124814 6913946 7104397 40.55 71.9 2
14:37:56 2024-01-25 926414 927745 255544 249446 433133 440395 476539 466802 261541 260195 346174 352641 411473 414416 6251160 6755221 8910538 8649945 1537869 1595443 364320 323435 349254 351721 409168 395728 383161 386475 266200 267611 886643 848024 1847063 1833635 500866 493989 724731 735738 914368 882940 889150 898722 914542 919565 870898 975950 2526139 2637304 1539139 1309603 823458 802283 954875 956436 963410 970154 963216 975221 1123673 1121599 6876674 7109468 40.55 72.0 2
14:37:57 2024-01-25 929061 929066 254481 250882 432967 440644 473814 465419 262743 260711 346164 353418 411187 415159 6254127 6769331 8912907 8655459 1541784 1594165 366104 322741 349254 351925 410010 394543 384275 386201 265259 267647 880671 847419 1844926 1831032 499800 494339 723705 733583 913717 881690 886397 897377 913212 919773 867124 971959 2522642 2642771 1563712 1309603 823458 801327 950104 953619 959314 964430 960306 972987 1118002 1119942 6890334 7129330 40.55 71.9 2
14:37:58 2024-01-25 930262 930380 254909 252021 434763 441127 473596 467697 261401 260376 345088 352606 410211 414056 6265819 6760058 8934593 8661661 1538486 1595443 362684 323231 350081 351925 409431 394543 384311 384874 264323 268136 887864 846814 1871677 1825840 498029 493770 723705 732871 912380 880405 883839 896107 911885 918474 863908 967380 2522549 2644647 1541994 1305876 821114 800192 949430 950007 957954 964588 961180 974710 1119074 1118799 6897182 7135069 40.55 71.9 2
14:37:59 2024-01-25 930343 929062 255759 251830 432967 440534 474252 464693 262202 260376 344638 352641 409923 414680 6279663 6778603 8940963 8685070 1536514 1595406 360518 321763 349781 351925 408276 396797 384041 385451 263950 267164 895441 845328 1883435 1825840 497639 492593 720567 732077 909067 877805 881254 893161 911078 915884 862000 965968 2522553 2648821 1544071 1309603 821110 797743 950329 952597 958230 965134 955350 969001 1115594 1115979 6900038 7144043 40.55 71.9 2
14:38:00 2024-01-25 931737 929871 253422 251485 432515 439289 473072 466119 261541 259609 344602 351550 409923 414093 6284144 6792318 8940963 8674082 1538486 1599744 361093 321466 347082 350863 408276 395379 381945 381967 263205 266718 899890 846209 1862295 1825840 495417 492245 719670 730792 911519 878610 881975 892005 909218 914542 862519 965657 2525486 2637304 1528755 1304946 821110 797765 947412 949333 953852 963054 952602 967348 1114466 1111661 6900038 7143825 40.55 71.9 2
14:38:01 2024-01-25 930727 928826 252324 250770 430962 439289 471665 465423 261541 258845 342627 351024 408668 413433 6289035 6787875 8940963 8689884 1538486 1595443 363661 320268 349466 350616 408276 395673 383219 383691 263841 265652 886643 847051 1851543 1836243 496170 486665 718613 728535 905043 875023 878605 889554 907845 911958 861567 962526 2513944 2618864 1463295 1298399 814106 797853 946282 947279 950094 955309 953160 968763 1114466 1106530 6850071 7160629 40.55 72.0 2
14:38:03 2024-01-25 937947 930204 253453 250779 428986 439289 471375 464693 259913 259609 345125 347817 407774 414681 6302902 6846910 8961920 8709094 1541048 1602122 360862 318675 349878 351249 404442 394297 383183 382503 263205 264089 889629 838740 1854126 1837666 493000 483897 717631 725070 903899 875644 880554 886308 899975 909197 860744 956682 2513944 2617006 1509086 1292864 810634 795524 945609 943462 947403 954826 953701 968763 1106452 1103331 6884388 7165740 40.55 71.9 2
14:38:04 2024-01-25 943393 929514 252328 250070 428380 439911 473109 466082 259482 258809 342591 349042 407809 414681 6312370 6811716 9006666 8703926 1516343 1594238 360391 320975 348724 349805 403413 395673 382262 383711 261725 263869 888136 833830 1867144 1844280 492650 485296 719670 724488 894807 873127 881254 885504 893689 911314 859453 955715 2515473 2646524 1521143 1290899 807053 795561 947412 940515 940207 956176 958146 967956 1105259 1096612 6899596 7184497 40.55 71.9 2
14:38:05 2024-01-25 940681 928862 257284 250075 428986 438244 466056 465423 260248 257728 342339 349917 408204 408886 6339019 6854158 9006546 8688122 1510350 1592698 360970 318816 347738 349278 404622 395673 381023 382124 261725 263246 889629 832641 1874197 1844280 491950 483825 719670 722330 893538 874132 879928 882333 892354 909384 857904 951600 2516853 2637304 1519108 1286950 808206 795561 944938 938048 941641 954826 957333 960892 1092912 1095837 6969913 7205069 40.55 71.9 2
14:38:06 2024-01-25 941762 930375 253387 249125 427666 437829 468688 467809 258160 258809 342555 347041 407738 411243 6325624 6808341 9052100 8738236 1533210 1595443 360970 318792 347701 349278 403413 393328 378844 381396 261725 261787 882512 833945 1849275 1844280 490554 483477 715563 718479 890678 876266 877071 876284 889449 910545 857259 944964 2504004 2633565 1509086 1273360 804544 796724 943596 931567 939540 957862 955612 957289 1094553 1098870 6987042 7191258 40.55 71.9 2
14:38:07 2024-01-25 929061 930232 254318 248463 428986 432935 468746 465419 258125 258450 342206 347817 405354 411205 6340742 6807784 9026201 8731697 1551700 1600017 360970 316310 347984 347701 405514 390891 377670 380790 260845 262222 883657 846536 1837928 1829732 487740 483149 710450 715050 899906 873127 868983 876284 897985 908100 848647 945001 2494731 2630170 1544071 1287044 808206 790851 935659 938208 944891 950391 945029 955290 1104988 1096612 6879841 7193876 40.55 71.9 2
14:38:08 2024-01-25 934419 931590 257026 249272 426487 432804 468868 465094 257904 255641 342519 349042 404682 410335 6345267 6899863 8961882 8712944 1538486 1598881 359305 316824 345594 345614 404301 391830 378578 378867 260881 262187 892411 844399 1841751 1834788 489256 484847 710450 719499 897278 867021 867522 880577 894802 899512 847260 949017 2506782 2617006 1534028 1296551 807053 791302 936344 934216 939540 947073 946431 955290 1096052 1091414 6923365 7198117 40.55 71.9 2
14:38:09 2024-01-25 942428 932656 252167 248079 427771 437765 466020 462691 258083 256393 341171 348062 406526 410298 6356440 6891593 9039138 8725427 1519004 1595443 356610 316564 345594 346341 399778 392144 378880 378903 260076 263178 882164 832792 1884143 1845516 487593 482612 714498 718258 888105 866431 873918 876284 884573 902168 852308 942274 2507567 2635433 1541994 1283565 802245 790400 938218 930209 931654 946597 945132 951567 1083768 1091516 7045812 7219718 40.55 71.9 2
14:38:11 2024-01-25 937070 930249 252704 246142 427437 436666 466020 464073 257120 258194 340380 348062 405389 409703 6368838 6817299 9055397 8766014 1535221 1599632 360463 317480 344852 348737 403182 391889 377455 382321 259825 260519 897094 833348 1862985 1845274 484052 480535 712470 711794 888288 871200 869359 868913 885398 901574 848009 935612 2500059 2637304 1497117 1272195 802463 789804 934350 927602 935443 948413 942302 948038 1088389 1092633 7023984 7223854 40.55 71.9 2
14:38:12 2024-01-25 931659 934239 252526 246107 426460 432732 469968 464073 258645 257148 340344 348796 405248 411825 6387310 6801035 9052331 8782000 1565236 1595443 357362 315184 346182 344469 400585 387380 376466 381046 259024 260156 879178 844627 1825775 1825399 483364 480608 705359 712299 892272 865780 864552 870766 888373 900293 843340 938435 2494731 2618864 1561592 1286309 803608 783668 927737 931567 937507 937547 935677 951530 1091291 1088489 6932291 7202130 40.55 71.9 2
14:38:13 2024-01-25 944445 934942 251422 246522 423687 432840 467405 464619 256660 256323 342514 347596 405984 411941 6386181 6901187 9055617 8756727 1531719 1593032 354437 315766 344232 344505 400341 387452 377634 378189 258333 259905 880671 833945 1845488 1840278 484742 480340 709406 714327 883078 860265 868983 870911 880538 891195 845533 936703 2501839 2626220 1563712 1282461 795402 784025 931664 927602 928283 937619 944356 945980 1077639 1081963 7045158 7238691 40.55 71.9 2
14:38:14 2024-01-25 939637 934308 252666 245240 423434 432624 467680 463127 258001 256791 341579 345346 406092 405439 6405827 6859274 9090595 8763366 1532108 1594165 357613 314734 341875 344505 401474 387452 373057 378830 258368 260192 882512 835140 1843136 1844204 484742 476871 705895 708927 882034 862069 865241 864534 880162 892632 844248 929486 2485459 2618864 1513003 1266769 795402 786382 928990 918972 927662 945736 938843 942243 1083605 1085126 7032233 7235099 40.55 71.9 2
14:38:15 2024-01-25 931654 931553 251391 245350 423700 432137 468711 464729 261222 255535 340150 346417 404665 408417 6394386 6854600 9065049 8797615 1544556 1595443 356574 314513 342465 342955 400937 387488 375920 378225 257537 260962 890895 842594 1845766 1833635 481992 477015 701230 706079 888105 863669 858420 862014 884537 892596 834570 929094 2481892 2605944 1557351 1279201 802245 783988 925067 922236 932932 939188 933627 942018 1089637 1081999 6942801 7235099 40.55 71.9 2
14:38:16 2024-01-25 938143 934909 249067 246103 423953 431367 466723 459944 256660 253934 338330 347799 404950 405475 6406068 6918949 9065049 8813447 1556185 1595298 351963 314505 342501 341380 401474 387344 375936 377621 258039 261329 884833 839805 1934891 1825840 482677 477760 701230 710279 885587 855359 858845 868691 884770 889632 834345 932800 2495650 2609671 1534028 1287225 796223 779518 927666 927565 925058 933931 932739 943628 1082123 1071322 6998717 7254269 40.55 71.9 2
14:38:17 2024-01-25 943697 934271 249032 245376 422319 432591 464406 459908 255880 253969 338294 344863 405521 405755 6424825 6955995 9099947 8797615 1537869 1595298 352245 313301 340327 343195 400907 386146 373652 376488 257141 258734 874147 839944 1886192 1835444 481270 475669 701193 709079 881361 855873 860833 865761 877974 883546 839107 932824 2485459 2596466 1489664 1277900 790550 774971 929024 922347 918482 933931 935677 942242 1069812 1072079 7061047 7274861 40.55 71.9 2
14:38:18 2024-01-25 939748 934932 251214 243805 421357 431371 464264 461507 256300 255570 340759 343828 404950 408623 6424825 6889382 9102024 8797615 1515399 1599632 355219 313491 339908 344851 399067 388680 373538 376309 256639 258555 879569 830373 1837311 1843931 481307 474215 701230 704553 876367 857826 860833 857844 873880 891203 836976 922235 2479710 2609644 1567952 1262843 789985 782913 922444 913127 922163 937970 931612 932916 1071400 1075932 7065324 7254270 40.55 71.9 2
14:38:20 2024-01-25 927806 932917 249067 243840 421056 428895 464018 459981 256773 253934 339648 343863 402535 407389 6432057 6889873 9117095 8810297 1537869 1595298 353091 312526 340327 342428 401365 386146 373011 375060 257490 259462 874699 842211 1868676 1829732 478170 475033 697228 701060 881938 857826 851519 856628 878102 889204 825366 919960 2476187 2596737 1548870 1272195 795653 776068 917812 915650 922435 928570 923414 934455 1080519 1072873 6947279 7259472 40.55 71.9 2
14:38:21 2024-01-25 940685 935595 248303 243805 418487 429843 466454 458507 256773 253757 340759 342283 402213 409229 6461641 6985156 9065049 8813561 1538726 1595080 351963 313301 339228 342428 400341 387303 374103 372817 256315 258734 886349 841330 1842445 1831032 479943 472949 696241 705054 876367 850415 852113 860284 875926 882736 830208 926260 2479710 2581984 1550990 1277900 789422 773707 923670 918284 915811 928867 930287 936671 1068918 1068450 7055231 7279289 40.55 71.9 2
14:38:22 2024-01-25 945688 937027 248019 245061 422217 431293 465262 459800 256667 252981 339538 343101 404165 403643 6452962 6997509 9125155 8832528 1518702 1595298 351956 311841 339264 342428 396822 386146 374103 373079 255134 258734 883318 829187 1845899 1840005 478546 473691 701230 704009 870068 848606 857199 860284 866341 881490 832064 923586 2485459 2609644 1546750 1274266 787172 774805 921136 913127 915540 927844 926325 932916 1060743 1071191 7124861 7291693 40.55 71.9 2
14:38:23 2024-01-25 939076 935604 248228 242271 421393 431367 462311 460526 256020 253934 337346 343603 403740 405791 6462340 6892644 9139326 8841772 1519117 1593032 352315 311578 339556 342428 396506 387028 369866 374235 257579 257108 888136 830373 1865388 1842894 477082 468854 697228 699000 868801 852261 852756 851038 866305 883766 830208 914301 2476187 2600424 1533687 1254843 787381 775758 918301 911647 917765 930181 924862 928873 1068248 1072836 7052728 7278285 40.55 71.9 2
14:38:24 2024-01-25 933756 935526 247880 242276 419767 428895 466124 455791 255234 253934 337071 342762 401370 408252 6452864 6928099 9130845 8835130 1532225 1593032 351956 309701 338205 339575 396966 387028 369866 371963 255581 257866 871713 837131 1858104 1831032 475430 472949 693978 696418 875125 850380 844127 848624 873946 883178 823434 914861 2468154 2587424 1540389 1269166 790550 774256 911745 909140 918381 927555 918282 927436 1075041 1066849 6960508 7282466 40.55 71.9 2
14:38:25 2024-01-25 938412 936740 246770 243774 419268 426261 459962 455400 255234 251363 337657 341735 400102 406086 6462340 6964052 9128003 8844508 1559468 1595298 350894 308045 338240 339849 396542 385349 372784 371963 254680 257469 890658 837408 1899203 1826018 477466 472804 691973 700949 873774 844169 845779 857110 870063 875494 821091 916854 2477466 2593193 1454770 1283565 790550 769805 912576 911796 915811 919592 917571 927473 1066125 1057003 7036393 7287663 40.55 71.9 2
14:38:26 2024-01-25 943545 934937 246320 242111 419870 429843 460035 456307 255662 251573 337107 341699 401370 403607 6470058 7044533 9102253 8853887 1536628 1593032 350607 312660 337274 340591 396678 384584 369794 373825 256398 255390 873789 837538 1878772 1831032 474716 466955 690882 699754 869613 843697 848199 852243 865226 874875 822340 916254 2475913 2578323 1493127 1271289 783255 765855 917160 910467 905010 919520 923652 927436 1057687 1060821 7102865 7319954 40.55 71.9 2
14:38:28 2024-01-25 944734 934942 246770 242237 418353 428555 459890 458184 254239 252381 337621 339692 401334 404899 6495219 7014557 9169542 8845065 1509817 1595080 350714 309413 338080 340051 395041 385386 368394 371981 255400 255531 876192 830373 1858640 1842894 475768 466955 693374 694868 866532 843770 846643 848624 863461 874497 823359 908923 2466914 2590932 1540389 1259249 781144 772610 912952 902348 906655 926246 918260 922800 1058474 1060710 7108600 7305369 40.55 71.9 2
14:38:29 2024-01-25 931701 934671 245940 240827 419870 423791 457772 456468 254452 252135 335537 342797 399822 402107 6503566 6912561 9221524 8866258 1529107 1594165 350714 306829 338596 338789 392060 384437 369238 371667 254141 255496 883318 828003 1855314 1833635 470723 468050 692010 691840 867147 847403 844127 843715 862239 874172 820405 902195 2466914 2605944 1538268 1259249 781584 769805 906612 901273 911920 919592 909025 919507 1059207 1062324 7032271 7306421 40.55 71.9 2
14:38:30 2024-01-25 931718 937585 246281 242913 420616 426007 459710 454837 254311 252276 337032 342107 399960 404679 6499953 6974593 9137168 8872645 1539062 1593032 350571 308851 338596 338278 396227 382377 368128 373033 254141 255531 893735 839805 1845936 1825673 471168 467320 686114 691840 870068 843734 839495 845584 864686 874334 813205 905931 2457642 2581984 1527667 1264967 781584 765042 904004 906477 910628 915718 907660 923591 1060780 1056256 7052422 7319991 40.55 71.9 2
14:38:31 2024-01-25 946277 935453 245734 242526 415079 426946 459890 454983 254171 252833 333613 338371 398946 405798 6500069 7072710 9128111 8872645 1536770 1590771 346651 307544 337566 335737 395041 383028 368682 368705 252711 255068 889119 838606 1878964 1825840 472957 465244 686816 694868 865918 836971 839770 848624 859727 864945 815271 908589 2461139 2563544 1525547 1268574 778361 765017 911745 906293 902603 915828 916936 925492 1051398 1051533 7082554 7334557 40.55 71.9 2
14:38:32 2024-01-25 945007 934014 245659 242526 414971 423791 457093 456015 252930 255753 333649 338641 398911 400899 6518684 7068486 9148651 8850367 1532111 1590771 347733 306615 333559 338278 392060 381262 368423 369889 252711 253895 874147 833945 1849973 1831032 470723 465245 687573 693807 859659 837008 840426 847421 855492 868769 821091 909349 2471671 2588941 1527667 1266451 776165 765585 907901 902274 903354 919078 918871 918126 1048154 1045463 7169482 7333465 40.55 71.9 2
14:38:33 2024-01-25 940879 936921 245153 241581 417468 426261 457093 455626 253637 252346 333023 339149 400102 402107 6527444 7015727 9167302 8872645 1507514 1586223 346104 306187 335519 336208 392096 384150 367280 367310 252711 253683 880287 829187 1873685 1846725 471913 464990 690109 691202 860367 839349 841816 843588 856633 865591 818397 900620 2457671 2587488 1538268 1249924 774487 764943 904004 897340 903995 916367 908305 916222 1053461 1057003 7107404 7334557 40.55 71.9 2
14:38:34 2024-01-25 936805 935604 245144 241162 417468 424600 459135 456307 252438 251363 333505 339183 397724 404576 6536800 6968370 9225318 8894433 1523205 1590771 347173 306536 337238 338553 392285 382736 366327 369673 251005 254393 884504 830373 1882811 1834785 468651 465208 687790 688792 862166 839386 837270 839405 854696 866069 810580 897023 2457642 2596737 1439744 1259249 778917 765042 897444 894687 907757 915838 902576 914266 1057724 1045729 7046459 7338698 40.55 71.9 2
14:38:36 2024-01-25 934786 938260 243604 241162 417468 422122 457057 452288 252930 255897 332459 339692 396541 401219 6542080 7003993 9187671 8914054 1536514 1592810 347554 306644 333523 334728 392959 380652 364787 369673 252247 253082 889119 838606 1835424 1826971 467252 464916 681822 683788 862243 838791 830444 837027 857189 868723 804675 898447 2448369 2570380 1514945 1261943 776698 756776 897365 899674 904366 909375 901070 915483 1059521 1048439 7069701 7348070 40.55 71.9 2
14:38:37 2024-01-25 946351 937585 243609 241158 413082 422455 458094 451075 252473 251413 333541 338163 397724 403643 6575085 7110646 9150171 8898826 1535672 1590771 343466 306392 336504 333419 391750 378510 365371 366744 251149 253117 879473 837408 1833517 1823940 469389 464916 680856 690859 859695 830166 831628 840625 852213 856541 805245 901312 2454151 2559910 1445849 1264276 772285 755634 905131 897340 894885 909375 910327 916222 1042289 1036716 7129025 7362693 40.55 71.9 2
14:38:38 2024-01-25 946467 935604 242891 240917 413377 424600 456866 454728 252333 250988 333361 339043 397878 400680 6556127 7077686 9163235 8903805 1528437 1590771 344536 306537 333293 334693 390974 380652 366470 367561 251149 254564 886042 826821 1844597 1835060 467951 462551 684103 689317 851795 830166 837345 841478 846240 856577 811805 894148 2461139 2581984 1453989 1259249 770091 761219 901443 894687 894775 910661 911025 908891 1041685 1042220 7212736 7366048 40.55 71.9 2
14:38:39 2024-01-25 934211 938177 245253 239498 414975 423384 456935 453627 251876 252369 331417 340104 396541 398777 6565230 7043186 9216044 8910651 1506047 1586223 345609 306429 332135 334154 391943 378474 362859 367044 251892 251534 884833 828024 1850903 1840278 468024 459805 681822 685977 853039 833348 833632 833330 845643 863054 809395 892391 2444892 2574670 1492152 1247257 767804 759446 899882 890438 897208 911949 903412 908818 1044849 1050508 7158840 7371795 40.55 71.9 2
14:38:40 2024-01-25 930998 935599 242865 239383 413588 421005 455966 454340 251315 251060 331489 340104 395292 399376 6570196 6983248 9282975 8914168 1525425 1589641 343466 303923 333180 333652 390147 378474 366492 368741 249527 251569 889119 825642 1836782 1831032 464132 463568 682790 682620 852435 833078 831628 829690 845643 863932 805729 891279 2449530 2593098 1456847 1255004 775610 760675 892555 890779 898595 908091 896565 906503 1051140 1044552 7041145 7353413 40.55 71.9 2
14:38:41 2024-01-25 937079 936921 243187 239675 414709 421601 456289 449656 252473 250531 330451 340367 394153 399658 6556127 7047504 9195278 8910160 1527839 1586223 343537 305589 332135 334078 390580 378366 363957 366200 250050 250765 871194 835020 1840953 1825840 465455 461328 677371 683047 857282 833710 825815 830111 850439 861314 799031 885223 2439097 2571019 1443814 1254775 768905 753855 891915 893557 897319 902621 895713 910228 1045526 1039592 7044496 7352009 40.55 71.8 2
14:38:42 2024-01-25 943388 936930 247613 239269 409975 421005 455961 450260 250896 250355 331992 336095 394153 401219 6574885 7095664 9202766 8966025 1555622 1586260 342916 303035 333199 333681 391069 380206 367023 366278 248578 252684 879888 834263 1880507 1820285 466450 459805 676899 686236 855497 827350 824298 834511 848073 854238 800158 895610 2444306 2546242 1439744 1259249 768441 751328 894563 889151 885396 898644 896755 907224 1037791 1033516 7121918 7372072 40.55 71.9 2
14:38:43 2024-01-25 947703 935595 243187 239644 409939 421601 453536 450967 250862 249125 331453 337074 394946 396425 6574885 7144655 9221524 8932919 1534425 1593944 344846 303530 331686 333897 387844 377158 366233 364227 249277 252648 884504 825653 1887927 1834938 466782 459013 680819 684561 846303 825128 830444 833729 840812 856051 804867 890341 2448369 2572764 1443814 1255004 764515 756365 894784 885467 888889 906737 899039 900898 1029997 1040853 7197100 7372072 40.55 71.9 2
14:38:45 2024-01-25 938440 935608 243521 238160 413046 422199 453536 451967 249782 249932 331638 339601 397223 398783 6584119 7034485 9255503 8925067 1527636 1586026 343466 304123 329363 333897 387880 376592 363957 366128 249242 251265 870220 825062 1844388 1834938 461389 456294 678892 676620 846303 830166 829262 825343 841407 856505 802585 883025 2439097 2572764 1490075 1243253 767259 755293 888119 885060 894775 901565 891747 899618 1037460 1040853 7131351 7362393 40.55 71.9 2
14:38:46 2024-01-25 934382 938246 243359 237380 411774 420081 458421 448654 250585 250917 331888 337476 396412 400302 6593199 7062738 9216044 8941672 1529107 1586186 342401 302043 330058 332958 390974 377158 360853 363936 247918 251265 881426 834744 1854786 1821785 461503 456615 673570 676069 851722 827778 820534 824138 846671 857262 793365 884986 2433282 2563544 1431604 1259249 768441 747059 885564 889444 892240 897412 889104 904940 1040811 1032664 7098406 7404883 40.55 71.9 2
14:38:47 2024-01-25 950399 938515 242325 237948 411881 422125 455571 447482 249748 249125 329417 335777 395257 396389 6593199 7171477 9163310 8919538 1528588 1586223 340837 302963 329328 331951 390147 377821 362627 363429 247953 251229 876811 833945 1840287 1825399 463473 457422 671625 680612 848105 820946 822876 830185 841407 847492 797096 888218 2439097 2539113 1557351 1253215 760234 746961 890735 885559 887104 899743 896565 902118 1028951 1031788 7219448 7390477 40.55 71.9 2
14:38:48 2024-01-25 946195 935595 243183 237017 409595 419815 453486 451646 248882 249546 329381 334825 395962 398709 6593642 7098613 9215969 8928917 1528437 1586186 341906 303443 329328 331951 386066 376026 363957 363943 248053 250876 881426 820940 1849563 1831032 462383 457422 676420 680612 841875 820946 825627 829008 836512 847456 797826 887067 2448016 2566416 1447884 1242330 762451 752249 889461 881240 885670 902195 893853 898269 1034824 1036475 7186119 7394437 40.55 71.9 2
14:38:49 2024-01-25 933066 937585 242459 237188 408719 417232 453923 452040 249297 249510 328883 336060 394500 398740 6612400 7029677 9328337 8952401 1526253 1586026 342943 300634 331328 331646 387226 376628 360853 362556 245976 251265 894912 827725 1840059 1825840 460849 456972 676890 678609 847882 825624 820970 825056 842157 853454 794908 880680 2429824 2552513 1433639 1253051 765162 747145 883055 886108 891268 891186 886387 901614 1038563 1028947 7097714 7399931 40.55 71.9 2
14:38:50 2024-01-25 946351 938260 241742 237022 409586 419779 454928 446853 249679 248950 331638 333506 395405 396461 6602785 7140229 9268284 8978089 1552291 1586223 341389 301055 330094 330643 387808 377332 364682 364349 248568 251229 877454 833945 1831033 1820285 461392 458719 670564 678576 847504 817424 816347 830356 838957 845752 791912 886322 2436747 2535885 1483845 1252322 757994 742517 888207 882365 879946 894683 890559 898265 1023849 1025935 7215076 7418966 40.55 71.9 2
14:38:51 2024-01-25 946351 936921 240962 237353 409595 418485 450487 450687 248917 247590 329150 334825 394222 396867 6617056 7143872 9242374 8965233 1526972 1585952 340215 302098 330783 330732 385379 378321 360853 362917 248568 249821 879888 820862 1879630 1836243 461503 453087 673460 676756 839487 820946 821119 822715 834735 846823 795621 876959 2429824 2563544 1451954 1240598 761789 747660 880748 876247 888073 892623 881928 892321 1032513 1030476 7143759 7390829 40.55 71.9 2
14:38:53 2024-01-25 933103 938260 240993 235847 408684 414849 453372 446875 248882 248392 329312 335085 393320 396867 6612400 7083026 9274314 8966432 1526927 1584551 340586 301120 330388 329947 387880 376181 359297 363943 245769 249821 876811 835020 1827401 1816620 457457 455485 665871 673128 846303 820946 811537 819801 837735 846823 787542 878873 2428098 2553509 1415324 1259249 762408 740344 881375 880450 883156 888291 884422 896985 1030142 1021323 7126255 7404718 40.55 71.9 2
14:38:54 2024-01-25 949047 938250 240592 235921 409586 419150 450134 446948 251266 247863 329756 334264 394634 394365 6621993 7205136 9215931 8975811 1546698 1586026 338309 301120 330388 328649 386681 375612 360587 360839 245597 249821 877454 832752 1834929 1820492 460073 454842 665834 676275 842604 811477 811574 822936 834084 838478 788427 881533 2429824 2531603 1546750 1249649 752817 745029 883055 878739 878139 891824 886387 892321 1020225 1024253 7233919 7437920 40.55 71.9 2
14:38:55 2024-01-25 943767 935526 241564 236115 407991 417676 450624 450441 249329 248321 329545 333708 394186 396585 6640536 7151272 9264514 8957053 1528437 1584899 338820 301527 329920 329413 383148 375915 360853 360875 247594 249085 875272 820940 1831916 1831032 458820 454112 671625 675315 837109 816230 818127 820965 829877 843366 788731 876335 2426373 2552513 1485922 1231273 757994 746615 880123 873728 881795 892479 882587 891208 1027379 1029431 7185044 7428344 40.55 71.9 2
14:38:56 2024-01-25 936140 936930 241255 235711 408980 414085 450913 448275 249680 247831 328578 333775 392386 396389 6650125 7056777 9336442 8966432 1504974 1586026 341425 300161 328182 329644 383183 375081 358647 363429 245391 248245 877256 823292 1826356 1831032 454712 450791 669724 669174 835923 819782 816347 813831 828632 847546 791007 870595 2423996 2566219 1428013 1245915 759972 744918 878836 876063 882582 891012 878559 890346 1032424 1024870 7093621 7404529 40.55 71.9 2
14:38:57 2024-01-25 940216 937585 239069 236255 408403 413430 449465 445565 248123 246117 328578 333739 391250 396867 6650404 7146186 9280370 8975811 1526927 1586026 339845 298290 328487 328383 385487 373311 358383 360875 246465 248245 885723 833945 1842480 1816620 454860 453467 663879 667479 841764 816314 811607 817259 833334 843185 788272 875167 2425044 2545104 1425696 1258974 757844 743186 877589 876247 878910 883537 882078 890346 1023849 1009675 7154254 7426213 40.55 71.9 2
14:38:58 2024-01-25 949172 937585 239065 234731 406034 414849 448094 444802 247779 246584 328309 332782 392493 393881 6649915 7223681 9242374 8985189 1547302 1584899 336204 299737 329454 327358 385216 373611 358611 359429 247097 248765 880629 832792 1830520 1820285 458762 450647 664314 673215 839451 809964 810638 820965 834400 838182 784108 874429 2423996 2524418 1538268 1242755 750856 740709 878873 873691 875092 883573 883931 888856 1014279 1018331 7252080 7447530 40.55 71.9 2
14:38:59 2024-01-25 940953 935599 240007 234008 405640 414741 450239 446878 251929 246828 327505 330941 392421 394475 6649915 7176064 9264528 8974719 1522559 1585989 336604 299883 327305 327746 382700 375429 358180 359248 246117 246717 873733 819490 1841507 1832175 457131 451540 667831 671455 833812 811726 813530 815597 826896 837815 785816 870185 2420552 2545104 1435674 1229521 753687 741795 873862 869493 876335 888644 877062 883695 1020949 1021428 7185254 7437446 40.55 71.9 2
14:39:00 2024-01-25 934419 936740 239105 233639 406029 412233 449501 446231 251964 246757 327006 332006 391215 396903 6650404 7081378 9358964 9003876 1516608 1586026 337254 299351 329454 325879 382539 373948 357807 359716 245596 248281 863171 825642 1846723 1824102 454860 450827 664857 665520 835923 813237 809411 811745 828668 838550 781449 867671 2410853 2532289 1446463 1242977 755836 736879 872102 876247 878827 882836 874494 889044 1026216 1009675 7154254 7447102 40.55 71.9 2
14:39:02 2024-01-25 939342 938260 238023 234766 404712 411582 449565 441773 246647 245275 328250 333708 389800 396290 6650064 7189581 9325315 9003876 1552479 1586026 337219 302713 328450 325879 382879 372747 358647 359716 245428 247689 877454 829779 1871269 1812539 454860 450755 662432 669445 836516 807099 805891 816249 828632 834302 779527 871833 2420552 2523082 1435674 1244560 749710 736449 878873 871182 868154 881154 881299 886289 1010285 1014393 7207311 7446211 40.55 71.9 2
14:39:03 2024-01-25 947823 937009 237891 234256 403359 413359 448745 447118 248596 245821 327591 330411 390905 393881 6669420 7210137 9260295 8988153 1524074 1581524 335698 297523 324546 325950 382160 371660 357568 358346 245076 246337 882598 820662 1827731 1825840 454860 447379 663918 669211 829090 808816 811216 811745 822578 836661 782996 867671 2410853 2541496 1411339 1226621 749710 737985 872102 867027 873852 883465 871972 880535 1016761 1020806 7189621 7436307 40.55 71.9 2
14:39:04 2024-01-25 940508 935604 237988 232281 405351 411003 448094 444272 247242 246152 324600 330907 389466 396585 6659164 7076105 9286801 8975811 1498831 1577040 337526 297487 324209 325950 380559 369497 355660 360259 245076 244995 884504 819768 1837956 1829732 449996 448280 663408 663238 827915 811726 810638 806436 819565 838442 783789 861336 2411279 2553621 1430134 1239807 755158 740024 869590 866954 874540 883242 873946 884502 1022397 1014393 7144091 7436586 40.55 71.9 2
14:39:05 2024-01-25 938412 938260 236450 233678 406358 412447 448440 441557 252035 244486 324672 331011 387763 394196 6663916 7170644 9260258 8994568 1519728 1581524 335733 297487 324510 324636 383183 371623 353754 358634 243698 245923 881035 828003 1831460 1816620 450671 447115 657721 663238 834703 810575 802244 811430 827067 836589 779340 865597 2417596 2539188 1427772 1252598 752616 736612 872065 871145 869581 874415 875814 884464 1014279 1009313 7205935 7447397 40.55 71.9 2
14:39:06 2024-01-25 946082 938260 237182 233288 404107 412233 446541 440314 246647 244863 324636 330445 389466 390887 6673012 7246346 9309606 8980908 1547864 1583773 335698 297529 326454 323921 381467 369425 356494 357232 243698 246471 872693 830403 1854279 1813578 454214 450827 658542 668641 833812 804751 802468 811458 824983 827059 778048 867671 2414711 2509945 1544629 1240598 745519 735013 871388 867027 867115 879580 874531 880447 1005262 1009277 7271868 7464304 40.55 71.9 2
14:39:07 2024-01-25 945007 935604 237585 232247 402262 411617 446881 445577 247242 244863 326509 331166 388885 392139 6692032 7250427 9232580 9003947 1529916 1583423 337244 297703 324547 324793 384328 369244 356879 357376 245422 244683 876811 828003 1833662 1816348 452099 445097 656755 664180 827915 802359 807058 811745 817144 828844 781523 867054 2417114 2537894 1442310 1234511 745980 737925 871388 859467 865241 884710 874494 876964 1008818 1012243 7243069 7465859 40.55 71.9 2
14:39:08 2024-01-25 936805 935608 236485 231851 404463 411582 445208 441989 247242 244828 323507 330789 388921 389748 6678899 7177023 9308040 8998947 1507890 1577003 332646 297320 323453 326685 382124 369497 353224 354841 243432 244578 881035 816263 1860625 1829732 452062 444759 660557 662261 824988 804138 804571 802379 817557 834302 778387 858346 2403985 2541496 1415324 1229521 749710 736884 862220 859467 871342 880968 867685 876964 1015034 1010741 7187946 7447397 40.55 71.9 2
14:39:10 2024-01-25 933761 935595 236494 236573 403467 411863 448220 439292 246896 245034 323507 329985 390260 391811 6692667 7143796 9313520 8987349 1519004 1577003 333683 296412 324173 324426 380861 369461 354867 356445 243698 244960 884160 825365 1836525 1816620 449652 447013 654792 658839 829090 806491 797802 802525 820932 829572 770433 860945 2402007 2517223 1403114 1245483 748717 729464 865281 864534 867115 870406 867736 879617 1011755 1003127 7206138 7447397 40.55 71.9 2
14:39:11 2024-01-25 943817 937695 236200 233527 402119 413910 444363 440654 247171 243596 324347 331130 387622 387448 6678710 7283409 9260295 9000213 1545091 1577040 334109 294735 324437 328793 381621 368206 354038 354308 242598 244995 863171 829187 1826960 1810980 450032 447013 655130 664180 829090 799063 797839 808835 819565 826987 774464 860076 2407854 2517721 1436079 1238558 743330 732122 867161 861367 862709 874524 870660 875679 1002977 1007212 7303845 7479497 40.55 71.9 2
14:39:12 2024-01-25 942428 935604 236494 232739 401058 412739 445329 440279 245722 245240 323507 329974 390536 390778 6701404 7229816 9297858 8987349 1524074 1577040 333181 295924 321459 323921 378939 367135 355117 354343 243089 242674 864248 820940 1811916 1816620 450052 441922 655791 662261 821048 799629 802244 807081 814055 825237 776114 863480 2411279 2517223 1436079 1227729 743522 735992 867755 860247 864548 879209 871418 874247 1008268 1010704 7270953 7466370 40.55 71.9 2
14:39:13 2024-01-25 930333 936926 236050 236577 401098 410373 441755 441917 246516 243735 323279 329421 386233 390923 6696626 7132902 9326749 8980945 1492435 1577003 333683 294771 320522 323434 378939 368278 351875 356159 242976 242878 881426 818320 1849127 1825840 445270 441597 656755 655671 820465 804138 803612 802379 816180 829804 772509 857731 2402969 2522516 1436079 1231236 745449 727501 860381 862014 867709 872638 861976 876964 1011101 1005185 7133572 7475238 40.55 71.9 2
14:39:14 2024-01-25 939315 936921 235037 232012 399867 409142 445874 439328 246551 242917 324035 330237 385424 392103 6706187 7215390 9313370 9013100 1517561 1577040 333146 293837 322436 323970 382160 368242 351839 354308 242221 242913 863848 828024 1862142 1818474 448845 444277 653238 657756 827489 804751 796542 801845 817144 826405 769920 857542 2402007 2519507 1417389 1245132 746511 727260 862220 860721 860224 870551 867119 876340 1002977 997293 7214180 7484617 40.55 71.9 2
14:39:15 2024-01-25 949052 937585 234932 232249 399867 411863 445874 437951 246343 242952 322526 329742 387692 389748 6705991 7233065 9335159 9000213 1524751 1580928 335745 293872 324612 324354 378794 368876 353829 355232 241630 242739 875867 829212 1825423 1807400 447812 441561 652369 657835 822473 797931 795257 806524 815991 820451 767882 860983 2396681 2499005 1434003 1237071 739290 726641 867124 861470 857895 870588 870834 873116 993861 997293 7242674 7475857 40.55 71.9 2
14:39:16 2024-01-25 947703 934942 234959 232898 401354 410046 441345 441259 245757 242882 322526 328973 386574 391765 6715566 7322131 9272564 9026687 1518702 1580084 333929 293872 319445 324667 378939 369138 351839 353175 242562 242063 887285 825000 1823547 1815882 446895 440463 653738 658300 818722 795565 800149 804236 809303 820415 774925 857087 2405425 2513581 1407184 1220936 738763 729428 862217 855304 859627 874866 865195 871507 1002561 1005970 7263405 7495308 40.55 71.9 2
14:39:18 2024-01-25 930226 936306 234725 232245 401027 409395 440881 439090 245722 242917 321477 329456 388281 387339 6739795 7205788 9317752 9000175 1500139 1576154 332558 295021 320190 323970 378867 367099 351839 354602 241980 242133 873223 819182 1860832 1825840 446931 440427 653238 654960 818142 801369 798974 796110 809281 828741 774339 849020 2397844 2535280 1415312 1227772 744454 728324 856688 856591 866500 873013 858411 868598 1008818 1002382 7169081 7484617 40.55 71.9 2
14:39:19 2024-01-25 931733 937005 235484 231674 403305 409140 441502 439938 245204 243561 323176 329827 388029 392025 6716932 7171477 9389860 9013063 1510049 1577003 333099 292299 322174 323023 376560 367099 351839 352152 239665 242133 867932 817429 1834655 1816620 445643 441922 654202 654960 818722 797931 795427 795547 815208 826403 765705 849020 2383128 2508225 1423619 1231273 743522 723486 855474 860247 862138 865756 858136 871838 1005409 996828 7209394 7508640 40.65 71.9 2
14:39:20 2024-01-25 939748 937919 234165 232245 400222 405763 441755 440525 245309 241934 322490 328247 386701 390887 6724945 7245453 9343100 9013063 1513587 1574694 333459 292602 322405 321034 378903 367135 351555 352152 240445 242808 864758 820940 1832000 1815116 446296 441813 650657 654031 821048 797931 792014 793226 815244 825237 763426 851481 2381435 2517445 1417389 1238833 743522 725647 858430 858295 860335 866332 860824 871865 1001866 996305 7201661 7493995 40.55 71.9 2
14:39:21 2024-01-25 945007 936740 234100 231400 397020 405871 441971 438075 245138 242172 321477 326272 385389 390574 6734323 7243649 9360270 9026013 1528437 1576753 333929 291731 319965 322045 377693 367560 351839 352152 239700 241390 856036 825062 1819107 1800098 444007 441430 647675 654960 820194 793208 792014 800251 815289 819420 765139 855036 2397068 2494699 1423619 1236549 736218 722389 862217 857199 852970 866186 864542 869252 992663 996123 7232968 7503374 40.55 71.9 2
14:39:22 2024-01-25 943656 935599 238593 231991 399903 405835 439023 436580 245344 240758 323786 327787 386973 387757 6734087 7346697 9305692 9038950 1541048 1576966 329943 292744 320450 321034 378261 368092 351839 353585 239868 242063 861584 825642 1837750 1815702 448131 442985 648668 656319 818611 793213 794765 799464 807085 818481 767564 854365 2402969 2513544 1423619 1226861 735862 728669 860381 848588 852970 870551 862013 862565 993367 991647 7348298 7493995 40.55 71.9 2
14:39:23 2024-01-25 940649 935595 234208 230449 399339 409814 440189 436508 243804 243291 320504 326307 387303 387031 6743702 7273352 9316508 9013100 1519004 1576966 331659 293425 320056 322211 378117 366903 351695 353852 240543 242918 872195 823223 1829012 1815116 444955 437777 649547 656171 811828 791600 795427 797714 809450 817423 765705 848416 2389455 2517555 1421429 1212622 737186 725612 853053 850396 857895 865591 854642 864342 998199 991647 7244541 7493995 40.55 71.9 2
14:39:24 2024-01-25 931040 935590 233453 230126 400222 404193 442224 437665 244179 241968 320540 327751 385579 387484 6734323 7181138 9357701 9046109 1494790 1576429 331229 292228 320085 322009 376259 367050 349397 353852 239665 241962 872195 814999 1835163 1820492 442536 436513 650467 648699 811828 795565 794840 792742 808377 820350 762344 844016 2383462 2501188 1419465 1225435 736661 719221 852345 852883 857895 861487 850894 867639 999650 994011 7139213 7493995 40.55 71.9 2
14:39:25 2024-01-25 937102 935604 233536 230843 399903 403873 440261 437456 244761 242450 319534 328247 384731 387339 6745210 7224811 9352452 9025975 1513733 1574514 330656 291917 320450 320063 376560 367831 349684 351862 238588 241356 859243 819768 1831730 1816620 443063 438866 647639 650648 815176 793102 786181 791619 809523 819059 761265 849020 2392734 2506520 1430134 1238833 736661 720312 855474 851566 851726 862083 858411 867021 994777 982634 7253030 7503374 40.55 71.9 2
14:39:27 2024-01-25 946351 936930 238089 230560 396799 407914 443141 436656 244040 243133 322224 326131 386313 388436 6743702 7282511 9380508 9038950 1533010 1576966 332449 290912 321220 320513 375995 364832 350777 353852 238386 240396 869519 820940 1799377 1803950 443063 441320 645911 654960 816404 786423 787969 793047 804270 811545 765705 849020 2392020 2515659 1417389 1224562 732023 724548 856688 846147 848675 864219 858411 861197 989044 992571 7369394 7518073 40.55 71.9 2
14:39:28 2024-01-25 955412 935457 234855 229010 399339 405835 437862 436856 243430 243819 321349 326272 385886 387372 6748400 7269140 9350459 9026013 1528261 1574694 329907 290397 320312 321070 373150 364869 350777 351789 238386 241622 859161 816167 1818543 1816620 443137 439138 649547 653104 808954 788205 790850 792742 802529 818607 764583 839695 2383536 2517187 1397009 1217113 736661 723522 849104 848365 858383 866369 849011 860726 1000442 995976 7236055 7503374 40.55 71.9 2
14:39:29 2024-01-25 934424 936930 238089 229342 399230 405120 441863 436185 243430 241800 321459 326307 385579 387303 6743537 7174211 9464105 9013100 1492865 1573396 331677 290013 319407 321034 373710 366494 348666 351862 238350 240908 879473 813833 1814689 1814588 440521 437634 647675 648277 811828 790743 786218 788745 809523 819638 756264 844650 2386043 2506111 1407005 1233870 736218 718429 852308 851001 851763 857070 853829 865097 994072 984895 7215354 7503374 40.55 71.9 2
14:39:30 2024-01-25 945118 935604 233536 229412 395759 405176 439951 436802 243430 246244 319534 324015 384950 387411 6743702 7251498 9364478 9032460 1515399 1572278 329408 290251 319370 318837 376560 364832 347581 351862 237684 241688 857598 824472 1842842 1809424 442577 438681 642985 648497 811828 788617 786054 795524 806477 811682 757430 846532 2376475 2487619 1444387 1227184 728898 717956 854735 848588 848675 856568 853427 863932 984173 987686 7288691 7526139 40.55 71.9 2
14:39:31 2024-01-25 942428 935595 233208 229965 395441 403909 438148 437456 243465 241769 319534 325290 384695 385964 6792013 7362768 9353508 9051945 1539025 1574514 328911 289334 320810 318553 376783 364577 350104 350337 236939 241926 859997 822632 1836337 1810469 443068 437993 642221 649195 811514 787686 785585 793305 793337 809047 762160 844053 2381472 2506446 1410380 1216244 727860 720348 852345 841220 848403 863923 852141 857092 984745 994159 7295918 7522132 40.55 71.9 2
14:39:32 2024-01-25 934415 934942 233208 228839 397092 403305 438987 436494 242718 246101 319133 326342 383544 384799 6762459 7248676 9335159 9058270 1518338 1575307 328507 290348 318701 318578 371963 364832 348911 349420 239374 240837 869519 811508 1817976 1816620 442528 437152 645738 648736 804881 786423 787099 786405 798064 816172 760077 836638 2377568 2523082 1436495 1218473 735090 719258 843885 843045 852366 856568 846634 858313 995483 982634 7205788 7503374 40.55 71.9 2
14:39:33 2024-01-25 931465 935595 233204 228631 397020 402667 437898 432976 242718 246137 319498 326008 383275 387684 6756000 7235652 9414051 9058383 1515021 1567746 328414 289537 320312 317814 373865 366494 347022 350235 236713 241622 857026 817429 1822758 1811253 440484 437993 644847 645740 811828 788763 783817 788782 804885 808441 755413 843453 2383462 2482731 1434374 1227772 727860 714874 852743 848588 843839 856042 854679 860006 983902 983468 7285292 7507132 40.55 71.9 2
14:39:35 2024-01-25 940975 936930 232160 228661 395759 403270 437874 432759 243691 241894 319598 324171 383097 384035 6772912 7320795 9366964 9064658 1541125 1574514 327919 294717 319407 317136 373710 363402 349438 350235 236147 240908 861584 820940 1840741 1803293 440521 438125 642221 649195 811789 782955 783817 790497 799762 809390 760652 841546 2390327 2508225 1413235 1221947 727860 718206 851135 839368 844238 856604 850894 852650 983476 988495 7380750 7536938 40.55 71.9 2
14:39:36 2024-01-25 941087 934133 234194 227782 393802 406160 439883 436272 241163 246137 319950 323267 383330 387097 6759522 7295734 9353508 9038988 1514669 1572278 327424 294812 315604 319060 370887 360519 347581 348653 236147 239489 860723 815583 1830736 1816620 441315 435511 645452 647576 802534 786460 783951 783529 798064 811473 756485 837270 2376697 2506450 1409082 1218473 731501 716247 845081 843081 849058 857107 847180 861348 991294 984750 7164190 7511407 40.55 71.9 2
14:39:37 2024-01-25 937775 937925 232120 227728 396668 403292 439078 432258 242479 241769 318974 325780 382398 386823 6762183 7213420 9441856 9041126 1501499 1567820 329408 294120 317426 316890 373070 363180 345979 350800 235783 239524 857598 810928 1815090 1807400 437506 436661 643132 644824 808954 786460 778150 783556 797862 809390 752481 839695 2382641 2492507 1415292 1233907 728898 713138 848684 846281 843639 853626 848408 858313 982548 982637 7262449 7556321 40.55 71.9 2
14:39:38 2024-01-25 945792 934942 232096 227565 394540 403270 438061 431933 241232 240734 319236 323788 382433 385035 6752518 7318837 9366610 9064936 1529737 1572278 327919 288906 317426 316623 372034 360447 348724 348617 235384 240064 859997 819768 1861719 1802665 439824 436661 638559 648386 807181 783561 783817 787446 793304 802387 760248 842017 2385206 2497232 1409082 1210216 726785 718465 846280 839368 843802 860131 848444 850760 981314 986289 7306044 7532877 40.55 71.9 2
14:39:39 2024-01-25 931622 934639 232125 227534 396943 403863 437401 432976 241870 241599 318414 325254 382672 384145 6781911 7305532 9366851 9065130 1514631 1567746 325910 294644 315532 317066 372543 363657 349713 347282 238021 239170 866345 811508 1861616 1825473 440264 435519 642074 643801 802039 784165 783817 785406 798939 811682 750886 835344 2367261 2489785 1404928 1217189 727860 710657 841889 843642 847472 847483 841574 858736 986873 979164 7195406 7522132 40.55 71.9 2
14:39:40 2024-01-25 939085 935595 231728 227922 393324 401583 438987 432903 241163 240273 320140 324695 380918 387372 6786355 7317116 9366888 9079072 1519125 1571946 326789 290395 315352 316482 374056 360339 346719 348964 235877 239047 864758 824472 1830163 1806861 436936 432917 636691 643381 808631 780889 776934 787519 798064 802495 752024 838426 2377568 2491888 1377932 1221078 725274 713284 846280 839368 841570 854833 849086 854031 977738 981854 7361898 7555916 40.55 71.9 2
14:39:41 2024-01-25 942279 934905 231723 228022 392114 403292 437438 433048 241163 240646 319805 322261 382059 385344 6790596 7369317 9333560 9064861 1516834 1572278 325875 291798 314800 316587 372782 360375 345458 348067 236738 238010 859161 820354 1807668 1807400 437469 431099 636691 645282 800334 779007 783542 784085 793413 808819 754700 834115 2371654 2504669 1401079 1209174 727860 714837 839464 836953 847472 856647 840958 848988 986269 982006 7282270 7531510 40.55 71.9 2
14:39:42 2024-01-25 930259 934942 231759 226483 393289 400616 438677 433048 240759 241055 318646 324960 380937 387388 6811521 7231438 9393537 9055541 1487343 1567746 325945 288761 314465 316623 372543 360447 346265 349143 237181 237974 857598 811508 1855475 1812539 436315 432908 642221 641941 804808 784067 775596 781273 798064 807071 748599 834780 2374278 2487346 1408931 1230396 725791 709079 845449 841754 839455 847410 847840 853293 978430 975779 7261260 7543578 40.55 71.8 2
14:39:44 2024-01-25 949172 939683 230916 227077 392905 405010 437929 430150 241774 240468 318305 323092 382327 383023 6791306 7335689 9408564 9064861 1519004 1567783 326860 288852 315460 316113 373070 361695 344385 347568 236512 238010 849786 820940 1792913 1797875 435695 432728 635788 643418 804779 777281 776149 786315 793450 802387 752060 834818 2374454 2497232 1432254 1218473 723729 713284 843885 834511 839732 854833 846597 848988 979720 980460 7390487 7555803 40.55 71.9 2
14:39:45 2024-01-25 943143 934239 231205 226124 393246 401438 436711 432939 240356 240104 318938 323100 381078 384145 6793065 7406720 9308406 9084406 1514669 1567783 324663 289221 314429 315192 371702 359796 345776 346487 235384 236472 874280 817337 1809175 1807813 438181 429816 636648 643837 796866 776732 778113 780719 790470 808248 753990 827934 2368283 2508225 1407005 1213639 728868 716348 837391 836661 845440 853408 839782 848801 986159 973584 7286233 7528745 40.55 71.9 2
14:39:46 2024-01-25 932828 935595 231358 225748 392185 401583 439298 431614 240189 241055 315298 322296 380616 387647 6801323 7212681 9400544 9064861 1486283 1567746 325384 288852 313509 315889 372018 360375 344801 347532 236679 237204 862286 811229 1818835 1807400 434768 432831 639463 641671 802608 782400 774492 781500 796771 806244 747155 836312 2376724 2483208 1417412 1225398 722644 708253 844285 841754 836749 848137 845958 850760 974980 976294 7285027 7550268 40.55 71.8 2
14:39:47 2024-01-25 945797 935604 230750 226487 390943 402721 432885 429013 241129 239726 317516 322226 380616 381527 6799974 7344223 9408564 9090946 1514556 1574514 325875 288319 314944 314682 372018 359001 344125 347532 236012 237974 848224 823223 1826197 1800098 435695 432288 636654 641831 804890 776740 776074 781643 791697 800866 751455 832553 2377568 2495462 1430134 1212773 721100 713284 842487 832508 837077 853359 841611 844058 974980 979930 7395460 7550268 40.55 71.8 2
14:39:48 2024-01-25 937770 934280 230285 225002 394714 402721 432962 430329 240390 241091 315586 321777 380918 382680 6801059 7316322 9401860 9090946 1510087 1571576 324807 287991 314656 315783 369709 359110 346755 345303 236512 237063 861584 810157 1811947 1815116 437247 429890 639826 639527 795702 779596 778076 777789 790506 802459 749501 827934 2364917 2480565 1428013 1212622 722644 710266 835901 836953 839455 847537 837335 848988 979889 975053 7197378 7540889 40.55 71.8 2
14:39:49 2024-01-25 936135 936930 228983 225748 392149 400377 435443 427738 241129 239361 315586 323267 378914 384182 6801045 7270266 9447597 9064710 1508752 1570791 323882 287140 315496 313262 369925 360195 345496 345374 236012 238010 856823 815986 1826866 1807141 435077 431439 634400 638057 802608 779596 774492 779878 793413 799171 745075 832337 2370780 2469592 1425893 1217113 718535 706212 841889 837906 832238 845743 842882 850198 969592 970099 7300125 7550268 40.55 71.8 2
14:39:50 2024-01-25 944938 935604 229214 225582 390943 402152 432958 429013 240759 239529 315658 321294 380047 380647 6821285 7358172 9420555 9103970 1527485 1571576 327179 286759 314465 314173 369925 358172 343422 346487 234684 237204 855235 817337 1880563 1800098 436315 430805 633053 640506 798032 774160 774694 781864 787743 800300 746933 829779 2364917 2489785 1409082 1203297 718535 709259 837086 829654 838265 847217 838528 844020 974980 977852 7310568 7550268 40.55 71.8 2
14:39:52 2024-01-25 930388 934271 229837 225539 395650 400050 435063 431130 240253 239422 315406 323127 378773 381076 6818732 7327002 9392514 9090946 1507822 1567481 323395 287648 312557 314173 369556 357095 345288 344408 236272 236472 859997 809192 1817338 1812539 435695 428538 636611 638135 793381 777318 774694 774593 788896 800094 743836 825508 2363237 2477048 1396621 1210066 721614 707049 833826 836990 839455 843357 833623 848988 978430 972229 7226459 7555576 40.55 71.9 2
14:39:53 2024-01-25 939739 935494 229073 225958 391968 396786 436095 429138 239655 238505 318190 321224 377750 384726 6818455 7306158 9393802 9064936 1507415 1567783 323430 287032 313253 314760 372018 359253 342825 344408 234684 236472 864758 820940 1823942 1798180 433535 428839 630817 636520 798069 774297 769985 780719 789948 797776 743983 829188 2364917 2473538 1419394 1215488 717512 706212 839779 834804 834966 845670 839648 847030 971284 972115 7355541 7578404 40.55 71.8 2
14:39:54 2024-01-25 943397 932954 228464 225604 391968 399175 431524 427774 239655 238244 315550 320330 378349 378434 6820810 7406518 9407259 9103970 1533010 1571162 324915 286119 314465 314981 369889 357884 345752 344787 234684 236472 855235 820354 1845624 1805857 435695 429996 630817 636520 793388 772380 774108 776128 787780 798897 747007 824137 2364816 2500415 1400775 1207721 722644 710229 832605 828934 839455 847181 831987 841514 975592 972952 7295545 7588828 40.55 71.8 2
14:39:55 2024-01-25 931696 935604 229927 223723 389813 396858 436371 430298 238888 239529 315070 320296 377750 384762 6823241 7254011 9392514 9084444 1486452 1563032 323510 286674 311573 313262 369853 358136 342343 344372 234684 235015 859161 810349 1806367 1811253 431937 429630 635677 636299 796209 777050 768909 773703 788713 797862 743307 829113 2364917 2469879 1411051 1221947 718535 702116 838547 834511 830235 838505 839760 846804 966476 968031 7295545 7563627 40.55 71.8 2
14:39:56 2024-01-25 945113 935595 228823 225015 391414 400980 432930 428704 239420 238085 315292 320330 378914 381833 6818732 7341878 9395186 9091169 1513437 1565487 323917 286119 314496 314766 369600 359260 342645 345303 234648 235966 853648 817337 1873090 1799153 435695 428848 631263 637684 795433 773844 774492 777263 783153 793554 746488 827308 2358997 2482731 1402073 1199022 716492 706212 833826 829559 834401 845743 833585 839091 970771 974110 7324195 7578404 40.55 71.8 2
14:39:57 2024-01-25 936413 934280 228823 223727 390979 400058 431310 428676 239586 238085 315026 321329 378914 378470 6827741 7357013 9391111 9110415 1509798 1565988 323821 286025 312164 315834 369260 358898 342825 345275 234266 235602 856822 808037 1818232 1809424 434966 429546 634887 636520 792263 775012 774492 773301 788338 800300 736164 821082 2355645 2471345 1421653 1212622 721614 700025 830245 833883 837077 838469 832212 846499 974980 966663 7222022 7576964 40.55 71.8 2
14:39:58 2024-01-25 935729 935604 227764 225072 389773 396940 432872 427738 239621 237279 315034 320365 376625 382373 6825980 7346323 9454452 9110491 1507672 1567481 323055 285312 315764 313809 368194 358208 342825 344787 234353 235707 858410 817429 1854689 1804062 432307 428781 629174 632847 793388 770428 765475 776713 788896 793482 738261 825508 2361558 2486255 1421653 1210179 715982 705712 836758 826550 829058 844549 836703 838468 965515 966663 7394836 7578404 40.55 71.8 2
14:39:59 2024-01-25 942986 935338 227764 224355 390274 396822 433829 432312 239896 237767 315442 320766 379196 381418 6838940 7447444 9353583 9110491 1507890 1566634 321065 285882 311065 313143 369889 356831 342584 342848 234684 234222 850654 813833 1797861 1803293 432307 427571 631263 636520 790883 771557 772290 767637 780870 799171 743233 821044 2355645 2480565 1419532 1207181 717512 702080 829067 830148 832448 838469 830435 841551 971458 966663 7215965 7591270 40.55 71.9 2
14:40:01 2024-01-25 926233 935494 227620 223555 391889 396254 431389 427603 239586 238049 313599 322013 378374 381651 6820696 7295378 9483380 9117019 1503120 1565254 323055 284982 312521 313840 367338 357633 342343 342848 234024 234945 856822 816263 1866656 1803950 432001 428478 628481 630948 793345 771336 765475 774725 788896 789921 736141 823091 2361558 2464344 1413289 1210896 712757 704179 832642 828971 829646 843187 836937 841235 964954 965762 7370436 7587783 40.55 71.8 2
14:40:02 2024-01-25 940685 935521 227686 223663 388078 396786 428960 428922 239621 237279 314554 321324 377750 377793 6832336 7372040 9437738 9117517 1511086 1566367 324686 285027 311355 313583 368741 357629 342066 343339 233330 235015 853648 815887 1838498 1798180 433535 428781 627557 636248 792825 768140 772290 774865 779769 793216 740719 820460 2354505 2490438 1388870 1197487 716328 703498 829272 827369 834966 838397 829216 837275 969361 968460 7318963 7576964 40.55 71.8 2
14:40:03 2024-01-25 930768 934280 227729 223274 391414 396714 429901 427067 238192 237825 313122 320365 376590 378398 6840258 7353511 9391111 9117019 1509572 1566634 322493 284858 310847 314096 365429 358644 342825 342848 234024 234256 845099 806309 1826522 1816620 432614 426329 628962 632185 789758 773841 769505 771103 787633 793410 735734 820895 2355470 2473538 1408931 1218473 717353 701046 829656 828971 830235 837577 832768 842096 966513 955629 7291703 7576964 40.55 71.8 2
14:40:04 2024-01-25 938177 934280 227531 223279 387337 395526 432863 428353 238192 237279 314554 319195 376064 382409 6835360 7341377 9400544 9117019 1500431 1563032 323019 285116 310629 312193 369889 356021 340517 344642 233043 234736 853648 819685 1784178 1788313 429480 428476 627434 634496 793388 765627 765475 774865 779472 789921 741768 820683 2361558 2480565 1419532 1199987 711234 703965 830281 821736 829058 838541 831619 837001 965101 968031 7376595 7576964 40.55 71.8 2
14:40:05 2024-01-25 938811 932949 227721 227313 388078 396786 430284 428353 242873 238085 313342 320423 376660 378398 6855970 7383757 9353810 9103743 1513083 1567444 320958 285102 311832 312708 369116 357736 341369 342740 233258 233535 845099 811508 1801907 1809424 431964 426365 631263 634476 788636 772104 768844 765951 780870 796788 735987 815656 2346372 2464344 1415292 1206582 716492 698564 825549 830148 829850 834293 826822 839091 968639 960804 7218979 7577527 40.55 71.8 2
14:40:06 2024-01-25 936433 935604 227024 223624 387697 393752 431573 428353 237959 236181 314112 320423 376923 380720 6835360 7352730 9430137 9143382 1503115 1567104 322040 284156 313605 311175 367044 357095 340757 342848 233151 233861 855235 818597 1830693 1808300 428735 426967 624807 629056 791140 765627 762991 774315 780870 788775 736141 824788 2355645 2480565 1415292 1207455 712480 702116 831461 820928 824298 838505 831811 833525 960183 962465 7404742 7587783 40.55 71.8 2
14:40:07 2024-01-25 940953 934010 227011 223283 386803 396520 430239 427500 242873 236581 315632 319136 378619 381667 6862330 7479669 9377775 9116943 1518665 1563032 319988 284303 310558 311577 367597 357882 340721 342293 233952 234621 864758 813833 1821845 1803293 428735 423714 627471 633498 785840 765860 765438 767277 779729 793410 740670 817397 2353057 2489785 1404435 1205012 716492 701046 827035 824065 829646 838428 827962 837200 968530 963789 7243310 7570723 40.55 71.8 2
14:40:09 2024-01-25 933028 937005 227480 224596 390129 394754 432907 426252 240105 237435 312872 321217 377985 378434 6850067 7260771 9508910 9110491 1495628 1563032 323965 283400 311611 312815 365066 357882 340481 342848 231772 234583 844126 809770 1827702 1805349 428699 427571 626581 629084 793116 765860 764078 772086 781974 784468 735669 818635 2355645 2458634 1381417 1206731 709209 700052 829067 822899 825503 837244 830435 834748 959125 962800 7379909 7593532 40.55 71.8 2
14:40:10 2024-01-25 940916 932839 226287 225439 386762 396940 429937 428959 238090 235746 314738 319419 377913 378059 6850380 7447444 9366888 9135249 1528437 1565254 320731 283206 310593 310922 367008 356797 341272 340421 232859 233268 847300 816167 1808505 1798180 428467 422486 623885 630911 784168 764541 764905 767822 777451 792779 740241 815347 2349711 2489785 1404690 1202478 717353 702965 825703 824433 830198 838984 828190 836279 968456 963789 7268081 7569025 40.55 71.9 2
14:40:11 2024-01-25 931393 935604 226796 223332 387970 393681 432601 423998 239274 237611 311662 319903 377453 381593 6854978 7257693 9436395 9117019 1481942 1558563 321030 283295 310291 312807 365066 357303 338157 342848 231376 233431 853648 805526 1805071 1800098 427416 426329 627471 629084 791140 767560 764078 769971 783460 788786 736113 820641 2350441 2464759 1379422 1202886 709209 698528 827892 822989 825656 835290 829179 833488 958188 961547 7376784 7597161 40.55 71.8 2
14:40:12 2024-01-25 939545 934280 225897 222273 387316 393717 428941 426469 237726 235746 312575 318936 377719 378427 6859567 7439723 9463654 9117019 1520374 1563870 321195 282536 311611 310668 365393 355680 340206 342293 231412 233466 840952 815997 1829596 1804960 431321 423642 623371 630492 786398 764122 767434 770008 779729 791210 738137 813456 2349711 2480565 1430134 1199875 713266 701046 821061 819764 829058 835737 823453 832114 965786 960998 7329433 7587783 40.55 71.8 2
14:40:13 2024-01-25 927806 934243 226317 223341 387416 394695 429548 428353 239238 236511 313920 320032 376622 377757 6866041 7388712 9427268 9138906 1509572 1562224 320745 283152 309999 312785 364667 354995 340338 341355 231839 234657 851664 806103 1845922 1812539 429683 423416 629218 629978 784168 768140 765167 765373 781314 788775 729400 814073 2346372 2460379 1408931 1206544 713266 695694 821061 825306 827883 829419 820748 837200 965786 957474 7251122 7599297 40.55 71.8 2
14:40:14 2024-01-25 939503 934280 226247 227633 384999 394416 430204 428084 239274 235781 313342 318419 376923 378434 6849744 7378636 9423483 9130017 1507392 1563760 322153 281711 311390 309258 367038 356505 340278 341463 231737 233106 838849 818510 1818560 1792773 427043 423786 622121 628575 788306 761223 760051 765878 776864 784396 738045 818635 2355645 2471345 1382084 1196059 708200 701046 827892 817949 821015 839203 827999 830337 957950 961035 7389671 7593742 40.55 71.8 2
14:40:15 2024-01-25 931659 930208 226269 223337 387925 394307 428941 426469 238428 236111 310891 319419 376923 378158 6878204 7376633 9440721 9143192 1501313 1558526 319739 282324 309780 310820 363171 354639 338704 340707 231052 232066 852061 802075 1847760 1810394 428057 421820 626581 627300 781584 765860 764347 764560 779177 790651 730379 811719 2337100 2455113 1434754 1205871 713266 691912 821025 824433 825467 830087 821110 834711 961579 953351 7253822 7587783 40.55 71.8 2
14:40:16 2024-01-25 951024 932876 224881 223965 386483 393067 430619 423710 239097 234880 314104 319242 375314 380042 6865625 7336646 9520788 9117019 1487343 1558526 321065 281247 309694 310668 363171 355753 338122 342293 229779 232747 842539 806884 1814591 1798180 427043 423750 623615 625523 786560 763458 760277 767822 780563 780946 730898 811464 2343002 2449156 1394974 1201249 705184 694509 825079 820928 821015 829491 824326 832744 953811 954772 7403396 7612397 40.55 71.9 2
14:40:18 2024-01-25 941048 934746 225448 223965 385397 394695 427693 424070 242506 235020 313513 317458 376321 377355 6865625 7409130 9463654 9117019 1513897 1558563 320994 281247 310254 309258 364227 353530 338157 341740 229975 233106 842539 811508 1820304 1794047 428057 423750 621681 629084 783813 760146 764622 765878 772920 784432 735964 811719 2342091 2471345 1417412 1190576 708705 698033 819861 818659 828139 836985 820376 828969 962038 958756 7360081 7599145 40.55 71.9 2
14:40:19 2024-01-25 927806 932620 225517 223337 386158 393785 428335 426505 238095 235711 311372 318901 374596 378464 6879459 7359726 9417916 9126505 1500139 1558526 320804 281676 309780 309727 362881 356797 338704 338690 231412 231997 848887 808037 1807308 1807400 426931 419937 623885 624564 781946 763458 756255 761205 779729 784468 729514 813811 2351148 2463378 1398329 1213639 711234 694548 824530 820817 821015 828180 823156 832483 959310 953140 7314594 7587783 40.55 71.8 2
14:40:20 2024-01-25 940920 934271 225360 223023 383308 394695 430924 423926 238262 235054 311627 315547 376321 378398 6865625 7362590 9439241 9146298 1497856 1558208 319056 281640 310035 310560 365322 355716 336595 340468 230298 231801 848887 815986 1818572 1789770 425831 424448 621736 626116 786324 759636 755468 767822 777147 784334 735890 816361 2346372 2471345 1398698 1197650 705900 698564 824567 814677 819160 834256 824363 826687 953811 957547 7452055 7599183 40.55 71.9 2
14:40:21 2024-01-25 937079 930213 225862 221860 384999 393717 428335 423890 237762 236819 311042 316501 376321 377890 6885447 7437770 9345788 9135249 1525425 1558218 317097 280884 310145 308323 366822 354348 340037 338132 231305 233139 837286 813833 1797099 1795760 427043 421450 619816 626935 777455 758728 761794 761205 772748 788978 733725 809253 2337100 2471345 1421865 1198248 709209 694472 819861 817985 821015 829153 819904 830337 959310 954735 7243423 7588420 40.55 71.9 2
14:40:22 2024-01-25 927806 932885 224851 222403 386191 393579 428941 420702 237762 235054 309705 317493 374119 378464 6856247 7271104 9448587 9116938 1477046 1555921 318432 281499 306374 309586 365010 354030 334609 340743 228941 233367 850474 804086 1805906 1797537 425831 422486 623849 625043 784168 763458 759193 763476 776864 782120 728825 811719 2340426 2443685 1392939 1199615 703385 690935 822539 817369 818689 827014 823453 829177 949696 951970 7360797 7606540 40.55 71.9 2
14:40:23 2024-01-25 938440 930176 224503 222710 384422 393579 426415 422661 238095 234261 310646 316387 374667 375608 6865625 7430973 9447711 9138906 1511086 1562224 319763 280618 309306 308323 363136 351325 336631 339954 229618 231997 856018 811508 1798602 1789732 427043 421191 619378 627300 781946 756112 760749 765645 770632 783220 730986 807000 2337100 2469311 1385458 1187157 706690 695000 818119 813182 822790 829491 818081 826687 956008 956413 7332325 7597161 40.55 71.9 2
14:40:24 2024-01-25 925173 930208 224890 223078 384990 392467 426415 423962 237446 235502 312835 318618 374489 378353 6874672 7381498 9427375 9125870 1500139 1557101 318057 280788 308397 308358 363466 354066 338668 338463 230298 233175 850474 801502 1827429 1807400 427043 418652 621681 623164 778183 763458 758206 759016 777451 784468 727755 810564 2332799 2458634 1396209 1209174 710966 688950 819279 819183 821015 827562 821110 830337 956592 949774 7290706 7608669 40.55 71.9 2
14:40:25 2024-01-25 942120 934345 224786 222604 383094 394100 429438 422446 237551 235020 310646 314562 374667 377226 6875004 7387784 9487548 9139669 1497996 1558208 319489 279964 310438 307391 362591 355141 336360 338690 229618 233175 850474 813833 1800935 1792773 424623 419901 617726 623201 781946 755638 755303 764560 773781 782120 731664 814073 2343039 2462125 1404690 1194218 703385 696058 823472 811708 816336 829527 824478 825595 953121 956688 7410777 7610487 40.55 72.0 2
14:40:27 2024-01-25 933028 932885 227601 221669 384116 394695 427693 423591 237151 236231 312291 315547 374667 377355 6870101 7404817 9344485 9117019 1505704 1557101 316140 281443 306518 309470 363971 350987 336324 338655 228906 231832 862286 806680 1810591 1804062 425831 418652 623003 626855 777455 762340 760103 756227 770632 783808 727319 804599 2327827 2449497 1404690 1200523 706909 690808 816467 818455 820978 825010 817593 830337 957950 951118 7225397 7587783 40.55 71.9 2
14:40:28 2024-01-25 929122 930204 228609 222020 385305 392467 427053 419745 237762 234261 310382 317233 372951 377890 6859567 7292675 9511082 9110491 1491373 1555995 318797 279530 306590 308288 362953 353530 336053 338655 228681 231997 841506 806884 1835996 1796598 424623 419901 617558 620013 783056 760680 753171 764302 775035 779769 728752 811607 2341116 2464759 1402570 1199875 703887 694239 823472 814016 815107 828799 820711 825707 948244 946543 7430785 7606540 40.65 71.9 2
14:40:29 2024-01-25 938440 928817 223499 222710 382663 392467 426119 423926 237028 233574 309705 315547 373546 377355 6875004 7446220 9467277 9126505 1515399 1555995 319056 279961 308397 308076 362048 351469 336595 338690 229371 233632 844731 814825 1793463 1795322 427043 422048 618214 624380 780473 757966 760014 763476 772200 782118 732457 804525 2331140 2468121 1392468 1190576 705184 693000 814150 811436 821015 828799 813910 823059 955429 952006 7337909 7599183 40.55 72.0 2
14:40:30 2024-01-25 926489 929907 224694 222016 383268 390698 427693 423926 236627 234762 311298 316244 373213 377226 6884383 7394466 9423178 9125870 1503569 1561948 318296 280250 306446 308182 362917 351361 337505 337492 229834 232648 848887 802296 1842609 1807861 426436 419665 620327 620534 775149 760406 758111 756762 775254 784360 726761 808798 2335439 2452905 1389848 1208303 707193 691335 817539 816175 818689 827294 819941 827939 955237 947725 7310568 7595695 40.55 72.0 2
14:40:31 2024-01-25 934151 932912 223564 222710 385859 392190 428032 421995 236993 233180 312955 315267 373213 378464 6865625 7341871 9517808 9143410 1495857 1555995 319056 279078 308071 308217 362953 353494 336089 338417 229431 233632 850268 808037 1827173 1797537 424021 418652 616650 619976 781946 755003 754766 764288 774050 779914 728825 811719 2343039 2462125 1432589 1196207 703385 695236 820442 810557 811618 827014 821110 822438 948743 951118 7425995 7619859 40.55 72.0 2
14:40:32 2024-01-25 939637 930213 223495 222095 382091 392467 423980 423926 237028 233574 309741 315071 373785 377060 6895535 7479402 9449899 9135992 1519004 1557421 318092 279078 308397 308592 361001 351433 336631 337634 228515 232684 841506 813554 1797896 1794047 425831 419665 616499 623445 776283 755334 759055 760666 770561 781852 730898 802244 2327827 2467841 1411051 1190683 705184 692474 813572 811708 821015 827014 811565 820651 956592 946615 7348298 7614426 40.55 72.0 2
14:40:33 2024-01-25 926414 931668 225841 221732 383125 390829 423764 423149 236853 236534 311629 317282 372251 375874 6879531 7390876 9409464 9144628 1500139 1557101 316140 279929 306122 307391 360911 351469 336666 336618 229422 231995 835333 802075 1818561 1807400 425528 419368 618503 619940 774948 760990 755841 756425 772957 783256 723495 806727 2327827 2452905 1394089 1207681 706690 689377 816381 814947 816372 826126 817536 826725 952425 948674 7306082 7637939 40.55 72.0 2
14:40:35 2024-01-25 942158 932179 223503 221700 380950 392190 428346 423125 236793 234063 311702 313650 373546 379503 6884383 7391817 9492732 9125870 1488154 1555995 318092 278820 306554 308107 360911 351469 334609 338382 229529 233011 844731 806884 1838720 1796598 423420 418687 618251 619027 781392 755675 754877 763205 772957 775454 728308 810564 2337100 2456891 1400450 1199875 703887 694363 821128 811634 814104 829905 821035 825431 947251 951009 7433416 7615919 40.55 72.0 2
14:40:36 2024-01-25 942191 931705 228869 222403 381788 392467 423908 423732 237028 233539 312328 315292 374106 377087 6883499 7487259 9457153 9135249 1505822 1558563 318092 279503 306590 307141 363980 350867 334609 338655 228196 232520 844126 813070 1797680 1788960 425528 418687 617374 625150 778556 755196 756291 762395 768053 781684 730194 804646 2334422 2474395 1398329 1194828 707415 691948 811842 811708 821015 829905 811491 823059 957950 952006 7337665 7610487 40.55 72.0 2
14:40:37 2024-01-25 928983 930213 224503 221173 382695 391323 428335 423293 236262 234295 310382 315547 373474 377757 6893762 7381648 9400437 9206251 1488540 1552872 315188 279999 306015 307391 362953 351469 335736 337161 228906 231345 848224 802075 1795903 1801903 422558 420447 621332 622487 779364 760176 752395 757910 772127 775454 722471 810564 2335748 2432739 1402570 1199540 699884 687767 819861 813794 811220 820478 821110 826725 944680 945681 7343047 7606540 40.55 72.0 2
14:40:38 2024-01-25 942686 930204 228573 221355 382091 393675 423980 418825 236627 233574 311298 315512 374070 376177 6879473 7391817 9439241 9144628 1495857 1555995 318587 281691 308107 306820 364494 351397 336650 339542 228729 231710 844126 816167 1810207 1784542 421551 419665 614718 622896 780839 752092 750039 756799 768993 777231 728825 807000 2337100 2452781 1402570 1187176 699386 690935 818119 810557 813954 828147 817536 820614 946905 946615 7384232 7599183 40.55 72.0 2
14:40:39 2024-01-25 933050 931983 228806 220669 383272 392467 423872 420738 236262 234097 309652 315547 372915 375076 6893762 7410388 9397898 9156316 1505902 1557778 316000 279468 304582 307141 363466 350337 337603 337362 228160 231345 844126 802075 1798443 1803950 424021 419072 618503 621806 774214 756259 755042 754282 769470 782120 722530 802393 2324521 2445956 1394089 1203022 703887 686903 813572 813182 816336 820478 815104 825476 949659 942905 7300857 7605060 40.55 72.0 2
14:40:40 2024-01-25 932944 932922 228564 221709 380648 387916 426451 420111 235603 232139 312143 314562 371280 378158 6880876 7402757 9463654 9143192 1495857 1554890 317689 281691 308107 305468 361036 351506 336211 336653 228196 231670 844126 813833 1807409 1784653 421956 419665 614718 620013 779733 752129 751477 756799 769470 775454 728825 808761 2339676 2455150 1400450 1188847 699386 692205 816381 809408 813378 826396 816375 824755 946905 946579 7470920 7629231 40.55 72.0 2
14:40:41 2024-01-25 939753 930204 223533 220740 383297 392212 426008 422410 235429 234191 311225 313511 372809 376030 6893762 7523531 9415398 9154965 1526253 1556317 315188 284357 306590 308592 361036 351397 336089 334596 228906 231670 844126 811508 1806330 1795630 422222 417300 615626 621806 772753 754264 754766 755753 766138 782118 728825 802393 2330430 2462125 1410800 1193971 705184 689866 813572 811153 816372 820550 811565 824266 952461 948431 7284654 7620960 40.55 72.0 2
14:40:42 2024-01-25 930450 934355 225202 221111 383125 390938 423908 418825 236627 234004 309579 316325 372322 376177 6909472 7299868 9538251 9148298 1477991 1555995 317097 284372 305548 307356 360911 351361 336448 338144 227224 231995 839365 804086 1803771 1798180 422222 420556 618251 619398 779733 756511 750002 758979 766260 774219 724007 806652 2334459 2449427 1406811 1198248 699884 689866 816381 810513 813493 827039 821105 820900 944497 950205 7423757 7609852 40.55 72.0 2
14:40:44 2024-01-25 940705 930380 224894 221324 382069 391585 423764 422625 236262 232821 311261 313615 372357 375874 6903140 7504503 9463392 9144628 1504974 1555995 317132 284372 306482 306463 362953 349209 336211 338144 229258 231995 852793 810349 1798164 1784616 424021 419665 614718 621806 774948 753049 755841 759821 764910 775490 727792 804624 2335748 2472637 1389848 1191421 703887 693373 811225 809360 818689 826394 811784 821944 956863 950446 7363274 7615919 40.55 72.0 2
14:40:45 2024-01-25 927460 930213 224889 220608 380950 387772 423908 421402 235534 233539 309871 314562 370171 378158 6893485 7406720 9439241 9139593 1497959 1555995 314203 279964 305548 305930 360911 351433 336686 334561 228480 230626 842539 805823 1802208 1805236 423120 416938 617264 619417 773936 755659 751291 754135 772711 782884 725251 805795 2332799 2435591 1396209 1202628 697894 683884 817539 813984 808775 817990 818738 824266 941862 942638 7356639 7625298 40.55 72.0 2
14:40:46 2024-01-25 940916 930213 224797 220603 380915 392190 423944 418167 235569 232821 309798 313650 372393 375608 6893762 7411640 9437463 9148298 1495857 1557101 315223 284390 306482 304512 363834 353887 335544 339062 229529 231203 857631 813654 1777937 1788225 420155 418335 616296 619903 776832 750836 749048 758038 765162 773093 726687 806354 2327827 2452905 1417412 1181277 698888 688889 811805 807044 813917 825228 811784 821012 948743 948431 7357919 7625298 40.55 72.0 2
14:40:47 2024-01-25 931627 930167 228564 220634 382663 389748 422572 420111 235534 233342 308924 315547 372357 373871 6903140 7404779 9409501 9156201 1504437 1558134 315082 279712 307528 307215 360731 351695 334538 334631 227453 230697 842539 802075 1831969 1810506 423120 417264 617029 620863 771658 756407 752546 753604 766260 781016 720284 802393 2327827 2443685 1404435 1206544 699884 685895 814120 811708 809496 817990 816338 822438 946456 937565 7348298 7599183 40.55 72.0 2
14:40:48 2024-01-25 940212 934243 224415 219912 381780 391287 426415 418202 235290 233145 308524 312385 372393 376250 6898301 7417839 9455670 9135712 1496695 1555487 317689 279748 305368 304547 363723 352696 333776 336582 227066 231183 837778 810157 1829087 1787691 422185 418480 613846 619976 774948 751518 752249 756762 762715 775418 724520 798863 2324521 2462125 1396209 1189692 701882 689377 807214 805222 815721 820550 808826 818640 952425 947019 7357730 7608669 40.55 72.0 2
14:40:49 2024-01-25 929024 930176 228533 219947 382991 387844 423908 420111 234808 234806 310054 315838 371553 378048 6904967 7383569 9445972 9167083 1497271 1555995 314169 279748 304582 305007 360911 351397 336686 334291 229583 229945 834161 805526 1797921 1803293 419619 414809 615589 616329 772205 753585 744551 751804 770561 775454 719230 803991 2331140 2434465 1404435 1203297 698391 686458 815308 811708 807168 819629 816338 820651 941196 944831 7357730 7615346 40.55 72.0 2
14:40:50 2024-01-25 944132 933038 224537 220114 382823 391731 423655 419806 235394 234475 308089 313327 372357 373907 6893762 7420939 9447064 9146146 1493723 1553786 314238 279748 306274 305526 362953 350265 333812 335605 226714 230661 840952 813554 1766932 1779740 418031 417890 613848 619707 775113 749312 749270 755753 757283 772284 723458 802393 2323506 2451242 1415292 1181277 697894 687390 809505 805766 812767 820514 809439 819833 950278 948365 7366236 7625298 40.55 72.1 2
14:40:51 2024-01-25 924905 929519 224679 219969 383876 387391 421276 420075 235136 232174 309288 314597 370101 373907 6903140 7405043 9448311 9154006 1500971 1557101 314203 279748 304118 305965 360295 348718 336345 334561 227418 230661 856018 799786 1833924 1807400 422222 414881 616499 617642 769983 755077 753760 753604 768298 775490 719605 802174 2327827 2443685 1413098 1207681 702498 685712 811805 810447 810571 820136 815845 823280 944607 939315 7374817 7620998 40.55 72.0 2
14:40:53 2024-01-25 938440 932225 224258 219921 381245 391019 423908 418167 235171 232174 308053 311698 374386 377355 6903140 7431696 9492732 9144628 1495857 1558208 316140 278925 305512 305503 359788 350301 333848 334596 226714 231345 843714 806884 1838206 1794047 419656 414520 612546 616329 774398 751444 748534 760075 770087 776315 723348 805832 2335115 2454118 1391969 1190674 695911 689377 813877 804770 807168 820550 813910 816141 942728 947055 7461487 7634676 40.55 72.0 2
14:40:54 2024-01-25 935748 929912 228725 219263 381241 390111 422238 418861 234051 232174 309871 313076 371280 373907 6912519 7523306 9376321 9163385 1518740 1555995 315013 279748 305548 305993 360587 348963 335500 333834 227931 230020 844126 813070 1787931 1796598 419510 413973 612870 620719 769818 749585 748863 750936 757247 779914 721467 800787 2318555 2436762 1394089 1194828 698888 681845 807214 810557 813954 818472 807065 820651 950311 944831 7247850 7615919 40.55 72.1 2
14:40:55 2024-01-25 930343 932958 223314 219605 382864 387772 422608 418658 235534 232105 308960 314597 370101 375040 6897177 7328136 9517883 9135249 1475879 1555487 317579 279531 303476 307001 360187 349629 333740 336476 228072 230091 844126 802075 1799496 1797611 421054 418371 614718 616329 774948 752476 749602 755668 766138 770849 719605 802393 2327827 2451166 1391969 1193971 695911 687643 811842 804199 806596 820478 811565 815007 937765 937529 7456156 7629231 40.55 72.0 2
14:40:56 2024-01-25 943208 928862 223279 219912 381245 387772 423070 418825 235335 236906 309178 312672 370136 372779 6903140 7455493 9502664 9169465 1507896 1557101 315223 278961 304582 306446 360587 348121 333812 334631 226012 230697 843119 811321 1813881 1792428 421551 414881 610743 618080 770565 747701 753692 755215 761639 774836 722435 795353 2323506 2469311 1430717 1190576 700882 686903 807214 805559 811795 818026 810629 818640 950278 944831 7291703 7625298 40.55 72.0 2
14:40:57 2024-01-25 927806 930249 223943 218891 380648 387736 423872 418658 234773 233284 306681 313650 370171 374784 6928310 7344133 9447064 9166222 1475992 1555212 315013 279748 303406 304547 360911 350019 333342 334561 226521 229196 852061 801502 1792166 1796325 417770 414845 614718 617204 773849 753195 745565 751542 763866 772483 718039 802244 2326173 2421807 1400450 1199875 693518 680846 814150 808188 804849 818472 813836 821012 938204 939315 7362365 7634676 40.55 72.1 2
14:40:58 2024-01-25 937770 930237 223029 220009 381583 387556 422807 419510 235394 233816 308997 314764 371068 372035 6912519 7446220 9483867 9180372 1497762 1555995 314238 279354 304081 304547 360911 348682 333342 335605 228287 229945 837778 810157 1839534 1784801 420286 417300 611211 619398 771658 747039 751514 755477 761393 772006 720357 797445 2318555 2462125 1391969 1186335 699884 687472 804904 804199 811581 819215 805882 815967 946868 937601 7337436 7621830 40.55 72.0 2
14:40:59 2024-01-25 931112 931438 224150 219193 381241 386882 423501 418825 234332 234475 308415 313108 370171 376783 6916685 7405043 9428413 9154006 1495820 1553786 315013 278961 305257 304300 359788 350301 333812 333834 226714 229232 844126 806309 1794372 1804575 417735 413498 612979 615387 768350 750460 746003 747021 766138 775072 718585 802393 2327827 2421807 1329855 1194360 694013 681638 814076 811090 807149 816018 816427 820900 937356 941201 7384995 7645582 40.55 72.1 2
14:41:01 2024-01-25 941092 930245 223279 219666 381784 387844 420980 418658 234843 236977 308488 312672 370136 369528 6912519 7436948 9479210 9130396 1495857 1553786 316046 278961 304118 305133 360911 349245 332549 334561 226012 229232 852793 811508 1775055 1784801 417770 414845 610348 618080 772753 744849 745373 753748 761393 771543 723631 801304 2325160 2446597 1411051 1182043 696217 685520 808344 802488 810644 819251 808741 815007 947398 937601 7375477 7644055 40.55 72.1 2
14:41:02 2024-01-25 920964 929514 223314 218887 382864 388550 419691 418202 234085 232105 306717 313650 368996 372516 6892490 7432924 9456389 9163385 1499067 1553786 315457 278961 302200 304582 360875 347144 333812 335723 225977 229402 840952 801502 1797189 1800098 421354 414484 615479 616670 768997 752938 750757 751463 765723 775202 716440 795316 2321854 2443999 1413098 1203511 699386 681881 810648 807081 808922 817316 810052 818677 943306 936591 7338865 7629231 40.55 72.1 2
14:41:03 2024-01-25 931770 932912 223319 219574 379065 385415 421941 419250 234446 236667 309907 312385 369548 375644 6921898 7404855 9511387 9154006 1495857 1554890 314203 277910 305297 305454 359212 352445 333740 336672 228233 229126 855235 811508 1816764 1789881 418662 414736 607622 614548 772481 744555 745453 753711 761639 770849 725251 802393 2327827 2440221 1398329 1182960 693024 683884 809505 802306 809496 816839 810629 816240 939238 942905 7409027 7638603 40.65 72.1 2
14:41:04 2024-01-25 935752 930213 223314 218314 382324 387880 421276 419843 234808 232821 306320 312672 371245 372479 6916961 7442316 9409762 9197028 1500139 1555561 313948 279712 302589 305993 360911 348157 333812 336368 228072 228594 856036 805526 1816923 1798180 420155 414009 614718 617642 766106 751407 751514 747021 761603 774255 715426 793061 2318555 2441952 1413098 1203409 698888 679849 807214 804652 808922 816163 810629 818058 941935 935233 7337742 7637129 40.55 72.1 2
14:41:05 2024-01-25 938177 932693 223314 218547 378993 387772 425514 418658 234446 236941 308452 310727 370171 375644 6892457 7448394 9492155 9150644 1496200 1553749 315679 278033 305011 305777 358923 348963 333577 336197 227589 229001 832599 809192 1806290 1789881 417770 414081 608599 612664 770565 743611 744393 753711 763013 770849 720321 801252 2326173 2441952 1391969 1182960 692530 683848 808358 802216 807168 819629 809401 815007 940966 937565 7395460 7645582 40.55 72.1 2
14:41:06 2024-01-25 931505 930366 223279 218542 382324 387808 422098 419660 234530 234073 306320 313476 369995 371510 6933264 7427341 9419088 9191521 1499863 1556828 313614 279551 302696 305563 360911 347144 333812 335723 225942 228291 854473 806103 1807269 1801741 418362 413498 614283 617642 766070 751370 746703 746517 762473 773093 715389 796654 2318555 2440221 1410932 1203409 697894 681638 806606 803441 808349 815896 807065 816203 940531 933804 7329433 7650621 40.55 72.1 2
14:41:07 2024-01-25 928882 931701 222787 219088 378330 387445 422356 419104 234016 232668 308452 313916 368445 374592 6921898 7399488 9558196 9167083 1477991 1553786 314203 278069 304354 304087 358669 348157 333812 334561 227321 229232 834603 802075 1817127 1794047 418365 414809 608883 611725 772753 747136 745453 752993 763945 766405 718585 798863 2327827 2443685 1389848 1192272 693518 686458 810654 801350 802576 820643 811523 813778 938057 943274 7490477 7640609 40.55 72.1 2
14:41:08 2024-01-25 936801 931705 223800 217802 378957 387736 420944 419624 233773 232105 306644 310727 370136 373306 6931000 7569490 9417916 9184898 1518239 1553786 313543 278925 305474 305133 360839 348121 333577 333834 226679 228096 845713 811229 1809093 1792773 418662 411613 610275 617808 765185 746017 745902 744757 759203 775116 718548 792987 2313687 2433991 1361316 1193897 697490 678635 804867 808084 809448 815125 806991 816203 939165 933610 7315809 7644055 40.55 72.1 2
14:41:10 2024-01-25 931663 930167 221568 219193 379065 384802 421276 419250 234610 232668 306644 312637 367931 373871 6892490 7383870 9554537 9154006 1477991 1553786 313914 277607 302200 307325 357555 347144 333018 336197 225670 229196 841506 804373 1814358 1796598 417770 414736 608883 610860 773385 748960 745655 751891 765180 766260 718948 802071 2329094 2443685 1387728 1192272 693242 685970 809505 800141 802576 816839 811486 811686 935476 941977 7508650 7644055 40.55 72.1 2
14:41:11 2024-01-25 939080 929907 222582 218512 378952 387506 420613 418202 233493 236798 306644 312411 369966 372706 6921898 7529672 9504137 9150021 1497230 1553786 316082 277217 302732 305133 358669 348714 333812 335578 227589 229475 843119 811321 1792740 1789621 420155 412701 608994 614291 765728 745070 747072 751537 758470 773940 721139 793068 2318555 2458634 1393606 1188027 697398 681845 805194 802488 807168 816163 804664 813198 944643 939315 7337704 7630512 40.55 72.1 2
14:41:12 2024-01-25 929131 930213 222546 217459 381209 385379 421276 415056 234051 232070 306572 312603 368961 372779 6921898 7336646 9489510 9156201 1478173 1557778 314905 277926 303744 306173 358490 350449 332927 336435 225670 229161 834603 803798 1831493 1797537 417770 414081 609031 610392 772285 745649 743864 751542 761639 766405 719605 797691 2324521 2443685 1329855 1190576 692530 682845 808358 797876 802431 818472 809439 811686 935512 940645 7404388 7634676 40.55 72.1 2
14:41:13 2024-01-25 933719 929519 223086 217126 379020 387772 419691 418658 233656 232139 306320 311663 369548 371655 6925637 7480032 9416686 9196032 1500971 1553786 313769 278532 303744 305133 360549 347109 333342 333834 227589 228345 851181 802075 1798245 1797500 418960 412300 612546 615419 765728 747737 747035 746146 760854 773029 713293 793105 2318555 2434465 1383487 1196430 695911 680401 804904 804770 805989 811428 805272 815007 939165 928515 7338865 7644055 40.55 72.1 2
14:41:14 2024-01-25 934147 932885 221892 219263 379029 384226 420944 418326 234016 232178 306681 312637 370002 373652 6932986 7423946 9517581 9136907 1497082 1553786 314203 276368 302696 305993 357591 348157 333342 333834 226947 229232 842075 806884 1840560 1794047 417473 412264 608167 611761 767697 746127 742204 752074 757283 770849 719605 797728 2327827 2443662 1387728 1181277 690559 681845 806035 800215 802465 817316 807065 813460 938204 943187 7405006 7644055 40.55 72.1 2
14:41:15 2024-01-25 931718 931627 222801 217589 381132 387010 421610 418512 233877 233487 306356 314172 369666 369420 6935124 7447444 9429672 9182143 1500139 1555995 313650 278141 301282 305133 360295 348714 332549 333834 225670 227778 837778 800930 1813215 1803293 418365 411938 612546 613569 764642 749312 747403 744891 760316 771938 710666 791609 2315261 2434465 1408766 1198169 695638 678746 802622 802488 802465 811392 804664 815934 939536 931260 7385195 7640695 40.55 72.1 2
14:41:16 2024-01-25 941487 932876 221852 217494 376721 388547 424007 414912 233621 233159 306608 311973 369583 374893 6931277 7426147 9485968 9172764 1493723 1553786 314092 276368 304607 304668 356552 348157 331830 333834 225670 227850 851181 809192 1843924 1788960 415403 411649 605888 609936 766070 742925 740024 749182 760316 766369 719605 796521 2321854 2436491 1387728 1181277 691030 682495 808306 801200 806002 811392 805898 810345 939462 939467 7368264 7644055 40.55 72.0 2
14:41:17 2024-01-25 927147 931622 222439 217459 378948 384226 421312 418658 233320 232831 306572 311195 367896 373944 6912383 7441598 9451194 9150185 1494017 1553786 313102 277643 303855 304205 356516 347893 332873 332859 225670 227390 840952 802296 1819645 1800098 416584 409775 609031 608860 764073 746127 740024 744698 761173 772090 716305 797491 2320812 2420519 1329855 1197379 689055 676570 807177 802488 799168 810344 810629 813161 928698 928515 7394089 7644055 40.55 72.0 2
14:41:19 2024-01-25 937084 928821 221160 217455 378727 386265 419825 414984 233690 232178 306105 313359 367896 369384 6926333 7467619 9504659 9156550 1494790 1553786 313292 276403 301741 302819 359788 347109 330826 333834 225670 227743 849568 811508 1787932 1781448 415547 414639 607269 612518 768997 740604 740891 748798 758139 764105 719058 793024 2316907 2440221 1398329 1175321 690559 681219 802622 797840 803638 811536 802459 809378 937838 936591 7394315 7653434 40.55 72.1 2
[truncated: 154,427 more chars]
