# Supplementary material for: Methods for Estimating the Detection and Quantification Limits of Key Substances in Beer Maturation with Electronic Noses
Source: Sensors (Basel). 2024 May 30;24(11):3520. doi: 10.3390/s24113520 (PMC11175341; doi:10.3390/s24113520)
Supplement: Supplementary file 1 [file sensors-24-03520-s001.zip › Data/Acetaldehyde/raw data/Day 3/9000ppm19.txt]

Time Date R01 R02 R03 R04 R05 R06 R07 R08 R09 R10 R11 R12 R13 R14 R15 R16 R17 R18 R19 R20 R21 R22 R23 R24 R25 R26 R27 R28 R29 R30 R31 R32 R33 R34 R35 R36 R37 R38 R39 R40 R41 R42 R43 R44 R45 R46 R47 R48 R49 R50 R51 R52 R53 R54 R55 R56 R57 R58 R59 R60 R61 R62 T01 H01 Phase
14:47:00 2024-01-25 672876 673547 217264 213818 345513 351186 356525 354524 221213 222448 272686 278469 317361 320437 4695788 5097134 6912453 6668367 1094474 1143667 306388 269550 284139 286365 317039 309662 309825 311403 218724 221643 723626 684961 1525448 1488924 459543 454448 669250 675315 830268 809390 865167 867064 901461 915811 884198 982372 2070188 2170133 1296958 1117986 735163 723585 866520 863923 906565 919764 936495 947818 1050041 1061854 5400874 5580735 40.65 71.9 1
14:47:01 2024-01-25 676831 676150 216740 218142 343042 351258 356489 352033 222393 221909 273521 276679 319757 320437 4699140 5018983 6873717 6696780 1107027 1140390 304542 269550 284036 287207 317521 311161 310327 310100 219749 221107 725098 678483 1529873 1488702 456047 456129 669250 671932 834359 811477 860871 861977 902769 921697 881115 977691 2054386 2154758 1292183 1133530 736218 718355 867137 869493 906293 911949 937013 954171 1054212 1051403 5353269 5593962 40.55 71.9 1
14:47:02 2024-01-25 684773 672032 217602 213818 343046 351789 354317 354024 221896 222952 274064 278012 317361 320825 4695788 5064125 6947859 6687402 1092980 1137089 307102 269258 284036 287207 316013 311602 307703 311514 218654 221178 725098 684472 1530238 1475483 456047 455837 665364 675315 837109 809390 857162 870134 911115 919739 879546 979389 2061354 2151618 1324690 1128989 730979 719301 869627 864498 902804 917126 939511 949864 1043936 1053841 5350863 5580735 40.65 71.9 1
14:47:03 2024-01-25 674846 672063 216926 213518 344982 350692 356204 351961 221708 222604 274064 278206 316847 322000 4688450 5090972 6891907 6668644 1094430 1139545 305464 274992 284942 286459 317004 310721 308169 309595 219407 220453 720450 682865 1536092 1493650 459417 454127 669724 675315 830268 811542 865761 867657 902353 918329 886480 981542 2061354 2177887 1300422 1120964 736137 722426 865251 862695 911002 918465 933014 947631 1056938 1056967 5427404 5577695 40.65 71.9 1
14:47:04 2024-01-25 682080 673059 216253 214127 343010 351898 356204 351997 222204 221909 272686 277555 319983 320825 4686416 4975750 6864818 6696780 1107064 1139508 306996 270373 284121 286365 316013 309643 308833 310788 219218 220453 722365 675582 1526234 1491804 456693 456129 667624 673695 839167 816314 858234 862732 910545 925647 878651 975725 2049653 2151754 1311688 1138395 736218 719486 867718 867027 905010 910614 936805 951530 1052821 1051293 5376535 5593962 40.65 71.9 1
14:47:05 2024-01-25 683262 671083 217259 213228 343046 351862 354317 354024 222204 222604 273954 279450 317104 320825 4692440 5066664 6938534 6687402 1090640 1140571 306423 274920 284036 287207 316013 311161 307703 311042 218689 220489 725098 684961 1522258 1477916 459417 456915 667624 676275 836999 809280 855756 868185 907894 917135 876234 981353 2058926 2154808 1296655 1127087 731746 719221 870826 864498 902548 915802 942302 948750 1046739 1053169 5355655 5580735 40.65 71.9 1
14:47:06 2024-01-25 673856 671805 216926 213823 344982 350692 356525 352033 222088 222604 272651 278465 316882 322339 4692440 5094608 6897565 6669316 1097564 1139545 306599 274726 284960 285655 318701 311161 308204 309847 219372 220418 724800 680671 1529025 1498482 460040 453982 671076 675278 832629 811689 863330 866880 902465 920391 882347 980615 2058926 2174764 1323203 1119584 737186 722389 862830 860721 907940 918465 932977 945943 1057724 1057787 5427404 5561753 40.55 71.9 1
14:47:07 2024-01-25 681864 673059 216585 214273 343010 351573 354850 351997 222238 221253 272651 277977 317361 319845 4689761 4975787 6859926 6706713 1107064 1138701 306025 270493 284121 286803 317004 309391 306345 312039 219161 220860 714503 675802 1534954 1493162 457457 455692 667150 671777 838187 814965 857162 863273 910010 925574 878175 974408 2053045 2157797 1319472 1134783 735090 720441 867124 867027 903722 910542 938843 954007 1051565 1048158 5372255 5569698 40.55 71.9 1
14:47:09 2024-01-25 676801 667313 217020 214118 343533 351753 354033 354524 221896 221909 273761 278893 316404 318992 4684987 5068510 6948426 6678023 1088230 1137089 306888 274956 284977 286803 318978 311603 309816 311738 218514 221311 725098 685316 1520481 1483616 458636 456020 666203 676275 837109 808816 858231 868645 910010 910623 878836 981391 2058926 2157868 1319365 1126813 733069 720312 870245 861941 900035 917816 942340 945943 1047008 1054845 5389504 5579709 40.65 71.9 1
14:47:10 2024-01-25 674882 672584 216961 213668 344982 350692 357490 351961 222204 222256 274064 278099 316404 322339 4683075 5064952 6863140 6659265 1099202 1140390 305486 270662 286176 285361 320108 311051 310291 310428 218619 220312 711434 676772 1541570 1501367 460073 450899 670002 672922 833775 813200 861336 865835 902464 921038 883000 978804 2058926 2176307 1309769 1122250 737186 722937 864668 864498 908013 917169 933014 948750 1060729 1056220 5436809 5569698 40.55 71.9 1
14:47:11 2024-01-25 682564 672059 216594 214273 344987 351789 354317 351997 222581 221754 272651 277977 316404 320335 4676401 4968761 6849122 6668644 1102406 1141771 306240 273036 283695 286772 316898 311088 308063 312319 217869 222039 731373 678483 1536648 1484702 456806 454551 664314 671382 839487 811477 857199 864387 910655 921074 876344 976642 2056001 2142561 1311688 1129878 732023 718465 871351 867027 898809 910333 943683 953603 1047750 1051679 5323943 5571357 40.55 71.9 1
14:47:12 2024-01-25 671704 670812 216589 213818 344982 349353 355954 352284 221951 221945 278154 278060 316404 321446 4686416 5053703 6892649 6655348 1097679 1140137 306888 270734 284764 286660 317597 310136 310291 309488 219407 221107 716101 682376 1533561 1492361 458746 454018 669724 675315 830440 811726 862672 867064 901461 920423 885527 979576 2056001 2170142 1306072 1117775 735090 722426 864055 860721 907977 919114 935011 945943 1054388 1057555 5414130 5580735 40.65 71.9 1
14:47:13 2024-01-25 679859 671088 216240 214123 342733 351632 355419 351997 221896 221253 278190 276372 317079 320598 4677044 4987658 6838987 6697424 1100749 1139290 304484 272266 283461 286222 318978 310941 306773 312023 218009 221178 723626 675582 1564790 1489054 456011 455860 664314 669445 838297 814425 854651 861744 910655 919565 874991 974446 2051588 2148648 1298255 1128694 732023 718169 869627 867027 899123 910506 940924 951567 1050541 1048351 5337796 5563413 40.55 71.9 1
14:47:14 2024-01-25 673612 667268 216253 213818 343458 349635 355258 353775 221862 221683 277957 278893 315927 321280 4685100 5053926 6915339 6650262 1091381 1139253 306816 270734 283766 285526 317999 309698 307237 311738 219117 221142 722155 679453 1534236 1488117 458060 452246 664350 673400 834331 810575 860257 867064 905400 917826 879406 979576 2061856 2164015 1298539 1116185 730979 723486 869010 859467 903995 920414 939586 946317 1050763 1057751 5399187 5563413 40.65 71.9 1
14:47:15 2024-01-25 673612 672547 215583 214127 345474 349353 354885 351997 222547 220528 272686 278902 315486 322725 4677044 5024217 6823288 6659695 1112703 1138518 306888 274956 282307 287207 316969 310245 309104 311156 218724 221169 716101 679693 1526472 1489690 456156 454842 669454 669445 832629 815038 859502 859503 902733 919637 880299 970251 2049653 2151754 1319365 1125484 735613 717447 863784 867027 907705 909829 935677 953061 1056189 1053169 5348339 5563137 40.55 71.9 1
14:47:16 2024-01-25 680310 667241 216253 218035 343010 351222 354352 352284 221247 221598 273679 276993 316404 321280 4673959 5027161 6884430 6659265 1091381 1137710 306491 270662 283170 287090 315792 311161 307273 310540 218431 221142 725098 683009 1531653 1475483 456806 456129 665871 673400 837109 811454 858420 867064 909365 919773 876344 977374 2057463 2139526 1289981 1127890 729938 719486 869627 865798 898846 910614 943683 950176 1042459 1052423 5323943 5545871 40.55 71.9 1
14:47:17 2024-01-25 673612 670861 216926 213818 344982 350692 356489 351997 221247 222448 278117 278068 316404 321552 4679807 5084543 6903839 6649771 1099441 1139508 305429 274920 285156 285673 319430 309771 309088 309197 218759 220264 712538 679453 1520980 1493922 459417 454163 669724 674835 830268 811726 862022 867064 905187 918474 883028 978804 2056001 2173222 1300422 1119368 737186 722426 862724 861977 907977 919764 933014 945980 1058953 1057787 5417998 5553748 40.65 71.9 1
14:47:18 2024-01-25 682080 671115 216218 213827 343046 351862 354850 351997 221862 221598 274584 278165 317150 319102 4674955 4952489 6836362 6668644 1103911 1138136 305809 272266 283281 286392 316083 309608 306807 311042 218689 220453 714503 675100 1526587 1488924 457531 456129 665327 670943 837109 815038 857162 862051 910010 919601 876344 974744 2046742 2147124 1307850 1134783 736386 719486 867124 867027 903995 910578 938176 951530 1051601 1049798 5359812 5567383 40.55 71.9 1
14:47:19 2024-01-25 679859 667277 216887 213228 343046 351258 354862 351816 222187 221661 273506 278524 316777 319962 4678905 5057105 6931832 6645735 1084433 1137052 304542 275101 284471 285339 317004 310282 306309 311514 218009 220489 731373 679205 1545770 1482266 459470 450863 664350 673400 834703 811151 858420 868296 907398 917178 880086 983811 2058926 2159417 1294772 1119368 729938 722426 869627 860131 898846 919764 942302 944968 1046591 1054460 5389782 5552599 40.65 71.9 1
14:47:20 2024-01-25 672657 671088 216223 213649 345329 350175 357021 351744 222513 221421 273918 278754 318192 321662 4668058 5041288 6801332 6649771 1109438 1137089 304542 269515 281552 286803 316526 309370 308239 309161 220049 220489 725098 676547 1544395 1484518 456230 455538 668777 669445 830268 816230 860150 859270 902769 919637 880299 972327 2049653 2151754 1292889 1125484 735090 718465 863443 867027 907593 910506 935677 953603 1056189 1054808 5342754 5570111 40.65 71.9 1
14:47:21 2024-01-25 679380 671566 216114 214312 342758 350584 356012 353988 221759 221506 275083 276961 316299 320906 4667049 5011804 6909506 6668644 1092980 1136902 306423 275029 283205 287207 315827 310941 307237 310100 218724 221142 725098 683009 1525655 1474519 458875 454442 665907 673400 837377 810575 857809 867064 910010 918474 878563 979576 2058926 2141042 1343738 1125484 729938 717662 869627 865798 902713 910650 942340 950138 1042068 1053169 5322403 5570548 40.55 71.9 1
14:47:22 2024-01-25 675379 672798 217159 213743 344942 350548 357780 351816 221759 222462 273881 277977 315927 321509 4661437 5056815 6854605 6645144 1097602 1138738 305594 269550 284582 285526 317039 310282 307988 311597 218724 220860 725098 674619 1544297 1498884 459492 453486 667561 671455 832037 813237 862672 863922 902769 921074 883170 976679 2053082 2173222 1315560 1120619 737186 721915 863172 863273 907977 917169 934344 947443 1060729 1055966 5425037 5576162 40.55 71.9 1
14:47:23 2024-01-25 682721 672592 216149 214083 342938 350548 355473 351853 222547 221253 272497 277411 315205 319736 4657697 4961622 6835954 6645144 1097686 1136629 306025 270150 283020 286602 316048 310282 307729 311042 217366 221834 719544 678483 1531142 1482597 455688 455485 664350 670943 837109 813849 858420 864571 910655 919529 878836 976642 2053082 2136394 1289122 1130604 730979 717447 871388 867027 897500 910348 943727 951567 1045526 1047351 5311035 5557602 40.65 71.9 1
14:47:24 2024-01-25 670736 671163 216787 214233 343042 349599 355419 354024 221213 221661 273918 277947 316148 320473 4670613 5070552 6892948 6635772 1093779 1137126 305961 274799 284161 285994 316526 310282 308239 308226 218724 220524 713201 682376 1522402 1484702 458837 454842 669724 675315 829679 809427 864589 868913 902465 917178 885564 979576 2056001 2163963 1315489 1118571 734567 722426 863443 860758 906655 919764 935677 946092 1057463 1060321 5386344 5556119 40.55 71.9 1
14:47:25 2024-01-25 678145 667272 216218 213677 342491 351258 358034 351997 221827 221528 278190 276458 316917 321207 4657697 4976088 6830515 6659386 1097686 1134484 305129 269550 283170 285615 316491 310282 306807 312168 217974 221107 717550 673657 1532142 1484702 458160 453051 664350 669408 838297 815002 856887 860721 910655 919565 876270 974408 2049653 2148648 1319472 1131915 736137 718975 869627 867027 901795 914386 943727 955791 1051472 1048525 5331889 5560531 40.65 71.9 1
14:47:26 2024-01-25 673060 666939 216218 214250 345922 349000 355761 354024 222088 221218 273918 278025 315416 322229 4667672 5042546 6864024 6612184 1087531 1136902 306096 269480 283775 286235 318184 309260 308169 310100 217822 221643 734804 682376 1530240 1484702 458109 450827 665834 673400 832629 809390 861373 868913 905038 918399 882982 982372 2061856 2160948 1302305 1112977 730979 720239 867124 865116 905010 921688 940968 949662 1051435 1060638 5390570 5543220 40.65 71.9 1
14:47:27 2024-01-25 671036 671639 214915 214424 343010 349370 355099 351853 221862 220493 272686 277134 315956 322833 4658300 4986539 6807978 6659386 1107139 1137710 306456 269550 284001 287292 315843 309990 308204 309559 220361 220453 716101 677514 1552244 1484560 457457 458124 669724 672922 833449 811477 862099 864263 905400 919565 880391 975950 2049653 2148648 1292889 1128694 736218 719301 867100 870544 907854 913886 938350 955533 1055640 1052642 5337682 5573901 40.55 71.9 1
14:47:28 2024-01-25 680305 667205 217411 213827 342866 351789 353998 351997 221862 222717 273531 277620 316882 319845 4661140 5036336 6902523 6649887 1082749 1134484 304542 269515 284906 285138 316491 311603 308542 311818 218161 221488 719213 679453 1550698 1484702 460073 455485 664350 675315 837109 809390 858420 870766 909365 915775 880414 985328 2058926 2157868 1309769 1122510 734116 723852 872065 862695 905821 920956 944206 947556 1048456 1053167 5382579 5546977 40.55 71.9 1
14:47:29 2024-01-25 673612 671566 216262 213228 344987 349599 354317 351393 222204 221373 273531 278400 315451 321280 4661348 5008023 6808706 6631129 1105486 1137710 305594 270373 282702 285637 317075 309990 310254 310100 218689 221107 715557 672698 1536693 1493922 456806 450899 668777 669445 830268 816230 862672 860721 904687 919637 884290 974408 2054386 2160821 1294772 1124165 735166 719449 865771 866917 909146 916477 937013 951567 1058953 1056010 5350393 5541807 40.55 71.9 1
14:47:30 2024-01-25 676191 669734 214915 214269 343010 350656 353750 354024 221827 220528 278264 277477 316148 321280 4658300 4990110 6869271 6649887 1090602 1134484 306780 270734 283134 286485 315536 309625 307237 310758 218349 221142 713201 683009 1544663 1473391 458486 456129 665327 674835 837109 809390 858420 868913 911152 918474 880802 981391 2060822 2148562 1360688 1125770 733056 721495 870826 866991 902713 915802 942065 953723 1045452 1053169 5329750 5561978 40.55 71.9 1
14:47:31 2024-01-25 673612 671258 216740 213673 343046 349635 354281 350863 221213 221909 273338 278038 316551 321280 4661625 5032559 6850581 6640508 1094409 1137052 305809 274956 284036 285374 319430 310245 307237 310135 218689 220418 723350 673868 1538915 1497107 460073 453450 668777 673400 831963 811477 862022 865184 904889 921476 886369 979989 2058421 2174794 1297535 1122563 738763 722353 863443 864498 908993 919729 935677 950101 1060729 1059875 5417998 5545796 40.55 71.9 1
14:47:32 2024-01-25 682043 667241 216231 213823 343010 350373 354757 351997 222393 221218 274913 277169 316404 320598 4664344 4947576 6826629 6640508 1097686 1134484 306025 272575 282271 286888 316013 310282 307703 310788 217366 221834 742952 678968 1544656 1475483 456806 456129 664350 671419 835887 811440 858159 868894 912165 923030 880674 979989 2059887 2142346 1300422 1128694 729938 718465 872065 869493 898772 910578 945029 954283 1048154 1051679 5295726 5552599 40.55 71.9 1
14:47:33 2024-01-25 669182 667142 216253 213518 343006 349635 355419 352033 221179 221563 272391 277625 316148 322000 4661625 5039212 6853340 6621629 1091406 1136902 305926 274569 284471 285633 316048 310282 307703 309126 219218 221107 717550 681400 1553813 1488924 459417 454842 670674 676607 830120 811307 867037 869493 902353 919627 889086 981542 2058383 2170142 1325122 1119368 736218 723449 862830 861331 907977 921028 935677 945943 1056938 1057751 5395333 5552698 40.55 71.9 1
14:47:34 2024-01-25 679021 667196 215883 213514 342455 351789 354317 351731 221862 221218 274100 276907 316882 319357 4654979 4947871 6817685 6659265 1100825 1134484 305164 269550 283170 286262 316048 310282 306807 311514 218009 220453 720450 673657 1547100 1484444 457461 455193 666203 671777 839451 816351 855756 863960 911652 925647 876123 975800 2046742 2148449 1294417 1131915 734567 719486 869627 866954 902713 910542 941632 954283 1053461 1048671 5322365 5543220 40.55 71.9 1
14:47:35 2024-01-25 672620 669734 216218 213668 345513 348546 355007 352033 221674 221563 274064 278456 314940 322339 4658300 5035381 6874170 6621474 1085207 1134484 304542 274992 283170 286284 317039 309078 307703 310504 217974 221834 733288 681400 1524051 1487268 460035 450575 668136 673326 832629 810428 865799 869456 904926 917105 883000 982372 2063765 2164015 1302305 1112418 729938 721531 867124 862014 903995 919764 941594 945980 1051509 1057824 5370971 5543220 40.55 71.9 1
14:47:36 2024-01-25 670679 667547 214945 214127 343010 349072 354352 351997 221862 220528 272460 277073 314940 322870 4654979 4975825 6798653 6640508 1102909 1134484 306025 274920 283170 286485 315843 310282 307703 308261 218689 220207 717550 676772 1541279 1488117 456694 456738 669651 671235 835189 813998 862099 864571 903727 919601 883071 974408 2048197 2147124 1292889 1130303 736137 717447 864668 869493 907297 909188 937013 956477 1054657 1051679 5338220 5548639 40.65 71.9 1
14:47:37 2024-01-25 679306 667128 217264 213518 343010 351789 355509 351997 221862 222952 273531 277199 316404 320006 4658300 5011686 6901232 6640508 1082118 1134484 306672 274920 283567 284818 317039 310282 309160 311484 219738 220921 736319 679453 1532815 1483890 459938 453232 665930 673215 834667 811726 860871 867064 910214 917789 881337 984513 2057848 2160911 1321284 1116980 730979 722426 871209 861470 902548 919520 942340 946294 1050018 1057003 5370971 5542944 40.65 71.9 1
14:47:38 2024-01-25 671154 667011 215883 213869 344987 349353 354281 351961 222204 220564 273699 278077 315956 321317 4654979 5003231 6789669 6621750 1103911 1137437 305164 270338 283134 285994 320335 309479 310534 309741 218244 220348 714651 672903 1533538 1499549 457307 454684 668740 668934 830268 816277 865799 861977 904468 919637 884959 977411 2049653 2154808 1317446 1121763 735090 718169 864668 866412 907854 917780 935401 951567 1056189 1054692 5340974 5543220 40.65 71.9 1
14:47:39 2024-01-25 677490 668790 214945 213823 343010 350163 354757 351636 221862 220528 278154 277134 315451 320825 4645833 4961786 6845280 6640508 1089646 1134484 308588 270626 285357 286669 317630 310136 309415 310464 218396 221311 723626 683074 1517236 1473569 457131 456129 665871 675544 836962 811726 858420 867064 911514 921074 878836 978804 2054031 2137910 1298806 1125484 729938 718465 870863 867027 898846 910614 945029 951567 1043936 1054808 5286321 5533842 40.65 71.9 1
14:47:40 2024-01-25 671191 668790 216218 213219 343001 349599 355419 351961 221179 221909 273531 277199 315416 320825 4642867 5047614 6859926 6622037 1092980 1137325 306225 270734 284364 285485 318528 309625 309415 308085 218925 220088 719000 679453 1526251 1493672 460035 454696 670674 675315 830268 811726 864403 867064 902465 919773 885610 979539 2052773 2167088 1296655 1117775 735090 722426 863443 860721 907977 919764 934295 945943 1057724 1057003 5382090 5535317 40.55 71.9 1
14:47:42 2024-01-25 677404 667196 215583 213668 341973 351222 354281 351393 221862 221218 274064 276714 316404 319095 4645613 4924271 6798653 6660224 1102399 1134336 305666 270734 283660 286289 318528 310063 306518 311479 218009 220489 717550 672698 1541775 1483391 457457 455485 664350 671777 839765 816230 857162 862051 911947 919637 877940 978117 2049653 2148648 1313603 1128694 733592 718975 870863 867027 903995 910506 942340 953603 1051177 1048708 5291831 5531099 40.55 71.9 1
14:47:43 2024-01-25 669656 667844 215883 213215 344987 347496 353772 352033 221247 221182 273531 277827 314431 321097 4645613 5022537 6857852 6622010 1087456 1134373 306888 270734 283859 285312 315757 308388 308204 309126 218009 221360 733288 681400 1527384 1482597 458762 454758 668980 673400 830268 809390 865204 869530 902733 918474 885748 983811 2058926 2160948 1289562 1111360 732023 720275 866852 861941 903995 919764 938843 948367 1051509 1060070 5352159 5525676 40.55 71.9 1
14:47:44 2024-01-25 671149 669255 215917 214510 343010 349107 354352 351997 221708 221253 272686 275522 315195 322339 4638993 4966720 6846833 6640830 1102361 1136888 305881 269515 283134 286164 315843 309479 308942 309020 218501 220229 719000 673177 1517950 1486006 457412 456775 666850 671455 835923 813849 858420 862051 908078 919637 878836 975216 2043799 2142487 1287239 1131522 736661 717662 867124 866412 905010 911657 938176 954283 1053773 1048708 5307513 5543220 40.55 71.9 1
14:47:45 2024-01-25 676488 668786 216223 213079 343046 349635 355007 351997 221213 221218 272952 278012 315416 319131 4639077 5032559 6894264 6612425 1087531 1134484 307032 274884 283170 285891 319430 309297 306988 310570 217297 221178 728387 679205 1521141 1475903 457449 450899 663918 673400 833485 811726 860113 867064 906683 920423 880336 981672 2057463 2159380 1298539 1112977 729938 722389 867161 859467 903354 921065 940961 947856 1049682 1057555 5361565 5529895 40.55 71.9 1
14:47:46 2024-01-25 667721 667128 214915 213677 343046 348808 353750 351997 221896 220150 274100 277977 315956 321280 4651667 5002041 6801332 6635772 1102399 1134484 306384 270554 283236 286602 315843 310026 307273 308120 220361 220110 716101 675100 1518311 1482455 457531 455353 669724 671419 832270 811477 860113 864300 905400 919637 880299 975987 2049653 2145601 1294772 1128694 735613 718465 864668 869493 906565 909865 936103 956477 1054324 1051679 5291869 5535317 40.55 71.9 1
14:47:47 2024-01-25 677826 667844 216589 213219 342733 350692 355007 351997 221179 222405 273145 276714 316158 319065 4640303 4990068 6872995 6612550 1081854 1131159 306456 274726 283802 284499 318528 309917 306807 312039 217366 220489 722155 677514 1547389 1480496 460073 453450 664350 673400 834112 809427 859644 869530 907398 915811 880432 985328 2056001 2154808 1319365 1118296 730979 722462 869627 859467 899873 920414 944356 944563 1048530 1054728 5361288 5528140 40.65 71.9 1
14:47:48 2024-01-25 668406 668790 214906 213823 343046 348265 355007 350899 221896 220246 273736 278234 315703 322192 4643964 4971353 6770677 6640875 1103976 1134484 306456 270734 282307 286602 315843 309297 307953 308226 218689 220418 716101 675582 1524898 1484702 457955 456129 669724 671455 832270 811440 860150 862051 906482 924876 880336 975254 2046742 2148832 1317446 1127890 736137 717447 864055 868876 907593 911828 935401 955682 1057724 1051679 5312717 5543220 40.65 71.9 1
14:47:49 2024-01-25 676831 667840 216589 213215 341969 350692 354862 351708 221691 222355 273736 277616 316042 319174 4641175 4989522 6884430 6631129 1082013 1133648 306456 274726 284506 285526 315096 310721 306807 310780 217366 220453 723626 679453 1528417 1479678 460195 456129 663882 675794 837109 808816 857809 869912 910467 917141 878836 985689 2057463 2151754 1296655 1122250 733771 721368 870863 859503 899799 919764 943683 947327 1048367 1053203 5353135 5524463 40.65 71.9 1
14:47:50 2024-01-25 669683 668786 215883 213274 344769 349102 355939 350791 222135 221386 273881 278751 315310 321133 4642867 4975975 6770677 6622037 1105374 1132838 306025 274956 281557 286803 315096 308860 308204 309161 218349 220418 719544 675802 1519883 1484702 456156 454842 669724 669445 829882 816230 861410 860758 905400 927564 882908 974446 2048197 2148706 1319365 1123884 735090 717447 862220 867027 906655 910506 934257 954283 1056938 1051681 5310743 5535317 40.65 71.9 1
14:47:51 2024-01-25 678377 667620 216567 213940 341681 351055 355509 351780 220736 221421 273652 276216 316007 319357 4636248 4982939 6879702 6612310 1077433 1134484 306564 269293 284036 284618 316048 309698 306807 310824 217366 220453 720684 677030 1559769 1480496 460167 453837 664350 674356 834740 810001 860257 868375 908078 915847 879676 983066 2057463 2154808 1294772 1117775 730979 723585 870863 860247 901434 920414 944356 945670 1048530 1054728 5356710 5524741 40.65 71.9 1
14:47:52 2024-01-25 670766 669628 216494 213751 342974 348367 356012 351249 222444 220009 274064 277555 314466 320422 4636040 4985209 6770677 6602644 1103976 1132875 305594 270914 282742 286808 315843 309625 307738 308226 218044 220110 705927 675582 1531712 1479894 456156 456129 669724 671455 832270 811440 859502 862087 905400 924876 881152 973057 2043836 2144080 1292889 1127890 735090 716939 864055 869493 905373 909865 934036 956477 1054657 1051679 5303430 5538764 40.65 71.9 1
14:47:53 2024-01-25 678414 667799 216485 213571 341785 351042 355473 351961 220838 221980 273338 275492 315902 319065 4629365 4980786 6862902 6612372 1075864 1132838 306025 274726 286168 284618 315571 309370 306061 310100 217366 220453 706820 675582 1557017 1480496 460073 454805 664350 675315 835923 809390 858420 869530 909365 915847 878395 984513 2056001 2154537 1292889 1118571 730979 722426 870232 860247 900795 918465 942340 945271 1048259 1051681 5350863 5519926 40.65 71.9 1
14:47:54 2024-01-25 669811 669724 214846 213046 342938 347496 353255 351429 221896 220282 272890 278067 314211 320825 4641363 4968761 6756538 6612372 1103976 1132032 306025 274533 281482 286808 315843 308316 307738 308900 218044 220453 725098 675582 1507573 1484702 456384 454163 669250 668461 830268 815616 862672 859540 905187 924912 884332 974744 2046742 2145628 1317446 1118991 734293 717447 863443 867027 907334 910578 935677 953061 1059005 1056047 5310885 5537254 40.65 71.9 1
14:47:55 2024-01-25 676488 667497 215583 213818 341933 349635 354826 351780 221422 220564 277761 275539 315486 319102 4636248 4977547 6845280 6612559 1083561 1132838 305464 270734 282936 286485 315843 310282 306309 309630 217366 220453 713201 680671 1539692 1471303 457457 456129 665871 673400 836516 809427 857199 867064 910616 919773 878212 979576 2049653 2136460 1349388 1122287 729938 718169 869010 865116 901434 917126 943727 953061 1045379 1054391 5301452 5525952 40.65 71.9 1
14:47:56 2024-01-25 671704 667844 216253 212975 342758 350427 354281 349877 221025 221909 272890 277121 315956 320108 4630184 5008680 6789327 6602993 1092818 1134484 304700 274533 283205 285089 316083 308316 306773 309197 219582 220299 713201 671460 1536783 1492148 459833 454464 665907 671419 830268 811513 862059 864337 902806 919529 884899 978107 2049653 2167068 1288659 1119368 737186 723486 863443 866385 909108 919729 935640 950378 1060655 1057655 5376139 5508725 40.65 71.9 1
14:47:57 2024-01-25 673501 667620 216823 213224 342697 348581 352015 351141 222341 220022 273870 276294 314975 319430 4616634 4926376 6826629 6612310 1091360 1129520 306672 270950 281447 286588 315843 309698 308542 310936 217822 221643 752075 678968 1530682 1470432 456806 456129 664350 672408 834703 811726 858420 866449 909365 921074 881337 978070 2049653 2130208 1306072 1125210 729938 717699 872718 867620 898299 917126 946266 953061 1047557 1054615 5270996 5521507 40.65 71.9 1
14:47:58 2024-01-25 671968 667844 216218 213039 342697 348403 356012 349841 220804 221218 272916 276907 315811 320298 4626883 5015389 6796359 6593614 1096747 1131159 304129 269515 283099 284921 316491 308824 306988 309126 217974 220383 723626 670021 1526018 1493922 458762 453414 667794 669445 830268 815002 862635 862014 903912 919565 884290 975179 2046742 2157868 1296655 1121986 736218 721421 865288 864351 907854 917126 937606 952380 1060729 1053911 5335816 5524463 40.55 71.9 1
14:47:59 2024-01-25 673612 667080 214811 213668 342091 349036 355007 351997 221179 220150 273724 275548 314431 319357 4633489 4951929 6836362 6612372 1085111 1129520 305667 270543 282901 286365 315843 309333 308325 309126 217332 220418 722155 679453 1539247 1466263 457457 456129 665834 673400 837109 810575 858845 867064 910655 919773 878836 979539 2051457 2139150 1294772 1124892 732023 721531 869590 865153 900931 917126 947294 950101 1048530 1053915 5331555 5521622 40.65 71.9 1
14:48:00 2024-01-25 670408 667840 214949 213034 343010 347461 354757 349805 221862 221267 272723 277521 314466 320335 4626883 4980731 6743017 6593614 1103798 1131159 306025 270914 281376 285641 315536 309029 307273 308261 218009 220418 714651 673657 1537154 1482597 456119 454805 669724 668934 830440 815616 862635 860758 905038 924912 884018 976140 2051457 2151618 1294772 1124165 735692 717300 865288 869382 908888 910506 935677 954283 1058729 1054661 5307220 5521612 40.65 71.9 1
14:48:01 2024-01-25 674846 666895 216253 213224 341421 349599 354216 351393 220838 221945 273145 275458 315451 318383 4637521 4980197 6863930 6602993 1075827 1131196 306025 270734 287301 284583 315792 309771 306807 310100 217332 220453 720684 676547 1566169 1479678 460159 454038 664240 675315 834703 809390 860257 869530 909094 917266 881189 988669 2055455 2157548 1294772 1119584 732023 723585 872102 860247 899725 920414 945754 947631 1048302 1054692 5353135 5511151 40.65 71.9 1
14:48:02 2024-01-25 668406 667840 214915 213228 343010 347461 355258 351393 221862 219807 272952 277686 313519 320789 4620812 4983867 6742700 6602993 1102361 1131159 305809 270734 282382 286365 315843 308860 307237 308830 218536 220229 717550 674619 1538964 1482597 456806 456129 669724 672408 832233 813457 861099 866422 908991 928274 883848 974630 2049108 2148635 1292889 1128989 737186 716902 864055 868857 910374 911949 937681 955645 1055850 1053169 5293879 5524463 40.55 71.9 1
14:48:03 2024-01-25 676969 667579 216253 212885 341897 350163 354006 350899 223085 221945 272952 275458 315416 318346 4624110 4961599 6864818 6593614 1075100 1131159 306025 270914 283785 283848 319430 309333 306554 310788 217332 220453 719213 676547 1544811 1479678 460073 453450 664350 673400 836508 811505 860683 871375 908916 918335 881337 985066 2056419 2157868 1311688 1116185 729938 724578 870826 861470 901434 921065 943727 947781 1050018 1057003 5350393 5505705 40.65 71.9 1
14:48:04 2024-01-25 668401 667835 214915 212890 343046 350343 355007 351393 221179 219772 273531 276946 313519 320825 4624110 4957003 6752026 6602993 1097686 1131196 305809 270518 283099 285753 315843 308461 306773 307725 218349 220110 717550 673657 1515561 1484813 457052 455801 670994 673695 836187 816351 860796 866947 906536 924992 882555 977891 2046194 2142561 1313607 1132221 736137 716902 865281 867027 906909 911949 936768 957159 1054286 1050935 5292133 5509621 40.65 71.9 1
14:48:05 2024-01-25 673612 666268 214979 212854 343046 349072 352015 351677 221145 220528 272549 277783 314431 318869 4624110 5004388 6830515 6584236 1083561 1133642 306564 270734 283134 285165 315663 306581 310254 308226 217366 221142 728387 679453 1520473 1480925 459305 454514 670994 676756 830268 809192 864403 872005 904963 918292 885573 985052 2057463 2164151 1295109 1112418 732023 719766 866520 860684 905922 920382 936805 945980 1051565 1060555 5342754 5515084 40.65 71.9 1
14:48:06 2024-01-25 671717 667844 214958 213823 341385 348546 354281 349482 221179 220528 274064 275449 315195 320789 4620812 4931306 6789327 6621750 1097962 1131159 305164 270914 282702 284969 315843 310721 306807 309126 218044 220075 714503 674554 1520838 1483035 458613 457422 668136 673140 837377 816351 858271 865190 909973 919637 880711 977729 2044739 2145601 1289122 1132221 736218 719486 867124 867027 903995 910614 939549 954283 1053054 1048671 5293879 5515084 40.55 71.9 1
14:48:07 2024-01-25 672583 665957 214983 212587 343006 349072 352015 351429 221179 221063 272338 278064 314466 318869 4620812 4999673 6836762 6584236 1083561 1130321 304320 274920 283134 284947 317004 308352 308325 310135 219117 220824 720684 677744 1518272 1481782 458762 450719 666203 673252 834998 811616 862539 868913 908004 921697 883848 983072 2057190 2159355 1298774 1112903 729938 722389 867161 859467 903995 921065 942304 944563 1051509 1057824 5342754 5501779 40.55 71.9 1
14:48:08 2024-01-25 666794 666900 219350 213219 343010 347461 354757 351429 221213 219807 273145 276679 313519 321280 4620812 4948964 6752026 6602993 1100039 1130358 305809 274726 283134 286128 315843 309881 309379 310277 220361 220123 717550 673868 1515561 1483890 458762 458070 670039 671419 834961 813200 860871 866422 908004 919637 881975 975910 2043799 2142561 1313607 1128694 736137 717447 866509 867027 906565 911949 936805 955645 1053873 1048708 5286321 5518588 40.55 71.9 1
14:48:09 2024-01-25 672620 665948 214915 212894 343042 348510 353449 351393 220991 220528 272759 278012 314466 319357 4617517 4989018 6801257 6574857 1082013 1131196 306672 270734 286080 285240 318528 306329 309415 309453 217904 221346 733288 679453 1521141 1480808 459436 450827 668099 673400 830268 811686 862598 869530 902537 918474 887632 982372 2056001 2157868 1284016 1110043 730979 719766 867161 862014 903995 918465 940255 947364 1051214 1060070 5333857 5511151 40.55 71.9 1
14:48:10 2024-01-25 672390 665948 214949 213228 340869 349072 354033 349841 221179 220564 273338 274971 314940 320072 4611440 4910136 6762356 6607656 1094559 1132339 304842 270626 284953 285463 317630 309151 306771 309993 217869 220088 716101 671460 1533919 1482597 457457 455485 666203 670431 838892 815038 857162 863923 911204 924876 876344 979093 2043836 2142561 1292889 1127087 733771 718465 869627 867027 902713 910578 942340 954283 1051214 1051679 5275041 5505705 40.65 71.9 1
14:48:11 2024-01-25 665729 665684 215583 213228 343006 346938 354006 351997 223172 220564 273338 276757 313519 321280 4620812 5004005 6836362 6584090 1089741 1134018 306496 270698 283660 285111 318260 309151 310291 309839 218549 220383 722155 679453 1525596 1475939 459998 455017 669724 676275 830268 811653 866474 869530 902095 919739 888082 982372 2054031 2157887 1291411 1115392 734044 721878 864055 860721 907977 921065 934800 945980 1053873 1057824 5344521 5511151 40.55 71.9 1
14:48:12 2024-01-25 672994 665948 214949 213510 340905 350633 355509 349841 221179 220564 273145 274971 315416 319357 4614731 4896135 6772166 6607401 1093761 1131675 304985 270836 284549 285356 317630 309844 308542 310100 216959 221142 726894 675802 1544994 1475561 456047 454478 664350 671235 838297 811477 858420 867064 912595 919565 880086 979501 2049653 2131855 1317446 1127087 729938 717879 872102 867027 898809 910614 944660 955406 1045068 1050935 5250600 5505705 40.55 71.9 1
14:48:13 2024-01-25 666281 665939 215883 213228 342724 348546 353785 351429 220498 221218 272952 276294 314466 321052 4614731 5011799 6801031 6593667 1091369 1134092 304949 270734 283894 284667 316491 308860 306345 308909 219738 220312 723626 671460 1547869 1493922 460035 454157 667794 671455 830268 814768 862672 864571 902806 919529 885610 978070 2048197 2164015 1309691 1119368 737186 720275 864668 864498 907297 917816 937013 950138 1060587 1054728 5359812 5505705 40.55 71.9 1
14:48:14 2024-01-25 676695 665962 214915 213523 341937 348301 351943 350634 221520 220150 273145 275458 314211 319357 4614731 4911387 6809400 6593667 1084997 1130031 307068 270734 282236 286164 315843 308970 308942 309090 217297 220453 722155 679453 1524743 1466263 456011 456129 665871 673400 837109 809427 858420 867064 911115 920423 880086 979576 2049653 2133367 1320992 1122250 729418 719486 869010 865761 901434 910650 942340 950138 1048018 1051513 5271247 5508297 40.55 71.9 1
14:48:15 2024-01-25 669692 665446 214983 212561 341641 347461 355509 349278 220498 221563 272374 276294 313519 319357 4611440 4990523 6781558 6584235 1094372 1127958 304114 274992 285155 285383 316491 308316 306773 309161 217366 220207 722155 669542 1544024 1488739 457412 453450 667794 669445 830268 815038 862672 861367 901421 919673 885527 977419 2046469 2151754 1292889 1119368 735090 719486 864668 865798 906565 915838 936972 951530 1057687 1054692 5291869 5501779 40.55 71.9 1
14:48:17 2024-01-25 672871 664939 214880 213668 341697 348581 354006 351997 220991 220268 273567 275423 314431 319320 4620388 4964365 6850114 6593614 1078159 1128810 305809 270353 284036 285152 315843 310013 308506 309883 217332 220453 711751 679453 1517509 1473391 460073 456129 664350 675315 837377 808243 858420 868645 910655 915847 879812 986774 2049653 2145628 1294772 1121415 732023 720312 870863 860721 901795 917816 942340 947364 1052000 1051681 5314537 5494764 40.55 71.9 1
14:48:18 2024-01-25 665729 665948 214880 213079 343010 346938 354252 350333 221862 219842 273145 277134 315956 320079 4622498 4952489 6747782 6588856 1104178 1131123 306456 274956 285490 286114 315843 308388 309233 307940 218349 220110 725098 673868 1515784 1475866 456047 456129 670994 672922 834076 811477 860113 864571 907807 926438 882283 973830 2043799 2142289 1317446 1127087 735090 716939 865895 868876 906565 910506 936805 953822 1057724 1051645 5276915 5505705 40.65 71.9 1
14:48:19 2024-01-25 674581 665478 214983 213166 340905 349599 354006 349841 220498 221626 272890 277539 315240 318462 4615707 4967952 6829554 6574857 1079041 1128810 306312 270734 282804 283772 317004 308425 306663 310100 216959 220489 720684 676547 1519686 1475483 459820 453393 664350 673400 834703 811726 859502 867064 908078 919773 881621 984203 2053082 2154808 1298539 1112977 731225 722426 869010 859467 902713 921065 941632 947818 1051509 1057787 5329541 5496327 40.65 71.9 1
14:48:20 2024-01-25 665693 667570 219500 213079 343001 346938 354789 350575 222123 219561 273036 276961 313415 320452 4612877 4949025 6723826 6593614 1097603 1127921 304306 274497 282702 286454 315577 308860 306309 307725 218009 219767 716101 673657 1527078 1480496 457457 456775 669724 672445 832270 811477 858892 864571 906719 923537 880428 973830 2040381 2136460 1289122 1127890 735090 716939 865895 868876 905922 909865 938176 957197 1053873 1051679 5276915 5511151 40.55 71.9 1
14:48:21 2024-01-25 675259 664980 215583 212278 341686 350693 351690 350719 221076 220423 270626 277644 314326 318164 4614731 4979746 6827410 6574857 1081241 1127884 306025 270360 282738 284618 316526 306473 306807 310100 217332 220489 728387 676547 1515373 1475483 458060 453467 664350 673400 833449 810575 859502 869530 907398 918474 880336 982372 2053082 2154808 1298539 1111360 729938 722389 867124 859430 903354 921065 940961 945980 1051509 1057787 5348803 5492407 40.55 71.9 1
14:48:22 2024-01-25 667629 665657 216518 212975 342825 348857 355509 349697 221076 220352 274230 278108 314072 320825 4598786 4928947 6772960 6593677 1096121 1127651 305129 274884 282707 284618 315843 309807 306541 308226 218161 219578 711645 670021 1531640 1475866 457412 457098 665907 671455 835923 815616 858420 862051 910010 919673 880086 973830 2040381 2139575 1289122 1131412 736137 719486 866509 865798 903995 910384 938880 954283 1054212 1048708 5269121 5501644 40.55 71.9 1
14:48:23 2024-01-25 669997 665739 214850 213117 342902 348857 353897 351780 221042 220387 272952 275526 313013 320825 4613775 4985474 6807978 6565478 1078929 1128463 307032 270543 282936 285005 315843 306690 307273 308226 217366 220489 741414 679175 1515464 1475483 458762 454200 667831 676275 830268 809390 864589 868645 902769 918474 885656 984513 2054541 2156337 1295109 1110043 732023 719766 865895 861744 903995 918465 938176 945980 1052711 1060070 5322403 5510507 40.65 71.9 1
14:48:24 2024-01-25 672509 665812 214880 213077 340725 349420 355473 349626 221145 220528 272759 274971 314940 319065 4602068 4886612 6752026 6584423 1089861 1127662 304316 275029 281447 285054 315591 306617 306807 310100 218848 220489 719213 671740 1532519 1475566 456011 455485 664350 669481 837109 811513 857809 865835 910524 919601 878836 978145 2048197 2130308 1331210 1125484 729938 717176 871482 867027 898809 910542 943727 954283 1045105 1049839 5252057 5493833 40.65 71.9 1
14:48:25 2024-01-25 666459 664794 217792 212744 341758 347496 355007 349841 220464 220599 272469 275492 313519 318833 4597715 4973443 6761652 6564936 1100039 1127086 305809 274956 281179 285290 315061 306545 307023 308226 217366 220110 722155 669793 1529142 1478032 455366 453523 668777 668971 830268 817153 862709 861404 904723 926255 884465 975950 2043285 2145628 1291006 1122287 734044 717447 863443 867027 907297 910578 935677 954320 1059410 1056514 5273155 5501720 40.55 71.9 1
14:48:26 2024-01-25 675903 663814 216253 212850 340390 349599 352015 350346 221008 221754 272302 275445 314501 317412 4601585 4947502 6845701 6574857 1072737 1128463 305594 270353 283170 283843 315096 308897 306771 309630 217332 220075 720684 675100 1534812 1475487 460073 454163 664350 673400 834667 809427 859644 869530 908490 915884 879781 983066 2049653 2151754 1317446 1115392 729938 722426 869627 860247 900795 916861 943727 947481 1049422 1057655 5314672 5490092 40.65 71.9 1
14:48:27 2024-01-25 666281 664939 219318 213224 341609 348857 355761 349523 220532 220528 273145 276229 313450 319393 4598786 4905514 6772241 6593614 1093779 1125264 304327 270734 282364 285054 315843 309333 306555 309126 217332 219578 725098 670021 1519686 1479678 458510 455807 663882 669481 837109 815038 857162 862051 910655 924912 878836 973793 2040107 2139526 1305931 1128694 734567 718975 867124 867027 905010 915792 943709 953491 1051509 1048121 5280673 5492407 40.55 71.9 1
14:48:28 2024-01-25 668875 663491 216823 212713 343010 346694 351943 350899 221042 220709 272374 277169 313013 318869 4601585 4979746 6796397 6556117 1082081 1127662 306600 270353 282307 284734 315843 306545 306808 308191 217332 220489 723908 679453 1557267 1475483 458762 454520 668777 675315 830440 809427 865241 868682 902806 918474 887272 985328 2053082 2158015 1293260 1110043 731501 720312 867755 863886 908463 920378 940362 950341 1054499 1063861 5320142 5497775 40.65 71.9 1
14:48:29 2024-01-25 673391 664939 214915 212916 340936 349384 354412 348751 221179 220528 273145 275462 314466 315554 4595974 4877617 6752026 6574848 1090640 1126288 304914 274763 282477 285290 314586 308860 306807 310100 216657 221178 726894 673177 1530410 1473473 456047 455807 664894 670467 837109 811477 858420 865835 909238 919637 880086 978841 2046742 2130345 1291006 1125770 732023 717227 874275 866954 899873 914533 946340 954171 1044957 1053169 5241208 5496327 40.65 71.9 1
14:48:30 2024-01-25 666008 664032 216832 212839 341937 347496 353219 350935 220498 220599 272338 275492 313554 320335 4598786 4989018 6835901 6565483 1084433 1129594 305809 269972 283312 284419 315061 308388 306807 307940 218536 219083 710215 673385 1513709 1483035 460148 454842 669724 674356 829845 811726 862672 867064 901167 918881 885527 982372 2046742 2167047 1296655 1116391 736218 720202 862793 862695 909146 919582 932865 947364 1059225 1057040 5358715 5488490 40.65 71.9 1
14:48:31 2024-01-25 676488 665775 214846 213193 341616 348510 351871 348715 221179 220150 272338 275436 313519 315591 4595974 4888166 6761945 6564936 1081976 1127662 305665 270353 282236 285490 315577 309260 306807 308191 217332 220418 722155 678968 1513628 1466263 456693 456775 665834 673400 837109 809964 858420 869530 910430 921044 878836 982372 2052921 2142197 1294772 1122563 733069 721531 870826 863923 902437 918429 942340 948713 1046591 1057655 5291831 5494786 40.55 71.9 1
14:48:32 2024-01-25 668029 663959 214910 211847 342697 347181 354006 347422 220991 220493 270698 276679 313484 319051 4595974 4945379 6724537 6556099 1098115 1127662 305558 270734 282943 285161 315843 306113 308542 307940 217332 219876 722155 669756 1532827 1479678 456081 453486 669250 668898 830268 815616 862672 861396 905038 926219 886331 976140 2043662 2148562 1292889 1121763 735166 717300 864635 867027 907593 910506 937013 957251 1057650 1054661 5278804 5486671 40.65 71.9 1
14:48:33 2024-01-25 673612 664689 214915 213415 340354 348510 354006 350827 220464 220528 272625 273828 315109 318085 4595974 4938299 6826629 6574857 1075088 1128463 305594 269972 284036 284583 315627 309297 306626 309126 217332 220264 722155 677514 1533548 1477916 460849 456093 664350 675315 837109 806931 858420 871237 911727 919739 881152 987718 2056569 2151618 1294772 1119294 732023 722353 870863 861470 902437 921614 945029 949850 1047750 1057727 5322136 5483035 40.55 71.9 1
14:48:34 2024-01-25 666456 665916 214880 212525 342974 346902 354006 349278 221827 219807 272302 277075 313013 319357 4595974 4935981 6724537 6574857 1099964 1128463 305129 270734 281464 286365 315843 306581 308542 309948 217974 220075 723626 675100 1495196 1479678 456806 454805 669250 670784 830268 818058 866380 862658 907621 926728 888489 975725 2047074 2150089 1319365 1120619 735090 717447 865251 870717 908888 910506 937013 955791 1057687 1054661 5275041 5492407 40.65 71.9 1
14:48:35 2024-01-25 673612 663705 214919 212894 340345 348546 351979 349769 220464 220564 272338 274590 314173 317861 4598786 4945173 6831890 6574857 1072793 1125264 304556 269972 283170 284148 315843 308824 306663 309126 217109 219732 720684 677514 1529181 1475566 460849 455807 664350 676127 838570 810531 858309 872005 910545 915666 881263 985141 2052296 2148648 1292889 1119368 733069 722353 869627 860858 898809 920341 943727 945943 1046591 1056304 5307031 5474179 40.65 71.9 1
14:48:36 2024-01-25 664097 663996 219396 213074 342697 346415 354006 349805 221145 219123 272952 276234 313013 319393 4592696 4931306 6733375 6574857 1094559 1125264 305093 270734 282271 285290 315398 308280 306807 307224 218009 219697 705927 671940 1515736 1479678 458762 458333 670516 673695 834593 815192 860833 865190 907621 924992 883537 978778 2040381 2139150 1298255 1128694 735090 718975 865895 866917 905010 910578 939511 953603 1053461 1048635 5267510 5498270 40.55 71.9 1
14:48:37 2024-01-25 667224 662014 214547 212525 342974 345374 351618 350616 220498 220150 270734 276260 312507 319357 4592696 4970473 6791617 6537342 1077763 1125264 306240 270353 282984 284583 315843 306473 306988 307940 217297 220418 733288 678483 1519686 1480925 460148 453837 669488 673289 830231 808633 865799 870692 908783 917789 885527 983774 2055455 2154808 1295109 1109253 730979 719338 866509 860684 903722 919764 936805 945980 1051509 1057787 5301344 5477569 40.65 71.9 1
14:48:38 2024-01-25 670081 663968 214696 212612 339327 347496 354506 348435 220804 220339 272338 275984 313992 318085 4583324 4882033 6735230 6574857 1089861 1128773 303951 270734 281411 284618 315843 306581 306339 309630 217332 220136 729880 670021 1512954 1480925 458435 455655 664314 671299 838187 816351 857735 861977 910393 919601 879546 975612 2040381 2136394 1319472 1127378 732023 717447 867124 867027 901906 913122 942302 953603 1051509 1048708 5250535 5477569 40.65 71.9 1
14:48:39 2024-01-25 666277 663463 214701 211926 342938 345859 351943 350863 220464 220339 272302 276260 312978 320072 4592696 4970473 6799354 6550839 1078684 1127662 306456 270353 282667 284299 315843 306581 309816 310058 219738 220207 726894 679175 1513617 1479683 459417 455979 669614 677551 830268 810001 865204 870766 905038 920423 888082 984513 2049653 2154771 1296958 1112977 732023 720275 864055 861941 905010 919764 937681 947327 1052711 1057787 5318554 5483035 40.65 71.9 1
14:48:40 2024-01-25 673134 664005 214880 212556 339244 348546 354006 347701 220838 220493 272302 275423 313519 315518 4586595 4867999 6743316 6565478 1090640 1125264 304342 270914 281557 284299 315699 306329 306699 309852 218344 219627 720684 670021 1542084 1477766 458510 455303 663842 669445 838297 813812 855756 862014 911838 919601 876307 977741 2043526 2136413 1294417 1125484 731501 717447 870863 867027 900120 910506 943727 954283 1048530 1051679 5229887 5469760 40.65 71.9 1
14:48:41 2024-01-25 664321 658254 214880 211922 341661 345374 352015 350863 220125 220150 270770 275690 312507 320825 4589421 4990332 6789327 6546752 1084931 1127662 306708 270101 285155 284427 315699 306437 308506 308965 218244 220088 711751 678968 1511552 1479683 459745 455485 669250 674614 830542 809390 865204 869530 902465 918329 885638 982372 2046742 2156337 1289562 1114598 733592 720275 862830 859467 907977 919764 935677 945943 1054212 1056679 5330087 5483035 40.55 71.9 1
14:48:42 2024-01-25 673612 663996 214880 212552 340354 349072 352015 347701 220498 219807 272338 275531 313519 315230 4580056 4859079 6733375 6555531 1088077 1128810 305809 270554 283307 285347 315807 308207 306771 308085 219117 220811 756837 675582 1533496 1466263 456806 455910 664042 671932 834667 811726 858845 867064 909365 919529 880086 978070 2043285 2124173 1302305 1122213 727860 716394 871209 865798 898136 910614 945029 950190 1042031 1050935 5224353 5473899 40.65 71.9 1
14:48:43 2024-01-25 667419 663022 214915 212274 340905 346938 354506 347666 219821 220564 270734 275449 312542 317861 4586595 4952501 6735936 6555537 1099252 1128301 304521 270734 282870 285094 315843 308269 308506 308050 217332 219508 711751 668108 1531019 1487268 457457 454038 667831 668461 830268 816351 862672 859503 902058 924876 885527 974744 2040381 2142561 1315527 1117775 733771 717447 862220 866412 906946 910542 935677 951567 1060277 1051609 5275041 5474293 40.65 71.9 1
14:48:44 2024-01-25 672657 661751 214880 212516 339800 347532 351979 349278 221781 220564 272338 274555 313484 315591 4586595 4948423 6801031 6555937 1072718 1125116 304985 270209 284953 283229 317376 306545 306231 308261 216959 219767 719213 674834 1515153 1475483 460073 453450 664240 673400 834433 810575 860257 869530 908041 915728 879768 986774 2048197 2145628 1291006 1112977 729938 721368 869627 859636 900795 920414 942340 947818 1048493 1057003 5305132 5468191 40.55 71.9 1
14:48:45 2024-01-25 665813 662990 219211 212552 341937 345374 352015 349278 221145 219088 272338 275535 312542 319357 4586595 4933838 6735028 6574260 1094543 1125079 304914 270111 281464 284547 314954 309078 306771 310058 217869 219473 711645 670021 1522205 1475566 458435 457098 667322 671419 834703 813812 858420 862621 908041 919637 880711 973830 2035629 2133367 1309769 1127890 735090 717447 864668 865761 903995 910506 936805 955682 1053461 1048671 5248698 5474179 40.65 71.9 1
14:48:46 2024-01-25 668178 663236 214731 212962 342733 346380 350845 349805 220312 220150 272012 276907 313964 317412 4580056 4958023 6803253 6546505 1084335 1129265 306888 269972 282702 283750 315699 306437 306807 306331 218349 219390 723626 677258 1546053 1479678 458820 450539 669724 674835 829090 809427 864552 867064 902741 919773 885564 982372 2043799 2156337 1296655 1112940 734044 720312 861604 860247 907593 917053 935011 945943 1054657 1055474 5337796 5479125 40.65 71.9 1
14:48:47 2024-01-25 672950 663022 214547 212556 340905 348581 351907 347666 220804 219807 270770 275197 313519 315446 4579161 4887984 6753221 6593969 1075678 1124466 305773 269783 284512 285690 315577 308316 306807 308156 217297 219627 720684 678483 1527674 1464184 457052 456129 664857 673400 836516 809390 857809 868913 910655 921044 878836 981672 2043799 2133367 1358805 1119368 728898 719486 867124 863885 901906 915838 942302 950852 1044712 1051645 5269384 5480101 40.65 71.9 1
14:48:48 2024-01-25 665725 662051 214915 211878 340905 349351 351943 347142 221179 220493 270698 276294 313013 318346 4588640 4925429 6706234 6556117 1094543 1125563 305594 270065 281341 285592 315398 306545 308506 307224 217366 219732 723626 671940 1513618 1475483 456156 455157 668777 670467 829845 811726 860150 865190 906719 924876 881713 975950 2038536 2139428 1292889 1124684 735090 715380 862220 867027 906565 912131 935438 955253 1056938 1053169 5254350 5474179 40.55 71.9 1
14:48:49 2024-01-25 672657 662060 214949 212552 339867 348581 351943 349278 220498 220599 270468 277539 315956 315302 4589911 4951945 6785163 6536657 1081241 1128191 306456 269972 282382 284441 315843 306545 309111 306331 217332 220075 719544 678483 1506922 1475483 458783 455485 668777 675315 830268 809341 864589 869530 903825 917826 885564 983535 2049653 2148706 1296958 1111397 732023 720275 863443 859503 906565 918189 935401 945980 1051601 1057468 5310743 5477569 40.65 71.9 1
14:48:50 2024-01-25 672950 663022 214581 212561 339601 348581 352015 347666 220498 220246 272048 277539 315956 315410 4580900 4860643 6733375 6556099 1085094 1124466 305451 274956 281214 285254 315843 306581 306771 307975 216959 220489 748226 675802 1518159 1466263 456047 456129 664350 671777 834703 811726 860871 867064 910655 919371 879053 979539 2043799 2131299 1317295 1121415 729418 718975 869010 864463 901434 915838 944356 951567 1042068 1052899 5260091 5474179 40.65 71.9 1
14:48:51 2024-01-25 665259 663031 214915 211891 341937 347269 351726 347380 222666 220282 270590 276982 315331 318237 4584580 4928947 6706234 6556099 1100039 1125264 305093 274618 281411 285490 315843 306545 306807 307259 217332 219578 723626 671740 1516182 1475704 456156 455180 668777 667515 830268 815038 862672 861744 905400 926909 885490 975141 2040381 2142561 1292889 1119368 734044 718465 862184 867027 907334 910542 935677 954283 1055887 1051681 5258104 5473663 40.55 71.9 1
14:48:52 2024-01-25 671667 658254 214696 212606 339585 350343 351654 349416 220057 221258 270590 276760 315511 315374 4582442 4929871 6762356 6537387 1075446 1125264 304842 270353 282271 284756 315536 306006 306807 308191 216657 220264 742952 675582 1517140 1475211 458762 450899 665871 673400 830268 808816 862059 869530 904723 918474 885033 982372 2049653 2151754 1304189 1110043 728898 719486 865895 860721 903354 918465 939586 947364 1051509 1057787 5299383 5460394 40.55 71.9 1
14:48:54 2024-01-25 665502 664323 216680 212975 339554 348857 353897 347559 220396 220163 270590 275948 314291 315410 4570414 4867999 6727148 6546721 1086755 1122835 303311 270914 286792 284397 315843 306581 306807 310350 215984 220264 717926 670784 1514935 1470432 457531 455485 663408 668934 837109 811726 857199 864571 911764 919565 878212 976679 2040381 2127188 1289122 1123884 729938 715380 870863 867027 898809 910542 944356 953603 1047787 1050192 5213032 5466344 40.55 71.9 1
14:48:55 2024-01-25 663192 664060 214815 211785 341017 348857 353861 347487 220210 220387 270518 277272 312577 318121 4569860 4920739 6696282 6536657 1096046 1123668 305759 269972 282943 285405 315843 306473 306807 307259 217297 219732 711751 671703 1526491 1475487 457131 455807 669250 669445 832037 813237 860646 861404 905437 926909 881726 975141 2037210 2139575 1315527 1122287 734567 715380 862220 867027 906655 909829 936972 955682 1056152 1051645 5248698 5485291 40.65 71.9 1
14:48:56 2024-01-25 673024 661874 215479 211750 340446 348367 351690 348608 220464 220528 270662 275423 313484 315302 4580056 4933570 6762394 6532679 1078436 1125264 305809 270543 281447 284618 315131 306473 306807 308226 216622 220299 705527 676547 1522068 1474519 458762 450899 665871 673400 830046 809427 861410 869530 903801 919773 885776 983811 2049653 2151754 1302305 1109253 729938 718206 867124 862014 903995 919114 939586 948075 1051214 1057824 5314843 5466231 40.65 71.9 1
14:48:57 2024-01-25 670261 661869 216823 212379 339661 348893 354006 347701 220464 219877 272048 275984 313484 317534 4564177 4858620 6724050 6546220 1085299 1123668 305809 270353 281213 285054 315843 306581 306807 308191 217332 220453 741976 675100 1515675 1465223 455688 456129 666203 672445 835923 811726 858420 867064 910915 919565 880086 979539 2044739 2124173 1284016 1120619 727860 717447 871388 865798 898846 915838 946378 951567 1041810 1054430 5235425 5458373 40.65 71.9 1
14:48:58 2024-01-25 668178 663523 214841 211578 341447 346938 352015 347666 222808 220423 270698 275492 313013 318383 4576791 4924333 6707555 6536657 1094543 1123889 305129 270543 281469 285526 314954 306617 306807 307465 217366 219390 714651 671940 1496288 1475570 456047 456129 669724 671932 832270 811726 860150 864608 907398 924912 882908 977729 2040381 2139612 1292889 1125484 736386 715417 864055 868876 906565 910506 938200 956859 1054062 1051440 5244857 5474103 40.65 71.9 1
14:48:59 2024-01-25 670849 661987 219535 211229 341421 348857 351762 349769 220927 220185 270770 276997 315031 318012 4580056 4951929 6770677 6536657 1082081 1125264 304770 269214 282733 283750 314802 306581 306807 306296 218044 219048 714651 675582 1530636 1475570 459417 454842 669724 674835 829679 810575 863974 867064 901457 922352 885564 981672 2042348 2154795 1298539 1112418 733001 720348 862220 859467 907780 921035 934852 948872 1057221 1057641 5322251 5466344 40.55 71.9 1
14:49:00 2024-01-25 673344 662051 215503 212419 340354 348820 350562 349278 220498 219372 272229 274971 312542 317412 4570690 4880080 6761351 6551423 1075678 1125264 306456 269495 281411 285285 314954 308388 306771 307760 217145 219732 720684 677514 1515011 1462109 458134 456775 665834 675315 837109 809427 857809 869949 909202 918474 880086 985366 2048197 2136496 1317446 1119368 729938 718169 868992 865116 900857 919078 942228 951381 1048302 1054625 5288351 5466344 40.55 71.9 1
14:49:01 2024-01-25 666133 664060 214547 211887 341697 346173 352015 347559 221179 220185 270734 276714 312542 318869 4567432 4923155 6696073 6546220 1092980 1125264 304699 269972 281447 285526 314697 306581 306807 306366 217857 219083 714651 670021 1507919 1478628 456084 456129 669250 672445 832306 813579 860113 865835 906756 919673 881662 973830 2037483 2134880 1289122 1125770 736218 717879 865251 870096 909001 913616 939621 956972 1055998 1051533 5248698 5477569 40.65 71.9 1
14:49:02 2024-01-25 673634 658295 214949 211922 340247 347568 351907 348787 220498 221218 270698 275423 314773 315518 4573529 4933384 6780002 6527302 1075854 1125264 305164 269972 281482 284654 315792 306473 306807 308226 216622 220145 716271 675582 1509016 1473473 458783 453486 665871 673400 832629 809427 861447 868645 907845 918474 884235 985366 2049653 2151754 1300422 1110178 732023 721495 867124 862695 906565 920305 941034 950341 1053091 1060821 5292020 5469760 40.65 71.9 1
14:49:03 2024-01-25 667753 661905 214731 211966 338815 347496 354006 347737 220498 219842 270770 276196 313554 317412 4566410 4849790 6724050 6555370 1084321 1124466 305164 270914 281179 285094 315843 306617 306807 309401 217145 220418 750488 674619 1512278 1466263 457457 456129 664350 672922 834703 811726 858845 866449 910655 919529 881337 979539 2045007 2129851 1322841 1123364 729938 718938 868973 866385 902437 917126 946378 951567 1043936 1053169 5243111 5442741 40.65 71.9 1
14:49:04 2024-01-25 665808 662367 214880 211891 341416 346415 351943 346584 220498 220493 270698 276333 312507 318121 4572955 4916090 6686748 6542051 1097611 1125264 305129 269972 282943 285526 315843 306545 306807 307224 217332 219732 713201 671940 1496614 1475483 456806 454805 669250 669408 832810 815616 862672 861367 903086 927564 885490 977691 2045007 2145511 1292889 1119368 735166 717300 864020 866917 908888 910506 936345 954283 1056791 1051292 5248698 5474293 40.65 71.9 1
14:49:05 2024-01-25 671992 658218 214949 212525 339566 347496 351871 348715 219787 220564 270698 274890 313013 315266 4570690 4905353 6781769 6527963 1075854 1125264 304878 269972 281411 283415 315061 306437 306771 308191 215950 220075 728387 674619 1514286 1473391 458762 450863 665494 673400 833485 810575 860113 869530 906445 921044 885700 984203 2052029 2154758 1274772 1109968 730458 723585 866852 860858 903354 921065 942153 947688 1051509 1057787 5305132 5458535 40.65 71.9 1
14:49:06 2024-01-25 665259 658254 219587 212648 338815 346415 352015 347701 220498 219960 272338 275597 313231 317861 4563468 4844448 6714817 6546721 1085057 1122255 303986 270734 283526 285125 315843 306545 306807 308191 216622 220453 722415 673177 1524499 1466263 457131 456129 664350 670431 836516 811726 858420 867657 912817 924882 881337 982533 2046194 2130000 1284016 1121763 729662 716394 869627 864534 901795 910578 945029 951530 1042068 1053095 5222424 5458812 40.55 71.9 1
14:49:07 2024-01-25 666281 661824 214915 211896 340900 346415 351943 346620 222404 220564 270698 275462 312542 317861 4573952 4914919 6710401 6532679 1093595 1124429 304200 274920 282943 284148 317521 306473 306590 307725 217332 219732 711751 666203 1520446 1484702 457531 453486 668777 669445 829996 818677 867657 864538 906593 929076 885380 975762 2042703 2148648 1292889 1117775 733592 718465 864672 867027 907940 910578 938575 954208 1056938 1057003 5267510 5469760 40.55 71.9 1
14:49:08 2024-01-25 671400 658191 219421 212890 338851 348783 351907 348751 219787 220564 270770 274590 313519 315591 4570690 4914839 6798653 6555613 1072793 1125264 305594 270065 281411 283317 315096 306581 306771 309161 216622 220193 726894 673657 1552346 1472346 460159 454038 664240 673105 837377 811542 862714 870096 909863 919664 885107 985103 2051419 2150230 1296655 1112561 730979 720239 867124 861367 903759 920992 941632 947481 1051177 1060821 5288050 5442892 40.65 71.9 1
14:49:09 2024-01-25 667217 661797 219508 212962 338815 347496 354006 347701 220498 219807 272012 275597 314959 317376 4577363 4840316 6716365 6536657 1087630 1122217 305129 270734 282943 285018 315621 306545 306771 308191 216994 220453 753108 673657 1513513 1466263 458109 455910 665730 673695 836782 811689 860833 866917 910508 924992 882555 982372 2040381 2128336 1300655 1121763 729662 718975 867124 864387 901434 915838 945029 952924 1042068 1054808 5239371 5458812 40.65 71.9 1
14:49:10 2024-01-25 664392 661756 214880 211887 340900 346415 351979 346584 220927 220528 270698 275561 312542 318383 4567838 4912737 6677423 6527302 1094543 1125264 303843 269972 286961 285490 315577 306509 306807 307009 217366 219390 711751 671940 1511592 1480925 456907 455655 669140 670821 832629 818095 865799 863960 907621 928876 885527 975950 2042703 2139428 1294772 1119368 735166 717337 862220 867027 907593 910542 935677 955682 1056938 1057568 5244951 5469760 40.65 71.9 1
14:49:11 2024-01-25 671400 658155 214547 212381 338887 349847 351623 347701 219854 220564 270698 274590 313484 315482 4561325 4905678 6772054 6518584 1074285 1121171 304878 269835 281411 283419 315843 306006 306555 308261 216959 219828 719213 675318 1522935 1474617 459417 453305 664314 673252 834405 810428 860076 870134 908041 919773 883774 984476 2048533 2148706 1298539 1110043 727860 721368 867124 860247 902713 920414 941632 945980 1051509 1057751 5295726 5449433 40.55 71.9 1
14:49:12 2024-01-25 664392 658214 219350 212890 338851 346137 352015 347701 220498 219842 272491 279735 312542 318833 4556937 4839134 6714817 6537342 1085299 1121731 303737 270914 286828 284503 315843 306509 306433 309599 218498 220171 728387 670021 1546829 1472760 457382 456020 664314 669298 839487 814584 858420 866449 913132 919601 878836 979264 2040381 2128697 1311688 1123884 729938 716939 870863 867027 898846 910614 945029 954283 1047008 1050935 5213032 5458812 40.55 71.9 1
14:49:13 2024-01-25 662666 658187 214880 211887 340629 346415 354006 349278 219821 220564 270698 275464 312542 317861 4570690 4959482 6742700 6537342 1082118 1125264 303275 269972 282271 283791 315735 306257 306663 310277 219117 219249 711751 669644 1523221 1488117 459417 453945 668136 669408 830268 815002 865761 863886 904047 924645 885564 977779 2040381 2145324 1292889 1117775 733069 717956 862220 867002 907940 910614 937013 953603 1056189 1054460 5258104 5464291 40.65 71.9 1
14:49:14 2024-01-25 669614 658218 219345 212850 338851 349080 351907 347737 219787 220564 270734 273759 313013 315518 4560201 4914839 6794509 6532679 1071266 1123631 304914 270360 285155 283250 315735 306473 306303 309020 218807 219591 726894 673868 1515153 1474617 460849 450575 664350 673400 836782 811726 860871 869912 909365 918329 880336 983103 2049653 2145628 1296655 1112418 729938 721933 869627 860247 901434 921065 943683 945707 1048079 1056220 5276689 5442854 40.65 71.8 1
14:49:15 2024-01-25 663450 658223 218965 212596 339831 345374 351979 347737 220464 219653 272877 274941 311637 319357 4561325 4882070 6724050 6555613 1088307 1127732 304838 270101 284073 284042 315771 308207 305713 308085 218962 218908 710215 668108 1518231 1475483 457412 456129 666203 670431 837109 816267 857809 863960 909238 924912 878836 973793 2034553 2133367 1305931 1128146 734567 718465 867124 866412 902437 910312 939586 951567 1051565 1048671 5241109 5443043 40.65 71.9 1
14:49:16 2024-01-25 664282 658146 219309 211896 341661 346887 351979 349841 219821 220185 270698 275449 311637 319357 4561325 4933383 6761351 6536771 1085111 1125563 302316 269639 284549 283374 315807 306329 306699 309839 218807 218825 705902 668203 1520413 1483955 460073 453414 665871 669445 830268 816351 863937 863310 902769 924645 885527 975947 2038931 2151560 1292889 1116185 732964 717447 862184 865116 906014 910614 934773 951567 1054657 1054424 5254350 5454919 40.65 71.8 1
14:49:17 2024-01-25 670412 657615 219345 211896 338780 349351 350845 348470 219635 220564 270734 274140 313013 315122 4553676 4924111 6752593 6517834 1075678 1123484 305953 269351 284549 284117 315771 306329 308542 307224 216994 220264 733288 676287 1520380 1473391 458762 454520 667831 675794 830268 808816 862709 869345 902769 918474 885656 985403 2048533 2148706 1289562 1106886 730979 719221 865895 860721 903995 918465 939549 948796 1048521 1059321 5282547 5442892 40.65 71.9 1
14:49:18 2024-01-25 670679 661760 219318 211922 338811 347532 352015 347422 220804 220185 270180 275006 313484 317249 4550418 4848845 6746078 6551253 1075640 1125887 306888 269829 284549 284876 315398 308352 306807 307725 217297 219828 720684 677514 1509648 1462109 458134 457931 665907 675315 837109 809427 858420 868645 911764 919773 880086 983103 2046742 2136394 1294772 1119368 729938 719486 867161 863236 901493 915755 942340 951567 1045526 1051645 5263984 5458812 40.65 71.9 1
14:49:19 2024-01-25 664392 658227 219354 211260 340941 345410 351979 346655 221025 220339 270698 275492 312542 317412 4554825 4900944 6683617 6541827 1092980 1124244 304485 270626 281411 284618 314109 306617 306626 308965 217822 219048 717550 669542 1517093 1478818 458097 457422 669250 671492 833485 811513 859502 865835 908078 924882 881621 976679 2037483 2133367 1313607 1125484 735090 716431 865895 867027 905122 910506 938880 953822 1056974 1051645 5235553 5460394 40.65 71.9 1
14:49:20 2024-01-25 672390 658223 214949 211896 338851 349847 351411 348751 220498 220493 270626 275458 312542 315518 4560201 4948875 6762506 6499154 1081241 1125264 307068 269459 282307 284427 315843 306581 306807 306366 218009 220193 729880 677514 1533258 1475483 460073 455485 669724 675315 829679 809427 865241 870134 902465 919773 887544 982372 2042092 2151754 1287713 1112150 733001 720312 862184 859467 907977 919764 935677 947443 1054693 1057003 5301344 5442892 40.55 71.8 1
14:49:21 2024-01-25 671630 661797 219354 212552 340115 347425 350315 347178 221025 219653 271781 275006 312542 315446 4537153 4870676 6754926 6537342 1075408 1125264 305773 269911 281548 284618 314954 306581 305620 310277 219117 219767 712244 676547 1511860 1462300 457412 457422 665871 674835 837109 809427 858420 869530 909202 919773 880086 985366 2043836 2127329 1353155 1118991 727860 719486 867161 863273 901434 917090 942340 951567 1044749 1051329 5245001 5441664 40.65 71.9 1
14:49:22 2024-01-25 664558 658259 219426 211551 340905 345410 351907 346098 220498 220185 270698 275565 312289 318611 4573403 4898319 6687637 6527171 1090488 1122292 304165 269972 281557 284654 314689 306401 306807 306296 217822 219048 719544 670021 1508998 1475483 457486 457422 669250 672445 832859 811513 860113 864571 908078 924948 882283 976679 2034590 2136394 1289122 1125484 735090 715380 864668 867027 903995 910542 940238 954537 1056226 1051378 5235553 5458525 40.55 71.8 1
14:49:23 2024-01-25 671182 658218 214915 211560 340390 350072 350845 348470 220498 220185 270446 279284 314773 317122 4563582 4952370 6780002 6517969 1080503 1125264 307032 269871 284953 285045 315843 306545 306807 306331 218044 219767 719213 676547 1532508 1475570 460195 453800 669724 674835 830268 809427 866511 870565 902769 918198 889345 983774 2043836 2158052 1289562 1111360 733001 720348 862220 860758 908013 921065 934073 950138 1054657 1057787 5292246 5442892 40.55 71.9 1
14:49:24 2024-01-25 672657 658263 219282 211957 340390 346938 350845 347737 221042 219903 272201 277308 315211 315410 4556823 4877492 6752865 6536657 1071077 1122055 306240 268953 282504 284184 314954 306617 306397 308191 217332 219767 714651 677514 1518518 1466263 460195 457422 664350 675315 837109 809378 858420 869912 909238 918474 880086 984265 2043836 2141042 1294772 1119368 732023 719258 869627 862014 901434 919764 945029 949462 1048117 1052424 5254029 5442854 40.65 71.9 1
14:49:25 2024-01-25 664084 658290 219504 211931 341973 347797 351690 348465 222510 219372 270626 275354 314181 317946 4563582 4867083 6715185 6536657 1085111 1120340 302387 270734 283927 284459 315577 306473 305908 308226 217882 219508 713201 668108 1511814 1472523 457457 456129 664350 669445 838297 813812 857162 863922 913242 926193 878836 976605 2040381 2130208 1298255 1124684 732023 717411 870863 867027 900758 910506 945029 954283 1050018 1053169 5209108 5449433 40.55 71.9 1
14:49:26 2024-01-25 662174 660566 219623 211609 340307 347431 353752 347559 221873 220387 270554 277149 315067 317903 4568800 4901257 6677777 6518584 1094559 1123595 304557 270734 282743 284383 315843 306437 306807 307224 217297 219533 720684 667155 1562559 1475483 457457 454484 669250 668934 830268 816193 864552 862014 904687 927564 888082 975950 2038931 2142524 1291006 1119368 733592 717411 863784 867027 909001 910542 937013 953023 1056901 1053131 5239293 5449156 40.65 71.8 1
14:49:27 2024-01-25 670642 660419 216828 212364 339280 350067 351195 348572 220702 220352 270446 277149 315067 315302 4558459 4919211 6752593 6509206 1078928 1124282 306025 269557 282236 283755 315621 306473 306807 306038 217366 219697 719213 675582 1505282 1473391 458820 454073 669250 674835 830268 809390 865204 870148 902696 919773 888082 984908 2046742 2150230 1309839 1110043 733839 719730 862830 861470 907593 920414 937681 948038 1054352 1057003 5314899 5455206 40.65 71.8 1
14:49:28 2024-01-25 673430 664055 216218 212384 340166 349351 350382 347523 223100 219666 270518 275163 312472 315554 4553411 4894162 6761351 6536657 1072201 1123595 304628 269178 283170 283750 314954 306581 306339 308191 217262 219732 714651 675802 1530507 1470432 460849 456775 664350 676275 838892 808170 858420 870528 911947 917826 883443 985903 2048197 2145601 1272229 1117775 731501 720312 869627 861470 902441 919764 945029 945980 1047335 1055929 5275140 5456952 40.55 71.8 1
14:49:29 2024-01-25 660708 662911 215606 211790 340725 347587 351798 347523 220855 219088 272302 274937 312037 319029 4558459 4848110 6715185 6527963 1085943 1122002 303240 270543 282737 284148 315843 306509 305693 308226 216622 219390 713201 667631 1511814 1473391 457746 455807 664240 669408 838297 815002 857162 863273 910899 924876 878836 978816 2038931 2136413 1298255 1123847 732023 718465 871482 867027 902713 910542 945029 955682 1051509 1051679 5208222 5452362 40.55 71.8 1
14:49:30 2024-01-25 663040 662441 216518 211719 340175 348610 351979 347071 220125 221182 270662 277860 314038 315518 4558459 4908035 6677423 6518584 1091406 1123595 303987 270914 282943 284490 315843 306221 306807 307931 217297 219732 711751 666203 1529004 1482597 457457 454484 669250 669445 830268 816230 864930 862014 904047 927564 887544 976140 2040381 2142561 1317446 1117775 735090 717447 864055 867027 907977 910614 936103 954283 1057724 1057545 5250425 5461795 40.65 71.9 1
14:49:31 2024-01-25 671513 663118 216823 211719 338771 347496 351871 347701 222042 220970 270590 274521 314630 315482 4550650 4905307 6762581 6499827 1075589 1122798 305594 269972 281411 283830 315843 305539 306807 306974 216924 220040 734919 675582 1550290 1471514 459417 454842 667831 675315 832356 809390 865167 868645 904687 919773 887544 985328 2049653 2148670 1294415 1106886 730979 719486 865895 861977 906025 920414 939549 951624 1053603 1063430 5288263 5452362 40.65 71.8 1
14:49:33 2024-01-25 671513 661983 214880 211931 338780 348265 351618 346964 220464 220304 270734 275273 314959 317478 4537380 4840659 6705399 6527896 1084335 1122002 305129 270353 281116 284654 315398 306509 306771 310751 217297 220418 743538 673657 1529612 1464184 457420 456129 665834 673400 835887 811726 859644 867064 910655 919565 881337 979539 2040381 2124173 1285865 1119368 727860 716939 871209 864534 898809 917090 946191 953061 1046739 1052642 5212587 5439778 40.55 71.8 1
14:49:34 2024-01-25 666013 658182 214880 212360 340354 347870 351551 345543 220498 220458 270482 276001 311603 317412 4537380 4888054 6658772 6518584 1094543 1122680 304628 269972 282943 285049 315398 305970 306807 306296 217297 219048 720684 670021 1503206 1475483 456880 456129 669724 669481 832197 813776 861373 862051 908041 927528 882908 976178 2037483 2139428 1317446 1118991 735862 715380 862220 869308 909108 911803 938350 956972 1057500 1053587 5239001 5442854 40.55 71.9 1
14:49:35 2024-01-25 669692 663589 216644 211485 338811 347461 351092 347416 222681 220564 270626 275531 312978 315446 4551960 4939600 6747782 6499827 1077763 1122002 306025 269178 282364 283768 315663 306509 306807 306261 217332 219578 719213 675582 1506779 1474653 460148 456129 669724 675315 829996 809390 866474 870766 902769 920423 889345 985216 2046742 2151754 1272959 1111322 732023 723548 865251 862621 908872 920992 938350 949662 1056749 1060443 5290004 5442741 40.65 71.8 1
14:49:36 2024-01-25 671439 658223 219278 211896 339554 348403 350809 346584 220804 219842 270734 274971 312542 314928 4551960 4840659 6714724 6517964 1071448 1121171 306456 269178 281557 284583 314697 306545 306771 307654 217297 219732 720684 677030 1508352 1461186 459057 457422 667052 675315 837109 809390 858420 868645 910524 920423 880711 984513 2046742 2136394 1294772 1122789 732023 719375 870553 865153 903243 917671 944880 953821 1047567 1053915 5248698 5445270 40.65 71.8 1
14:49:37 2024-01-25 664125 658191 216209 211662 340905 346137 351907 346584 220804 219842 270373 275522 313737 317376 4549080 4889301 6697922 6527963 1088307 1122292 304200 269972 281376 284153 313998 306581 306771 306296 217332 219048 716101 668108 1510324 1474436 458837 457422 669250 671455 834076 813200 862099 864571 908078 924912 881584 978804 2034516 2139150 1283472 1130604 735940 719449 867087 866265 906528 915828 942379 954283 1053091 1048708 5241109 5445547 40.65 71.8 1
14:49:38 2024-01-25 663266 657925 214249 211896 341973 346887 351943 349523 220312 220339 270698 274971 311603 319357 4551960 4940698 6723751 6499343 1085100 1122002 301999 270353 281411 283282 314837 306473 306771 307224 216959 219543 720684 667155 1518477 1482340 458783 453378 667831 670431 830268 813849 863937 864571 903985 924882 888082 978070 2043549 2157748 1286216 1116391 736218 721019 865288 865153 907854 917780 938972 951530 1060729 1057655 5256203 5449433 40.65 71.8 1
14:49:39 2024-01-25 667689 659631 219246 212850 338775 349599 351092 348470 224119 220185 270734 276550 312542 315518 4549080 4903350 6775818 6499456 1074142 1123631 305164 269234 281411 283750 315843 305503 306626 307940 216622 220229 741414 675100 1532462 1470432 458783 454038 665907 673400 830268 809390 862709 871375 906683 919773 888899 984991 2053159 2148611 1302305 1107013 733069 721531 866520 860684 906565 919764 936805 951694 1053461 1060821 5273155 5435004 40.55 71.8 1
14:49:40 2024-01-25 671036 658150 219282 211852 338815 347496 351339 346341 220498 219807 272071 274971 312542 314487 4545836 4831113 6696073 6517926 1075678 1121966 306456 269593 280947 285018 313769 306545 306626 307259 216994 219732 710301 675582 1507815 1460183 457412 457422 665871 673400 837109 809917 858420 868913 912410 923537 881152 984864 2046194 2130043 1296655 1119331 732023 719185 869627 863236 902713 920942 946378 951492 1050018 1054393 5265622 5440054 40.65 71.8 1
14:49:41 2024-01-25 663178 658223 219381 211712 341421 345374 351943 347107 221179 219842 270698 276329 311603 317861 4550531 4881245 6714724 6536733 1088307 1122002 303275 270353 281411 283848 315843 306581 305908 307940 217145 219048 710215 667723 1535581 1471303 457412 456129 664350 670467 838297 815002 858845 867657 913132 927419 880012 981542 2042703 2133073 1291006 1124684 729938 716939 871482 866806 898979 910542 945369 955645 1050541 1052899 5192904 5435004 40.55 71.8 1
14:49:42 2024-01-25 665804 658218 214915 211860 340354 348783 351623 346341 220498 220339 270662 275535 312072 317897 4549080 4901078 6668097 6523307 1094543 1122835 305129 270518 282943 285063 314954 306509 306807 306331 217332 219390 711751 670021 1510751 1475566 456047 457422 669724 672445 834998 815118 864526 870902 907894 927419 884715 978590 2041249 2137910 1292889 1122287 735090 716174 864672 868876 907297 910506 936120 958948 1057370 1051679 5220482 5442854 40.55 71.8 1
14:49:43 2024-01-25 669182 658114 219535 210868 339827 346415 350809 347701 220312 219842 269829 275436 312072 315482 4551960 4924111 6733375 6489908 1078689 1124992 306025 269214 281447 283282 315621 306473 306541 305834 217366 219083 720684 675582 1520570 1475570 460195 455807 671472 676127 830440 811505 865671 870766 904022 921038 888565 983699 2043285 2154808 1287713 1115047 737186 722389 862217 860721 910224 921065 935677 948750 1059225 1057787 5305132 5441664 40.55 71.8 1
14:49:44 2024-01-25 669796 658150 219128 211887 339566 346137 349469 347666 220991 219123 270698 274555 318098 315554 4545836 4867083 6762581 6508198 1066629 1120376 304664 269972 282271 282952 315843 306509 305908 308191 216587 219732 728387 671940 1529026 1470432 461389 454193 665730 674614 834998 811689 862099 870729 910214 919664 883848 988221 2043836 2147945 1291006 1109253 728898 720275 867124 861322 903995 921065 941632 945271 1051509 1057555 5276915 5432298 40.55 71.8 1
14:49:45 2024-01-25 666008 658191 219309 212894 337794 346705 351943 346620 220498 219842 270734 276126 313013 315482 4539701 4811115 6696073 6499267 1075678 1118790 306025 269972 282943 284618 314033 306581 306339 308928 216657 219451 710301 675582 1533595 1463342 458762 457275 667388 674798 836999 810428 860145 870766 912521 923213 880711 982372 2045007 2127188 1319144 1119368 727860 718938 866889 864534 902073 915838 944356 952342 1042068 1053915 5216905 5423055 40.55 71.8 1
14:49:46 2024-01-25 664383 658187 219345 211318 340354 345374 351375 345543 220498 220493 270662 275445 311603 315554 4536121 4882337 6659770 6513935 1088194 1119485 304236 269972 281376 284636 313741 306509 306771 306793 217297 218708 713201 670125 1506121 1474580 457950 458070 669087 671235 836187 816351 861748 864534 909365 924948 881152 978941 2035446 2133367 1304012 1128183 737186 717447 865895 867027 905922 910542 939586 957159 1053873 1050192 5216755 5436175 40.65 71.8 1
14:49:47 2024-01-25 664392 657930 219318 211887 340900 346887 350562 349278 221696 219842 270698 275389 313299 318346 4537342 4933384 6742700 6499827 1081843 1123631 303275 269178 282315 282987 315621 305539 306339 309401 218807 218427 703095 668203 1532372 1483890 458673 454684 668136 671235 832810 813812 862709 864571 903197 925647 885218 978107 2038931 2154758 1303822 1113015 736137 718169 864668 862014 907935 917816 935438 950138 1059977 1053911 5278812 5436175 40.55 71.8 1
14:49:48 2024-01-25 665729 659631 218929 211966 338815 346415 351641 349313 219854 219158 270770 279575 311603 315230 4542594 4877557 6766473 6499827 1071842 1121207 304664 269214 283767 283750 315699 307169 306663 310058 218498 219627 723908 673868 1510009 1472523 458600 454684 666414 673400 832629 810001 860150 870618 907770 919050 884235 985291 2049653 2146852 1300422 1106886 729418 719766 867124 859467 902437 921065 940961 947818 1050541 1057003 5263758 5426802 40.65 71.8 1
14:49:49 2024-01-25 664794 658155 218974 211887 337794 345894 351943 346620 219854 219653 270734 274949 311637 317376 4536464 4802348 6677423 6494585 1079142 1118753 304914 269593 282288 284334 314667 308082 306735 309730 218344 220277 740413 673385 1525352 1462224 458486 456129 664350 672445 834740 811542 860871 867064 910010 919601 881152 979539 2038931 2121164 1282167 1119368 728868 715380 870863 865798 898136 910650 944387 951567 1042068 1050935 5192265 5411693 40.65 71.8 1
14:49:50 2024-01-25 664387 657957 214547 211529 339601 345339 351943 345578 222092 220528 270626 274971 311603 315554 4536464 4882346 6649446 6480642 1092980 1121457 303914 269685 282089 284374 314559 305359 306771 308529 218807 218908 720684 670021 1515926 1473469 455725 455485 668777 670821 832356 815038 862672 860758 905254 926219 884235 973793 2034590 2136394 1294066 1117775 733001 715380 862217 867027 906385 910506 935677 955682 1054657 1054430 5226154 5435042 40.65 71.9 1
14:49:51 2024-01-25 669182 658693 214915 211268 338260 346902 350315 347666 219787 220564 270626 273759 312324 315253 4537418 4907889 6714724 6489224 1077104 1122292 304878 269034 283744 283609 314811 306807 306771 308529 218653 219310 720922 675100 1510572 1471381 460073 455979 669454 673400 830268 809390 864403 868645 902769 919773 888082 985403 2046742 2145601 1291411 1106886 730979 718206 865623 859467 903995 919114 939549 947364 1051214 1060821 5260091 5423055 40.65 71.9 1
14:49:52 2024-01-25 670044 658150 219318 211345 337794 347461 351659 346341 219854 219653 270662 274555 312542 314451 4526769 4827954 6697770 6522498 1069763 1119336 306384 268999 283945 284259 313854 306365 306483 307645 216959 219048 719213 675582 1516738 1461186 458837 457098 664857 675315 835740 808816 858420 868645 909238 918474 878836 984203 2043799 2133367 1294772 1118571 729662 719486 867161 862014 901434 915838 942340 951567 1046739 1051645 5231816 5426802 40.55 71.8 1
14:49:53 2024-01-25 663178 658187 219345 211198 339876 345097 351375 345543 220498 219807 270435 275526 311603 315554 4533229 4872835 6679141 6527188 1088232 1121605 303133 269829 283744 284117 314258 306581 305693 307045 216994 218367 710215 667631 1506203 1473391 458762 457422 667624 670467 835923 813849 858420 863959 910655 926266 880086 975216 2031109 2127329 1281589 1127087 734044 718465 865895 865798 903995 910614 939586 953603 1051565 1048708 5220482 5411693 40.65 71.8 1
14:49:54 2024-01-25 661930 658899 219282 211555 340941 346423 350845 348751 219821 219842 270662 274590 313442 318906 4533229 4929136 6725797 6508775 1087531 1120772 302176 269829 281411 282815 315843 306581 306339 309401 218498 219533 719213 666203 1510543 1483035 460073 450755 665907 669518 830268 813849 863974 862658 904760 919673 885564 976679 2035629 2151754 1294041 1114598 735613 719486 864668 864534 905010 917169 936842 952342 1059977 1054728 5239293 5424281 40.65 71.8 1
14:49:55 2024-01-25 665259 658698 219088 211931 337794 345410 350845 348751 219821 219807 270180 276162 312072 315518 4526769 4856374 6721927 6480478 1074066 1121302 305093 269142 281376 283679 315398 307681 306437 306793 216924 219697 722415 674834 1540164 1470432 458783 455807 668777 675315 830268 809390 865167 870766 902733 918474 888082 984465 2044739 2145601 1282167 1106886 731501 719486 864055 860247 903995 917016 936768 945906 1052711 1059982 5258104 5411656 40.55 71.9 1
14:49:56 2024-01-25 669493 660566 215454 211825 338269 346902 350809 345543 220125 219123 270626 274521 312255 315377 4530323 4821105 6706234 6494510 1066057 1119217 304698 268692 284238 284765 314617 306401 305908 306760 216959 219214 704498 676547 1501545 1461186 459470 457422 666240 675315 837109 809390 858420 870766 912595 921074 880086 985328 2040381 2139428 1294772 1118571 730458 719486 867124 861941 902713 917816 945029 950815 1048530 1054391 5237365 5422933 40.55 71.9 1
14:49:57 2024-01-25 661502 658114 219278 211337 340869 347418 351056 347701 220957 218747 270662 275389 313299 318310 4544495 4853283 6697195 6517926 1083561 1119485 304332 269613 283544 283750 315398 306437 305405 308120 216436 219780 710301 666203 1525170 1470432 457376 456129 664350 669445 838297 813812 857809 865116 911849 926873 878836 978070 2039992 2130208 1298255 1122250 732023 717411 869627 867027 902548 910578 945029 956476 1050763 1051679 5185575 5421020 40.65 71.8 1
14:49:58 2024-01-25 660561 657925 214249 212265 339566 345859 351943 347386 219601 220339 270373 274555 312763 315302 4540355 4881920 6669901 6480571 1094324 1122680 304129 269972 282743 285018 314775 305503 306807 306047 217297 219013 720684 670021 1533529 1475483 456806 454805 668777 668424 830268 815002 863900 862014 905363 928220 887415 975910 2034553 2137910 1317446 1116185 733592 717447 862184 867027 907593 911657 937013 954283 1056938 1053167 5232672 5419424 40.65 71.8 1
14:49:59 2024-01-25 668671 660300 214880 211007 338811 346938 350526 347386 220706 220493 270111 276653 314038 315194 4537418 4917400 6714724 6471280 1077877 1120340 305129 268891 284146 283247 314809 305503 306807 306793 216959 219013 716271 675100 1531192 1472523 459470 455485 669724 675315 829679 809390 865204 869530 902733 919702 888082 983774 2040381 2147124 1287713 1110043 732023 719221 863443 860247 906565 919764 937013 945980 1054212 1057787 5267608 5411656 40.55 71.8 1
14:50:00 2024-01-25 671635 660098 215615 211816 338815 347181 349751 348390 222666 219525 270410 276372 313704 315338 4527985 4868464 6743316 6509206 1066502 1122403 303951 268953 282702 282112 314919 306473 305012 309074 216286 219227 719213 671940 1539184 1469388 460730 456129 664078 675315 834703 807062 859644 869912 910655 917789 880391 984465 2043285 2142561 1294772 1114598 729938 720275 869354 860247 900120 919764 944356 948404 1048530 1051609 5258104 5421020 40.55 71.8 1
14:50:01 2024-01-25 659516 659631 215009 212203 338566 346705 351618 347380 222042 220009 272121 275948 313228 318128 4527985 4802437 6677777 6489915 1081241 1119217 303240 269972 282144 283750 314440 306185 306339 307430 217882 220075 730257 670747 1539247 1465223 456047 456129 664350 670906 835887 811726 858420 866449 911947 919601 879017 979876 2038931 2120988 1295109 1119368 729938 717447 869627 864498 900120 910614 946378 951567 1041994 1052423 5196217 5411656 40.65 71.8 1
14:50:02 2024-01-25 664392 658002 216491 211238 340063 347724 351015 345436 221900 219666 270065 277539 313889 315374 4537531 4867083 6677423 6518584 1088030 1118717 304165 269557 282943 283715 313009 306509 306339 305834 217297 218860 707356 668108 1508790 1473395 458421 457745 668777 671419 834887 811440 860871 864534 908453 924876 880336 976642 2031109 2133367 1283472 1125484 735090 716394 865895 867027 906565 909829 938843 957159 1053461 1051293 5209108 5430676 40.65 71.8 1
14:50:03 2024-01-25 665981 659448 216150 211422 340721 347870 350436 348328 221887 219974 270482 277539 313192 315194 4530785 4931119 6730009 6499827 1080541 1121171 303240 269142 284645 282130 315621 305539 306339 306331 216552 218332 711539 667155 1523451 1482597 460073 454805 669526 672408 830268 811726 862672 867064 906413 922462 885592 981634 2040381 2157596 1304012 1114561 736137 720275 864055 861977 907977 917816 935677 950138 1059977 1056220 5293879 5432341 40.65 71.8 1
14:50:04 2024-01-25 667296 659558 215459 211433 338637 347870 351123 349063 220362 219596 270734 275790 314140 315446 4530748 4867083 6752593 6481070 1072608 1119217 304878 269557 281411 283715 315843 304537 306807 309789 216286 220075 730257 673385 1516049 1470432 459887 454038 665871 673400 830268 809390 864930 869530 906683 919773 885564 985328 2046742 2148648 1304189 1106099 730979 719486 867124 860721 903722 918465 940924 948750 1052786 1060070 5263534 5433733 40.55 71.8 1
14:50:05 2024-01-25 668855 661700 216066 211684 337617 348857 350629 347897 222404 219123 270626 274140 313299 315158 4527092 4840316 6705399 6499827 1066095 1119217 305594 268315 281548 283737 312794 306509 305908 308420 216587 219083 719213 675582 1521311 1461186 460148 457422 664857 675315 838026 807099 858420 869876 911168 918474 880711 983066 2040381 2136394 1270381 1117775 730979 718169 869627 860684 904902 919225 944356 948750 1048530 1054430 5269276 5424065 40.55 71.9 1
14:50:06 2024-01-25 660782 661241 215914 211313 340414 346642 351303 347666 220430 218407 270446 276689 312420 318012 4511340 4851412 6677604 6509206 1080469 1118423 302779 269972 281116 283715 314919 306006 305477 307940 216657 219048 717742 666203 1510494 1469388 457052 456129 664350 669445 837109 812625 857162 863922 911849 919637 878212 977374 2037483 2124173 1298255 1121415 730979 716394 870590 867027 898809 910506 945029 954283 1049682 1053681 5174749 5424065 40.55 71.8 1
14:50:07 2024-01-25 660341 659549 216218 211248 338811 345339 351907 346063 221731 220128 270137 274521 313883 315446 4530323 4870676 6640838 6475977 1091381 1117854 303275 269142 282543 284618 313998 305503 306771 306527 216959 218708 704498 669064 1490778 1472523 459202 454805 668777 668461 830268 815002 863937 861367 904083 927564 885490 976140 2035446 2139428 1315527 1116185 733771 716394 862830 867027 908500 910542 936972 958684 1058729 1055645 5215320 5424065 40.55 71.9 1
14:50:08 2024-01-25 670275 659631 214884 210534 338815 348820 349464 347107 220248 219618 269793 275531 313561 315302 4537531 4911347 6729091 6490448 1075864 1119217 304878 268315 281548 283282 315103 305970 306339 305372 217332 218860 709322 671940 1548338 1475483 460073 455485 669724 675315 830268 811726 865167 868913 905225 922352 887452 982372 2038931 2154808 1296655 1110043 734567 720312 861604 860247 907977 921688 936972 950265 1057577 1060807 5297723 5430676 40.55 71.8 1
14:50:09 2024-01-25 669807 660098 218929 212278 338780 347405 349751 348470 220464 219337 270446 276197 314361 315518 4521049 4860231 6743017 6490448 1072367 1119217 303204 269557 282943 281989 315843 304214 305908 307725 217882 219345 726894 671940 1506541 1466263 459470 453450 664350 673400 832270 810575 860113 867657 909365 919773 882908 983774 2043549 2145601 1296655 1108463 729418 720312 867124 861322 905122 920883 941445 949008 1051435 1059156 5259885 5411642 40.55 71.8 1
14:50:10 2024-01-25 664080 661502 215463 212463 337250 346887 351871 345956 219821 219618 270626 274825 311603 315446 4517720 4799595 6682365 6480604 1072481 1116044 305594 269142 282543 284184 313962 305539 305908 306965 216622 219048 717742 674619 1503659 1457043 456047 457422 665364 673400 834703 809390 858420 867064 910655 921074 879461 981316 2038931 2124173 1313597 1117775 729142 717227 869612 866385 901154 910470 944917 953212 1041888 1053059 5205596 5420189 40.55 71.9 1
14:50:11 2024-01-25 662436 657930 219318 211189 339554 347760 350562 345023 222007 219123 269793 275531 312420 315518 4523864 4839186 6677423 6509206 1088030 1116044 302779 269178 283727 282956 314697 306509 304548 306974 216622 218367 707356 665728 1506985 1471551 458762 457098 665767 669445 838570 813849 857199 862051 911078 924876 878836 975216 2029665 2130208 1300174 1128989 734116 717227 867124 865651 904291 914533 942379 954133 1054462 1047080 5181744 5413381 40.55 71.8 1
14:50:12 2024-01-25 656650 658232 215918 211555 338775 345908 351582 346584 224135 219842 270173 273759 313079 315446 4520944 4879988 6654329 6490171 1088265 1118423 303311 269747 280950 283317 315398 304609 306302 306296 216622 218708 709757 665253 1535383 1475483 457131 454127 668303 667479 830268 815038 863937 860758 905437 926255 885564 975912 2031109 2141922 1292889 1121185 735166 715233 862686 866917 907854 914533 937644 955645 1056667 1050547 5209108 5411693 40.65 71.9 1
14:50:13 2024-01-25 668906 658698 219390 210530 337759 346415 349469 346620 219821 220528 269757 276196 314140 314487 4517822 4887021 6696073 6452523 1075098 1119217 304664 268350 282943 283282 314954 305539 306807 306577 216959 219390 725401 674619 1492169 1470432 460073 456129 669250 675315 829090 808816 867037 869530 902769 919773 888082 985366 2045007 2148449 1291411 1110043 732023 721531 865288 862082 908500 920414 939549 948038 1052711 1060325 5263848 5411693 40.55 71.8 1
14:50:15 2024-01-25 668685 659636 218934 211852 338815 346902 349751 345543 220312 219158 270626 274303 314361 313973 4523864 4815265 6686748 6480604 1071077 1116044 305809 268728 280947 283750 313264 306352 305693 306331 216622 219048 717742 675100 1518418 1457043 458783 457422 665364 674835 837109 808243 858420 868645 909202 919773 880916 984288 2043549 2136265 1294772 1118497 729938 719449 869590 861941 902437 915838 944356 951381 1045068 1053169 5222047 5407773 40.55 71.8 1
14:50:16 2024-01-25 660525 657655 218902 210859 339831 346397 350239 346341 220498 218407 270245 274590 312420 315591 4518123 4825336 6667822 6499925 1082013 1116044 302319 269593 282943 283410 314697 305539 303478 307295 216622 218708 701103 665253 1510731 1470432 457457 455807 664350 668934 837109 813849 857199 862051 915078 928274 878577 980027 2033378 2131557 1311688 1122563 730979 716394 869627 866412 899984 914423 946378 954283 1046628 1047498 5170816 5411918 40.55 71.8 1
14:50:17 2024-01-25 660598 658693 219119 211198 338295 346887 349751 344505 219449 219807 269377 276653 312420 317217 4517720 4870574 6630796 6461773 1088194 1118423 303048 269142 282543 283715 313485 305038 306771 305372 216959 218555 720684 668586 1487758 1471303 457457 454842 668777 667479 830268 815038 863494 862658 906519 928932 885343 975066 2033378 2135712 1315527 1121763 733001 714368 862217 867620 907631 911949 935438 954283 1053988 1053169 5201671 5403903 40.65 71.8 1
14:50:18 2024-01-25 668066 656541 219282 210499 338304 345374 348698 346063 224519 219807 268927 276162 312063 313460 4520639 4892815 6696073 6443603 1074509 1116044 304700 268315 282743 282024 313998 304609 306771 306793 216657 219048 728387 673657 1542603 1466263 458820 454842 667831 673400 829258 809378 867037 869345 903750 917680 885417 983661 2042703 2142561 1293260 1106886 730979 719338 863443 860247 906565 918465 935453 948750 1051214 1057787 5243111 5396164 40.55 71.8 1
14:50:19 2024-01-25 665626 658698 215454 211007 337285 345894 349224 344505 219635 218935 270209 275790 314104 315676 4511280 4808141 6686748 6485819 1065295 1116044 305164 267491 283329 282890 313009 306006 305012 306296 216436 218708 717742 673657 1520534 1457043 458837 456129 666377 673178 837377 809378 857660 869530 912286 918292 878688 982185 2038931 2127021 1294772 1119584 728898 717447 867718 862014 902437 915838 942340 950815 1044479 1051679 5220482 5411918 40.65 71.9 1
14:50:20 2024-01-25 661498 658684 215312 210538 338842 346397 349751 345578 220464 218935 269793 274590 312420 315554 4504833 4839186 6668097 6499827 1085207 1116044 302354 269178 282543 282024 313998 306365 304548 309133 216286 218180 722468 664305 1502620 1469388 459141 457867 666203 671777 835777 815192 858071 863960 911837 926303 879975 977344 2028224 2122833 1294417 1122563 732023 715417 867161 865651 899799 910506 942065 954283 1048154 1048671 5163179 5380769 40.55 71.9 1
14:50:21 2024-01-25 656650 658693 218894 211050 338260 346642 351339 346098 220625 219653 269829 276162 313079 315482 4521350 4859116 6631356 6476447 1090287 1116044 303275 268953 281945 283861 313962 304609 306555 306793 216657 218708 710301 668108 1506682 1473710 457457 454551 667684 669867 830444 816351 865181 862732 905178 924912 885504 975987 2034177 2136394 1291006 1115392 732023 715270 861604 865798 907977 910542 935677 954283 1054693 1052975 5207356 5413568 40.55 71.9 1
14:50:22 2024-01-25 667080 656841 219282 211525 336742 345374 349469 346098 223943 219842 270209 274825 313919 314936 4518123 4874283 6701055 6462312 1066132 1116044 304200 268764 286505 282024 313998 303646 306771 306296 216657 219543 742183 674834 1508204 1469519 457950 450755 667175 673289 830194 809378 865181 869530 906778 918474 885527 985141 2043285 2142561 1291006 1105434 729938 718169 864668 859636 903995 918465 936805 945980 1051509 1057787 5248698 5413568 40.65 71.8 1
14:50:23 2024-01-25 665538 658698 215312 211198 337285 346173 349715 344505 219787 218970 269829 279308 314104 313496 4498414 4798131 6681988 6471355 1066428 1116044 305057 267526 283727 282921 312095 306257 305048 308879 218498 219144 719213 675318 1506813 1458144 459777 457422 666203 675241 837377 807026 858145 869530 911115 918335 878836 983811 2037483 2136394 1292889 1116185 730458 718465 867124 860721 900035 915802 942340 948750 1045526 1051679 5220482 5402736 40.65 71.8 1
14:50:24 2024-01-25 659553 659182 218934 210578 338842 345908 349787 345578 219821 217763 269793 274364 311122 315482 4514498 4830990 6668097 6480642 1080466 1116044 301859 269178 282543 282850 314033 305718 305257 309620 218344 218262 714651 665178 1517704 1472523 458762 455979 664314 668424 837377 813237 857162 865190 911947 924912 878563 973830 2028747 2128697 1319472 1123847 732023 716431 867161 866412 903354 910542 942340 954283 1049682 1048708 5171432 5400033 40.65 71.8 1
14:50:25 2024-01-25 656650 656837 218934 211050 338264 345908 351582 345578 224135 219807 269829 275597 312420 315446 4504871 4858967 6621817 6471829 1088194 1116044 303275 268953 281853 283900 313454 306881 305835 306793 218653 218755 705391 670021 1499470 1474617 456657 454805 667831 667515 829679 816351 862672 860721 905437 926909 885440 974446 2031109 2134609 1291006 1116185 732023 715380 861493 865798 906655 910542 935677 954283 1056703 1051681 5203640 5413568 40.65 71.8 1
14:50:26 2024-01-25 667517 656837 219354 211224 336777 345410 349751 345614 223943 220528 269793 274737 313919 314487 4501659 4877749 6686748 6466799 1068024 1117892 304378 268477 282761 283118 313854 303966 306771 306433 217882 218873 731773 673868 1506159 1466263 459417 454163 667358 673363 830268 808243 864526 869530 905043 918474 885652 985328 2038004 2142561 1306072 1103742 728898 718975 864668 859467 903354 918465 941632 946018 1051656 1057824 5241208 5408058 40.65 71.8 1
14:50:27 2024-01-25 663701 658698 215303 211181 336742 346137 350562 344540 219635 218970 269829 274825 317427 313973 4485573 4794297 6668097 6481070 1073905 1117892 304878 268585 282035 283374 312866 306171 304869 306793 217882 218568 717742 673657 1522786 1456009 457457 457596 664350 673400 834076 808243 858309 867064 911189 919773 878783 979576 2037483 2118124 1308051 1116185 727342 715380 867124 862014 901154 910650 942340 950852 1041329 1051679 5196217 5400033 40.65 71.8 1
14:50:28 2024-01-25 660561 655445 219282 210494 338542 346397 349393 344505 219821 219088 269757 274937 312384 315446 4508348 4832207 6667822 6508198 1088230 1119106 301892 268999 282597 282638 313782 306257 304333 308456 218498 218297 700264 665253 1493913 1472523 458024 457098 664350 669445 837973 811440 858383 862014 911764 919637 878836 978079 2028224 2128697 1321428 1126285 733069 717447 864668 864498 902400 913809 939511 953603 1053461 1048270 5170579 5402540 40.65 71.8 1
14:50:29 2024-01-25 656613 656837 215463 211154 340462 345664 351623 346620 224449 219807 269757 275984 312420 315446 4498339 4860231 6626622 6480478 1088144 1115933 303062 268738 282397 283538 313850 307211 306555 306793 218848 218332 714651 669064 1509287 1470432 456806 456129 669049 671419 830268 811726 860871 862051 906482 924876 882250 974408 2031109 2127188 1289122 1119368 733592 714567 861604 867027 905010 911949 936972 955645 1054286 1051679 5185460 5396127 40.65 71.9 1
14:50:30 2024-01-25 662629 656837 215005 210499 339566 346642 348381 346584 219449 219266 269793 274937 312129 315446 4509572 4889598 6717425 6480478 1080429 1119106 301188 268963 282870 282064 314883 304537 305908 306047 218498 218908 719213 665253 1526946 1475669 459998 454832 665798 669445 830268 814035 862635 863273 905187 919565 886331 978033 2033999 2148648 1301866 1114598 734567 719486 862830 861941 905922 915802 935677 948750 1059225 1056340 5235651 5402540 40.55 71.8 1
14:50:31 2024-01-25 666286 656837 215009 211668 337723 346642 349434 347107 224064 219088 270590 274825 313299 314487 4514222 4839073 6687477 6452180 1069301 1119106 302883 268656 282943 282815 313962 305279 306735 306793 217882 219013 739875 672903 1527906 1466263 458097 454361 665834 673400 830268 807062 862635 869530 903838 918474 885564 984476 2043285 2142561 1306072 1103668 728898 719486 864668 861470 903722 918465 939549 947327 1051509 1057787 5229887 5402540 40.55 71.8 1
14:50:32 2024-01-25 665331 658698 215005 211011 336480 345374 350773 344469 224484 218900 269757 274735 313299 315639 4508348 4804280 6668853 6480478 1062845 1116007 304542 267491 282943 282999 312059 305934 304940 306793 217882 218708 705391 673868 1517183 1457043 459470 457422 664350 673400 834703 807026 857580 869530 911947 918474 878836 983774 2037210 2133367 1292889 1116185 729938 719486 867124 861470 900083 910650 943727 948750 1046971 1052423 5218527 5398691 40.55 71.8 1
14:50:33 2024-01-25 659516 659365 215312 210494 338775 345908 349434 345543 219821 217728 269757 275984 311910 315482 4509572 4820434 6668978 6480935 1081053 1116044 300975 269829 282108 282231 313009 305216 305693 308602 217882 219048 733288 666203 1536390 1466263 456047 456129 662468 668461 837109 811726 857162 864534 910488 919565 880086 978070 2033999 2117981 1292889 1120689 727860 715380 869627 864534 898595 910542 945029 951567 1042031 1048671 5154366 5402540 40.55 71.8 1
14:50:34 2024-01-25 661461 658702 219246 210499 338502 346397 349188 343471 219601 219053 268927 274521 312420 315194 4518765 4835577 6678384 6499456 1082013 1119485 302283 269106 282543 282986 313705 307132 304764 306331 216657 218145 714651 664305 1513924 1469388 457412 455807 664350 669408 837109 814035 855905 862014 911764 924187 878212 973793 2031109 2128697 1309691 1122563 731501 716939 867124 865761 899762 911949 941632 953603 1051177 1047153 5140949 5398771 40.55 71.9 1
14:50:35 2024-01-25 657035 656837 215307 210833 339735 346152 351303 344988 224100 219772 269567 275384 312609 315194 4515324 4860268 6612259 6479738 1082013 1115179 303240 268728 282543 282709 312023 305038 305908 306793 218848 217724 713201 667155 1509287 1470432 457412 457799 668777 671419 832197 811726 860871 864534 908041 919637 881584 976642 2031109 2127188 1287239 1123884 734044 715110 864668 866376 905122 911949 936768 955682 1051565 1048671 5181858 5402540 40.55 71.9 1
14:50:36 2024-01-25 660488 656837 215303 211011 339840 345664 349469 347630 224170 219964 270337 275806 312135 317267 4503849 4886461 6640913 6462125 1088269 1116044 302990 269459 279658 282952 314440 304323 306339 306793 216622 218673 719213 665728 1532931 1473391 456806 454842 668777 667479 830268 814732 862635 859503 905363 926873 884281 975141 2031109 2133367 1291006 1117775 732023 715380 861604 866412 906565 910506 935677 954283 1054620 1053169 5192265 5408058 40.55 71.9 1
14:50:37 2024-01-25 667244 656837 219318 210824 336706 345339 349429 348390 221541 219525 269469 275984 313192 313388 4518553 4888166 6688067 6480905 1076408 1119217 303915 267526 282943 283021 313962 304573 305477 306793 217297 217689 714651 670021 1518319 1473391 460753 455485 669250 674563 829090 809427 862672 867064 900112 920423 885527 981672 2033999 2150193 1296655 1108463 733069 719185 860381 859636 907593 918465 933014 949210 1056638 1054728 5261861 5412031 40.55 71.9 1
14:50:38 2024-01-25 667909 658232 215009 211189 340042 346705 348412 348884 221421 218607 270482 274648 312972 315266 4518553 4847548 6733889 6470251 1065484 1115215 301999 268315 282543 281130 313603 304573 304583 306296 218076 218673 731000 670021 1510400 1466263 460159 453450 663408 672408 832629 809964 860257 867064 907771 917178 880299 985216 2040381 2139428 1294772 1107674 727860 720006 867124 857807 898809 919764 940921 945605 1047750 1053911 5229887 5383782 40.55 71.9 1
14:50:39 2024-01-25 658077 656970 214830 211614 338257 345373 350136 346915 221421 219126 269577 274229 313192 314271 4497062 4781032 6649446 6471691 1069301 1115215 304628 267526 281909 282850 312059 304179 305012 306793 217882 218180 705527 671940 1502103 1456009 456011 455442 664350 673400 834076 809119 857162 867064 910655 920423 878836 979539 2033999 2117981 1267376 1116316 727860 717447 866509 859467 898846 910384 940883 948713 1042105 1051679 5216786 5393161 40.55 71.9 1
14:50:40 2024-01-25 661449 659182 215279 210289 338664 345799 348519 345175 221731 218232 269613 276142 312349 315410 4502187 4826075 6645321 6471691 1077763 1115252 301365 269178 281945 282603 313485 305289 305048 307009 216657 218367 719213 664977 1537649 1466263 456047 455807 662938 669445 835923 811726 855905 862014 911947 919601 876344 975216 2031109 2121127 1298255 1119368 729938 714837 867124 866141 898136 911949 943683 954283 1046739 1048671 5145237 5407773 40.65 71.8 1
14:50:41 2024-01-25 659843 656723 215615 210875 338082 346569 349572 346424 221421 219289 268927 276514 313035 314930 4509120 4825298 6650338 6481070 1082013 1116044 301859 268953 282144 281989 313705 305970 303160 306047 217882 217689 705527 664305 1511025 1466263 457376 457152 664350 668934 834703 811477 855942 861744 910655 919637 878212 973793 2028224 2124173 1279706 1124684 733069 718465 864668 863885 902548 910542 938843 951567 1051177 1045638 5158797 5405200 40.65 71.9 1
14:50:42 2024-01-25 658905 656686 215549 211022 337603 344679 350382 346407 220978 219123 268963 275211 312420 315230 4505133 4848261 6612522 6457703 1085111 1115772 302779 268315 281710 283397 312059 304537 306505 306793 216622 218332 710301 668108 1508241 1470432 456880 454805 668777 667442 829090 815038 862022 859503 902769 926909 884203 973020 2029665 2131855 1291006 1114725 732023 714874 860381 865148 906565 910240 935677 953603 1054388 1052423 5200758 5410763 40.55 71.8 1
14:50:43 2024-01-25 669318 656654 215909 210319 337344 347870 347541 348367 224100 219123 269469 276566 311437 315152 4505133 4896382 6686748 6462425 1075854 1116044 302283 267526 282943 281792 313520 306047 304905 306545 217882 217467 697535 668108 1535581 1475483 460195 454448 667831 673215 830268 810575 860113 866449 902769 919263 882945 979539 2031109 2151509 1305931 1110043 734044 719486 859770 861973 907593 915838 933014 948038 1057426 1057545 5259885 5395767 40.65 71.9 1
14:50:44 2024-01-25 664212 656659 214263 210971 336742 346152 348417 346341 221350 218127 270173 274405 313619 314415 4502187 4830990 6715185 6452933 1065295 1116044 303027 268315 282344 281953 315398 303646 305048 306261 216584 218860 710301 670021 1509775 1466263 458097 454573 663408 671419 830268 807062 860871 866792 905400 918474 880336 982372 2040381 2139526 1272923 1105313 727342 720275 864668 857807 901434 919114 938843 948518 1051214 1059527 5235425 5391912 40.65 71.8 1
14:50:45 2024-01-25 660378 656837 214854 211341 335928 345653 349500 343436 224449 219184 268963 273603 313085 315676 4500610 4777667 6640121 6443641 1069490 1112845 304557 268279 281710 282850 312023 304609 304583 306793 216657 217689 717742 673657 1503696 1454977 456047 456129 664350 673400 834076 807973 857162 867064 910655 919773 878294 979576 2034553 2117981 1292889 1116185 729418 717447 865895 860247 898447 917090 943727 950228 1048302 1051606 5207833 5383782 40.55 71.9 1
14:50:46 2024-01-25 657816 656837 214397 210917 338673 344896 349188 344762 224135 217763 270373 274876 311946 315554 4495768 4783590 6640800 6462312 1074142 1112809 302814 268728 279658 282603 313009 305052 305048 306793 216657 219083 741976 669519 1512268 1457043 456806 455157 663408 671455 831644 810575 858420 865835 910010 919529 880086 978107 2031109 2116479 1306202 1115392 726307 715380 867124 864841 898225 915755 945754 953212 1040406 1051606 5200323 5385472 40.65 71.8 1
14:50:47 2024-01-25 658547 658254 215312 210312 338269 345908 348417 344505 220396 218407 268999 275790 311836 315446 4495777 4827189 6650338 6471691 1075854 1114425 301401 270087 281710 281989 313044 304323 304120 306331 216657 218367 719213 664305 1513924 1466263 456047 454514 662468 667479 835923 811726 855296 864571 909202 919601 876344 975947 2033109 2120988 1289122 1119368 727860 714874 870232 867620 896912 913886 944917 954208 1046813 1051440 5133493 5381087 40.55 71.8 1
14:50:48 2024-01-25 662666 656705 215610 210538 337785 345908 348937 343471 219449 218935 269240 279789 312201 315188 4492808 4818412 6650338 6471691 1081241 1113019 301401 268728 281945 281989 313009 305395 303160 305834 215950 217654 716101 662415 1509648 1466263 457412 456129 664350 667479 834703 811440 855905 860758 910010 919673 876344 976140 2025344 2124173 1302093 1123884 733839 717368 866483 865153 902437 911949 940362 951343 1049497 1048461 5164049 5391473 40.65 71.8 1
14:50:49 2024-01-25 657035 656568 215009 210769 337473 342920 349751 345023 220436 218782 268963 275018 311946 315410 4495768 4848235 6602819 6452933 1084832 1114425 302319 268090 281312 282952 312059 303646 305908 306577 217882 217689 710301 666203 1516591 1466263 456156 456129 667831 668461 831661 811726 860871 859540 903123 924876 880464 973020 2026783 2124173 1291006 1119584 734116 713174 861567 864387 907854 910515 935565 954133 1052309 1053410 5178032 5388952 40.55 71.9 1
14:50:50 2024-01-25 663413 655586 215276 209872 338304 346397 349337 345578 223908 218747 268963 274825 311219 315518 4498713 4901093 6677423 6453032 1072737 1114425 300908 268090 282488 280899 313044 303646 303727 306793 216657 217502 705407 662481 1517183 1475483 458837 450899 665364 667442 827915 811440 861410 860758 902769 919565 884862 973793 2028224 2142197 1281589 1113136 730979 715233 861567 864538 905885 912327 935677 950852 1054620 1051679 5190270 5388060 40.65 71.9 1
14:50:51 2024-01-25 665981 654914 215009 210530 335468 346397 347612 344505 223751 219464 268774 274122 312420 312544 4486402 4849932 6650338 6443555 1069631 1114425 304114 267526 282144 281559 313592 305464 305872 305930 215984 218367 716271 671740 1502604 1466263 458097 454842 667831 673400 826743 806491 862022 867064 901461 917826 885527 981391 2038906 2139428 1285865 1108426 730458 719449 861567 857697 904903 917132 934295 946317 1052711 1056184 5235553 5393161 40.55 71.8 1
14:50:52 2024-01-25 665538 656837 214406 210538 336742 346887 346810 343471 224205 218549 269377 275018 312165 314891 4490626 4806005 6677423 6434350 1065672 1112809 304200 267044 282344 281989 311331 304573 304084 306793 216657 217689 717742 672903 1495789 1456771 459417 456775 664350 673400 834703 805884 855905 868913 910655 918436 882240 987215 2039796 2130072 1291006 1116391 730458 719486 867124 857807 903246 917169 943727 945943 1044675 1051679 5222859 5379942 40.55 71.9 1
14:50:53 2024-01-25 656386 655872 214251 211229 337522 342920 349469 345004 224449 218747 270209 273567 311982 315482 4489361 4755454 6621470 6425189 1071747 1112809 304236 267526 281276 281742 312023 304573 305012 306793 216657 218367 716271 671465 1504904 1454977 456047 456129 664350 673695 833449 808816 858420 865835 911764 920892 879863 979389 2035409 2120784 1292889 1116391 727860 717447 866509 861367 899910 917126 941632 948713 1042459 1051679 5192265 5381632 40.65 71.8 1
14:50:54 2024-01-25 658584 658232 215160 210174 338304 345640 348662 344505 219787 217728 268999 273725 310681 315446 4495866 4812340 6640121 6471829 1078928 1112809 301365 268627 281710 281989 312753 304465 303160 305799 216657 217689 713201 662415 1504411 1466263 457089 455485 663408 667479 834740 811726 857618 865190 911727 925647 876197 975800 2030484 2125472 1300174 1119368 727860 714331 867161 866385 897134 911949 942340 954283 1045068 1048671 5126201 5385472 40.55 71.9 1
14:50:55 2024-01-25 656686 656572 215009 210209 336768 345908 348662 344960 224100 218747 268640 275211 311473 314487 4489445 4825599 6645585 6471829 1082164 1112945 301365 268315 281945 282002 312130 304609 303124 305824 216657 217502 707356 662415 1507482 1466263 457412 456129 663879 667479 836187 813924 857618 862658 910582 924992 876197 976026 2027559 2127188 1321428 1123884 731746 717368 865288 862014 899762 909188 939578 951567 1050606 1042653 5140949 5376106 40.55 71.9 1
14:50:56 2024-01-25 655172 656577 214406 210530 336742 342956 349751 344505 219939 218782 268549 275018 311982 314415 4495768 4825374 6583993 6453098 1085111 1114425 301859 267562 281746 282850 311331 304037 305048 306361 215984 217689 716271 666203 1503963 1466263 455366 455230 667831 671777 832104 811542 860182 863960 905949 924992 883574 974333 2028224 2124173 1311688 1119584 733001 712202 860992 864534 905047 909266 935677 953603 1051214 1048671 5169761 5388952 40.65 71.9 1
14:50:57 2024-01-25 660020 654946 214854 210028 338300 345420 349608 345543 224064 218442 268963 275018 311219 315554 4486402 4882070 6667822 6443733 1079041 1114461 300487 268764 282144 281095 314033 303610 303478 306793 216657 217689 732594 662007 1511814 1475704 456810 450611 667624 669354 827842 814035 863330 862119 905038 926303 886369 974408 2028224 2132885 1291006 1112940 731501 714331 860381 864387 905350 911304 935011 951567 1056189 1051679 5170939 5389314 40.55 71.9 1
14:50:59 2024-01-25 664392 655909 215303 209877 338778 346887 346567 344540 224013 218782 268963 274555 311982 313531 4489361 4880080 6677423 6425189 1072481 1114425 302494 267080 282943 281953 313044 304109 303691 306577 216737 216978 713201 669064 1552689 1473710 460730 454551 669651 673289 829054 809316 863330 866917 903985 919702 884862 979576 2034177 2148648 1305931 1107674 733001 721531 857941 857807 906014 917169 932885 945271 1054693 1053947 5258104 5385472 40.65 71.9 1
14:51:00 2024-01-25 666456 656837 214741 210899 336235 345664 347124 345578 224449 218127 269377 274441 312201 314487 4486402 4822114 6696073 6452933 1056963 1112845 302354 268350 282943 280864 313520 304573 303195 305407 216657 217759 716271 669644 1529045 1469519 459309 450755 664314 671308 832629 809008 860796 866954 906683 918474 880437 984203 2038931 2136394 1294772 1107013 727860 717447 864668 860247 901434 916901 936842 944600 1048530 1054728 5213032 5379942 40.55 71.9 1
14:51:01 2024-01-25 662888 655836 214397 210503 334684 346397 347577 345473 224378 217728 268927 274983 311875 312472 4492808 4798019 6691710 6455654 1056889 1112772 302283 267044 282943 281060 311769 304537 303160 306793 216657 218088 711109 673022 1546995 1465345 460730 454623 663842 673215 833812 808228 858383 869530 906646 915811 881115 985178 2035446 2136413 1291006 1110043 727860 719486 867124 856554 897957 918465 942265 946280 1044675 1054538 5218527 5374403 40.65 71.8 1
14:51:02 2024-01-25 657030 655836 214034 211159 336742 342330 349434 343471 224064 218372 270173 273306 311910 315374 4483429 4759761 6626293 6443555 1071713 1111159 303240 267455 281240 282617 311550 305464 304607 306613 217882 218945 716271 672903 1536298 1456072 457457 455983 664314 671198 833812 808207 857124 866348 911764 921074 878836 978767 2038049 2117507 1315527 1112977 727342 716902 865623 861470 898772 910542 940217 949084 1042423 1050935 5192265 5374127 40.55 71.9 1
14:51:03 2024-01-25 656613 656837 215009 209929 337723 344860 347612 343471 219601 217658 268702 275211 311184 314930 4483429 4823784 6640369 6452759 1075013 1109549 300908 268917 281240 281972 311809 305496 305548 309570 216548 218040 695907 664381 1509220 1459182 457181 455303 663335 668388 832629 809390 858145 866422 910618 921074 878836 977539 2031109 2111768 1287713 1112977 726785 713284 867124 860684 897319 910506 944753 949084 1042289 1051293 5158702 5374403 40.65 71.9 1
14:51:04 2024-01-25 658900 656499 214858 209811 337759 344896 347612 343506 219449 217728 268513 275211 310965 314451 4502627 4802437 6630796 6462312 1081241 1115215 301119 268090 281618 282006 312687 306858 302733 306793 217882 217549 704498 663430 1525541 1465345 457457 455448 662432 666933 834667 811542 854577 862732 910655 919565 877792 977381 2029665 2119484 1311688 1119368 727342 713789 867124 864498 898241 911949 942340 951567 1042423 1048232 5135832 5376106 40.65 71.9 1
14:51:05 2024-01-25 659516 656577 215298 210174 336742 344860 347648 343019 219449 218372 268477 275211 311473 314451 4486126 4814232 6644983 6443566 1081241 1111159 301575 268029 281817 281751 312830 305109 303960 306685 217882 217515 713201 663430 1523058 1466263 457052 453728 662432 669556 836187 811726 853400 861367 912958 919637 876270 975104 2025307 2120988 1287239 1119368 727860 713284 867124 864226 897319 911949 942340 951530 1044142 1048635 5126426 5374403 40.65 71.9 1
14:51:06 2024-01-25 658584 656572 215005 210179 336733 344896 347577 344960 224413 218372 268477 275211 310855 314415 4486402 4811727 6640979 6462312 1079495 1112982 301117 269194 281528 281936 311881 304180 302521 308529 216657 217480 710301 662377 1504411 1465223 457457 456629 664314 667405 834667 811726 854651 863960 910655 919601 876307 974408 2028186 2120988 1302093 1119368 727860 713789 867124 863848 897319 910661 942302 954283 1044712 1047117 5131856 5374403 40.65 71.9 1
14:51:07 2024-01-25 656650 653243 214996 210135 336742 344896 347612 343019 224100 218372 268451 275211 310144 313973 4483429 4821255 6622040 6460764 1078422 1113474 302110 268549 281095 281852 311881 305353 303656 308915 216657 217619 719213 662415 1528412 1464384 460185 454805 662432 667442 834703 813998 854651 860758 910655 919565 876270 976140 2028224 2114979 1285356 1117775 727860 713247 867124 863236 897319 911304 942340 951530 1040480 1047117 5126426 5374403 40.55 71.9 1
14:51:08 2024-01-25 658584 656709 215307 209846 336733 344896 347577 343019 224484 217728 268100 275211 310530 313973 4483429 4809302 6630796 6467914 1077724 1113130 299435 268136 281095 281777 311881 303467 304176 306793 216657 217654 719213 662415 1502623 1466263 456011 453087 662432 667816 836382 811726 853362 858859 910655 919601 876035 974408 2024713 2119484 1283472 1118571 727860 713247 867124 863273 898136 910661 942340 951567 1042423 1047414 5111475 5369826 40.65 71.9 1
14:51:09 2024-01-25 658547 656006 214858 209802 336706 344896 348866 343436 224484 217507 268738 275018 310494 314451 4479955 4799816 6631473 6456995 1073791 1113130 300274 268549 279441 281883 311916 305247 302874 306793 216657 217654 716271 663430 1517992 1457043 456156 453800 662432 667479 832629 809390 855942 863310 909136 921074 878836 975947 2029665 2111768 1282167 1114598 725791 712743 867124 859430 894517 910470 943683 948038 1041915 1047117 5140912 5374403 40.55 71.9 1
14:51:10 2024-01-25 657616 655763 214854 209191 337241 344896 347612 344960 224413 217507 268549 275018 311683 315152 4486402 4797270 6640905 6452180 1073791 1113130 302110 268100 279441 281060 312023 304598 304084 306793 216512 217654 725401 664305 1504904 1461186 457457 456354 661493 665520 833449 810575 853400 861744 910655 923867 876270 975216 2031109 2114942 1291006 1117775 725791 714331 867124 861977 894775 911304 942340 950138 1039005 1046669 5139615 5374403 40.65 71.9 1
14:51:11 2024-01-25 659516 655377 215135 209802 336702 344896 347612 343019 224449 217728 268513 275211 310494 314415 4480231 4805096 6640583 6442748 1073791 1112857 302110 268279 279622 281524 311804 304635 304335 306793 216657 217467 717742 662415 1516633 1466263 456047 454805 661962 665520 834076 813457 853362 860284 910655 919601 875649 974408 2021836 2119484 1281589 1117949 727860 712743 866509 861404 900680 911304 942302 951530 1043161 1046669 5126426 5376714 40.65 71.9 1
14:51:12 2024-01-25 656850 654874 214397 209811 336199 342920 347577 342767 223908 218407 267312 275211 311001 313973 4480231 4810163 6631204 6454571 1074834 1111122 300487 267526 279658 281593 312602 303575 303088 306793 216657 217316 710301 663430 1506845 1460149 456806 454733 661962 667442 833449 810575 854651 863310 910655 921697 876307 973793 2028224 2110270 1298539 1116185 725791 713320 867124 861977 893882 911949 943683 948750 1042289 1048708 5133568 5370570 40.55 71.9 1
14:51:13 2024-01-25 656650 656072 215009 209226 336733 342523 347577 343019 224413 217507 268513 275018 310494 315144 4472232 4756063 6612447 6433315 1065944 1109585 302779 267455 281151 281953 311078 304598 304084 306793 216620 218193 716271 670021 1495051 1451940 457205 455861 664240 669445 832629 807062 855905 864534 907807 919773 878212 976679 2031109 2110270 1298806 1112977 725791 715380 867124 860247 897500 910506 939549 945980 1039405 1048671 5173454 5365025 40.55 71.9 1
14:51:14 2024-01-25 657035 656577 214397 209842 336777 342848 347612 343436 224378 217017 268927 274370 310241 314451 4487575 4773272 6626622 6438959 1070757 1110159 304604 267912 279549 281528 311586 304598 302874 306541 216504 218332 726334 665728 1508925 1457043 457143 454842 660557 666970 832629 809390 855905 861367 910655 921074 876307 973830 2028224 2110270 1300422 1116185 725747 713284 867124 861331 896682 910506 945029 948750 1042289 1047153 5139945 5366741 40.65 71.9 1
14:51:15 2024-01-25 657579 656956 215009 209837 337236 342920 347612 344960 224449 217693 268702 275018 310246 315158 4490255 4792137 6645661 6443555 1075341 1112772 300451 268728 279658 281643 311952 306900 304120 306793 216504 217724 722415 665253 1533790 1461186 456806 455485 661493 666970 833998 811151 855296 862051 910655 921074 876072 973793 2028224 2111952 1309769 1116185 725791 712743 867124 861977 895685 911304 944356 950101 1042289 1047153 5135832 5366741 40.65 71.9 1
14:51:16 2024-01-25 658584 655409 215009 209691 336737 342920 347612 343019 224449 217728 268712 274963 310681 315194 4480544 4792137 6612297 6442044 1073867 1112020 300451 268315 279369 281383 312059 303646 303124 306793 216504 217689 714799 662415 1520086 1463263 456011 454842 661493 665520 834667 811726 853400 860758 911115 919529 875649 973793 2028224 2117981 1307850 1118571 726307 713247 867124 862014 893845 911304 942340 950852 1044585 1047153 5111508 5366741 40.65 71.9 1
14:51:17 2024-01-25 658547 655877 215009 209837 336195 342920 347333 342983 221350 218162 268263 274963 311760 314307 4480823 4801569 6621470 6443555 1074675 1109585 302110 267526 279658 281095 311550 304598 302203 306793 216657 217467 719213 662415 1513290 1464184 456047 455860 662432 665520 834076 811726 853400 859234 910010 919601 875649 974446 2025344 2117981 1283472 1117775 726824 714837 865895 862014 897319 910661 942340 951530 1041255 1048279 5118863 5366741 40.65 71.9 1
14:51:18 2024-01-25 655686 654910 215020 209837 336195 342884 349360 342803 221350 218127 267957 275105 310352 314307 4480823 4802498 6631473 6438959 1072102 1111232 299540 267491 279622 281113 310722 302687 302839 306793 216657 217467 710301 661943 1535551 1463342 457205 454805 661493 665483 834667 811686 853400 859503 910655 919565 876270 973520 2028224 2114979 1287239 1116185 726824 712743 866509 861977 894775 910536 942340 951530 1039441 1048344 5111621 5365025 40.65 71.9 1
14:51:19 2024-01-25 658584 654646 214707 209802 338769 342632 348866 344815 221244 217251 268783 274876 310352 314750 4490255 4794861 6612297 6433315 1074700 1111983 300487 268315 279622 281327 311550 302723 303870 306793 216352 218180 725401 664305 1506706 1461186 455366 454842 661962 666970 834961 810575 853437 862051 910655 919529 876307 975216 2028224 2111947 1296655 1116185 725791 713284 867124 861331 896497 909829 942340 950138 1042363 1048344 5133568 5365982 40.65 71.9 1
14:51:20 2024-01-25 656149 656577 214156 209921 339494 342632 347470 346424 220802 217589 269613 274229 310352 315302 4476761 4742422 6612447 6443555 1065220 1109585 303275 267455 279658 281989 311113 303610 303870 306793 216657 217654 710301 670021 1530183 1451940 455688 456129 664350 670943 832629 807062 857162 865835 909173 918474 878836 978107 2031109 2114979 1289122 1114598 727342 716939 865895 860247 898809 910578 939586 945980 1045489 1050192 5170617 5361198 40.65 71.9 1
14:51:21 2024-01-25 656384 656702 214112 210293 340159 342668 348274 345935 220647 218232 269387 272938 311041 314894 4470657 4757185 6607882 6434176 1066246 1109549 302779 267455 279585 282090 311113 302723 302767 306361 216657 218297 738336 670021 1514359 1452915 456156 455860 663408 669481 831644 807099 855942 864608 908078 920423 878836 976642 2031109 2111952 1302690 1112977 725791 716939 864668 860247 898809 910506 938880 947327 1041550 1048708 5173454 5352973 40.55 71.9 1
14:51:22 2024-01-25 656384 655354 213679 210065 336627 342668 347541 345899 220802 218232 268819 272472 310965 314194 4471679 4741907 6602819 6429587 1066246 1111749 303311 267491 279658 281953 311113 305247 304498 306793 216657 217654 714799 670021 1502421 1452915 455688 456129 664350 671455 832629 808243 855905 865835 908078 919773 878212 978107 2028224 2108956 1289122 1113356 727860 717447 865281 857807 897319 915838 940924 947781 1042423 1048708 5192265 5368408 40.65 71.9 1
14:51:23 2024-01-25 657040 655467 213918 210870 337587 342632 347505 345411 220766 218219 268064 272768 311946 312508 4477037 4744561 6621470 6434176 1060171 1109971 301999 266225 281710 281214 311323 303646 303160 306361 216657 217316 716271 671460 1506434 1451940 457457 456129 663408 672445 831644 804101 853437 867064 908078 918474 876307 979576 2031109 2124173 1289122 1112977 726824 716431 864668 859636 897500 910542 940212 945980 1040949 1050935 5187532 5373060 40.55 71.9 1
14:51:24 2024-01-25 656998 654769 213891 210172 337608 342415 347470 345447 220669 218407 268999 272698 310717 314678 4470859 4728948 6593422 6434176 1064723 1109585 303240 266670 279658 281962 310171 305358 303160 306361 216657 217502 716271 670021 1526975 1451940 456047 456129 664078 672445 832233 804707 854651 865835 908041 917141 876344 979539 2029665 2114979 1313607 1112977 727860 716939 865623 857807 897171 910578 940924 946332 1043197 1048708 5185270 5367470 40.55 71.9 1
14:51:25 2024-01-25 656569 654769 213552 210482 337099 342812 347612 344960 220669 217763 269280 272416 310494 313973 4467671 4728411 6602819 6425002 1062939 1107979 303240 267044 279585 281989 310859 305247 303195 306383 216657 217654 716271 670747 1512941 1451940 455778 455807 664350 670467 832629 806454 856924 864608 908078 919773 878212 976679 2031109 2111952 1289122 1112977 726785 715380 864668 860247 897500 910542 940687 948367 1040296 1051440 5178830 5367470 40.55 71.9 1
14:51:26 2024-01-25 656998 656659 214228 209652 336773 342848 347648 343195 220379 217017 268513 273603 310024 314930 4486402 4774212 6612145 6424797 1077799 1109549 300908 268350 279549 281559 311804 304598 303621 306793 216352 217689 722415 664305 1515011 1457043 456156 453051 660557 665520 834331 810575 854688 862051 910655 918881 876072 975253 2028224 2110270 1298539 1116185 725791 712779 866509 860758 897319 909188 943727 951699 1043492 1051256 5131668 5362552 40.65 71.9 1
14:51:27 2024-01-25 657969 654874 214397 209226 336506 342884 349140 343506 220943 217052 268963 274441 310530 315044 4470381 4769204 6612145 6434176 1071524 1109585 301401 267902 279585 281331 311113 302723 304084 306793 216352 218367 728742 666203 1521415 1457043 456230 454842 660557 666970 832233 809427 854651 862051 910467 918198 876344 975947 2026783 2110270 1280318 1115392 725274 713320 867124 859467 894775 911803 943727 951662 1045253 1050096 5140912 5374403 40.65 71.9 1
14:51:28 2024-01-25 656650 653986 214406 209187 338534 344860 346531 343019 224100 217052 268263 274684 311211 314009 4477037 4797458 6612145 6434368 1072367 1109585 299611 267938 279658 281209 311586 302723 303160 305372 216352 217654 723908 663832 1536859 1461186 456806 454889 661493 666498 834703 811151 853437 861134 910655 919529 876307 973830 2028224 2111947 1304012 1116185 725791 714331 867124 862621 895717 911122 943727 949989 1042252 1048158 5124032 5366741 40.65 71.9 1
14:51:29 2024-01-25 656650 654174 214920 209698 336195 342884 346567 343019 224135 217624 267312 275018 310059 313496 4470859 4822817 6612334 6438959 1072367 1109315 299611 267526 279622 280899 311331 304709 302932 306793 216657 217316 717742 662415 1519517 1465223 456084 454733 662468 665556 834703 811477 853400 859503 910655 919601 876307 975950 2019564 2114979 1283472 1116391 726824 711269 867755 865116 894295 911949 941482 951381 1045253 1048461 5117120 5366741 40.65 71.9 1
14:51:30 2024-01-25 659899 653756 214707 209191 335720 342884 347368 342550 224100 217390 268100 274825 309590 313496 4470657 4788756 6612145 6431933 1070757 1107979 299294 267526 279658 281095 311832 302723 303160 306793 216047 217689 720922 664305 1538601 1457043 456230 454842 660557 665556 833449 809427 853437 862051 910010 919529 876344 973830 2025344 2108774 1276620 1115392 726785 714313 867755 862621 894775 911912 942937 951737 1042178 1049949 5121187 5362141 40.55 71.9 1
14:51:31 2024-01-25 657035 654687 214397 209191 339263 342415 347089 343436 224135 217390 268136 274825 310277 314009 4470859 4772217 6621665 6431742 1072608 1109971 301048 268243 279549 281489 311514 302687 304048 306793 216352 218145 728742 666203 1508880 1457043 456806 455485 662160 667442 833812 809390 855942 863273 910655 921074 878836 976605 2028224 2110270 1282167 1116391 726785 715329 868700 862695 894369 913203 942116 951699 1042363 1047044 5140949 5372688 40.65 71.9 1
14:51:32 2024-01-25 658437 654389 214933 209824 336697 342884 347053 344960 224413 217017 268477 274370 309519 314194 4474050 4784446 6626293 6433975 1072329 1109549 300908 268279 279585 281489 311296 304598 303835 308153 216352 217654 722415 664305 1510437 1461186 455778 454842 661962 666933 834667 811151 854985 862014 910655 921074 876270 975910 2028224 2115112 1269225 1119584 728232 714313 867124 862695 897282 911876 943931 951885 1038968 1048270 5126426 5355646 40.55 71.9 1
14:51:33 2024-01-25 660745 656695 215009 209656 336195 342848 347053 342983 224449 217658 268064 275018 309988 313937 4474050 4794861 6621665 6434176 1074998 1109549 299540 267491 279585 281060 311550 302687 302627 306793 216657 217316 695907 662377 1531487 1463263 457131 453087 662432 667964 834924 811726 853362 860721 910655 919565 876035 975950 2032726 2117423 1289122 1118785 726785 714313 867755 865153 899234 910515 942265 950815 1042289 1047191 5117021 5362552 40.65 71.9 1
14:51:34 2024-01-25 656613 655017 214401 209152 335693 342848 347806 345447 220185 216983 268702 273567 309988 314487 4464395 4760586 6574582 6424797 1069549 1109971 300451 267455 279513 281100 311042 302687 303160 306793 216352 217689 730257 665728 1520727 1457043 456156 454805 660557 666462 832629 809390 854651 862051 909099 921074 876344 977741 2029792 2113758 1296655 1115595 726266 714313 867755 862082 893845 911949 942302 948001 1044462 1047080 5122503 5365025 40.65 71.9 1
14:51:35 2024-01-25 657969 653781 215005 209191 336190 342848 347053 343019 224343 217320 268064 274790 309949 314230 4467671 4784446 6593422 6429171 1071524 1109183 302043 268842 279585 281060 311078 304561 303124 306793 216352 217619 725401 662415 1505717 1457043 457205 454121 661493 665520 833485 811151 853362 862014 910655 920892 877043 977043 2030484 2110663 1283472 1118785 726785 714139 867755 861941 894775 910661 943727 953009 1038936 1048270 5120677 5355646 40.55 71.9 1
14:51:36 2024-01-25 656650 653917 215009 209183 335693 342812 347053 342983 224413 217693 267963 275018 310024 313496 4474431 4792969 6612608 6434176 1071164 1110159 299576 268090 279622 280864 311078 302687 301920 306793 216657 217281 717742 661906 1524263 1464184 456011 454805 661962 665483 834667 811726 853362 859503 913062 925574 877043 976064 2024052 2120784 1283472 1118785 728589 712166 866509 861977 896682 912475 942265 951492 1041329 1047414 5114918 5357186 40.65 71.9 1
14:51:37 2024-01-25 656613 655984 214406 209802 336164 342884 347053 342983 224413 217355 268100 274825 310024 313531 4470859 4783590 6621572 6434176 1072329 1109971 299576 268090 279658 281174 311550 302723 302663 306793 216504 217654 716271 662415 1521630 1463263 457457 453087 662432 667964 834294 811726 856356 862621 912817 924992 875851 977194 2029829 2114528 1291006 1118571 726824 712743 867124 865116 898274 911304 942340 951530 1044886 1047153 5113368 5350853 40.65 71.9 1
14:51:38 2024-01-25 656613 654874 214401 209518 336190 342848 348619 344960 220185 217355 268927 273532 310241 314930 4467395 4743463 6588687 6424797 1071077 1108763 301401 267491 279513 281113 310824 302687 303124 306541 216352 217689 730643 667155 1507176 1454977 456156 455485 661493 667479 830268 811686 858845 866422 910364 921038 879975 978590 2030447 2110625 1293260 1112977 725274 713284 866520 861470 897319 910506 942302 950341 1043399 1048158 5149323 5365025 40.65 71.9 1
14:51:39 2024-01-25 657502 654746 214401 209191 336190 342848 346531 344960 220493 217017 268513 273603 310704 314451 4467671 4762247 6607602 6433952 1070757 1106824 300908 268055 279585 281743 311113 302687 303160 306793 216352 217689 730257 665253 1529849 1457043 456880 455860 660557 669316 834331 811686 855719 864916 909863 921001 876123 977854 2031109 2108774 1298539 1115392 726785 716380 867124 860684 899776 911767 942340 948750 1042289 1047414 5145457 5355646 40.65 71.9 1
14:51:40 2024-01-25 656577 654411 214793 209187 336190 342848 346531 343019 224378 217355 268064 274405 309554 313973 4464672 4776770 6602819 6415418 1071562 1109698 299576 267455 279549 281201 311550 302687 304284 306793 216047 217467 725401 662415 1533763 1461186 456806 454514 662625 668841 834998 811689 855171 862732 911514 921001 879107 978816 2025307 2111768 1267376 1117949 726307 712743 867124 861331 897430 909829 942340 950138 1042289 1048232 5117030 5355646 40.65 71.9 1
14:51:41 2024-01-25 658757 653917 214858 209218 336164 342812 346495 342695 224484 217693 268064 275018 310277 313496 4467671 4781032 6607581 6417626 1075983 1106824 300908 268055 279549 281528 310815 304598 303088 306793 216352 217689 728742 666203 1525838 1455059 457457 456267 662625 668915 833812 809280 854503 864575 910508 923684 876270 975179 2026154 2107616 1298539 1112940 724759 712743 867718 860684 894775 914105 942342 948713 1035991 1048270 5121187 5361744 40.55 71.8 1
14:51:42 2024-01-25 656113 652995 214401 209191 335689 342523 346567 343019 224064 216983 268100 274405 308654 313496 4464672 4754118 6584169 6424797 1070719 1109971 301401 267491 279549 281537 311113 302723 303160 306361 216657 218332 741976 667155 1504618 1458172 457531 455193 663100 669867 832629 809243 857586 865190 910655 919493 880086 976642 2031930 2108774 1273640 1114598 725791 713101 866237 859467 897319 910506 942302 948750 1041550 1048671 5149323 5355646 40.65 71.8 1
14:51:43 2024-01-25 657035 653954 214370 209667 336457 342848 346531 344960 220185 216983 268513 274370 310024 314451 4464672 4752855 6593494 6415637 1072329 1109971 300908 268090 279585 281629 311113 302687 303160 306311 216352 218332 735259 667245 1518689 1455059 458160 456056 663372 669335 832629 809378 858234 864498 908041 921074 878836 981542 2028224 2111768 1322841 1116391 726785 715380 864055 861470 897134 910506 940887 948038 1042363 1048708 5166839 5351826 40.55 71.8 1
14:51:44 2024-01-25 655172 655098 214069 209846 336697 342848 347089 344960 220185 217320 268927 273532 309554 314487 4464672 4735774 6593460 6415418 1065932 1109971 303240 267044 279622 281962 310135 304036 303160 305499 216620 217901 725401 671940 1500413 1454004 457457 456056 664314 671235 833812 807026 855905 865835 908078 921044 878725 978070 2028224 2113026 1283472 1112704 727342 715380 864668 857807 896497 910578 940217 945980 1042423 1050508 5171154 5355646 40.65 71.9 1
14:51:45 2024-01-25 655172 653936 213694 209846 336190 342776 347333 344960 220185 217693 268963 272698 310494 314415 4458030 4724679 6593494 6424797 1065182 1107942 302779 267455 279585 281764 310171 302723 302910 306577 216657 218088 716271 670021 1509838 1454004 457531 456629 664314 670488 832629 806454 855942 865190 908416 919773 878212 976642 2029039 2110270 1297243 1111360 725791 715380 864055 859974 898809 910506 939549 948038 1041915 1048671 5162013 5346267 40.65 71.9 1
14:51:46 2024-01-25 655172 653899 213884 209187 336733 342812 346531 344960 220185 217728 268927 273114 310739 314451 4461487 4736697 6593494 6415418 1066019 1106824 301401 267455 279549 281365 310829 304598 302874 306109 216657 218193 740837 668108 1507081 1454004 455970 457115 662432 669445 832037 808243 856975 864263 907325 921074 878836 978590 2028224 2108774 1302504 1112977 725274 715380 864055 860247 898706 910506 939549 948750 1040811 1048158 5168180 5355646 40.65 71.9 1
14:51:47 2024-01-25 655172 652959 214345 209148 336702 342812 346567 344960 220185 217017 268927 273603 309554 314451 4455293 4750393 6574545 6415418 1070757 1108493 300908 268029 279333 281707 311265 305358 304390 306721 216504 218193 743538 667631 1527195 1459182 456806 455412 661493 667442 832518 811726 855905 862051 909365 921697 876197 975216 2025307 2108774 1302305 1113061 725791 712779 867124 859467 894517 910542 942302 948713 1040811 1047153 5137276 5355646 40.65 71.9 1
14:51:48 2024-01-25 657821 653949 214406 209183 336466 342884 346531 342731 224100 216983 268136 274405 310024 313973 4461305 4764833 6602819 6413331 1071713 1110159 301611 267617 279297 281707 311181 302580 303017 306289 216657 218533 741976 668108 1511988 1453909 456481 455807 662432 671299 832629 809390 858420 864534 909218 919529 878836 976642 2028224 2108774 1275456 1113015 725791 714874 864668 861470 896194 910542 942340 948750 1041550 1050666 5155023 5351826 40.55 71.8 1
14:51:50 2024-01-25 657035 654411 214401 209226 336733 342559 347577 344960 223872 217017 268963 273603 309590 314487 4458306 4738499 6584169 6417626 1062843 1110159 302919 266385 279513 281418 309993 303503 302981 306469 216657 217515 714799 670021 1499857 1451940 457457 456915 664005 672408 832270 804707 856393 869530 910010 918474 878212 979576 2031109 2121164 1311722 1113015 726307 715380 864396 860247 899984 910542 939549 948404 1039441 1048708 5167128 5347263 40.55 71.8 1
14:51:51 2024-01-25 654707 653686 213060 210223 336226 342812 347612 344960 223994 217763 268738 272281 310530 313496 4458306 4728560 6593494 6421525 1062352 1112191 302636 266492 281999 281418 309993 305464 303947 306181 216657 217433 714799 670021 1521545 1455059 461262 456129 663408 673400 832233 805933 857162 867064 908078 910659 876344 981672 2029665 2124173 1289122 1112940 728868 716939 864668 857807 897319 910578 942027 945980 1041994 1048671 5164049 5342454 40.65 71.9 1
14:51:52 2024-01-25 655172 655107 213394 209881 336702 342812 347368 344960 220669 217763 268513 271901 310494 313496 4451953 4726721 6593494 6423098 1058965 1109934 303097 266083 279477 281396 309993 304165 303744 306361 216657 217316 725401 671089 1502922 1457043 459745 456129 662432 672627 832233 802361 855296 867064 909365 910623 878563 982372 2031109 2124173 1289122 1110043 727860 717447 864668 857199 898241 910614 940255 947818 1041329 1048708 5164049 5346267 40.65 71.9 1
14:51:53 2024-01-25 654707 653954 213064 210347 336199 342534 347577 343019 220185 217728 268100 271866 310530 313496 4458030 4712370 6603175 6433315 1062885 1111549 303062 266492 279477 281672 310135 302687 303124 305930 216657 217445 726894 670021 1523773 1450909 457457 455910 664277 671492 832270 805277 855942 866449 909136 918474 876344 979539 2028224 2114979 1289122 1111322 727860 716939 864668 857807 898817 910578 940924 945980 1045489 1048708 5170764 5346267 40.65 71.8 1
14:51:54 2024-01-25 655172 653913 213734 209837 336777 342812 347124 343160 224064 217355 268999 273567 310233 314487 4458306 4746964 6603175 6423883 1070833 1111475 302105 267348 279549 281809 311078 302723 303835 306685 216332 218673 738851 667631 1532754 1452915 456694 456828 662468 669445 832037 809390 857809 864300 908041 921074 878836 976679 2029665 2108774 1282718 1113015 725274 716394 864668 859467 898173 910542 942340 950138 1042289 1048277 5166433 5348010 40.65 71.8 1
14:51:55 2024-01-25 657035 654910 214304 209881 336768 342884 347333 344960 223908 217390 268963 273603 310059 314966 4464672 4739134 6612500 6421601 1060600 1113130 303240 266634 281312 281524 311634 306153 302803 306577 216657 217502 716271 670021 1494860 1452988 457412 456129 663879 672445 832270 802285 855296 867064 909365 915847 876344 982096 2028224 2118124 1289122 1112150 726307 715380 864668 859636 898173 911767 939586 948038 1040517 1050583 5163216 5342454 40.55 71.9 1
14:51:56 2024-01-25 655172 654152 213769 209252 336470 342812 347089 343019 220401 217390 268927 273341 309590 314451 4451953 4730881 6593689 6423883 1062586 1106824 303240 266670 279585 281295 309852 302652 303124 305930 216657 217467 720684 670021 1540016 1447823 456047 454478 663879 670943 832555 806454 855942 865835 908078 918474 878563 978107 2028224 2111952 1289122 1112150 726824 715380 864668 859636 900157 910578 939586 945980 1039478 1048671 5154643 5341367 40.55 71.8 1
14:51:57 2024-01-25 655172 654189 213055 209881 334746 341776 347333 344960 223872 217763 268513 271901 310565 313496 4449542 4737737 6617472 6424583 1057867 1109971 302991 266350 282144 280864 310100 305247 303160 306361 216657 217316 714799 670021 1503901 1452915 458856 455121 662938 673400 832270 802397 855942 867064 909173 910659 876344 982372 2029665 2124173 1289122 1111360 727860 716939 864668 857807 894590 910614 940961 945980 1045489 1048708 5155755 5346267 40.55 71.9 1
14:51:58 2024-01-25 655172 653027 213544 209881 338509 342812 347612 344960 220185 217728 268549 271866 310059 313496 4462206 4715506 6603068 6424797 1060283 1110159 303133 265781 281276 281135 309665 302723 303744 305930 216391 216978 714799 670021 1506996 1447823 457089 455860 663408 672445 832270 804670 854688 867064 909365 915847 876344 979576 2031109 2118124 1289122 1112150 725791 716668 864055 860247 897500 910578 939586 946018 1039005 1048708 5164049 5338645 40.55 71.8 1
14:51:59 2024-01-25 655206 652954 213472 209700 335720 341740 346602 343019 220360 217763 268136 271866 310246 314931 4465003 4720578 6584169 6406272 1062980 1109698 302354 266634 279585 280884 310029 302723 302932 304748 216657 217619 709322 669064 1496744 1451940 455366 456129 664350 669481 829882 807099 855296 864608 912173 918474 876344 977411 2025344 2107427 1291006 1113356 727860 717447 865895 857199 898706 915875 940924 944563 1043197 1048708 5170731 5339602 40.65 71.8 1
14:52:00 2024-01-25 654412 652764 213765 210538 334710 342848 347612 342695 220360 217728 267886 272487 310935 314556 4458628 4735153 6602819 6412616 1057150 1106338 300133 265816 281999 280275 310851 302723 301956 305930 216657 216978 725401 670021 1501425 1454977 458856 456129 662468 673400 832233 804138 855296 867064 908078 915764 876344 982372 2029665 2124173 1283472 1110043 727860 717447 864668 857807 896194 910650 940924 944563 1041292 1050935 5164049 5342454 40.55 71.8 1
14:52:01 2024-01-25 655172 653040 213064 209846 336226 341969 347089 342767 220352 218502 268676 271656 310352 314042 4446602 4737081 6631431 6420215 1057150 1108580 301153 265816 282674 280319 310135 303610 302274 306361 216657 217316 725401 670021 1498792 1457043 459417 456129 663298 672922 831644 802361 854651 867064 909094 910659 876344 982372 2028224 2124173 1289122 1111360 727860 717447 866509 857807 896682 910614 940961 944563 1042423 1048708 5164049 5331880 40.65 71.8 1
14:52:02 2024-01-25 655172 652768 213760 210534 334724 342570 348376 344742 220506 218162 267993 272592 310859 312401 4458769 4729390 6612581 6415637 1060040 1107194 302247 265816 279694 280716 309197 304598 302239 305679 216504 216978 714799 670021 1513401 1447823 458622 456129 663408 672445 832233 804101 855942 867064 909365 915847 876344 979576 2028224 2118161 1289122 1112187 726785 715380 864055 857807 899984 910578 940687 948367 1039478 1048708 5163330 5331880 40.55 71.9 1
14:52:03 2024-01-25 655172 655103 213095 210209 337821 342487 349360 344778 220493 217624 267993 273009 310859 313887 4458769 4729390 6602819 6412392 1056058 1106824 300943 265852 282144 280433 310135 303823 301991 304676 216657 216978 710301 669542 1512840 1457043 459544 455807 662432 672922 831644 802361 855296 867064 908078 910623 878836 982372 2028224 2122668 1313607 1109472 727860 717447 864668 857199 895685 910650 939586 946429 1039441 1048708 5165794 5336888 40.65 71.8 1
14:52:04 2024-01-25 654707 653210 212776 209964 337821 341969 347470 342983 220149 217624 267921 271656 310317 313281 4455016 4716865 6612522 6424583 1056285 1109971 302283 265781 281276 280911 309595 302723 302203 306361 216657 217246 725401 670021 1524256 1451940 459417 455084 663372 673128 833812 802361 854614 867064 907052 910587 876307 982372 2029665 2124173 1287239 1112418 727860 716902 865895 857807 898595 910542 940924 945943 1044886 1048671 5162013 5345525 40.55 71.8 1
14:52:05 2024-01-25 654951 654463 213255 210873 337826 342354 347470 344887 220422 218045 267921 271691 311724 312472 4455293 4737886 6603108 6415191 1056889 1109971 303240 266189 279622 281095 309847 302652 302627 305930 216657 216944 725401 670021 1493602 1447823 457376 457799 663408 672408 832629 804634 854651 866792 908041 917141 876307 979576 2031109 2119484 1289122 1112418 727860 719486 864668 857807 894553 910578 939549 946280 1044585 1051330 5171929 5356853 40.65 71.8 1
14:52:06 2024-01-25 654951 655103 213752 210840 337578 342632 347470 345374 220422 218045 268559 272662 311437 311560 4459267 4744561 6635638 6415418 1053019 1109971 301119 266225 282144 280210 311638 303361 302591 306361 216657 216978 710301 669542 1513752 1460183 459833 456129 662432 673400 832233 804651 858420 867064 905363 910587 880086 985216 2031109 2128697 1291006 1106886 726307 719486 865895 855341 900680 917053 940887 944931 1042386 1049765 5181744 5349095 40.65 71.8 1
14:52:07 2024-01-25 659407 654474 213883 209706 336356 342704 347154 342839 220484 217658 267277 273306 310206 313219 4464844 4764833 6650338 6415418 1053867 1109183 300451 266411 282144 279566 310606 304709 301286 306361 216657 217246 723908 668108 1512933 1461186 460159 454758 661962 672922 832444 802361 855942 868913 905728 910587 878836 982372 2031109 2127188 1313607 1110043 727342 718465 864668 855304 898595 915802 940924 944931 1042386 1048240 5185460 5343470 40.55 71.8 1
14:52:08 2024-01-25 658905 653663 213887 210328 336356 342632 348719 342983 220185 217355 267876 273306 310175 311709 4455016 4756947 6650338 6415418 1056509 1109971 300908 266634 281673 279327 310606 302404 302670 306361 216657 216944 722415 665253 1539588 1460149 459796 454769 661493 672408 830268 803533 855905 867064 905802 910551 878836 983774 2031109 2127188 1289122 1108463 725791 718465 864668 855341 897319 915802 940924 944258 1042031 1051403 5170427 5348605 40.65 71.9 1
14:52:09 2024-01-25 655061 654638 213520 210389 335653 342776 347333 342983 220185 217484 267733 272437 311140 311560 4452525 4726834 6593494 6415418 1055383 1106824 302283 265781 279622 280240 309630 302687 302203 305607 216512 217281 714799 670021 1497538 1451940 458421 457799 663408 672408 832629 802324 854614 866792 910010 915775 876270 979576 2031109 2122668 1291006 1113211 727860 718465 864668 857807 897319 910542 939549 949888 1041773 1051261 5165417 5339173 40.65 71.8 1
14:52:10 2024-01-25 655024 654174 213454 210282 334719 342257 347297 342767 220149 217728 267840 271866 310241 312472 4452115 4710845 6584169 6415418 1056739 1109698 302743 265781 279658 281060 309665 302687 303785 305930 216657 216944 714799 670021 1516399 1451940 458510 456129 664350 672408 832629 807026 855259 867064 910010 917789 876307 980973 2028224 2120988 1289122 1111766 725791 718465 865281 855341 897319 918465 940959 946332 1044326 1051440 5184209 5337635 40.55 71.8 1
14:52:11 2024-01-25 659899 654080 214025 209191 335918 345908 348372 342983 220493 217355 268064 273114 309236 314780 4455293 4789357 6689321 6401471 1059115 1109971 301365 266670 279622 279779 312679 301768 302911 306793 216352 217281 739875 668108 1542711 1461186 458837 450827 662432 669445 829679 807026 858420 865835 905400 918399 881337 979539 2031109 2130208 1315527 1103073 725791 716902 862830 857807 900758 917090 938238 945380 1048228 1057655 5193668 5357728 40.65 71.8 1
14:52:12 2024-01-25 662505 652990 214034 210223 335886 345908 345419 342983 224064 217507 268227 273165 309554 312280 4446509 4783411 6649721 6396661 1060171 1109183 300802 266634 279392 280010 312059 300851 302663 306793 216047 217619 720922 667631 1540813 1457043 457457 450791 663607 669445 829679 805847 858420 866449 905363 917141 881337 979539 2031109 2127292 1292889 1100717 725791 715380 863443 857807 899539 916404 938200 946917 1048302 1056157 5192827 5346267 40.65 71.9 1
14:52:13 2024-01-25 662459 655103 213883 209462 336397 345420 344935 342983 220661 217554 267312 273114 309554 311631 4452115 4785405 6649446 6415418 1054245 1106824 300451 266411 281710 279389 311042 304709 301321 306311 216657 216978 714799 666203 1539942 1461186 460577 455405 661962 672922 832629 802361 857534 867064 906719 910587 879461 983774 2029665 2125680 1289122 1108463 727860 718465 867100 857684 894406 915657 939437 946205 1043696 1050752 5180851 5337863 40.65 71.8 1
14:52:14 2024-01-25 659838 654073 213663 209811 334033 342884 347190 342983 220185 217507 267277 273150 310206 312776 4452115 4738662 6626075 6406040 1059645 1106824 302212 265373 279658 280455 309161 305358 302203 304640 216657 216944 723908 670021 1492004 1450909 458060 456129 662432 672445 831644 802361 854651 867064 908041 915775 878836 979539 2028224 2120988 1289122 1109768 728868 717227 866483 858295 894406 915828 942379 946167 1045327 1051440 5162861 5352338 40.65 71.9 1
14:52:15 2024-01-25 654707 653650 213029 209837 337821 341980 346531 343019 220185 217693 268064 271416 310024 312508 4445637 4719987 6584169 6406040 1060133 1106824 302319 265816 279549 281264 309413 304129 302239 305930 216657 216978 725401 670021 1502885 1447823 456011 456129 663879 670943 832629 804707 854651 866449 909136 918474 876344 978804 2025344 2113481 1289122 1113356 728868 718245 865288 856172 897957 917126 943053 944819 1044774 1051293 5172237 5346267 40.65 71.8 1
14:52:16 2024-01-25 655172 654152 212949 210161 334710 342498 346567 343019 220185 217693 267277 271866 310899 311596 4445914 4720117 6593494 6406040 1053731 1107942 302531 266461 279658 281113 309630 302687 302203 305930 216657 216944 725401 670021 1508489 1447823 458184 456129 663879 672408 832629 802361 855259 868913 909365 915811 876344 981672 2031109 2123764 1287239 1113356 727860 719449 865904 855157 896497 917126 942379 946280 1041685 1050935 5188451 5322393 40.65 71.9 1
14:52:17 2024-01-25 658940 652954 213689 209894 335922 342884 346531 342983 220823 217728 267277 273341 310459 312776 4448941 4748931 6630796 6406040 1058659 1106824 302212 265816 281276 280667 309630 304598 302203 306096 216657 216944 725401 670021 1522299 1447823 458458 456129 663408 672885 832233 802361 853400 867064 908041 910659 876270 981316 2032726 2126786 1291006 1110043 729418 718392 866520 857015 894406 915802 940887 946317 1044585 1051403 5163141 5338645 40.55 71.8 1
14:52:18 2024-01-25 654243 654835 213064 210166 334715 341740 347053 343019 220031 217728 267241 271451 310530 312508 4445914 4712370 6574843 6396661 1063202 1109183 302743 265816 279585 281095 309630 305192 302239 305500 216657 216944 714799 670021 1505677 1447823 456047 456129 664350 671492 832629 804101 855296 866449 909365 917141 876072 980652 2029829 2116270 1265527 1113211 728898 716792 865288 857660 898241 910578 939549 949210 1041144 1051330 5160362 5336888 40.65 71.8 1
14:52:19 2024-01-25 654707 652732 213029 209218 335693 342221 346010 343019 220185 217728 268100 271641 309807 313239 4439299 4700435 6579566 6401471 1064836 1106824 302319 266634 279317 281060 309665 302191 302663 305035 216657 217316 725401 669064 1516752 1447823 456156 456129 663879 669445 830268 805277 855905 864571 907845 921044 879546 979914 2028383 2108527 1289122 1113211 726266 714654 864668 857807 897319 910506 940959 947327 1042289 1048270 5141100 5336888 40.65 71.9 1
14:52:20 2024-01-25 654707 652950 213729 209191 338509 342257 345525 343019 220031 217390 268513 272698 308654 313496 4442743 4708561 6574843 6406040 1060133 1106824 302319 266189 279549 280956 311303 302652 302451 305500 216355 216792 714799 670021 1502293 1447823 457131 456828 663879 671455 831056 804707 855942 866449 910214 919739 879546 981542 2030484 2111731 1289122 1114005 727860 717176 864668 857807 897634 910614 939511 945271 1042386 1048388 5155944 5322393 40.65 71.8 1
14:52:21 2024-01-25 654707 652728 213807 209881 334675 341740 346531 343019 220185 217693 267277 271451 310530 313777 4442743 4715115 6584217 6406040 1057038 1109183 302779 265595 279622 280667 309197 304129 302096 305715 216657 216978 714799 670021 1534734 1450909 457052 456129 663408 671932 831644 805614 857618 867657 910467 917644 876160 979389 2027522 2122292 1307850 1113356 727342 718465 865281 858295 897319 916864 940924 944258 1045253 1050935 5173454 5329279 40.55 71.9 1
14:52:22 2024-01-25 657035 653686 213399 210347 334684 342257 346567 342465 220031 217693 267277 272281 310965 311560 4440142 4738662 6631431 6399260 1054282 1106824 300204 266634 281909 279354 311113 304705 301321 306361 216352 217316 722415 665811 1493894 1461186 458458 453393 661962 669445 830268 809378 858845 867657 906593 918365 881337 979352 2033378 2133367 1289122 1103073 725791 716394 862793 857807 898846 915838 938816 944856 1042068 1053947 5182860 5336888 40.55 71.9 1
14:52:23 2024-01-25 657616 652768 213769 209656 334024 342559 345525 342983 220185 217052 267277 272733 309519 312112 4442743 4747039 6621470 6406040 1055645 1106824 300908 265816 281710 279779 309665 304345 301286 304426 216352 217340 714799 669064 1511366 1457043 459833 455807 662160 673695 834998 805859 855148 869493 907894 915837 876160 982222 2031109 2123573 1289122 1106886 726785 718975 865010 855341 896682 915693 939586 943628 1040517 1048708 5173454 5329003 40.65 71.8 1
14:52:24 2024-01-25 655172 648988 213434 210324 334141 342812 346531 343019 220185 217693 267277 272733 310494 311087 4439575 4720117 6593494 6401471 1056322 1106824 301824 265373 279658 280245 309197 302723 302203 305377 216657 217281 714799 670021 1537043 1447823 459924 455947 663298 672627 833775 804788 854229 866954 907858 917135 876123 981672 2025307 2118124 1289122 1112418 727860 715380 864668 858295 894590 910506 939549 945980 1041292 1050583 5154643 5329279 40.65 71.8 1
14:52:25 2024-01-25 654243 655150 213064 209218 336195 341740 346252 343019 219877 217693 268513 271641 309590 313460 4442743 4704499 6574843 6396661 1063541 1106824 302142 266634 279317 281095 309665 301732 302203 304784 216657 217316 725401 668108 1511626 1450922 457457 456629 664314 669335 832810 807079 855719 864387 907858 919627 878563 976679 2025344 2110625 1289122 1112977 725791 715380 865288 857807 898882 910542 939549 945980 1039441 1049798 5147287 5328063 40.65 71.9 1
14:52:26 2024-01-25 654243 652098 212695 209656 334719 341740 348619 342983 220634 217355 267277 271936 310530 311052 4439299 4710845 6574582 6403604 1054142 1106824 300908 265852 282144 279982 309918 304382 301286 305930 216352 216978 723908 669064 1549597 1462300 460730 456647 662432 673289 833812 805360 855111 868839 909099 910623 878212 983811 2031109 2127188 1289122 1110043 728868 718465 864668 856591 894517 910614 939586 944931 1045327 1048708 5141025 5322393 40.65 71.8 1
14:52:27 2024-01-25 655172 652728 213734 210530 336722 342812 346567 343019 219877 217355 267277 273150 310530 312702 4442743 4729390 6602819 6396906 1057150 1106824 301365 265595 281312 280223 309232 302687 302203 305715 216355 216827 725401 671089 1532343 1463342 460048 455787 662432 672261 833812 805933 855719 867064 908041 910587 879546 983066 2029665 2125680 1289122 1110972 725791 717662 864668 855341 897319 917816 939549 942242 1042459 1051679 5179160 5329279 40.55 71.8 1
14:52:28 2024-01-25 653341 649020 214143 210512 333670 342812 346567 343019 220185 217728 267277 273114 310459 312960 4439575 4729390 6621967 6406040 1056397 1106824 300137 265816 281746 280324 309630 302687 302203 305930 216584 217375 723908 670607 1558864 1463263 460048 455405 662432 672738 832629 805847 855942 867064 907361 916449 880086 983072 2028224 2127019 1291006 1103924 724759 717447 862184 856591 898846 918465 936103 942242 1044326 1054845 5175463 5329279 40.55 71.8 1
14:52:29 2024-01-25 658794 649020 213734 209846 334028 342812 346531 342695 219570 217355 267277 273114 310024 312555 4442743 4726029 6612145 6408271 1054254 1106824 300487 266225 281710 279124 310851 302227 302848 306145 216584 217224 723908 666288 1506677 1461186 459820 453393 662432 671299 830268 805884 857809 864608 906593 918474 880086 980973 2030484 2127188 1291006 1102884 725791 718465 864055 854698 897500 917169 938880 942242 1043973 1051378 5201172 5338645 40.55 71.9 1
14:52:30 2024-01-25 656650 648988 213734 209183 334028 342559 346010 342983 220185 217507 267312 272733 310241 312775 4442601 4746188 6621470 6394358 1054142 1106824 300451 265816 279658 278618 310829 304598 304512 305679 216352 216839 722415 665334 1533222 1460220 458762 453356 663137 669445 829090 804744 861494 865835 902806 915884 880086 982222 2028224 2127188 1291006 1102921 724759 717956 864396 852883 898706 915875 936842 942242 1043973 1051679 5181858 5336888 40.65 71.8 1
14:52:31 2024-01-25 656650 648988 213725 209562 334033 342848 346010 342983 220185 217355 267241 272768 308618 311670 4433249 4731931 6621817 6396906 1047787 1106824 300451 265976 281455 280008 309852 304709 301144 305069 216352 216874 723908 668203 1538235 1460220 460073 453393 660557 671455 830120 804138 858845 867064 905437 913785 880086 982372 2025344 2124173 1287239 1106886 725791 717447 864055 854092 893882 910650 940961 942242 1039441 1048708 5166877 5327510 40.55 71.8 1
14:52:32 2024-01-25 654707 651251 213060 209846 334172 341740 346288 342983 219877 217542 266866 271866 310024 313590 4442743 4710845 6584169 6405986 1056418 1106966 303827 265568 279333 280849 309055 304488 301849 304891 216657 217177 725401 670021 1505969 1447551 457449 456129 662468 673695 832629 802361 854688 867064 907894 915811 878836 979576 2025344 2121172 1265527 1109768 726824 716939 864055 856591 897319 910614 939586 943515 1040517 1048708 5156402 5321685 40.65 71.8 1
14:52:33 2024-01-25 653316 649213 212397 209218 334719 341740 346010 343019 219570 217728 267277 271038 308336 312508 4439575 4701572 6565518 6396661 1062848 1108580 302530 266385 279405 281623 311744 302332 303314 304784 216657 217177 723908 669542 1510706 1447823 456806 456629 664350 671147 832037 804707 855794 865835 906408 918474 876344 978107 2025344 2108993 1287239 1111360 726307 715380 863443 857535 896231 910542 938880 945980 1044886 1047930 5145237 5329279 40.55 71.8 1
14:52:34 2024-01-25 654243 649281 213055 209226 334754 341776 345489 343019 219570 217390 268136 271866 310268 313531 4442743 4708561 6574918 6404152 1056964 1108580 301259 266230 281131 280135 309488 304709 302061 305320 216657 216792 723908 670021 1484824 1454023 459417 455874 662468 672445 831644 804788 853437 867064 908078 910659 876344 982372 2025344 2121164 1287239 1110043 727860 716348 864055 857807 896231 910542 939549 945707 1042459 1048708 5141100 5330216 40.65 71.8 1
14:52:35 2024-01-25 654707 652728 213064 209885 334675 341499 346531 342983 219877 217390 266956 271038 310059 311560 4433249 4701572 6565760 6393837 1055313 1106713 300766 265267 281095 280100 309055 302545 302853 305665 216199 216978 723908 669163 1529360 1460149 460148 454842 660557 673695 830268 802324 855022 867064 906756 910587 876344 981353 2025344 2122668 1289122 1108463 727860 717447 864668 855341 896682 910650 939586 942242 1042289 1048671 5164049 5319914 40.55 71.8 1
14:52:36 2024-01-25 653316 652907 212397 209872 334644 341668 346460 342983 220031 217658 267241 271003 309988 311524 4436535 4719272 6584310 6405018 1059936 1106639 302565 265639 279369 280884 309090 302424 302203 305464 216352 217375 710301 670021 1502789 1447823 457376 459375 664314 671419 832810 804788 853400 867064 908041 915811 875998 979501 2025307 2117981 1283472 1110043 727342 715380 864055 856518 897601 910506 939511 944931 1041329 1048635 5154643 5318621 40.55 71.8 1
14:52:37 2024-01-25 654243 648988 213020 210139 336397 341187 346217 342983 219570 217320 267205 271831 309519 311052 4442467 4710845 6603175 6412506 1056058 1107003 302037 265196 281240 279912 309161 304345 302744 305643 216548 216909 723908 668586 1505619 1457043 458636 455807 661962 672408 832629 802506 853400 867064 907771 910551 876307 982372 2025307 2125694 1289122 1106886 725791 717447 864668 854661 896682 910614 939549 943585 1043399 1051330 5164049 5318131 40.55 71.8 1
14:52:38 2024-01-25 654707 648988 212844 209837 335913 341427 345974 342983 219877 217320 267241 271831 309914 313182 4439575 4724679 6593689 6409322 1056908 1109369 300381 266052 281909 279988 309197 305247 301919 305894 216657 216944 723908 669064 1516273 1457043 460148 455807 661962 672885 832037 802506 853400 869530 908041 910551 876307 982372 2029665 2125694 1289122 1106886 725791 718465 864668 854661 896682 915802 939549 944931 1047521 1050935 5162013 5322507 40.55 71.8 1
14:52:39 2024-01-25 656650 648988 213390 209553 334033 342776 345489 342947 220031 217320 267241 272733 309484 311670 4436535 4769877 6640583 6375582 1059846 1106824 300451 265852 279549 281398 311555 302273 302885 305607 216047 216978 710301 668203 1522881 1457043 461548 450791 663408 670394 827329 804065 862615 865798 902058 910623 880336 979539 2031109 2126599 1282167 1099151 727860 716902 857904 855304 903354 910578 935011 944931 1050018 1053169 5192265 5337863 40.55 71.8 1
14:52:40 2024-01-25 662395 649173 213064 209187 335922 342740 345917 345691 219570 217506 267277 271641 309519 314035 4446661 4799816 6612500 6386153 1063052 1109183 300872 265373 280950 279354 310100 301449 302167 304071 216657 216132 701639 664381 1514716 1470159 459422 453450 666240 668424 827329 807062 858420 861977 902465 918474 881152 976605 2021836 2139428 1304012 1106886 730979 717447 856688 857807 903995 910542 929551 946992 1051565 1051679 5199689 5336888 40.55 71.8 1
14:52:41 2024-01-25 657315 649137 213064 209187 334379 342776 345177 343246 219570 217017 267277 271866 308618 311524 4446699 4778609 6603139 6377904 1059908 1106928 301999 265745 279477 279581 309665 300780 302874 304594 216504 216944 739875 670021 1511377 1461186 457052 453450 664350 671777 824294 804217 860871 866449 901256 915544 882260 979539 2029665 2132818 1282167 1103705 727860 716902 857904 857073 903995 910578 932977 944258 1048530 1051679 5192265 5333082 40.65 71.9 1
14:52:42 2024-01-25 662473 649209 213548 209222 334379 345396 345917 344960 219570 217355 267277 271831 309741 313850 4446165 4771639 6607882 6368525 1060007 1106824 301330 265781 279549 280080 312075 302441 303160 304999 216047 217795 736798 669064 1503150 1460149 457457 450827 664350 670431 825499 802324 857637 867064 901786 910623 882986 979539 2029665 2132818 1289562 1102921 727860 716902 857632 855947 902713 910614 934344 943628 1048530 1053915 5184855 5327233 40.65 71.8 1
14:52:44 2024-01-25 661962 649209 213024 209527 334145 344860 345673 343019 219877 216831 267814 271621 309236 313850 4437061 4786388 6607602 6394078 1063052 1106824 301104 265373 279369 279995 309665 301485 302167 304071 216657 216236 710301 665691 1497094 1466263 461878 454127 665871 671419 825499 805847 860646 863273 900823 917826 882908 977337 2021836 2137910 1271074 1102884 729938 717447 856688 855341 903995 910614 933014 944931 1053935 1053169 5201671 5333082 40.65 71.9 1
14:52:45 2024-01-25 663105 649209 213060 209191 334379 342776 345917 343436 219785 217694 268227 272001 309236 313887 4440225 4783741 6593494 6384871 1063467 1106824 301929 265781 279585 279467 309883 301485 302663 303146 216657 216758 714799 669064 1500561 1464184 458762 454127 665834 671455 824331 804437 860113 865184 899827 915847 884931 978070 2024713 2133367 1304189 1105313 729418 717447 857904 855304 903995 910614 932977 944931 1050763 1051679 5209108 5336888 40.65 71.8 1
14:52:46 2024-01-25 664332 649245 213689 209183 334649 342848 345735 345499 219631 217484 268227 271761 309413 313701 4455974 4777555 6603175 6375385 1059983 1109971 302107 265781 279585 279779 310135 303846 303160 303182 216657 216944 723908 668203 1511788 1466263 459470 454574 667794 672408 825535 807062 860113 864534 901461 919773 882908 977374 2021836 2137910 1291006 1103705 730458 717447 856688 855947 905010 910578 931575 944931 1048557 1054574 5196631 5327510 40.65 71.9 1
14:52:47 2024-01-25 656386 649173 213015 209187 336489 345037 347597 344742 219289 218607 267134 271761 309882 312998 4443093 4794710 6607602 6384871 1064685 1109183 300451 265595 279658 279354 310135 300816 301286 304534 216657 215900 700264 662955 1506247 1471303 459417 450863 664857 667442 826743 809390 860871 860721 902465 919773 881703 973793 2021836 2137910 1307735 1106886 730979 716394 857941 857807 903995 910506 931649 947818 1054620 1050935 5145237 5330140 40.55 71.9 1
14:52:48 2024-01-25 663178 649137 213780 209566 333816 342596 346823 342875 219465 217589 266911 274524 308407 313628 4439575 4841322 6602819 6384871 1078651 1106824 299034 266634 278655 279779 310859 300780 302663 304534 216657 216305 723908 658703 1538989 1462109 456230 453486 664894 666069 825535 811726 860871 857844 901461 919565 880299 970213 2018691 2117981 1285356 1112977 729938 709079 857904 861331 903354 906774 931515 951530 1050763 1044827 5107615 5330140 40.55 71.8 1
14:52:49 2024-01-25 656141 652248 213608 208943 337789 340528 347879 342911 219430 218232 266652 272938 308477 313887 4433371 4772217 6537542 6392099 1075560 1106552 299540 265816 279513 279354 307975 302191 302116 303821 216657 216270 710301 660588 1494860 1462300 457531 456129 663408 665483 832037 810494 853362 860284 908004 919529 876270 972744 2012564 2111768 1290579 1116980 727860 711196 862220 861470 897319 909209 936768 948750 1045489 1042220 5088804 5322507 40.55 71.8 1
14:52:50 2024-01-25 654988 653407 213776 209048 336868 342354 346896 341731 220520 217367 267098 273426 308583 312472 4433371 4745187 6574878 6387282 1072481 1106824 299540 267044 278655 280205 309197 301696 301744 305930 215440 217281 728742 662415 1511177 1456009 456156 453051 660557 667016 832810 808243 853437 862014 910010 921074 876035 973793 2021836 2104257 1296655 1112977 724759 711159 865895 860247 894775 911304 942340 948038 1040073 1045183 5100326 5324347 40.55 71.9 1
14:52:51 2024-01-25 655673 649141 212913 209082 337587 341320 348125 342803 219890 217519 267018 271003 309554 311596 4430417 4710845 6588800 6387282 1055757 1106824 301365 264966 281240 279947 308261 301732 302456 305035 216352 216758 713328 669064 1513823 1447823 458421 454446 661962 672173 832037 802506 853400 867064 905728 910587 875649 980973 2023832 2120988 1289122 1106886 725791 717447 863443 855069 894775 910578 939586 944258 1043399 1048158 5159031 5331880 40.55 71.9 1
14:52:52 2024-01-25 657035 648844 213547 209706 333924 342113 347879 341767 220185 216983 267241 272698 308336 311929 4436535 4756183 6630796 6380300 1057319 1106039 299399 265568 279513 278540 311113 302729 301250 305930 216047 217245 720922 665728 1512257 1457043 458783 452108 660557 668461 829679 805884 857809 865116 902769 910659 879461 981672 2026250 2127188 1289122 1100717 724759 716394 861604 856591 897500 910650 935401 943591 1042068 1053169 5181744 5331268 40.65 71.8 1
14:52:53 2024-01-25 661857 653247 212887 209824 336360 344679 345429 342983 219570 216379 267241 271866 309413 311524 4430210 4763977 6631017 6363983 1057150 1105218 300451 265816 279549 279437 310135 299903 302203 305127 216047 216978 736798 668108 1518475 1457043 458486 450791 663408 669481 826743 802361 860595 865835 902465 910659 880428 979539 2029665 2130355 1294772 1099151 726785 716394 859770 856591 901906 910614 936736 943553 1045526 1054430 5193018 5322317 40.55 71.8 1
14:52:54 2024-01-25 663099 653948 212878 209078 334379 341740 343418 343019 219570 216983 268227 271866 308583 311524 4430698 4756910 6584169 6377904 1063467 1106824 301401 265595 279585 279354 309665 301470 303124 302791 216657 216305 723908 668108 1492603 1461186 458097 454484 665834 672445 824294 802361 860150 867064 900823 910659 885218 979539 2024713 2127292 1280318 1103705 727860 716431 857904 855341 903722 910614 932977 942242 1047122 1054254 5188263 5333847 40.65 71.9 1
14:52:55 2024-01-25 658622 653252 213354 209187 334145 342812 344935 345826 219276 217507 267205 271038 308654 311087 4439575 4775752 6593556 6377904 1059946 1106824 301365 265781 279585 279995 309665 303305 303160 303146 216657 216944 720922 669742 1511612 1461186 458510 454484 665834 673400 824914 802361 861373 867064 899901 910623 884198 979539 2025307 2127292 1289562 1103742 727860 716431 857904 857535 902713 910650 933014 947726 1048005 1054067 5188263 5345200 40.65 71.8 1
14:52:56 2024-01-25 660308 649137 213024 209695 334145 342294 346860 344960 219228 218067 267053 271866 309272 312998 4430656 4804979 6593494 6375733 1069414 1109183 298598 265816 279622 279124 310135 300816 301286 304570 216352 216444 714799 660588 1505378 1473391 458184 450863 664078 665483 825535 810575 860871 860284 900112 918845 880336 974408 2016098 2122262 1285356 1106886 727860 712743 857632 860247 902713 910536 934295 950293 1052711 1048525 5127452 5337506 40.55 71.8 1
14:52:57 2024-01-25 662441 649177 214105 208651 336252 342920 345917 342983 219570 217052 266830 272451 307975 313239 4439575 4825599 6560875 6375733 1077910 1106824 299540 265816 277800 280240 309161 301845 302876 303785 216657 216340 714799 662415 1500661 1461186 455742 454127 663882 666069 825572 810575 857637 857844 902741 919601 879676 969523 2016061 2116479 1307850 1113015 730958 709617 856688 861367 904366 909890 934017 951381 1049908 1045036 5108533 5327510 40.55 71.8 1
14:52:58 2024-01-25 656739 651279 213409 208400 334684 342221 345673 343019 219417 217519 266911 271901 308367 312544 4433371 4783741 6528216 6382727 1078816 1106824 299576 265816 277800 280337 308332 301258 302239 303146 216657 216270 714799 662955 1497246 1461186 455330 456129 664857 667479 827915 808816 858420 859503 902095 921074 881337 973020 2012564 2113481 1304012 1119093 729938 711196 860381 861322 902094 910536 935602 951737 1050541 1041999 5096626 5319914 40.65 71.8 1
14:52:59 2024-01-25 653341 651288 213694 208795 335922 340672 345525 342695 219088 217728 266385 272698 309697 311524 4423897 4750079 6528216 6382727 1074292 1103651 299086 265408 279120 280836 307760 301520 301956 303075 216504 215935 717742 660588 1506677 1461186 456047 456129 663408 665287 830268 808816 853400 857844 902769 918845 876270 972327 2012564 2111983 1296336 1118571 727860 713768 862793 861049 896949 908587 936975 950378 1047869 1042391 5088804 5314776 40.65 71.9 1
14:53:00 2024-01-25 651357 650937 212906 208175 334028 341969 348372 340878 219570 217355 266012 273150 308006 311306 4430210 4756387 6565765 6384871 1067987 1103615 298181 266158 278655 279354 309197 300816 301601 305392 215743 216305 714799 660116 1522785 1454977 456156 454520 660089 667016 832037 808243 850904 861322 908078 919123 873751 975987 2016871 2105719 1291006 1112977 725747 713261 866483 861470 894738 909266 942379 951770 1039152 1046939 5090934 5327233 40.65 71.8 1
14:53:01 2024-01-25 655172 649281 214065 208762 336863 342293 344416 341430 223716 217017 266956 273150 307686 311596 4423999 4746076 6565518 6382727 1064534 1103976 298598 266634 278459 279792 309161 303415 301321 305665 215440 216978 728742 662415 1524475 1452915 456156 454484 660089 665483 830268 808243 853126 860758 909365 919773 875028 976178 2020399 2102766 1291006 1113136 726785 713261 865288 861470 891203 910551 943053 949662 1040811 1044126 5104211 5314776 40.65 71.9 1
14:53:02 2024-01-25 654707 652944 212780 208531 334640 341223 344935 342983 219570 216159 267277 272733 308152 312983 4423897 4717939 6556193 6377904 1069414 1106039 298598 266634 277836 279779 309197 301223 302456 305500 215440 216792 727226 662415 1508445 1454977 456156 454484 660089 667016 830440 807099 852150 860758 908078 919123 876035 975141 2020399 2108097 1294772 1115595 724711 712285 865288 860247 894973 913239 943878 947327 1039336 1045183 5093051 5307173 40.65 71.8 1
14:53:03 2024-01-25 655098 649020 213060 207889 334406 341223 343418 342983 219570 216309 267053 272507 308152 312544 4423621 4718805 6546867 6373355 1064723 1103651 300487 265816 277800 280052 308297 301273 301286 304106 216047 216978 721412 665728 1499183 1447823 456156 453087 660557 667209 830268 805884 855296 862014 903801 918474 876344 973830 2026250 2107733 1282718 1112418 724711 713298 862793 859937 894406 911949 938843 945980 1038881 1048388 5111546 5316122 40.55 71.9 1
14:53:04 2024-01-25 654243 648984 213064 208175 334406 340743 343418 342742 219417 216124 267277 271901 307826 312508 4420845 4708548 6556193 6378176 1063202 1102833 299611 266123 277836 280205 308261 300816 302242 303999 216047 216944 732601 665253 1537550 1447823 455507 453087 660557 667479 829679 805884 854651 863265 904723 918474 876307 975650 2024805 2102265 1282718 1110043 724194 713298 862793 857660 894590 909375 939549 946018 1038453 1046669 5141902 5314338 40.65 71.8 1
14:53:05 2024-01-25 654243 648952 213064 207846 334181 341223 344452 342983 219570 216309 266991 272316 307650 312544 4423897 4722176 6546867 6373355 1063202 1102403 301401 264966 278691 279616 307975 302991 301075 304806 216047 216270 711857 667155 1509750 1445770 456156 454157 662468 669445 830268 802397 853163 863310 906078 916449 877043 977425 2024052 2107030 1285356 1110043 726785 713101 862793 857199 893882 910661 937531 945943 1040811 1045638 5122235 5304966 40.65 71.8 1
14:53:06 2024-01-25 651389 649314 211768 208539 334649 340672 344970 342464 219263 217052 267053 270212 308618 311560 4420845 4681896 6556193 6378176 1053394 1106039 301365 264190 279549 279389 308226 302876 301075 302825 216047 216305 713328 669064 1502789 1447551 457531 455807 662468 671455 830268 802324 853400 865835 909173 917099 877681 981542 2024052 2116270 1285356 1112418 726785 715380 862220 855341 894775 914423 938843 944931 1041550 1048381 5137895 5307286 40.55 71.9 1
14:53:07 2024-01-25 653971 649132 212393 209222 334033 340672 345212 342393 219570 217052 266421 270849 308654 310615 4418004 4710845 6588800 6384679 1052753 1105255 299576 265373 279658 278505 309449 301485 301815 304999 215895 216305 722415 664381 1495640 1457043 459492 455144 660557 668934 829090 804707 857199 867040 907845 917135 878762 980823 2027596 2127019 1291006 1100680 723729 714368 860381 855341 899873 910506 935677 944258 1044712 1056157 5160362 5314776 40.55 71.8 1
14:53:08 2024-01-25 662760 649173 212875 208826 334033 342812 344942 343019 219570 216680 266866 271038 308583 313060 4423897 4756574 6627416 6359146 1058359 1106039 300589 265373 279261 279367 310753 304531 302876 303111 216657 216758 720922 668108 1497775 1457043 458510 454127 664240 670906 823091 804640 862564 867657 904912 917135 885107 981580 2029829 2129770 1274772 1103859 729938 717411 856365 856554 903995 910542 928890 943628 1053937 1053169 5190270 5322507 40.55 71.9 1
14:53:09 2024-01-25 658326 649105 212362 209183 334033 342221 343453 343019 218887 217355 267018 271101 308583 313145 4423999 4766479 6560443 6368525 1061685 1106824 301082 264966 279280 278540 309161 300780 302167 302190 216352 216270 722415 669064 1491677 1461186 457412 454127 664857 671419 825689 804640 863217 866302 898726 916486 885107 981391 2028107 2128697 1285865 1102100 727342 716284 857904 854661 902548 910542 935714 942242 1045489 1051679 5181858 5314776 40.65 71.8 1
14:53:10 2024-01-25 657078 649551 212422 209183 334033 341740 345917 342947 219417 218219 266163 271641 308583 311891 4423999 4789506 6584169 6368525 1061535 1106552 299540 264931 279549 278505 309197 300570 301198 302402 216657 214966 709322 665728 1506205 1464184 458421 453450 667624 671777 825689 806912 858271 863960 902316 917608 881300 978313 2021836 2137910 1281589 1103784 730979 715380 856688 857199 904478 912975 930250 946317 1051565 1045200 5141246 5307173 40.65 71.8 1
14:53:11 2024-01-25 659553 648875 213403 208821 334028 342812 343383 342706 219526 217285 265568 272733 308583 312149 4433371 4803569 6602895 6366612 1069431 1106787 297694 265781 279585 278505 310135 300570 302456 303999 216047 216270 723908 659645 1509391 1470432 457131 453716 666166 667341 827581 811077 862062 860247 902539 922994 884833 973714 2017530 2124185 1285356 1109386 729418 710266 856688 861322 909375 908091 931612 950138 1049720 1047117 5105499 5318583 40.65 71.8 1
14:53:12 2024-01-25 656569 649132 213029 208539 334710 341740 345673 343019 218887 217355 266385 271866 309697 312472 4420845 4760611 6528185 6373355 1075678 1103615 299540 265595 278459 281269 308261 300324 302203 303039 216657 216270 723908 663359 1492865 1462300 456806 455979 667150 667691 827805 809280 858234 857734 904394 923684 881337 970213 2012564 2116233 1307850 1115392 729938 710266 858430 860414 905821 901637 932977 950138 1048154 1042146 5098210 5307173 40.65 71.9 1
14:53:13 2024-01-25 653242 648875 213060 208826 334675 339643 345917 343019 219228 217507 266198 272281 308301 311052 4427157 4766714 6518891 6384985 1072608 1103651 301257 265941 279317 279346 307760 303662 302315 303146 216657 216085 711751 660588 1498679 1463342 457457 456020 663372 667964 832037 809243 855171 860744 906646 919529 874991 971634 2018208 2111768 1294417 1113015 725791 712285 863443 859430 894775 908091 939549 950228 1042289 1044753 5069993 5310272 40.65 71.8 1
14:53:14 2024-01-25 653311 649105 213725 208690 335922 342257 345454 340914 219263 217320 265604 272698 307650 311306 4420845 4752162 6556193 6387282 1071842 1106824 298598 265816 278459 278653 309161 301732 299426 305665 216352 215935 713201 660556 1514085 1460220 457181 454758 660520 667453 832629 809243 853675 857844 908041 918845 874438 973698 2018964 2104762 1287239 1115595 724711 709079 864668 860247 894140 908733 941319 947327 1035991 1045294 5074293 5308752 40.65 71.9 1
14:53:15 2024-01-25 654900 651251 213064 207863 334145 340707 344381 341946 219570 215974 266608 272733 307650 312289 4414545 4717939 6556193 6394821 1065932 1103615 299611 265852 277800 279919 308261 303195 301250 302790 215903 217410 750488 666288 1511353 1448585 457131 456703 663372 670821 830231 804634 853325 862051 905400 919739 877081 978042 2018964 2101954 1285356 1109768 723729 712743 861604 857807 894517 910661 936805 946317 1039336 1045602 5107549 5304966 40.65 71.8 1
14:53:16 2024-01-25 653008 649137 211719 208826 334415 340396 344935 341946 219263 216831 267053 270212 307462 311560 4414627 4677771 6546867 6368810 1060283 1103615 300908 265373 278423 280836 308226 300816 302848 303820 215867 216735 723908 668108 1494521 1446800 456806 455979 663372 670547 830268 802361 853400 862051 908269 918438 876234 973830 2020477 2104293 1285356 1110043 723729 713284 862217 857535 897319 911304 936805 945943 1040434 1046669 5126426 5310549 40.65 71.8 1
14:53:17 2024-01-25 653049 649173 212844 208496 335668 340707 344416 342983 219570 216866 267277 271451 308605 311596 4417778 4689803 6546867 6378176 1061549 1100418 301365 265373 278619 279893 310314 303698 301037 304034 216011 216201 723908 668108 1531418 1446800 455970 457115 663372 669408 830268 803533 856356 864916 906683 915847 875028 978590 2021836 2104293 1285356 1110043 724759 715380 862830 857807 896793 909865 936842 945943 1042289 1048344 5139577 5307173 40.65 71.9 1
14:53:18 2024-01-25 653045 649209 212359 208861 334379 340672 344970 342464 219570 217017 267018 270212 308583 311270 4420845 4681682 6574843 6378176 1054550 1106824 300908 264225 279333 279995 309620 304166 303492 303856 216352 216503 723908 669504 1506588 1452965 459417 456129 661493 671419 830268 803928 855782 867064 906756 910551 878920 985216 2025307 2121135 1309769 1103668 724759 717447 863443 852810 894775 914423 938176 942242 1042289 1048708 5156679 5308752 40.65 71.8 1
14:53:19 2024-01-25 658289 649137 212871 208539 333996 342776 344416 340914 219618 216831 266421 271866 308116 311229 4420845 4722672 6607618 6375847 1054142 1106824 301111 265568 279225 279815 311156 302117 302101 304855 215823 216804 721109 665334 1513796 1457043 456084 450827 660557 670821 830268 802361 857809 864571 903838 915847 880086 978070 2025307 2124173 1288416 1099151 723729 714331 860381 855377 903246 910542 935677 943585 1042459 1051481 5160362 5324530 40.55 71.8 1
14:53:20 2024-01-25 660238 649137 212690 208539 335922 342293 344651 342983 219228 216379 267053 271038 308367 310580 4423999 4756537 6574270 6348536 1058659 1107003 302001 265125 279261 279214 308191 301477 303818 302968 215975 216804 736798 669064 1495411 1457043 456047 453450 665767 671777 823382 802506 857637 867657 899901 910623 882246 979539 2025307 2127188 1280318 1099151 727860 715380 855474 854092 902437 910578 930287 942242 1048154 1050935 5178084 5319914 40.55 71.9 1
14:53:21 2024-01-25 660782 649173 212362 208531 333740 341223 344942 343019 218887 217017 266421 270212 308152 312149 4420845 4757207 6565518 6361340 1064405 1108580 300660 265267 279405 278492 309020 302876 301566 302472 216332 216132 723908 667155 1505019 1460149 458613 455860 666240 670943 823128 802361 862099 864337 898512 910623 882365 978107 2021836 2128697 1264562 1101280 727342 716939 856081 854092 902713 910614 932313 942242 1047372 1050935 5182860 5319914 40.65 71.8 1
14:53:22 2024-01-25 662473 649209 213055 208861 334028 342812 344942 342983 219417 216680 267053 271451 308152 310580 4420845 4761856 6602961 6366260 1062881 1105070 302462 265267 279405 279214 309020 302876 302521 302472 216047 216305 720922 668108 1515000 1463263 457376 454127 663918 671419 825726 804437 859465 865835 900823 910623 882945 979539 2025307 2124173 1284016 1102347 727860 715380 856688 854734 902437 910384 930287 943585 1049794 1050935 5185460 5312333 40.65 71.8 1
14:53:23 2024-01-25 660782 649168 212397 208830 334019 342257 343383 344438 219228 217052 267241 271038 308367 311052 4421169 4756910 6569977 6377258 1061422 1105855 300345 265231 279441 279222 309488 303305 301250 303146 216657 215750 705391 666284 1513832 1469388 458762 450899 664350 669867 826743 807099 858420 862014 902465 919773 880428 975947 2018964 2136394 1296336 1105313 729938 716431 855474 856591 903995 910542 929506 946317 1051601 1051679 5171432 5307868 40.65 71.8 1
14:53:24 2024-01-25 659553 647930 213091 209191 334033 341140 345429 342947 219417 217052 265568 273567 308116 310318 4420845 4816231 6603175 6366461 1072718 1107003 298457 266456 279139 278401 310135 301586 302456 304071 216047 216398 716271 659645 1505431 1466263 458221 450719 666203 666069 824914 811726 860871 857844 901623 919565 881621 970251 2018964 2119484 1285356 1110043 727860 709617 857781 859503 902713 908091 930111 948787 1050763 1046377 5112991 5312333 40.55 71.9 1
14:53:25 2024-01-25 659050 648187 213544 207855 334033 342776 344942 343019 219570 217355 266421 272157 307435 312544 4420845 4792969 6527715 6366461 1074142 1106215 301897 265674 279084 279814 307545 300851 301286 304704 216657 215900 716271 660588 1498013 1462300 458912 456129 663408 665520 830268 809390 853437 859673 906719 919529 876270 972327 2012290 2108774 1292498 1117775 727860 711232 862217 860247 896865 909375 936972 948787 1044712 1042537 5079399 5310549 40.55 71.9 1
14:53:26 2024-01-25 651123 649561 213064 208465 334033 340193 345454 342706 219263 217869 265604 272281 307650 311087 4414841 4754118 6565553 6366423 1066246 1105941 298354 265852 277836 278540 308261 302766 300847 304999 215101 216305 730257 660588 1504583 1450909 455831 454842 660089 665520 829090 807099 854688 860758 906719 918474 876344 975987 2018964 2099567 1287713 1110178 723729 713284 860927 856554 897430 909188 936805 947818 1039336 1045602 5126539 5291973 40.55 71.9 1
14:53:27 2024-01-25 651947 650472 211803 209218 334033 340193 344416 341946 219570 217017 266385 270849 308618 312259 4414545 4705202 6632151 6386153 1052530 1103578 299540 265408 279549 279815 310936 304963 299461 304534 215743 216270 722415 664381 1492095 1457043 457412 450827 660557 667479 829679 802361 857199 863310 902769 915847 878836 978070 2025344 2124173 1266683 1100717 723677 714331 860381 855341 897208 910578 935677 942242 1042363 1050547 5141025 5312907 40.55 71.9 1
14:53:28 2024-01-25 660561 649173 213055 208539 334028 342812 344688 342983 219263 216344 267053 271038 308367 310544 4417985 4769053 6593689 6367288 1061879 1106039 300487 264966 279297 278544 308261 300324 301744 302225 216504 216166 722415 667631 1511788 1461186 458097 454842 665400 671419 823128 802361 857674 864571 899864 910659 882945 978107 2020399 2133367 1294772 1102921 727860 715380 856688 854092 903834 910614 930287 942242 1050018 1050935 5181892 5314776 40.55 71.8 1
14:53:29 2024-01-25 655649 649105 212357 209191 334028 341740 343418 343019 218735 217355 266830 270247 308112 310615 4427445 4770462 6584311 6373355 1061954 1106824 300345 267395 279513 278544 308297 300359 300828 302472 216657 215600 720922 666203 1499580 1462109 460842 454038 665871 670943 823128 804138 860871 865835 898910 917178 882908 976679 2021836 2133367 1291006 1102100 727860 715417 855474 852920 903354 910578 929588 944258 1048154 1050935 5179160 5307173 40.55 71.8 1
14:53:30 2024-01-25 657932 648191 212546 208856 334024 341740 343418 343019 218922 217017 266764 270849 308121 312629 4424347 4771639 6574526 6359734 1066246 1103673 299576 264225 279585 278614 309382 302766 300828 302955 216504 214966 711751 663430 1511620 1470432 458820 453708 664350 667479 825572 806491 858145 860758 901461 917178 879090 977691 2018964 2136394 1298255 1105313 731501 715380 854868 856591 903995 909865 927533 944931 1051509 1048671 5159965 5307135 40.55 71.8 1
14:53:31 2024-01-25 658547 650949 213029 209113 333947 341704 345673 342947 219228 216983 265497 273285 307369 311892 4424228 4818600 6588987 6356412 1075446 1105181 299051 265816 277302 279288 309161 300993 301286 303146 216047 216236 723908 658703 1503843 1460913 454860 454127 664350 666069 825499 809390 858420 857844 901823 919529 881430 968758 2012564 2112459 1281589 1115392 729418 710266 856688 861470 899799 901601 932940 950101 1048493 1044014 5092440 5306943 40.55 71.9 1
14:53:32 2024-01-25 655029 650476 212835 208465 334613 341136 345917 342695 218700 217484 266546 272191 308050 312481 4421066 4770549 6565553 6385004 1066390 1101978 299523 265533 277657 278505 309369 301763 301252 304999 215440 215900 713328 658703 1508710 1454004 455433 454127 659622 666069 830268 806454 852734 860284 907361 919739 873714 974408 2018297 2101057 1291006 1112418 722644 710266 864668 859636 893506 909375 939549 949888 1038563 1045183 5090934 5308752 40.55 71.9 1
14:53:33 2024-01-25 654739 649137 211733 208465 335922 340157 346162 342140 219289 217414 266956 269968 308442 313629 4414795 4707137 6579566 6377904 1053045 1102015 301897 264119 279297 278775 309329 300816 301815 304071 215743 216085 722415 668108 1494077 1447823 458746 455807 661682 671419 830268 802506 852756 867064 907770 910515 874991 979501 2021836 2119212 1285356 1106886 725274 716902 862755 852810 894775 910614 936805 942242 1042017 1048195 5143175 5330819 40.65 71.8 1
14:53:34 2024-01-25 657035 649137 213055 208791 333442 341452 346787 340591 219785 217111 266688 271691 307975 311818 4417933 4765899 6612222 6348310 1059083 1103615 299540 265338 279048 278505 310100 301805 302167 303714 215117 216607 745101 668108 1503511 1457043 459857 453183 663408 669445 825499 804217 859644 865563 903381 910623 880299 979539 2028186 2127188 1272923 1097588 725791 716902 857904 854056 898809 910542 933014 942242 1042068 1051255 5166433 5308752 40.55 71.9 1
14:53:35 2024-01-25 659843 650937 212353 208504 333776 341969 345211 342767 218560 217554 269000 270674 309551 312481 4421100 4775752 6574620 6365898 1063467 1103615 299051 264190 279549 278470 308297 302019 302028 303238 216047 214897 700264 660588 1517813 1470432 458097 452108 663408 667964 824914 808243 860595 860284 901256 918474 880308 974706 2016862 2130208 1301866 1106099 730979 715380 857296 857199 902713 911949 930250 945605 1051509 1048158 5124337 5308752 40.65 71.9 1
14:53:36 2024-01-25 658547 649954 213440 208913 333744 342487 345356 342767 219395 216878 265497 273356 307475 312261 4427157 4819802 6574508 6348739 1074751 1103615 299523 265816 277764 278435 309630 301300 302534 303146 215743 215900 723908 658233 1534933 1459876 455831 450863 664350 666069 824294 809390 858420 857844 901461 919529 882209 968032 2012564 2114979 1283472 1111322 727860 710266 855474 861470 901434 901601 930250 948713 1048530 1045183 5088804 5299374 40.55 71.9 1
14:53:37 2024-01-25 655860 651256 212780 208728 336215 339465 346651 342478 218713 217554 266207 271691 309588 312739 4411479 4742427 6537542 6366612 1066095 1100381 299559 265595 278423 278540 308865 302233 299181 304748 215743 215900 699384 658703 1523784 1456009 455794 454805 659622 666069 830268 807099 852126 860284 908004 921044 871168 973020 2016098 2102548 1285356 1112940 723677 709079 863443 857807 894251 908091 939549 945980 1038563 1044090 5064915 5303420 40.55 71.8 1
14:53:38 2024-01-25 654477 652211 212412 208177 335886 340014 346406 341695 219053 216844 267063 270003 308081 312741 4408399 4687070 6560875 6359146 1051107 1103578 300904 264155 279549 278276 307760 300570 300926 303608 215743 215935 698244 666203 1508393 1452915 458783 455485 660557 670431 830268 801937 850904 866449 906683 910479 873714 979501 2021836 2117981 1287239 1103668 724194 715380 862830 852810 891909 910542 936805 941496 1042363 1047414 5126201 5309103 40.65 71.8 1
14:53:39 2024-01-25 657858 651393 212738 208502 333487 342077 346896 340699 219737 216658 266385 271831 307650 312259 4421405 4742863 6612145 6349767 1053881 1103651 301403 264931 278655 278505 309161 301166 300967 303182 215440 216305 735259 666203 1496309 1457043 456047 453219 662468 668898 824331 802506 858420 865527 901461 910587 879676 978107 2026154 2124173 1271074 1097588 725791 715380 857904 854056 899123 910506 932977 942242 1045327 1049802 5166433 5318583 40.55 71.8 1
14:53:40 2024-01-25 660275 651403 212594 208691 333920 341560 344833 342839 218033 216797 266385 270212 307650 312112 4417778 4769241 6579566 6354611 1060369 1106824 299576 264155 279048 278571 308226 302019 302456 301731 216047 214966 723908 666203 1506353 1459212 458435 453450 664350 669481 823382 802506 860871 862051 897199 910587 880441 976367 2018964 2130208 1280318 1100717 727860 715380 853016 852773 903834 915904 927533 944258 1051509 1046723 5187249 5306983 40.55 71.8 1
14:53:41 2024-01-25 658437 651132 212518 208974 333843 341560 346125 341874 219311 217320 265347 271866 308336 310754 4420845 4784289 6584169 6348348 1066246 1104397 297209 264966 279048 277625 310753 301805 300793 303146 215440 214966 722415 659645 1514846 1469388 457457 454820 663408 665596 825499 808816 858420 857844 899187 920423 880395 973020 2015428 2120988 1285356 1106886 726824 710620 856688 859026 903834 908696 930250 945943 1050018 1046669 5118863 5314846 40.65 71.8 1
14:53:42 2024-01-25 658900 649487 212851 207677 333888 341704 342677 342464 218887 216831 266172 270898 306686 311560 4414841 4761585 6499418 6394821 1069549 1102796 300479 264966 277800 278283 306331 300780 299426 302650 216047 214932 708851 660116 1505590 1457043 457131 453051 661493 666269 830268 808243 850867 857844 903764 921074 873714 970213 2009705 2108774 1286740 1112940 725791 710118 860381 859364 894775 906774 937013 947327 1044142 1045183 5070695 5310875 40.55 71.8 1
14:53:44 2024-01-25 655206 651393 212851 208318 333996 340672 344942 340914 219228 215916 266385 271796 307110 311306 4411682 4661404 6528216 6359146 1053139 1100418 300451 263873 278227 278505 306366 300324 299461 303111 215743 215980 722415 667631 1497131 1445770 457531 455807 660557 669481 830268 802506 850867 865153 905400 910551 873714 976642 2016871 2111952 1285356 1106886 725274 714331 861604 854056 891982 909188 936805 944964 1041915 1048314 5136911 5303211 40.65 71.8 1
14:53:45 2024-01-25 652170 649096 211733 209558 333987 340193 346787 340734 219535 216309 265604 271416 307650 309986 4411479 4710065 6593494 6348348 1048492 1103615 299051 264966 279477 277625 308261 300324 301138 304447 215440 215935 730257 663430 1531709 1456009 459216 450791 660557 667479 826743 802324 858420 862051 901421 910587 878836 976679 2021836 2124173 1311688 1099934 724194 713247 857941 855304 900680 910506 936549 943628 1045105 1053095 5150533 5292326 40.65 71.8 1
14:53:46 2024-01-25 659984 650985 212388 208500 334033 341969 343001 342947 219228 216309 266421 270212 307510 312112 4411479 4752311 6579566 6330115 1056813 1100454 299540 264190 278655 278470 308226 302557 301956 301942 215743 216085 719429 668108 1525903 1456771 457052 454038 664350 669481 822473 802506 860871 865835 898910 910587 882945 978107 2020399 2122668 1282167 1099659 727342 715380 855474 852810 902474 914423 931553 944181 1048346 1051144 5181883 5308752 40.55 71.8 1
14:53:47 2024-01-25 656762 650481 211719 208947 333852 341151 344942 342717 218547 217542 266056 270247 308081 311229 4411682 4794713 6584169 6348348 1066359 1103578 297209 265002 279048 277660 308297 302019 302028 303146 215440 215600 722415 658662 1501839 1466263 456922 450791 663408 666069 823091 809390 858420 857844 900184 919263 880336 972327 2016061 2115766 1292889 1106886 726824 710118 855474 861178 903722 910536 932960 948984 1049871 1048190 5108533 5307286 40.65 71.8 1
14:53:48 2024-01-25 658636 650288 212844 207597 333996 341380 343001 342983 218748 216680 265604 271038 306686 312244 4405368 4745225 6508850 6377904 1069549 1102015 297694 264966 278138 278333 308928 300816 299426 303111 216047 214932 703068 658703 1507402 1457043 456481 453341 660740 666069 830268 808243 848417 857844 907091 920423 873095 970251 2011134 2105514 1290579 1112112 723729 710266 863302 860062 895164 906592 938350 948984 1041943 1043904 5060588 5291818 40.65 71.9 1
14:53:49 2024-01-25 655523 651366 213020 207671 335655 340121 344688 341526 218735 215005 266198 271038 306472 311306 4408399 4667091 6537542 6348348 1050754 1099602 299540 263346 279084 278505 307295 300780 301138 303075 215117 215600 720922 667631 1490915 1447823 457412 455860 660557 669481 830268 801369 850904 865563 905437 910551 873751 978841 2021836 2114979 1307850 1106886 724759 717190 862793 853349 894738 914533 938350 943855 1039152 1046521 5139615 5292010 40.55 71.8 1
14:53:50 2024-01-25 652779 650481 212359 208861 333992 340014 345917 340363 219228 216124 265639 271003 306721 309620 4405368 4735493 6593716 6312065 1055539 1102105 299086 264190 278423 278470 308191 300953 301250 302898 215440 216270 733721 666203 1499192 1454977 456011 452108 662468 668424 822509 802506 858420 863310 901256 910551 877773 979539 2021836 2122668 1294772 1097596 726507 715838 857171 854637 899873 913240 933627 943817 1045253 1051679 5154643 5306943 40.65 71.8 1
14:53:51 2024-01-25 659369 649556 211724 208691 333996 340672 343001 342983 217672 216831 265604 269766 307400 311670 4411479 4738662 6555873 6354611 1061497 1106039 300619 264155 279513 278047 308261 302019 299461 303111 216047 214897 697446 660588 1506867 1466263 458762 450827 662432 667016 824479 806454 858420 859503 899864 915847 879497 975950 2016098 2131818 1270289 1107013 729912 714276 857819 856407 902094 911195 933627 946205 1051214 1047117 5118863 5292010 40.65 71.8 1
14:53:52 2024-01-25 659288 649341 212958 207885 333761 341740 343001 341946 218887 216344 265568 272698 306942 310615 4417778 4797832 6565518 6354611 1074675 1103615 298146 265373 276913 281131 308332 301166 300828 303146 215440 215600 711857 657955 1497004 1457043 454749 453486 664350 666069 824331 808243 858420 857236 901182 919529 880711 968795 2012564 2119044 1283472 1115558 729938 710229 857208 862422 902548 906673 932960 949425 1046739 1042537 5086661 5291897 40.65 71.9 1
14:53:53 2024-01-25 653277 649551 212695 207881 333996 338584 344452 342464 218208 217017 265161 271038 307369 312149 4405255 4741907 6518891 6368525 1069225 1100418 297694 264719 277800 278679 306366 300570 299461 302650 216047 214932 710301 658703 1500984 1457043 456806 454842 660557 666069 830268 807099 850867 858332 904723 920423 873095 970213 2011614 2109242 1277822 1114800 724711 710229 864398 860173 894531 907958 938350 949198 1040885 1044442 5056975 5283984 40.65 71.8 1
14:53:54 2024-01-25 654243 649556 213055 208260 334028 340432 344942 340914 219417 215005 265604 271641 305761 311052 4405255 4661667 6528216 6349491 1050792 1100418 299611 263346 278655 278505 306366 301800 299391 301658 215137 214966 720922 667631 1505833 1443721 458109 455485 660557 668971 830268 802506 852546 864571 905400 910587 873095 979952 2023361 2116270 1283472 1107013 724194 715197 862793 853423 891872 910506 936825 940826 1041915 1048158 5135832 5291818 40.65 71.9 1
14:53:55 2024-01-25 655167 649556 212695 208324 332985 340672 345429 339849 219417 216518 265568 270814 306721 311009 4402196 4728948 6598256 6335867 1053019 1101744 301366 264155 278423 278470 308010 301166 301729 302225 215440 215935 735259 667155 1499681 1457043 457531 450899 663879 669445 822798 804217 859644 864534 898910 910551 883737 979914 2024805 2120988 1276620 1102309 729938 715197 855380 852773 902713 910578 927533 943628 1055000 1048671 5159965 5291935 40.65 71.9 1
14:53:56 2024-01-25 657081 649556 211728 208491 333490 340432 343001 340878 218277 217320 264754 271038 307185 309366 4405193 4756984 6574843 6349767 1063165 1102051 297209 264155 278691 277625 310314 301166 301175 303111 215440 214932 711751 658703 1513055 1466263 457457 450791 662468 666069 822858 807099 858420 857844 899224 916805 881152 974744 2014727 2123801 1284649 1107013 726785 710229 855474 857807 902162 901637 931628 947290 1050018 1046669 5099912 5293629 40.55 71.9 1
14:53:57 2024-01-25 656609 649556 212879 208350 334145 338655 344943 342983 218242 217017 265604 271451 306721 312149 4408335 4747211 6499140 6380414 1069549 1102051 299523 264966 277800 278470 307795 302264 300822 303182 215440 214932 701639 658233 1514228 1456009 456156 453486 659622 665596 830268 808243 848417 857844 908916 920892 874475 970101 2013293 2111525 1298255 1114800 724711 710266 862184 857807 891240 906592 936768 947364 1040397 1040374 5053366 5291818 40.55 71.9 1
14:53:58 2024-01-25 654243 648187 212875 207816 334028 339918 344942 340878 219228 215005 265604 271451 307075 312666 4405368 4661442 6528216 6343811 1052387 1098787 299576 263873 277836 278276 306331 299903 299426 302225 215440 216015 722415 667631 1496887 1443721 455366 455485 660557 668934 829090 802506 852584 865709 908343 915116 875795 977891 2019752 2111525 1283472 1109386 723677 715380 861331 851566 894885 910470 936103 940822 1039336 1047414 5133869 5276440 40.65 71.9 1
14:53:59 2024-01-25 654238 650481 212393 208908 332985 340157 345673 339575 218887 216159 265604 271038 306756 310314 4405193 4715967 6584169 6349767 1050847 1102833 299983 264190 277569 276818 309197 301592 299181 303536 215137 215600 730826 663430 1521169 1454977 457457 450755 660557 667479 825535 802359 859203 865190 902390 914542 878762 978590 2024052 2126972 1298539 1096027 724759 713320 857171 852810 897134 909865 932219 942092 1045327 1048708 5155755 5295594 40.65 71.9 1
14:54:00 2024-01-25 658910 649551 211728 208175 333996 340157 343001 342983 217565 216309 265604 269766 307185 311229 4405193 4748931 6556193 6340714 1060406 1100418 300831 263346 278691 278178 308226 301805 299496 301308 216047 214932 707401 665253 1502266 1460149 457457 450899 663882 668971 823308 805585 860646 862732 897088 915837 883220 975762 2014727 2128697 1289122 1100536 726824 715838 853016 851566 901434 910542 930299 941534 1047787 1048708 5158702 5299561 40.65 71.9 1
14:54:01 2024-01-25 654642 648638 211724 208500 333996 340193 343001 340878 218242 217355 264789 270247 307400 310314 4411479 4763093 6565518 6343811 1060443 1103651 299559 264155 279084 277625 308936 301166 301138 302933 215440 214599 701674 660588 1516250 1466263 457412 450827 663298 667378 825726 809378 858309 860247 899975 918903 881300 974296 2012564 2128697 1294041 1107013 726785 710620 855474 857807 902437 909375 930324 947781 1048530 1048671 5107615 5304966 40.55 71.9 1
14:54:02 2024-01-25 658081 649097 213425 207820 333996 341499 342735 341910 218582 216344 265382 271227 305761 311560 4411682 4752063 6490915 6350080 1071486 1100454 298389 264225 277800 278540 306721 301166 302028 301731 216047 215600 701103 660588 1501896 1457043 456806 455910 664314 667927 827842 806916 855782 860284 905038 919664 876160 970213 2008278 2105785 1279706 1118571 727860 711123 857904 858295 899984 908055 934344 949172 1045452 1039555 5047702 5288262 40.65 71.9 1
14:54:03 2024-01-25 651357 650671 212844 207811 334028 340396 345673 338789 219570 216275 265533 272246 309296 313182 4408399 4704031 6518891 6349767 1056813 1100725 301366 264155 277533 278929 306331 300838 299461 302021 215440 216409 722415 666203 1510095 1445734 456806 455942 662625 669867 830194 804751 853951 863241 906593 917135 874918 975950 2016871 2101466 1304012 1110043 722644 711159 862519 855304 894775 910661 937013 943591 1034488 1047123 5118575 5287882 40.55 71.9 1
14:54:04 2024-01-25 650357 649556 211296 208873 334033 339333 345917 340842 218852 216309 265568 270212 308081 310277 4405482 4728957 6602895 6338888 1057263 1100418 299001 264155 278191 277625 309161 301166 301138 303111 215101 216236 719616 664381 1511612 1459212 459431 453393 662432 669867 824553 802469 858694 865190 901277 913895 881337 976605 2025973 2120988 1280318 1097588 725791 714654 854868 851529 900758 910470 928784 940789 1045452 1048635 5164049 5288078 40.55 71.9 1
14:54:05 2024-01-25 655206 648633 212008 208461 333960 340636 344942 340878 218700 216948 265125 271416 307365 310277 4408399 4798531 6574905 6349446 1068147 1102796 296759 265373 277764 277590 308261 301702 301815 302650 215440 215565 722415 658662 1543464 1467518 456156 452034 664314 664069 824553 808060 858271 857660 898836 921074 881337 971226 2012564 2114002 1283472 1106886 726507 709762 854868 859636 900758 901601 928890 945980 1046591 1046781 5088804 5299374 40.55 71.9 1
14:54:06 2024-01-25 655172 650211 212353 207169 334028 340121 342965 342706 218173 216344 265347 270968 306686 311524 4408399 4742803 6490915 6348536 1076255 1100418 299451 264155 277764 278276 306296 302422 301248 301731 216047 214759 708851 659608 1497246 1460220 457131 455331 661456 666978 830157 808803 852076 857844 905363 920423 875446 971996 2006815 2104257 1286740 1114005 725791 710266 860381 857807 895685 901601 935677 945943 1042289 1040632 5051182 5289995 40.55 71.9 1
14:54:07 2024-01-25 651123 649561 212655 207820 333996 339608 344942 339550 219381 216090 265125 271606 306223 312112 4386423 4681494 6527575 6337438 1052293 1100725 300416 263680 277800 278588 306331 303669 299426 303111 215189 216028 722415 668691 1511420 1452971 459417 454660 659942 671777 830194 802506 850867 864534 904083 915728 875795 978033 2018964 2116774 1285356 1103668 723677 714837 862217 850288 890609 910506 938314 940789 1040885 1045602 5111508 5286222 40.55 71.9 1
14:54:08 2024-01-25 656573 649551 212362 208500 332949 340121 345429 339813 219228 216309 265568 271038 306686 310631 4405255 4727468 6588687 6340389 1054104 1100381 300968 264155 278332 278241 310314 300917 300756 302897 215153 216514 735259 666288 1509209 1456072 457457 452961 662587 670821 823382 802506 858420 863922 901351 910479 883443 976642 2023361 2123902 1278469 1096807 725791 713284 855952 852169 898809 910506 930250 942167 1044016 1050508 5154643 5295594 40.65 71.8 1
14:54:09 2024-01-25 657040 649097 211697 208821 333667 340157 344942 340914 218735 217320 265347 270247 307400 310753 4399066 4784475 6579566 6339204 1066359 1100418 295897 264190 278191 277625 309382 301800 302132 302613 215492 215796 722415 658189 1504995 1469519 457205 454001 664314 664180 823382 808243 858420 857499 898836 921074 881337 970213 2016862 2114979 1305931 1106886 725791 710044 855474 857807 905821 908018 927533 947053 1048530 1045602 5096080 5307305 40.65 71.9 1
14:54:10 2024-01-25 657969 648050 212353 207462 334033 340672 342965 341910 218208 216309 267061 271003 306223 311560 4402114 4748824 6495458 6349767 1066095 1100725 297694 264155 277764 281398 308529 302191 300967 302209 215975 214828 716271 660588 1500727 1459182 456657 455983 662432 666542 827915 807042 854894 857844 904394 919773 874991 972225 2008278 2107178 1288659 1110043 725747 710266 861604 857807 891240 901565 937405 947726 1042289 1041800 5041776 5280616 40.65 71.9 1
14:54:11 2024-01-25 653311 649556 212695 207816 333996 340121 344942 338824 219228 216054 265347 271831 305761 312149 4402114 4684554 6518847 6348852 1056058 1099602 299576 263908 277478 279815 309219 300655 301248 302507 215296 215796 720922 667245 1510157 1448859 457457 455485 660557 669445 830440 802161 852734 863922 905400 913103 873714 976642 2016862 2108774 1283472 1106938 722644 714874 861604 852211 893506 914907 935401 940826 1039336 1045602 5133756 5282453 40.65 71.9 1
14:54:12 2024-01-25 654951 650476 211733 207846 331942 340157 344942 338824 219228 215974 265382 270625 306686 310314 4402114 4725814 6598256 6331010 1050661 1100834 299294 263908 277549 279815 307619 300807 301144 302083 215296 216097 725711 666288 1500165 1457043 456047 450863 664350 671299 823382 801937 859644 863310 899901 910551 880336 976642 2018964 2122631 1283322 1100717 726824 714294 853016 852169 903079 911949 927496 940789 1047044 1050583 5155679 5293933 40.65 71.9 1
14:54:13 2024-01-25 655172 649097 211697 208496 332621 340157 344651 341394 218242 217355 265125 270212 307400 310277 4402114 4789506 6579566 6349767 1066246 1102925 299420 265125 278048 279618 308120 301056 299320 302507 215296 215462 720922 658703 1504517 1466263 456806 452108 662321 665796 823382 808243 858420 857771 899901 919773 881337 970176 2012564 2119484 1283472 1106099 725791 710266 855474 857535 900758 908091 929551 947818 1047372 1045602 5105499 5299374 40.55 71.9 1
14:54:14 2024-01-25 657969 649556 212993 207173 333996 341439 342965 341946 218242 216309 265533 271003 306188 311560 4405482 4747874 6500169 6346925 1066057 1103747 300152 264825 277621 279214 308565 300728 300616 304531 215975 216364 713328 660588 1496399 1457043 458109 454514 663372 667016 826743 807026 855171 857844 907118 919773 876270 970251 2009705 2103414 1275939 1116185 727860 710118 857632 857807 897319 906774 933014 947726 1043936 1039083 5060588 5289718 40.65 71.9 1
14:54:15 2024-01-25 649177 647721 212353 207816 333725 338619 346406 338824 218735 216646 264719 272403 306686 311891 4399066 4715297 6537524 6356412 1062933 1103074 300952 264825 276806 278401 309438 301482 299285 303731 214763 216270 727566 662415 1510693 1450922 456230 453450 658689 666069 828078 805277 850904 860284 904687 917826 873714 973020 2015154 2093328 1272923 1109253 721614 710266 862217 856591 892240 908733 938163 946317 1036321 1042537 5083672 5292123 40.65 71.9 1
14:54:16 2024-01-25 652411 650476 211814 207885 334033 338584 344942 340878 218242 216275 265161 269355 307615 311450 4399021 4685635 6556193 6361340 1050792 1103858 298457 264084 279333 279421 309438 301154 300713 302862 215288 215565 730257 664381 1521545 1453986 458097 452181 659622 668915 826743 802506 853437 862014 902465 910515 876307 979539 2020399 2117981 1285356 1099151 722368 711159 857904 852810 894775 911304 933014 942204 1039005 1051330 5130566 5289995 40.65 71.9 1
14:54:17 2024-01-25 659516 648948 211724 207820 334033 340396 342929 341946 218208 215639 265604 270143 306721 311670 4405255 4748894 6565445 6348536 1059454 1102290 300935 263943 278475 279923 309438 301763 301248 300040 216199 214966 720922 666288 1513850 1463912 458097 450863 664277 667479 822509 802361 857772 859503 898873 910623 880802 975987 2012564 2130355 1287239 1100717 727860 714837 854262 854698 902713 910661 927533 944258 1050763 1048232 5133756 5291818 40.65 71.8 1
14:54:18 2024-01-25 656422 649556 211724 208179 332715 340672 343001 341082 218208 216309 263978 272281 306721 311009 4405368 4804684 6565445 6354541 1072608 1102253 299378 265196 276734 277625 308261 300740 301138 301482 215528 214966 720922 656774 1510450 1457043 456156 454509 664350 664180 823382 808816 858420 856628 899975 919601 880086 968069 2012564 2108956 1305931 1110043 727860 709762 855474 857807 901397 901637 929506 948038 1047750 1042580 5079399 5291818 40.65 71.9 1
14:54:19 2024-01-25 654868 649551 212357 208470 334033 340653 343001 342428 217834 216646 265125 270814 306686 312947 4395841 4742057 6517926 6367288 1066246 1102999 297766 264931 277639 278165 307509 302881 300926 302897 215440 214932 708851 657763 1511338 1456072 456156 453450 658826 664180 830268 807099 851519 857844 907807 919773 871168 970251 2012564 2098460 1279706 1112150 722644 710266 862793 857807 889348 901637 936805 945943 1039139 1042183 5051182 5286222 40.55 71.9 1
14:54:20 2024-01-25 653341 650472 212357 207492 333812 339608 344942 340914 218852 216309 266385 269731 306721 311052 4399373 4655334 6556174 6329965 1050797 1102253 297694 263895 279084 277590 306366 302087 300076 302190 215288 214966 720922 664381 1534740 1452915 458837 453393 659622 668424 827329 802506 853400 865798 902095 911314 876307 979501 2020399 2117981 1285356 1099151 722129 712743 857941 852846 894775 910506 933014 942204 1042289 1048708 5137895 5284300 40.65 71.9 1
14:54:21 2024-01-25 658547 650211 211733 208244 334028 341704 342893 341430 218242 215039 265976 270178 306721 311670 4402114 4744974 6556147 6338991 1059841 1100725 302455 263346 278227 279815 309656 300993 300828 300989 215440 214966 738336 667155 1524596 1457043 458486 453450 664350 669481 821048 802506 857637 863310 894618 910551 880423 976642 2016098 2124173 1276620 1100717 726785 714331 853557 850325 901434 910470 927296 941496 1048530 1047153 5164049 5284300 40.65 71.9 1
14:54:22 2024-01-25 655167 647725 211326 208175 332985 340157 343001 340878 218242 217285 264719 270212 307185 310277 4408685 4788667 6574923 6349446 1063467 1100725 295897 264719 278136 276891 308191 300953 299426 302154 215189 215692 722415 658233 1506702 1466263 456156 452181 662468 664180 822798 808545 858420 857236 898873 919773 880802 969485 2012564 2113444 1281589 1106886 725791 710266 854262 857807 899762 906774 927570 947781 1047008 1044864 5098210 5295594 40.65 71.8 1
14:54:23 2024-01-25 658483 647716 212690 206559 333996 340672 342965 340914 218208 216309 265125 270178 305761 311306 4425142 4737452 6480679 6348536 1068024 1100725 299233 264825 277533 277625 306721 301550 301045 302908 215895 214897 708851 659645 1499153 1457043 459202 454842 660557 666069 829996 807099 850263 857844 902806 919773 872403 970251 2009705 2105785 1286021 1112977 725791 709079 860381 857807 894503 906737 935677 945980 1041685 1040632 5047576 5291818 40.65 71.8 1
14:54:24 2024-01-25 651393 649097 211724 207531 333996 339643 345649 338789 219570 216275 264754 271866 305761 311929 4398801 4681418 6527694 6349767 1056152 1103074 299540 264119 276949 278505 307275 302447 299426 302225 215440 214966 722415 666203 1500683 1443721 455831 455485 660557 666970 829090 802506 852150 860794 903875 915811 873714 973793 2016061 2099567 1283472 1108463 722644 711159 859770 855341 894775 909375 937013 944931 1039336 1042617 5105499 5280616 40.55 71.9 1
14:54:25 2024-01-25 649442 649556 211035 207846 334028 338584 345429 340363 218242 216309 265161 269710 310159 310937 4392789 4693746 6565518 6346925 1049284 1100725 297729 264719 279084 278920 309438 300911 298519 303146 214799 215001 719429 662481 1524182 1452915 458109 454820 658689 665520 826743 802506 853400 861322 902465 910515 876307 978070 2017562 2119484 1287239 1097588 722644 711232 857632 852810 894590 911949 933014 942205 1042363 1050935 5126163 5285945 40.65 71.8 1
14:54:26 2024-01-25 658547 649561 211733 208257 333490 340600 341892 341946 218242 215789 266172 269934 307154 311414 4402195 4738347 6556193 6347035 1060369 1102015 300138 263715 278511 276818 307295 300413 299426 302190 215440 214564 703068 660588 1504494 1466263 457480 450791 662432 667016 822509 804744 857618 860284 900184 915884 880086 973020 2012290 2130308 1286740 1103705 727860 714368 854262 854092 901434 910661 928822 944258 1049682 1047894 5114918 5297739 40.55 71.8 1
14:54:27 2024-01-25 658588 647716 211768 208320 332481 340157 343001 340363 218455 216774 266909 272416 306581 311083 4399227 4793845 6546867 6340389 1072608 1101744 299414 264931 276029 277625 307725 299034 300567 301272 215288 214966 720922 655888 1508519 1457043 454860 450899 663879 664180 822509 810001 857809 855414 900184 918845 878836 967380 2006852 2108774 1304012 1111766 727860 709762 856688 857807 897319 901637 931649 948038 1042459 1041063 5066374 5288342 40.65 71.8 1
14:54:28 2024-01-25 649023 647258 211777 207816 332693 338619 346297 339563 218785 217111 267171 271311 306332 311561 4395930 4715287 6517889 6348536 1060290 1097530 300831 264119 276913 278276 306331 300413 300822 302225 215288 215600 720922 664305 1512559 1442694 454860 454361 660089 665556 828078 802506 850867 859503 902769 915811 873480 973020 2012564 2095636 1288165 1108463 721614 710155 857941 854734 895685 908733 935677 944931 1029997 1044552 5098210 5261671 40.65 71.8 1
14:54:29 2024-01-25 648487 650215 211322 207667 334028 340653 344688 340076 218608 216240 265240 268807 307510 311597 4401937 4676375 6546867 6348536 1049945 1098824 299523 263750 278691 279280 306402 301373 300397 302685 215137 214966 719429 664101 1521458 1452915 457773 450755 658223 668934 825572 801937 852756 862051 902465 910670 875649 978107 2016098 2114979 1285356 1097588 721614 712743 857904 854129 894775 910470 933014 939488 1041550 1048671 5130566 5282453 40.55 71.8 1
14:54:30 2024-01-25 656417 649556 211693 208261 333708 341452 342605 340627 218748 215870 266278 270038 308570 311524 4395883 4729390 6537542 6326495 1053769 1099944 299296 263653 277764 277625 306830 301166 300828 300815 215440 215679 717936 666203 1489627 1454977 456047 450863 663879 668461 821048 801369 858420 862658 898697 910515 879685 975947 2015433 2121135 1291006 1099934 727860 714874 852745 851566 902548 909188 926178 940860 1048530 1047153 5155944 5276478 40.65 71.8 1
14:54:31 2024-01-25 656609 647724 212587 209303 332463 341452 342821 340770 218068 216205 265240 272262 305621 311561 4405482 4763057 6490737 6349767 1064497 1099944 300138 264119 277338 278012 306829 301805 299146 302442 215743 214897 714799 658703 1486445 1457043 456119 455807 661493 666069 827915 806989 850830 857236 903750 919773 873022 968758 2007295 2111399 1290579 1116185 726824 710266 857904 857807 894775 901565 934257 947781 1042289 1039519 5047702 5269112 40.65 71.9 1
14:54:32 2024-01-25 653712 650990 212515 208038 333744 339465 344796 340423 218525 214867 265426 270828 306511 311635 4389642 4656187 6518847 6330078 1050754 1100725 299470 263311 277764 278012 306541 301805 301175 301836 215253 214897 721109 667155 1516712 1445734 456047 455485 659622 668424 829090 800042 851519 864534 905113 911958 872403 979501 2019920 2111768 1307850 1102287 722644 715343 857904 851001 894885 913307 935677 938004 1040811 1047117 5137540 5284447 40.65 71.9 1
14:54:33 2024-01-25 659536 650293 212070 208181 331798 341284 342821 338682 218856 215801 265426 270793 306616 311193 4389642 4723203 6574923 6321269 1054550 1100725 298598 263680 277338 277690 306331 299747 300336 301272 215101 215600 732182 666203 1533600 1454977 457131 452108 662432 667479 823458 801369 858420 862014 897199 910479 881064 976642 2020399 2120988 1282167 1099151 726824 713284 853557 852211 899799 911949 928972 940789 1048302 1047117 5140949 5293933 40.65 71.9 1
14:54:34 2024-01-25 656497 648836 211556 208357 332535 339978 342749 340699 218678 216809 266452 270744 306906 309766 4405709 4785024 6570220 6331010 1068147 1100725 297694 264190 277302 279510 307975 299456 299391 302154 215101 214932 720922 656548 1498192 1463263 454860 450719 662468 665766 821048 807062 858420 855341 898200 919773 880711 967343 2009184 2111768 1305931 1106886 726824 709259 853016 860247 900758 901565 927533 945943 1045068 1042146 5069993 5293933 40.65 71.8 1
14:54:35 2024-01-25 655024 649483 212211 207642 333848 339465 342749 341731 217998 216275 265125 270212 308533 311052 4386385 4722059 6500240 6349767 1064497 1099944 296759 263715 276949 277819 306331 300911 297580 301942 215440 216364 710301 658233 1492718 1457043 456119 450863 659819 664180 829679 807026 851519 857236 904723 919773 871095 968758 2007569 2098623 1290579 1110043 723677 709259 861331 857807 893506 901565 937013 947688 1040811 1042537 5040311 5282578 40.65 71.8 1
14:54:36 2024-01-25 653341 650440 211583 209003 333888 339429 342821 340566 218173 215939 265604 269697 306441 312592 4392749 4661667 6537542 6329838 1047798 1097604 298339 263346 278655 277043 306331 301592 300076 302898 215101 214932 719429 664381 1516074 1453945 458109 450755 658652 667405 825499 802506 852546 861977 902539 911958 874954 978070 2017257 2113444 1307850 1098369 721614 711159 857904 852810 896793 911949 933590 939451 1041550 1048671 5149531 5276567 40.55 71.8 1
14:54:37 2024-01-25 660371 649451 212195 207681 333780 339942 342338 341910 217869 216124 265533 269899 306686 310936 4392749 4744288 6551530 6331010 1057319 1101978 300267 263311 277800 276783 306366 301166 301936 300358 215440 214713 714799 663430 1511177 1464184 457376 452108 663408 667964 823382 802506 855905 860284 899262 910623 878836 977344 2012564 2127188 1302093 1100717 727860 712743 853557 852810 900758 909890 926141 942204 1048117 1045310 5120547 5282578 40.65 71.9 1
14:54:38 2024-01-25 658905 649145 211548 208146 331906 340085 342929 340363 218208 216101 266683 271831 306153 310277 4395895 4785024 6546849 6331010 1072329 1098787 297802 264155 275606 277842 307295 300025 299461 300672 215101 214932 719429 656824 1499218 1456771 454860 453450 663879 664180 823382 807026 855942 855377 900184 921074 880086 966655 2008998 2108774 1302093 1111049 726824 708253 854262 857807 898136 901492 929551 949046 1047409 1041112 5070416 5282578 40.65 71.8 1
14:54:39 2024-01-25 652132 647543 211552 207781 333960 337563 344942 340244 218420 216844 263943 270968 306437 311120 4395883 4720578 6528216 6341570 1059908 1097604 296724 264155 276877 277590 307035 301166 297580 303146 214577 214932 722415 656824 1526273 1450909 454749 453450 657721 664180 829090 804670 851519 857844 905363 918399 871131 972327 2012564 2099466 1287239 1110043 721614 709259 862217 857199 891571 901601 936768 949198 1037642 1045183 5072306 5282663 40.55 71.9 1
14:54:40 2024-01-25 663173 649551 211627 207518 333996 338584 342713 340184 218173 216090 265533 268502 306188 312077 4412474 4668658 6556193 6344000 1044999 1097604 299487 264084 278423 282027 306795 300413 300240 302650 214799 214966 708363 660588 1498929 1454004 459857 450647 658689 667964 825499 802506 853400 859503 902733 910479 876234 976642 2018964 2117981 1287239 1096807 722644 711196 856688 851566 894775 910419 934295 943591 1041994 1051624 5136911 5282578 40.55 71.9 1
14:54:41 2024-01-25 658905 649101 211326 207785 332311 340385 341569 341839 218138 215005 265533 269355 308182 311229 4389617 4743012 6541538 6331010 1056531 1100381 297694 263613 278191 276883 307295 300485 299181 301731 215440 214232 697446 659645 1502267 1466263 457376 450791 661493 666069 820729 804670 857162 859556 898873 915811 880086 973020 2011796 2107948 1305931 1103742 725791 710266 853991 857807 898809 909890 930850 947682 1044920 1045457 5089614 5289718 40.65 71.8 1
14:54:42 2024-01-25 657965 647721 212659 209012 333617 340600 342338 340878 218173 216124 267098 270073 305513 310580 4386611 4722182 6481492 6343609 1064534 1100725 297401 264155 276913 277590 306366 302019 297580 302190 215101 214713 707401 656824 1491068 1454977 456119 453450 658652 664180 829679 807026 850912 856628 904723 919123 871131 969448 2009432 2102548 1302093 1110043 722644 709259 861604 857807 894410 906325 938835 947631 1035881 1042427 5040387 5276850 40.65 71.8 1
14:54:43 2024-01-25 651446 648642 212295 207284 333996 338512 343001 339813 218173 216205 265347 268502 307014 311670 4383383 4668346 6556013 6321044 1044816 1100050 297659 263935 276913 276748 308226 300704 298275 302862 214763 214932 728742 662481 1499160 1452915 456806 450402 659622 665483 823091 801937 853437 861367 899827 910479 876344 977691 2018964 2117981 1294772 1096027 725274 711159 854262 853311 896239 913122 931628 942318 1042363 1049949 5144270 5276850 40.55 71.8 1
14:54:44 2024-01-25 656998 650569 210750 207781 332710 338619 342965 340842 217391 216831 264940 269355 306437 309803 4386611 4770946 6556193 6331010 1060171 1099565 297694 264155 277764 276556 307080 299456 298519 301237 214763 214232 696036 658233 1496346 1466263 456047 450402 661493 664180 821048 805614 857162 857844 897564 917178 879546 970176 2009705 2120988 1300174 1103742 724194 710266 855952 857073 899836 906592 930299 944819 1046739 1045036 5088804 5276884 40.65 71.8 1
14:54:45 2024-01-25 660565 649556 211653 206524 333996 339643 342363 340459 218021 215974 263978 270178 304874 312776 4392749 4723203 6472264 6340389 1068024 1100725 296759 263935 276913 277299 308261 302019 298032 301272 215137 214713 710301 656824 1496171 1456009 455831 453467 659622 664180 828819 806454 850912 856628 902733 919087 871131 968795 2003291 2099567 1262050 1110043 725229 710081 862108 858295 890228 906673 935602 947556 1040627 1043395 5041776 5284451 40.65 71.9 1
14:54:46 2024-01-25 652876 647730 212695 206559 333672 339226 342735 339813 217834 214787 265161 270178 307014 312112 4389642 4655021 6509290 6312027 1049219 1097604 298598 262908 277338 277625 306829 301166 300288 301871 215101 214897 717936 666203 1486044 1443684 459529 454842 659622 668424 829090 800196 851519 862051 903838 910479 871168 973830 2012564 2108774 1305931 1107013 724194 716348 862108 852211 893396 911949 937606 940935 1039152 1042580 5122424 5271237 40.55 71.8 1
14:54:47 2024-01-25 654243 650041 211653 208001 331439 338655 344942 338789 218887 215639 263978 270178 308860 310058 4386511 4719086 6584169 6321631 1047639 1097604 297694 263873 276913 277432 310204 299638 299426 301942 214089 216015 733721 664305 1503034 1452915 456806 451467 660089 667964 823382 801369 855296 861322 899975 910515 878212 973830 2016871 2114491 1269225 1097634 726266 714313 855715 853423 899984 911195 931628 942257 1042289 1048635 5131668 5268910 40.55 71.8 1
14:54:48 2024-01-25 655094 650440 211689 207970 332985 338655 342965 341634 217192 216159 264754 268571 306258 310277 4386489 4747934 6537542 6331010 1059615 1097604 297802 263311 277836 276883 306366 300740 298972 301024 215253 214232 698855 660116 1528952 1466263 458762 450755 660557 666069 821048 802397 857618 857844 897564 910659 878836 973020 2009705 2128953 1280983 1104571 725747 710229 853520 855157 899873 907316 930172 944931 1042068 1045640 5086661 5276850 40.65 71.9 1
14:54:49 2024-01-25 659974 647712 212070 206563 333996 339608 342374 341670 217530 216159 263978 269989 305761 313219 4380081 4715297 6490915 6340389 1064534 1097604 296759 263970 276718 277616 308420 301805 300076 301731 215137 214266 710301 656824 1502789 1454023 455433 453130 658689 664180 829090 805884 849095 856628 904083 918474 873529 969210 2005364 2104949 1294417 1110043 722644 709185 861567 857015 893138 906473 937013 947818 1039299 1038863 5033239 5282715 40.65 71.8 1
14:54:50 2024-01-25 651320 649291 211724 206559 333992 338584 342965 338860 217707 214971 265568 269766 304874 312702 4386511 4641176 6509566 6330416 1049294 1097604 299523 262506 277836 277590 306829 301567 299973 301308 214577 214897 736798 666203 1520334 1445770 457376 454842 658689 668461 827915 799629 850912 863310 902769 911314 872824 977741 2016871 2110701 1281589 1103859 722644 713101 860344 850927 893340 911949 936345 938078 1038918 1044888 5118833 5273087 40.65 71.9 1
14:54:51 2024-01-25 656296 649561 211662 207173 331672 340193 343001 339550 218887 215005 264754 269954 305761 310058 4373827 4711921 6546849 6309422 1050735 1100725 300831 263715 277338 277204 306366 300740 300336 301801 215137 214897 742568 665811 1509849 1457043 457457 454820 664350 668461 821048 802506 858420 861404 894655 910659 882480 975612 2016871 2127019 1298539 1100717 727860 714313 854735 854056 899799 909375 927647 943628 1051288 1047894 5108533 5280616 40.55 71.9 1
14:54:52 2024-01-25 656654 647258 211693 207855 331977 340157 342929 339849 218055 215974 263943 271676 305761 310740 4383383 4780958 6528216 6349211 1069668 1097604 297946 264190 276363 276783 307295 299819 299426 301237 215101 214897 720922 655888 1502835 1457043 454537 452108 662625 664180 821048 807062 855942 855377 900823 920892 880802 969072 2008961 2110349 1279706 1110005 726785 708143 853961 857807 898809 901565 930963 945943 1044795 1040632 5060588 5276850 40.55 71.9 1
14:54:53 2024-01-25 651446 647721 211733 207667 333704 337054 344942 340363 217869 216309 263943 270178 305761 311229 4380119 4688379 6518891 6349633 1059152 1097604 295897 264705 276065 277616 306366 300740 297615 302650 214054 214932 719429 658233 1513318 1447823 454389 450539 656791 664180 827329 802361 850263 860284 904889 919087 875758 971484 2014727 2094494 1272923 1109386 721614 710266 857904 852883 890646 909890 935011 944931 1033317 1042537 5088804 5267478 40.65 71.8 1
14:54:55 2024-01-25 648982 649295 211027 207634 334033 338037 343001 339575 218208 215673 264754 268502 306686 310789 4386511 4679700 6537542 6331010 1046521 1097604 297244 263715 278191 281761 306331 301275 297580 302955 214799 214932 719429 662481 1514241 1451940 457827 452108 658223 667490 825535 802506 853126 862658 902279 911812 874881 977501 2018260 2117773 1285356 1097634 721471 710657 856688 851566 893138 910661 932739 940826 1039152 1050397 5121187 5273087 40.65 71.9 1
14:54:56 2024-01-25 656386 647393 211326 207811 332985 339643 341340 340914 218208 215005 265196 268946 306472 310350 4373827 4730346 6528216 6302991 1058923 1099944 298598 262908 277800 276783 306331 299492 300288 302124 215440 214897 722415 664381 1502302 1462874 457480 450827 663879 665520 823128 802359 857618 861359 901256 916486 879434 974333 2014727 2132303 1284821 1105276 727860 713247 854735 854600 900721 909375 924826 943628 1050018 1044090 5088804 5273087 40.65 71.9 1
14:54:57 2024-01-25 657548 647721 211689 207807 331977 339643 342929 340099 218021 215939 263943 271451 304839 310277 4389642 4756947 6528185 6321984 1069225 1099944 296829 264155 275606 277625 307259 300031 299426 301237 215137 214932 725961 657717 1489870 1456009 454066 453450 663408 664180 824516 808765 858845 856481 899076 920805 876197 968493 2005402 2107948 1279706 1109782 727342 708033 854868 858295 899984 901529 931628 945980 1044712 1042267 5053692 5267478 40.65 71.9 1
14:54:58 2024-01-25 649171 647721 211505 207160 332981 339689 344942 337768 218242 215974 263943 270814 304874 311621 4386611 4698563 6500240 6307488 1060283 1097604 299559 263715 275851 278012 306654 300061 300288 301272 214648 215600 724489 662415 1503902 1445770 454860 453393 658826 666867 828078 805249 853951 860247 906320 915702 876419 972870 2012564 2093351 1282167 1106886 721614 709762 860880 855341 892240 906629 936103 944258 1034548 1042146 5088804 5265573 40.55 71.9 1
14:54:59 2024-01-25 648941 649101 211022 207208 333996 338073 343001 339813 218208 215974 265533 269043 306223 311229 4373827 4661667 6551525 6331349 1041703 1097604 297802 263346 278459 281959 306402 301166 297615 302190 214214 214897 719429 660588 1497013 1452915 457457 450561 658826 667890 827489 802469 853951 862119 901674 913249 874844 978590 2016098 2114979 1287239 1096851 722129 713284 856688 851566 894443 911304 933014 940864 1039405 1047498 5130530 5276850 40.65 71.8 1
14:55:00 2024-01-25 659521 647716 211415 207636 333490 339643 342651 341946 217869 215673 265382 269133 306258 310314 4386511 4735995 6528216 6321984 1057150 1100418 297694 263127 277836 276818 306331 300425 300288 300358 215440 214266 714799 662481 1500110 1464184 458762 452924 664277 667378 823967 804788 855794 861470 898690 917135 878725 975837 2009705 2129851 1280348 1103073 726550 709115 854262 855193 898809 908091 927570 944931 1046739 1045183 5088804 5292798 40.65 71.9 1
14:55:01 2024-01-25 657969 647456 212388 206563 332751 340432 342651 340842 217894 216124 263978 270178 304839 312738 4380119 4715297 6472264 6335867 1066132 1099944 296794 264155 276718 277742 306117 300554 297580 301272 215137 214564 710301 656824 1495217 1455059 456806 453160 658863 664106 829054 807079 850800 856444 906593 919773 870861 967380 2001124 2103230 1292498 1110043 722644 706993 861567 857807 891868 901565 934073 947818 1039410 1039592 5025189 5246607 40.55 71.8 1
14:55:02 2024-01-25 652816 649291 212362 207164 332976 338619 342965 339610 218242 214787 264754 270178 305971 311928 4377137 4639598 6500240 6321984 1049481 1097604 300407 262506 277374 279546 305407 299916 297615 301272 214799 214897 730257 666878 1482152 1445734 457457 454684 659512 669681 827805 800086 851444 863960 902733 910515 870551 973793 2016871 2108774 1305931 1105313 724711 711232 857941 852206 892240 909375 935677 940864 1032988 1036716 5098210 5263722 40.65 71.8 1
14:55:03 2024-01-25 649474 647721 211022 208500 332751 338392 344942 338824 218242 215639 264014 269766 306472 308420 4386611 4712035 6574843 6293896 1050792 1100725 297694 263276 276877 277362 307725 299287 300713 300882 214054 215993 733721 666288 1491745 1459212 457438 450683 663571 669867 820974 800049 858197 862732 897528 911958 880711 977741 2018297 2116479 1269225 1100680 726824 713247 853284 851001 900758 911304 928309 939414 1052000 1045602 5145237 5261596 40.65 71.8 1
14:55:04 2024-01-25 656141 647716 211662 207968 331672 339333 342893 340327 218208 215939 263908 271383 306188 309766 4406159 4770546 6546849 6321355 1069631 1100725 296536 264155 276029 277590 307295 300425 299355 301272 214477 216629 730257 658170 1507394 1459182 454600 453393 664314 663995 824553 809378 858155 854698 898873 921697 879975 967269 2005868 2104426 1279706 1110043 726824 708253 853053 857807 898809 901529 928784 945906 1042031 1042330 5058404 5267478 40.65 71.9 1
14:55:05 2024-01-25 651483 647725 211622 207457 333915 337019 344942 340291 218173 216774 263908 270178 305513 310277 4373790 4701699 6518793 6311990 1059077 1097332 295862 264119 276683 277625 306721 300243 299166 304378 213804 215843 742375 659645 1510053 1450922 454600 453909 658863 666978 828078 804566 851471 859673 903489 917268 873678 973020 2011134 2093328 1287713 1106886 720586 709762 859733 855304 892350 909375 937681 944258 1032513 1041800 5086661 5246532 40.55 71.9 1
14:55:06 2024-01-25 649480 647721 210332 207453 332949 337492 342965 338789 218021 215604 264683 268502 306437 309111 4380263 4673755 6551530 6331010 1044816 1097604 299632 263680 278619 278244 308928 300874 300076 302365 214815 215392 728742 662481 1513418 1454004 457997 451960 658863 667927 825228 802506 852113 861359 903107 911958 876270 976605 2019038 2117958 1288416 1094433 722129 711159 856081 852211 897046 910017 932275 940826 1041550 1050508 5111621 5265474 40.55 71.8 1
14:55:07 2024-01-25 658252 647716 210965 207169 332715 338619 341785 340914 218138 215639 265125 268911 305726 310277 4370667 4731181 6518616 6302953 1057263 1099944 298354 262506 277729 276783 308965 300376 300070 300076 215671 214794 719213 664381 1500321 1465345 458510 450647 663879 667964 823091 802506 857618 861507 898512 910587 876307 974333 2009705 2128697 1279706 1100717 727860 711196 853016 852169 898447 909375 927647 942204 1049645 1044827 5088804 5277019 40.55 71.8 1
14:55:08 2024-01-25 657035 647721 211658 207606 330607 339608 342893 339778 218173 215005 263943 271451 305930 309001 4383383 4775160 6499418 6321631 1071767 1097604 297209 263648 275815 279815 308965 300413 302028 300884 215296 214794 722415 660588 1500367 1460220 456806 454084 663879 667016 825499 807079 853362 859556 902741 918474 876123 970213 2006061 2098623 1311647 1116185 725791 710266 857904 857807 894775 901565 933014 947688 1039005 1039378 5032371 5267201 40.55 71.8 1
14:55:09 2024-01-25 647529 647721 211514 207790 332949 338619 344942 337768 218887 215939 263908 271003 305726 311229 4389642 4689803 6500240 6311676 1056813 1097604 300831 263873 276627 279815 306721 301020 300640 303461 215109 215762 730257 666288 1510626 1445772 457457 455485 660557 668424 830440 801332 852456 862014 904022 914542 872367 973830 2012290 2105785 1281589 1106886 724194 711232 860381 851529 893506 909375 937643 942167 1037827 1044014 5105499 5261859 40.65 71.8 1
14:55:10 2024-01-25 651357 647721 211035 208320 332985 337563 344942 338753 218700 215974 264754 270178 306686 309038 4383383 4712370 6579580 6321631 1050886 1100559 300977 263873 277088 279618 308085 298961 302149 302012 214585 215762 733721 664381 1514544 1456009 456806 450827 662625 669867 821048 801790 858420 862014 898623 910515 879021 974942 2012564 2120988 1285356 1100717 727860 714331 852345 852773 899762 910536 927647 942204 1048530 1047414 5124342 5271237 40.55 71.9 1
14:55:11 2024-01-25 656569 647247 211326 207785 331668 339369 342929 339849 217894 215939 263908 271003 305726 309329 4380081 4784475 6542184 6298422 1075560 1100834 299559 263908 275077 279996 308565 299829 299285 302657 214922 214794 720922 658703 1495454 1456009 454389 455655 664350 666069 823711 804065 855058 857734 899827 919773 878563 965930 2003291 2104257 1275939 1112940 726824 709259 855474 857807 898241 901492 930287 945943 1042423 1039555 5033239 5271237 40.55 71.8 1
14:55:12 2024-01-25 647270 647227 211693 207462 332985 338073 343001 338526 218208 216124 263908 270212 305513 310973 4386511 4701847 6500240 6332554 1055585 1100834 301075 262768 277195 279960 306563 301020 300325 302871 214585 214794 728014 666203 1490003 1442694 456582 455655 660089 667442 827915 801219 851481 862014 904394 911837 871168 975910 2012564 2108774 1281589 1102287 721614 713247 857904 848588 889348 911949 933014 936671 1039410 1047117 5117120 5271237 40.65 71.8 1
14:55:13 2024-01-25 654951 649092 211697 207164 330902 339643 342893 338753 218208 214971 264754 269731 305726 309986 4380263 4704499 6556192 6313941 1053394 1097493 300479 263978 276770 279421 308565 299142 301778 300849 214763 214897 719081 665728 1488045 1455059 457131 450719 662432 667442 822871 801369 857809 861977 900184 911958 880711 975179 2016061 2117981 1238657 1099151 725791 713284 852345 851001 898809 910991 926141 939414 1045068 1045565 5145237 5271237 40.65 71.8 1
14:55:14 2024-01-25 654707 647721 210992 207785 331579 338548 342929 339849 218173 216983 263908 269766 307141 309547 4386611 4766479 6536851 6337438 1070946 1099319 297519 266720 275042 279815 309438 299813 299391 302442 215288 214897 720922 658703 1471625 1457043 454934 450791 663408 664069 821048 807062 857162 857110 898910 920423 878836 964521 2007492 2105785 1300174 1112150 727342 708253 855474 857807 897319 901492 930287 949122 1042423 1039592 5040463 5267201 40.65 71.8 1
14:55:15 2024-01-25 647548 647721 211689 207525 331942 337563 344942 338242 218021 215974 263908 271158 304839 311229 4380263 4712770 6513625 6334546 1055661 1097456 300952 263943 275922 279815 306829 300667 300288 301272 214763 214932 719429 665728 1487580 1442694 454786 454448 660520 665483 827915 802506 850830 860284 902058 910587 871168 973020 2012290 2093328 1289981 1106886 720586 710266 857904 852810 894140 906774 934257 944258 1033317 1042109 5079399 5254357 40.65 71.8 1
14:55:16 2024-01-25 649558 647716 211155 207850 332715 337291 343001 338515 218173 215604 263978 269766 305761 308347 4377139 4709910 6603266 6315609 1047381 1097456 297554 263574 276770 277466 307940 297279 300713 301942 214513 215692 736798 663430 1497850 1452988 456806 452108 660557 667442 821048 800233 857162 861404 898237 909838 880086 976642 2016098 2116479 1282167 1097588 725791 712239 852345 851001 898809 911975 926325 939451 1042068 1045638 5137895 5263722 40.65 71.8 1
14:55:17 2024-01-25 654243 648832 210992 207816 331977 338584 342929 339813 217530 216831 263978 269355 306188 309292 4386611 4757207 6556013 6329558 1065932 1099015 297059 264014 277267 281793 307009 300025 298484 302871 214994 214863 719429 656824 1509673 1466197 456156 450402 661493 664180 821048 805277 857199 855341 897564 918474 879017 967380 2006815 2110270 1304012 1105825 724759 709259 853016 857807 898136 901565 926837 943553 1045452 1042146 5069716 5273087 40.55 71.9 1
14:55:18 2024-01-25 657696 647721 211653 206459 332985 338655 341821 340291 217834 216124 263978 269355 304839 312702 4367548 4701514 6495266 6329558 1059838 1099267 295862 264119 276029 276783 308225 301275 300325 302614 213718 214897 719429 656824 1514019 1447823 454860 453716 656755 664180 827644 804217 848417 857844 902769 915043 871205 970213 2009705 2086637 1270381 1108463 720072 709259 860381 855304 890705 906737 935438 944931 1029960 1047895 5079624 5263722 40.65 71.9 1
14:55:19 2024-01-25 650983 647721 210809 207462 333996 337528 342735 338789 218208 215639 263978 268502 306223 309766 4361243 4681607 6574655 6320126 1050890 1097604 297209 263346 276100 278387 310094 299559 297580 302154 214613 214932 722602 663430 1499288 1451940 456156 450402 659622 665483 823091 801369 855296 862014 899901 909838 878212 973793 2016098 2117981 1276620 1094470 723729 711196 853053 850325 897171 911304 927533 939451 1043409 1046377 5126201 5273087 40.55 71.9 1
14:55:20 2024-01-25 654169 647671 211326 207496 331942 338584 342929 340878 216855 216309 264754 268536 309283 309766 4377137 4758040 6546107 6320126 1065743 1099944 296785 263908 277283 278920 307259 299034 298972 301272 214763 215437 719429 656356 1499395 1464184 454860 450719 661962 664180 821048 805847 857199 854600 896258 918474 878836 967343 2007492 2101880 1300174 1108463 725791 708253 852677 857807 897500 901492 926141 946332 1044712 1042537 5051182 5276741 40.65 71.8 1
14:55:21 2024-01-25 651169 647263 211549 207355 333996 337528 342651 340878 216821 215974 263978 269955 305513 310168 4380147 4727318 6490523 6329838 1067047 1097604 297608 263908 276877 276887 306829 300953 297095 302225 214815 214794 714799 656824 1502525 1451940 454902 454112 656791 664180 828503 804707 849412 857844 905400 917178 869899 970251 2009432 2093513 1304012 1110043 720586 708253 860381 856591 886760 901529 938314 946317 1034781 1039592 5036779 5263722 40.65 71.8 1
14:55:22 2024-01-25 652411 647716 211752 206593 333996 337528 342929 338824 217869 215639 264754 268280 305513 311229 4376949 4653808 6556147 6302953 1044816 1097604 299559 263468 277729 278244 305869 299529 299405 303411 214125 214713 717936 660588 1491839 1451929 456047 450402 658186 666069 823091 801937 850867 860284 901897 911314 875649 978070 2012564 2113444 1298255 1094433 721614 710118 855474 852211 894885 907958 931612 939451 1040811 1048671 5126539 5254057 40.55 71.8 1
14:55:23 2024-01-25 657969 650211 211035 207488 332004 338548 340860 340878 217495 215005 264754 268502 306870 309038 4389607 4725045 6527971 6317123 1057150 1103074 297659 262471 277338 276883 306082 300217 300325 299483 215440 214197 713328 662481 1506060 1462109 457412 450791 662432 667016 822798 802506 855296 857844 898910 910623 879461 973020 2009705 2127188 1298255 1100442 727342 711196 853053 852846 897134 908091 926141 942204 1048302 1042580 5081265 5282725 40.55 71.8 1
14:55:24 2024-01-25 656367 646769 211728 207462 330670 339643 342410 339264 217869 215039 263943 271416 307050 310022 4386309 4751968 6476241 6302953 1069901 1097604 297874 263346 276029 276783 306455 300807 299865 300358 215288 214564 714799 658233 1495553 1454977 456444 454842 660557 664180 827329 804707 851519 856591 900148 919087 871168 967343 2000446 2096592 1284821 1112977 723729 709762 857904 856591 893506 901565 933014 945642 1041550 1039592 5037569 5246532 40.65 71.8 1
14:55:25 2024-01-25 653341 647716 211733 206554 333454 337563 342929 338824 217869 214787 265125 269899 306942 311084 4380232 4640262 6499965 6323421 1044779 1096789 297766 262506 277800 278920 306829 299704 299550 301272 214089 214564 719429 665216 1494483 1444745 456011 454684 658689 667479 827915 799629 850306 862014 903838 911314 870515 975253 2012564 2106485 1305931 1102063 722644 713284 857941 848588 892240 910661 935677 936745 1032988 1042330 5101853 5258106 40.65 71.8 1
14:55:26 2024-01-25 651357 647721 211357 207855 330571 338073 342965 337768 218208 214833 266909 269934 306217 308094 4380232 4710090 6556193 6302972 1050792 1097604 297694 263613 276576 276748 306331 297532 301138 300955 214613 214932 730643 664305 1512210 1452915 455330 451838 661493 667479 821048 800196 855942 862014 897564 910670 879461 973793 2016061 2116479 1282167 1096027 724759 711196 852345 847886 898173 911304 924826 941534 1042459 1044864 5135832 5263722 40.55 71.8 1
14:55:27 2024-01-25 653311 647263 210662 207970 331977 338584 342893 339813 217252 216774 266305 269112 306441 308929 4380232 4756387 6537542 6312252 1058509 1097604 297586 263609 276949 278244 306366 299819 298032 300989 214763 214049 725774 656824 1496632 1465223 457457 450755 660557 664180 821048 805313 857618 856628 896599 917178 878836 968758 2005390 2117981 1281589 1103705 723729 709259 853557 855341 899345 901601 929588 944931 1044712 1036716 5069993 5254057 40.65 71.9 1
14:55:28 2024-01-25 658164 647725 211719 206168 331977 338655 341340 340076 217742 216706 266683 269627 304699 312039 4373938 4729618 6457628 6321984 1063430 1097184 297239 263311 276029 281739 305407 299952 299706 301272 214763 213569 698780 655888 1516503 1452988 455831 450863 656791 663709 827915 804603 849095 855414 902806 918474 868631 969210 2003291 2099567 1300174 1110043 721614 708253 859770 856591 889678 902687 935677 947781 1036358 1036142 5022965 5261971 40.65 71.8 1
14:55:29 2024-01-25 649442 647456 211326 206524 333016 337800 342641 339289 218328 214867 265462 269182 304734 312039 4377066 4633978 6527453 6312618 1047381 1097604 296794 263311 277374 281631 306082 301432 297095 301272 214125 214564 717936 660588 1499570 1451940 456011 451467 656791 666069 823128 801369 850904 860284 900823 907918 876344 977381 2012564 2111952 1285356 1094159 721614 709115 855474 849086 893322 909375 930287 938746 1039336 1048232 5109714 5254357 40.65 71.8 1
14:55:30 2024-01-25 658632 647721 210992 206563 331153 340653 340537 342347 217590 215535 265019 268398 305656 309876 4374037 4711310 6528185 6299492 1056851 1097604 296759 262506 277338 278244 306143 299819 297580 300815 214125 213569 699560 658233 1508940 1464184 457457 450084 660557 664180 821048 802397 855905 857236 894655 915884 878836 970251 2006815 2120988 1279706 1100499 725791 710266 853053 852846 897430 906774 927533 942242 1045489 1042617 5069993 5246569 40.55 71.9 1
14:55:31 2024-01-25 656691 647258 211728 207250 331691 339871 341845 339706 217391 214936 263873 270073 304452 310704 4374018 4736697 6476767 6309855 1063430 1096011 297946 263311 276397 277432 306397 300279 300288 299483 215137 214232 701057 659173 1499288 1453945 456156 454842 661493 665596 825572 804707 850867 856628 901457 917826 873095 967380 2001868 2098697 1294417 1114598 725791 710266 855474 855377 894775 903902 930287 944931 1039042 1036548 5022965 5258106 40.65 71.8 1
14:55:32 2024-01-25 649478 647254 212114 207608 332946 340653 342749 337389 218783 214902 263873 270073 307086 310131 4361318 4645562 6490915 6312618 1050872 1096048 298389 263087 275642 276822 306829 300031 297615 301026 214161 214897 719429 665253 1485500 1441669 455582 454193 660089 665520 827329 801369 850912 861134 902769 910551 871205 973020 2012564 2093622 1281589 1106886 721614 710118 857904 851566 892240 906774 935011 941967 1036321 1042537 5079399 5244996 40.65 71.9 1
14:55:33 2024-01-25 649558 649108 211451 208686 331865 337930 342857 337625 218103 214902 263873 269592 305621 306433 4364653 4698977 6556193 6303253 1050792 1096825 296794 262908 276065 281761 306830 297387 297580 301905 213754 214932 736798 662481 1490286 1451885 457457 451861 660557 665520 821048 800233 857099 860794 897236 910670 878836 973793 2012564 2113969 1278469 1094470 723729 711196 851739 848588 902603 909375 927533 936745 1041292 1046781 5121187 5250416 40.65 71.8 1
14:55:34 2024-01-25 654935 646514 211111 207712 331296 338477 341989 340791 217694 218313 265552 269815 305726 308347 4355062 4757207 6527715 6302874 1066132 1097332 296794 263750 274378 276748 306366 297604 299201 301587 214125 214564 720362 654953 1489321 1457043 453384 450863 662468 663238 821048 806431 853437 854129 898549 918436 876344 964521 2003291 2102803 1277822 1110043 725791 706249 852951 857199 897430 901529 927533 947781 1040912 1039555 5033239 5257937 40.55 71.8 1
14:55:35 2024-01-25 648587 646478 211552 206455 332333 338239 342857 337318 218210 215835 266075 270143 304804 310314 4370818 4671966 6490990 6275983 1057007 1096825 296794 263311 275184 277204 306829 299819 299405 300394 214125 214932 718335 662415 1523421 1441669 454860 453486 656828 664180 825726 802506 848454 857844 900112 910623 872824 970251 2006852 2087398 1277272 1105313 719559 709259 857296 852883 892503 901673 934344 942242 1030325 1040668 5064915 5265474 40.55 71.9 1
14:55:36 2024-01-25 649633 647315 210668 207681 332733 339208 342785 338064 217963 214971 263908 269321 306870 306252 4370884 4688379 6565553 6302874 1051022 1097567 296759 262908 276029 277993 307224 297604 297545 301731 214054 214897 725711 663151 1496771 1451940 456156 452181 660557 667816 821048 800196 855905 860721 896562 911689 878836 977381 2016061 2117274 1267376 1094433 723729 711196 852345 850786 903246 910661 926986 936671 1041218 1047256 5137891 5273145 40.65 71.8 1
14:55:37 2024-01-25 653824 646601 210825 207677 331762 340506 342677 340255 216786 216309 263908 268911 306942 308892 4377139 4762882 6532839 6302972 1065743 1097604 298636 263935 276649 278244 307009 297604 299828 302124 214577 214530 719429 654953 1523773 1457043 454860 450719 662625 663201 821048 806989 857124 854698 898424 918474 878836 964521 2003291 2105749 1279706 1106886 725791 707715 854153 857807 897957 901456 927474 946992 1043936 1042537 5062336 5263713 40.55 71.8 1
14:55:38 2024-01-25 650015 646555 211512 207358 332738 339208 342965 338242 217495 215005 263504 270499 304664 309949 4370884 4699857 6500169 6302874 1059377 1096789 297658 263680 275149 276783 306829 298997 299441 301237 213769 214897 733721 660588 1488421 1442694 454860 455538 658689 666069 825499 802506 851519 859400 902741 910551 871131 970213 2012564 2090360 1280903 1106886 720072 710118 856688 852169 892873 906737 933014 942204 1030325 1038863 5078149 5254280 40.55 71.8 1
14:55:39 2024-01-25 650557 648685 211486 207673 331628 338037 342965 337460 218173 214936 266790 269885 304839 306577 4370813 4700309 6546580 6284116 1050043 1097629 299487 262471 276065 282063 306829 297279 300822 299168 214728 214530 717936 664381 1517892 1457043 456011 450791 663408 666933 821048 801937 855905 860284 893653 910479 880086 971883 2006815 2121099 1275939 1100717 727860 711159 853016 851529 896497 908696 927647 942167 1048154 1046669 5080154 5263713 40.65 71.8 1
14:55:40 2024-01-25 658168 647279 211517 206528 330902 338619 341821 338753 217707 215835 263873 270555 304769 309766 4380263 4738423 6462681 6312252 1065932 1097604 297946 263092 276029 277017 305966 300874 299405 301161 214763 214197 716271 657763 1496171 1454705 456156 454361 659622 664180 826706 804670 849095 855341 901421 917826 872681 965930 2000446 2095636 1307735 1109768 722644 708253 857904 855341 892240 901492 933014 944888 1040522 1040668 5013659 5254280 40.55 71.9 1
14:55:41 2024-01-25 652411 647538 211291 206494 332940 338002 342374 339264 217309 214936 263943 268467 304344 310644 4364653 4618120 6499493 6290005 1044816 1096789 296552 262506 276913 277463 305869 299809 297793 301272 214089 214713 727226 660556 1512210 1451940 457131 451430 657684 666069 823091 801369 850904 860284 900823 910479 873714 975104 2012564 2111768 1300174 1094491 721614 710082 854868 851001 894775 909375 930850 940860 1042657 1047973 5117992 5263713 40.55 71.8 1
14:55:42 2024-01-25 656951 647721 210813 207457 332445 340412 342568 340291 216751 216124 263908 268094 307032 309293 4374018 4735295 6518891 6312252 1056963 1097604 295827 262908 277247 278048 306082 299324 298240 302015 214089 214197 699607 656824 1490495 1466263 456119 450719 661493 664180 821048 804707 855905 855377 898512 917141 878836 968758 2006142 2111768 1281589 1103668 724711 709762 852345 855304 899984 906600 930842 946332 1050615 1042008 5069502 5273139 40.65 71.9 1
14:55:43 2024-01-25 652764 645815 211671 206559 333226 339208 342579 338789 216855 216275 263468 269899 304699 309766 4374091 4701926 6504803 6289566 1060283 1096825 295380 263311 275606 276748 306829 299324 297649 301942 213383 214564 720922 656824 1507078 1447823 454934 453124 656718 664180 827292 802506 851519 857572 902769 910623 870515 970213 2009705 2090360 1292889 1106886 719559 709065 859770 852810 891831 907922 936788 944543 1032995 1040742 5077959 5261971 40.55 71.9 1
14:55:44 2024-01-25 647534 647721 211232 206386 332940 337255 342374 337768 217461 214833 266914 266908 305935 310973 4367767 4636665 6518891 6302878 1044816 1097604 296759 263092 277338 277853 306829 299995 297793 301892 214054 214530 717936 660588 1499160 1450909 456047 451861 656755 666069 823091 801369 850631 860284 901461 911314 873714 976839 2012564 2111768 1287239 1094491 722506 709079 854868 852062 895685 910536 931851 940124 1035844 1049798 5117992 5258106 40.55 71.8 1
14:55:45 2024-01-25 657983 649447 211190 207130 331906 337563 341821 339813 216682 215639 263908 267872 304839 308819 4358133 4726834 6509566 6293495 1060701 1097604 295862 262506 276877 277853 305407 299287 297649 301911 214089 213535 697446 658703 1500964 1466263 457457 450048 660557 664180 821048 802092 855259 856591 897421 910587 877006 969448 2003291 2119484 1277822 1102884 724759 709762 854735 855208 898241 906673 928972 941347 1045216 1043867 5075073 5253136 40.65 71.8 1
14:55:46 2024-01-25 659583 647227 211296 206134 331977 338073 340537 339527 216821 214971 263468 268502 304309 311891 4361541 4699332 6453024 6348942 1063202 1096789 297203 262873 275800 278244 306577 297279 297793 301237 214089 214049 714799 655420 1530051 1450909 454860 450827 656254 662225 827644 804788 848491 855341 902733 915811 870208 967343 2003291 2093328 1295616 1109253 720586 707494 860880 858295 890327 903760 935602 944781 1035970 1040327 5047936 5247467 40.55 71.9 1
14:55:47 2024-01-25 647461 647424 210341 206524 332945 339208 342929 337732 217461 214936 263908 266908 305299 309730 4364376 4648598 6546867 6302874 1045036 1096825 296724 262908 275993 277302 306296 300425 297793 301272 213718 214530 725711 660310 1491039 1447823 456156 450753 658223 665520 823382 801369 852113 860284 899187 911958 875649 974408 2012564 2113481 1304012 1092804 724194 712248 855343 852816 897319 909908 930299 940935 1041402 1048010 5117021 5261859 40.65 71.9 1
14:55:48 2024-01-25 656725 646769 210337 207573 332445 338037 340824 339849 216821 215005 263908 267651 306942 308130 4351883 4720117 6514148 6293495 1056397 1097604 296759 264505 276877 277853 305407 299783 299405 300252 214577 213944 694627 658703 1508261 1465223 457457 450719 660557 664180 821048 802324 855259 857721 898059 910587 878212 970176 2006061 2104949 1269918 1106186 726785 706993 853247 857660 896986 904038 928897 943402 1046906 1042500 5048646 5252480 40.65 71.9 1
14:55:49 2024-01-25 647699 645820 211373 206554 331973 336476 342965 337768 217495 216090 263504 269920 304804 310277 4354988 4674847 6481589 6302817 1053694 1094458 297193 263715 274798 276748 306829 299324 297615 302015 213718 214932 727566 660116 1493148 1438603 453384 453450 658689 666069 825535 801369 849412 860284 902465 910551 870515 970251 2006579 2089680 1295427 1108594 724194 712285 857904 852211 891984 907873 934106 941607 1034781 1041800 5080154 5244991 40.55 71.8 1
14:55:50 2024-01-25 647497 648763 210367 207816 331672 336511 342929 337460 217530 216626 263873 268911 304874 306505 4361506 4689692 6551530 6293495 1050792 1097332 296552 262506 276029 277463 306366 299577 297357 301272 213754 214197 736798 660588 1497850 1452915 456156 450790 658689 666542 821048 801219 855942 859503 893653 910670 878836 973520 2012564 2114528 1276620 1100773 725747 713298 852308 850323 899873 910388 926213 936671 1043936 1045183 5126238 5252480 40.55 71.9 1
14:55:51 2024-01-25 654831 646801 210341 207488 331439 338310 341821 338515 217764 216309 263100 268911 304804 308347 4367767 4739968 6518891 6293495 1062850 1096011 297036 263346 275606 277853 306331 297568 297580 300323 214125 214564 719429 654953 1515471 1460149 454066 453852 660557 662261 821114 805884 855905 852846 894618 917826 878836 967989 2007492 2107733 1279706 1110005 726266 706102 852914 856407 897023 902833 928309 947781 1042630 1040668 5032371 5246500 40.65 71.9 1
14:55:52 2024-01-25 648488 645824 210987 206524 331672 337771 342965 338242 217158 215604 263504 269731 304804 309329 4361342 4688493 6481589 6302972 1060283 1094458 295862 263276 274763 278619 306829 299324 297721 301272 213383 214599 741798 658425 1506123 1438603 454934 453450 656791 667016 824331 802506 851519 857844 902101 910587 871168 971959 2012560 2093006 1275456 1106223 722644 711238 857867 853423 891571 906737 933014 940826 1038217 1042537 5079399 5248832 40.55 71.8 1
14:55:53 2024-01-25 647040 647461 210306 207177 331973 336476 342893 337732 217495 214971 263943 269133 306942 306541 4364653 4678982 6537542 6298383 1045073 1094458 296759 262506 276029 277463 306829 297387 297793 301308 213418 216364 738336 660588 1515379 1451940 456806 451861 658689 667016 821048 800233 853400 859503 898910 911958 879546 975612 2018297 2113890 1272923 1094507 723677 713298 854461 851001 897319 909375 926837 942323 1038232 1047529 5122235 5261859 40.55 71.9 1
14:55:54 2024-01-25 653856 646317 210332 207534 331439 337563 342374 340363 216484 215639 263873 268246 304874 308856 4367767 4729390 6509566 6302606 1060968 1096825 297428 262506 276913 277853 306082 297243 299555 299483 214089 213569 700264 656824 1517765 1464184 457131 450719 660557 664180 821048 802361 855021 856591 896599 918436 880802 971921 2005126 2114528 1281589 1103859 724711 707568 852345 856591 897464 902651 927437 944931 1044712 1042537 5051182 5252480 40.55 71.8 1
14:55:55 2024-01-25 654702 646801 211155 206554 333490 336240 341892 339813 216821 215005 263908 269133 304804 309766 4355287 4691110 6472366 6312252 1063202 1097604 295415 262506 275606 281595 306541 299106 297721 300358 214089 213866 697351 655420 1485531 1450922 454860 450827 656718 663238 827915 804670 849095 855891 903912 918436 869331 970330 2003254 2098735 1256283 1109968 722129 708217 857941 855341 890693 902651 935677 944931 1036468 1035922 5015797 5244991 40.55 71.8 1
14:55:56 2024-01-25 647534 647456 210992 206528 332710 337019 342374 337768 217495 214971 263978 268094 304839 310753 4367849 4608959 6509566 6302972 1044077 1094458 295897 262287 276949 277853 306829 299793 297613 300394 214089 214232 738336 660588 1513517 1450909 457531 450366 656254 667016 823091 800233 852584 862621 903899 913137 875520 977891 2014727 2113026 1283472 1094433 720586 710266 855474 852025 895256 908696 930949 939451 1038881 1047930 5103692 5252578 40.55 71.9 1
14:55:57 2024-01-25 657696 647268 210341 206559 331672 338310 340273 340613 217344 214936 263978 268094 304804 309292 4364653 4710845 6499493 6303694 1060211 1097604 295862 262069 276913 277463 305442 299577 297580 299483 214089 213569 698855 657717 1506467 1465223 457457 451787 660557 664180 821048 805859 858231 858332 897418 915702 878725 972110 2005402 2116774 1304012 1100717 723692 708253 853520 857199 898595 901492 926325 946242 1042459 1042146 5051182 5261859 40.55 71.8 1
14:55:58 2024-01-25 655206 645820 210662 206524 333490 336547 341580 339813 216821 215639 263873 269133 304804 309001 4367767 4691110 6463054 6349211 1060171 1097604 295380 262541 275184 281761 306829 297640 297757 301272 213939 214232 708363 655888 1496758 1447823 454860 450863 655791 663238 829258 805821 848834 857734 905038 910515 871408 971302 2008961 2092772 1285356 1108463 720072 707996 860381 854661 884181 901529 938350 942242 1036468 1038050 5053768 5248734 40.55 71.8 1
14:55:59 2024-01-25 647534 646678 210337 206528 332981 336476 342410 337768 217309 214971 263943 266873 306676 309766 4361618 4645187 6537542 6302972 1044826 1095234 295932 264802 276683 277463 305869 299783 297649 301308 213754 214643 736798 660588 1498929 1447823 456230 449415 656791 666867 824479 802361 854540 862010 894544 911885 876160 975725 2016871 2114077 1294772 1094470 724711 711159 852677 848588 894590 909266 927588 935242 1039441 1042617 5104146 5252480 40.55 71.9 1
14:56:00 2024-01-25 653049 645824 210337 206563 330938 337528 341616 338824 216670 216159 263135 268281 304839 306397 4367785 4738662 6509566 6293218 1057357 1097604 295570 262541 276065 277463 306829 297892 297580 299483 214125 214232 717936 655888 1492603 1464184 456555 451430 662153 664343 821114 805933 856205 855283 897347 917135 878027 969185 2003018 2108774 1279706 1103784 724759 706212 851135 856591 898595 902833 924862 944931 1041685 1039120 5043973 5254357 40.55 71.9 1
14:56:01 2024-01-25 652337 645359 210785 206494 333490 336005 341856 338789 216670 215005 263135 268911 303885 309329 4358395 4691259 6472366 6340141 1059871 1096011 297036 262541 275184 278423 306613 299819 297613 301161 213904 213569 714469 655888 1508066 1449860 454526 450575 657890 664343 827805 804788 848341 855891 904963 915666 869442 968758 2003291 2089420 1274056 1109253 720586 706212 857904 855157 889825 902621 935677 944931 1031710 1038050 5018831 5243101 40.55 71.9 1
14:56:02 2024-01-25 647534 647456 210670 206164 332706 336582 341856 337495 217158 214971 263978 267686 303885 310277 4361541 4624105 6509566 6302878 1044391 1092871 297694 262506 276949 277463 306829 300025 297793 300358 214089 214530 728742 660588 1496619 1453748 458762 452108 658826 667016 824553 801864 853342 861470 900676 911314 874401 973793 2009705 2110270 1283472 1096027 720072 710266 855380 850396 892240 908733 929551 936745 1038600 1044864 5100326 5244991 40.55 71.9 1
14:56:03 2024-01-25 656468 646806 210376 206524 331475 338073 340273 339563 216821 214787 263943 267686 304309 308275 4358433 4708411 6500240 6280519 1060211 1094458 297239 262287 276913 277463 306563 297604 297580 299448 214089 213204 705927 658703 1539225 1465345 457270 452181 659979 664106 821048 804788 854503 856407 897162 914396 876344 968795 2005364 2117981 1277822 1100717 722644 708143 851135 855377 896865 901529 926325 944258 1041292 1042330 5051182 5254357 40.55 71.9 1
14:56:04 2024-01-25 655206 643962 210662 206528 332751 336547 340824 338824 216670 214971 263135 268536 303885 309475 4348781 4681532 6486294 6344674 1056851 1096048 295415 262506 275220 278048 306829 299360 297757 301026 214089 213603 701103 656304 1514801 1452988 454637 450683 657928 663091 827768 806506 848946 856628 905400 915847 869590 969802 2006142 2093476 1285356 1110178 720586 707250 857941 852846 884181 903902 935677 942242 1035734 1038050 5060588 5243101 40.55 71.9 1
14:56:05 2024-01-25 647497 647263 210372 206494 333767 336547 341892 337768 217192 214971 263943 266873 304344 310277 4355287 4624105 6509614 6293495 1041845 1091287 297239 262471 276913 277463 306829 297279 297793 300358 213098 216325 727226 661506 1504144 1447823 457457 452108 656993 666032 824553 800049 851519 860011 898910 909384 875795 975950 2009705 2108774 1283472 1094433 718535 707959 854262 850396 893506 906810 929588 939177 1033061 1044900 5093051 5244991 40.55 71.9 1
14:56:06 2024-01-25 656569 646769 210376 206520 330705 337563 338771 338789 216855 214637 266035 267721 304344 308420 4358395 4705779 6499418 6293887 1059455 1094458 295862 261669 276065 277853 306829 297604 297337 299850 213840 215226 710301 658662 1497054 1463263 457382 452181 659475 664069 821011 802506 853163 856628 895624 914432 876307 969072 2003291 2120988 1292085 1100717 723677 707752 851135 852883 897319 901492 924554 940747 1039005 1042330 5046157 5248734 40.65 71.9 1
14:56:07 2024-01-25 656141 645878 210662 206524 332751 335499 340860 338753 216635 215005 268675 268536 303885 308856 4355287 4691951 6481589 6307751 1058659 1094458 296618 262541 274991 278387 306829 297604 297685 301482 213169 215984 722415 655888 1502978 1449890 454860 450647 656956 663017 825535 802234 849095 856628 904022 910587 870194 967417 2004630 2080604 1287713 1105359 719559 709259 855474 849723 890976 906506 933014 939451 1032587 1038384 5062758 5235626 40.65 71.9 1
14:56:08 2024-01-25 647604 646999 210194 206589 330701 336005 342374 336444 217192 214787 263135 268502 304591 306397 4352182 4677771 6542207 6284522 1047145 1091323 295862 262069 275220 277268 308261 297315 297757 302620 213169 214461 725711 660588 1495692 1450922 455284 449235 658863 666069 820776 797931 853400 861359 897162 910545 876344 973714 2012564 2108993 1272229 1091289 722644 709617 851135 848588 894318 907922 926325 936671 1039336 1044442 5109817 5248734 40.65 71.9 1
14:56:09 2024-01-25 653898 645368 210306 206524 330938 337291 341904 338824 216183 215005 263135 266942 304839 306577 4358433 4730383 6499140 6293495 1059652 1096048 295463 262541 275642 277602 308493 297171 300397 301801 213725 214427 717936 654894 1501714 1465345 454860 453837 660557 662225 819884 804065 857580 852773 894581 915847 878175 966383 2003291 2108712 1300174 1102287 724711 706212 851135 855304 897319 902195 926325 944931 1044142 1037611 5036964 5243101 40.65 71.9 1
14:56:10 2024-01-25 647329 643885 210341 206455 331399 337771 342893 336715 216821 214971 263030 269286 306172 309038 4352127 4681059 6472264 6293093 1053007 1092797 296759 262506 277132 278848 306613 298889 299260 300673 213576 216328 727566 663905 1493305 1441623 456230 454684 658689 667016 825499 800649 849095 862119 902465 909347 871991 975104 2009668 2104800 1279706 1100717 720072 711159 857632 848588 886687 910017 932977 934158 1034781 1043275 5088804 5243101 40.65 71.9 1
14:56:11 2024-01-25 653311 646733 210293 206352 329867 340653 340824 336173 217461 214270 263468 268467 304309 308783 4361506 4685029 6490915 6283424 1050792 1093609 299002 264319 275815 277798 306649 297171 300397 298783 213947 216020 736798 664381 1494888 1457043 458184 450755 662468 667490 821114 800196 856318 857844 892318 911885 878836 970251 2003018 2117981 1279706 1099151 725791 710118 852345 851001 897319 901601 924862 939414 1045489 1048640 5067823 5243101 40.65 71.9 1
14:56:12 2024-01-25 656609 645820 211406 206421 332132 338310 340273 338242 216821 214936 263468 269098 302936 310204 4361506 4708284 6433391 6302874 1062443 1097897 296821 263065 275357 278172 306793 299179 296978 300217 213540 215413 714799 655833 1491068 1447823 454934 450791 655057 664343 825499 804788 847849 854092 903985 910623 869590 969593 2003291 2084108 1283472 1105313 720586 706212 857904 852169 888327 904027 935677 941496 1032336 1036512 5036779 5239362 40.65 71.9 1
14:56:14 2024-01-25 647497 648372 209934 206459 331933 337771 341856 336715 216821 214787 263100 266839 304344 308347 4352127 4645937 6537542 6284116 1046940 1096069 297586 264838 275464 277977 308565 296861 297541 302124 213020 214759 736798 660588 1506455 1450909 455831 452108 659475 667016 818722 798792 853362 860247 896784 909384 876307 974408 2011134 2110270 1276620 1095994 722644 710118 850494 848588 897925 909106 925006 938402 1042289 1042537 5117030 5243101 40.55 71.9 1
14:56:15 2024-01-25 653341 643926 210818 206563 329938 337528 340824 337460 216821 214971 264761 268502 304344 306541 4361506 4747934 6499418 6277911 1067952 1096032 297730 262366 275464 278832 305356 297387 299441 300166 213911 215413 720922 657763 1528701 1451940 455497 454684 660557 664180 825065 802506 850837 854092 899187 915775 870861 965930 1997569 2092618 1290579 1112977 724194 708253 854262 852810 894775 901456 928890 942242 1036101 1033552 4990030 5242686 40.65 71.9 1
14:56:16 2024-01-25 649442 646312 211000 206485 330929 337255 340430 336208 218021 214087 263100 269355 303639 310022 4355011 4627970 6462939 6299492 1043907 1094585 297874 262366 276770 276998 306757 299179 297757 301978 213540 214197 717936 662202 1515687 1452988 457237 450012 656718 665847 823091 801258 850867 860284 899864 910401 873059 973756 2011134 2112608 1267376 1094395 720072 710266 853053 850786 889311 906737 928853 936671 1039410 1045334 5094570 5252480 40.65 71.9 1
14:56:17 2024-01-25 657696 646281 210657 206524 331403 339579 339485 338824 216484 214936 263908 266908 304344 309024 4348894 4702002 6499418 6304461 1061859 1096143 296964 263206 276911 277284 308565 297315 299260 301407 214054 214197 706892 654953 1516459 1456072 453310 450719 661493 661719 819810 804101 853400 851603 894618 918474 876307 966458 2000446 2102548 1277822 1106886 724711 706212 851135 856554 896682 902833 927647 944931 1042927 1038784 5026028 5243101 40.65 71.9 1
14:56:18 2024-01-25 647789 643930 210337 206494 330643 337771 342893 335667 217309 214936 268675 269098 304300 309292 4358433 4676443 6476241 6305076 1046595 1094585 297946 263614 276770 277941 305822 299142 297793 301161 213754 214310 725711 664381 1532869 1447823 457016 452108 655754 668915 823091 797895 850306 860782 899187 908100 871168 977381 2007492 2105785 1298255 1091392 720072 710266 854597 848588 893506 906774 927533 936671 1036321 1044864 5094570 5243101 40.55 71.9 1
14:56:19 2024-01-25 656767 645815 210133 206490 330670 337054 339760 339300 216149 214936 263504 268246 303885 306469 4355287 4701572 6499418 6301261 1057150 1097704 296188 263135 275851 277089 306829 297892 297130 299413 213718 214197 728742 655888 1506677 1461186 454537 451430 660520 662225 819302 804670 854651 852206 893653 914359 876307 967989 2001868 2098623 1277822 1102884 722644 705942 850530 855341 897319 902195 924787 944258 1040517 1038829 5032371 5243101 40.55 71.9 1
14:56:20 2024-01-25 650480 644872 210341 206307 331937 337294 340824 337732 216114 215005 263244 268502 303851 308819 4336330 4674532 6488466 6296758 1056813 1094549 297946 262733 274621 279208 306397 297568 297793 299223 213654 214794 713719 662415 1497462 1438603 454537 453305 656791 666069 823091 800800 849095 857844 901461 910515 872065 971189 2003291 2086822 1288165 1103705 720586 709259 855474 850325 888016 902614 932313 941496 1033069 1039592 5060588 5233722 40.55 71.9 1
14:56:21 2024-01-25 647789 647911 210332 206559 329404 337291 341856 336173 217495 214716 263504 268315 303851 306577 4342512 4681607 6508850 6296543 1055304 1096143 296360 262295 275993 277268 306829 297171 298118 300076 213904 213352 701674 656824 1502266 1464384 457131 450048 660557 663709 819884 804101 853400 855377 895624 910623 876307 967343 2003291 2111768 1300174 1102347 722644 706212 851135 854698 896682 901492 926325 944258 1042423 1041800 5040578 5243101 40.55 71.9 1
14:56:22 2024-01-25 649410 645323 210970 206485 331937 337294 342615 337768 216926 215005 268675 268911 303885 309074 4345720 4671496 6490523 6291828 1056418 1094585 297874 262252 274342 281761 305966 299056 297757 301161 213682 214163 717936 664305 1483191 1441623 454934 454484 658689 666069 824479 799629 849095 857844 901461 911958 869592 970251 2006142 2091843 1277822 1103705 720586 709762 856688 851001 890564 901601 933014 939414 1033317 1041063 5060588 5233722 40.55 71.9 1
14:56:23 2024-01-25 647789 647456 210341 207164 329934 336547 342338 336444 217344 214603 263468 268502 305039 306469 4349023 4677350 6499305 6272963 1053584 1095974 297730 262034 275606 277463 306397 297171 300397 299887 213904 214197 732182 664381 1492251 1454977 456011 450755 662432 666830 818722 799629 855905 857844 892354 911689 878836 970251 2003291 2120442 1298255 1097588 725791 709617 851135 851392 897319 901601 926325 939488 1045489 1042267 5060588 5243101 40.55 71.9 1
14:56:24 2024-01-25 656609 644872 211505 206173 329938 338310 339485 337768 216635 214936 268638 268467 302936 310424 4349081 4689602 6443630 6301261 1063127 1093572 296821 262471 274956 277602 305858 297243 297158 299168 214089 213535 688461 654894 1487156 1450909 454860 450827 655754 663201 825572 802361 847887 852883 903750 915847 869590 964521 2000446 2096592 1296336 1108463 720586 706212 857296 852846 886943 902833 934344 942242 1029997 1034603 4990181 5239362 40.55 71.9 1
14:56:25 2024-01-25 647534 645820 210341 205852 330571 336240 340824 336715 216821 214305 263908 266908 306208 310058 4345922 4614773 6499493 6291828 1041845 1092871 295862 264875 275815 276363 306829 299577 297793 300323 213418 216325 725711 659645 1492230 1447823 457578 450753 656718 665596 821048 799063 851519 858332 898910 910670 873714 973020 2007492 2107953 1292889 1092841 722644 709079 850258 848588 894775 908733 925665 934347 1042289 1044900 5109718 5243101 40.65 71.9 1
14:56:26 2024-01-25 652051 645820 209973 206528 329938 336547 340824 337768 216149 215039 268638 268246 305540 306505 4358003 4740307 6513836 6293218 1063467 1094421 295158 263688 274813 277463 306829 297460 297130 301198 213804 214129 728742 654487 1520319 1453945 454214 450755 661493 661755 819884 804670 853801 852883 895588 918474 876307 965769 2000173 2098735 1274056 1106886 724759 705712 851135 855341 894553 902695 927512 946280 1041623 1038784 5022965 5235626 40.55 71.9 1
14:56:27 2024-01-25 647237 643962 210710 206459 330938 336547 342893 335702 216821 214936 268602 269321 303639 308819 4358003 4669926 6470327 6293495 1047691 1094437 299983 263945 275606 278244 305536 299577 297793 299236 213576 214014 727226 664305 1486700 1438603 456806 454163 656791 665520 825499 797330 848491 859503 899440 909384 870826 976140 2006852 2102548 1304012 1100717 721614 711196 857904 847986 889678 909375 933014 938402 1029997 1042330 5088804 5243101 40.55 71.9 1
14:56:28 2024-01-25 654243 647451 210670 206520 329934 338310 339760 337259 217158 214270 263504 268059 303885 308565 4370698 4681532 6509187 6289006 1054142 1097667 297369 262506 275993 277268 306829 297532 299441 301837 213754 213866 717936 653957 1494655 1464184 454860 450790 660557 662225 819302 804437 854651 852846 893689 915884 876344 964521 2001868 2103113 1277822 1103924 723729 706212 851135 855377 896682 900187 926325 944968 1042289 1036142 5025189 5235626 40.55 71.9 1
14:56:29 2024-01-25 649484 643957 210376 206485 331942 337771 341892 336751 216484 215005 268638 268536 306043 310027 4364572 4679211 6490209 6284116 1056137 1093609 295827 262471 274342 278387 306145 299822 297793 299413 213754 214564 716796 660588 1500880 1438603 454860 454038 658223 666069 825689 799063 849095 857844 901823 911958 870826 971634 2007569 2092656 1277822 1103705 721614 709259 856688 850396 891608 901601 933014 938078 1029997 1040853 5060588 5227527 40.55 71.9 1
14:56:30 2024-01-25 645952 645670 210813 207169 329902 336511 340981 336173 217495 214603 263065 268855 306510 306252 4354889 4679037 6518793 6268942 1049832 1094421 296759 260869 275184 277352 306541 297207 297580 299428 214054 214049 733721 663151 1502101 1452915 456806 450755 661493 666867 817562 797931 853437 857844 892010 911314 878212 970251 2003291 2114979 1294417 1097588 724759 708542 848721 851402 894775 901601 923689 938746 1042031 1042537 5056975 5243101 40.55 71.9 1
14:56:31 2024-01-25 654900 643930 210341 206455 328906 339689 339795 337223 216821 216473 264693 269934 305612 311156 4355167 4717865 6434962 6293495 1058322 1094458 295415 263945 277462 278048 305035 297604 297793 300311 214125 213535 722415 656824 1502831 1450909 454749 454163 658826 663709 824331 802506 849095 852920 902190 910659 871445 968027 1994019 2093204 1307735 1110043 722129 707752 855952 852846 892240 902833 930287 942242 1039065 1035049 4990030 5233722 40.55 71.9 1
14:56:32 2024-01-25 649558 645820 210666 205847 331113 336276 340788 336715 217066 216168 266305 268294 303781 310095 4348867 4610979 6481589 6284116 1043334 1091250 297874 262029 276100 277268 305536 297640 297367 301271 213418 213866 716443 662481 1533548 1447823 456084 452108 655754 667016 820729 797330 850306 860758 899975 906783 871168 973793 2009705 2104293 1279706 1094433 718535 710266 854262 848588 893617 908091 928890 936042 1035551 1044014 5083672 5229990 40.55 71.9 1
14:56:33 2024-01-25 655172 646542 210012 206270 330933 338108 339509 337519 216578 216168 265516 267955 306222 308202 4358201 4693895 6485348 6284116 1049278 1094585 296367 261704 276029 276648 306829 296335 297793 301161 213418 213204 708786 656824 1510814 1462109 457457 449732 659622 663709 818722 802506 853839 854734 893653 910623 876307 967380 2000446 2111768 1277822 1100717 722644 706212 848721 852883 894775 898921 924862 942242 1039441 1039592 5041776 5243101 40.55 71.9 1
14:56:34 2024-01-25 654905 644913 210376 205532 331475 339689 339509 338503 216578 216293 264802 268363 305218 310058 4355086 4693858 6434251 6298378 1063202 1093338 294968 262287 274763 277463 306397 299783 297383 299413 213904 213352 707401 655420 1488365 1450922 454860 452181 655791 662261 825535 802361 847849 854771 905826 910587 867124 967417 2001868 2083636 1277822 1106886 718535 705712 857904 852846 887443 902621 933014 941534 1031696 1037905 5023814 5229990 40.65 71.9 1
14:56:35 2024-01-25 646583 645824 210337 206174 332419 339171 340573 339236 217194 214236 266111 267920 305218 309839 4355086 4608848 6490915 6282841 1041808 1091287 295415 260904 276065 277268 305751 297604 297122 301271 213383 213569 725711 662481 1514425 1447823 456047 450084 655754 666069 820900 797931 849095 860284 899336 906746 870898 975987 2006852 2102803 1302093 1093655 718535 709259 853016 848588 891868 906810 927570 935340 1035587 1042580 5083672 5235626 40.55 71.9 1
14:56:36 2024-01-25 655172 646510 210096 206317 330652 340170 338628 337152 216682 214019 265589 266804 304400 309660 4355287 4687261 6490134 6284522 1054142 1092834 295879 260939 275606 276684 306829 296335 297793 300311 213418 213204 698855 656824 1496690 1462109 456156 449415 659155 662452 818722 802506 852793 852883 893653 910357 876307 964558 1999025 2100460 1275939 1100717 722129 705712 848721 853274 894775 901557 923689 942242 1042436 1039323 5034581 5237517 40.55 71.9 1
14:56:37 2024-01-25 653976 645878 210719 206356 331691 337205 339652 337625 215410 214867 264802 268363 305218 308879 4345922 4674998 6471543 6284116 1056247 1091250 295635 262506 276555 277463 305966 296962 298086 300358 212565 213569 706892 654953 1493909 1442694 453891 450791 655130 662768 823091 801369 849095 855414 901421 910515 868631 967380 2003291 2081453 1275465 1102921 718023 706212 856688 850325 887052 901529 934344 940864 1031604 1036142 5047576 5229518 40.65 71.9 1
14:56:38 2024-01-25 647678 647255 210061 207463 330536 337771 341749 336067 217322 214833 265364 268328 304477 307462 4336330 4672459 6517889 6265791 1047052 1092834 297484 264606 274991 277658 306613 296335 297615 298959 213269 214232 729105 663430 1491939 1451940 455366 450827 661962 665520 818722 797931 855942 859451 892985 909384 878836 973020 2004630 2121172 1294417 1097588 725274 710266 852072 849723 894775 901601 922167 941097 1043973 1041800 5053366 5240677 40.65 71.9 1
14:56:39 2024-01-25 655728 645883 211552 206243 329795 338203 338628 337590 216682 214683 264802 268246 302936 310314 4348530 4691110 6407031 6284246 1060171 1094421 297428 262104 274798 277463 304606 297279 297870 298297 214125 213204 713328 656356 1489506 1451940 454860 453486 658186 662768 824331 801757 848199 852920 900823 910695 869590 963835 1995878 2090621 1303822 1110043 721614 707752 855474 852206 889678 901557 930888 942242 1036321 1030184 4991183 5241820 40.55 71.9 1
14:56:40 2024-01-25 650442 645146 210166 206204 331758 337698 340609 336573 216613 214833 263648 266770 302970 308311 4352132 4605040 6499418 6274738 1047803 1093844 295827 261634 274920 277658 306829 296306 297793 300892 212714 214197 730643 660588 1491513 1447823 454712 451467 659622 666542 818722 796692 853089 859673 892606 908028 876270 971921 2006815 2108774 1276620 1096027 724711 709079 848684 848588 894517 906737 925390 936872 1042289 1042537 5107615 5246500 40.55 71.9 1
14:56:41 2024-01-25 652411 644972 210811 206347 329190 339689 339545 337282 216613 216512 264948 269321 302936 306541 4354627 4722059 6434625 6284116 1060171 1090979 297455 262034 274727 278048 304570 297532 297527 298018 213904 213535 720922 656824 1494021 1454004 455507 456440 658652 663201 823382 804788 849095 852846 900184 910623 870826 966571 1994019 2092767 1307735 1111766 720586 706212 856688 852810 888073 902833 932313 942204 1029924 1033871 4997527 5235415 40.55 71.9 1
14:56:42 2024-01-25 648624 643781 210157 205710 330755 337735 340573 336538 216740 214236 263468 266399 302936 310531 4342748 4607181 6499493 6265359 1044816 1091213 298018 262069 274956 276189 306829 299310 297547 299413 213048 213535 733721 659645 1519338 1447823 454860 449478 656993 664180 821048 797858 851519 857844 896222 909347 873443 970213 2006142 2107766 1285356 1091392 720072 709762 851135 848588 893138 906737 927647 938440 1036321 1044368 5109069 5241100 40.65 71.9 1
14:56:43 2024-01-25 655860 643749 210131 206421 329760 338728 340716 339446 215479 215005 264948 269880 306510 306469 4346142 4720117 6490915 6280025 1060406 1092797 295749 262471 274727 276648 306455 297005 297793 298924 213197 213535 717936 654020 1497518 1457043 452062 449343 660557 660277 818722 804788 853362 852248 892949 917062 876307 965732 2000446 2098735 1300174 1102884 722644 705676 848684 854056 893212 901557 925006 942204 1042363 1039157 5033239 5235415 40.65 71.9 1
14:56:44 2024-01-25 649087 645416 210781 206309 330723 337771 341821 334657 216751 214752 264620 269077 305362 308384 4342748 4656337 6462185 6274738 1047381 1090441 297209 261634 274307 278244 305070 297892 297793 298924 213383 214014 727226 662415 1482958 1438603 454214 453467 657684 666069 823091 797895 849095 857844 901823 911314 870826 970176 2003291 2087398 1275939 1103073 720072 710266 856688 847949 888975 901637 932977 939818 1034087 1042330 5056208 5225983 40.55 71.9 1
14:56:45 2024-01-25 649171 646291 210451 206455 328906 336547 340238 334657 216543 216168 264948 268024 305075 306541 4358607 4661479 6476767 6265359 1051033 1091250 296724 261669 275606 277463 305966 297460 300235 299464 214089 215680 727226 662481 1499436 1457043 456011 450719 661691 666069 818722 799063 852113 857236 891021 911314 874991 970176 2003291 2116479 1288659 1099934 723677 709259 852951 851001 894775 901565 926325 938041 1041810 1042220 5051776 5235415 40.55 71.9 1
14:56:46 2024-01-25 656534 645878 210302 206138 331713 337532 339760 339716 215976 214902 264428 267651 302936 306577 4342824 4689158 6457628 6274738 1054550 1091213 295391 262471 274115 277463 305966 296753 297865 300323 212211 214197 735259 656824 1504970 1438603 454214 450503 655130 664180 823382 800196 849095 856964 900184 910515 871445 967343 2003291 2074630 1300422 1103859 718535 709065 855474 850396 889605 901529 931612 942638 1033129 1040668 5047817 5216550 40.55 71.9 1
14:56:47 2024-01-25 648710 645520 210236 206164 328366 336511 340501 337799 217123 214236 265021 267651 302970 309069 4342748 4668472 6476767 6265359 1049294 1091250 295862 260869 275184 277268 305966 296789 297577 300099 214089 213535 717936 662481 1497918 1457043 460232 450402 661493 666069 819302 799629 853720 857844 892281 911958 873678 968758 2000446 2114979 1309691 1099151 723677 709259 851135 851001 894775 901529 930135 940822 1047271 1039409 5047664 5235415 40.55 71.9 1
14:56:48 2024-01-25 656296 645327 210341 205169 329902 339689 339724 337460 216149 216168 265021 267651 305004 310277 4339651 4683267 6434962 6289006 1058659 1094458 296201 262069 274307 277463 304676 297568 296668 301371 213383 213170 705951 654953 1486594 1448827 454537 450755 655130 660314 824294 802506 844127 851566 902655 910551 867087 964247 1997569 2085882 1274056 1108463 718535 706176 857296 852810 887443 903629 934295 943628 1032958 1032993 5011761 5224344 40.55 71.9 1
14:56:49 2024-01-25 647789 646012 209969 206309 331614 337771 340752 336173 216289 214270 264656 266701 303885 308347 4345922 4630079 6518891 6274738 1044816 1091479 295827 261669 274342 277268 306829 299099 297613 299448 212714 214197 722680 660588 1494501 1447823 456323 449027 658689 665596 818722 796692 852150 859673 893653 908742 878212 973020 2006852 2105785 1276620 1094159 722644 709043 848684 848588 898241 909890 924862 936759 1041439 1042427 5115851 5239362 40.55 71.9 1
14:56:50 2024-01-25 652508 643889 210056 206352 329867 336511 339760 339716 216149 215535 264948 266908 303885 306469 4349081 4720117 6499493 6274738 1062710 1091250 294976 262471 274307 276648 305611 296263 297793 298227 213383 213569 716443 653089 1517711 1454004 452062 451110 660557 660314 818722 802506 852756 849723 892281 917062 874991 963668 1996856 2097129 1300174 1103705 722644 705139 848684 857073 897601 902621 923577 942092 1037387 1040912 5030594 5229990 40.55 71.9 1
14:56:51 2024-01-25 647699 645874 211150 206277 329867 336240 341591 334657 217356 214569 264091 268502 302479 306541 4342748 4633531 6434261 6274738 1044391 1089632 297730 260869 274307 277853 305035 296962 297793 298506 213383 213500 717936 662415 1482549 1437583 454537 453393 656755 666069 823091 797293 847887 857844 902465 909384 869590 970251 2003291 2095636 1300174 1100717 718535 710266 857171 848969 889225 906629 931463 936839 1035197 1038200 5071446 5220618 40.55 71.9 1
14:56:52 2024-01-25 649633 647461 209973 206459 330104 336547 339987 337762 216821 213607 264984 267651 303594 306541 4345922 4677920 6500089 6260890 1044077 1091250 295827 261411 274342 276648 305751 296098 297337 300063 212749 214197 727566 662481 1485580 1447823 455433 452108 660089 666069 816331 795529 853400 860284 890673 908064 876307 972327 2003291 2105785 1302093 1094433 723677 711669 849067 848969 894406 907316 923329 938214 1042215 1042391 5090298 5233722 40.55 71.9 2
14:56:53 2024-01-25 651095 640236 209645 206459 329119 338489 338771 335667 216484 214569 263800 268094 304682 306217 4345922 4731931 6480792 6283464 1062561 1091250 296331 262287 272633 277463 306397 295502 297865 298699 213233 213535 727226 653089 1474671 1447823 452283 450791 660557 661755 819884 802506 848145 850361 895588 915811 872440 962489 1994019 2091843 1292498 1111766 724581 708560 854735 853423 891868 902122 930686 943779 1038955 1033139 4982864 5224344 40.65 71.9 2
14:56:54 2024-01-25 647534 643943 210783 205676 330898 337771 339724 335702 216149 213355 268675 267651 302479 309292 4335789 4601814 6453613 6265359 1038087 1089632 297599 260869 275606 276154 305966 297532 297338 300736 212679 213500 732182 660588 1498359 1447823 456806 449379 655130 664180 821048 797661 848491 857844 897199 901610 869246 973020 2003291 2101057 1285356 1094421 717353 707996 853520 847237 890717 907688 928934 935467 1036608 1042537 5083029 5220618 40.65 71.9 2
14:56:55 2024-01-25 655201 640236 210010 205847 328906 337532 338189 337223 215445 213607 264984 266029 302936 306505 4336557 4683027 6476767 6265359 1052642 1091213 295957 260869 274378 275537 305679 296551 297122 300208 212714 214205 727226 653021 1516671 1457043 454860 448044 658652 660240 818450 802506 850867 850361 894242 911058 874991 965043 1994019 2100460 1275233 1102347 722644 703959 848647 853423 897157 898832 924768 943779 1040811 1037410 5018793 5214305 40.55 71.9 2
14:56:56 2024-01-25 645394 643523 210124 205208 329400 337294 338735 335895 216786 218260 263682 268280 303507 306613 4336280 4611973 6444052 6265359 1041413 1089632 295897 260618 274342 277212 304106 297937 297793 298959 212749 213535 738336 664977 1486801 1438603 455831 453486 658186 667479 825535 799063 849095 862014 902733 911958 871168 973793 2012564 2114261 1302093 1110178 725747 716284 864058 857073 897319 919913 941445 946280 1042031 1053169 5122424 5267410 40.65 71.9 2
14:56:57 2024-01-25 660312 654651 214061 210170 334684 345908 349715 344505 224064 218407 270626 275018 312785 313496 4402114 4700812 6621470 6420215 1075854 1129520 306458 273540 288734 288435 319705 312548 312986 315807 221506 222071 720450 684923 1533318 1484702 473069 467356 682790 694793 863429 833938 886397 902460 939233 946642 909163 1015356 2110658 2194943 1440758 1150619 757528 746329 907565 902088 940971 956852 987447 996699 1097708 1097502 5256203 5474179 40.55 71.9 2
14:56:58 2024-01-25 681317 676214 222311 217499 357680 365119 373188 370024 229294 226883 284524 292901 326175 332040 4569681 4961993 6873032 6645144 1141319 1189803 322458 283904 305261 305468 342884 331949 333812 334561 230334 232066 737850 707751 1572233 1530530 486250 481323 708401 715247 889490 867046 923698 930943 967189 982701 943664 1052180 2191909 2305075 1459215 1178675 783380 771332 937009 931567 970288 982616 1017731 1023104 1127962 1125162 5418097 5637008 40.65 71.9 2
14:56:59 2024-01-25 715495 702422 226980 223337 368535 379307 391092 387979 234051 232139 296650 301271 340113 340792 4701883 5061118 7062551 6865597 1196588 1239417 327919 291619 315424 316145 352223 346637 342825 347009 238426 237939 759457 716159 1602142 1567682 494758 494689 724731 726066 910660 887356 938210 940919 982580 1003045 957558 1057091 2247587 2369520 1446627 1190674 802245 787533 948266 948461 993335 1000679 1021753 1034252 1142983 1151424 5579324 5759081 40.55 71.9 2
14:57:00 2024-01-25 724699 723962 230644 225080 378347 384226 403102 400760 238158 238085 304700 310556 348036 351501 4825557 5208044 7264922 7034414 1231212 1277309 333379 297775 321424 324426 360911 354353 351839 354352 239904 240650 770249 724024 1640278 1602287 502293 498207 731506 732723 917798 899804 944964 945512 983080 999645 960288 1060294 2290737 2404648 1415304 1196545 802463 795501 959323 949859 986974 1000715 1030666 1038175 1143708 1148099 5634326 5843340 40.55 71.9 2
14:57:01 2024-01-25 742434 734500 231200 227565 381784 390111 405989 405971 241163 240104 309433 312167 351208 355712 4883229 5245225 7254015 7087544 1246384 1296648 337219 297775 324474 324863 365393 355716 353224 357519 240721 243670 781349 736823 1671341 1604432 505522 500039 726751 736780 923036 890531 932986 944524 979681 994002 942741 1050942 2290737 2396849 1454452 1214974 807053 786419 954400 953655 986974 991629 1010985 1029833 1152928 1148099 5690759 5876384 40.65 71.9 2
14:57:02 2024-01-25 745180 745285 229927 226128 381788 387808 410709 404685 241232 240104 309165 314562 351454 356793 4926574 5304282 7414129 7146959 1260441 1305878 334109 295959 323417 326685 365529 356252 355296 355857 239762 242266 774537 728697 1662019 1618301 502650 495390 722609 727612 907017 888186 927505 931604 962329 981413 940980 1038484 2293445 2409181 1452495 1190679 794835 784124 947412 940120 972188 992589 1009773 1018295 1125614 1130715 5673246 5890233 40.65 71.9 2
14:57:03 2024-01-25 758470 745042 229018 224663 378957 387772 410128 406079 239988 239529 309907 311698 351454 355748 4942987 5305320 7292898 7153478 1264328 1315318 335745 293868 323801 324884 365251 354740 354329 355731 238984 242643 771678 736048 1703681 1604561 501936 494981 717594 726581 907626 878721 915676 927539 961648 972979 924410 1029132 2290737 2403393 1430243 1212622 797674 780660 943596 943462 973087 980711 998292 1016046 1134488 1133154 5744627 5921051 40.65 71.8 2
14:57:04 2024-01-25 756591 754112 229183 225778 382054 387772 411084 408376 240961 239564 311739 314562 354157 358167 4990289 5406279 7527557 7244508 1281225 1329230 335818 297673 324365 325915 366235 358644 354060 355909 241291 242435 780254 733947 1655944 1629931 502613 495390 722134 724451 904027 882669 920997 925007 955269 970235 931593 1031373 2313580 2425245 1428752 1202440 796537 787533 950104 940787 970288 982688 1006109 1012326 1125268 1128399 5782734 5974642 40.65 71.8 2
14:57:05 2024-01-25 769906 761411 231236 227573 384422 394242 413619 411173 243430 241769 312575 318490 358997 358708 5046153 5425189 7522183 7295421 1275881 1343294 338855 300695 328341 330607 372018 360447 357568 360659 243517 244412 799270 740176 1662420 1629919 502650 500964 726273 728719 910660 888186 923698 925007 957429 978573 930929 1024356 2321854 2455150 1417187 1209174 805902 793245 947412 944487 977754 991701 1007617 1014955 1132880 1134864 5802505 6029199 40.65 71.8 2
14:57:07 2024-01-25 778988 768405 238125 229452 388042 396858 420022 419843 244214 242544 315622 321110 362702 366196 5109145 5471274 7581986 7365101 1286323 1356480 344738 302866 330361 332116 373972 366790 360853 364227 244671 247551 791871 745480 1672465 1639231 504191 503131 729647 731831 915194 895624 924836 926152 961648 982106 934313 1028856 2339676 2473538 1436020 1217226 809481 795524 959323 950007 977754 997384 1010985 1022811 1134488 1139831 5884072 6097238 40.55 71.8 2
14:57:08 2024-01-25 788710 778092 234734 232755 395590 405253 423691 420595 248283 244346 320294 324171 367816 369170 5168076 5593632 7749843 7469883 1331204 1374202 343466 306789 332405 334728 381621 367135 365072 366529 248756 250524 811700 759990 1687130 1654180 509046 501709 731787 740283 921813 894706 930296 938085 967189 973611 935641 1044779 2368283 2462125 1411585 1231273 811789 797890 965800 962823 989508 991701 1010493 1026170 1160500 1153872 5955219 6171767 40.65 71.8 2
14:57:09 2024-01-25 790966 786574 238923 232860 399776 405619 432669 428207 247367 247938 321513 329044 370171 377596 5209465 5582456 7656589 7488627 1332320 1388341 348747 307579 337932 337768 383219 374482 367646 371981 251149 253505 809008 764421 1709875 1659881 510132 504909 738110 742144 931687 905231 933024 936719 972252 991196 940143 1035528 2383462 2515401 1447943 1235312 825810 810534 968543 964544 993372 1012225 1022474 1031467 1150188 1158676 5990022 6197301 40.65 71.7 2
14:57:10 2024-01-25 805812 795258 240997 236301 402298 415380 438987 430396 250513 249968 326545 331991 376636 378362 5271430 5700559 7857693 7597138 1366222 1405848 351190 310424 341358 343055 387650 377286 374103 375395 254141 256353 821706 773156 1710664 1673847 516822 512273 740563 750817 938907 907871 935484 948697 978535 992598 938071 1046343 2400300 2519507 1441670 1249924 832216 811500 978637 976702 1005377 1017251 1022721 1036470 1165416 1173980 6007578 6274761 40.65 71.8 2
14:57:11 2024-01-25 814224 800291 247613 240299 406070 414849 438549 437808 253637 255272 328422 334546 378949 383096 5329284 5777913 7955001 7681546 1388426 1420301 353586 315508 347431 345059 391475 380688 377670 378903 255205 259785 828853 780975 1744662 1687541 519029 513743 747330 755270 944717 917076 942349 952745 984813 1000287 944510 1050679 2435436 2557153 1449203 1256176 839975 823202 983335 981106 1008273 1018382 1032998 1040927 1168013 1173842 6111776 6339491 40.65 71.7 2
14:57:12 2024-01-25 818403 810553 245148 246267 411814 422122 447173 441976 256055 252416 332459 339149 385886 387684 5385476 5795509 7982977 7728779 1379510 1436591 360704 316859 349218 348506 396894 385025 378880 384293 259238 261569 825431 785881 1737624 1699171 519767 518365 756550 759069 950315 927547 953169 955457 986965 1008099 958239 1056650 2450670 2572949 1454109 1255668 839975 830051 996203 989693 1005414 1026490 1041516 1050178 1180588 1176441 6215407 6384895 40.65 71.7 2
14:57:13 2024-01-25 818657 819588 249032 243017 419564 423791 453555 446838 256235 256323 335537 341699 387350 394439 5430680 5824779 8024467 7794091 1399726 1452078 363193 320753 349745 351686 400341 386110 382517 385451 261689 262187 828889 791224 1790200 1725495 524974 516685 759743 767215 955540 927584 957117 964729 992659 1001433 956406 1066170 2472183 2594802 1469053 1287225 851514 828911 995497 998230 1020916 1032646 1033971 1050909 1188121 1192694 6183682 6443578 40.55 71.7 2
14:57:14 2024-01-25 838270 825586 250997 246902 418817 430147 454213 453627 258297 256922 340795 343828 392386 393844 5482034 5932444 8124632 7850364 1406003 1464443 366265 323891 354035 355921 403182 393109 385321 390553 263914 266541 844576 794914 1755516 1724974 524442 522490 766991 768772 959347 939435 960962 960911 993399 1009377 964790 1068062 2492265 2609644 1479336 1281547 849090 833860 1010471 1004540 1020415 1032249 1041799 1060262 1194665 1192731 6259088 6489134 40.55 71.7 2
14:57:15 2024-01-25 834678 834163 251872 248079 426496 432768 457057 456307 259878 259974 339317 349042 395292 396159 5522967 5982369 8206695 7933078 1423833 1478921 369803 327505 357275 355437 405908 397458 387858 393082 265351 269534 845733 802075 1768388 1734246 527538 522828 769443 770217 965101 944822 963743 963359 995515 1014551 965579 1070870 2507567 2628456 1486869 1289060 853338 839345 1014643 1010781 1023854 1035871 1048009 1066364 1201268 1200001 6311131 6546565 40.55 71.7 2
14:57:17 2024-01-25 844652 839053 254901 250008 427729 439389 463254 459872 261575 260775 342519 348303 398911 402356 5584023 6046617 8277326 7981666 1431231 1489026 369801 327573 358938 359707 408853 396430 392335 395562 266425 270711 849654 802075 1773960 1746576 528664 527150 772757 772477 965786 945918 968870 972618 996222 1012234 968507 1077427 2516853 2618864 1501936 1296551 861818 843656 1013923 1017431 1033074 1042201 1049397 1063434 1210436 1207090 6358225 6584259 40.55 71.8 2
14:57:18 2024-01-25 858500 845661 255513 251665 429644 441638 467864 466417 264481 260957 348705 351410 402994 404069 5617728 6054683 8272722 8009802 1421879 1498309 374364 330630 358181 361027 411689 402397 392038 395598 270630 270904 849030 808037 1791424 1765055 532818 525822 778298 781671 968566 944151 974483 977703 1002593 1009562 967023 1081273 2531821 2652047 1503357 1315201 870218 846124 1014643 1017431 1037605 1048689 1049640 1063434 1208248 1212723 6350703 6631421 40.65 71.8 2
14:57:19 2024-01-25 864705 855478 258104 253899 432903 444064 468688 465022 266357 262664 349842 353949 405984 408345 5665149 6099019 8286619 8075453 1449754 1510490 373768 333420 362568 363233 412340 401828 396835 399739 272387 272183 858110 813833 1821935 1770520 534809 528647 776642 784002 974252 947297 972401 981878 1007385 1018431 965616 1075640 2527855 2655744 1503819 1305876 872704 854069 1014643 1014546 1038886 1055831 1062243 1062798 1207576 1210440 6458366 6668668 40.55 71.8 2
14:57:20 2024-01-25 861812 859636 258680 255641 438102 441530 474521 468778 266038 263250 350117 359167 406230 411497 5702663 6142889 8449360 8150483 1486007 1526048 378053 333758 365912 364872 419113 405442 396835 400902 273620 274763 859520 829501 1788577 1761300 532060 530556 778561 781671 981961 955740 974483 971991 1005626 1018355 973392 1081429 2560837 2682388 1567913 1313345 871460 855814 1032630 1026152 1035566 1050917 1057310 1078163 1212743 1217806 6452608 6706182 40.65 71.8 2
14:57:21 2024-01-25 871469 864704 261901 255711 436642 450659 474983 474503 265231 266607 351533 358483 410247 414644 5732282 6175436 8365020 8169240 1461327 1527476 378356 334415 366466 367143 418226 405407 401451 400937 274978 276488 863748 819768 1862712 1788609 537166 530556 781397 788506 980567 955364 974991 988183 1011640 1021277 974980 1082284 2562894 2685749 1540058 1315201 880220 862672 1023369 1020756 1044515 1059889 1063640 1068829 1210436 1215963 6527673 6734319 40.55 71.8 2
14:57:22 2024-01-25 873155 871429 261896 258564 444771 449348 477882 473832 268545 266794 351605 360844 413938 414416 5769487 6226252 8532818 8244270 1479045 1537477 380617 336401 369513 367695 420598 409650 402304 404550 274978 279096 871733 826837 1838606 1789881 535103 532815 786402 786120 981961 961973 979651 982352 1004728 1021277 974773 1087568 2578184 2687904 1576521 1324527 877705 860224 1031199 1033074 1047488 1054783 1060274 1074327 1226687 1220786 6471313 6773847 40.55 71.8 2
14:57:23 2024-01-25 883779 874857 261774 260082 444553 455484 477954 474333 269364 267687 356609 361131 414132 420036 5811061 6244151 8514052 8291164 1517431 1552872 382074 337855 369217 369844 421160 409468 404589 408059 275751 279689 863748 837538 1808766 1783534 536710 531770 781951 787040 991923 964711 974483 980484 1008850 1030466 976922 1078966 2578184 2709140 1560554 1315201 877067 867004 1038268 1029599 1037795 1056311 1069405 1080310 1219640 1215336 6555456 6820805 40.55 71.8 2
14:57:24 2024-01-25 881444 881375 264181 260439 447944 456852 483600 478008 269775 269339 356898 362539 417221 419378 5843344 6276244 8528924 8300944 1484542 1555995 381833 338543 369065 373588 422491 410266 405170 407973 277007 279653 881739 832752 1860434 1805236 539078 532061 784173 793222 987006 955290 973904 986923 1013223 1018391 967060 1082239 2581853 2711014 1577694 1324252 886392 867004 1029002 1026677 1044257 1065414 1066274 1071159 1215705 1220040 6612503 6832608 40.65 71.8 2
14:57:26 2024-01-25 885698 881036 265883 259510 446844 456243 486823 483277 270186 268886 359325 364436 419523 421685 5882054 6387540 8640588 8310263 1481274 1558563 383277 340595 371769 369876 423492 415237 405813 405908 278517 281868 872204 830373 1844774 1816620 540615 531770 786638 795515 984908 959208 978182 991137 1011787 1021350 968507 1078929 2592982 2716426 1581606 1328307 887137 867971 1029734 1028137 1046744 1065414 1066274 1072486 1215741 1217325 6650214 6861679 40.55 71.8 2
14:57:27 2024-01-25 891541 893184 266594 261923 449402 459484 489541 482753 271285 270860 360019 365852 419088 427131 5895580 6422105 8672923 8356815 1485224 1567481 385581 342422 369470 371800 427343 414349 408217 409106 279608 280509 886027 835140 1877639 1825840 541385 531842 790584 797779 987006 959245 979651 989730 1011096 1021350 968470 1080503 2600424 2729231 1581606 1332903 888922 869889 1032393 1029311 1048498 1065414 1067366 1075645 1220330 1223033 6688590 6903136 40.65 71.8 2
14:57:28 2024-01-25 894991 893785 267633 263405 452172 458982 492643 483624 271945 270531 359208 367951 421630 423466 5938032 6433728 8701033 8413087 1504437 1576966 385545 342699 372720 374368 428519 415237 408217 410554 279644 280175 874048 842211 1850660 1824102 541000 530949 786439 795515 991794 959245 976022 989027 1014661 1018391 967060 1080657 2606001 2747599 1535019 1337822 892231 874429 1037494 1034003 1049836 1066812 1071946 1075822 1215338 1220939 6772917 6940651 40.55 71.8 2
14:57:29 2024-01-25 894844 897661 268438 262773 451030 459018 491253 487058 272741 270531 360546 369093 424120 425734 5974646 6398252 8654513 8436957 1524676 1581524 387321 342699 371632 374333 430230 414421 409083 409974 281335 281865 883168 849238 1839170 1821785 542558 536545 788310 797779 994814 964637 975725 984562 1014661 1027412 971150 1074707 2620877 2747943 1588568 1324527 882083 876922 1042303 1032949 1043404 1054725 1074200 1078897 1224948 1216792 6706558 6952049 40.65 71.8 2
14:57:30 2024-01-25 909235 899919 269881 263211 451021 463864 492716 490924 272516 271393 362695 366057 422875 425934 5993404 6402916 8766376 8506874 1539062 1586260 390206 342771 375053 374333 431175 418126 408217 409850 281335 283312 887456 851671 1861394 1829571 539846 538520 792793 793007 991925 972600 982447 980484 1002972 1022613 974773 1080466 2622450 2729503 1573501 1345093 886117 867004 1039006 1041393 1050768 1057805 1061901 1075859 1232333 1225374 6678341 6978165 40.55 71.8 2
14:57:31 2024-01-25 918371 903856 269241 263610 453654 463960 494370 489813 274449 270566 364896 369093 422686 428457 5994735 6481753 8788318 8493008 1531013 1593870 391863 342483 373775 376758 431868 418572 408685 412592 282929 282771 893174 846814 1863491 1848142 541385 531806 793180 797779 986969 961973 978182 986923 1008850 1017712 964211 1077427 2617110 2747943 1581606 1339358 891461 873705 1033083 1030717 1047755 1065414 1071429 1068040 1217468 1219215 6782179 6992039 40.55 71.8 2
14:57:32 2024-01-25 910027 910555 270528 264014 456334 462519 495488 492735 273647 271428 363207 370268 424797 426536 6024899 6499787 8772689 8535011 1541784 1600017 387722 346591 373848 376022 432876 419382 410567 412884 282131 285125 886027 858056 1895447 1835060 541000 536545 786439 794950 996226 967055 973095 977703 1005924 1026796 968507 1066246 2624546 2757163 1588035 1340312 884605 873086 1045267 1035923 1035996 1057058 1065086 1078765 1223139 1218317 6758652 7043817 40.65 71.8 2
14:57:34 2024-01-25 922476 911712 269312 265714 455353 466714 494849 492516 276011 273163 365452 369986 427939 429598 6081556 6537537 8906557 8591283 1538486 1602292 390757 342771 375471 377792 431515 420680 409372 413574 283530 283688 890525 849238 1872958 1853227 541385 531806 793429 797779 987564 962160 979651 985487 1005887 1009702 962846 1079116 2633818 2763378 1581606 1347011 888922 871196 1032350 1035188 1051293 1062372 1062738 1068029 1219640 1220077 6840225 7065036 40.65 71.8 2
14:57:35 2024-01-25 918228 916468 270910 265125 458888 466165 498642 492927 275220 272258 365708 373310 428095 429745 6087191 6556255 8868614 8619419 1564388 1604368 389782 345758 377028 376057 432912 421983 410385 413211 282929 286240 879250 856219 1882178 1849524 539078 535752 792268 790864 989110 968465 979651 980484 999682 1015522 971025 1075892 2633818 2747943 1565956 1359118 888922 867004 1037531 1042399 1052716 1060620 1055520 1072486 1224405 1226618 6810647 7067289 40.65 71.8 2
14:57:36 2024-01-25 922351 921173 270112 266967 457173 466945 495981 491307 274598 272639 364638 372419 428073 434980 6115327 6625533 8859564 8619419 1552291 1609263 389952 343229 377295 376057 432876 421313 411088 415233 282131 285365 908993 858670 1910095 1840278 538312 531950 784209 792060 996226 965685 969634 974860 1001883 1018715 964567 1065144 2635867 2769651 1584197 1348657 887137 871944 1044938 1035923 1035959 1054411 1060011 1077395 1220930 1217421 6829175 7082620 40.55 71.8 2
14:57:37 2024-01-25 930338 921086 270524 266616 455814 468038 495452 492735 279423 272258 364604 370233 430593 434980 6143333 6648789 8949168 8637004 1526140 1613846 389746 346358 375621 377792 432840 423855 409828 411653 284334 285365 894603 851346 1905057 1862719 541385 535087 790325 796460 986969 961936 974046 984674 1005405 1015066 957816 1066283 2630077 2763040 1581606 1347011 891461 876151 1033332 1030046 1042294 1062854 1065641 1066507 1208723 1216232 6970999 7128225 40.55 71.8 2
14:57:38 2024-01-25 925169 922432 270910 265302 461535 467324 495909 493693 274449 273127 367151 370029 430728 433746 6167198 6555883 8974697 8699186 1555023 1618509 388620 346101 379376 377203 432552 422924 412314 414669 282929 284973 904596 854113 1907403 1861413 536403 530300 788906 793007 987006 963341 976753 980211 998345 1010804 959250 1074865 2639443 2766383 1573781 1361828 891461 867004 1033083 1032986 1048084 1054533 1050350 1063472 1215741 1220077 6932291 7136793 40.65 71.8 2
14:57:39 2024-01-25 927806 927745 270474 266122 458534 469146 501869 495963 275220 273091 367151 374729 430912 433058 6193216 6658580 8999022 8715973 1575963 1625388 389782 345514 377295 375529 435552 424199 411694 414121 282929 286678 901573 861130 1903347 1861413 536403 531806 788906 790644 985607 965685 973095 976702 991992 1009377 962051 1068099 2639337 2753254 1584889 1363770 886392 865775 1033203 1035928 1045257 1054038 1047625 1063057 1214984 1221594 6913946 7143825 40.65 71.8 2
14:57:41 2024-01-25 930375 929061 270724 266118 459935 468038 499953 492927 275220 273162 366040 371898 429778 437386 6207517 6650333 8955428 8738255 1570654 1623200 387939 344783 376035 375735 432949 421350 411088 414777 282131 284929 914877 863600 1950687 1849524 534430 532061 781589 787386 990519 962878 964632 970548 994809 1009738 957853 1053769 2635867 2766383 1579650 1350578 880825 868008 1039006 1032986 1036127 1047948 1050486 1069704 1215705 1210974 6913946 7171493 40.55 71.8 2
14:57:42 2024-01-25 946467 931664 270730 265980 458058 471703 502279 495181 275993 272534 366968 369351 431879 434963 6227872 6717126 9008455 8751403 1547302 1620810 387321 344783 375924 376622 433402 420383 409792 412304 282929 283591 891745 856844 1940573 1868016 535262 528274 780843 791804 986306 950940 961000 972027 993191 1006494 944510 1053354 2631947 2780874 1564000 1343178 883343 868008 1032931 1020792 1033074 1045819 1055370 1059725 1199996 1207322 7001535 7205043 40.65 71.8 2
14:57:43 2024-01-25 940367 930176 272302 265094 458275 470032 499917 499413 274834 272082 367151 370198 431611 432027 6255275 6743985 9058572 8731964 1548387 1623116 389165 342771 373884 376587 432804 424185 409372 409815 282929 283998 896033 856219 1915436 1875930 535262 530181 783616 788553 977786 954081 963743 973406 992659 1002141 946245 1054104 2632023 2770051 1604838 1348943 887137 866931 1025665 1023962 1037447 1051587 1049397 1047532 1202437 1206783 6975024 7193876 40.55 71.8 2
14:57:44 2024-01-25 931429 935599 270914 265634 459216 468038 495873 494424 275220 273091 364896 369574 431843 433746 6256008 6669349 9065285 8763022 1566622 1627487 387903 342109 377295 376658 432463 421276 409083 413502 282929 283216 897572 858056 1894368 1877262 533599 527455 784209 790079 979646 954611 967877 971163 989808 998197 947517 1058509 2641322 2766383 1562044 1358714 885870 861954 1023863 1023729 1040439 1045296 1041516 1053952 1203143 1206200 7012121 7203255 40.55 71.8 2
14:57:45 2024-01-25 937084 936302 270914 264490 457817 466678 501796 495963 274744 272188 366003 373310 432524 433021 6274766 6695151 9065049 8788167 1571328 1632495 387975 342386 377830 375458 431479 422587 410385 415233 281641 283414 906046 858410 1923195 1874426 531681 527362 781951 783965 976823 952727 966308 968447 984169 991710 943559 1055318 2633818 2763040 1582895 1361828 882083 859613 1023369 1023766 1033184 1045276 1035556 1050797 1202524 1207090 7013146 7201737 40.65 71.8 2
14:57:46 2024-01-25 944664 937595 270648 264419 456780 466678 501796 495891 274834 271964 364932 373537 431946 432407 6302265 6723672 9064771 8810297 1573348 1631093 387105 342483 376007 373594 430159 421276 408792 412268 279428 283507 906046 858670 1879810 1873333 530170 522792 779149 781671 973562 952050 963743 964225 978462 994002 942580 1049561 2632023 2757163 1556962 1362106 880825 857784 1020461 1022642 1031890 1036734 1032463 1049298 1199028 1202684 7012121 7231391 40.65 71.8 2
14:57:47 2024-01-25 938440 938255 270621 263606 457173 467375 501759 494388 273576 273549 364932 371271 429277 432370 6318494 6781990 9122299 8826085 1572632 1632388 387321 341519 373884 372583 430289 421611 408794 409779 279572 283087 907521 861130 1889448 1871939 527913 522720 778298 779234 971321 949753 957400 961308 975703 990460 940847 1044816 2632023 2747943 1562198 1361828 878317 855318 1020461 1020756 1029688 1038839 1029197 1044746 1198177 1201075 7033082 7222711 40.55 71.8 2
14:57:49 2024-01-25 938440 940851 269784 264172 460191 466531 500869 495532 273400 272082 364126 370021 429098 436144 6321659 6777116 9120199 8835130 1589082 1630069 387673 340560 373320 372060 432804 420644 405885 409193 279644 282784 900246 863156 1920440 1870700 528288 522864 777193 777022 971321 951567 953928 955457 975012 991160 940810 1040708 2632023 2744047 1593793 1346735 872082 855318 1020461 1019995 1023854 1028819 1029197 1044830 1203107 1195452 6963589 7253964 40.55 71.8 2
14:57:50 2024-01-25 945679 941986 268189 264203 457137 464995 495765 492735 273611 271133 364296 369986 430419 434926 6340417 6801441 9137355 8844508 1592484 1632388 387348 340045 372756 372060 432930 420644 405813 411644 279644 281830 913406 865625 1905900 1873333 528288 522792 774990 774819 970631 950025 954391 952745 972142 982697 936669 1038484 2633818 2747943 1588568 1348890 872008 855831 1020424 1018804 1026240 1032025 1031756 1045889 1199847 1191010 6961567 7253775 40.55 71.8 2
14:57:51 2024-01-25 945007 942059 267597 265063 455814 464556 495945 492735 273647 270531 362844 370198 429917 437684 6349796 6816107 9156060 8853986 1590215 1629603 385258 339532 371632 369841 431515 419419 405170 410263 279339 281830 911935 864389 1920440 1871939 526042 523635 774403 772514 967193 948824 953169 951586 968562 988376 931479 1036503 2635831 2757163 1556175 1347011 865794 853400 1020461 1014546 1017519 1024089 1026268 1043288 1193339 1185375 6961041 7295725 40.55 71.8 2
14:57:52 2024-01-25 950173 944098 267562 264419 457618 463173 495909 491271 273611 269672 360546 369645 429313 434980 6346555 6834766 9143648 8872645 1593621 1635802 384967 338508 371632 370948 431735 418717 405739 409792 278854 282902 911935 866862 1930308 1875999 527227 522893 773427 772705 965749 944506 948620 948385 967557 984190 928804 1031501 2632023 2753254 1554219 1343574 864559 848565 1017528 1011598 1017519 1018670 1022474 1040713 1188927 1181085 6960230 7285169 40.55 71.8 2
14:57:53 2024-01-25 948752 944767 266741 263206 457399 462483 495873 490888 272741 269707 360510 370029 428001 435945 6368553 6829975 9150171 8889340 1576001 1634674 382794 340428 369253 371972 430037 418681 404528 408817 276971 280148 901637 862364 1926302 1871939 521248 518853 770570 769961 959347 939435 943737 944524 962329 973683 929103 1029132 2620859 2729503 1564000 1343178 865176 848565 1010471 1010771 1014634 1023511 1019845 1031631 1189882 1181336 7018161 7290501 40.55 71.8 2
14:57:54 2024-01-25 943665 944767 267151 261131 455321 463173 495945 492735 271460 269742 360546 367665 426395 433709 6389808 6866762 9186819 8879853 1574877 1637001 380919 337180 372838 369880 428822 416838 403355 409395 276158 279196 900246 858056 1918644 1877262 521248 513851 766841 769961 959347 935411 940930 944487 959342 975081 925067 1026128 2618995 2729503 1574915 1347011 865517 848565 1006851 1010336 1014634 1023511 1016905 1030568 1179222 1179665 7041812 7297042 40.65 71.8 2
14:57:56 2024-01-25 943665 946097 267338 263400 456402 464109 499786 492241 271320 270860 360330 369768 426588 433525 6406068 6867892 9196262 8891402 1571511 1637001 379747 335388 369434 369805 428822 414421 402115 408817 277396 279725 900321 858670 1896640 1885169 522734 513815 768483 770217 955200 931585 942276 945512 956624 971606 921025 1023099 2613142 2720283 1550977 1352503 864899 843692 1005423 1007469 1013195 1021419 1010948 1026170 1178914 1178734 7097267 7319991 40.65 71.8 2
14:57:57 2024-01-25 946240 948798 267334 261135 454246 459737 499431 495218 270787 270860 360510 367665 426395 429294 6415447 6853856 9271025 8910160 1573754 1637001 381489 335894 366556 369952 428822 414457 400598 404550 277396 279725 901696 861130 1921598 1886508 522734 513815 764647 769961 954183 928909 938890 944840 956624 964705 915821 1021964 2611292 2736780 1548983 1353718 867994 844053 1001879 1003922 1011143 1021328 1010344 1024853 1171368 1178111 7102865 7345287 40.65 71.8 2
14:57:58 2024-01-25 947698 946777 266322 260918 451066 460826 495067 493468 270221 270098 360438 367992 427034 428457 6424825 6848833 9223254 8900781 1557713 1632388 380350 335894 367840 369952 428216 414421 402115 403341 276123 278902 910464 856219 1922623 1885169 521248 512983 759669 770994 954183 927547 935495 942260 958940 965179 913044 1021123 2611277 2735783 1554967 1343178 863049 841731 1001160 996106 1009706 1019971 1009717 1021202 1166321 1170523 7143834 7348154 40.55 71.8 2
14:57:59 2024-01-25 942354 946773 265665 260330 450705 459737 494149 492038 270186 269908 358306 365768 427330 429441 6452937 6873065 9223254 8910160 1548350 1632323 381141 334415 367059 369655 427612 414421 400951 403717 277721 278759 907521 856565 1925917 1885285 519767 513325 758246 765415 954861 926962 930259 936719 955499 962974 907863 1015356 2607454 2729503 1552972 1343178 861818 839345 996203 995363 1005414 1014542 1003138 1016808 1162912 1167179 7138606 7342831 40.65 71.8 2
14:58:00 2024-01-25 941645 946777 264291 259536 453654 460172 492753 491307 269998 269339 358235 365803 426400 427514 6443583 6902818 9232580 8936773 1551735 1637039 381069 337144 366320 368624 426224 417010 402304 400866 274435 278118 894446 856565 1917021 1881159 519029 512728 756439 765562 950127 924332 927542 934658 950400 955620 904982 1010920 2605727 2729503 1550977 1339358 859977 838749 994791 992470 1005414 1014542 1001675 1013842 1161324 1163739 7173384 7362693 40.55 71.8 2
14:58:01 2024-01-25 947818 947449 264260 260448 450994 459809 493799 487058 269364 269718 357157 365268 425464 427816 6468394 6932103 9268881 8947674 1551139 1637001 378925 336193 365948 367695 423791 413729 400915 400937 274172 278118 906050 855608 1904294 1881159 516822 509311 754370 762314 950127 921058 926335 935581 948276 957538 901296 1009708 2603852 2729503 1554967 1333852 857335 838749 991939 991100 1002529 1013103 1001713 1010888 1157141 1160560 7216243 7372072 40.65 71.8 2
14:58:03 2024-01-25 950529 947729 264331 260082 452315 461443 493856 489559 269003 270026 360019 364578 425287 428348 6462078 6952021 9242336 8947674 1556734 1637001 375489 333794 366799 366591 423827 413731 401451 400902 275173 277337 915010 858670 1899320 1879931 514883 508251 751662 759486 948779 917039 923003 933590 947430 954835 899243 1004576 2600150 2727567 1552972 1330059 853670 836967 986983 986886 999027 1010198 1003285 1007519 1153794 1154685 7246516 7407332 40.65 71.8 2
14:58:04 2024-01-25 955297 950140 264931 260448 449512 458336 492753 489559 268185 269339 358199 363627 424238 427816 6499855 7012197 9261680 8966432 1575599 1632065 376654 333451 364289 366591 427612 412816 399717 401154 273980 276452 894446 866243 1898972 1871939 515650 510825 751133 758530 949453 919716 918270 925496 946088 955584 891808 996732 2587183 2734840 1547598 1326415 855229 839620 991808 983237 992598 1010332 1006154 1007333 1143597 1152239 7183370 7394930 40.65 71.8 2
14:58:05 2024-01-25 962644 948440 262572 260448 446531 458870 489759 487022 268510 266830 357695 364464 422910 427094 6480632 7016641 9251249 8966432 1578252 1627294 374364 333722 364253 363814 423827 412816 400282 401438 273813 277107 904559 865625 1888157 1862719 510495 507802 746800 751918 948779 921058 915439 922952 947610 957356 894517 993027 2592626 2739676 1529034 1322642 850301 834488 990395 979525 986974 1004609 1001141 1007333 1142897 1143906 7158024 7394930 40.55 71.8 2
14:58:06 2024-01-25 959393 949806 262567 259716 446916 460172 492716 485369 268137 266830 359110 361455 422910 429477 6513444 7066049 9296340 8994718 1598427 1639329 377486 330808 364841 364360 426369 413438 396835 399391 274589 275938 916196 864838 1936839 1875999 511949 507657 752620 751416 940796 921674 918141 917021 939568 959572 898604 988901 2587183 2720283 1548983 1323584 845774 832091 989827 983283 981929 996663 998292 1007482 1152110 1143942 7110996 7400208 40.55 71.8 2
14:58:07 2024-01-25 961890 952585 262201 260452 446999 456207 492332 485472 267729 265603 357695 365888 424034 427175 6523335 6991552 9286763 9032252 1585031 1638204 375382 331525 363557 365183 422419 412632 396691 401154 272270 276488 901503 860698 1919117 1877262 507602 504571 750520 751597 935549 919064 918270 917063 934184 954835 897328 988864 2587456 2716426 1546988 1327361 844797 830125 991234 983320 981319 991701 991698 1007519 1151293 1145595 7093020 7418966 40.65 71.8 2
14:58:08 2024-01-25 954936 953935 261808 258522 448210 456207 490870 485025 267729 266830 357440 364173 421711 429745 6532708 6986858 9311937 8980871 1573549 1639329 373208 329133 364841 363268 420828 410339 396835 399427 272847 273087 895896 855608 1890166 1881159 507602 504287 747842 750781 934152 912498 914373 917057 931470 947082 894113 990311 2592982 2711211 1541003 1327361 839975 825357 986983 981122 984141 991187 988967 1003791 1149625 1143097 7092907 7408388 40.65 71.8 2
14:58:09 2024-01-25 952912 953939 262166 257727 449194 455915 492461 486327 268610 267473 356751 362398 422783 429606 6546749 6987132 9308794 9003947 1574877 1635839 374066 328600 360492 363268 420640 409687 394114 399175 273040 273017 897346 857443 1893560 1886508 510132 503573 747330 750127 930366 907945 916329 916335 926413 943041 889210 988901 2587456 2692623 1548350 1324527 839975 824152 981975 980447 982747 988319 983168 1000330 1152110 1143097 7155571 7433180 40.55 71.8 2
14:58:11 2024-01-25 951754 953076 263378 257079 446844 455579 491947 483655 268610 266830 356861 362504 421364 427816 6556145 6962567 9366888 8987312 1571511 1637001 374364 329133 359298 361098 420640 411539 393802 396822 272270 273017 901637 853778 1907704 1886508 509046 502861 743067 750349 930366 903926 914373 915686 926413 937556 889345 985978 2578184 2690714 1534657 1323584 839513 823713 979660 980410 981929 987668 982362 998081 1150225 1142018 7143796 7428344 40.65 71.9 2
14:58:12 2024-01-25 951002 953935 261804 256899 447218 454505 491253 484036 265231 265789 355853 361455 422661 423394 6565506 6972466 9366888 8987349 1552807 1635839 372982 329133 358253 361027 420013 410303 393802 396191 270739 272219 900166 853169 1925648 1885169 507602 502505 742015 749395 929047 905015 911050 918202 927022 939458 889271 986586 2583576 2691426 1569869 1324613 835311 820905 977763 976702 977680 984877 979641 995244 1148591 1134864 7178513 7447102 40.65 71.8 2
14:58:13 2024-01-25 950210 953260 266439 256504 445036 450566 486895 485094 265634 265161 356393 363337 423257 424188 6570196 7017244 9326749 9006635 1551145 1635839 369284 328635 358757 359948 419409 409650 395575 396191 270666 272388 897223 855338 1927258 1882605 506244 499843 739646 743890 930366 902181 904712 913164 923684 935993 883848 982372 2574522 2679926 1549633 1326415 837577 820905 974099 976244 979838 982579 978907 991691 1142087 1134864 7215354 7456480 40.65 71.8 2
14:58:14 2024-01-25 949462 952585 261527 256320 447205 453657 485418 482605 265197 264349 354776 362539 422927 424526 6584264 7086961 9335159 9042742 1579680 1640538 369875 327502 359190 363493 421491 407751 393623 396362 270666 270268 904596 861130 1875015 1877262 506054 499478 736235 746381 934336 898740 898447 911869 927727 928615 876307 979576 2574123 2695448 1515070 1324527 838775 817962 968543 968447 977754 982688 973932 985207 1131274 1133956 7274870 7456480 40.65 71.8 2
14:58:15 2024-01-25 956984 953935 261896 255711 441980 453455 486102 483284 265984 264349 355816 358656 421702 423888 6584290 7144166 9345608 9039025 1576289 1639384 369984 327344 357642 359923 417554 408331 393248 394378 268140 271353 899988 862364 1901913 1862719 501222 499867 732860 740038 930366 901328 897134 903944 923684 935333 871205 970251 2559365 2688806 1525045 1315201 838775 820905 964827 963322 972151 982652 978173 981639 1123673 1124162 7299107 7473946 40.55 71.9 2
14:58:16 2024-01-25 963822 952585 259591 255283 442016 453969 486457 480494 267632 263364 354021 359123 421559 426605 6593642 7155294 9366888 9065469 1595014 1632138 369836 327895 357104 360938 418763 405443 392335 394414 268680 270456 906052 862541 1919901 1871939 502293 499442 738110 740038 923693 901328 900431 901310 919849 935296 876234 968718 2566656 2703254 1552972 1302163 832810 820905 971298 961271 965717 981191 979641 985170 1122044 1120734 7231791 7487108 40.55 71.8 2
14:58:18 2024-01-25 969718 956532 260143 255465 440305 449312 486823 482217 266180 264031 354667 359158 419124 424489 6612400 7097700 9371156 9052500 1576001 1629640 369947 327091 358974 359851 417931 405335 392335 395562 268384 269222 904559 854113 1880724 1881268 499800 495390 735982 735702 919854 902607 896774 898544 914505 935296 876270 967989 2564218 2692623 1529034 1305876 830440 820970 973104 965917 962042 979706 980055 987963 1128394 1121975 7184930 7475238 40.65 71.8 2
14:58:19 2024-01-25 964901 957963 258716 255458 441273 450659 485346 482217 266731 261826 351605 360304 419124 424152 6603021 7082705 9360511 9064861 1571102 1631917 369911 324383 358181 359851 417931 404693 392058 395283 268069 270711 907521 853502 1880463 1881159 499800 494689 733899 733583 917140 900015 898979 899472 915581 934037 876419 963518 2564925 2687523 1529034 1303966 827601 817962 968543 963616 962042 975761 975281 986741 1125158 1117252 7187097 7475238 40.65 71.9 2
14:58:20 2024-01-25 963257 956643 258286 254856 441980 450818 487072 478008 264978 261826 351533 359228 420111 423177 6612400 7087879 9366888 9064861 1571102 1632286 367691 324708 358907 358732 414921 406017 390088 393199 268069 270186 901637 854113 1884510 1887969 499726 493646 733043 736006 918450 894300 897746 893684 914848 928876 874401 962944 2563281 2686234 1523050 1305876 825824 814961 967170 961271 958634 973007 974474 981639 1122080 1115672 7206811 7493995 40.65 71.9 2
14:58:21 2024-01-25 961170 958680 257848 253654 441944 448736 486382 477936 266357 261826 351424 359193 418861 423814 6631157 7105734 9463654 9079072 1570654 1637040 369471 324600 356660 358049 417123 405907 387713 392877 267245 269914 907545 855608 1900379 1889191 500510 492593 732305 733729 915844 888576 893208 894517 910010 919601 867124 963668 2565105 2688806 1515070 1313330 825824 811685 967170 959227 957954 964696 964623 979506 1118795 1115672 7158840 7493995 40.65 71.9 2
14:58:22 2024-01-25 958346 956839 258499 252490 440593 449091 485310 477900 264833 262664 350364 357053 417842 424526 6649915 7085700 9485374 9064936 1557713 1637040 368324 324419 355186 357366 414957 407024 391191 391491 266203 269534 904559 849238 1945924 1881159 498383 492593 732002 735839 911952 884077 895820 894429 905363 921044 870826 962981 2563281 2688806 1513076 1314265 821110 808775 964827 961271 959314 964624 965109 979506 1122080 1118044 7169232 7493995 40.65 71.8 2
14:58:23 2024-01-25 955624 956802 258680 252244 440247 448101 487653 480494 264111 263223 351033 358952 417372 422430 6669155 7110832 9411205 9103970 1552291 1637001 365159 324119 355689 356543 413538 404867 391191 391214 265572 269155 903066 852891 1935588 1879931 496508 491861 728890 733679 911952 888096 893203 894429 905187 917062 867087 962295 2559639 2674183 1522787 1313330 821110 805806 961368 958509 959314 965279 960953 973798 1122007 1112483 7213554 7511937 40.55 71.8 2
14:58:25 2024-01-25 958304 959360 258104 252315 441840 449432 486382 477527 263988 262480 350220 358988 417216 423851 6650177 7098322 9456389 9090946 1551700 1632433 367138 324443 354111 356007 414849 405729 387858 390111 265130 268777 901573 849238 1931862 1881159 496508 490862 728890 731398 907887 885486 890452 893456 901461 918474 864521 956645 2559639 2691724 1509086 1311462 818094 807021 964439 958067 954353 965170 964757 974996 1118045 1109595 7181111 7532877 40.55 71.8 2
14:58:26 2024-01-25 959084 957524 256803 251964 439247 447478 483637 475037 264393 261061 349272 358483 418825 424152 6668672 7082102 9488549 9103970 1548350 1631335 365451 323759 353503 354938 414193 404867 387894 390111 263983 268400 900080 849238 1898344 1881159 494643 489405 726788 731831 906598 882973 887851 891251 902465 917062 865792 959094 2562894 2689421 1535388 1311472 818766 804593 959323 953619 951637 964294 960916 972987 1109627 1109595 7171712 7522132 40.55 71.9 2
14:58:27 2024-01-25 958667 956811 256300 250912 438903 447807 483600 474667 263584 261026 348745 357728 416340 423177 6679013 7122107 9502084 9103970 1551700 1632388 365451 323195 351478 354122 413574 404257 387786 387880 263983 267611 900080 851062 1928356 1888058 495464 486436 726751 730718 903953 882793 888814 888112 897564 910587 861567 955825 2553430 2679599 1531318 1308633 816432 802283 958643 952708 948747 961089 955313 970218 1109627 1106530 7177678 7501742 40.55 71.8 2
14:58:28 2024-01-25 957922 957524 256265 250494 437942 447054 485007 475073 262342 261026 348219 356975 415033 421942 6688472 7110021 9437738 9110491 1551735 1637040 366622 322073 351298 353980 412197 403428 387605 387664 266200 267397 912111 849238 1944307 1881393 494758 486508 724731 728719 904027 883104 886397 887484 896258 910670 860344 951600 2553996 2684074 1501107 1305876 815268 802465 956606 950007 948747 955647 955743 968725 1106828 1103367 7186241 7540889 40.55 71.8 2
14:58:29 2024-01-25 958517 957515 255513 250494 436678 447004 483600 476558 262927 260628 348219 356975 416304 421905 6696808 7123367 9501094 9143192 1548350 1634985 364618 321846 351262 353272 412340 403648 386623 387520 265823 266754 912111 848024 1902900 1881159 493351 486129 723705 728166 901466 880382 885728 885509 893689 912104 857867 948745 2553996 2674183 1552378 1305876 815268 801896 955554 950007 944611 955575 954381 964488 1106828 1100144 7199908 7544883 40.65 71.9 2
14:58:30 2024-01-25 961470 957561 254694 251489 436642 446118 481786 475211 262900 261774 350403 357442 417237 419232 6688320 7153687 9539492 9135249 1548350 1632286 362684 321692 351123 352249 411111 402112 385464 387463 264697 266531 897094 848024 1893176 1881268 491950 485031 721716 724451 899118 876266 883802 885596 891973 906746 855364 948070 2551797 2674183 1525213 1304018 811789 799021 954197 947242 944891 956176 953426 965010 1102056 1097388 7214457 7574668 40.55 71.8 2
14:58:32 2024-01-25 962781 959365 253737 252731 438029 445453 481944 475884 263181 260376 349953 356975 415106 418380 6697958 7207065 9542040 9138906 1547211 1632388 363229 320753 350327 352003 411075 401223 384311 386337 264510 265710 895601 848024 1910848 1882605 491600 486112 721204 724415 896861 876266 880517 885232 891635 901646 852833 946350 2550366 2676452 1525213 1302163 811789 797890 952166 946036 942312 956505 958475 963523 1100730 1094430 7282270 7572231 40.55 71.8 2
14:58:33 2024-01-25 966862 960256 253488 250494 436829 441385 480694 475218 262342 260010 347207 356403 413448 417459 6712373 7207214 9542040 9144628 1546760 1630069 361058 319783 349025 351159 409240 401187 384275 385487 264323 265674 894108 848024 1904476 1879931 490554 485351 719670 722293 894807 873747 880202 883314 889076 902696 853372 946365 2551963 2664558 1552378 1303966 810518 799469 948978 940787 940874 956176 954606 959413 1088389 1092669 7318963 7558494 40.55 71.8 2
14:58:34 2024-01-25 970129 957520 253877 251308 432967 441530 481786 474539 261541 260743 349953 352606 415286 420406 6720148 7232954 9449899 9154006 1569980 1632286 360735 316859 352705 351159 410590 396502 382248 387844 263577 264274 894281 849238 1904844 1884027 488906 482467 717012 717204 897352 879970 876885 875115 888190 908064 851098 938435 2548524 2653209 1513076 1287225 809361 802095 944938 935283 940874 955611 950273 951567 1094462 1094251 7413153 7582371 40.65 71.9 2
14:58:35 2024-01-25 970682 957561 252359 251127 433039 446010 479175 474503 261575 260010 348815 353701 414062 414380 6734323 7281642 9495313 9168245 1571511 1637040 360754 320520 351154 351587 410010 398636 384849 387046 261545 264133 892055 849486 1914961 1871939 485433 482076 719123 714704 894807 877805 875786 873246 887116 908100 847407 932912 2524229 2664963 1487707 1285393 808206 795524 943596 934216 940207 956176 946078 950852 1091291 1091861 7431991 7582876 40.55 71.8 2
14:58:36 2024-01-25 967956 957524 252289 250770 432962 441746 474983 475614 261541 259391 348568 352641 414814 415270 6738892 7317680 9517657 9169465 1592186 1632286 361114 316824 348201 350575 409815 398709 383219 384838 261725 264803 910722 853501 1909704 1871939 485905 484162 715057 715284 894623 873747 870223 872491 889959 901538 843048 932949 2531896 2674183 1557351 1294706 810634 795487 940884 934216 940874 954152 945029 950176 1089710 1092669 7452055 7597161 40.55 71.9 2
14:58:37 2024-01-25 965763 957515 252285 250783 432590 441710 476877 475291 260708 258774 348559 352359 414890 415011 6763480 7369394 9436695 9179045 1594464 1627257 359811 315868 349254 350899 409623 395099 382137 385451 261725 263430 901503 861498 1871789 1866690 485087 481699 709406 714198 900017 875023 864589 869912 892341 900867 836976 932949 2522553 2646524 1541994 1296551 811211 793245 935014 934216 940874 946633 934073 948787 1097274 1091053 7348298 7599183 40.65 71.9 2
14:58:38 2024-01-25 953212 962088 254309 249510 435380 442412 477178 475810 260927 259831 346664 354232 413647 414975 6772232 7285803 9490717 9189702 1574678 1624915 358764 316859 348724 350369 410590 395135 382948 381396 261689 263211 899988 858670 1871523 1866690 485869 482076 708401 717388 894623 865817 863937 876284 885533 894692 835754 936038 2529735 2646524 1534028 1309603 808206 790400 937009 935086 936843 947311 940959 953061 1091490 1083699 7295620 7597161 40.55 71.8 2
14:58:40 2024-01-25 963526 961368 257031 249236 432967 440557 476058 470727 261002 258845 345685 353701 412703 417228 6757636 7233419 9579421 9172764 1544556 1630069 359557 316788 348230 350369 409142 400195 381562 381663 261653 261822 889629 846814 1913118 1879931 485525 477796 711414 715284 889710 867046 869602 871182 880574 892560 841852 932949 2540267 2661780 1572193 1294587 804754 793208 941017 930245 931581 948413 943841 945943 1078990 1084989 7374352 7621189 40.55 71.8 2
14:58:41 2024-01-25 967856 957561 252774 248494 431641 441710 477215 468994 259913 258411 346211 351024 413938 416487 6762459 7279316 9545598 9182143 1571511 1632323 358764 315802 348166 349841 405980 395135 381562 383991 260040 261057 903019 848024 1888260 1871667 481992 479087 710376 711103 889516 871986 867634 865651 879731 899476 842937 926260 2522549 2655831 1507091 1277900 801321 790400 935678 930245 934031 947073 936842 942242 1082160 1086666 7405006 7615919 40.65 71.8 2
14:58:42 2024-01-25 963747 956126 257099 248887 429342 439122 475577 474539 258366 258411 346504 349451 412703 415306 6771838 7411789 9511007 9191521 1583358 1632323 359305 315802 348504 348991 410481 398417 381607 384291 260482 261647 898472 857443 1889418 1872034 482677 477832 707397 710279 893170 871093 861485 864571 881308 896185 832712 923624 2518644 2655831 1461001 1289704 805902 790400 927737 926152 936926 943032 928890 942204 1088389 1085135 7357730 7615919 40.55 71.9 2
14:58:43 2024-01-25 956514 957597 257031 248175 432930 439086 474521 472829 259086 258411 342627 352359 412739 414056 6785753 7290435 9508484 9189288 1572904 1632381 356431 318001 346083 349313 409431 395673 380806 382900 260809 260952 898472 858670 1880835 1867930 484052 476717 702725 712299 889043 859558 860150 869530 880794 883618 832064 930185 2520756 2626220 1627676 1298289 801321 784025 934350 931567 926276 937547 935677 947818 1081357 1072909 7347135 7615919 40.65 71.8 2
14:58:44 2024-01-25 969672 961064 252531 249061 430323 438048 476877 469066 258332 256788 346455 349416 410247 416487 6792825 7297202 9558745 9185867 1546110 1630074 358189 315802 345558 347701 405871 396235 377972 381854 259821 259759 903019 849238 1904977 1881159 484123 476379 706396 710279 884959 862069 862672 864571 874802 894187 832064 923624 2518644 2644988 1563712 1286309 797398 787533 931664 922347 925058 937691 935677 936708 1072992 1076056 7468786 7634676 40.55 71.9 2
14:58:45 2024-01-25 968613 962056 251176 247792 431348 442140 473632 468082 258263 257077 344457 350323 414355 413542 6791344 7341765 9549662 9216007 1570391 1632433 356038 313599 348724 345614 404622 395673 378880 380826 257573 260589 895441 846814 1875867 1870672 478207 475436 705396 703511 883101 865817 859502 857844 872882 891195 833789 919752 2516853 2651978 1521143 1276990 797674 784087 927737 922347 928357 937619 933014 936042 1076008 1082018 7417801 7633357 40.65 71.8 2
14:58:47 2024-01-25 960786 957515 252167 246173 429679 441053 474375 468922 258049 258375 342519 349416 411944 414409 6809010 7419163 9449899 9215780 1594977 1622615 356610 313850 347960 345578 405908 393013 377706 382664 258368 261396 895441 858670 1864636 1862719 478583 474106 699244 703511 884177 863328 852793 859503 879392 889595 822959 917987 2509707 2629832 1561592 1288884 802245 785982 925067 924933 930333 937861 925553 938214 1084426 1075983 7361152 7620998 40.65 71.8 2
14:58:48 2024-01-25 958346 957520 251427 246111 430202 436289 474120 468994 257443 257148 342519 348337 408310 412445 6809353 7295658 9502084 9228816 1571064 1631455 354366 315178 342465 346358 405871 392940 378505 378830 258404 260962 893358 857443 1894915 1868016 481307 475705 701573 709236 885587 857092 855707 867657 876363 881967 826878 924985 2516134 2626311 1529787 1300251 797674 783110 927666 926285 922435 928570 927422 940826 1076075 1066867 7358839 7636190 40.65 71.8 2
14:58:49 2024-01-25 968643 961698 249839 246867 427658 436629 474484 467924 258263 255535 342519 349381 408919 413983 6809076 7289824 9604956 9210279 1543952 1627755 353869 314734 342501 345265 403945 395076 376501 378434 258119 261002 909121 844347 1900914 1881346 479758 473844 704187 708070 876367 856573 858420 860284 871418 884719 827709 919415 2517535 2642771 1623250 1287225 793138 782913 929024 916947 919821 935984 927533 934912 1066918 1069963 7464103 7641465 40.65 71.8 2
14:58:50 2024-01-25 971372 957524 249808 246063 428380 437938 468940 465710 257835 255606 341929 349533 409565 410298 6809353 7355847 9563156 9249091 1573348 1632381 353692 313158 345865 345338 406050 393944 376201 378830 256530 261329 901261 851671 1910687 1868016 476333 475033 700924 703643 877942 857826 852113 855341 871370 883244 824530 912923 2504004 2651978 1527667 1281666 796537 783222 918464 915724 927031 935287 920259 929453 1076111 1073144 7376595 7634676 40.65 71.8 2
14:58:51 2024-01-25 955832 959204 249874 245345 427729 437283 468940 468886 256660 255606 340344 348372 408990 410298 6830581 7352145 9517619 9215818 1573549 1631228 353232 313814 342116 343471 405225 394253 376501 377090 256780 260192 892411 856219 1918636 1862719 478509 474361 696734 704046 884332 850380 849095 859503 873261 874497 820951 918158 2511138 2632063 1512825 1300251 795402 777204 922444 921002 921127 929524 922035 934246 1069812 1063782 7376595 7664366 40.65 71.8 2
14:58:52 2024-01-25 964892 961740 249132 245350 428986 432926 472745 467955 259672 255324 341028 351011 408239 412628 6849075 7260771 9599745 9251612 1556375 1630069 351155 313045 342429 343436 400620 392977 377634 378189 256350 259827 904505 843418 1884189 1873059 475660 468854 698711 704553 873884 850380 853400 857844 864686 874497 827159 916908 2509352 2635433 1546750 1286309 787733 774935 924410 916298 917108 929524 923689 931477 1060729 1061994 7441397 7668992 40.55 71.8 2
14:58:53 2024-01-25 970409 962088 249243 246656 427255 437283 473072 466412 256660 255535 343526 347848 407703 413689 6846868 7341541 9581202 9255616 1557713 1630069 353834 311876 341322 343471 402137 392071 373092 376488 256710 258734 901428 846814 1898698 1878713 477082 468782 699207 701060 873884 852724 851519 854092 863104 874569 823359 912648 2504004 2628084 1614398 1280634 788295 779183 923670 912700 915639 934138 923540 926152 1063671 1066849 7527515 7684725 40.65 71.8 2
14:58:55 2024-01-25 968580 959595 248787 244447 427135 435325 468796 466742 256694 254751 341135 348533 408346 409031 6850571 7373246 9567548 9235612 1566355 1627755 353462 310642 342501 341345 399742 391757 373652 378470 255581 258734 899890 844399 1895510 1868016 472732 468746 697228 694904 872610 855359 850912 848624 865269 884216 823434 905743 2504996 2643058 1561592 1274011 790550 774935 915858 911796 918381 933005 916973 926227 1063824 1066702 7418453 7662812 40.65 71.8 2
14:58:56 2024-01-25 957197 959595 248687 243430 427739 432840 468796 465383 261222 255535 338330 348062 407417 409031 6846868 7394239 9485968 9270396 1592484 1627755 352245 309918 342116 341345 402739 387452 371976 377355 254351 258698 901428 856565 1867426 1864005 474568 468602 691973 697764 878859 854656 844802 848624 866305 879589 814113 905931 2492540 2617006 1540389 1279478 792863 774805 913224 913127 916422 926900 914363 926227 1069840 1064012 7337704 7664376 40.65 71.8 2
14:58:57 2024-01-25 957665 960301 249067 243596 424057 431178 468976 467130 256773 254751 339830 347503 408281 410916 6856247 7356862 9542040 9257172 1573549 1631174 351740 312773 341487 342911 403753 387308 375961 376380 257762 257508 901503 851671 1874593 1862719 476107 468943 690013 699955 873884 846165 846988 851566 864686 870560 815547 912212 2501839 2611711 1531908 1286309 787172 770350 918464 914172 910591 919520 920988 926739 1060729 1057787 7414325 7665589 40.55 71.8 2
14:58:58 2024-01-25 970673 962416 248228 244526 423917 430764 468904 466412 257671 253191 340416 347015 404646 410262 6856247 7341011 9655548 9309551 1541086 1623200 351956 310646 342672 342911 401474 387488 373047 374270 257032 257511 895441 846814 1904533 1877262 474754 465899 694200 696911 869613 848606 846606 849006 859691 874257 816198 902028 2498282 2618864 1542509 1272195 783813 774971 917160 904921 907977 927555 916882 919965 1054620 1060070 7536947 7685463 40.65 71.8 2
14:58:59 2024-01-25 970714 959590 246735 243391 423917 432355 468896 464729 261258 253724 341542 346695 408967 409198 6869741 7410388 9558670 9268805 1561696 1623103 350858 308081 341358 341394 400907 389716 373575 374270 255220 258300 903840 846814 1876874 1862719 470389 467320 693219 693807 868996 848606 841620 846184 857189 874257 814113 899651 2490767 2633565 1538268 1272195 784930 772610 909015 903907 913215 919664 909678 918163 1063930 1057824 7433190 7681426 40.55 71.8 2
14:59:00 2024-01-25 955981 959360 247356 242172 423845 431942 468711 466454 255914 253545 340759 348027 404081 405331 6899329 7413034 9517883 9288866 1572624 1623176 347661 308045 340291 340842 400675 387344 374103 371928 254860 257685 901347 853154 1898107 1853499 470723 466955 688060 696948 871338 840606 838575 848624 862202 864197 809358 904973 2494731 2615151 1479691 1290899 786050 764737 909192 910467 910628 917104 912742 924763 1060618 1051893 7379998 7695826 40.65 71.8 2
14:59:02 2024-01-25 965193 965832 245901 242618 423989 431367 467827 463200 257091 253121 341074 347538 406237 408381 6875004 7291034 9614432 9268805 1548901 1621962 347733 308081 338240 340914 399776 387488 374103 371963 254860 255531 899890 839205 1876388 1868016 470723 466563 691519 695782 862207 840012 844127 848023 853071 866196 813744 903954 2504565 2626455 1531908 1279478 780587 769947 913081 907430 903995 919764 914363 919682 1050917 1054661 7490286 7700327 40.55 71.8 2
14:59:03 2024-01-25 970682 960343 246355 242237 422319 432391 466056 462691 256593 253466 338294 345382 405284 408706 6888845 7411640 9646759 9266551 1552807 1623066 351920 308010 339556 342428 399212 389121 371959 374270 255220 255246 899988 842211 1877901 1871939 470756 464297 690109 692399 865194 845419 844573 841717 852924 870307 814002 895615 2485459 2620845 1546750 1263744 778917 771479 911096 901484 906565 919520 909025 914266 1051214 1057787 7544755 7701102 40.65 71.8 2
14:59:04 2024-01-25 967856 957561 246219 242271 420729 430087 466723 465423 256055 251959 338294 343863 404046 406086 6903140 7422101 9619015 9275930 1561696 1623103 349273 308379 342458 340555 396678 389786 371959 375149 252603 256177 904472 844627 1868733 1868041 466481 465245 689036 687780 865176 846128 839770 839405 853071 872877 811533 894298 2485459 2628084 1537473 1268574 780029 768098 904375 899600 907706 919729 902055 912568 1053091 1054430 7425957 7684537 40.55 71.8 2
14:59:05 2024-01-25 957197 957524 245944 246320 423917 430123 466393 464036 255627 252416 339377 345417 405806 407968 6898301 7494042 9508375 9319651 1590711 1627740 349657 308524 340278 339813 399212 386479 371524 375681 252711 255068 893735 853502 1852702 1853499 466151 464588 682306 686770 867147 842196 829977 839405 855942 865483 803584 895741 2479710 2609644 1521306 1273992 781584 762839 902722 905834 908240 911828 902390 916822 1054657 1050583 7318685 7684537 40.65 71.8 2
14:59:06 2024-01-25 958346 960347 246289 242176 421353 430756 467076 462728 254239 253121 338651 343863 404380 408417 6914399 7401929 9563366 9295413 1566166 1623079 347733 312443 337530 340363 399212 386479 369866 371702 254141 253470 897094 846444 1877319 1859940 467583 459841 684246 689843 860267 835786 837345 841256 850549 861459 807030 898299 2485459 2593057 1541994 1273708 774487 761219 908935 902274 894590 910470 909378 915293 1042363 1044126 7436672 7695563 40.65 71.8 2
14:59:07 2024-01-25 971841 964141 245690 242419 421253 430720 469043 459872 255094 252241 339538 341594 403597 407769 6909319 7431696 9691565 9285309 1537869 1619659 348953 308851 337566 339849 396930 387577 368682 372770 252711 253895 889380 842211 1882498 1871939 470451 459877 685556 687817 859756 838791 838575 838809 848073 863932 807030 892989 2479710 2604097 1525547 1264967 774212 765855 907901 894687 898809 915838 906334 907563 1044067 1051440 7578942 7706496 40.65 71.8 2
14:59:08 2024-01-25 972790 960347 244394 242522 422217 430683 464638 459908 255841 250839 338651 343171 404950 406086 6918127 7439792 9616803 9304066 1561696 1621962 347661 306789 339556 338824 396263 384989 369866 371963 252409 253930 895274 839805 1869994 1862719 466118 459841 685592 685534 857927 840643 837545 832114 846838 864873 805815 888218 2479436 2618963 1555231 1260667 780066 765548 901200 897157 905010 916477 900835 908171 1049682 1047153 7452055 7722952 40.65 71.8 2
14:59:10 2024-01-25 960967 960306 245940 241666 417607 430500 466063 463381 253672 252416 338411 341735 404665 406952 6922506 7550450 9633012 9294687 1564388 1620810 346615 306789 338596 336715 396930 385025 368718 372507 252711 254285 890658 846814 1903936 1861413 465786 464319 682790 683752 862166 839662 830220 834915 849801 863823 800017 888777 2484222 2615151 1474660 1266769 781144 763159 897439 894687 905122 911767 898251 910341 1048557 1045638 7461487 7722952 40.65 71.8 2
14:59:11 2024-01-25 957197 957593 244359 240997 420138 430756 464711 459944 254239 251924 336084 342797 403776 406086 6907402 7572858 9558196 9304066 1573754 1621962 347138 306753 337566 337495 399212 385056 367359 372888 252209 253790 890658 849238 1913884 1857428 465786 462066 680263 684075 861596 838196 827420 833345 851790 862713 796697 886322 2472632 2591204 1481768 1266769 777806 761219 897365 894687 901434 909375 899134 910341 1051509 1042146 7433190 7695582 40.55 71.8 2
14:59:12 2024-01-25 957959 957593 244364 241167 418817 423863 463691 462857 253637 250839 337144 343793 401370 405239 6931277 7456817 9530992 9341268 1586917 1620699 345432 305602 338107 336302 396227 384113 369866 372507 251113 255248 901347 848267 1853940 1849524 463473 459697 678892 685534 857927 832096 828083 836066 848073 855228 796697 885311 2479710 2598580 1445849 1273360 776144 756739 894821 898685 901434 901529 895713 910906 1045489 1036142 7355541 7709706 40.65 71.8 2
14:59:13 2024-01-25 961202 962421 244154 240419 418817 427575 465881 457826 252930 251608 336084 341770 402571 405439 6939639 7440228 9612914 9312991 1563929 1619659 344536 306789 333379 336751 396858 383028 368164 369889 252497 251534 896235 846814 1857624 1857451 465127 458609 678412 684756 857927 830166 828635 836990 844973 854238 797899 890457 2474427 2578323 1433639 1273360 773385 755634 900166 896071 893506 901565 899790 910906 1036101 1034603 7460248 7739691 40.55 71.8 2
14:59:14 2024-01-25 962158 961708 243239 240881 421918 426983 464383 457918 253921 252833 335428 342691 402392 405939 6940655 7395622 9577619 9300088 1560581 1618509 343466 305854 336230 337257 393271 384186 369274 369853 251077 251920 890658 839805 1882750 1862719 464132 457043 680337 685534 850553 828989 829977 834584 842076 852431 802016 887888 2476187 2601980 1447884 1268574 768441 756365 899646 891387 892240 901565 897088 904165 1032336 1034639 7501462 7735019 40.65 71.8 2
14:59:15 2024-01-25 970409 962093 243199 240375 419277 428895 465405 458457 253392 250386 336285 339692 401370 407278 6940125 7467582 9689524 9294687 1533480 1613883 343466 306285 333523 335737 394450 385349 365371 368741 251113 251534 892197 839527 1899484 1868016 464021 456329 680337 682620 848114 829577 828046 830185 841796 854238 797261 885023 2472669 2593057 1447884 1262470 768905 761757 900817 887948 890601 908587 898194 900737 1035734 1037469 7576933 7736175 40.65 71.8 2
14:59:17 2024-01-25 968949 961820 247685 240419 418058 426297 459854 456468 252895 251413 335573 339727 402535 402429 6922205 7464765 9621565 9313445 1555622 1618509 343466 303035 333343 334728 394585 384150 366470 369889 249562 251115 890658 836937 1877816 1858770 460148 457422 678412 678089 848707 832133 830547 827406 839372 859421 800158 880755 2471671 2613383 1483845 1257457 769538 756739 892249 888826 894775 901601 889810 894152 1039999 1036142 7469667 7732047 40.55 71.8 2
14:59:18 2024-01-25 963785 959250 242150 240047 415047 423899 459999 459944 252086 255321 335573 338641 400419 403680 6949490 7539818 9652222 9286614 1555596 1618509 342951 303923 336540 334154 392096 384186 365371 369260 249067 254114 894912 842360 1869415 1860072 460048 459695 678819 680134 851121 830166 824410 826660 838993 857789 795547 880792 2465161 2607698 1440735 1261044 772285 756739 889382 889100 894775 901529 887879 899655 1040553 1037905 7468786 7739875 40.65 71.8 2
14:59:19 2024-01-25 954266 957561 247613 239295 419272 423122 459171 457218 252051 252103 333577 341770 400735 401219 6947011 7485066 9568294 9350269 1584220 1622805 342870 304279 333415 335786 394271 382809 366256 366278 249070 251500 899674 847051 1872240 1853410 461503 456936 673570 682620 855166 822954 821119 831954 843866 846787 791895 886322 2470425 2581984 1445684 1277900 770637 754186 893626 889481 892079 898008 893054 903578 1036321 1031190 7461487 7737842 40.65 71.8 2
14:59:20 2024-01-25 958968 962380 243864 238972 418649 423719 463946 457276 251841 252122 332987 339657 399786 406086 6950034 7435606 9603508 9313182 1561696 1622658 344883 302607 333379 334622 390819 381495 368101 367561 249070 251973 899785 838740 1855449 1861413 461176 454684 673570 679575 847504 825398 824372 830185 837105 848146 796752 883653 2470425 2591204 1469308 1266769 763498 751365 891955 889340 885675 899612 892493 896621 1024139 1030403 7498939 7747221 40.55 71.8 2
14:59:21 2024-01-25 971408 960306 243178 239229 414283 422419 462601 458426 252194 251198 335283 340546 399644 405327 6966376 7468900 9726532 9299829 1535672 1617323 342943 303887 331363 333384 391403 381801 364987 367045 249491 251796 895274 839205 1910814 1866690 461503 453087 675486 676584 846903 825398 820794 824138 835919 847492 793365 875016 2457642 2591204 1456024 1249924 762986 753117 890647 885467 888073 901342 890186 895615 1031604 1030147 7513478 7772749 40.55 71.8 2
14:59:22 2024-01-25 962682 959360 243864 238019 413520 423538 459818 457075 250862 251060 333505 338900 401734 402356 6963584 7576035 9668803 9326749 1556133 1618472 342943 302043 332369 331617 393235 381801 364987 367267 248843 251619 898223 845605 1883062 1853470 460073 456129 671625 675315 849913 827191 818696 820965 837735 847492 787493 873111 2455070 2572764 1465154 1257457 769538 752546 887452 886271 889493 899892 886201 895466 1038955 1030078 7468900 7740169 40.65 71.8 2
14:59:23 2024-01-25 958346 959586 242836 237756 414651 421938 458058 455755 251071 250707 332964 340822 399216 401787 6959413 7469890 9596270 9350960 1566129 1618472 340358 302715 332100 333897 392060 378438 363113 364227 247953 251619 893535 846814 1863501 1854788 461464 457152 669724 678613 851121 820364 816310 827796 837699 843122 787867 881862 2465856 2568127 1443814 1266451 763969 749233 889394 887990 880473 893717 894749 898424 1026761 1018688 7479507 7739875 40.55 71.8 2
14:59:25 2024-01-25 973481 961708 242504 238146 413628 422199 459661 456307 251246 249932 333541 339149 397688 403922 6992836 7474258 9726532 9299829 1533442 1613843 342424 302751 330826 332580 389724 378474 363957 365066 249105 250524 890658 837408 1893429 1870700 461389 453160 674697 677237 844271 825037 820970 823847 836368 846948 790970 871796 2457671 2589326 1527667 1246370 762986 751217 885564 880313 885555 898044 886350 894903 1028646 1030476 7499217 7756600 40.55 71.8 2
14:59:26 2024-01-25 966269 957515 242495 238155 413628 422122 457093 456432 250862 249897 333469 338876 398560 401219 6968515 7534129 9670420 9313182 1554510 1613693 342726 300842 333163 333717 391491 380543 364951 366829 246286 251229 880849 837538 1859448 1858770 456156 453450 675274 672735 843072 825398 821119 818696 831849 847420 787505 870558 2455344 2600424 1467231 1253491 764515 752051 882159 878994 888346 897673 878596 894236 1032513 1024161 7489785 7765978 40.65 71.8 2
14:59:27 2024-01-25 958564 957524 242333 236612 415007 423050 457093 457057 250862 251060 330916 340582 398317 399340 6987549 7626007 9678753 9338515 1562812 1618472 342943 302438 331328 333645 392249 377158 363957 366715 246427 250524 893535 847986 1870507 1844280 456806 454038 665871 671455 848707 822954 813530 818602 837373 846948 784108 871796 2448369 2580153 1458924 1259249 762986 746086 882097 885467 885555 891194 879882 895615 1031333 1025796 7386028 7747221 40.65 71.8 2
14:59:28 2024-01-25 955619 960045 242127 236656 413700 421601 459135 457600 249748 249932 331417 338864 399289 403350 6999292 7499255 9648279 9353546 1562312 1613846 341906 302010 328830 334078 391250 377194 364729 364227 247118 249435 898472 839805 1886859 1854788 457339 450753 665834 673400 842604 818584 815693 820965 831676 838586 784097 875674 2457642 2569117 1542509 1259249 757994 742553 888207 882752 876335 890811 888917 893031 1017949 1021323 7499789 7745154 40.65 71.8 2
14:59:29 2024-01-25 973080 959287 240859 236537 411671 424600 461489 453648 250689 249732 331310 338092 398246 401182 6993129 7514252 9735884 9341581 1528437 1613843 340634 302438 329292 333427 391250 380169 360853 364227 247118 249821 893735 836810 1884623 1862719 458184 451467 668777 671455 839765 820946 816347 817406 827426 843330 786122 867671 2451853 2580153 1516270 1244139 757994 747145 883055 878739 882113 894683 881928 888595 1023665 1031373 7523299 7784736 40.65 71.8 2
14:59:30 2024-01-25 964896 957515 241255 237474 411129 422199 457582 456307 249713 248598 332189 338128 396506 400260 6987549 7578279 9689124 9332202 1554985 1618509 340873 301120 332100 331915 390698 378402 363689 363936 245597 250876 877454 839205 1864019 1857178 454934 450899 669724 671455 839487 820364 813919 816212 828632 843330 786026 867671 2453541 2573756 1427534 1255899 761864 742407 880711 882494 884572 888737 879565 890475 1027153 1023054 7404388 7767649 40.65 71.8 2
14:59:32 2024-01-25 956594 959631 241751 235891 412430 420707 457772 456307 249297 249125 330415 338638 395881 402429 6992044 7494042 9647307 9407899 1557243 1613843 338784 302010 328794 331681 392081 377230 362930 363943 246356 249085 890410 844627 1858714 1851996 457457 448711 663732 674656 841801 816314 814073 819653 830263 838993 782775 875129 2455344 2554324 1544629 1259766 755719 740380 883170 878739 878910 892148 881208 887823 1012057 1018367 7522136 7782626 40.65 71.8 2
14:59:33 2024-01-25 972790 960343 240788 235891 410901 419815 457129 451039 249297 248740 331453 335777 395327 401219 6987549 7436948 9689524 9350960 1543265 1612697 338499 299267 330131 331412 389893 380513 362749 363834 247513 248907 891973 832752 1892209 1864048 456806 451467 669250 672922 834703 813812 818494 818565 824326 835351 784145 868796 2451853 2572764 1456847 1249924 754761 745791 883170 871145 875713 892148 881208 883658 1016472 1021359 7643022 7784736 40.65 71.8 2
14:59:34 2024-01-25 968648 957556 239511 235882 411200 422199 456289 450931 249713 248356 330379 337618 395933 396353 6996928 7517876 9717352 9347948 1538486 1613769 341726 300731 330315 331879 387808 376628 360853 363936 247594 248281 890658 832752 1855451 1858770 453277 447343 665871 667016 834703 818621 815122 811745 824363 838586 784145 861336 2446356 2581984 1443814 1240598 758331 742553 875723 872417 880611 890884 874257 883029 1023849 1020601 7521439 7782810 40.55 71.8 2
14:59:35 2024-01-25 954266 957488 239507 234766 412421 422651 456289 453627 248917 249125 329114 337654 395881 396425 7001880 7539479 9609298 9375857 1581637 1613883 339809 299520 332267 329911 390147 376098 363443 362556 246465 249558 898086 839805 1913179 1841585 453569 453874 664350 669518 839487 811726 808260 818639 826805 836071 774981 869285 2451853 2563544 1427772 1266769 758069 740074 880123 878739 875713 883060 878596 891546 1019466 1014393 7518082 7775357 40.65 71.8 2
14:59:36 2024-01-25 961890 963098 240007 235611 414846 420415 458472 450080 249194 248598 331418 338223 397079 401257 7015685 7495405 9634135 9369717 1557243 1613843 338784 298326 328659 331951 387952 375498 360853 362013 244842 247480 893926 837538 1852094 1852154 454214 448353 661493 667479 837109 811726 811793 815025 825568 834302 779564 869528 2448292 2578323 1421429 1254738 750781 738179 880123 876247 875092 884382 879565 888186 1011755 1009638 7561398 7791614 40.65 71.8 2
14:59:37 2024-01-25 974621 960728 239476 235155 409884 419779 458732 450629 248882 248285 330451 335050 397223 400927 7006306 7470076 9717500 9354184 1537869 1611551 336746 298326 329454 329590 387880 377230 360817 360875 244842 248072 891973 830373 1899653 1861398 454860 448353 665871 669481 831644 811726 811793 813794 823196 834302 779527 864440 2439097 2568845 1425499 1248979 752928 742297 881337 870729 873918 888773 878826 881980 1014555 1017576 7634842 7799690 40.65 71.8 2
14:59:38 2024-01-25 966538 957520 238735 235687 408719 419815 454928 451039 248951 246828 329417 336060 397223 395759 7006306 7555963 9696430 9353282 1549798 1612697 338273 297423 329292 328383 387502 377194 359766 362917 245769 249085 880205 836338 1895014 1852154 451962 448044 664350 665884 833485 811477 810523 811705 827485 838761 774814 860758 2441318 2559606 1448540 1249924 755836 737494 872624 878554 876335 874271 870623 888186 1023317 1012243 7383456 7775357 40.55 71.8 2
14:59:40 2024-01-25 955619 960306 239507 234206 409329 417894 457582 451039 247367 248147 331367 336095 395962 399977 7025064 7546390 9670420 9393485 1557831 1611551 334759 298082 329454 328383 387952 375198 360273 360839 246465 247615 885723 844786 1887675 1850773 454860 448658 659475 669867 837915 808243 802317 813831 825568 832192 774741 866362 2442568 2546242 1427534 1255631 750856 737402 878873 874348 868963 880859 879565 885621 1008818 1011938 7512710 7775357 40.65 71.8 2
14:59:41 2024-01-25 964627 960306 237776 234766 409975 414885 454601 449554 248917 247012 331367 337145 395683 396389 7006306 7424954 9661068 9375857 1554480 1613533 336333 299786 329075 329235 386230 378358 360708 360875 246117 246788 888848 830373 1874322 1861413 452283 449688 664350 665556 830542 808243 811216 811495 815991 829428 780988 861948 2446630 2569117 1450617 1249924 750781 742883 876381 867027 868805 883573 877062 878840 1011038 1015111 7628301 7803493 40.65 71.8 2
14:59:42 2024-01-25 967170 961740 238690 234400 408719 420707 457582 448886 248157 246863 331132 334043 394153 396461 7020053 7533461 9744187 9339890 1529737 1616140 339534 299568 328218 329947 386681 377784 359611 363943 245769 246337 895098 830373 1870888 1858770 449326 446382 661962 663238 829679 812662 809485 805865 817144 836661 778011 855868 2439097 2578323 1439744 1236796 750108 738580 870245 867027 874540 883501 867736 878840 1015070 1015111 7540709 7798026 40.65 71.8 2
14:59:43 2024-01-25 961994 957561 239471 234878 409595 419815 454928 452361 249119 248108 330296 334136 396484 398561 7027589 7651897 9735884 9366700 1551700 1611281 336746 297883 328487 327393 387880 377286 357533 360875 245076 246372 899674 839805 1889936 1849524 451002 446715 660089 663238 832896 811505 802468 804689 824983 834302 770359 858071 2429824 2559910 1438156 1254843 754835 733839 871351 873072 871342 874199 869387 882401 1013910 1008255 7448685 7810479 40.65 71.8 2
14:59:44 2024-01-25 959711 962079 238549 233509 410718 417713 456289 448219 246681 247590 329545 335777 394526 396353 7032428 7469778 9633572 9366700 1557243 1612697 335698 297775 324582 328915 385487 375044 359477 360875 245009 244995 880671 835140 1837670 1848211 448690 441922 656291 664180 830268 805884 802170 810594 816400 827571 777129 861299 2439097 2565476 1444387 1249924 748852 737925 873862 867620 867709 884207 875628 876815 1008268 1010253 7588116 7801546 40.65 71.8 2
14:59:45 2024-01-25 970134 960311 237961 233284 405889 418194 456289 448219 247401 246584 330012 332773 395962 396461 7034443 7560422 9736151 9366737 1535672 1608121 334150 297775 326952 327393 386101 377821 357281 359463 245076 245579 888848 830373 1898824 1858770 451642 446113 661493 664180 827915 807099 802354 807081 818137 829804 776121 858769 2434370 2565230 1454770 1236549 750781 737921 869627 865798 871342 883460 868735 876927 1011755 1012243 7535835 7782734 40.65 71.8 2
14:59:47 2024-01-25 959934 957556 237997 232169 409305 418521 453909 448219 251894 247590 328578 333506 395683 396253 7034443 7654044 9728947 9379096 1547864 1609263 334759 296297 328892 325915 385487 377018 357281 360875 243698 246717 867932 835020 1857207 1856051 449410 447500 660520 662114 829642 806916 804721 805951 821043 829464 769232 853325 2434438 2546242 1413289 1246370 751919 733068 867124 868609 871342 873184 865232 881163 1012057 1000625 7404704 7794115 40.65 71.8 2
14:59:48 2024-01-25 956514 960347 237997 232238 409586 414849 456289 450809 251823 246863 328578 334078 394849 396461 7038797 7551477 9652222 9373158 1563431 1612544 333821 299568 327658 327963 387118 374935 357712 358490 243661 245817 891738 841755 1843547 1848211 450682 448417 656993 664180 832629 802506 799580 810447 818496 820595 769814 858346 2433282 2546354 1440233 1248145 745449 734880 871388 866412 865886 874199 869387 875679 1005180 1000625 7562463 7803493 40.55 71.8 2
14:59:49 2024-01-25 968345 961744 237222 232281 406034 417268 455966 446889 247526 246032 329545 331740 394849 396425 7033779 7537496 9783346 9385678 1526366 1604663 332681 297775 324510 327375 386512 375612 355352 359463 243698 244447 888848 833945 1865068 1858770 449008 444567 658689 660350 825572 804744 802468 802525 814055 829500 773789 852884 2429824 2570555 1431926 1238833 750245 736879 864668 862584 871379 879616 862013 871875 1013910 1008564 7550413 7803493 40.65 71.8 2
14:59:50 2024-01-25 957197 956843 236859 236716 409595 414885 450877 449301 251999 247047 327577 334043 394526 395448 7055226 7700585 9687592 9388475 1552807 1609263 334724 295673 326490 325915 386373 372983 355388 360549 243698 244824 882598 839805 1855239 1842894 446931 444422 653738 656367 830157 807099 795464 802525 817758 824663 765596 853325 2429824 2549947 1447096 1255668 749710 729569 865895 867027 866843 872474 865195 876964 1007353 1000447 7487852 7795557 40.65 71.8 2
14:59:51 2024-01-25 961004 962014 236976 234221 410019 414233 452172 447009 248631 245821 328054 334476 392421 396867 7064834 7490568 9679772 9392494 1553400 1609263 333613 297045 324437 325879 382539 372747 359672 358598 243698 243661 896499 832752 1832728 1849524 446931 441705 654666 660240 824294 802234 802468 805829 810999 820451 772619 857050 2439097 2563544 1427772 1245915 744388 735798 869627 860247 861558 874560 868268 872680 1001791 1005340 7698845 7831630 40.65 71.8 2
14:59:52 2024-01-25 967375 959595 236905 232178 405962 414777 450877 445565 246579 245443 328004 332970 394500 394439 7049571 7579020 9798980 9392494 1528437 1604626 333929 297673 324401 325353 383148 375576 354002 357483 243698 243661 887285 832752 1876387 1860022 448906 441741 656718 659773 824294 804078 802468 800215 810426 828741 771488 849337 2429535 2575478 1405149 1240084 749776 735725 862793 862695 870199 876206 860861 870525 1011755 1005340 7533907 7822251 40.65 71.8 2
14:59:53 2024-01-25 956988 957520 236415 232245 406034 414777 450805 448141 251964 246549 327505 331971 393597 395352 7063275 7699780 9754588 9401886 1547302 1609263 333713 295150 326915 323921 383148 373912 355067 358310 242186 245166 878593 833830 1863407 1849524 446583 444385 657890 660531 825689 805933 797343 798897 815061 827462 765484 848797 2420552 2538890 1431926 1245915 748717 728705 862830 866412 867709 870515 860861 875679 1008067 1000150 7423757 7805248 40.55 71.8 2
14:59:55 2024-01-25 955832 960274 236423 232903 405998 415661 453536 447191 247242 245997 326509 332470 392386 397995 7053284 7555850 9689124 9411278 1556734 1609263 333459 295601 324137 323886 387060 373283 357855 358639 242832 244202 877454 839944 1868190 1850773 449090 441439 651389 660277 827329 797769 797679 802253 811609 820378 767882 855096 2433282 2554324 1434003 1244139 743522 733445 867124 857807 857895 873184 867081 867639 996713 999444 7621008 7829752 40.65 71.8 2
14:59:56 2024-01-25 966269 959595 235659 233235 405926 414741 455976 446523 247935 244793 327237 330976 393320 396267 7053883 7588319 9789719 9407221 1523167 1606780 333857 295744 323237 325353 381967 372747 355871 358058 242994 243634 882965 829779 1850888 1856051 448131 439736 654858 657289 821048 800800 797198 797876 809523 825237 765865 845217 2420552 2561726 1434003 1234787 745449 731819 857904 857807 866500 875485 857763 868131 1005892 1002346 7577650 7803493 40.55 71.8 2
14:59:57 2024-01-25 959934 956638 235451 232249 406034 414741 449465 447969 247242 245790 324600 331046 392457 393881 7058450 7717641 9777874 9400066 1547864 1604663 332646 296009 324401 324739 383183 373311 355368 357519 242186 242878 879042 837408 1867360 1844280 445588 441813 652312 654960 824331 802506 793143 795547 815869 825201 760041 847775 2417672 2546354 1399044 1248145 746511 726641 862217 863885 862138 865555 860861 871801 1005409 996828 7468786 7812872 40.65 71.8 2
14:59:58 2024-01-25 959249 961708 234967 232724 405709 414424 451333 444163 248370 245100 324455 332830 391657 395205 7082888 7544981 9677511 9397853 1554510 1608121 333929 294158 322472 325353 382825 369461 355352 356480 242150 242098 880287 832752 1853040 1844280 445833 437741 649547 656822 821048 797330 795427 802525 808377 817999 768974 850756 2429824 2559128 1431926 1238833 739290 731673 865895 855780 857895 875758 863928 865097 995972 1001637 7694059 7838777 40.55 71.8 2
14:59:59 2024-01-25 969019 959360 234959 232907 404712 414741 450134 445310 247900 244416 326970 331011 392457 393588 7052247 7589943 9803710 9397577 1529166 1604571 333459 295680 323153 324374 381967 373643 354867 355339 242186 242470 881426 830373 1875540 1857451 446857 439225 654202 656822 820776 799063 795427 795547 807232 820451 767337 842780 2416326 2556282 1436079 1234213 745650 732821 858392 855854 864511 872991 855710 867586 1005336 1003091 7555135 7835327 40.55 71.8 2
15:00:00 2024-01-25 955561 957520 234967 232245 405998 412233 448184 447191 246481 243735 324492 332738 391215 392103 7071957 7698084 9698200 9407221 1551700 1608990 333676 293987 323417 322913 381663 369389 354867 356480 241193 242133 877454 839805 1853882 1835060 443063 438866 647602 652568 823458 800196 792251 798729 811712 820761 764643 851369 2424592 2542735 1432254 1252598 740345 726126 864668 861934 855905 866369 862663 872203 994666 994011 7536947 7822251 40.55 71.8 2
15:00:02 2024-01-25 960283 959622 233874 232819 405640 412447 448796 442025 247242 243665 324203 331971 390048 394475 7062579 7507527 9668727 9407232 1551962 1604368 332954 292871 322436 323851 381082 369461 354286 355339 240685 243634 877454 829807 1854209 1855843 446222 441008 654165 658692 816453 796396 793143 793263 806053 818035 766776 844878 2417114 2553360 1436079 1231273 741402 728324 855474 851566 860918 871251 853353 862565 1002561 997257 7550149 7835327 40.55 71.8 2
15:00:03 2024-01-25 957327 956811 235002 231603 402262 412197 450422 447191 245722 244486 324636 329456 392158 394160 7103836 7678032 9735660 9411104 1546698 1609142 332810 293496 324257 323862 383242 372266 354830 355197 240241 242843 865693 830373 1853531 1877781 444138 440045 650467 653068 821048 799629 791119 793305 810426 819801 758636 844016 2417077 2543299 1421542 1248145 742991 724548 857904 857807 857895 862931 858797 867639 996713 990360 7487218 7807889 40.55 71.8 2
15:00:04 2024-01-25 957922 959586 234924 231198 404712 413031 450487 441701 246273 244828 324528 330941 390631 396595 7071957 7602170 9709439 9435368 1556734 1604405 330621 293837 321876 324426 381967 369425 355583 353210 241398 241877 872693 838606 1840334 1842894 445588 441633 645738 656356 821048 792724 792014 797913 807232 816172 762344 848379 2422854 2550703 1425696 1240598 737186 727968 862217 850325 852970 865582 857628 862255 990482 994011 7628301 7841008 40.55 71.8 2
15:00:05 2024-01-25 970404 959627 234200 231923 402262 411907 452269 444598 246579 243526 324347 330987 391108 395522 7084184 7599349 9819647 9430062 1532816 1604663 331408 293638 321424 324655 380524 371623 354366 353741 240685 241356 891738 827412 1867228 1853499 444955 439138 651118 654960 815790 794966 793143 793305 802566 819224 763462 839695 2416021 2559285 1423619 1231273 741402 728705 853284 851001 860335 865510 848408 863818 1001851 996828 7584109 7857642 40.65 71.8 2
15:00:06 2024-01-25 953245 958680 234091 230670 404568 414203 449038 445492 246445 243700 323016 329985 390966 392103 7072479 7724394 9766328 9407108 1544556 1604626 332954 292192 321424 323514 381967 369389 351839 355090 240072 240650 877454 837131 1863236 1840278 442435 438429 645701 650151 819884 797330 786181 792180 808900 818481 756177 841546 2417114 2535885 1436495 1249924 739817 723522 857296 856591 855942 865794 858835 864948 996152 989048 7561246 7825133 40.55 71.7 2
15:00:07 2024-01-25 961438 959293 233487 230646 403503 411607 449945 441953 245757 243700 323999 329950 389466 393287 7081336 7555812 9668727 9416611 1550075 1604571 330907 291619 319445 322878 381403 368206 354616 353741 240445 241962 889119 830373 1836026 1840278 443063 436970 644995 652160 811828 791039 793143 793305 802493 816253 762422 839942 2417747 2543096 1415324 1225435 737186 726494 854735 851001 857895 865447 851509 860576 995268 996558 7574677 7812609 40.65 71.7 2
15:00:08 2024-01-25 959319 956643 234675 231242 400455 412447 448440 445529 244932 243949 324564 330237 389774 392066 7085658 7661101 9763940 9420591 1542280 1603488 332683 291818 322926 323970 381082 369461 353866 354237 238755 242098 867932 829779 1859896 1846725 442491 441320 650941 651269 819810 797807 787176 793231 807049 816290 757970 845893 2420552 2532067 1432254 1247870 736661 720348 861567 855984 849058 861487 859635 866367 987572 988229 7583831 7850387 40.65 71.8 2
15:00:10 2024-01-25 964901 957561 237912 231594 403183 410663 446764 441989 246551 242172 323543 330711 387763 393287 7090715 7504629 9707828 9416611 1550075 1603058 331444 292808 322022 324739 381978 370187 353829 355857 240098 241926 890658 832792 1852484 1845516 443063 436661 644081 653127 811789 790743 793143 793305 801359 816290 760358 839904 2410778 2543299 1415324 1224247 736137 724548 852345 848588 857287 865538 849086 858313 993861 992534 7588430 7850387 40.65 71.7 2
15:00:11 2024-01-25 959319 956643 233839 230646 399867 411863 446954 445323 244249 242917 324528 330005 388885 392103 7090715 7690518 9763052 9423408 1546698 1604534 332630 290454 321459 323970 378939 372034 351623 354273 238386 242302 875867 826837 1858925 1844280 440214 437278 647675 646337 811828 795565 791739 791619 804307 816172 755376 837270 2409566 2524418 1447096 1234787 738327 718169 851135 854092 855465 856496 848811 863830 996189 990633 7469667 7846530 40.55 71.8 2
15:00:12 2024-01-25 955619 956770 233487 230489 401062 410431 448513 445892 244967 242206 323016 330701 387921 392994 7112481 7640742 9668727 9439564 1569530 1608121 329373 292015 320486 321783 381621 367947 351839 353852 238958 240616 861584 836213 1870836 1835060 441808 437993 644081 651183 816368 787377 783914 793033 800329 806737 756785 841583 2420552 2541496 1419465 1231273 732023 725855 857296 846784 848675 863575 855287 857055 984708 989661 7676885 7850387 40.55 71.7 2
15:00:13 2024-01-25 965886 959291 234783 230560 403596 412118 449441 440458 245376 242778 323327 330130 388744 393874 7091316 7621198 9819647 9407232 1519004 1600017 329907 291374 321037 322988 378939 367688 351060 354352 239196 241586 893325 828003 1867557 1853499 442435 436045 645452 647576 809528 793245 789689 786442 800191 811509 756485 836638 2407854 2517223 1444976 1231273 735090 719486 850862 851603 854253 856496 848481 861303 996839 992004 7494839 7834875 40.55 71.7 2
15:00:14 2024-01-25 955619 957561 238701 230131 402666 407950 446808 444863 244249 242917 323016 331632 387727 394512 7082625 7621122 9680199 9444747 1573348 1603431 331677 290489 320450 320678 381082 368242 353866 353175 237684 240616 869519 832752 1922603 1833758 440172 437993 644081 651183 816331 786460 783817 791057 797862 807873 756177 839123 2414711 2543299 1417389 1235978 734116 724401 856651 846000 848638 865684 856384 858925 987015 988229 7678434 7855322 40.55 71.7 2
15:00:15 2024-01-25 967650 961730 238089 230122 399831 411863 448220 440602 245183 242206 322562 329044 388815 392103 7090715 7631669 9772484 9444747 1547302 1601154 328911 290560 319481 322498 377973 368797 351839 351862 238386 241962 874280 823292 1848654 1849524 441495 436353 645911 649195 811211 790781 788300 788478 797954 815529 760248 835119 2410853 2554324 1436495 1226546 737186 725130 848647 848588 854216 861450 849403 858313 993825 988265 7584109 7871181 40.55 71.7 2
15:00:16 2024-01-25 952912 956643 234558 229381 401098 411281 446541 441557 244932 242917 321513 330237 387727 387484 7109472 7724097 9794364 9444747 1542885 1600017 329408 290454 320486 320999 378903 368242 351551 354744 237472 242949 868918 830373 1839711 1844204 438806 437815 645874 648497 814025 792162 781589 786442 802529 809011 754305 839695 2413999 2526665 1421653 1246370 732023 718465 853053 851001 846643 853979 852141 860800 985570 983468 7584109 7841048 40.55 71.7 2
15:00:18 2024-01-25 958634 957515 233532 228910 401062 405908 445196 439256 245002 241800 323066 328963 386574 390887 7092789 7534284 9710256 9413618 1546698 1603021 329266 290264 321184 322319 377212 368577 351839 351862 238219 240908 872693 826837 1832638 1844280 439165 432800 644044 647288 806021 786148 787372 788745 798064 809047 756485 833521 2404436 2536059 1438156 1222134 732023 720312 846280 843045 851726 863313 844155 853293 990519 989232 7592114 7859766 40.55 71.7 2
15:00:19 2024-01-25 958569 956848 237921 228307 400852 410663 445874 440314 243634 242917 321513 329044 387692 387484 7099336 7758485 9794028 9420591 1543838 1602292 329088 289572 321268 320063 378830 367171 349756 351862 237648 241622 872143 830373 1866264 1840278 437888 436661 644081 645282 811650 791039 782702 786405 799025 807108 749205 839695 2407854 2513875 1432254 1237951 730958 716431 853053 848588 843205 854833 852511 858313 981314 982006 7584109 7854160 40.55 71.7 2
15:00:20 2024-01-25 962144 957556 232553 229452 399831 405317 446250 442531 245442 243061 322120 330165 387777 391643 7102785 7534055 9689524 9444747 1547864 1602292 329177 293196 319407 322498 378261 368092 350813 351862 237281 240233 887581 829779 1834930 1840278 437852 432118 640405 647576 804881 783710 785622 787322 796935 806737 755925 834115 2403985 2535885 1421542 1221947 732023 720079 845680 841220 850485 856604 841648 850797 990482 987686 7597913 7865255 40.65 71.8 2
15:00:21 2024-01-25 961084 958680 234525 228521 399794 410046 446904 441246 243225 242172 325129 327875 387115 391486 7108701 7663066 9764127 9412550 1534103 1601154 330942 294717 318289 321070 376596 366547 350777 354352 236879 240694 872693 823292 1851209 1840278 436315 432118 643168 643874 807237 787611 781149 784085 799590 809082 747265 832337 2398595 2526665 1434374 1238833 734044 715380 849104 848969 849058 854578 845846 859323 986933 979857 7484626 7835026 40.55 71.7 2
15:00:22 2024-01-25 955832 957552 233372 228415 401638 405871 446505 440000 243804 241968 320540 329773 385963 389712 7102973 7615966 9722016 9441083 1547864 1600017 327424 290101 318883 320063 378903 367050 349756 351862 237648 240233 877454 833665 1864058 1835060 439824 432764 637584 645468 806058 784067 783914 788745 793486 810709 754849 835006 2405699 2531789 1431926 1218688 729418 718902 847481 840950 847472 856496 846941 850723 984683 984895 7602974 7857649 40.55 71.7 2
15:00:23 2024-01-25 964623 955550 232712 229025 399339 405871 441863 441295 244214 242109 321549 328282 385389 387411 7093133 7640912 9782644 9413846 1541125 1600017 329675 294156 320312 320063 375466 366283 349720 351862 236112 240233 864758 823292 1863376 1844097 436936 432620 643588 643764 811556 788534 778921 782863 797316 807071 747007 833558 2396695 2524714 1442605 1244139 730979 715197 848684 846747 843532 852386 849086 855798 981278 976987 7574677 7850387 40.65 71.7 2
15:00:25 2024-01-25 958346 957561 232681 227728 401638 405727 445801 437915 244009 240724 320468 329773 386973 387484 7109472 7605107 9716904 9435368 1547302 1604202 327141 292136 318555 319401 378686 366867 349541 351150 237507 239816 875867 835140 1847007 1840005 437856 432728 638501 645282 806034 783510 783285 788553 792219 802459 750233 834115 2395175 2526665 1425696 1218436 726824 716394 846280 841754 846271 855182 842845 852776 983476 984859 7599306 7878523 40.65 71.7 2
15:00:26 2024-01-25 965105 956643 232156 228990 399339 405835 441863 439041 243769 242109 320575 327487 388245 387067 7128230 7640843 9857458 9464135 1521506 1599535 325910 289572 318846 321234 377391 368092 347510 350764 236879 239453 875867 825642 1875995 1852154 437852 431443 641312 641941 802608 788497 783817 783529 796935 808248 749390 830370 2397844 2517445 1438615 1229521 729938 712743 844285 846147 848675 852275 842157 855835 984708 973584 7480352 7846266 40.65 71.7 2
15:00:27 2024-01-25 956984 957321 232880 227927 396768 404478 441647 441570 242683 246310 320504 328247 386758 393069 7135676 7653645 9697025 9454224 1566129 1600017 325875 294572 320312 318097 377693 367050 350495 349706 236112 240570 868918 832752 1848716 1831032 438806 432764 636611 645740 804844 782955 781149 784147 788761 800022 751375 835344 2403835 2523082 1413235 1220209 724759 717447 846280 839368 843168 856647 844413 853459 979852 983431 7735029 7864808 40.55 71.7 2
15:00:28 2024-01-25 967956 959169 231835 228525 399785 405691 441489 440025 244005 242414 322681 327080 387519 387352 7102860 7643715 9838756 9420591 1515361 1595298 326895 294644 317837 319060 375959 367050 346535 351825 236678 239083 891738 824472 1854535 1849524 437160 430239 640405 640996 802608 785831 782702 781864 793413 807108 747265 826720 2392734 2515505 1434374 1226899 727860 711196 841889 844911 847472 847483 839760 856594 987527 982003 7494839 7850387 40.65 71.7 2
15:00:29 2024-01-25 954433 957520 233208 227995 399903 405405 447173 442439 242479 240724 322224 328017 386973 390887 7103049 7655171 9689524 9454346 1566166 1600017 325612 294269 320312 317136 376596 366198 349684 349706 235748 240401 870530 832473 1831285 1825840 436579 432764 636691 645282 804844 781845 779257 784085 790015 801222 749390 830370 2396140 2527591 1417389 1214281 725747 714184 844248 838985 844238 854687 842082 848950 977528 980584 7669002 7879989 40.65 71.7 2
15:00:30 2024-01-25 964896 957590 230679 227957 397088 405442 439569 437987 243082 241091 320504 326307 386973 387684 7128230 7662710 9819647 9435368 1519004 1594238 324894 294608 317389 318097 375395 367050 346535 349671 236147 238713 872693 825653 1866776 1849524 436711 429816 638559 641971 802463 788497 781149 779431 794427 802351 741890 828101 2394665 2515542 1404928 1226546 729912 710266 841291 843679 845671 849228 839760 853256 984173 978544 7468786 7869144 40.55 71.7 2
15:00:31 2024-01-25 955355 958000 232065 227027 397056 402986 441863 439292 241232 242109 320019 326307 385886 389712 7143699 7683086 9717180 9444747 1542355 1600017 327389 288761 318360 317136 376223 364504 349218 351573 237349 239347 864758 832792 1830697 1829571 434731 431259 636654 642925 806021 777318 774492 784011 789875 801432 748974 832889 2403835 2526665 1432254 1227498 725274 715380 846280 836953 837345 854833 844118 846499 974289 977160 7665646 7878523 40.65 71.7 2
15:00:33 2024-01-25 969340 957524 231759 227388 396353 404193 444508 436651 242479 241769 323103 324992 386429 389712 7133605 7583196 9768710 9474784 1539416 1599384 326753 288725 317953 317884 375252 367050 347617 349143 235713 238799 867932 820354 1845195 1844280 436315 431827 638596 642925 801470 782595 779257 774994 788896 802387 743689 827345 2383202 2514184 1432254 1221947 725791 710657 839501 841157 843839 849792 838528 852851 981314 977852 7574866 7869144 40.65 71.7 2
15:00:34 2024-01-25 950136 956633 231750 227027 399339 405084 440166 436580 242276 241769 320403 328017 385886 387647 7129235 7766561 9749106 9439564 1544556 1600017 325945 288852 317099 316995 374832 363693 346257 350800 236679 238713 874280 833945 1825184 1825840 433659 429478 633053 639600 802534 777281 772847 784085 790542 797738 745111 830370 2395153 2508167 1432254 1226899 723729 711232 843885 836953 837077 847591 841970 845259 972183 975743 7631947 7864808 40.55 71.7 2
15:00:35 2024-01-25 964712 956643 230644 226513 396948 405511 444401 437856 242440 241662 321768 327491 386901 389359 7128230 7654817 9812979 9444747 1534575 1595298 323917 288761 317389 317136 374270 366790 347581 348617 235349 238538 866345 819768 1846479 1844280 435386 430837 637584 641033 799767 780701 776971 773984 788896 800058 744547 823054 2392734 2508229 1430134 1221947 725274 708578 838274 839368 841380 846182 837335 849341 979889 975779 7528604 7876506 40.65 71.7 2
15:00:36 2024-01-25 954169 958680 231937 226343 396804 402631 444508 441463 241198 241769 321129 326272 385272 389712 7133605 7675845 9684662 9450371 1564388 1600017 325910 287913 317426 319188 374306 363693 347581 350764 236012 238010 873755 829212 1843055 1824376 432614 429514 634887 641033 804319 775012 773941 779577 788896 798043 746440 830370 2396919 2524714 1398124 1220209 721614 714368 844248 835755 838537 852277 843359 844465 975211 978434 7731763 7900964 40.65 71.7 2
15:00:37 2024-01-25 965160 957524 230679 226413 395795 405763 441755 437765 242150 241055 319534 324311 386701 387375 7128500 7662784 9819647 9444747 1529764 1595443 323882 288761 315568 317101 374270 366790 346500 347603 235185 238010 866345 818597 1849470 1844280 435386 427703 637134 639111 798069 780701 776971 774865 787487 802456 745425 824413 2387743 2509674 1430134 1224101 725747 710229 837086 839368 841343 846179 836703 848988 978466 975779 7546380 7878523 40.55 71.7 2
15:00:38 2024-01-25 948747 956643 231172 226290 397092 403234 438858 436651 241198 241255 320403 328282 384731 387097 7123400 7706694 9740413 9435368 1539025 1595443 325419 288355 317389 316623 375359 360231 345181 350235 236345 237974 864758 833990 1853769 1833292 433007 431215 632047 639238 802463 777050 772104 781500 790575 793482 746488 829779 2396844 2517113 1456411 1225159 722644 713320 843885 832041 834671 847591 839151 841514 970734 975779 7703268 7882276 40.65 71.7 2
15:00:39 2024-01-25 966823 956643 230312 226448 396353 404514 441827 436802 241198 240886 320894 325290 385886 387031 7134343 7650214 9782778 9443600 1535635 1599632 324771 288509 315388 316482 373008 366347 346358 347461 236512 237798 864758 819768 1844425 1842644 435077 430532 637548 638330 796866 781291 776553 774791 788896 801432 740158 821044 2383462 2504742 1397009 1221947 723455 707250 835901 839368 839455 844549 832365 848988 977010 970099 7506061 7857755 40.65 71.7 2
15:00:41 2024-01-25 954262 956643 230648 225782 396668 402721 438951 436615 241163 240717 320403 325254 383317 386214 7136797 7673416 9710397 9451705 1553914 1595443 325647 287711 317417 316039 373638 360519 346257 349425 234684 237728 873755 829212 1828987 1824376 431937 427600 633053 638208 802608 774297 771117 777300 786629 793446 746206 827345 2396140 2519507 1428013 1220209 720072 711232 841889 830148 833453 847555 839970 842209 969361 975779 7714561 7897090 40.55 71.7 2
15:00:42 2024-01-25 965198 956848 230290 226321 395759 405120 440261 436494 241163 240717 320630 325008 386178 387153 7164452 7681628 9898081 9413618 1515399 1595406 325419 288355 314980 317066 372034 363987 344939 349706 236012 237065 860723 820940 1836874 1844280 432614 427280 634887 634717 797467 779596 772290 772339 788797 799495 738276 821044 2376475 2501124 1454245 1227772 725274 706249 837086 839368 838265 843357 834882 848053 974980 968716 7487218 7868657 40.65 71.7 2
15:00:43 2024-01-25 951883 959287 230921 225643 396840 405010 441755 437733 241025 241662 320031 325745 385272 387303 7146987 7688131 9708175 9468024 1556734 1595480 324458 288445 315532 317584 374306 363180 345458 346244 236012 237974 864081 830373 1850219 1833292 434768 429692 630817 636520 798069 774847 774108 779577 783153 793554 742892 821044 2383462 2517445 1423619 1208378 721614 709115 835901 832508 839455 847483 831811 843111 977924 975602 7624758 7885480 40.55 71.8 2
15:00:44 2024-01-25 959319 955554 230679 226269 394432 403270 439023 437608 240887 240806 321275 323788 385614 388621 7146987 7696576 9791619 9444747 1520411 1595443 325419 287553 315460 316623 371998 364538 344939 349671 234684 236472 874280 820354 1834596 1840278 431353 427571 634887 634267 798032 777318 771155 773766 788797 802677 738137 822838 2374641 2516473 1419532 1234213 724711 706102 837050 836806 837345 843176 836975 845222 974980 966394 7519469 7882276 40.55 71.7 2
15:00:45 2024-01-25 952235 956135 230518 225416 395441 400866 440512 438166 240425 241506 320177 325027 383544 387411 7146163 7683751 9698476 9470443 1565047 1598844 324915 286961 315532 314647 373674 363366 346464 346451 234684 237571 862468 830373 1833011 1826971 433843 429996 631263 640036 799955 774662 776665 779280 783607 793337 744562 820858 2387743 2515659 1417389 1207994 721471 710266 835012 832508 837077 850540 832805 841459 973562 970063 7621561 7902869 40.55 71.7 2
15:00:46 2024-01-25 962125 955287 229179 225778 393360 403863 440232 439316 240927 239529 320857 324206 384353 387372 7146987 7694072 9857460 9440864 1512507 1593686 325059 288102 313509 316110 371667 363109 345667 348857 235939 235966 884795 820862 1838881 1839633 430706 429655 635751 636520 799200 777281 765148 774403 786519 793446 738045 825867 2392734 2499005 1430423 1231273 720310 706176 839464 835731 830235 838505 839760 845222 968530 966663 7612407 7880117 40.55 71.8 2
15:00:48 2024-01-25 957665 957479 229214 225080 396903 403577 438715 432976 241129 240850 318938 325710 383473 387647 7159318 7609847 9740413 9474784 1542275 1597531 324807 287028 314285 316411 373597 360411 345146 346487 235744 236191 863171 824472 1848204 1833635 432554 426978 633053 638330 793388 774847 773941 772049 781974 799735 738553 820460 2386854 2517445 1423773 1217113 722129 707982 833826 832041 837077 843321 832212 841514 974980 969402 7593542 7857528 40.55 71.7 2
15:00:49 2024-01-25 949574 957996 229210 225050 394540 402436 438902 438075 241094 240308 319462 324730 382935 386181 7143834 7679023 9668774 9436171 1564313 1597569 324699 286083 315171 317621 375186 360375 345181 348336 234684 236472 858410 830403 1814301 1824376 429987 428781 629480 636520 800334 770428 767688 774865 783116 791034 739829 823054 2388292 2517555 1417412 1218473 717512 710266 839192 828971 830235 848137 836665 837796 967156 964606 7733399 7897281 40.55 71.8 2
15:00:50 2024-01-25 962677 958000 229148 225015 393324 405548 441058 436384 240922 240131 319316 324136 384552 385744 7177862 7683198 9833998 9480442 1523091 1594165 324001 287220 313986 317360 373862 363657 346021 345410 234684 235707 872143 823292 1892775 1844280 433228 426967 633053 633744 792825 775049 769985 772633 786592 798043 734802 816236 2379260 2499005 1449914 1225989 721614 702080 833826 834511 834634 837217 832805 841514 971136 963109 7510969 7879687 40.55 71.7 2
15:00:51 2024-01-25 955550 958884 229720 224872 394360 403292 440261 433012 240189 240850 318646 324136 383204 387647 7157196 7703360 9694000 9472883 1564388 1595406 323847 286083 314944 314173 371442 360085 344904 347009 234684 236072 867306 828024 1818906 1824376 430669 428781 629407 636520 796866 770428 768881 774865 780834 791210 740719 821044 2388552 2506446 1425893 1207405 715982 707715 837354 830318 832485 845000 833994 839513 967769 974220 7706543 7891444 40.55 71.7 2
15:00:52 2024-01-25 963493 955965 228637 224842 393360 403577 438057 433012 240759 239158 318938 323267 382935 384145 7146987 7687977 9850436 9454224 1525539 1593032 322720 286557 313253 314173 373070 365298 345288 344408 234684 235707 866345 823292 1852069 1845516 432614 426292 632157 632326 790883 775012 769400 770410 786036 797954 736194 818658 2378417 2503971 1419532 1227335 722644 704039 832642 833256 832201 838838 832805 844615 969288 961035 7497646 7857566 40.55 71.8 2
15:00:53 2024-01-25 951716 956633 229210 223663 393949 402721 439167 432949 239988 240681 318451 324015 382935 387647 7154074 7662559 9773292 9490679 1555071 1595005 322493 286974 314207 315425 372034 360411 345532 344408 234684 235707 875368 830373 1833402 1837400 433172 423678 627434 634570 791067 771085 772847 772449 781868 793482 740122 816380 2387743 2526665 1396209 1216703 722368 709065 830281 830148 833417 838577 830435 839662 974980 968716 7621839 7897097 40.65 71.7 2
15:00:54 2024-01-25 953998 956643 228788 223658 393913 402367 439078 436149 240022 240308 315334 323267 383223 385344 7180567 7780029 9838756 9454224 1533480 1599632 324771 284960 314692 315870 372507 360375 345740 345303 233985 236296 865693 823292 1847273 1835060 427416 428259 633053 632810 795702 774847 765167 771654 782010 790477 735323 822838 2388552 2497013 1404690 1226508 716492 700783 837086 831416 827883 836002 834845 839091 962979 962429 7599116 7880155 40.55 71.7 2
15:00:56 2024-01-25 958564 956647 227764 225551 393324 400980 438759 435534 240390 238014 318938 324241 382327 386181 7159318 7579020 9752154 9474784 1537212 1594165 323019 285245 314720 315690 371945 362522 345776 343339 234353 234980 875368 818597 1847234 1842894 430669 423894 631887 634680 791140 774847 770022 765915 780603 793410 733688 811464 2374190 2496961 1417412 1217113 718535 699952 830281 832005 833417 837244 827410 843448 970698 961035 7489785 7891406 40.55 71.8 2
15:00:57 2024-01-25 954271 956638 229014 223658 392149 400341 439389 435822 239655 239564 318451 322331 383194 388564 7185040 7715603 9707828 9490755 1561194 1595443 324458 284343 314207 315425 373070 360375 346021 344372 233823 236072 857631 830373 1876257 1821785 430023 427571 627471 636248 793388 769264 770022 774315 778589 790805 736962 815002 2379260 2506533 1413235 1203297 715982 704142 830245 827796 832596 843321 827373 834748 968677 966627 7631947 7897281 40.55 71.7 2
15:00:58 2024-01-25 961004 955762 228741 225864 393347 401474 437947 436693 239483 238611 318981 324683 382327 385308 7164338 7735189 9805970 9435368 1511049 1593032 324686 285245 311609 314173 372018 360411 342825 346487 233988 234583 858410 818597 1831196 1835060 428259 423786 629407 629056 792553 772651 764633 765878 783153 792329 733761 818672 2383462 2495462 1395414 1231273 715982 699989 834717 830148 827612 836652 832402 841459 964739 963630 7631671 7902603 40.55 71.7 2
15:00:59 2024-01-25 958346 956643 227760 223658 396433 401365 439389 431614 240390 239158 317190 324484 381220 386512 7165745 7676138 9763497 9482262 1537869 1598881 322040 286562 312486 314981 371998 359796 344801 344408 234684 234256 869519 825653 1837957 1833362 428735 423082 626581 634680 788864 768757 764868 769246 779177 793446 740241 811464 2369516 2523994 1404690 1219520 721471 705566 830245 827575 833780 841398 827850 837015 972110 965261 7632061 7901020 40.65 71.7 2
15:01:00 2024-01-25 950136 955287 228472 222964 392145 402721 438057 433138 239655 240308 315658 322036 382935 384726 7174042 7768381 9829404 9484477 1532073 1595406 324001 285209 314465 313978 372806 362522 342825 344890 234024 234980 872143 827412 1850168 1831986 428057 423858 625693 628131 793277 771048 763780 774058 784163 791137 735176 821266 2386267 2506446 1417412 1217113 716217 706044 834975 825270 825540 838469 832581 834785 960183 961071 7658047 7897281 40.55 71.7 2
15:01:01 2024-01-25 967650 958037 227756 223654 389777 399776 439298 433012 239621 238788 318938 321777 381220 387372 7165745 7577256 9745236 9436171 1538486 1593032 321195 284374 311645 313262 369889 359253 345423 346460 233700 234736 858410 816167 1859215 1845516 431629 423570 631046 632672 788233 773748 767688 765915 781905 791034 729400 811719 2373263 2489785 1445583 1218473 717002 699060 827892 830148 830235 834256 823229 839662 968530 960260 7489785 7876086 40.55 71.8 2
15:01:02 2024-01-25 952194 956643 228079 223249 390979 399175 439737 436285 238854 239158 317480 322261 380616 387372 7165745 7684697 9680199 9474707 1556734 1595261 322840 284165 313330 314395 371909 359652 345288 343339 232895 234980 857631 829212 1853670 1824376 428772 423858 626680 633597 791140 765896 765438 771539 777487 788978 733761 811719 2374190 2501119 1413235 1199694 713266 702080 828055 822317 830235 838469 823119 831640 965515 963826 7633557 7897281 40.55 71.7 2
15:01:04 2024-01-25 961307 953935 227760 223628 391968 400980 438057 436494 238888 238085 318226 320777 381755 384762 7165745 7731913 9763399 9444747 1530030 1595298 324193 283400 311645 315425 369600 360267 342825 343339 231844 234782 865693 820940 1851791 1833635 427955 423894 628481 629092 793388 771520 764078 768158 775274 784504 728848 818053 2378386 2477076 1425893 1220714 710221 699555 834419 829137 823096 836652 830435 834748 957950 960260 7621008 7902869 40.55 71.8 2
15:01:05 2024-01-25 966000 956135 227764 223663 391414 396858 439302 432687 240115 237838 318646 324226 381078 387573 7169076 7588267 9791695 9496499 1532411 1595298 322005 284773 311573 313773 369889 359965 344765 342848 233823 234058 861584 819768 1855872 1842894 428735 422486 627594 629978 786287 772651 764316 765301 780834 789921 728567 811719 2370817 2489785 1411051 1219934 716492 698069 826720 830148 829646 829563 824400 839065 965786 957547 7497646 7903082 40.55 71.7 2
15:01:06 2024-01-25 951754 957289 228292 224600 394187 400159 440314 432867 238854 239529 315586 321777 381916 387647 7176634 7713140 9749628 9501019 1556696 1593686 320059 284578 312486 313143 372018 358208 342825 342848 234024 233535 849786 825653 1841615 1828075 428259 420563 623885 629092 784265 765084 764633 765078 775181 789921 735918 808798 2374190 2517445 1434754 1210066 718535 702116 824344 822936 831591 838875 824478 835086 968530 964349 7627652 7879852 40.55 71.7 2
15:01:07 2024-01-25 950529 955283 227690 222938 391564 401314 436585 432939 238888 238049 316761 323041 383502 382409 7165745 7789301 9831746 9467917 1529107 1590771 323474 282536 312521 314096 369853 359289 342825 344787 233394 234618 856823 823289 1859741 1832333 427955 423786 625250 627300 792263 765933 760749 770410 775310 783808 729446 815667 2382641 2487619 1411158 1218688 711234 700737 830245 825605 823059 836652 828036 832520 959590 960260 7650325 7893268 40.55 71.7 2
15:01:08 2024-01-25 966952 956629 227015 222938 391414 396858 439298 433160 238888 238049 317480 321110 380083 386805 7160634 7577530 9728685 9463504 1540640 1590771 321101 283471 311101 314981 368741 358172 342825 342848 232568 234657 856822 816263 1847735 1837400 429480 424448 629218 629157 786398 770245 765129 765571 778442 791101 728678 808724 2364917 2487619 1417412 1217113 714456 696551 826604 829559 829058 829491 820748 836605 965101 956871 7488505 7880155 40.65 71.7 2
15:01:09 2024-01-25 950136 955292 227376 227376 389813 396858 438148 433012 238124 238085 315550 321329 380047 387097 7175123 7712686 9668727 9463504 1552807 1593032 322756 283188 313827 313517 369637 360941 344765 344787 232425 234479 857631 830403 1848435 1826971 428057 423118 622121 630465 788636 765627 764858 768121 775181 788688 733725 808761 2372503 2505370 1402851 1203110 713266 701015 824567 822750 829646 836002 821110 830337 965786 955593 7621008 7926236 40.65 71.7 2
15:01:10 2024-01-25 957122 956643 227721 223337 391968 401263 436893 432903 238124 239338 315550 320365 381256 383023 7175123 7769535 9819647 9491802 1530227 1595080 321826 283034 312521 313583 368741 360181 342573 344787 232532 234187 865693 825053 1866208 1835060 426739 423786 625693 627300 793138 765933 761756 768158 779729 781531 729400 815385 2374190 2478806 1425696 1216083 708705 698069 829067 824102 824447 834293 825610 829871 955237 957547 7629790 7902755 40.65 71.7 2
15:01:12 2024-01-25 964896 956643 226976 223443 391410 396786 438057 431614 238888 236912 316959 320330 378984 386238 7174507 7591306 9773453 9482262 1536628 1592735 320887 283237 309688 314538 369296 356057 342379 342848 232731 233500 856822 815583 1846240 1841665 426174 421227 625751 628167 784168 769952 764709 763476 775254 788978 728825 810564 2364917 2486255 1411051 1213602 713266 696058 823396 827796 827883 830970 821110 834785 965101 956158 7512710 7891444 40.55 71.7 2
15:01:13 2024-01-25 953111 956643 228032 224560 392413 398885 439261 432759 239768 237944 315406 323135 379906 386365 7179378 7725827 9710256 9472883 1547248 1593032 322732 281746 311832 312887 369889 356057 342825 344787 231447 234024 856018 825642 1866776 1816620 428900 423118 622121 629056 786560 763458 764520 765915 766296 784396 729437 809374 2370817 2495462 1434374 1199987 710727 700052 823396 819764 825540 836652 821105 829155 960219 958903 7642869 7890969 40.55 71.7 2
15:01:14 2024-01-25 960125 953825 226985 227669 390310 399175 436453 432867 237760 237445 315622 319370 380083 383583 7170006 7716815 9857460 9454126 1507514 1586223 320579 283436 311170 313107 368741 357130 339764 343063 232369 232066 869519 816167 1822391 1831032 424322 423246 625693 626855 786597 765896 755580 762902 775218 779848 727792 811464 2374190 2477048 1404690 1218473 709949 697254 830454 825605 820396 831079 827888 835207 954146 956523 7633519 7910392 40.55 71.7 2
15:01:15 2024-01-25 957197 956914 225587 227376 389813 396750 436131 431321 238888 236511 315070 321329 378349 384182 7170006 7652046 9728685 9475499 1538486 1593032 320579 283471 310950 313107 369925 356808 341825 342848 231844 232135 853648 820354 1817856 1831032 426436 419973 624807 628860 784168 765627 763534 762248 773697 788516 728678 809478 2365720 2485775 1408931 1216083 713266 694017 821061 825568 828046 826978 819941 833525 961616 957793 7488505 7906659 40.65 71.7 2
15:01:16 2024-01-25 953720 955287 227020 226994 391968 396470 437747 433061 237760 237578 315514 320365 378914 385964 7183624 7706661 9703339 9472883 1548387 1593032 322040 281715 310629 312193 369853 358714 342825 342848 231087 233500 859203 826782 1839106 1829571 428259 420752 620181 627226 784168 761077 765092 765645 772338 784504 729473 806908 2368283 2510313 1408931 1210179 712757 700052 820442 818602 826711 834293 818155 829155 964418 957547 7637539 7906659 40.55 71.7 2
15:01:17 2024-01-25 955524 953935 226989 223028 391414 399175 435407 430329 237760 238049 314998 321324 380083 381797 7184340 7790662 9838756 9470724 1534310 1593870 320709 283101 311466 313136 369152 361454 341093 342740 231432 234657 867306 825642 1882921 1829151 425720 423246 619342 625043 785412 762340 759080 766715 774050 781495 728338 813456 2374194 2499005 1406811 1212622 709209 699060 827892 817949 819851 835471 824949 825476 952425 954735 7682373 7897281 40.65 71.7 2
15:01:19 2024-01-25 964896 956643 225932 223337 388006 396434 436879 430293 238124 236912 315550 321324 378689 385308 7175981 7588193 9763436 9490911 1535672 1590771 319020 283768 310340 312086 367561 357095 342789 342570 232094 234326 855235 815099 1898410 1840278 426739 418687 624770 626411 781946 765319 761869 761242 773661 784432 725621 802244 2364917 2480565 1406811 1212622 711234 692731 820442 822936 824298 827562 817499 834045 958788 946543 7520893 7897281 40.65 71.7 2
15:01:20 2024-01-25 952643 953935 225936 223341 391138 395526 432701 431614 242767 236546 315225 322538 378943 384283 7178509 7788233 9796605 9483904 1532111 1586223 320059 281676 309400 311648 369889 358390 338739 342848 230854 234456 864081 825653 1824473 1816620 423420 419901 619852 627351 785968 758461 755617 763476 770561 779914 730898 808724 2371654 2489513 1417412 1199875 706187 697044 825153 818565 821015 829491 821110 827902 955200 957547 7744461 7912241 40.65 71.7 2
15:01:21 2024-01-25 965198 955177 225286 224284 390165 396641 432024 432312 240922 236371 315220 321324 378879 378398 7185373 7751799 9869141 9472883 1514981 1586186 318092 282572 311170 312157 368445 357633 339728 342848 231412 231640 866345 818597 1833454 1835060 425528 419665 622121 624329 781392 763458 756218 758979 776901 784166 727792 807000 2368283 2491746 1398329 1221947 711234 695000 823396 823336 821015 828180 824478 830076 959590 951719 7621122 7906659 40.65 71.7 2
15:01:22 2024-01-25 952643 956909 226779 223230 391101 396714 438057 429769 239326 237873 313599 321324 378614 384726 7184502 7717847 9708175 9518242 1555596 1593032 319539 281449 310593 311175 368705 355758 341825 341776 231412 232032 862468 825653 1868012 1825840 426739 418652 618251 626411 782697 758998 761175 763476 771653 783808 729437 804833 2363884 2511105 1400450 1206731 712249 698949 819960 818659 825778 834025 816263 826687 961543 956413 7640704 7902755 40.55 71.7 2
15:01:23 2024-01-25 954266 953935 226282 222900 388038 396822 432921 430935 238428 237646 314267 320388 378914 381527 7184502 7766895 9820052 9454126 1507750 1590771 321065 281317 310950 312193 366529 358898 340206 342848 229940 232100 860856 817429 1828869 1831032 424623 420563 625323 625150 788636 766584 757998 761095 774943 775274 724374 811535 2369968 2482731 1436920 1208941 707415 694964 824567 816175 818109 832183 823453 824852 949659 946579 7648628 7897281 40.65 71.7 2
15:01:24 2024-01-25 964901 956090 225583 223969 387574 394342 435443 429013 242732 235089 315034 321324 377750 382987 7175123 7608440 9747638 9456455 1535672 1589641 318808 281680 308470 312157 367899 357626 340470 342041 230747 233832 865693 816167 1833951 1836243 426214 420854 623444 625043 779733 765084 762338 760075 770595 783220 722398 802212 2361558 2480565 1402570 1221414 709209 690667 819861 820928 821015 826394 818775 830337 956592 948431 7507343 7893197 40.55 71.7 2
15:01:25 2024-01-25 947494 955287 225928 222559 388078 396119 435479 429653 238605 236912 313563 321181 377750 384744 7184502 7727802 9698476 9480002 1543380 1592810 320330 281071 312053 310998 368114 357376 340793 342848 230137 234283 868716 824472 1848736 1816620 424476 422048 618030 626855 781946 758461 758516 763476 766138 781567 728825 802393 2361558 2501160 1408931 1209259 709209 697044 818427 813794 823096 829491 813295 823059 957433 954735 7631947 7906659 40.65 71.7 2
15:01:27 2024-01-25 954395 953935 226317 222051 388006 396822 432849 429013 238428 237646 314261 320873 378349 381221 7181776 7800234 9848053 9481753 1528437 1589604 319056 281357 312495 310091 367080 356808 338739 342570 230369 231997 865693 826821 1841894 1825840 423420 418322 618251 623679 783056 758998 754766 764560 770632 782120 728825 809336 2374190 2497509 1406811 1214448 705184 697044 824567 813831 815144 829527 820748 820651 948281 953120 7703546 7910392 40.65 71.7 2
15:01:28 2024-01-25 967650 955965 225543 223023 386807 396497 435804 430710 239326 236371 314411 319796 378808 383999 7184502 7618204 9824606 9463003 1526972 1586223 318057 281216 310291 310957 366493 357620 340517 340743 231052 231640 855235 818597 1847563 1838971 424623 419665 620327 621806 779327 764541 755580 758406 771793 782118 722435 802393 2360675 2486255 1396209 1218473 709209 690971 819861 818565 819913 827562 818118 826687 953848 947725 7551759 7914236 40.55 71.7 2
15:01:29 2024-01-25 951754 957963 225797 222373 387898 395490 435479 427832 238428 236581 315000 321324 377451 383529 7193881 7706694 9722016 9490679 1554510 1590365 318092 280783 309652 309980 367632 357882 339920 340229 231052 231675 858410 825653 1834571 1825840 424623 419072 617374 623679 778556 756149 758930 760128 769470 781531 728825 801563 2364917 2506446 1421760 1203297 708934 696551 818174 817457 823239 829722 816427 825707 959273 955168 7631272 7917954 40.65 71.7 2
15:01:30 2024-01-25 955832 953935 225923 221732 387862 396750 433057 428676 238428 237244 313086 320388 377785 378506 7175123 7751938 9812705 9454126 1528016 1586186 319514 279929 311390 310957 365393 357882 338704 341812 230137 232032 850268 820940 1839451 1825840 423163 418687 618431 619976 784168 760146 754228 762395 770668 779067 727319 809253 2369092 2494699 1404690 1206469 704892 696627 825153 813438 813917 829419 820886 822694 948743 946579 7703546 7902755 40.65 71.7 2
15:01:31 2024-01-25 963493 953939 224890 222550 387970 396786 435316 427067 238569 235816 313563 319455 378349 383960 7175123 7640942 9764127 9436171 1533480 1586260 318092 281247 310291 311683 365101 357376 339728 341499 230172 233303 852061 811508 1852111 1841331 424513 419150 621774 622487 778257 763311 757998 758576 773845 782046 719230 802393 2363884 2480293 1398329 1217226 708705 693301 820442 817985 818689 826978 817574 825513 953811 947055 7533983 7902869 40.65 71.7 2
15:01:32 2024-01-25 952912 956376 224920 221705 388069 394378 435149 428959 238262 236546 312611 321098 377486 381797 7192990 7712536 9703339 9456492 1552807 1592550 318843 282525 311906 310091 367453 357772 340649 340085 230192 233632 857631 828024 1824474 1824545 424623 419665 617739 625043 778556 754571 758479 760703 769324 779848 727239 800075 2355645 2499615 1402570 1202440 708200 695037 815308 811487 821015 827014 811491 820651 957950 951703 7632061 7901020 40.55 71.7 2
15:01:33 2024-01-25 953249 953935 225386 221705 388006 396750 431560 427774 238428 237472 312647 320198 378314 378434 7193881 7791850 9829079 9474784 1527725 1586223 317167 280587 312236 308394 366243 358133 338633 341499 229583 233011 864081 825653 1834649 1824376 422185 419072 616062 619064 781392 756407 751514 761278 770561 775454 727792 806963 2367530 2489785 1428257 1208277 702883 695037 821061 811708 811618 829419 820525 821012 947398 946579 7723980 7916038 40.55 71.7 2
[truncated: 145,823 more chars]
