# Supplementary material for: Methods for Estimating the Detection and Quantification Limits of Key Substances in Beer Maturation with Electronic Noses
Source: Sensors (Basel). 2024 May 30;24(11):3520. doi: 10.3390/s24113520 (PMC11175341; doi:10.3390/s24113520)
Supplement: Supplementary file 1 [file sensors-24-03520-s001.zip › Data/Acetaldehyde/raw data/Day 3/9000ppm20.txt]

Time Date R01 R02 R03 R04 R05 R06 R07 R08 R09 R10 R11 R12 R13 R14 R15 R16 R17 R18 R19 R20 R21 R22 R23 R24 R25 R26 R27 R28 R29 R30 R31 R32 R33 R34 R35 R36 R37 R38 R39 R40 R41 R42 R43 R44 R45 R46 R47 R48 R49 R50 R51 R52 R53 R54 R55 R56 R57 R58 R59 R60 R61 R62 T01 H01 Phase
15:07:00 2024-01-25 697297 685295 223279 219565 353865 362989 365438 366923 228653 224942 282235 285334 325648 330448 4860074 5177497 7062551 6898273 1140075 1167971 314092 278925 292472 294403 327790 319361 318941 320379 225670 226142 719685 690391 1579652 1525443 466188 464588 687573 687780 856711 839386 886397 884876 929043 946570 906575 1000218 2110658 2214950 1323022 1151440 755083 741607 890802 893050 931654 937547 960990 975954 1088410 1083529 5569744 5769482 40.55 71.9 1
15:07:01 2024-01-25 691561 688954 223314 220379 353856 360839 368750 364360 228299 224907 282546 285801 324703 329350 4853122 5228123 7103096 6884355 1122615 1164592 315902 278069 292033 294403 326802 320303 318976 319670 225670 226335 729150 700319 1564059 1521582 470389 465245 688060 693314 854891 833041 888927 891484 927681 941858 910065 1006807 2115799 2216525 1380775 1142896 754543 742993 892249 887990 930333 946640 965109 970218 1076111 1082018 5596426 5773568 40.55 71.9 1
15:07:02 2024-01-25 690091 685268 223947 219040 354397 360911 369305 365456 227592 226023 282235 285524 325420 332216 4853122 5239481 7181893 6893733 1114851 1164556 314203 278696 291517 295303 325818 320984 316982 320865 225670 226300 729150 699716 1589443 1508488 468448 467776 683064 691840 862779 834229 880680 895001 931682 941967 898197 1003107 2107981 2191636 1382694 1153381 750785 741256 896375 890742 922435 937583 972025 978075 1079169 1076056 5560540 5769482 40.55 71.9 1
15:07:03 2024-01-25 700010 685232 224258 218512 352311 364089 367347 364360 226923 226660 282235 284076 326139 329477 4853122 5189323 7103096 6903197 1125387 1164556 314020 278069 291855 294367 329477 319437 317462 320936 225670 225600 730226 690859 1557220 1521582 467987 467409 684695 689937 862542 839312 880830 884729 934331 947173 902446 998152 2099276 2202674 1336636 1160990 757994 738799 891617 893050 929015 937307 963047 978075 1083731 1078608 5624920 5769482 40.55 71.9 1
15:07:04 2024-01-25 699211 685268 223270 219197 353369 364861 367641 362653 228299 225604 282235 285369 325668 328204 4839256 5186988 7002160 6874976 1128745 1164592 312839 278105 291997 293471 327826 319850 317017 320415 225670 225950 741280 692345 1581880 1536797 471467 463750 685705 688645 855975 838049 886991 885393 926340 944410 904004 1004597 2105288 2225305 1334717 1147344 757994 744047 885606 887985 933640 937619 958146 970218 1079169 1085172 5573911 5744693 40.65 71.9 1
15:07:05 2024-01-25 690018 685074 223247 218512 355205 360875 367606 362399 228554 225674 281330 286200 324215 330448 4839219 5278590 7135200 6879445 1110094 1165448 315013 278069 293371 293336 325818 320984 319370 320687 225562 226125 729150 698318 1563620 1518819 470649 467224 682753 695508 861590 830166 878605 889224 933557 939306 899882 1006007 2107658 2206917 1324905 1152561 753687 741795 894784 888616 925058 937655 964623 973761 1073029 1079115 5512054 5769596 40.65 71.9 1
15:07:06 2024-01-25 696000 685232 223314 218507 355214 364089 366502 364324 227945 225639 279748 286434 325193 328473 4851651 5216882 7103096 6884355 1125822 1166280 312882 278961 293644 294118 328327 320083 320275 322256 225280 226704 727700 692345 1561658 1519653 467877 466233 682306 687780 862207 840022 879575 885504 934184 945745 896248 997952 2099313 2204152 1327041 1159340 754761 738507 894149 892153 926373 937547 963733 979506 1080555 1076056 5530865 5744731 40.65 71.9 1
15:07:07 2024-01-25 692804 685223 222965 219232 353369 362989 365438 365456 228334 224907 282634 285334 325193 330448 4839219 5157379 7057162 6893733 1138698 1168654 314283 278637 293460 295160 326661 319216 318799 320237 225670 226160 730600 693844 1564750 1521582 465200 466417 690539 687744 857319 839386 885098 884746 929043 946606 906575 996732 2100805 2206917 1323022 1150067 755298 738799 889741 893557 931654 937970 960269 974710 1085305 1081999 5577893 5744693 40.65 71.8 1
15:07:08 2024-01-25 691070 685223 223279 219263 352302 360803 368454 363268 227945 224750 283070 285299 324215 329386 4839219 5207807 7092912 6887662 1124780 1168765 313948 277962 293693 293534 327383 319485 318423 320901 225670 225443 725333 692345 1575422 1530530 470723 464916 687086 691905 857319 835786 886397 888222 927727 943041 907123 1001648 2107790 2215890 1332438 1145437 755687 742883 888119 887355 932986 943032 958146 972294 1075934 1085172 5562325 5754824 40.65 71.9 1
15:07:09 2024-01-25 690643 685232 223776 217868 354397 360875 367641 362110 227627 225989 281367 286269 324668 329921 4839256 5267536 7140826 6867209 1113408 1165337 314648 278264 291926 293186 327826 318874 317017 321363 225317 227002 733925 697321 1556932 1516014 468836 463627 682790 691840 857927 833348 883802 889224 929043 937592 903200 1007515 2109153 2209802 1324905 1144082 750781 744244 894149 885467 924928 945736 966033 972711 1071437 1079104 5514644 5749552 40.55 71.9 1
15:07:10 2024-01-25 689045 687095 223314 218887 353369 360223 366538 365199 227592 225873 282036 285334 323692 329350 4853235 5241246 7156413 6886074 1119560 1165448 315013 278141 292711 293868 328400 320303 317017 320415 225670 227037 756038 696325 1564546 1510218 466554 466563 682790 689880 859389 834602 879928 884022 929387 942488 899994 1001076 2098544 2188530 1334717 1155024 750781 737930 894821 890815 922435 938633 966033 976646 1078227 1075750 5530865 5758931 40.55 71.9 1
15:07:11 2024-01-25 695151 687095 223314 219044 354552 360947 367053 364907 227240 224976 282235 284042 325334 329477 4850601 5155543 7068386 6893733 1129041 1167068 313791 278033 291517 294438 324837 321211 317977 318998 225670 225635 724509 691849 1564183 1519425 469452 465244 687086 689843 857927 838196 881975 885504 929043 946413 903620 997479 2099313 2200842 1348151 1155846 756914 737925 889387 891116 930994 935984 960990 975952 1086845 1080400 5614313 5750720 40.55 71.9 1
15:07:12 2024-01-25 695151 685034 223279 218547 352271 363026 368750 362689 228395 225639 281944 286204 325893 330191 4839370 5175167 7002122 6865597 1128745 1166280 311613 277926 291997 292945 327331 319398 317053 320450 225670 225984 729150 690041 1573021 1530802 470723 462841 684139 690428 855497 838196 886397 885730 926413 945077 904004 1001611 2103792 2225305 1313605 1146528 757994 742920 885601 887805 933640 937691 958184 972294 1080648 1086708 5560540 5744693 40.55 71.9 1
15:07:13 2024-01-25 690151 685228 223314 217902 354468 360875 367355 364007 227859 225937 279603 286942 324563 329834 4838992 5265551 7154615 6835104 1114851 1164592 314570 278105 291517 293506 327826 319361 318919 321875 225035 226404 733925 696325 1553508 1516014 469389 462188 682790 691840 857927 833348 883839 891484 929702 937628 901333 1009432 2108559 2212972 1340475 1144082 750781 745029 894895 885467 925715 946640 967445 972987 1072233 1079104 5486957 5741355 40.65 71.9 1
15:07:14 2024-01-25 688405 686866 223029 218948 356021 360479 366101 367433 227611 225884 281221 285593 324040 331349 4842286 5222447 7143692 6879445 1119598 1162143 314570 278532 292290 294474 325818 320076 317053 319930 225670 226369 726334 695828 1555317 1508078 466518 464990 682790 689880 859756 834602 879928 886856 932826 944410 897363 1002542 2102298 2188258 1317372 1155846 750781 737925 898293 892153 922435 938633 967482 976646 1078990 1075222 5536315 5755887 40.65 71.9 1
15:07:15 2024-01-25 697903 687982 223804 219140 354470 362808 367132 365242 227382 225500 282437 284020 325123 329404 4837342 5148075 7065524 6874976 1129041 1165448 313323 278069 291478 294125 326694 320530 316947 318927 225670 225216 727368 690859 1565043 1520231 469117 467224 686078 689244 857927 838159 881143 885504 930361 947082 904945 998152 2100492 2200842 1344313 1156670 757528 738018 889470 889114 930334 936609 959511 975877 1084426 1082165 5585351 5734659 40.55 71.9 1
15:07:16 2024-01-25 697941 688037 223065 218677 355519 363577 366202 364116 228264 225255 281330 287888 325087 326733 4830442 5140987 7022462 6869456 1130656 1164621 314020 277802 292679 294403 325747 319361 318388 319410 225670 226465 730600 693349 1539651 1521582 466481 465245 687573 686697 855497 839386 886397 884343 927690 951292 907565 998115 2101280 2206881 1323022 1147344 754761 738471 889382 889481 931654 939297 960953 977349 1087598 1085126 5578928 5735435 40.55 71.9 1
15:07:18 2024-01-25 694097 687996 223286 219005 354052 360803 368426 365886 227557 225570 282634 284007 324180 331672 4826518 5166705 7032176 6846840 1121815 1164556 315013 277607 291997 293919 325818 319850 316982 318927 225670 225600 724509 697819 1569875 1521582 470723 464224 688060 693807 855366 834529 888293 889481 925029 937664 907603 1004538 2109784 2213187 1376937 1144082 754761 744047 889382 885467 931654 945932 962592 974710 1078256 1087529 5565068 5740174 40.65 71.9 1
15:07:19 2024-01-25 687721 687095 222993 218572 354361 360443 366466 363602 227592 225500 279712 285870 324180 329943 4826997 5252622 7102905 6847228 1110094 1162143 313733 277643 292817 292578 326767 320076 318056 320865 225404 226107 736867 695331 1592828 1516663 470723 464916 682790 691840 859146 832096 881180 893382 929387 939306 898635 1007477 2109785 2206917 1309899 1149799 752390 743803 898377 888800 926297 942851 969943 975729 1072954 1082316 5474151 5751958 40.65 71.9 1
15:07:20 2024-01-25 686722 687361 223283 218852 353299 359501 365402 364033 227557 224942 281367 285732 323657 330448 4830442 5213395 7115716 6859538 1113408 1161319 314134 277145 297521 294367 324802 319398 316947 319894 225511 225915 729150 698831 1545658 1503142 467583 467224 682790 691840 860367 832527 879575 889517 930081 937664 898345 1002504 2103792 2182551 1375018 1152186 751853 737778 897328 891340 922398 940553 970636 979956 1079169 1074426 5527959 5741355 40.65 71.9 1
15:07:21 2024-01-25 695995 686009 223279 217646 352306 363538 366173 362653 226888 226304 279712 284042 324180 327437 4821063 5181664 7065524 6855942 1123029 1162143 312117 277838 297100 293115 325782 320303 317607 322589 225670 225600 723080 688886 1561219 1518819 467951 465245 682790 686734 860877 839386 879299 885504 932789 947082 899882 998677 2099781 2201202 1309839 1161627 758333 740116 893273 893143 929672 938633 963047 979506 1082089 1082165 5505680 5730795 40.65 71.9 1
15:07:22 2024-01-25 692614 684185 222203 218852 354552 360803 364527 363233 227875 224247 282199 284042 324110 328218 4826997 5118998 7042506 6865597 1128235 1162143 313579 277217 297521 295203 324767 319361 317017 318410 225670 225600 730600 691849 1588597 1518819 466554 466894 687086 690550 857927 836971 883765 887392 929043 950011 903359 998714 2103146 2204118 1323022 1153906 757246 737852 888119 893382 931654 936646 961217 975840 1085268 1078839 5587298 5728184 40.65 71.9 1
15:07:23 2024-01-25 696140 686123 222582 218512 354052 362953 367606 364116 227557 224907 281330 289537 325158 329207 4807953 5155060 6989906 6856219 1133582 1165448 312117 278729 297196 293471 327525 319398 319370 319894 225511 225915 732050 687902 1579709 1529662 467179 464588 687086 686734 854248 839386 887142 886308 927718 948386 906806 1003584 2104720 2222706 1321428 1147344 755650 740709 890647 890401 931654 941109 957428 972987 1082160 1083529 5540270 5730795 40.55 71.9 1
15:07:24 2024-01-25 687721 686609 221887 218512 353829 360731 367053 362689 228299 224716 281367 285870 323657 330214 4826997 5178070 7070562 6851329 1118038 1162143 315457 277607 294243 292259 325782 318874 318423 318410 225670 226300 726250 698318 1598087 1516663 470055 465904 688600 693622 855975 834229 888889 893180 928987 940718 908748 1008246 2111286 2209778 1343738 1142821 755672 742847 890647 885467 931654 942851 963733 970218 1077639 1082728 5555113 5719971 40.55 71.9 1
15:07:25 2024-01-25 690054 686834 223314 218324 352306 360767 367641 362653 226853 225604 281967 284076 323883 329404 4832457 5187289 7103171 6840229 1110094 1162106 314056 277838 291997 292337 325853 319106 317607 320640 225035 225950 726250 692841 1610345 1514429 470501 464260 682680 693204 860367 834303 884610 893722 931608 939306 901296 1007515 2098432 2203967 1324905 1147069 752390 744244 896807 885467 923661 942996 966033 973761 1071336 1079104 5474432 5726708 40.55 71.9 1
15:07:26 2024-01-25 685451 684180 223243 218512 353290 359934 365104 363233 226888 224942 281367 285870 323170 329614 4817625 5207042 7125861 6856219 1113408 1161282 315457 276895 296853 293186 324767 319850 316026 319894 225353 226342 727700 698831 1568693 1505643 468782 467886 684695 691692 861590 833673 880830 891668 930117 937628 901656 1002504 2104889 2185527 1378856 1150030 749710 737925 894784 888075 922435 937547 968860 977763 1079169 1072909 5515373 5711812 40.55 71.9 1
15:07:27 2024-01-25 694593 684185 222922 217122 352311 360875 364818 362110 226888 225954 279640 284007 324145 326150 4810120 5166953 7069829 6846840 1122038 1162143 312153 278105 292679 293400 325519 319288 318469 321327 224748 226003 738338 688886 1558275 1514800 468114 465794 682753 686734 862094 836971 879575 888838 932789 945745 898970 998152 2094526 2201136 1325122 1156670 753687 738018 890655 888521 926276 936646 963733 978771 1079027 1079190 5497784 5730795 40.65 71.9 1
15:07:28 2024-01-25 694593 684185 222894 218547 354052 360803 365438 364069 227364 224559 281800 289741 324145 328473 4823555 5122804 7042581 6860089 1122038 1162143 312597 277782 293607 293634 328546 319711 318019 320272 225310 225496 727368 688886 1564603 1518136 468946 465634 682790 687780 862816 839386 880202 885232 932826 948386 899982 1000363 2096016 2197723 1340475 1159377 757454 740440 892992 890815 929015 936191 963733 979543 1082160 1081399 5506580 5743268 40.65 71.9 1
15:07:29 2024-01-25 695153 686165 222190 218660 354802 360803 364818 363859 227910 224559 281330 284042 324897 328204 4821063 5145275 7022462 6859203 1129287 1166112 313006 277499 293717 293975 327813 319894 319407 318268 225670 225775 724399 690859 1560119 1518819 468782 467409 687573 689806 857927 836971 883653 885596 930361 946649 903967 996694 2095483 2200842 1321138 1150067 755836 737402 889382 893419 931654 936646 958146 973761 1086845 1080132 5568586 5730795 40.65 71.9 1
15:07:30 2024-01-25 692047 685638 222550 217872 352024 360731 367347 363859 227557 224907 282199 285851 326577 329477 4811684 5141062 6995746 6840115 1130656 1164510 311498 277890 294133 293052 327119 318801 316912 319894 225353 225600 729150 688767 1578800 1528632 469316 463896 686644 687780 854891 838791 886397 885509 926377 947082 906575 1003973 2102025 2222407 1311688 1146528 757994 742993 889382 889248 931654 937619 958184 972294 1078190 1083529 5530865 5707701 40.55 71.9 1
15:07:31 2024-01-25 683962 686830 221852 217863 353856 360223 365366 363089 228238 224907 279676 286217 323170 329207 4797678 5205633 7074799 6831872 1116598 1162796 315535 276368 291801 293471 325782 319099 319823 318527 225670 225565 720221 695827 1571361 1518819 470055 465245 687086 693314 853002 832096 886397 889517 923647 937700 907863 1006007 2107724 2203860 1349388 1139137 750247 741234 890014 885693 930334 943032 965109 970218 1077639 1081999 5540270 5726708 40.55 71.9 1
15:07:32 2024-01-25 687018 685638 223247 217646 354293 360767 367053 362110 226502 224942 279712 284283 323170 328436 4811684 5207577 7105962 6829201 1106900 1158778 313579 277181 294551 291405 325519 319325 315820 320673 225035 225810 724800 692841 1590159 1512362 470723 464588 681822 691840 857927 829709 880943 889151 928730 937979 901916 1008133 2098544 2203967 1321138 1147344 752877 742321 894784 885467 922435 937691 966033 975917 1069055 1078341 5459519 5703594 40.55 71.9 1
15:07:33 2024-01-25 685214 684185 222894 217837 352240 358598 364271 362943 226853 224559 279712 283938 322685 329184 4822182 5196450 7102983 6846840 1110238 1160422 315457 276368 296853 293919 326622 319216 317607 319446 225353 225600 724800 696325 1559101 1501686 469020 467224 682790 691840 860367 832527 876077 891484 931535 937592 898635 1005595 2102298 2185675 1429021 1150067 749710 734984 891955 886563 925058 937547 969588 976609 1078131 1077579 5497784 5726708 40.55 71.9 1
15:07:34 2024-01-25 691780 684180 222550 217833 353865 360911 364271 361098 226888 225396 279387 287283 324969 327146 4816947 5178032 7093664 6840229 1111818 1162143 315685 277038 296634 294161 324857 319361 318019 319410 225194 225600 727700 697321 1542539 1501686 468651 467224 682790 691840 860367 832527 879575 890815 933014 937592 897070 1003073 2102298 2185712 1425108 1150030 749710 738018 891955 884022 922435 940782 966720 973761 1072956 1076019 5472840 5717336 40.55 71.9 1
15:07:35 2024-01-25 689311 684185 222546 217868 353865 360479 366941 364746 226609 225396 279495 285662 323066 327559 4810959 5181831 7093091 6830174 1113408 1157920 315457 276403 296817 293919 324857 319361 315991 319410 225353 225565 727700 696325 1559010 1500617 467951 467224 682790 691840 859051 832527 879575 889517 931498 937628 898635 1002542 2099276 2185527 1371180 1148980 748642 737494 891992 886527 922435 939297 968860 976646 1078897 1074390 5505680 5721416 40.65 71.9 1
15:07:36 2024-01-25 692047 682753 222614 219003 354907 360587 366682 364080 226679 225500 279459 286275 324004 326757 4804824 5155792 7059764 6840229 1113408 1160459 315013 276403 292059 293954 324640 318837 318469 318963 225035 225950 717362 695331 1568849 1501686 466554 466563 682790 690859 859756 831714 879575 888888 930154 937700 898671 1002981 2099313 2182429 1336205 1150067 749176 736971 893258 884022 922435 937583 967482 976646 1079169 1072836 5501730 5722117 40.55 71.9 1
15:07:37 2024-01-25 695578 685678 223100 217022 354515 360731 366941 364080 226521 225849 279495 289980 323918 326938 4804637 5155792 7062701 6830439 1116368 1157920 311867 277838 291731 293471 326504 318387 315991 318927 224016 226300 734359 690391 1579725 1507158 466518 466233 681275 687780 857927 834566 878642 888022 932519 944374 897328 1001076 2096016 2185255 1336636 1153381 750781 736879 897444 890779 922435 936646 964623 975915 1079169 1074426 5499418 5726866 40.65 71.9 1
15:07:38 2024-01-25 694020 683779 223065 218118 351911 360623 365188 362110 226117 224559 280737 284752 325077 327900 4795464 5118559 7012171 6841957 1122615 1157920 312153 277217 296776 294168 324857 319398 317607 318668 225353 224711 730226 687902 1567543 1512090 467951 467555 683547 687780 857927 836971 878605 884876 930081 947082 903930 1000363 2086521 2193191 1313605 1156395 755075 736879 890647 892116 927579 935984 960269 976646 1084112 1085396 5531109 5716471 40.65 71.9 1
15:07:39 2024-01-25 694895 683966 222515 217798 354543 360839 364009 360794 226923 224212 279640 289812 323170 324280 4802306 5116874 7008144 6840229 1127317 1158778 312847 277217 291646 294403 324767 317090 317053 317964 225353 225641 727700 688886 1557360 1519425 466151 464588 686114 685726 854285 839386 886397 883751 926413 945201 904982 998189 2098284 2203967 1321138 1145712 754224 737428 888119 888075 930994 939115 962592 975579 1085158 1082165 5575799 5720197 40.65 71.9 1
15:07:40 2024-01-25 693527 684185 221839 218267 351952 360839 365402 361010 226853 224750 279423 285343 324180 327437 4795459 5152960 6985161 6820668 1130906 1160459 312153 277838 291646 292089 325853 317575 316982 320484 225035 225600 727700 685939 1593893 1521582 466554 464588 686114 686248 854285 839386 886397 883216 925721 948422 907603 998189 2096016 2208483 1323022 1145712 755836 737949 888936 890401 932932 941146 958717 974338 1082013 1085236 5540270 5695428 40.65 71.9 1
15:07:41 2024-01-25 689140 684185 222354 218512 352024 358562 367201 363566 226853 223589 279748 289334 322910 330177 4795543 5158927 6985161 6813840 1116199 1158778 313102 275944 291602 292578 324837 317901 315991 318481 225100 224520 721404 688886 1557541 1520337 470723 465964 687086 691349 855497 833938 883839 889012 925029 937700 907863 1004123 2099313 2213372 1332438 1143674 755083 744063 888303 885430 931618 942851 961904 972144 1077491 1085099 5515183 5702659 40.65 71.9 1
15:07:43 2024-01-25 683693 684704 221714 217798 352311 359644 364854 361046 227592 224559 279407 284903 322200 328204 4798881 5163254 7058380 6801106 1113263 1157920 313256 276332 296643 292578 325593 317901 316947 317004 225353 224903 718791 695331 1577553 1514319 469389 465245 687086 691840 851758 829709 886397 889481 923684 939124 907863 1004576 2098357 2210677 1380775 1138019 752928 741607 889977 885320 930333 944630 963733 970218 1074550 1081895 5530865 5705117 40.55 71.9 1
15:07:44 2024-01-25 685483 683182 222582 217156 354052 359427 365402 361046 226152 224942 279640 289477 322235 327936 4795459 5183740 7050438 6799340 1107198 1158814 313138 276403 296607 291405 325853 315235 315991 319645 224403 225635 730982 694339 1550999 1510218 469784 462551 682790 690859 855497 829672 885135 886600 929043 937592 905131 1008171 2098324 2203967 1324905 1138019 751545 742101 893184 884175 925058 943069 964386 972875 1072919 1079104 5468200 5698592 40.65 71.9 1
15:07:45 2024-01-25 682347 681922 222390 217646 354042 358022 364307 362146 226152 224559 279640 289741 321975 329980 4795464 5174468 7093265 6801144 1100769 1156202 312882 276403 291754 292762 323825 318874 315820 319446 225035 225600 725581 693834 1574697 1510218 470723 466563 681822 693314 857927 830166 878642 894359 932164 939124 899882 1009840 2101987 2204118 1324905 1149799 751853 737657 890655 885559 926373 937619 964623 973798 1072587 1080633 5434976 5702659 40.65 71.9 1
15:07:46 2024-01-25 684773 682185 222546 217833 352302 358598 363215 361098 226888 224559 279712 286217 321940 328509 4795459 5174468 7078414 6823213 1114776 1155424 312188 277643 291751 294168 324575 318387 316026 319894 224403 226335 728040 690391 1573728 1507417 466518 466563 680856 689446 861516 837596 883272 889285 936473 945599 899420 1003145 2098655 2188530 1330879 1155024 752993 737326 894784 889334 922435 938117 968898 976646 1075905 1072945 5502371 5707256 40.65 71.9 1
15:07:47 2024-01-25 692614 681132 223126 217494 352024 360223 366931 363859 225488 224559 279712 284472 323205 326938 4789509 5113551 7013137 6815752 1116443 1157099 311206 277217 293069 292988 324802 318874 315820 320415 225035 225449 730600 686919 1555449 1512362 469527 466051 682680 689446 862203 838717 880830 885633 935660 948313 899882 998227 2088918 2194943 1334717 1156670 755298 738799 892512 892226 926312 936646 963047 979543 1082123 1079104 5474303 5703894 40.55 71.9 1
15:07:48 2024-01-25 690643 681145 221875 217902 352024 360223 363180 362146 226853 223555 279748 289428 322270 327473 4793115 5096369 6994486 6827713 1123015 1155461 312117 276403 292059 291885 323860 319070 315820 319393 225194 224555 727368 687285 1565792 1514593 467804 467224 682753 688955 860367 836861 879500 885725 930117 947082 901024 1000256 2089713 2191636 1317372 1156670 755836 736879 889382 889517 927616 935984 960990 976684 1081394 1079104 5474189 5693280 40.55 71.9 1
15:07:49 2024-01-25 689258 682181 221195 217833 352024 359139 364098 361046 226888 223555 279640 289537 322200 328204 4786094 5092101 6985161 6823213 1122502 1155461 312153 276403 291545 294168 324857 317417 319370 320072 225172 225391 729150 690859 1533795 1514593 466782 464867 686681 687975 852965 838159 885061 882922 927681 948422 906575 996657 2096788 2200842 1321138 1145712 754004 737746 885684 883949 930334 939297 960007 974376 1085232 1081399 5557611 5701413 40.55 71.9 1
15:07:50 2024-01-25 689487 682144 221816 217425 351952 359644 365366 361010 226467 224212 279640 284074 323101 327863 4783548 5107938 6952176 6799946 1129041 1157063 312153 277607 291340 292704 328022 315307 318142 318527 225244 225426 727700 686429 1563886 1520980 467781 464187 686041 686509 852732 839662 886322 884175 926340 948664 907752 998152 2096016 2203967 1321138 1144896 754004 738018 888207 889340 930994 939297 959548 972987 1082123 1081658 5510516 5683901 40.65 71.9 1
15:07:51 2024-01-25 682832 682886 221125 218477 352055 357986 364236 361010 226853 222831 279640 283870 321978 329171 4783548 5140378 7005729 6799946 1113408 1159344 312517 276895 293731 291956 327618 317944 318019 318750 224856 224764 738338 688393 1582871 1521582 470794 463605 686193 687744 854248 834566 885837 888838 927727 943005 904226 1005520 2096016 2216111 1313605 1140795 755836 740673 885564 885689 931654 937583 958146 971601 1077639 1085135 5519935 5693280 40.65 71.9 1
15:07:52 2024-01-25 684287 682922 221821 217087 354543 359608 364783 360974 226985 224872 279138 284042 322165 327437 4783548 5192303 7052631 6814257 1115100 1159493 314612 276154 293614 292152 326694 317684 318469 316934 225670 224903 733925 694830 1559694 1512362 470019 465245 687086 691840 853543 831936 886397 890999 921001 937628 907863 1006007 2103792 2199635 1376937 1137209 751928 740149 888119 886271 929015 937655 963733 970143 1074550 1081163 5512054 5693280 40.55 71.9 1
15:07:53 2024-01-25 684773 682108 222354 217091 351735 359355 365402 363089 225767 224559 279371 285348 322200 327900 4783548 5163260 7046501 6791749 1102301 1156091 312668 276189 291949 290661 325747 317380 315820 320602 224590 225373 733925 691849 1584326 1510218 470458 464299 681822 689806 856711 829672 880943 890550 929702 937556 899660 1008133 2096016 2202404 1323022 1143268 750504 741759 893515 882885 922435 942996 964623 972987 1069949 1079104 5435164 5683901 40.55 71.9 1
15:07:54 2024-01-25 681317 676286 221852 217611 352024 357161 363180 363859 225453 223555 279174 285272 321681 328108 4783548 5173642 7082822 6791749 1100825 1158669 312775 276332 292886 291370 327582 318768 315784 319375 224719 225216 732453 692561 1579911 1508488 470723 463896 680819 691840 857927 832096 881180 889517 930361 939306 899623 1007477 2098999 2202404 1296958 1144082 750781 740673 893515 884567 924401 942996 964586 974376 1069055 1078341 5427404 5683901 40.55 71.9 1
15:07:55 2024-01-25 681317 680112 221816 217117 352024 356409 363144 363859 226117 223589 279407 284068 321198 329477 4784290 5172099 7074941 6805125 1099202 1156786 312781 277038 293301 290943 326694 318314 315784 319645 224080 224868 723350 690859 1560851 1507417 470723 464223 680819 691840 857927 831936 879891 889517 930361 938642 898984 1009670 2098999 2197723 1321138 1144082 750781 738143 893515 884138 922435 942788 964623 972987 1069949 1079190 5439163 5683901 40.65 71.9 1
15:07:56 2024-01-25 681317 680112 221852 217122 352024 356409 363180 363602 225960 223520 279371 285517 323947 329650 4792094 5178298 7080652 6792796 1100769 1156202 312811 276368 293120 293657 328082 317344 315784 318927 224331 225216 723350 690580 1547901 1507417 470055 463859 680819 691568 857319 832096 879891 889517 930361 939306 900620 1007515 2106937 2200842 1321138 1144082 750781 740709 894895 883903 922435 942996 964623 974413 1069812 1078341 5427404 5683901 40.65 71.9 1
15:07:57 2024-01-25 682289 676245 221856 217459 352024 357448 362855 363602 226224 225792 279387 286208 324055 329294 4782662 5170773 7072714 6801295 1099165 1160636 312046 276332 297558 291688 324540 318351 315820 318927 224877 224903 733925 690859 1596095 1507417 470723 463896 681822 691840 857927 831936 879891 891410 930361 938642 898598 1008989 2096016 2197723 1346232 1145712 750785 742001 893515 884180 922435 940782 964623 972987 1069949 1079104 5423266 5683901 40.65 71.9 1
15:07:58 2024-01-25 681317 676214 221816 217087 351807 359550 366090 362871 226224 224109 279459 284801 323599 328988 4775158 5161498 7072789 6783310 1097564 1152923 312117 276332 292886 291392 324837 317380 315820 318963 224174 224868 732453 690859 1571578 1508121 470723 463956 680819 691040 856711 829709 879891 889517 929001 939306 898671 1007515 2096016 2197723 1321138 1144082 750250 738179 890618 883023 922435 937619 964586 974376 1068299 1076019 5418097 5674523 40.65 71.9 1
15:07:59 2024-01-25 682836 681279 221604 217554 351735 357305 365128 363529 225978 224109 279423 285401 323109 328901 4774170 5170807 7033405 6781189 1099202 1153385 312153 276368 292164 290767 325292 315559 315820 318927 223980 224868 724800 690859 1553356 1508121 470055 463631 680819 689769 857319 831507 880554 889481 930361 937556 899982 1009708 2097236 2197723 1323022 1143268 749785 741795 893515 882922 922435 943183 964623 972987 1069949 1076019 5427404 5686853 40.65 71.9 1
15:08:00 2024-01-25 683112 680824 222368 217320 351844 358131 366682 360578 225629 224109 278709 285414 321681 328436 4774170 5146650 7052331 6781189 1096784 1152923 312153 276368 292996 290427 324313 317417 315784 318668 224174 224868 723350 688886 1565062 1507417 470723 464588 680819 691803 857319 829672 879891 892263 930361 939306 898345 1007515 2096016 2197723 1321138 1144082 750320 740709 893515 884175 922435 937655 964623 975917 1068786 1076019 5432821 5688174 40.65 71.9 1
15:08:01 2024-01-25 682454 680833 221679 217624 351844 357843 364613 363089 225925 223555 278493 285913 323743 327900 4773323 5153974 7065524 6791316 1100694 1155929 313067 275065 297064 292097 324857 318387 317340 319393 224367 224868 724800 694302 1551095 1501686 470389 466233 681822 691840 857927 830166 879575 892116 930117 938642 899243 1004538 2096016 2188530 1346232 1147801 749710 733911 889357 885559 924401 937281 967408 975954 1072843 1077496 5430156 5678741 40.65 71.9 1
15:08:02 2024-01-25 684320 680828 221821 217464 354052 359644 363916 360758 226467 223520 277890 284042 321906 324280 4770488 5133719 7062424 6791316 1102399 1152923 314056 275486 292894 292578 324857 318126 315784 318410 224403 224903 726250 695331 1561587 1497379 470055 467224 682680 691840 857927 830166 879575 891484 932519 942150 897999 1003787 2096016 2183977 1438802 1147344 748642 738018 891286 888078 925058 939115 970599 977010 1074517 1079247 5445729 5691743 40.65 71.9 1
15:08:03 2024-01-25 685756 676250 221807 218108 355017 359608 364098 361010 226117 225792 278369 284042 322165 324496 4767363 5133643 7050438 6781581 1103798 1155109 314056 275486 292300 292578 324857 317417 315255 317929 224403 224903 724800 694339 1543853 1497342 469352 467224 682790 691840 857927 829709 879575 891484 930117 937556 897363 1003973 2094526 2179336 1430977 1147801 748642 738018 893263 889201 925637 940321 969250 977859 1076045 1077570 5442675 5674605 40.65 71.9 1
15:08:04 2024-01-25 684918 676250 221816 217126 354052 358598 364576 361010 226152 223555 278513 284042 322929 324532 4764791 5135403 7042305 6781581 1103976 1152923 314092 275451 292397 292578 324857 317417 317383 317929 224403 224711 724800 694339 1546859 1493088 467951 467224 682680 691840 857927 830166 879575 888112 929848 937556 898635 1003257 2093039 2174764 1386532 1147801 749931 737842 893110 888704 922398 939261 970636 978557 1076045 1074390 5450147 5679571 40.55 71.9 1
15:08:05 2024-01-25 686944 675989 221710 216413 352055 359644 364098 361010 226117 224559 279105 284472 322165 324424 4757997 5108013 7013137 6771866 1107139 1152923 314056 276332 291646 292578 324857 317417 315820 317039 224367 224868 735396 693349 1554407 1495213 466518 466563 682790 689843 857927 829440 877944 888222 930081 937628 899697 1001076 2091901 2176345 1317295 1150619 748642 735849 894545 889336 922346 939188 967408 975915 1077639 1074447 5458141 5678797 40.65 71.9 1
15:08:07 2024-01-25 685747 679955 221506 216448 354042 359644 364394 361010 225960 223520 277854 289466 321681 324460 4767363 5134841 7017165 6790567 1103976 1152923 314056 275065 291957 293961 324857 317901 315820 319393 224367 225322 726250 694339 1553000 1493922 467951 466563 682518 691840 857927 830166 879575 892263 930117 937556 901014 1006151 2096994 2182723 1415327 1147344 749241 737889 894457 889248 922435 939297 967445 979357 1076075 1074463 5459674 5683901 40.55 71.9 1
15:08:08 2024-01-25 687468 676250 221506 216413 354042 360187 364613 361010 226152 224716 277854 289705 321906 324424 4764791 5126117 7013137 6771866 1110345 1152923 312153 276332 291198 292578 324857 317417 315820 317039 224719 225600 746029 690391 1542691 1497104 466450 466233 681822 688792 857927 832133 878568 889137 931535 945978 900817 1000964 2095669 2179435 1340475 1152261 748642 735922 891955 886563 923661 936646 966720 976609 1078403 1076042 5458458 5678816 40.65 71.9 1
15:08:09 2024-01-25 689003 676214 222390 216448 351983 359680 362883 361010 225070 224247 279174 283676 322165 324244 4764791 5115233 7009452 6762206 1110314 1152923 312117 276403 290992 292578 324857 315559 315820 318445 224367 225799 749107 690391 1548042 1497342 466554 465904 680856 687780 858416 834859 882012 889507 931682 944228 899845 1000926 2094455 2179299 1317372 1150067 749710 736787 893258 887819 922435 937970 968446 978809 1079169 1072115 5442788 5679847 40.65 71.9 1
15:08:10 2024-01-25 690018 676227 222222 216750 350921 359644 364870 361010 225070 223624 278745 283676 321940 324496 4761393 5108050 6994486 6762206 1111906 1152923 311679 276368 290992 292578 324857 315271 315820 317039 224016 225600 746029 690391 1566038 1499274 468114 466417 681675 689937 857890 834896 882087 887948 931645 947467 899808 1001076 2090067 2179445 1317372 1149757 750245 735927 891955 891873 922346 936646 964660 976646 1075869 1072873 5442788 5679847 40.65 71.9 1
15:08:11 2024-01-25 689660 676214 222894 216970 351456 359103 362600 361010 225418 223589 279174 283875 322200 324014 4757997 5105878 6985161 6762206 1112612 1151252 311898 276082 291212 292578 324857 317380 315820 317929 224174 226078 739350 690859 1565195 1497081 467781 466197 680819 689446 857854 834896 882087 890069 930081 944410 897966 1000256 2096016 2177755 1319255 1150067 749176 735927 891955 886563 921780 936646 964623 975641 1078403 1072115 5458203 5679847 40.55 71.9 1
15:08:12 2024-01-25 689623 676178 222311 216483 350926 359139 364613 361010 225227 223555 279174 283676 322165 324532 4755871 5111846 7008237 6781189 1109547 1152106 313102 276332 291106 292089 324857 317127 315820 319174 224432 225391 721650 693834 1551740 1497416 467781 467224 682753 689622 857890 832527 879575 884058 930175 944639 901259 1002542 2089787 2179336 1306202 1147344 748183 735835 894784 889248 922346 937970 966033 975952 1078403 1072115 5458534 5683901 40.65 71.9 1
15:08:13 2024-01-25 689660 676214 221887 216413 351988 359391 364098 361010 225453 224907 278781 284074 322200 324302 4761393 5111180 6994486 6781189 1110230 1151289 313102 276989 290887 292387 324676 315343 317535 320072 224733 225810 740865 692345 1567836 1497416 467781 466198 682790 688829 857927 832096 880830 889922 930081 943005 899058 1003145 2093039 2174764 1300655 1147344 748717 735992 894149 888851 921127 936646 967445 976609 1078403 1072885 5461125 5665144 40.55 71.9 1
15:08:14 2024-01-25 690605 676250 222351 216413 351988 359680 364098 361010 224757 225792 278745 284074 321716 324496 4749798 5108200 7013137 6781189 1107160 1153460 313805 275853 291804 292223 324784 317018 315784 319662 223994 224729 724800 692841 1551098 1493922 466188 466563 682790 689696 857927 830166 879575 884058 931571 937628 902558 1001076 2086484 2173222 1315446 1145712 747575 735835 894149 887985 922346 938633 967445 975915 1077639 1072909 5455620 5670475 40.65 71.9 1
15:08:15 2024-01-25 689585 676214 221852 216078 352024 359680 364098 361010 225488 224716 277890 284074 322165 324230 4752021 5109340 6998826 6783074 1110238 1155140 312959 276810 291053 292019 324784 315415 315784 316898 224188 224868 724800 690391 1543135 1497416 466707 464953 682306 688829 857927 833636 878605 884058 929423 943005 898708 1001076 2086447 2173222 1328672 1147344 748642 736516 894149 888185 921780 936646 966033 975221 1078403 1072922 5461125 5666432 40.65 71.9 1
15:08:16 2024-01-25 689623 676214 222359 216078 351456 359716 364098 360974 224757 225139 278745 283676 321716 324460 4746398 5100288 7022614 6791749 1109519 1151857 312673 276189 291053 292988 324712 317113 315784 316969 224209 224520 724800 693349 1540548 1493922 465200 466563 682716 689843 857805 830166 879575 886965 930117 937664 899386 1002504 2090067 2173222 1309899 1147344 748642 735835 893515 889248 922435 937970 966033 975915 1077639 1072922 5455620 5674523 40.65 71.9 1
15:08:17 2024-01-25 689623 676218 221892 215777 351456 358598 363584 360974 225261 224559 277926 283875 321716 324424 4754606 5114818 7026865 6782317 1103900 1153497 313912 275029 291646 292578 324628 317417 317607 317929 224016 224364 724800 693349 1538380 1493162 467252 465307 682790 690859 857927 830166 877981 889320 930154 937592 898671 1004086 2093039 2174764 1356921 1145712 746511 737135 893515 887985 922435 939297 967482 975221 1076111 1074463 5443052 5674523 40.65 71.9 1
15:08:18 2024-01-25 687588 678238 221195 215177 352024 359680 364098 360974 225453 224559 277428 284548 321716 324424 4755412 5113735 7020100 6782317 1107139 1151289 313835 275944 291596 292578 324568 315559 316122 317039 224080 224695 724800 692361 1546902 1493273 466591 466563 682790 689843 857655 829709 879575 888888 930117 941118 898635 1002542 2090067 2173222 1336205 1145712 746516 735835 894265 887985 921127 937970 966757 976609 1077639 1072641 5457227 5666432 40.65 71.9 1
15:08:19 2024-01-25 689570 677936 221812 215777 351988 359139 363841 360684 225453 224594 277890 283946 324174 324208 4758527 5111958 7006353 6781882 1112703 1151252 312816 276368 291229 292542 324676 315451 315820 317039 224719 225600 723626 690391 1539429 1493922 466554 466563 681822 689317 857927 832096 878605 886929 930117 943041 898708 1001827 2089794 2176492 1326788 1147344 748108 734793 893515 889701 921127 937970 966374 976609 1078403 1072115 5458648 5670475 40.65 71.9 1
15:08:20 2024-01-25 687799 678713 221923 216413 350926 358598 364098 360430 224793 224734 278690 283667 324476 324244 4753594 5103408 6985161 6762244 1110230 1151252 313021 276225 291059 292337 324591 315523 315820 317039 224052 225251 739350 689371 1551671 1497528 466554 466233 680856 687817 856711 833348 878642 888022 930081 945745 900105 1001076 2085001 2176492 1317372 1149250 748642 735835 894899 886709 922435 936646 964623 975952 1079169 1072873 5451726 5667709 40.65 71.9 1
15:08:21 2024-01-25 688603 676142 222234 216483 350926 358851 364467 360686 225176 225792 278637 283173 323827 324388 4756992 5108505 6985161 6768973 1111818 1151289 311643 276368 290992 292578 324857 315595 315820 319393 223701 225408 737835 688881 1563681 1498170 467781 465245 680337 687780 857319 833348 880642 888022 930117 944410 897143 1001076 2084104 2176307 1317372 1148397 748852 735839 894149 891027 922435 936646 966757 976646 1079169 1072909 5443052 5666432 40.65 71.9 1
15:08:22 2024-01-25 688023 677945 222262 216917 350638 359393 364613 360830 224966 223520 279030 283561 323791 324316 4752021 5103408 6975835 6767529 1112133 1149547 311135 276332 290714 292019 324857 315523 315784 317929 223437 225216 740865 688607 1544175 1499661 466518 466233 679855 689371 857927 833275 878605 885730 930081 943005 898604 1001076 2086743 2176307 1307955 1148980 749710 735798 894260 889210 922435 936646 965797 975184 1080648 1072043 5427216 5665278 40.55 71.9 1
15:08:23 2024-01-25 689581 679712 222177 216279 351578 359212 364540 360758 225210 224768 278529 283521 321646 326650 4742379 5097120 7003811 6762431 1103976 1149510 313799 275451 291079 291885 324399 315559 315784 318149 224138 224833 724800 692361 1546698 1493922 466518 466563 682790 690822 857927 830166 879299 888851 930081 937592 898598 1003122 2092763 2173222 1341855 1146528 748441 735839 894149 889248 922435 939297 967445 976609 1077639 1072873 5450147 5678741 40.55 71.9 1
15:08:24 2024-01-25 688151 678897 221674 216244 351807 359212 363952 359492 225418 224525 277890 284872 323947 324316 4745106 5108013 7033154 6772091 1100825 1151215 314056 275222 292059 291997 324857 317417 315784 317004 224367 224868 724800 693844 1542540 1493922 470055 466271 682790 691568 859756 830166 880830 889151 933014 939306 898598 1003787 2086447 2179336 1411480 1146528 748642 737930 892249 887985 925058 939297 967445 975877 1075275 1079063 5422870 5659876 40.65 71.9 1
15:08:25 2024-01-25 684140 678865 221298 216452 352024 358562 363071 360938 225874 225474 277392 285815 321198 324159 4752021 5114818 7028853 6771810 1102399 1152923 314020 275029 292059 291405 324628 317380 315784 317039 224174 224677 724800 693349 1551820 1493162 468983 466237 682790 691840 857927 830166 879575 887892 931434 939306 901274 1003787 2086447 2176492 1432933 1144082 748108 737925 892249 887985 924401 940782 967717 975617 1072806 1077570 5407782 5650444 40.65 71.9 1
15:08:26 2024-01-25 682795 677945 221125 216452 351735 358238 363035 360672 225767 223486 277854 285673 323288 324460 4746033 5114818 7022462 6801969 1099254 1149547 312591 274644 292714 291618 324628 318126 316203 317004 224367 224174 724257 692841 1585840 1497107 470723 467224 681822 691840 860367 830166 879575 892153 932789 939306 896996 1004501 2093039 2185440 1321138 1145712 749710 737925 892512 888800 926297 939115 969250 975767 1073754 1077570 5419610 5646386 40.65 71.9 1
15:08:27 2024-01-25 682738 678906 221089 216929 352024 357986 363071 360794 225453 223520 277197 289812 323324 324424 4746033 5118833 7003811 6771810 1103187 1149239 313579 275451 291646 291814 324628 315559 315554 317004 224174 224520 714503 693349 1553351 1493922 468152 466894 682790 690859 857927 832527 879575 887892 930117 937592 901916 1003257 2086447 2176307 1382694 1146906 749931 737741 894419 889880 922398 938992 970636 978557 1076045 1077570 5442939 5655765 40.65 71.9 1
15:08:28 2024-01-25 685747 678160 221129 215939 352019 358562 362745 360648 225453 224178 277623 284472 321163 323439 4746033 5101576 7009452 6771810 1103976 1148696 313543 275451 291198 291814 324857 315559 315784 316969 224016 225607 735396 692361 1551937 1492863 467215 467224 682518 689843 857927 830166 879575 886563 930117 937592 898419 1002542 2083446 2176345 1347505 1147801 748843 736246 895461 889248 922324 939188 970636 981948 1077639 1072873 5452372 5658329 40.65 71.9 1
15:08:29 2024-01-25 684237 678278 221125 216448 352055 358526 363584 360394 225453 223486 277590 289741 321163 324195 4742648 5116582 7013137 6762431 1100825 1149584 313799 274644 292059 292097 324363 317380 315784 316969 224174 224486 723350 693844 1557987 1493650 469020 467224 682306 691840 857927 830166 879575 892116 932129 937556 899623 1005938 2095518 2176271 1434889 1147032 748642 737889 892512 889211 923661 937511 968860 976609 1075754 1075946 5435164 5665144 40.55 71.9 1
15:08:30 2024-01-25 682832 677941 221125 216413 352015 358562 363830 360938 225960 223486 277854 284872 323743 324063 4741865 5104558 7013137 6771810 1100825 1149584 314056 275451 292059 292542 324628 317380 315784 319958 224174 225643 735396 694339 1564195 1493922 468983 467224 682518 691840 857927 830166 879575 891447 934221 941821 899363 1006088 2086335 2179435 1432933 1146981 748843 738188 891978 887985 925058 941958 968823 977671 1075275 1076019 5429624 5647580 40.55 71.9 1
15:08:31 2024-01-25 680787 677941 221160 216452 352015 357448 363071 360974 225418 223520 277890 289830 322690 324496 4746033 5120473 7013137 6762431 1100891 1149584 314056 275258 291852 292542 324399 315271 315784 317004 224174 224833 724800 693349 1544589 1493650 467951 467224 682790 691312 857927 829982 879388 893050 934331 943302 899512 1003898 2086335 2177887 1430977 1145437 748108 737519 893817 889248 923003 939297 967445 978557 1073030 1074463 5442939 5655765 40.55 71.9 1
15:08:33 2024-01-25 685747 677936 221470 215777 351983 358562 363071 360358 225453 223520 277392 284677 321198 326487 4746033 5097819 6994486 6762431 1103187 1146257 314056 275486 291234 292542 324399 315126 315784 316969 224174 224717 723350 692361 1539420 1491804 467215 466563 682716 692399 860252 832490 880830 891377 934331 943302 898835 1002355 2090371 2170142 1341855 1146981 748108 735798 894149 887985 922361 939297 967445 978771 1076111 1072873 5427216 5651731 40.55 71.9 1
15:08:34 2024-01-25 686722 676986 221152 215108 351704 358562 363584 360394 225453 224212 277818 284074 321198 323895 4736655 5078943 6985161 6767727 1105572 1146257 312847 275873 290751 291476 324857 315271 315784 319511 224174 224677 723350 690391 1538066 1495554 468114 467445 682753 689696 857927 832527 881421 890772 934331 942933 899660 1002504 2091901 2173222 1326788 1147344 748206 735725 898137 887990 922346 939297 967445 976609 1077639 1072873 5427178 5647701 40.65 71.9 1
15:08:35 2024-01-25 686683 676982 221856 215742 350890 358562 363584 360394 225261 224559 277854 283641 321198 324230 4739267 5108973 6975835 6753053 1107027 1148732 312153 276953 290304 292097 324857 315523 315784 317004 224174 225357 747568 691849 1543820 1495287 467781 466271 682753 690428 857854 833673 882275 888222 929387 942969 898086 1002504 2089713 2173222 1319255 1147344 748642 737041 894784 888185 921780 937970 965995 975915 1078403 1072873 5459338 5647701 40.65 71.9 1
15:08:36 2024-01-25 688642 676977 221887 216263 350607 358274 364098 360394 224722 223589 278317 283212 321198 324424 4739267 5086921 6971046 6753053 1109429 1148732 313835 276102 290714 292337 324857 318389 315712 319393 224080 225322 724800 692345 1538748 1496481 468114 467307 682753 689806 860094 832527 877981 891743 932056 942969 898671 1002504 2093039 2173222 1313597 1147344 748642 735835 894899 889248 921780 938633 967445 976646 1078403 1074158 5444583 5646386 40.65 71.9 1
15:08:37 2024-01-25 685975 677456 221852 215143 350890 358562 363584 360938 225227 224559 278513 283747 321943 324388 4733276 5088081 6981416 6753053 1107027 1146220 312874 276047 290460 292294 324640 315415 315784 316898 224224 225426 756038 690859 1556471 1496351 468114 466563 682306 689281 860367 832096 882117 886929 930081 942860 898671 1002504 2086743 2173222 1323022 1147344 748642 735835 894784 889701 922435 937970 968860 976646 1079169 1072115 5443052 5651731 40.65 71.9 1
15:08:38 2024-01-25 687625 677670 221852 216228 350643 358562 363584 360938 225070 224212 278513 283517 321681 324195 4732513 5082776 6966510 6753053 1110314 1150109 311867 275960 290159 292733 324748 315415 315784 318274 224188 225775 746029 690354 1552062 1495398 466670 466527 680819 690391 857927 833311 882087 888286 931682 944809 897326 1001076 2089713 2176307 1319255 1147344 748642 735835 894895 889481 921127 936646 964623 976646 1078306 1071322 5427404 5647701 40.65 71.9 1
15:08:39 2024-01-25 688642 676494 221475 216413 350378 358022 363841 360938 224063 223520 278317 282890 321163 326283 4724741 5068026 6976442 6764128 1108725 1149366 312046 275960 290123 292733 324712 315379 315784 317668 224016 224868 752913 690859 1545312 1489760 465163 466233 680856 687634 857927 832096 878993 888022 930081 944374 897363 1003122 2086743 2173222 1319255 1147344 749434 734875 891286 884022 921127 936646 966033 975915 1078403 1071322 5411590 5646386 40.55 71.9 1
15:08:40 2024-01-25 688156 676015 221852 216043 349832 358022 363071 360394 224063 223555 278317 283173 320940 324388 4731668 5093239 7008771 6768044 1103862 1150220 311974 275766 290404 293737 324399 315523 315784 319393 224044 224833 714503 690391 1551566 1492361 467447 464917 682790 689046 857927 832527 879575 888027 931686 943005 898671 1001076 2086743 2173222 1328672 1147344 746586 735277 893515 886892 922435 937307 964623 975915 1078403 1072922 5427404 5646386 40.55 71.9 1
15:08:41 2024-01-25 686611 676982 221696 216224 349868 358274 363071 360648 224098 223555 278281 283415 321198 323895 4733276 5085275 6982084 6754019 1103900 1149097 313102 276102 290751 292223 324748 315487 315784 316712 224016 224833 723350 691354 1557614 1491804 466518 466563 682790 689806 857927 831507 877944 884022 930081 943005 901916 1004123 2080451 2170142 1313597 1146528 748108 735277 894784 889248 921780 938117 967445 975915 1076111 1074463 5427404 5646386 40.55 71.9 1
15:08:42 2024-01-25 686049 676982 220471 215074 351420 358562 363584 359851 225453 224559 277002 284074 322917 323403 4732183 5109375 7016362 6762544 1100039 1147461 313292 275222 291198 293209 323907 315523 315640 316863 224174 224520 723350 692361 1542014 1491804 467914 466014 682790 691077 857927 830166 879575 889554 933014 937592 898671 1004123 2090030 2173222 1349388 1144082 746511 735839 893515 887990 922435 937970 968860 976646 1077639 1074447 5435277 5647701 40.65 71.9 1
15:08:43 2024-01-25 685525 676498 221125 215108 351209 358562 363071 359887 225453 224559 277659 284069 323001 324172 4732115 5094126 7005098 6746269 1094446 1147461 312117 274644 292168 290630 324399 315595 315562 316969 224174 224174 720450 691849 1537317 1493922 470055 466563 681822 691840 857927 830166 879575 893529 930154 939306 897999 1007515 2090067 2182299 1321138 1144082 748717 733947 891617 885467 922435 939448 964586 975992 1069949 1075976 5380376 5637008 40.55 71.9 1
15:08:44 2024-01-25 677339 676507 220471 216448 351952 355838 360992 359563 225716 225474 278886 285330 322165 324424 4735499 5108013 6972096 6729492 1101422 1150220 311643 275486 291646 290449 324857 314935 315340 317929 223666 224520 730982 688607 1533159 1501798 468651 463204 680819 690428 855497 830166 881217 886746 930361 937592 901333 1007552 2090067 2197723 1321138 1138019 748642 740149 892359 882614 922435 943032 964623 972987 1071336 1078341 5391482 5638336 40.65 71.9 1
15:08:45 2024-01-25 674846 675069 221160 216078 351145 358024 364173 360686 225280 223451 277747 284034 322165 327291 4728791 5111846 6975835 6734018 1097527 1147919 311643 275486 291234 290802 324857 314234 315784 320029 223002 224903 729511 688886 1549587 1501686 469081 462515 681822 689806 854891 830166 883527 889517 929043 937628 907104 1009001 2086521 2197723 1321138 1136399 750245 738216 888727 883037 923661 944365 964660 972294 1069885 1077579 5392291 5642359 40.65 71.9 1
15:08:46 2024-01-25 678377 676803 221573 216878 351312 358024 365128 360866 225280 223451 277747 283897 322846 327863 4732513 5111846 6987085 6729492 1097527 1147919 311898 275486 291751 290533 324857 314456 315820 318680 223473 224903 732866 692361 1535715 1503142 468651 463568 682790 691413 853039 830166 885766 892263 929043 937362 903967 1004538 2093039 2200842 1324905 1133976 748717 740673 889724 884839 925620 943032 964623 970218 1072843 1079104 5430685 5641964 40.65 71.9 1
15:08:47 2024-01-25 681317 677936 221364 215974 351551 357843 365128 359671 225280 224212 277587 284074 322833 324460 4734029 5128105 6975835 6724694 1097686 1146257 311934 275522 291751 290661 324857 314456 315820 318630 223002 224868 724800 688886 1566020 1503142 467987 463568 681822 689806 855497 830166 882899 890815 929702 937628 902649 1008133 2095743 2197723 1321138 1136399 749509 740746 892249 882927 925058 943032 965995 972987 1069885 1078341 5426756 5642116 40.55 71.9 1
15:08:48 2024-01-25 680683 678865 221674 216314 350746 356409 364870 359851 224722 223520 278226 284433 322690 326822 4727452 5126464 6976442 6715538 1097566 1146293 312188 275451 291646 290555 324857 314492 315820 316491 223701 224711 734359 692561 1543535 1503142 467987 464588 683064 692399 851156 830166 886397 890852 926377 937592 904982 1006007 2094526 2197723 1326788 1131522 748642 737949 889724 885195 926798 942996 963733 970181 1076008 1081400 5442939 5641012 40.65 71.9 1
15:08:49 2024-01-25 680348 677863 221125 215777 351659 356445 363843 358481 225070 223555 277464 284149 322690 324244 4717171 5128105 6966510 6715538 1097686 1146257 312153 275486 291234 290661 324857 314013 315820 317703 223002 224711 732866 688886 1543166 1502076 468651 463568 682790 689843 853002 830166 884860 891484 927727 937592 902297 1008316 2093039 2197723 1323022 1133976 749434 740673 890985 882296 924965 945969 967754 971926 1074517 1078995 5435032 5646386 40.65 71.9 1
15:08:50 2024-01-25 677339 676986 221506 216275 350890 356338 362600 360394 224757 225633 277747 283875 322833 327433 4723904 5100436 6975835 6724916 1097686 1146257 311643 275909 291440 291405 326694 313983 315784 317039 223316 224903 732866 688607 1543535 1501011 468688 463568 681822 691349 854285 830166 883173 889591 929043 937628 901656 1007515 2093039 2196166 1323022 1134783 748642 740673 893147 884735 926299 942887 968558 972182 1074517 1075873 5410266 5636859 40.65 71.9 1
15:08:51 2024-01-25 681317 676507 221821 216112 351722 356409 365128 359851 224757 223555 277890 283790 322237 327274 4711229 5119359 6967109 6725104 1103911 1148769 312224 275065 291751 290520 324857 315523 315820 318187 224403 224520 719000 690859 1542199 1503142 470451 465245 686114 691840 850517 830166 885062 892263 925029 937664 908509 1009039 2090977 2194610 1349388 1135149 754075 741039 889345 885357 929680 943961 963621 972114 1076045 1078839 5469392 5638336 40.65 71.9 1
15:08:52 2024-01-25 680832 674768 221213 216078 351456 356409 362855 359562 224757 223589 277854 284074 322833 324496 4723904 5126464 6975835 6720120 1098415 1146257 312117 275522 291440 290520 324857 314492 315820 316934 223666 224711 732866 691592 1542427 1501891 468688 463932 682581 692399 852398 830166 886397 888002 926413 937628 904004 1006007 2095294 2202674 1328672 1134339 748642 740116 890730 885168 927691 944630 965109 970218 1069801 1079063 5434976 5638336 40.65 71.9 1
15:08:53 2024-01-25 680832 676982 221160 215777 351474 356409 362890 359887 224913 223555 277890 283962 322237 324496 4720536 5111846 6975835 6724916 1097527 1147461 311679 275522 291253 291688 324857 314492 315820 316779 223666 224520 728040 688886 1563988 1500617 469020 463932 682790 689843 853075 830166 883839 891484 929043 937628 905019 1008012 2098284 2194747 1302504 1135149 749969 742223 892003 882347 925058 943032 964660 971926 1071400 1078341 5421964 5632987 40.65 71.9 1
15:08:54 2024-01-25 677339 676977 221346 216413 350926 355339 364613 360684 224757 223520 277890 283875 322011 326404 4723161 5104558 6966510 6724694 1099128 1146220 311171 275944 291234 291498 324857 314492 315784 317039 223508 224208 730982 688393 1548775 1499549 469192 463568 681339 690587 855497 830166 881254 892072 930837 943229 905206 1007403 2092688 2197980 1323022 1136770 748642 738216 889394 883023 925637 942924 965958 972987 1069949 1080582 5389782 5627629 40.65 71.9 1
15:08:55 2024-01-25 677284 675073 220471 216228 349832 356759 363841 360902 225070 223486 277818 283812 322237 327400 4722130 5105705 6977042 6706159 1097686 1147461 311171 275873 291280 291538 324857 314456 315784 316969 222931 224868 729511 688886 1555378 1502076 468614 463168 681822 689281 855975 832342 885837 893091 930251 941967 904375 1009726 2095294 2194747 1298806 1134783 748717 743149 891915 882186 925058 943814 969250 970181 1069812 1077542 5402549 5625965 40.65 71.9 1
15:08:56 2024-01-25 681243 676982 221125 215708 350854 356052 364613 359526 224063 223520 277392 283839 322237 324388 4715254 5124228 6966510 6715538 1097686 1148586 311862 275222 291198 290330 324857 313500 315784 316969 222931 224642 737345 688886 1539438 1502076 468614 465352 682716 691905 855975 832490 883653 891910 931816 943302 905131 1007403 2086447 2194943 1321138 1134746 748642 740673 891617 883751 926373 945032 965995 972294 1072685 1079104 5414130 5637008 40.65 71.9 1
15:08:57 2024-01-25 678340 676024 221470 216228 350890 356088 365128 360938 225227 223520 277818 284610 322690 326902 4727276 5107657 6966510 6715538 1097686 1149097 311171 275873 291646 290590 324857 314935 315784 317004 223473 224833 729511 688886 1541235 1504899 469452 463750 682269 689622 855975 832490 884610 892544 930361 937628 902575 1010428 2095354 2194747 1323022 1136399 749715 738143 892249 882885 925058 943110 965995 972987 1069055 1079104 5393170 5627629 40.65 71.9 1
15:08:59 2024-01-25 676820 676498 220471 216344 350854 355268 364098 360578 225227 223486 277854 284074 322237 327400 4722016 5109560 6975835 6715538 1096004 1146257 311608 275680 291852 290330 324857 315415 315784 317929 223308 225008 730982 690253 1538670 1502435 469169 463714 682753 690428 857194 833710 882434 887227 931024 944565 905131 1009633 2086484 2204428 1340475 1138019 749710 742321 893515 882885 925058 945032 966720 972987 1069579 1079104 5393170 5637008 40.65 71.8 1
15:09:00 2024-01-25 674618 675069 220475 216379 350890 355268 364098 360974 225418 223520 277818 284304 322237 327400 4723904 5105631 6952176 6706159 1097686 1147882 311862 275486 291646 290767 326549 314647 315460 319845 223379 225461 725098 690859 1537175 1503040 468799 463677 684246 690785 854248 830166 887142 893733 927607 937592 902297 1008929 2094526 2197687 1328672 1133133 748108 740673 890907 882848 926373 944520 964586 970181 1072159 1079104 5432928 5632987 40.65 71.8 1
15:09:01 2024-01-25 679068 676986 221116 216228 350854 356373 364098 360034 224722 223520 277854 284074 322237 324496 4717897 5127240 6977042 6715538 1096903 1148586 311832 275624 291319 291405 326549 314312 315784 316863 223487 224729 721900 688886 1537937 1503142 468614 463532 681822 690428 855975 830166 883136 889554 929039 941967 902297 1007477 2086447 2197723 1323022 1134783 748642 740673 892249 882223 925058 944365 964623 972294 1072956 1079153 5402816 5627629 40.65 71.8 1
15:09:02 2024-01-25 675363 675073 220471 215742 349832 355802 364098 360938 225070 223486 277818 283605 321333 326404 4717897 5097246 6972133 6688216 1100827 1151204 311903 275308 291464 290626 324219 314312 317571 318042 223994 224729 721900 690859 1543306 1501686 469452 464990 684732 690785 852331 830166 886247 891447 926340 937592 906575 1007477 2086484 2194747 1330555 1130303 748642 738018 889470 885555 926373 943605 963733 969453 1072956 1082311 5461993 5617913 40.65 71.8 1
15:09:03 2024-01-25 678066 676982 220057 215147 351420 356338 363071 357367 225453 223296 276967 284472 322237 324424 4717897 5104007 6939634 6746384 1106275 1150220 310051 275308 291949 290330 324712 314791 315784 315978 223666 223413 718383 683354 1562298 1512362 470389 463956 684732 690153 853039 833348 885728 888653 926289 944374 907863 1001611 2086743 2206917 1323022 1136399 756601 740892 884309 883548 931654 937619 958146 972294 1079169 1085099 5454002 5627629 40.65 71.8 1
15:09:04 2024-01-25 677561 676986 220246 215747 351952 356373 363841 357653 226117 223486 277428 284872 322237 324424 4717897 5100364 6927361 6725722 1109438 1151355 310051 275731 292059 290731 324857 315193 315784 316455 224044 223413 724800 681400 1558875 1512362 470612 464588 682790 687707 853002 834566 886397 888022 927727 945745 906575 1004538 2086743 2206917 1334717 1138019 755373 738179 885679 885559 931654 940893 955350 972987 1079169 1081163 5427140 5626079 40.65 71.9 1
15:09:05 2024-01-25 682986 676024 220436 216901 348778 355303 364098 358445 225418 222831 278709 283208 322011 324532 4715254 5037842 6912566 6749620 1119800 1147845 311171 275909 290992 292033 323092 315487 315784 317593 224719 223516 727700 686511 1552967 1506084 466554 467555 686078 689046 855497 834529 883136 887392 929043 948422 903967 996694 2082299 2185527 1319255 1144082 751250 734756 885564 891176 931654 936646 959548 975917 1087617 1080633 5483837 5627629 40.65 71.9 1
15:09:06 2024-01-25 685218 676507 220401 216082 349269 357448 364098 358444 225227 222831 277623 282310 320716 323895 4717979 5011534 6913142 6748732 1113263 1147424 310922 275909 291162 290643 322889 315487 315784 318230 224590 223482 721650 683009 1561152 1501686 467951 466968 684066 687744 856104 834566 881143 885504 930361 947082 903967 998189 2083779 2182429 1317372 1146528 753687 733835 885684 887856 930334 935388 960953 978038 1080555 1080633 5417998 5625965 40.55 71.8 1
15:09:07 2024-01-25 683262 675069 220057 216422 349550 356373 360920 360394 225453 227557 277854 283433 321760 324172 4715254 5019670 6934689 6724916 1108365 1146956 309723 275909 290304 292316 324484 315415 314896 317929 222967 223516 721900 681065 1539824 1502076 467583 465245 680819 685493 859756 835786 877071 885504 934845 947082 897033 998227 2080821 2185527 1319365 1153381 751853 736879 888135 888814 926373 937970 963733 978771 1081321 1075976 5399187 5639881 40.55 71.8 1
15:09:08 2024-01-25 682610 675069 220436 216448 348742 356373 363071 361010 225141 224998 278457 283096 322475 324280 4712578 5069656 6952176 6734295 1103187 1145754 312959 275258 290418 293343 323415 315415 315784 316491 223630 224139 723350 690354 1542099 1489690 467447 467224 682790 689806 857927 830166 880830 887221 932129 942969 899982 1003073 2086743 2170142 1313597 1144082 746586 735534 894149 887985 922435 938117 968860 976609 1074514 1079227 5397488 5627629 40.65 71.9 1
15:09:09 2024-01-25 681243 675073 220436 215143 351420 359550 360704 359275 225682 223451 276859 283932 322619 323296 4716634 5081743 7005098 6735876 1091047 1146956 311171 275258 292679 290211 324399 315487 314896 317004 223630 223551 721900 688607 1561805 1501798 470723 465245 680819 693387 857927 830166 879891 890522 930081 937520 898671 1007515 2093039 2191636 1321138 1143268 750781 738544 893626 885195 924401 937655 966720 973798 1072099 1076019 5361565 5627629 40.55 71.9 1
15:09:10 2024-01-25 676315 675458 220877 216240 351181 357698 360812 360250 225280 223417 277711 284854 321155 324388 4714532 5088842 6995746 6724916 1091443 1146142 311171 274644 297027 290043 323943 315523 314495 317668 223437 223516 723350 688886 1553918 1501011 470723 466233 680819 691840 857927 830166 880906 893456 930117 939306 898671 1008892 2089713 2191927 1321138 1142455 750504 738799 892249 885472 922435 937619 964660 973761 1069949 1076019 5362562 5625965 40.55 71.8 1
15:09:11 2024-01-25 676377 674777 221019 216318 349720 357518 364025 360758 225245 225474 277711 283605 322237 324568 4688035 5105705 6957184 6706159 1097686 1146956 311206 275065 291198 290590 324857 313536 315784 318978 222967 224868 731373 690859 1537204 1498884 468983 463896 682790 690428 853002 830166 885135 886600 928384 937326 903930 1006007 2086447 2197723 1324905 1133170 748642 740673 890647 884839 926373 944365 964623 970181 1074504 1079104 5438434 5636981 40.55 71.8 1
15:09:12 2024-01-25 680348 674959 220983 215052 350418 358024 364834 358192 224879 223520 277002 283208 321012 324172 4711171 5109560 6967104 6701376 1094559 1146142 311206 274644 291198 290184 324857 313536 315784 317668 222931 224677 719000 688886 1533889 1498884 468983 463896 681822 689806 854891 830166 883527 887892 929043 937592 904487 1008096 2083446 2194747 1321138 1133976 749434 740149 891617 881598 925058 943032 966033 972294 1069885 1079100 5405209 5631579 40.55 71.8 1
15:09:13 2024-01-25 679708 674918 220983 215939 350849 356052 364098 358768 224063 223486 277392 283173 321333 326046 4720536 5096664 6957184 6701376 1095339 1146956 311171 274644 291198 291370 324857 315755 315784 316491 222967 224520 732866 688607 1548470 1498884 467987 463896 682790 691840 853002 830166 886397 891484 929043 937628 904945 1006007 2093039 2197723 1324905 1133170 748642 739589 889724 884567 925620 944401 966337 971926 1077423 1080560 5439615 5631579 40.65 71.8 1
15:09:14 2024-01-25 677789 675069 221125 215147 349863 359041 364870 357618 225070 223555 277428 284490 322130 324424 4711171 5109560 6952176 6696780 1096903 1148732 312153 274644 291646 290767 324399 313536 315820 315978 224016 224520 734359 688886 1543809 1501798 469352 463896 684103 691840 850553 830166 886397 892153 924900 937592 906575 1007552 2094526 2194932 1338088 1128694 748642 737925 890014 885475 927653 943383 965350 972875 1075928 1085236 5449075 5613893 40.55 71.9 1
15:09:15 2024-01-25 675379 674818 219714 216413 350845 355019 363071 359022 226013 227664 277002 284074 321333 324496 4711171 5060520 6910557 6715538 1103719 1146956 311643 274644 293069 290387 324399 314492 315784 316013 224367 223447 719995 683354 1541640 1508078 470723 465245 686078 689843 854285 832133 885098 883985 927718 943005 909659 1004538 2074515 2200842 1328672 1134783 753151 742093 886406 886271 931618 942851 961217 971452 1077220 1086776 5432928 5627629 40.55 71.8 1
15:09:16 2024-01-25 676007 674551 219101 216236 350459 354983 361028 358732 225960 227485 277464 284074 320846 324496 4708518 5048366 6857852 6715926 1111299 1146257 310409 275909 291852 289884 324857 314935 315568 316013 223666 223516 724800 681400 1561424 1511011 470055 463932 683547 686770 852398 835786 886397 885504 926413 947082 906575 1004227 2086743 2204242 1325122 1140838 755083 741081 885527 885357 931581 943457 959845 974301 1082123 1081199 5455216 5619605 40.65 71.9 1
15:09:17 2024-01-25 681042 674891 220251 216413 347688 355268 363584 358228 225418 222831 277890 282315 321333 324532 4708619 5027437 6863944 6715538 1116443 1146956 310264 276332 288649 290224 324857 314198 315532 315757 224174 223516 713967 680581 1556734 1507417 466899 464588 684103 686021 851758 836971 886397 882959 927718 948422 906575 1000363 2085941 2196716 1319255 1140454 753003 737889 887151 887948 930996 939297 958146 974413 1082089 1082168 5465026 5625965 40.65 71.8 1
15:09:18 2024-01-25 682832 675288 219789 216171 348773 357197 363584 357402 224757 227700 277002 281456 322237 323176 4701805 5008680 6886149 6724694 1111818 1146142 310228 275065 290787 290767 322925 315523 313760 315536 224367 223447 714358 681400 1570402 1501686 468614 465899 682790 687257 857927 836971 879891 885509 930117 948203 905019 1002843 2081870 2182496 1313605 1150619 755083 733693 888207 886563 927626 935388 964660 979469 1079169 1076019 5395333 5619605 40.55 71.8 1
15:09:19 2024-01-25 684721 674083 220431 216452 348778 356373 363071 360420 225070 222642 277854 282346 321333 323667 4711171 5004005 6910557 6715328 1105448 1143704 309723 275715 288635 290802 323943 314971 315562 317004 222931 224711 729511 683984 1542606 1497107 466554 465904 679855 685726 857927 833938 876810 887837 936270 948664 896885 1000964 2086357 2184239 1321284 1147344 750781 735835 892249 890438 925058 937970 963937 976646 1081965 1076019 5389782 5619605 40.55 71.8 1
15:09:20 2024-01-25 684769 673095 220436 216232 348742 356373 361028 360938 224722 222831 277854 282113 322011 323439 4701805 5042829 6961760 6724916 1097868 1146257 312882 274644 290882 290802 322662 315229 315340 315978 223666 223551 724800 688886 1531393 1484518 467987 466737 682790 691840 859645 829982 880680 893087 935771 943302 902446 1006807 2089335 2170142 1384613 1144082 747787 738511 892249 887985 922435 939448 969250 973798 1069848 1076019 5361565 5610240 40.65 71.9 1
15:09:21 2024-01-25 678275 673122 220092 216073 350926 356373 360920 358721 225070 223175 276189 284472 321333 322495 4701805 5079689 6985161 6715328 1091443 1143704 311171 274644 292059 290325 322961 315487 314896 316491 222967 223516 721900 688393 1541780 1497822 470794 467078 682195 691581 857927 829504 880830 892462 933014 939233 898197 1006723 2086743 2185644 1321138 1140758 749710 737925 892249 885328 922435 937583 963900 973798 1069579 1075222 5357737 5614243 40.55 71.8 1
15:09:22 2024-01-25 676969 673095 220282 215870 350926 355802 360920 359345 225418 222831 276808 284472 321333 323439 4701805 5081743 6943717 6696780 1090666 1146220 311171 274679 290992 288724 324857 314971 313760 317004 222967 223551 726689 687285 1531326 1500064 470794 463750 681302 689134 856637 832490 884610 891817 930361 937628 902649 1010152 2083483 2188530 1319255 1138019 749176 737100 889357 881717 922435 943888 966033 972987 1068432 1076019 5355655 5609990 40.55 71.8 1
15:09:23 2024-01-25 676103 674079 220471 215143 349832 354273 363071 359841 224098 223175 277038 283243 321333 324532 4688299 5098409 6947859 6687402 1096121 1143704 311206 274644 290751 290184 324857 313024 315820 315757 223379 225643 723626 690859 1551448 1501367 468504 463750 684209 689659 853543 830166 886397 888595 927718 943229 905131 1006007 2086484 2194710 1324905 1129878 747575 738544 890014 884212 926276 943032 964586 970218 1072685 1079104 5438443 5618250 40.65 71.8 1
15:09:24 2024-01-25 677868 674592 220506 214867 349868 355838 364098 358732 224063 223520 277002 283208 321333 323439 4701805 5105930 6942744 6687402 1096121 1146142 311679 274644 290787 290325 323619 314683 315460 317521 223487 224382 725098 690365 1544325 1499825 469169 465831 684066 691349 850517 830166 887142 893733 926877 937592 906310 1009651 2093039 2194747 1315446 1128694 748108 737925 889382 884839 926312 941812 963733 968763 1071437 1079104 5436809 5610240 40.55 71.8 1
15:09:26 2024-01-25 678590 674120 220436 215108 349832 355802 363841 357964 224098 223555 277002 283676 321333 324195 4705160 5102467 6942321 6715328 1100769 1146257 311903 274816 291840 290520 324748 314827 315748 315807 224928 225008 718255 687285 1539418 1504899 470723 465245 686600 692399 853075 832059 886397 888888 927022 944639 907160 1006044 2080525 2196166 1339971 1134783 751853 737063 885056 883037 931654 937655 960269 971601 1075840 1081963 5432928 5600875 40.55 71.8 1
15:09:27 2024-01-25 673920 674596 219750 214902 350890 355019 360992 356328 225453 222831 276189 284074 321333 323931 4701805 5056420 6867284 6697817 1113408 1150381 309042 276189 291053 290184 324821 314348 315748 318267 223837 224382 723350 679453 1566036 1512362 469452 464873 684030 685204 851795 836378 886285 885504 926413 947752 905019 1001611 2083779 2204115 1323385 1138019 754761 737925 888119 885467 930334 940782 960306 975992 1082160 1081963 5429050 5600875 40.55 71.9 1
15:09:28 2024-01-25 682338 675064 220436 215777 347728 356373 363584 358193 225418 223175 277659 280714 321333 324424 4692440 5006442 6882581 6735709 1110192 1143593 310122 275151 290606 291145 321768 315307 315562 315807 224403 223292 720221 682376 1541646 1501686 467987 466344 683583 690153 857319 835786 880591 885596 930361 948422 903843 998227 2071537 2179336 1315489 1147344 753687 733716 887489 889517 929015 935323 959586 976646 1081357 1079100 5416326 5614243 40.55 71.9 1
15:09:29 2024-01-25 683978 674083 219741 216078 349304 355838 360087 356650 225418 227736 277002 282416 321333 322459 4685753 4990369 6914447 6716114 1103976 1146280 309617 275766 288491 290731 323679 314971 314896 317004 222646 224764 728040 683009 1551593 1495213 468448 466233 679855 685762 859756 834566 876077 887392 934184 945745 899243 1001076 2080821 2176455 1321284 1146528 749715 735405 889394 886563 922435 935352 965995 976572 1079169 1072811 5397488 5609839 40.55 71.8 1
15:09:30 2024-01-25 683187 673050 220401 214856 349796 356409 360884 358444 224722 223555 276118 282544 322237 322387 4695788 5058744 6998172 6717272 1089641 1146956 310882 275029 292059 292085 324111 315198 313652 316898 222931 223516 720450 687004 1590184 1497342 470723 465245 680819 692399 857319 830166 881143 889261 929351 939306 898635 1007515 2086743 2185527 1321138 1141267 749710 736023 889320 884000 922435 937583 964586 975804 1071298 1075946 5350393 5608871 40.55 71.8 1
15:09:31 2024-01-25 673612 672538 220401 215108 349209 356003 360920 359815 224063 222797 276967 282561 320325 324532 4699118 5092101 6955581 6702671 1097686 1146142 311608 274973 291662 290255 323871 313977 315820 315591 223487 224139 729511 688886 1537840 1498170 470458 463532 684066 691349 851121 830166 888927 891447 926340 937592 907863 1007477 2093039 2194747 1311748 1128694 749931 737925 889382 884212 926312 937619 965521 970181 1071364 1080633 5443052 5608871 40.55 71.8 1
15:09:32 2024-01-25 676007 674809 220057 215108 350598 355268 360956 356007 225548 223486 276154 283804 321036 324172 4705768 5059240 6895151 6707758 1113408 1146956 310373 275873 288599 290290 324410 314055 315784 315466 223630 223482 723350 679453 1546797 1512362 466481 463896 684066 686509 852331 836378 886397 884253 926377 950011 907863 1001076 2081908 2201210 1315560 1138019 754004 737930 885564 885467 930334 937547 956710 972987 1078954 1080895 5425745 5593736 40.55 71.8 1
15:09:33 2024-01-25 678823 674768 220246 216043 347679 355232 363071 357366 225418 225157 278226 281673 320785 324244 4688111 5030185 6882581 6735141 1113408 1143704 310633 275308 290522 290590 321911 314456 315784 315807 224331 223447 726250 683984 1536080 1501367 466518 467224 684103 687744 855497 833938 882471 885596 929043 948422 903930 995240 2080260 2179336 1317372 1143268 752390 733679 885564 889481 930334 936609 960953 973761 1085268 1080633 5472840 5599493 40.55 71.8 1
15:09:34 2024-01-25 682758 673460 219714 215113 348742 356373 360560 357367 225647 224452 277567 282205 320633 324174 4697769 4990218 6893809 6696780 1107652 1143667 308354 275451 290163 290224 322925 313942 313975 316934 222547 223482 718791 681065 1559424 1497107 467447 465245 680337 686509 860367 834529 877071 885509 934845 947082 899243 998189 2077475 2179336 1297833 1147344 750320 735277 890647 889248 924785 936646 963733 978038 1079169 1076019 5380376 5593736 40.65 71.9 1
15:09:35 2024-01-25 682564 672063 220246 216201 347443 358512 360632 359130 223925 224998 277480 281669 321119 323224 4689761 5032895 6952252 6706159 1092980 1143704 312117 273734 290304 290290 321649 314935 314896 315722 222646 223482 721900 688886 1533172 1483355 469389 465706 681822 691840 857927 830166 879575 891213 932129 937556 898635 1003073 2086743 2168568 1432933 1140795 746511 737746 890735 885559 922435 938633 967408 976609 1072992 1075186 5369231 5609742 40.65 71.8 1
15:09:36 2024-01-25 677033 673840 220154 216124 350746 357518 360704 358589 225245 225157 276011 283897 320254 322423 4688266 5072471 6981416 6706159 1088265 1143704 310664 274380 292059 289778 323092 315415 313939 316491 222931 223482 721900 686429 1570891 1498170 470723 465245 680337 691840 857655 829577 879891 889187 930044 940124 900977 1009670 2086743 2188530 1324199 1137209 748642 738544 892249 882223 922163 942996 964623 974376 1068432 1079104 5357737 5616479 40.65 71.9 1
15:09:37 2024-01-25 677450 672393 220330 215639 349653 355566 363439 360214 224688 223141 276772 282420 321036 324496 4689761 5099262 6947209 6687402 1095339 1143704 311171 274996 290427 290493 323379 313244 315784 315591 223437 223516 728040 688886 1534403 1498170 469352 464953 684732 690822 851121 830166 886397 892153 926340 937556 906575 1006007 2092763 2191636 1306202 1128694 746586 737704 889382 884839 926373 937619 963733 968763 1069885 1079104 5442335 5593585 40.55 71.9 1
15:09:38 2024-01-25 677246 672877 220692 214958 349653 357012 360920 356543 224722 225526 276716 283628 321000 323403 4686794 5072187 6901733 6688443 1100749 1143704 309254 274188 291646 289233 324399 313726 314896 315554 222967 222758 712824 681400 1575938 1509147 470723 464588 684246 687744 853002 833311 885098 887618 926377 943041 907863 1004086 2083779 2200842 1319255 1134783 753687 736023 883170 883000 932986 937619 957428 972294 1078306 1085089 5420696 5603282 40.55 71.8 1
15:09:39 2024-01-25 676801 672863 220062 216448 347728 355752 360956 357906 225192 223265 277659 282346 319805 323978 4681489 5021523 6855039 6688443 1111780 1143704 310228 274608 290268 290802 321649 314456 315784 315518 223980 225448 715933 683009 1534271 1499549 467215 467224 685808 687257 855497 833311 881217 885504 929043 947752 903930 995277 2077698 2182644 1319255 1143268 753139 733826 885407 886563 930334 935388 961180 979495 1082089 1078958 5382858 5607491 40.55 71.9 1
15:09:40 2024-01-25 680861 670825 219750 216112 348452 357265 360884 358768 225070 223893 277765 282209 321036 323403 4686416 5005552 6892724 6688443 1100825 1142045 310917 274644 288676 290767 322925 314456 314896 315061 222967 224139 753694 686919 1544940 1488924 466151 466563 681822 687780 857927 831826 878605 888027 930081 943005 899697 1002504 2085335 2167088 1321138 1145712 746586 733716 893515 889732 923661 939448 970636 978557 1076045 1076042 5379043 5593849 40.65 71.8 1
15:09:41 2024-01-25 677181 673547 219714 216013 350890 355802 360594 358589 225261 222831 275660 284074 320811 322160 4692164 5068435 6966235 6702951 1086718 1143704 310228 274608 291525 289004 323943 314492 314408 316934 222931 223482 709679 684961 1575934 1496277 470723 464588 680819 690822 856711 830166 881143 891447 930117 937520 900620 1009708 2086743 2188258 1344313 1138019 749931 741686 895265 883751 922398 944630 967867 975692 1069042 1079210 5342754 5599493 40.65 71.8 1
15:09:42 2024-01-25 673612 672574 220436 216171 349125 356003 361028 359309 224063 222831 276967 282381 320846 324496 4681489 5072471 6923879 6683768 1099254 1146956 311643 274188 291198 290731 323907 313977 315784 315807 223666 223516 730982 688886 1542540 1499549 470055 464297 685592 691840 851121 830166 886397 889554 924992 937628 907603 1007515 2089713 2190316 1349388 1132221 751853 739498 888082 885009 930333 943457 962592 972107 1076075 1083529 5411590 5590114 40.65 71.8 1
15:09:43 2024-01-25 673119 672913 219066 216263 349832 356507 360956 357906 225418 223893 276772 284074 320065 323895 4674805 5028234 6859926 6698149 1112469 1143704 308319 275909 290751 290542 324857 313500 315340 315807 222967 223482 721900 678483 1552885 1510274 467951 462152 684246 685456 851758 836378 886397 885504 926289 947752 907565 1002504 2085904 2204242 1321428 1138019 755083 737889 886406 885283 930333 939297 955350 972294 1082188 1082071 5427404 5600875 40.65 71.9 1
15:09:44 2024-01-25 682832 673086 219750 215108 347169 355268 361028 356578 225035 222642 277002 280674 320811 323403 4680382 4997050 6873256 6706159 1107064 1143273 309976 274608 288635 290387 320972 315415 314896 315807 223666 223102 710130 681065 1535715 1498884 467951 465208 683547 686734 855497 834566 879891 884968 929043 948664 905019 1000256 2080005 2176271 1307955 1146163 754004 733219 885564 889481 929015 932670 962592 979431 1082237 1079104 5375738 5599493 40.55 71.8 1
15:09:45 2024-01-25 681864 667241 220057 215074 346647 355838 360848 358768 224029 222831 277002 280630 321072 322459 4671430 5031969 6910557 6727415 1091419 1142892 311862 272968 290304 290290 321911 314312 314674 315061 222931 223482 721900 689262 1554430 1484702 468651 466563 681822 691349 857927 829577 879575 893087 931535 941858 899882 1003936 2084031 2170031 1425108 1142081 746511 735835 890014 887015 922435 938633 967445 975915 1076045 1076019 5345344 5590114 40.65 71.8 1
15:09:46 2024-01-25 673612 667308 219561 215074 349550 355500 359255 358192 224688 227628 276118 283212 320099 324985 4668058 5063198 6902523 6678984 1092199 1140390 311359 274644 288883 289884 324857 312513 315340 315061 222583 223516 729880 686919 1533172 1493922 468651 463204 682790 689806 853543 829982 887142 891822 928237 941967 905019 1006807 2089055 2191636 1298806 1129878 746511 741081 890014 880313 925058 942996 968119 968763 1069848 1079104 5418097 5602286 40.65 71.8 1
15:09:47 2024-01-25 675527 673501 219714 214711 349304 355019 360884 356007 224098 223520 276118 282416 320325 323403 4674805 5033391 6858934 6677867 1103445 1143704 308354 274608 291234 289409 322638 313500 314896 315061 223473 223102 722082 679453 1568371 1508824 470723 467090 684695 689446 855092 834896 885579 887985 926230 945978 903783 1006276 2080821 2197723 1306072 1134783 752928 740368 883055 885009 931654 937583 957465 970218 1076111 1083261 5414130 5586127 40.65 71.8 1
15:09:48 2024-01-25 673612 672072 218843 216078 349269 355734 360956 357402 225453 223265 276154 282495 320005 324424 4677044 5017498 6835954 6678023 1106863 1143704 309898 274416 291440 289849 322602 313536 315340 315061 223080 223137 711823 679453 1564754 1510199 471467 463750 682753 688465 853543 834896 884912 887281 926377 945077 904004 1006314 2086953 2197723 1331732 1134783 755083 740116 883170 884299 931654 937547 956920 970218 1078403 1081163 5404732 5593962 40.65 71.8 1
15:09:49 2024-01-25 675344 671083 219750 216374 347692 356003 360956 356578 224722 227521 277428 282113 320065 324460 4668096 5013748 6845280 6688443 1109915 1142892 310193 274608 288635 290767 320972 314234 314896 315807 224080 224972 726250 683354 1542703 1497267 467436 467886 686193 688465 859029 834896 881180 885504 929043 947320 902074 995240 2077471 2177887 1298113 1143268 752928 733311 884424 885936 930062 933931 957428 973761 1083694 1080633 5427140 5593962 40.65 71.9 1
15:09:50 2024-01-25 682380 671124 219031 215108 348497 357371 358714 355508 225261 223893 276154 282113 320811 321446 4661400 4971796 6864173 6701376 1103911 1140427 308319 274644 288599 289884 322638 314683 313176 318942 222681 223344 718791 679453 1553150 1496207 468782 467616 681785 686509 857927 834602 877710 885702 932789 947752 897070 998752 2077471 2173222 1328960 1147344 753151 737653 888119 887985 926276 937970 960990 978075 1078990 1076056 5370971 5591509 40.65 71.8 1
15:09:51 2024-01-25 682347 669546 219561 216078 347169 354983 360594 358768 224029 223265 276772 281119 320325 322423 4680382 5009710 6892687 6692004 1100825 1138738 309042 275202 288356 290555 323989 313428 314531 317593 222476 224382 752761 684961 1544574 1484518 466151 465245 678892 685762 858141 832527 878605 888022 930117 945599 899243 1001076 2077471 2167088 1311722 1145712 748183 733716 892249 887985 921127 935323 963178 973798 1077639 1072605 5370971 5585746 40.65 71.8 1
15:09:52 2024-01-25 682775 671088 220436 215039 347728 355838 359797 357402 223839 223486 276154 281486 320785 321446 4673709 5033391 6947859 6688443 1088220 1144161 309980 273663 291501 289708 321553 314827 313652 318267 222937 223378 711823 687902 1539291 1493051 470723 466417 681302 691840 857927 828989 882087 892189 930081 938642 898671 1006044 2086743 2182429 1319255 1140795 749710 729782 888062 883023 922435 937583 964921 973798 1066789 1074463 5322403 5577733 40.65 71.8 1
15:09:54 2024-01-25 672657 672070 219750 215113 348497 355500 360920 358768 224063 222487 276118 282346 319003 324496 4683075 5058074 6919883 6674274 1097679 1141898 311755 274274 290159 290352 322495 313393 315748 315807 223666 223482 719000 688393 1550233 1497342 469352 465245 684103 691413 852626 830166 886397 891484 925721 940791 907160 1006798 2086817 2188530 1370460 1133976 750856 737985 884936 882260 930062 937691 962361 970218 1074550 1081999 5403874 5591509 40.65 71.8 1
15:09:55 2024-01-25 673612 672109 219719 215074 349859 354757 360884 354938 224098 227628 275695 283208 319970 322913 4661437 5037729 6859942 6669165 1110230 1143519 308178 275344 288383 289611 324399 312548 314166 315807 223443 224972 721900 678483 1555635 1505972 468114 464028 684246 683715 851121 835786 886397 884253 925721 947752 906575 1001076 2080427 2194574 1317516 1136399 753687 737746 885684 884927 929015 937547 957260 972987 1081357 1078875 5407768 5582144 40.65 71.8 1
15:09:56 2024-01-25 678860 673238 219750 215108 346602 355019 360992 356578 224098 227557 277002 280595 320811 323176 4661400 4980922 6879764 6706857 1109877 1144198 309254 274644 288635 289884 321660 315198 313427 315026 222967 222792 721650 679693 1567175 1497416 467987 466563 681822 685241 857927 834602 879575 884249 932129 947082 901296 998227 2074520 2174764 1290718 1147344 753151 733839 885689 887447 928744 935323 960990 976646 1078990 1080633 5372698 5586127 40.55 71.8 1
15:09:57 2024-01-25 678591 667281 219101 216073 347728 357371 359508 357653 224722 223265 276154 281486 319841 322387 4673391 4994411 6903431 6688657 1093761 1139582 311206 274940 289212 290493 321649 313536 313939 315026 222788 223378 720450 687410 1536679 1480129 467288 467078 681822 689843 857927 830166 879575 890852 932129 937664 898708 1002542 2083779 2160948 1336205 1140795 746511 734945 888727 885559 921127 937970 966757 976646 1076111 1072115 5372698 5591509 40.65 71.9 1
15:09:58 2024-01-25 678041 667313 219447 215074 349832 355838 359508 357402 224722 222887 275237 282416 320325 322738 4680086 5046925 6960009 6678984 1089861 1140353 310228 273804 288635 288768 324748 313393 313719 316013 222583 223447 719000 683984 1548842 1493922 470723 463956 679855 687817 855975 830166 881217 888222 927383 937592 901369 1007552 2083779 2182335 1319255 1134783 747580 740368 890985 880313 922435 937655 964623 973024 1068432 1076695 5327519 5582144 40.55 71.9 1
15:09:59 2024-01-25 672950 667277 219750 215039 347728 355500 360992 358192 224029 224840 275940 282064 320076 324208 4685100 5073451 6919883 6668644 1091443 1140390 310704 274240 290304 288969 322925 312548 315562 315807 222967 223482 734359 687902 1569983 1493922 468688 464990 682099 690369 849915 828989 885766 887622 925065 936860 904004 1006007 2080488 2188530 1311722 1127890 746511 737428 888119 884212 925058 937655 963733 968763 1069885 1076056 5404732 5582144 40.65 71.9 1
15:10:00 2024-01-25 675835 672100 219750 214412 348778 354734 360632 357545 224480 224998 275553 282205 319699 323032 4672221 5029746 6857852 6668644 1100509 1142045 309254 273804 291097 288838 322961 313024 314453 315807 222931 222569 715604 679453 1578392 1506347 470723 464588 684066 687780 854285 832133 883802 888027 927727 943041 906575 1003073 2077471 2197723 1298113 1133170 750108 738022 883055 882296 931382 937619 957428 970218 1073029 1084368 5410365 5585972 40.65 71.8 1
15:10:01 2024-01-25 672657 671079 218821 216055 349299 356051 360486 356436 225280 223893 276047 283031 319923 324015 4661437 5021310 6820122 6682632 1112612 1139582 309506 274188 288085 290767 322662 312513 314896 315807 222967 222792 721900 681065 1545822 1496277 465163 466294 684103 685534 852435 835786 883839 882688 929043 946606 906575 997442 2077471 2179336 1317372 1138019 750245 735656 883170 887447 929015 936646 958184 972987 1081357 1082311 5434976 5596222 40.65 71.9 1
15:10:02 2024-01-25 683262 673840 219776 214971 347581 358532 360450 355829 223891 224366 275940 282103 321226 322833 4667821 4964403 6849461 6678023 1102121 1140316 307817 274608 288527 288969 322626 313464 312950 316013 222547 223068 714503 678483 1538564 1493394 466518 465245 678892 686021 857655 834529 877071 882922 932093 947082 899882 998152 2071142 2174764 1304189 1147344 751853 734875 888207 888078 925058 935251 960953 976609 1079169 1075714 5352159 5588019 40.55 71.8 1
15:10:03 2024-01-25 680348 670679 219385 215009 346955 357012 360378 358265 223960 223265 277002 281416 320157 324487 4654641 4990030 6901232 6678833 1088232 1138664 311171 272898 290268 289849 320936 313977 313903 315807 222383 223257 721900 688886 1524795 1479043 468983 467285 681785 689806 857927 828952 879575 889517 931397 937556 898635 1005520 2080441 2164015 1423152 1139641 746511 735651 890102 885559 922435 937970 969697 975804 1069949 1072873 5337682 5584417 40.65 71.8 1
15:10:04 2024-01-25 672719 671639 219574 214971 347514 354962 360304 357940 223994 222543 276681 281599 318768 324123 4670613 5044653 6912641 6649887 1091303 1140353 310917 273734 288716 291130 322662 311600 315340 315807 222895 223482 732866 686919 1540950 1493922 468983 463496 682790 689806 852121 828989 886397 892263 925684 939306 903967 1006007 2086743 2188530 1317372 1128694 746581 737105 888119 884175 926312 937583 963733 969453 1072843 1080466 5411237 5584516 40.65 71.9 1
15:10:05 2024-01-25 675835 672027 219679 214374 348706 356003 360560 357545 223994 223107 275660 282310 320065 324712 4671004 5047614 6883522 6650187 1097564 1142045 308319 274325 290318 288251 322925 313464 313939 315807 222895 222106 715604 679453 1560184 1505972 470723 464588 684732 686734 852362 832059 883802 888838 926377 942969 906575 1005520 2083742 2197687 1307357 1133976 752390 735467 882544 882977 931654 941812 959770 974431 1077491 1084467 5412818 5592699 40.65 71.8 1
15:10:06 2024-01-25 678860 667272 219526 214902 346460 357012 360920 356007 224063 222453 277106 280420 320811 322387 4661625 4961486 6859926 6687402 1106275 1140353 308389 273961 288667 288750 320901 314456 313939 315807 223630 222758 720221 679453 1539070 1497898 468782 467555 682790 685726 855497 834529 881458 885504 930361 947082 904263 996694 2074483 2173222 1313605 1146528 751928 732086 885564 890364 929635 935425 961904 979956 1079095 1078334 5368251 5569735 40.65 71.8 1
15:10:07 2024-01-25 680557 671566 220022 215078 346575 356759 360304 358049 223960 227593 276118 280133 320811 321410 4671454 5004516 6919883 6678984 1085169 1137052 309254 272933 291162 288969 321911 314420 312986 315807 222547 223102 726689 687902 1556820 1484518 470389 466563 679855 691349 857927 827778 879575 892116 934147 939306 899882 1006007 2074626 2177792 1317372 1139641 748858 737741 893349 886271 924364 939261 966449 975692 1069838 1076042 5314709 5583300 40.65 71.8 1
15:10:08 2024-01-25 671359 667232 219407 215039 347585 354998 360304 357618 223994 227521 275889 281451 318357 324123 4648008 5044653 6895582 6650375 1090640 1141384 310664 273734 288563 288934 322399 312513 315340 315807 222739 223447 731373 686919 1557116 1493051 468651 463568 682790 689806 850517 829577 885766 889517 924992 939306 904004 1006760 2085261 2185527 1330555 1129796 748858 737912 889345 883751 926373 940708 962897 970537 1072230 1079104 5416326 5576755 40.65 71.9 1
15:10:09 2024-01-25 673910 672583 219031 215039 348742 356003 360304 354370 224063 227717 275660 282346 319357 322423 4654679 5025553 6855466 6669430 1105673 1140390 307817 274644 288563 291878 323907 314566 314674 315807 222931 222758 711645 678690 1556677 1507417 468614 463993 682790 685762 851121 834566 885098 885504 925647 945745 906575 1003220 2082522 2204242 1305931 1137134 754543 737889 886406 885057 931659 941292 955313 970181 1079169 1083552 5399187 5576755 40.65 71.8 1
15:10:10 2024-01-25 677376 671088 219526 215074 347394 356003 360956 356257 224063 227557 276154 280280 320290 324874 4661756 4985531 6859926 6688277 1105610 1140353 308319 274153 288563 289611 320711 316204 313462 315663 222931 222724 715933 679453 1554430 1498170 469784 467224 682790 685726 856711 834566 881180 885504 931021 947082 904982 1000256 2080005 2173250 1311722 1147270 755083 733901 888082 889252 926802 928642 959770 978038 1078999 1076019 5361565 5576755 40.65 71.8 1
15:10:11 2024-01-25 676831 666939 219031 215143 346647 356003 359508 357618 224815 223265 276154 281027 319805 322387 4648008 4976208 6868065 6669470 1097611 1137089 310193 274188 288049 289884 321875 313244 313939 315807 222583 223482 751351 684825 1549361 1484702 465163 466563 680337 686734 855497 831936 879575 888838 931535 947320 898049 1002392 2080005 2167195 1313605 1144528 746511 732641 892249 887534 923003 936609 966487 975184 1076075 1072960 5353020 5580735 40.55 71.8 1
15:10:12 2024-01-25 677450 667191 219070 214378 349269 355303 358678 356007 224029 227717 275237 282113 320192 323328 4644659 5038443 6929208 6678023 1086680 1137710 310633 272898 288635 288969 320936 314198 312986 315807 222704 223102 720450 688393 1547351 1483649 469352 466563 680337 689843 857319 830337 878724 892517 933668 939270 899845 1003861 2082695 2167088 1432933 1138019 745449 735992 891231 885083 922435 937970 969138 975184 1069848 1072873 5331555 5571357 40.65 71.8 1
15:10:13 2024-01-25 671625 667277 219066 215039 347657 354998 358139 356578 224503 227485 275889 282385 318804 322459 4664344 5044741 6872995 6645144 1088307 1136211 311032 272968 288563 288969 324098 311564 314453 315807 221888 223447 729880 686429 1536495 1493922 467951 462515 682680 690428 853506 830092 884610 890642 926230 940718 904758 1006807 2085261 2185712 1326788 1128989 746511 736320 888119 882885 926373 937547 963047 967348 1069949 1075787 5405398 5572779 40.65 71.9 1
15:10:14 2024-01-25 674775 667205 219066 213745 347728 356003 360848 354370 223994 222797 275237 281565 319543 322125 4658300 5044011 6878724 6659265 1094409 1140353 309007 272933 290522 288969 322435 312548 313939 315807 222583 222071 712824 679453 1538515 1508861 471467 464953 686156 688465 853543 833710 885875 888068 926193 942969 907863 1003973 2076314 2194747 1319255 1131522 751858 738073 883055 881598 930334 937547 959548 970181 1072992 1084614 5399187 5567383 40.65 71.8 1
15:10:15 2024-01-25 673430 670775 218354 216043 347413 354998 360340 356293 224851 222952 276118 281451 318874 323140 4661625 4990143 6817685 6650187 1110155 1137089 310373 273769 288288 290184 322362 312513 314896 315584 222931 222758 721900 683354 1526609 1501367 466782 464771 684732 685984 853543 837275 883616 882922 926377 946606 907415 999541 2075995 2179336 1324905 1138019 750320 735277 884936 885693 929015 937970 959511 972987 1080519 1081399 5432928 5561753 40.65 71.9 1
15:10:16 2024-01-25 680832 667277 219031 215035 347205 355268 360304 354406 224029 227557 275889 280595 320325 320473 4658300 4953625 6845701 6682632 1105486 1137052 309214 274188 288572 289004 320972 314198 312700 315699 222717 224340 719995 679453 1530603 1495064 469452 467886 682753 687486 857319 834566 879595 884861 933668 947752 899946 998227 2073779 2173222 1313605 1146528 752390 733297 885684 888078 926373 928642 960953 976609 1079169 1079104 5361565 5574014 40.65 71.9 1
15:10:17 2024-01-25 674882 667015 218694 215108 346881 356003 358678 356614 225163 223265 276118 280630 319357 321410 4634742 4961201 6845280 6655215 1096865 1137710 308354 274188 288203 289638 320722 313249 313212 315807 221400 223413 737835 682632 1537342 1488117 466782 465245 678412 683752 855497 833710 879575 885504 930117 945745 897217 1000363 2075995 2162360 1316430 1142455 746511 732641 888817 886271 921127 933931 963733 975954 1076075 1071322 5345344 5558334 40.55 71.8 1
15:10:18 2024-01-25 678343 666979 219530 213740 347160 356759 358714 355472 224029 222831 275009 281058 320548 320473 4634742 5013927 6920410 6668644 1085094 1138136 312972 273486 290014 289708 320794 313393 312843 315771 222249 224692 720450 687285 1555927 1482597 470055 466563 681275 690785 856711 827778 877710 893091 930117 939306 897033 1001611 2080153 2163963 1413399 1138019 745686 735835 889382 884212 922435 937307 967482 973761 1069848 1072873 5323943 5561978 40.55 71.9 1
15:10:19 2024-01-25 669692 668566 219035 214860 347133 353961 358678 356578 223994 227485 275237 281880 318322 322459 4658300 5035381 6882581 6645735 1094202 1140948 309834 273628 288653 288829 321934 311422 314495 315771 222199 223447 720684 685939 1542703 1490634 468614 463168 682306 688792 851488 828879 883802 888851 926377 939306 902297 1003787 2083779 2185527 1298806 1128694 746511 736350 888119 880313 925058 937655 965109 968725 1068299 1077309 5389782 5579503 40.55 71.8 1
15:10:20 2024-01-25 674043 667205 219372 214374 347657 353976 360884 355187 223304 227789 275237 281561 319038 321934 4654979 5046195 6886149 6678559 1096903 1140948 310016 273592 290774 289576 322710 312257 312629 315807 222646 223746 723080 681400 1546076 1503142 470723 464976 685668 687817 852398 829709 882508 888115 926377 943005 907920 1001648 2080534 2193191 1300655 1131522 751853 738275 883055 880350 930334 937583 956883 970181 1074550 1082764 5399187 5561978 40.65 71.9 1
15:10:21 2024-01-25 672867 667205 218350 215143 347657 354998 360304 356007 224722 222952 275695 281880 319098 323403 4661625 4990143 6829554 6678871 1107139 1140948 309113 274153 288527 290740 320450 313500 313688 315807 222931 222689 724800 679453 1546468 1496165 467951 467224 682790 685726 853543 832722 881180 885504 929043 945745 902023 995277 2074520 2173222 1315489 1140832 750781 731824 884309 888185 930334 933273 956747 975954 1082160 1079026 5417998 5586645 40.55 71.8 1
15:10:23 2024-01-25 679222 667268 218655 215039 347169 356003 357600 354406 224098 223265 275695 281111 319322 323209 4651660 4950064 6864609 6669127 1094464 1135443 310228 274188 288688 290184 320936 314450 313498 315807 222270 225377 725098 684961 1539214 1484813 466518 466563 680856 687780 855497 830166 876077 888838 930117 943005 898671 1001076 2076552 2157868 1338555 1142455 746511 732641 892364 885467 919821 935323 964660 976609 1075312 1071478 5369231 5576755 40.55 71.9 1
15:10:24 2024-01-25 676831 667169 219031 213710 347724 354734 358678 355472 223994 222831 274816 281486 319841 320401 4661140 5018059 6936783 6668644 1084433 1140571 309723 272862 290956 288969 320901 313536 312588 315807 222235 222758 720450 687410 1531527 1488652 469452 466563 679855 689843 856711 827191 877071 888558 930081 938642 901004 1004576 2077577 2173222 1313605 1138019 746511 735835 889382 884212 922435 938633 966487 975917 1069949 1072115 5314537 5550072 40.55 71.8 1
15:10:25 2024-01-25 669182 666470 219000 214706 347165 353925 359510 356614 223839 227202 275273 281271 318591 324172 4665550 5045474 6887700 6645735 1088307 1137052 309976 272968 288081 289374 321911 311310 314896 315807 222235 223102 728387 686429 1544325 1492863 468820 464588 683064 689317 848707 827778 885766 886636 924338 937556 905131 1003787 2074515 2185675 1317372 1127087 745980 736879 887846 881878 924401 937583 963047 969597 1068299 1078341 5389782 5554048 40.65 71.9 1
15:10:26 2024-01-25 671667 667196 219035 216436 347728 354998 359508 354086 224480 224452 275060 282134 319180 322279 4660040 5004365 6801257 6649771 1106863 1140571 307281 274416 288049 288531 322961 311346 313719 315807 222270 222603 711645 675582 1543711 1501686 466518 463302 682790 684561 848707 834602 883839 882959 922278 945745 904982 1002504 2075999 2193191 1319472 1134783 752616 736879 885564 884212 929015 940115 957428 972987 1079027 1072734 5402549 5567383 40.55 71.8 1
15:10:27 2024-01-25 679106 667313 219018 215039 345605 356361 360632 357561 224446 224208 276047 279659 319215 323224 4660040 4976126 6855466 6673787 1105486 1137126 308354 274188 288563 290065 320450 313536 312037 315807 222931 222071 712948 677514 1528777 1493922 467914 466369 682306 685493 855497 833348 879575 882959 930361 947082 900977 998189 2068198 2170142 1309839 1144082 751858 731568 885564 887985 924965 928642 956747 973798 1077428 1079153 5361565 5563413 40.65 71.8 1
15:10:28 2024-01-25 676377 670610 218790 214971 347407 355821 356418 355366 224897 223736 275940 281774 319215 324174 4654979 4961786 6873256 6650187 1096828 1137288 309289 273769 287643 289849 321007 313024 313498 315541 222583 223482 749788 684472 1555915 1483649 466188 466233 678892 686770 855497 830166 876114 888022 929387 943041 897033 1000181 2074520 2159417 1315489 1142455 746236 732641 890985 885472 920474 934004 964623 973798 1076111 1073180 5345344 5574538 40.65 71.9 1
15:10:29 2024-01-25 676801 669624 218926 214305 348630 356507 357959 355865 223891 224208 274710 281880 319393 320473 4651667 5016836 6919883 6649887 1082118 1137089 310482 272968 288599 287255 322435 312513 312001 315026 221541 223102 716101 684334 1535023 1492863 470389 463896 678892 687864 854285 830166 879928 889517 929702 937326 899021 1007515 2077471 2174798 1317372 1134783 746511 737925 889382 879840 921780 937619 963900 973681 1066918 1073704 5320535 5571001 40.65 71.8 1
15:10:30 2024-01-25 673538 669738 219609 214603 347022 355391 360160 356007 223269 227521 275273 281259 319074 322996 4642867 5053926 6872995 6640762 1091443 1136247 311162 272933 288635 288934 321007 311600 313462 314919 223508 222758 720450 684961 1539418 1493922 469452 464916 683583 689843 848707 829577 885875 886856 921038 937628 907603 1004538 2080511 2180882 1345621 1128694 748642 736879 884309 880313 926312 937547 963733 967348 1069885 1081400 5408346 5559072 40.55 71.8 1
15:10:31 2024-01-25 670970 672063 218856 214932 347683 354998 358714 353343 224063 223943 276757 282385 318357 321446 4656144 5003950 6826629 6640406 1100769 1137089 306922 274153 288793 288627 322638 311600 311720 315807 222270 222758 720450 676547 1539820 1503142 467987 463204 682306 685534 849646 833348 883802 883083 925029 943823 905131 1002504 2074613 2194747 1315527 1133976 751546 736884 881804 882922 930334 939297 953956 971926 1077577 1083281 5376912 5565552 40.65 71.8 1
15:10:32 2024-01-25 675527 667205 218843 215074 345534 355013 359653 354938 223994 227166 276154 280168 321541 325522 4645613 4961561 6826226 6668502 1108571 1137089 308354 273804 287756 289884 320936 311636 314453 315362 222418 222603 714503 679453 1542188 1493922 465163 466294 684066 683752 852398 832133 881217 884249 928384 947752 903620 995277 2071575 2174764 1340475 1138019 750320 732370 883304 887985 931659 936788 958518 978557 1079169 1078195 5368495 5563413 40.65 71.8 1
15:10:33 2024-01-25 678897 666663 219280 215108 345569 356003 358714 356614 223839 223230 276118 280595 319357 321446 4645613 4971327 6863930 6659265 1094265 1136902 309758 272968 286799 289004 320675 313818 312766 315807 222270 223447 741414 684472 1535555 1475903 465200 465904 678892 686770 855226 830166 878948 885504 928730 937664 897070 1001076 2074520 2157887 1315489 1140832 745980 732258 893147 887800 922346 933823 966487 975767 1075128 1072690 5353173 5561075 40.65 71.8 1
15:10:34 2024-01-25 674872 669259 218996 214042 347657 356742 358247 355437 223960 224208 274360 281416 319003 322000 4642867 5026973 6920930 6649994 1082118 1136902 308354 272933 288563 287822 321875 312477 312001 315807 222000 222758 717550 681400 1559230 1492863 470723 464648 678892 689769 854248 827778 878605 889481 930361 938642 897033 1006723 2080427 2176307 1317372 1138395 748858 737506 890865 881240 922346 941255 965199 974900 1069051 1074390 5322137 5552599 40.65 71.8 1
15:10:35 2024-01-25 673612 669738 219539 214374 347124 355249 360884 355437 223269 223893 274973 281027 318839 321374 4642867 5051220 6863177 6640601 1093779 1137052 309688 272862 288563 288260 320615 311600 312950 315362 222931 222071 710215 683354 1552191 1497546 469352 464916 684030 689281 850848 830166 885061 887396 922305 937592 907863 1003036 2077471 2190316 1306202 1132221 749710 737889 883885 882494 929672 941922 960916 969453 1071364 1082165 5388069 5546687 40.65 71.8 1
15:10:36 2024-01-25 669619 666903 218128 215005 347688 354730 358678 353803 224029 223265 274431 281880 318520 322160 4642867 4989522 6813199 6640601 1103124 1138518 306423 274188 288455 288496 321911 311092 313106 315807 222262 222758 720450 675582 1573832 1505972 466518 464319 682790 684561 850517 833311 883802 882296 923684 947082 903359 1003122 2079553 2194858 1300174 1134339 752928 737580 885145 885009 928978 939297 955207 971926 1079169 1079868 5405209 5561978 40.65 71.9 1
15:10:37 2024-01-25 678338 667191 218655 214856 345014 356003 360304 354086 223994 223265 275009 278858 319357 320473 4633489 4945565 6817303 6659265 1103635 1134484 309497 273769 288252 288496 320936 313464 311055 315807 222199 222071 721650 677514 1531927 1496463 467914 466563 680819 686021 857927 833938 878948 884249 933557 949338 902334 1000407 2070679 2170163 1314782 1147801 752928 733679 885564 887985 926005 937636 960194 976609 1079169 1075932 5337159 5552599 40.65 71.8 1
15:10:38 2024-01-25 678787 668790 218655 215005 345534 354635 358678 356578 223994 223265 276082 280364 319063 321374 4642867 4991002 6873256 6650474 1087456 1137710 311135 273225 288500 289611 319965 313024 312037 315807 222044 222724 720450 686919 1531202 1481870 468651 466454 680337 689769 856711 829155 880224 894322 934221 940599 899845 1003898 2080005 2167158 1390371 1138019 744388 733863 891476 885380 921780 937970 966720 978280 1072956 1071286 5316761 5552684 40.65 71.8 1
15:10:39 2024-01-25 671036 667844 219407 214378 347657 354748 357277 355472 223804 223265 275237 282310 317432 321898 4642867 5016836 6883980 6612072 1084960 1137710 308354 272968 288532 288452 322662 311020 312950 315807 221541 223068 723626 684961 1525870 1489524 468114 463168 680819 690428 853506 830337 883347 890550 927543 941301 904684 1008246 2081908 2183977 1319255 1128694 745650 738018 888207 879988 922435 943293 965109 969415 1069190 1074426 5346277 5550072 40.65 71.9 1
15:10:40 2024-01-25 673612 667169 219070 214190 346881 354998 360654 355472 223269 223893 275009 280560 318839 323070 4642867 5052118 6873256 6626359 1091443 1137710 309688 272671 288563 288093 321911 311600 313022 314883 222931 222071 714503 683354 1536924 1497528 470719 464990 687347 691413 850517 830129 886210 889880 925085 943302 907603 1001611 2077471 2191877 1313597 1131109 748642 737402 884833 879246 926312 937547 960953 969039 1071364 1079104 5378650 5543220 40.65 71.8 1
15:10:41 2024-01-25 668671 665605 218280 214672 347697 353925 358643 353343 224029 223265 274747 281885 317396 321410 4642867 4991734 6813562 6626359 1103124 1137710 306458 273769 287643 288058 322889 311564 313462 315807 222235 222414 720450 676772 1554514 1508861 468100 463386 682753 686021 851121 837001 885875 883788 923611 947082 904982 1003122 2071538 2188530 1315560 1136770 752928 735835 885564 882885 926312 937970 955743 971601 1079169 1080633 5408315 5545946 40.65 71.9 1
15:10:42 2024-01-25 677822 667169 218328 214711 345569 356003 359761 353838 223804 223265 275202 279708 319393 320401 4639280 4928948 6817303 6659265 1100039 1134484 307316 272898 288049 288496 320936 312732 312053 315591 222298 224340 712068 677744 1545148 1493273 468782 465136 680746 685497 857854 833902 877071 882959 932826 949338 899882 998189 2068198 2171707 1330879 1147344 751853 734756 886369 885467 925058 936646 960990 976609 1079169 1075983 5329997 5562090 40.55 71.8 1
15:10:43 2024-01-25 679552 668786 219561 214374 345292 356003 358678 356543 223304 223736 276082 279477 319322 320437 4639556 4985059 6886149 6645359 1081854 1138136 308354 272898 290304 288531 320651 313285 312445 315627 222298 224376 715415 686300 1535611 1484334 470575 466857 680263 690785 857319 827778 878724 889261 930044 938642 899882 1007451 2080427 2176307 1317372 1138019 748113 735927 888207 881699 921780 938080 965797 974376 1066881 1074447 5301344 5552599 40.65 71.9 1
15:10:44 2024-01-25 671992 668786 219031 214374 346647 354748 359797 355508 223304 223893 275237 280595 318839 323915 4639556 5033315 6864024 6631524 1093779 1137710 308354 272721 288311 290554 321399 314710 312843 315735 222788 223710 721650 681651 1554060 1502435 469452 464588 684030 687817 853506 830092 883727 888115 923647 943229 907863 1004086 2074608 2187200 1298806 1128694 750245 737925 882430 880466 929015 937583 958109 970143 1071400 1080633 5380376 5544683 40.55 71.8 1
15:10:45 2024-01-25 669182 668781 217637 215039 346881 354461 358643 354122 224029 222639 274816 281451 317432 321898 4640295 4968686 6791542 6645144 1107160 1138136 310873 273521 288347 289506 319304 312150 312843 314481 222753 224340 721900 679453 1544325 1493922 466151 467078 684695 686509 852398 831507 881180 884733 927727 947082 902260 994457 2071265 2170142 1315489 1138019 750781 731531 882430 887985 928320 928642 958146 972987 1082123 1076019 5408593 5544683 40.55 71.9 1
15:10:46 2024-01-25 678414 669284 218315 214843 346116 356003 356525 352284 223994 223265 274816 280665 318322 321052 4630184 4924356 6807978 6640978 1097603 1137636 307246 274047 287500 288829 322612 313818 313247 315807 221471 223102 729880 679453 1579354 1488702 466782 465245 678412 684561 858141 829709 877071 885504 932129 942451 894378 998152 2071538 2164015 1315527 1142455 746511 731572 889641 885467 921127 933895 962361 977349 1076075 1071054 5322517 5529975 40.65 71.9 1
15:10:47 2024-01-25 676684 667835 219031 213710 345569 356742 357600 354406 223114 227593 274396 279743 318779 322339 4633489 5001195 6905014 6659695 1081241 1134373 308178 272757 290123 287954 320154 312513 311832 315807 221950 224340 717550 684334 1541289 1496862 470723 466111 679781 689806 855497 825435 877071 889517 928730 937979 894452 1004538 2077471 2173222 1334717 1137209 746511 735564 888119 880276 921127 937970 962592 972987 1066125 1072873 5291869 5543220 40.55 71.8 1
15:10:48 2024-01-25 671708 668790 219031 213745 345605 353997 359761 355472 223080 223801 274431 280399 318357 322387 4629875 5035381 6886149 6621965 1092980 1137636 310051 272636 288563 289320 320936 313546 313396 314440 222703 224218 719000 684961 1572131 1495554 469352 465245 684066 689317 848707 828989 886397 888222 922994 937556 907590 1004538 2080784 2179336 1349388 1127890 748642 736879 884936 880322 926299 937583 962361 967310 1069848 1079104 5376535 5543220 40.55 71.8 1
15:10:49 2024-01-25 670007 667196 218354 214374 347169 354461 358426 352284 223994 223265 274816 281916 317432 322158 4630184 4988198 6790951 6631397 1106162 1136902 308319 272933 287328 289603 320936 311056 313939 315362 221888 224076 720450 678483 1534793 1490893 466118 464916 682790 684561 850517 834566 883136 880625 926377 948422 905931 996694 2069666 2174764 1315489 1134783 748642 732760 882544 885559 927662 935287 957428 972987 1079169 1079104 5406907 5543220 40.65 71.9 1
15:10:50 2024-01-25 677826 667169 218315 214042 346116 356003 358678 352320 223804 223265 274816 279743 319322 321735 4635553 4912843 6820668 6640508 1094484 1134862 309351 274153 287369 288969 320415 311564 312700 315735 220851 223447 729880 681065 1538648 1484702 466782 465245 678892 685534 855497 831826 877071 885592 930081 943005 897472 998189 2070160 2160911 1296655 1140832 746511 731531 890014 885693 921127 933931 963733 975917 1076111 1072237 5323665 5552599 40.65 71.9 1
15:10:52 2024-01-25 676575 668790 219035 213532 345605 356003 357600 354406 223269 227557 274396 279817 318815 321552 4640896 5005027 6906653 6626776 1080578 1134447 308319 272933 288527 287919 321911 311600 312053 315807 221541 222758 705391 681400 1534287 1488924 470055 463204 678892 687780 853039 828989 877981 888851 928730 937979 896996 1006723 2077735 2175941 1317372 1134783 746511 737925 890205 879988 921127 937583 965109 972987 1066125 1072909 5290004 5543220 40.65 71.9 1
15:10:53 2024-01-25 672390 668786 219035 214042 345605 354748 359797 355472 223563 223750 277224 280315 318074 324174 4631742 5037579 6857852 6621750 1090629 1137325 311252 272100 288527 287857 320450 311564 312731 313962 222583 222071 715415 684472 1561614 1493922 468983 464588 682790 689317 848707 828989 883839 886929 921001 937592 904982 1006007 2077471 2179336 1313597 1126285 746516 736879 883682 879653 925620 940782 958146 970181 1069848 1079868 5372698 5539267 40.65 71.8 1
15:10:54 2024-01-25 670007 669259 217672 214856 347169 354421 358968 357039 224480 223194 275131 281548 317291 322279 4637858 4975335 6790001 6622032 1105411 1134484 308283 272933 286490 288627 320936 311092 313719 313608 222044 222569 720450 679092 1543223 1493273 466118 464588 682790 682362 850517 833348 883136 880386 925684 948153 905931 995240 2068198 2174764 1315489 1134783 748642 732641 882430 885467 926312 935984 957428 971601 1080648 1079104 5408593 5544683 40.65 71.8 1
15:10:55 2024-01-25 677863 667124 218785 216541 348724 356613 357492 355528 223857 223194 275095 280455 318662 320906 4626883 4926616 6801573 6626359 1094446 1134484 308129 272968 286866 288347 319965 311564 312072 315807 221160 223102 728387 681065 1546642 1483649 466782 465245 678412 685534 855497 830166 877710 885509 930117 943005 897328 1001076 2071265 2160948 1306072 1140795 746581 731531 890647 885467 921127 933968 965109 975992 1075312 1073144 5329541 5555578 40.55 71.9 1
15:10:56 2024-01-25 680348 671173 219468 214122 345463 355967 358247 357039 223166 224208 275482 280140 318804 322339 4626094 4984782 6882581 6621592 1081241 1134484 308319 272030 288599 288093 319421 312548 312495 315807 221541 222414 717550 685939 1525770 1475866 469389 466563 678892 689806 856439 826605 877071 889517 930081 939458 898604 1004576 2075995 2173222 1315489 1136399 746586 736361 889641 880313 921127 939297 964421 972987 1068432 1072641 5282547 5551602 40.65 71.9 1
15:10:57 2024-01-25 667550 668777 218926 214637 346469 354548 358535 356150 223822 223265 274852 280595 317079 324487 4633489 5033277 6869271 6626400 1090629 1134484 309254 272065 288527 288163 320450 311564 312037 313962 221915 222071 714503 683354 1555102 1493162 469452 464976 684246 689317 848105 828989 883839 887842 921038 937628 906575 1003787 2077564 2177792 1306202 1127890 746511 737653 883055 879031 924965 937547 960953 966622 1069848 1078341 5387037 5548183 40.65 71.8 1
15:10:58 2024-01-25 669316 669059 218515 214126 347270 353925 357635 352249 224029 223265 276255 281275 317361 320473 4628432 4968724 6780002 6621675 1103635 1134484 307422 273769 286253 288163 320972 311092 313498 314919 221541 222037 720450 675582 1543938 1498170 465127 463568 682790 684075 850517 833938 883839 880496 923684 947082 904004 998152 2068198 2179336 1320432 1133976 749710 733716 883055 884212 927392 936646 954634 970500 1082337 1083855 5395777 5556119 40.55 71.8 1
15:10:59 2024-01-25 678737 669264 218655 214225 343533 355552 359510 353838 223269 223265 274431 278439 318874 322649 4626883 4924271 6807978 6640508 1100039 1134484 307352 272743 287608 288772 320450 312513 310149 315362 221888 223589 711539 677030 1538364 1491804 467583 465978 679855 684561 856104 832133 877071 884065 929423 945745 898635 996732 2066729 2164015 1330879 1145712 750781 734793 884936 885467 925058 935462 962592 977746 1075928 1072997 5291756 5552599 40.65 71.8 1
15:11:00 2024-01-25 676867 667835 219031 215628 346121 356003 357564 354406 222959 224892 277187 280173 318428 321317 4629875 4991920 6872995 6636132 1082118 1134484 308103 272100 288599 287221 319481 313236 311528 315807 221541 222071 717550 683354 1535900 1484702 470055 465245 678892 689806 855497 825435 877071 888741 927419 937979 899831 1003824 2075995 2170142 1291411 1136399 746511 734793 888936 883713 923513 939448 965071 972912 1066015 1072960 5293879 5532656 40.55 71.8 1
15:11:01 2024-01-25 670076 667767 218350 213715 345605 351898 359244 355366 223114 223265 274431 280168 317432 324680 4629641 5022537 6854605 6588500 1088265 1134484 309289 272481 288049 287822 320450 311092 313939 313705 221888 224340 717007 684961 1550881 1488739 469389 464588 683314 687817 847504 826605 885135 886929 921001 939306 905019 1004538 2080441 2179336 1313597 1123884 747787 735706 886131 882494 925058 939297 960878 969407 1072991 1078995 5370971 5533842 40.55 71.9 1
15:11:02 2024-01-25 669459 668781 217672 214309 347205 353961 357635 352284 224029 223265 274396 281058 317432 320473 4626883 4976088 6781807 6607468 1105411 1134484 308354 272707 286289 288969 319965 310620 313498 314697 221888 222071 720450 679453 1527208 1493922 466118 465245 683064 684075 850517 834295 881217 880478 926377 947082 909881 994532 2068198 2174798 1315489 1138395 750781 731458 883885 885393 929672 935462 958475 973761 1079169 1076056 5345344 5539267 40.65 71.8 1
15:11:03 2024-01-25 674863 667616 217672 214741 344527 353997 356525 355223 223649 222639 275044 279743 317467 320401 4630184 4935636 6835679 6612147 1088077 1133605 311257 272446 287284 288724 321278 311564 312001 315362 221506 224061 719000 684472 1518786 1478711 465163 466233 680269 686697 854248 827778 877071 887392 931412 937556 899882 1001076 2076552 2157473 1306202 1140454 744585 732337 890726 884101 920379 935215 965797 975804 1074406 1069843 5335367 5541747 40.65 71.9 1
15:11:04 2024-01-25 671556 667579 218616 215993 347098 354711 356454 354086 223269 223265 275400 281416 317361 321280 4624110 4998291 6893345 6602607 1082118 1134484 308283 272446 287608 287151 320615 311274 311716 315807 221315 222414 726569 681400 1530973 1490237 469316 463168 678892 685689 852362 829118 878568 888022 929043 940791 903657 1007855 2080005 2185793 1317372 1128989 745650 738937 888082 878739 921780 942899 965350 966548 1069949 1076019 5370971 5533842 40.55 71.9 1
15:11:05 2024-01-25 670989 667835 218315 213706 346611 353925 356489 353771 223614 223893 274360 280692 317396 321149 4624110 4980197 6790001 6621930 1105486 1134484 307852 273734 286253 290463 320972 311823 313462 315362 222008 223746 726569 676270 1537084 1497304 466782 463532 682790 685534 848707 834529 883765 883751 926327 950011 906390 1000294 2070679 2182537 1315489 1135149 750781 734756 883055 883917 929635 937934 955276 970218 1081417 1080633 5385934 5543220 40.65 71.9 1
15:11:06 2024-01-25 677831 668781 218315 213745 343497 355500 358678 353308 223614 223265 274396 278601 318839 320437 4614731 4926727 6808706 6640946 1100825 1134484 307352 272898 287608 288058 318963 312477 310802 315541 222199 223118 718791 675582 1548273 1491041 467215 466563 680819 685534 857194 834822 879945 885047 931645 945563 902446 1000808 2067237 2165551 1323203 1144082 752747 732821 885564 885467 925058 928570 959845 973761 1078403 1075186 5322365 5549855 40.65 71.8 1
15:11:07 2024-01-25 676488 665948 218350 213749 343497 354748 356525 355187 222925 223109 275009 278858 317396 322339 4620812 4961899 6864818 6622037 1082081 1134447 309723 272030 288166 288496 318927 311600 311528 314883 221506 223746 719725 685316 1512578 1479678 467951 464990 681275 690428 857194 827976 876885 890550 931571 939233 899771 1003107 2074090 2154808 1390371 1138019 743522 731531 887452 883639 922346 935287 966487 974376 1069812 1071478 5303298 5524463 40.65 71.8 1
15:11:08 2024-01-25 667180 665957 218284 213710 346571 351898 355918 354406 223304 223265 274360 281456 317101 320401 4624110 4998291 6855884 6602993 1084433 1134447 311142 272862 287702 287221 321649 310113 311492 315807 220780 222569 721357 682376 1520580 1492361 468782 459588 678819 687975 852331 827630 882050 887948 928164 939306 898635 1004538 2079277 2176307 1317372 1128694 745514 737889 888119 878739 919821 937583 964549 969415 1063824 1072079 5299383 5533842 40.65 71.9 1
15:11:09 2024-01-25 671630 667159 218834 213384 345534 353925 359219 353272 222581 223265 274168 279708 317361 322833 4624110 5008023 6820744 6612372 1092508 1134484 305891 272481 288252 287151 320901 310584 312001 314919 221280 223118 717550 677258 1584780 1506047 469169 463023 681785 686472 852331 832490 884610 885467 924992 937664 902037 1003122 2074090 2188530 1281474 1131915 750781 737402 880748 880276 930722 937970 955743 968763 1074514 1079026 5361565 5533842 40.65 71.8 1
15:11:10 2024-01-25 675259 667844 218280 214042 343462 351537 358678 353308 223269 223265 275044 278629 317396 321410 4624110 4945565 6807978 6631129 1097686 1134484 307352 273225 287608 289320 318481 312257 311752 314374 222490 223674 717362 677744 1532072 1493273 468782 467270 682753 686509 852965 831507 879575 885504 928932 945709 901259 995240 2067200 2167088 1311722 1140795 750781 730593 883055 887985 926276 928570 955313 975678 1079169 1076019 5337682 5543220 40.65 71.8 1
15:11:11 2024-01-25 674872 665953 218121 214706 345014 353925 355918 354938 223994 222604 274816 280133 317396 320437 4620388 4926376 6835954 6612109 1088077 1132838 309254 272707 286714 288724 319681 313818 311752 315218 221710 224850 717550 683354 1543651 1481588 466633 466490 678892 686248 854891 830337 879575 885504 931021 937664 902291 1003122 2074520 2156337 1321138 1140758 745449 731110 890102 885559 919133 933931 963863 973724 1075275 1071478 5331555 5531099 40.65 71.8 1
15:11:12 2024-01-25 673060 667367 218319 213745 347129 354998 358779 353838 223614 223265 273521 281219 317396 321280 4626883 4989018 6887962 6602644 1079041 1130686 308107 272721 288049 288829 320794 311457 310660 315771 221329 224340 725098 682376 1527682 1484334 470723 463896 680337 689446 853002 828952 880202 889928 930288 937979 898635 1006007 2075995 2174764 1315489 1133976 745980 736971 889197 879363 920474 939297 963733 971813 1063788 1072079 5286321 5529618 40.65 71.8 1
15:11:13 2024-01-25 669218 667579 218655 213788 345565 351934 358643 354370 223269 223265 276805 280243 317467 321898 4617517 5021555 6854605 6612550 1091341 1137860 309581 272566 288383 287954 320308 313818 313496 313747 222561 224025 731373 683354 1560461 1488739 470122 465245 682790 689281 848105 829746 886397 888653 921001 937556 906575 1004538 2077471 2181131 1328672 1125733 746511 735401 884424 879988 925058 937281 960990 965935 1069949 1076019 5369231 5529895 40.65 71.8 1
15:11:14 2024-01-25 669417 668781 217672 213680 346611 351898 356489 354024 223338 223265 273940 281023 317396 320437 4624110 4990728 6781986 6626776 1103976 1134899 307711 273628 286418 288264 320722 312929 312695 314368 221506 223746 717550 675802 1554069 1493922 466118 463568 682790 684001 848707 833311 882508 880368 922315 947082 903967 996694 2068198 2176307 1313605 1131485 749785 733716 881804 882885 926373 935948 955743 970181 1078721 1078341 5395333 5539267 40.55 71.8 1
15:11:15 2024-01-25 678787 667840 217672 213745 345014 355500 358067 354524 223304 223109 274360 278902 318357 321280 4617517 4905514 6801257 6621965 1094543 1131920 306318 272792 287190 288023 319446 312782 311528 315541 220533 224025 726569 676547 1531326 1484518 467781 465245 677931 684075 856711 832527 875786 884876 930117 943005 893707 997288 2065261 2167088 1300422 1144082 748366 731531 887489 885467 922435 928642 959548 975184 1076111 1069806 5292340 5533842 40.65 71.8 1
15:11:16 2024-01-25 675835 665957 219031 213710 344496 354998 356525 354122 222581 223736 274431 278858 318357 320913 4620812 4964320 6884430 6631560 1078928 1136516 308033 272898 288527 287151 320972 312369 312495 315807 221315 222569 726569 680671 1545770 1484407 470389 463896 678892 687780 853002 828989 879575 889481 929043 939306 898635 1006760 2075995 2173226 1317372 1134783 746511 736971 888207 879448 921127 937511 965109 972987 1066125 1072079 5286321 5533842 40.65 71.8 1
15:11:17 2024-01-25 667725 667579 218996 213710 345565 351898 358678 354441 223269 223265 274396 280133 318097 321898 4609542 5011458 6833396 6621750 1091443 1134484 308515 272686 288383 287360 322484 311056 311528 314919 221688 222976 711434 677514 1536783 1501011 470055 463896 682790 685726 851121 830166 881254 885596 926413 937628 907715 1003257 2071662 2188530 1323022 1128694 750245 736884 881375 877750 929015 937547 958822 967348 1072956 1081399 5357737 5525952 40.55 71.8 1
15:11:18 2024-01-25 670196 667835 218315 215039 343497 351862 357600 353272 223614 222604 275237 279782 316882 321898 4632721 4943056 6800021 6635772 1100382 1134862 307102 272636 287608 287221 317999 314710 311858 313962 221852 223118 718791 676547 1543864 1485021 467215 466563 682306 685534 854891 832527 878948 882296 929043 945745 901259 996732 2066729 2164015 1312899 1140795 749710 729391 883055 885467 926042 928606 955313 974413 1079169 1078341 5330035 5533842 40.55 71.8 1
15:11:19 2024-01-25 673391 665953 217637 214374 344496 353961 355419 354370 223304 222448 276880 279498 318074 322502 4619007 4930058 6835954 6621965 1091492 1129520 309254 272461 286593 288531 318998 311092 311091 314919 221506 222724 715415 682523 1539334 1475570 465127 465063 678892 685726 853039 829577 877071 888022 930361 937664 898604 1001076 2071538 2154808 1319255 1138019 744388 730630 890102 884927 919785 928642 963216 973524 1072992 1069963 5311043 5529895 40.65 71.8 1
15:11:20 2024-01-25 672620 665953 218315 213084 346328 354998 355918 355994 223563 223051 275436 280350 317255 320679 4612877 5004757 6869865 6602993 1082043 1134373 307387 272065 287477 286981 320972 310549 311055 315584 220127 222071 729880 681400 1523324 1487595 468946 462515 677931 685726 850517 827778 880202 887392 928384 936200 900620 1006007 2071797 2173222 1315489 1130833 745514 736879 888124 878739 918270 937547 964421 970218 1065053 1072873 5290004 5521612 40.65 71.8 1
15:11:22 2024-01-25 669692 668520 218655 218146 347916 351609 359050 353843 223511 223230 273834 280455 317220 322878 4622310 4954525 6790050 6603086 1100769 1132875 306458 272933 286203 287255 320936 310113 312072 313962 221577 223746 708250 673657 1544069 1497342 465163 462515 682790 682620 848707 833938 883802 880350 925684 945745 904945 997442 2068198 2182157 1333166 1131522 750781 733835 883848 881726 926373 937307 954381 970218 1079169 1079104 5388069 5529895 40.65 71.8 1
15:11:23 2024-01-25 677593 668607 218593 216292 346905 355391 356382 354989 223666 223123 274867 279958 318180 320152 4611440 4910331 6782392 6602993 1091294 1134574 306423 272898 286692 287857 319446 311092 311782 315807 220163 222569 725098 677514 1545540 1484702 465163 465245 676972 684561 855497 829672 877071 885504 931470 943005 893073 1000363 2066729 2162481 1291006 1140758 746511 731568 888119 885467 921127 932670 963733 974413 1072992 1070720 5291869 5529448 40.65 71.8 1
15:11:24 2024-01-25 672196 666635 218210 213973 347261 354602 356347 356787 223477 223158 276243 281416 317361 319969 4625126 4989018 6883522 6603091 1082118 1133679 307387 272707 287396 286951 321459 310620 310113 315007 221005 222071 729880 681400 1523687 1484407 470055 463204 678412 687375 852362 828989 878605 888022 929043 935935 898671 1006760 2074520 2176249 1317372 1131522 745449 736971 888207 879117 921127 939297 965109 972294 1065109 1072873 5293943 5525535 40.55 71.8 1
15:11:25 2024-01-25 671992 668520 218891 215330 347738 351753 357421 354452 223269 223265 273557 280469 317139 323107 4617517 4967219 6780002 6603227 1096004 1132838 306200 272968 287608 286985 320936 310149 312037 314883 221506 223746 717550 673657 1530412 1502076 468782 463204 681822 684561 848707 832133 884535 882922 923684 944410 904945 1001076 2068198 2188530 1311688 1130681 750781 735835 880519 880313 928320 937307 953919 967348 1072956 1079100 5376254 5534808 40.65 71.8 1
15:11:26 2024-01-25 676219 669472 218162 215628 343462 354425 358678 352249 223499 223051 274902 277942 317396 320437 4609117 4921913 6798653 6631394 1097490 1132838 306708 272481 287167 287221 319219 311600 310584 314476 221888 223118 720221 675582 1553331 1489690 466554 466563 680819 684561 853075 831507 877071 882296 929043 945941 899982 997442 2062329 2160948 1309839 1140832 750250 729432 883055 885467 925058 928570 955350 975617 1079111 1078791 5322251 5527822 40.55 71.8 1
15:11:27 2024-01-25 675835 665957 217672 214374 344531 353925 358795 355472 223235 222604 274431 278893 316890 322045 4611440 4928628 6826629 6593235 1085111 1131233 310373 272065 286763 288058 320528 310620 311782 314919 221688 223589 719000 683984 1519043 1475570 465163 466233 678892 686770 854891 827778 877071 888022 928730 937592 899243 1001076 2068198 2151754 1304353 1137209 744388 731664 890735 883046 918482 937452 967967 976220 1068321 1072997 5288263 5524463 40.65 71.8 1
15:11:28 2024-01-25 665729 665948 218315 214275 345287 351789 356561 355472 223304 223087 274710 280243 316882 322196 4617517 5004005 6854605 6593614 1084396 1132838 308354 272481 287608 288163 319386 310149 313498 313962 221541 222724 710044 684472 1527536 1484518 468820 464588 682790 687817 848435 827191 883802 885973 922994 939306 905131 1003110 2077577 2180882 1302504 1123884 745449 733716 888303 883085 925637 941958 960841 968460 1069838 1078828 5355984 5521612 40.65 71.8 1
15:11:29 2024-01-25 670076 667840 218280 213680 346368 353693 356418 354024 223649 223265 272757 280696 317079 320437 4608152 4940342 6761652 6602993 1103836 1133679 307352 272898 285815 288058 320450 310113 312986 313998 221258 222037 719000 675582 1551178 1493292 466118 464976 682790 682620 848707 833975 883173 880116 925029 947082 904982 995240 2068198 2170142 1315489 1132221 749394 735718 883848 884028 927691 935178 958475 970069 1082200 1079104 5389782 5524463 40.65 71.8 1
15:11:30 2024-01-25 677561 667831 217672 214270 345050 355500 357313 354024 223304 223002 273976 279512 317432 320108 4608152 4886943 6781920 6602944 1093741 1127921 306209 272968 286575 288032 319034 310829 311091 315584 220163 222071 723626 676547 1552589 1484702 466782 465245 676972 684561 855975 831936 876447 885509 930117 943005 894341 996694 2065261 2165505 1323203 1141654 748174 732858 888082 885357 922361 934800 962934 974376 1073029 1068215 5292081 5525952 40.65 71.8 1
15:11:31 2024-01-25 675342 665953 218350 217796 345292 354998 356489 353308 223304 227485 272757 279799 317432 320716 4608152 4961949 6863930 6602993 1079041 1131233 307387 272065 287572 292604 320450 310620 310113 314559 220815 224340 723626 679453 1525126 1484702 469389 462551 677661 686734 851795 827191 879575 889285 928384 936655 894489 1006694 2076589 2173250 1315489 1135149 745650 736806 889704 879951 921127 939297 963733 971926 1066736 1075464 5267510 5525952 40.65 71.8 1
15:11:32 2024-01-25 665766 663685 218350 213710 345050 351862 358139 354406 222616 223265 274134 279517 317396 321898 4611440 5009114 6845280 6593614 1086755 1133679 309254 271875 287608 287221 319705 310620 312986 313009 222079 222071 726569 683984 1540164 1489690 467987 464588 682790 688829 847504 826920 885135 886856 921001 939160 905979 1006694 2080005 2176307 1328672 1125770 745650 735130 884309 879031 925058 939448 960841 967310 1069885 1079104 5351882 5511151 40.65 71.8 1
15:11:33 2024-01-25 667217 667372 217637 213715 345569 351862 356489 354024 223994 222952 273557 280630 316882 320473 4607876 4933309 6751751 6574433 1103761 1134484 307387 272065 285815 288531 319705 309679 311787 313962 221541 226242 709679 676547 1536166 1487646 466118 464588 682790 682620 848707 833348 884572 883122 929700 948240 904833 997401 2069205 2171398 1315489 1133170 748642 731691 882592 886271 926312 933895 955387 970218 1079132 1078341 5382090 5524463 40.65 71.8 1
15:11:34 2024-01-25 676598 667840 217706 213710 344531 355500 358139 354024 223304 223109 273976 278664 317467 321280 4601585 4896135 6781845 6612310 1094732 1132182 305961 272933 286871 289118 319481 310620 310149 315807 220815 223746 714503 675582 1554146 1488924 466518 465245 677931 684075 858416 834229 877710 882812 931682 944932 898493 1000407 2064717 2165551 1319365 1144082 748717 733901 885564 885467 922435 932670 960841 973069 1075312 1069769 5295726 5525952 40.65 71.8 1
15:11:35 2024-01-25 673391 665957 218843 218106 343568 354998 356489 353343 222616 227557 273976 278963 317467 319969 4610937 4961201 6864038 6617028 1078929 1132035 307387 271270 288599 287360 318481 311346 310149 313603 221160 223746 717550 684961 1547016 1480496 469389 466381 679338 690204 857194 826799 876959 890642 931645 938264 899994 1001611 2070178 2164015 1313605 1136399 744388 733716 885601 883751 921780 936646 964586 972987 1069014 1069811 5269384 5510530 40.65 71.8 1
15:11:36 2024-01-25 665259 665957 218315 213528 345045 351789 357313 354406 222616 222952 273976 279747 316404 321446 4608152 4998476 6835954 6584213 1084433 1133679 309750 272065 287608 287221 319930 309714 313242 313705 221196 222071 731373 683009 1544387 1492361 468707 464333 682753 687670 848707 826458 887381 890554 925085 939306 903620 1003073 2082245 2179336 1304353 1122287 744388 735203 885564 879690 922435 938633 963733 965935 1068432 1074463 5348339 5520523 40.65 71.8 1
15:11:37 2024-01-25 669218 667355 218350 213379 345600 351934 356561 352033 222650 223265 273905 280199 317361 322796 4611440 4981972 6790001 6593614 1100825 1132801 306174 272933 286692 287151 320094 310331 312001 314661 221506 223989 712002 675318 1544186 1501816 466782 463023 682753 684450 850848 834859 884610 881561 923611 946413 904684 1001038 2068198 2185527 1317516 1131522 750781 734756 883083 880313 927031 937970 955743 970181 1079169 1079104 5378650 5515084 40.65 71.8 1
15:11:38 2024-01-25 674613 667840 217637 213345 343462 355173 357600 354024 223269 223109 274360 278400 317432 321280 4605353 4897232 6781920 6612372 1091419 1131159 306353 273199 286781 289507 318963 310584 310300 315554 221222 223989 714503 675544 1545148 1491041 468114 466273 679338 685423 857319 832059 875749 884872 934331 945709 898604 997404 2063765 2164015 1325122 1145712 749785 733863 885564 885467 922435 933931 959511 975184 1078403 1074410 5297706 5524463 40.55 71.8 1
15:11:39 2024-01-25 676801 665957 218802 214042 343497 354461 356525 355152 222581 223265 275009 278823 317432 321772 4601415 4966505 6873717 6602993 1075678 1131196 307817 272065 289158 289023 319681 313818 310771 315218 221364 224182 717550 681400 1576447 1491828 470794 465245 678892 689769 854891 828565 879462 889481 931021 937979 900629 1005969 2074483 2170142 1315489 1136399 746511 735277 888119 880276 921127 939297 964421 974376 1068432 1072079 5257827 5518588 40.65 71.8 1
15:11:40 2024-01-25 668708 667835 218655 213379 345283 351862 358356 354086 223080 223265 274360 280138 317361 321374 4611440 5019782 6850581 6602993 1088307 1134862 309475 272616 288081 290883 319823 313596 311894 313270 222596 224025 720450 683354 1545689 1493922 469452 465245 686156 690428 848707 828989 885061 888027 925085 937592 907219 1004538 2077471 2176212 1313597 1127087 747575 736357 884037 879988 926373 939297 960953 970988 1069812 1080633 5358236 5515084 40.65 71.8 1
15:11:41 2024-01-25 666708 667835 217450 216284 345569 351825 356525 352284 224029 222604 274396 280595 316882 320473 4605353 4933309 6754095 6612559 1103949 1135191 307246 272792 287585 288829 317858 314002 312552 313747 222057 223746 714503 677514 1525779 1490237 467447 464881 684246 685204 850517 833710 881180 885504 928384 947082 904425 996694 2068198 2171892 1315489 1138019 749785 729428 881804 887355 928320 932634 955350 977349 1079169 1076019 5323943 5524463 40.55 71.8 1
15:11:42 2024-01-25 675835 665953 217672 214706 345014 353925 355954 356677 223960 222952 275044 279569 317361 322376 4608152 4926376 6826629 6622032 1086315 1131675 310051 272531 287428 290764 318785 313818 311055 314661 221506 223589 717550 686019 1529873 1475483 466518 466563 680337 689750 855497 827778 877071 888249 931682 937520 896996 1001076 2071538 2154808 1306202 1136399 743330 731014 889382 885195 918482 935984 964623 973761 1074369 1070720 5299510 5515084 40.55 71.8 1
15:11:43 2024-01-25 668362 665939 218128 213710 348641 351753 355383 353838 223269 223265 273940 280560 316148 320437 4608152 4989018 6829554 6593389 1085073 1134899 308213 272305 287576 286942 319705 309679 312950 314706 221604 224218 731373 683984 1528573 1484444 470122 464588 682790 689769 848105 827778 885837 889517 922994 939306 905019 1004538 2077471 2176455 1298806 1123884 745449 734875 885679 879781 924401 939297 963733 966585 1069949 1075983 5352159 5515084 40.55 71.8 1
15:11:44 2024-01-25 669656 667579 218315 213049 345600 351898 357564 354024 223464 223736 273940 280565 317361 320401 4608152 4958397 6791617 6593667 1103187 1134484 306423 272968 286795 287151 323070 311970 312938 313926 221541 223746 719000 673868 1550240 1501011 465822 463896 682790 684075 848435 833938 883802 881635 923684 947320 904004 998189 2068198 2183977 1313603 1133976 750856 733716 883055 882922 926312 937970 953882 970181 1077639 1078835 5361565 5516586 40.55 71.8 1
15:11:45 2024-01-25 673603 667840 218315 213749 343427 353961 358678 352284 223304 223265 275009 278012 318259 320401 4607600 4886461 6790951 6602993 1092199 1131159 310154 272792 286217 288023 318998 311274 311528 315332 220709 222758 734804 679453 1533839 1477995 466188 466624 677931 685534 855497 830166 878322 885232 930117 943005 897328 999650 2068198 2157868 1315489 1139641 746516 732357 889382 885467 919821 928606 962361 975954 1075312 1071478 5291831 5524463 40.65 71.8 1
15:11:46 2024-01-25 675835 665957 218655 218106 345014 354998 356489 353308 223114 222144 273976 278893 317150 321023 4615707 4962817 6850114 6584236 1084470 1131159 307782 272481 287279 287151 320829 312486 310837 315584 220815 222071 717550 679453 1567902 1484702 467951 462515 678892 685726 853002 827778 878605 888022 929043 937556 899982 1007477 2071570 2176455 1292567 1128694 744454 737925 888119 878115 922163 937583 965109 970218 1063824 1075983 5290004 5515084 40.55 71.8 1
15:11:47 2024-01-25 671154 665957 218690 218178 345283 351573 358390 353272 222616 223750 276255 280315 317114 322649 4609117 4989992 6808346 6593614 1090666 1134484 310519 275093 288491 287360 319705 310584 311091 313998 221506 222962 721404 676547 1537569 1498884 470160 463568 682790 685241 849913 830166 881180 888115 924992 937628 906422 1002504 2071649 2182299 1296958 1128694 750245 737041 880123 877750 929015 937511 955313 968763 1071400 1082311 5342754 5511151 40.65 71.8 1
15:11:48 2024-01-25 665766 667575 217298 214378 345010 351789 359050 355958 223788 222355 274254 280420 316299 323144 4609581 4933271 6762506 6602993 1099141 1130395 307352 272481 287167 288093 317075 310584 311782 313009 222199 223118 711645 677030 1534600 1488924 465163 466563 682790 686021 850973 830166 880830 882959 926413 945745 902023 993750 2066729 2165551 1313605 1135591 748642 729647 880748 885467 929015 928606 956425 972987 1079169 1078459 5322327 5515084 40.65 71.8 1
15:11:49 2024-01-25 673344 665953 217427 216236 346905 353635 359050 355081 223166 222810 275131 278754 317220 322835 4609279 4944220 6854605 6612372 1078891 1131196 309219 271235 288491 287360 318481 313373 310837 313603 221315 224182 707356 684334 1528312 1479678 470055 466563 679584 689317 855497 825435 877071 886600 930081 939306 898604 1006276 2073143 2159417 1390371 1136399 744388 733716 886859 882885 921780 936646 964623 973798 1069949 1069811 5261861 5493632 40.55 71.8 1
15:11:50 2024-01-25 667592 665698 218750 215628 346942 351753 358535 356031 223477 223665 274254 279993 317361 321374 4598786 5005404 6837536 6588912 1091607 1134484 309723 272065 288049 287919 319481 310620 312037 313485 222235 222037 717550 683354 1555688 1491804 468983 464916 683064 689317 848105 827506 885098 889285 921001 937556 907603 1004538 2077471 2176212 1317295 1125484 746511 735277 883055 879040 924928 939297 960990 966660 1069949 1077579 5345063 5505632 40.65 71.8 1
15:11:51 2024-01-25 670081 667543 217567 214936 345427 351645 358939 355528 223857 221945 274431 280133 316439 321410 4598786 4944238 6737937 6612372 1096865 1131196 307352 272100 287046 288224 317075 310655 312001 313449 221888 223118 711109 677514 1532447 1491804 466554 466563 682790 683752 851156 831936 879891 884336 929043 945745 903843 992338 2065261 2166816 1313605 1136399 749710 729432 882592 885467 926312 928606 955313 972987 1080592 1076019 5364399 5519926 40.65 71.8 1
15:11:53 2024-01-25 672824 665766 217497 215417 346942 351717 355383 353838 223304 222292 274816 280066 317396 321735 4598786 4914839 6810689 6588463 1080192 1128810 309289 271235 287131 288023 317999 311092 310584 314697 221160 223432 717550 684472 1519800 1475566 467583 466233 678892 687780 854891 825398 877071 884131 931830 939306 899243 1004086 2068198 2151754 1343738 1136399 743335 731137 888207 883046 919821 933955 964623 974413 1072099 1073394 5270719 5508957 40.55 71.8 1
15:11:54 2024-01-25 666456 665775 218471 213676 344531 351506 356561 357003 223408 223230 274132 279786 316148 323656 4608152 4985474 6826629 6574857 1084433 1131196 308354 272030 287405 287360 318998 309643 312766 311703 221351 222758 723626 684961 1543649 1488924 468651 464916 682790 689937 848707 826605 883802 883985 923684 936594 904004 1004501 2076087 2179336 1321138 1122287 744388 733716 884936 880350 922435 939297 962592 969076 1071913 1079247 5345458 5515433 40.65 71.8 1
15:11:55 2024-01-25 666281 665957 217251 213528 347916 351501 356489 355026 223804 221945 274396 280350 316263 320437 4606014 4940885 6742700 6612613 1097648 1131196 309497 272100 286822 288093 317075 310549 312001 313705 222164 223118 721900 677514 1539249 1488924 465163 466563 682790 686021 850517 830166 878605 884249 926413 945745 902612 992375 2066455 2167235 1313605 1136399 749785 729391 881804 886108 929672 934028 958518 977859 1078330 1076806 5305312 5515084 40.65 71.8 1
15:11:56 2024-01-25 675255 667159 218210 214339 343462 351898 355954 354122 223166 222639 274431 278858 317139 321317 4602068 4933570 6817303 6602993 1085111 1129557 309254 271235 286727 287822 317075 310584 310837 314476 221160 223746 716101 683984 1546130 1475483 466554 464990 679855 687293 855975 827191 877071 885638 928730 937592 897326 1001076 2070067 2151754 1332438 1136399 743864 732821 890610 886271 921016 936500 966487 975767 1076045 1071415 5276652 5515326 40.55 71.8 1
15:11:57 2024-01-25 667408 665948 217672 213710 346869 351645 356561 354370 222959 223265 274168 279512 315927 322684 4601886 4995412 6817303 6593579 1088303 1134484 308319 271270 288085 286985 318998 310584 311528 311743 222235 222976 713074 679453 1533598 1493922 470055 464588 683797 688792 848707 828989 885098 887392 921038 937592 906956 1001611 2071797 2177792 1360688 1130604 749394 736658 882355 880614 927691 939224 961217 969407 1074517 1080633 5331889 5516310 40.65 71.8 1
15:11:58 2024-01-25 672657 667579 218210 214159 343458 351934 357600 352284 223304 223109 277309 278012 317139 320473 4592696 4902852 6781807 6612372 1097686 1131196 306423 272100 286763 287360 321034 311564 311611 314919 221506 222962 710044 674619 1522621 1488117 467583 466233 679855 684561 855497 832707 877071 880496 928730 945745 901274 997914 2062293 2165505 1306072 1144528 750781 730351 883885 885320 926373 935462 960953 975915 1078403 1074463 5286321 5515402 40.55 71.8 1
15:11:59 2024-01-25 676510 665948 218690 218182 343497 353925 355954 355418 222581 227166 273976 278469 317432 320825 4591928 4947502 6845701 6593614 1075678 1127958 307352 272065 287724 288517 320450 310584 309896 315362 220815 223746 723626 679175 1533717 1484702 470055 463204 677931 687300 851795 827814 877981 888653 929043 937979 898671 1009689 2079553 2173250 1317372 1133530 745650 737328 889345 880967 919821 937511 963733 971926 1067333 1072079 5259992 5516586 40.65 71.8 1
15:12:00 2024-01-25 668103 665953 218385 218146 346600 351898 358390 354524 222616 223265 273557 279595 316882 322111 4589421 4980544 6794509 6583959 1090666 1131233 306423 272065 288288 291853 319930 310584 311782 313270 221351 222770 710044 676547 1550560 1498884 470794 463932 682790 685241 848707 830166 883272 885504 927718 944602 904040 1003936 2070679 2185527 1298806 1128656 750987 737925 881375 879988 929015 939151 956710 968725 1069885 1082311 5337796 5501779 40.65 71.8 1
15:12:01 2024-01-25 669729 667705 217672 214374 343187 351825 357564 352284 223464 222639 275044 278897 316404 321410 4589421 4914893 6770354 6602993 1097686 1130358 307316 272065 287167 288093 319613 311092 311782 313009 221541 223118 711645 677514 1542101 1489690 467252 466894 682790 683788 851795 829709 881975 885677 930361 946152 902446 1000483 2065764 2167195 1327041 1140795 750245 729542 883848 888059 925058 928606 955350 973798 1079169 1075787 5306953 5507221 40.65 71.8 1
15:12:02 2024-01-25 673612 665957 217632 214374 343497 353693 355419 353874 223269 222327 274431 278928 317114 322111 4589421 4919653 6807978 6598284 1085111 1131196 308354 271839 286396 288093 317999 310402 309829 313998 221293 223746 714503 683009 1535608 1475483 466188 466624 680337 688465 857194 830337 878873 887985 931682 941967 902446 1000926 2072615 2151754 1304353 1138019 744585 732334 890014 884212 918518 935839 965350 973761 1069848 1071478 5282776 5507221 40.55 71.8 1
15:12:03 2024-01-25 667992 665948 217706 213710 345569 351898 355383 353343 223304 223265 273940 280718 315927 319503 4598786 4976050 6817303 6570168 1081843 1131233 308283 272100 287608 287186 319930 315150 312766 313962 220815 222414 730813 682523 1534163 1484702 469117 462261 681712 689446 850517 827081 882360 890550 926401 939233 902297 1001611 2074520 2179398 1299962 1123884 743859 736879 885564 879988 922163 937583 963733 967348 1069190 1076019 5316345 5497856 40.65 71.8 1
15:12:04 2024-01-25 668671 665953 217706 218102 345045 351465 356525 352033 223269 223265 272757 280168 316439 322412 4589421 4952221 6766473 6584236 1099165 1131233 306209 273521 286266 287020 320450 309643 311818 313962 221351 223118 717550 673868 1536301 1497118 468114 463059 682753 684561 848707 834896 883616 884521 924992 945745 904004 998227 2069205 2182429 1309691 1131559 750781 734423 883170 880492 924965 936646 954381 969943 1075905 1078341 5374079 5507221 40.65 71.8 1
15:12:05 2024-01-25 676488 665957 218121 213715 344496 354748 356239 352033 223304 222952 273976 278893 317396 319393 4588640 4880080 6780002 6593579 1091419 1129557 306458 272933 285851 287447 318739 309679 311055 314919 220603 224340 731373 679453 1540171 1483616 466633 465172 678372 684524 855975 830092 877071 885504 930117 945978 897610 998152 2066729 2157748 1315527 1139984 745980 731014 888119 885467 919821 928642 960990 975954 1074550 1071478 5291855 5508179 40.55 71.8 1
15:12:06 2024-01-25 673616 665957 217672 218106 345569 354711 357997 353272 223269 223893 272721 279673 317361 320335 4595974 4961201 6864818 6612694 1075827 1130358 307817 272446 288261 292532 318715 313559 312053 315332 221222 223710 725098 679453 1552397 1488117 470538 464369 679781 687744 853002 827191 880830 891706 930361 938642 899882 1007477 2077471 2170142 1313605 1134783 746511 736879 890373 879363 921127 939297 965109 971850 1066881 1072079 5273343 5505429 40.55 71.8 1
15:12:07 2024-01-25 666059 665944 218311 213680 344496 351825 358390 354335 223080 223265 274940 279708 316439 321827 4595974 4988745 6831890 6574857 1086755 1131196 310373 274767 287797 290463 319645 312929 311894 312758 222057 224025 725098 683354 1537864 1492361 468946 465245 682790 688756 849090 828533 885691 888185 922305 941967 906310 1004501 2077471 2176307 1339971 1125484 746511 734788 884309 879988 925058 939297 960990 966585 1069949 1075983 5333576 5496327 40.65 71.8 1
15:12:08 2024-01-25 667228 665957 217571 213676 345525 351789 358034 354024 223804 223109 273521 280329 316148 322568 4592696 4933570 6723476 6593614 1105572 1133174 310154 272651 287798 288829 318856 312043 312807 313270 221364 223710 713967 678483 1517123 1491041 466450 466381 684246 684561 851121 832096 880517 883085 929043 948422 905931 995240 2066729 2169871 1315489 1133170 748183 731014 882097 885467 927626 933895 955313 972294 1079169 1079104 5370971 5511151 40.65 71.8 1
15:12:09 2024-01-25 676488 666635 217637 215671 344496 354962 356489 352033 223269 222604 275827 278893 317361 319845 4583324 4867159 6783339 6603064 1091303 1133648 307461 272757 286110 287919 318527 312929 310624 313782 220780 222724 739875 679453 1526482 1480316 466782 463459 676972 685534 855366 830166 879575 885504 930324 937664 893744 1001076 2068198 2154906 1300655 1138019 745449 729428 888119 885467 919821 935725 965109 975954 1072919 1069963 5284234 5496327 40.65 71.8 1
15:12:10 2024-01-25 671605 664005 217672 218111 345569 353925 355383 354844 223269 222952 272721 280560 316404 320335 4586083 4971796 6801332 6574802 1078536 1131675 308142 272305 287100 288622 319859 311602 311782 313926 221160 224340 720684 683074 1562516 1484702 468448 462188 681785 688353 848707 827778 881217 889285 926340 939306 901296 1001611 2075995 2179336 1321138 1125484 744454 736879 885564 878724 922435 937583 963733 967348 1069014 1072873 5314537 5496327 40.65 71.8 1
15:12:11 2024-01-25 669054 665957 218280 218142 347336 351789 355954 351997 223304 223265 272721 280661 316369 322339 4586595 4935861 6744662 6574260 1103196 1134092 307918 272030 285828 288023 317999 309391 311787 313449 221435 223083 719000 677514 1521544 1492361 466782 464552 682790 682620 848707 832096 883197 880313 924992 947752 905894 996694 2066729 2170142 1315489 1133170 746511 732636 880561 884175 926276 936646 958866 970218 1079169 1079104 5370971 5505705 40.65 71.8 1
15:12:12 2024-01-25 675527 664591 218128 213710 343493 354998 357564 352033 223464 222952 274168 278051 317361 321280 4589421 4876570 6771885 6593667 1091419 1130358 306388 272671 286101 290463 320789 310549 311055 314883 220092 224340 721357 677030 1536445 1482597 465127 465245 677931 684561 856439 830166 877071 885504 930081 944993 898715 1000363 2068198 2151754 1309132 1138019 745449 729391 889641 885467 919550 928642 963733 975917 1075312 1069738 5284460 5511151 40.65 71.8 1
15:12:13 2024-01-25 673344 665450 217645 218075 345292 354367 355383 355026 223080 223893 272686 279539 317361 320072 4598120 4970871 6810061 6584441 1082043 1131527 308248 272602 286692 287151 319930 311161 312516 314883 220815 222071 728387 682376 1532162 1482266 467951 462188 680819 687257 848707 826568 883802 889517 924992 939306 901296 1001611 2075995 2176307 1321138 1123884 744388 737041 885051 878739 922435 937547 963733 968036 1069949 1074447 5320142 5496327 40.65 71.8 1
15:12:14 2024-01-25 668066 665957 218362 218075 345014 351825 356454 351997 222616 223265 272721 280084 316857 320693 4596869 4943056 6752640 6574604 1102399 1131123 306887 272671 284942 286907 318963 311161 311563 312973 221160 223118 717550 673657 1552680 1493922 466782 463896 682790 682620 848707 831826 881217 879067 923684 947082 904945 997404 2065261 2174764 1313605 1131559 748642 733679 881804 882223 926373 936646 953919 970218 1078403 1079104 5353636 5493153 40.65 71.8 1
15:12:15 2024-01-25 676488 665693 217606 213528 343528 354998 358795 352033 223753 223051 276255 279463 318180 319211 4589720 4893925 6766197 6588912 1091419 1127921 309934 272862 285529 287186 318445 310366 311055 313926 220815 222724 718869 679453 1526866 1479678 466782 465245 677931 686021 853002 830166 879575 885504 930117 943005 897328 999650 2068198 2154537 1309839 1138019 745514 729391 890205 885467 919785 928606 963047 974376 1074514 1070720 5284460 5501779 40.55 71.8 1
15:12:16 2024-01-25 673344 664930 217641 214428 344496 354170 357780 354880 223408 224051 275583 278754 317185 320189 4594012 4933346 6830819 6565370 1081241 1131225 307352 272030 286692 286281 320415 311161 310149 314883 220163 223746 732866 679453 1527317 1484702 467914 462478 678412 685726 851121 827778 877944 888022 927727 939306 898984 1007477 2071538 2173222 1317372 1127087 744393 736879 886822 876247 921127 940782 963733 967310 1069949 1072909 5291906 5496327 40.65 71.8 1
15:12:17 2024-01-25 668066 665953 218598 214987 347396 351573 356061 351925 223511 223158 275083 279993 316263 320766 4589421 4935901 6723751 6574604 1102399 1129520 307352 272030 284977 288058 318445 312263 312037 312973 221160 223118 719000 677744 1540935 1488924 465455 464916 682790 682620 848707 832133 881217 880350 926377 948422 904907 995240 2065261 2170189 1289562 1131522 748642 731531 881818 884343 927031 933931 955350 970181 1079169 1079104 5361565 5497698 40.65 71.8 1
15:12:18 2024-01-25 676801 667323 217432 215334 346688 351717 356769 353916 223822 222966 276439 278719 316587 320108 4589720 4889339 6801257 6593614 1083561 1127884 308354 271235 286289 288163 319917 310113 310149 313705 221653 223118 717550 683009 1526247 1475483 466151 466563 679855 686734 854248 827778 877071 888115 931021 937592 899994 1001076 2068198 2150230 1324905 1136399 743330 729428 890014 883548 917145 933931 966041 975917 1069848 1073180 5269387 5505785 40.55 71.8 1
15:12:19 2024-01-25 668182 663823 217567 215325 346697 351573 356347 356031 223132 223109 273557 279477 315927 322960 4593147 4982808 6815865 6574857 1088028 1132838 307352 271235 287608 292632 318927 309643 310149 313009 221506 222770 718791 678483 1537061 1493922 470055 464916 682790 687780 851524 829577 881217 885596 922315 937592 906575 1003973 2068198 2177755 1295109 1125484 746511 735835 880748 878739 927662 939297 958146 968725 1069848 1079026 5349036 5499525 40.55 71.8 1
15:12:20 2024-01-25 667228 664789 217159 214607 346692 351470 356489 354524 223269 222639 276954 279355 316113 321149 4572917 4895577 6752677 6593614 1091419 1127921 305961 272481 286253 287360 318704 309643 309643 315362 220163 224076 714503 674619 1532072 1484702 466518 465245 677931 684075 855497 830883 876447 882425 930117 945745 898799 996694 2057848 2160948 1300422 1144082 748642 732086 884936 884839 922435 928678 958146 977342 1079111 1075133 5288263 5505020 40.65 71.8 1
15:12:21 2024-01-25 673538 663787 218267 218295 343046 353925 355419 354880 222616 223736 273521 278047 317361 320825 4589421 4936131 6835954 6584236 1075854 1127921 307352 271235 288288 291781 317039 310584 309643 313962 220163 223118 716101 681400 1549314 1482915 470723 465245 678412 687817 854891 825128 877071 889517 927383 937979 898251 1004538 2068198 2167235 1315489 1136399 745980 733716 885601 880276 920379 936646 965350 974710 1068254 1072960 5255844 5501720 40.65 71.8 1
15:12:23 2024-01-25 669493 665953 218315 218102 346869 351862 356489 351997 222616 223265 272757 279633 315892 321280 4586318 4961786 6775542 6574857 1093595 1131159 306744 272898 286938 292604 319965 311602 310264 313449 221160 223118 717007 673657 1540239 1498884 467914 463204 680856 684561 848707 831471 883136 882959 926377 944410 903967 1001076 2066729 2188258 1321284 1130681 750781 735835 881300 881129 930333 939448 956238 970031 1078860 1078995 5367779 5501779 40.55 71.8 1
15:12:24 2024-01-25 673856 667360 217528 215035 343493 354998 356561 354593 223753 223265 273976 278012 317396 321052 4593335 4860117 6761351 6588912 1091419 1128810 308751 272481 285815 287221 318963 310331 311091 315541 220092 222414 728387 677030 1530016 1482597 466450 465245 676972 684561 855497 830166 877071 885504 930154 943005 894378 998714 2065261 2158015 1325341 1138019 747833 732821 890205 887534 922346 934800 965034 975767 1076045 1069816 5272885 5505670 40.55 71.8 1
15:12:25 2024-01-25 670851 665487 217632 213384 347925 351537 354850 352320 223269 222952 273557 281023 316183 320649 4595974 4976050 6817685 6565117 1085207 1131196 308319 271614 286727 292749 318704 311419 312037 312023 221196 223746 725098 683354 1542100 1484702 469020 465245 682790 688792 847504 827191 885135 888222 923647 937556 904982 1004538 2077471 2179578 1332438 1125770 745650 737041 886406 881332 925058 939224 960804 969152 1069949 1075222 5322744 5501779 40.65 71.8 1
15:12:26 2024-01-25 665729 667625 217558 218213 345569 351825 356525 352033 223839 223109 272792 280595 316369 322339 4582881 4938139 6733375 6579540 1100825 1130358 309060 272065 284977 287255 318998 309174 312037 312973 221626 223118 719000 675582 1540130 1484481 466118 464588 682790 682620 848707 833311 881180 881635 926413 948422 905931 995277 2066962 2174798 1315489 1135149 748642 732567 882629 884134 927691 933786 958146 970218 1079169 1079063 5363306 5501644 40.65 71.8 1
15:12:27 2024-01-25 676007 666847 217606 218253 343493 353961 355419 352033 223373 222952 274168 278893 316882 319393 4586595 4877617 6752715 6579540 1091419 1127921 306458 272481 285815 287360 317716 309643 310584 313962 220127 222071 700362 678483 1534400 1479900 465163 465245 676972 684561 855226 830166 877071 885596 930117 937664 895694 1000218 2070188 2161002 1319365 1138019 747252 732337 889345 885320 919785 928606 960990 977696 1074514 1072726 5286518 5505705 40.65 71.8 1
15:12:28 2024-01-25 673355 665482 218655 218035 343497 354730 355419 352249 222581 227485 272757 278116 316822 320108 4580056 4945322 6845280 6579540 1072793 1127921 306458 271839 288049 291781 318963 310366 309643 314440 220533 223118 714651 678968 1572594 1480129 470723 466294 677931 687817 853039 825398 878948 889284 930837 939458 902334 1009840 2074090 2176494 1295109 1131915 745650 737925 888119 878739 921127 939151 965109 970218 1063824 1072922 5252588 5496327 40.65 71.8 1
15:12:29 2024-01-25 669567 665948 217672 218213 344496 351862 357600 353308 222616 223265 273940 279743 316439 320437 4586149 4980544 6801332 6574857 1089890 1131196 306423 271649 287945 291889 318998 309643 310837 313998 221160 222770 711434 675582 1538889 1498884 470723 463932 682790 685726 850301 830337 884572 888204 927718 943302 906191 1003898 2070679 2187153 1298806 1127890 749785 737105 881337 881240 930994 936191 955350 970031 1071437 1082168 5323943 5497856 40.65 71.8 1
15:12:30 2024-01-25 668708 665948 217637 214374 344982 351825 357600 354024 223269 222952 274396 278073 316661 321182 4575888 4852628 6752026 6589399 1089861 1127884 307387 272481 285851 288023 318481 309714 311055 313998 221005 222758 741414 679453 1527516 1478628 466188 465245 678622 687449 855366 832379 882087 885541 931682 942896 900026 1000926 2071142 2154808 1327041 1138019 745650 730977 890373 885467 919821 933823 963733 977658 1073029 1070720 5278776 5501779 40.65 71.8 1
15:12:31 2024-01-25 673344 664980 217672 218106 344531 354748 355419 352284 223114 227521 272721 279015 316917 320108 4589421 4951929 6841235 6565483 1079041 1131233 307352 272065 286727 291987 320415 309643 310113 314919 220815 223746 717732 679453 1527317 1487757 470458 463605 680306 688465 853543 829857 881458 889285 928932 939270 902104 1007477 2071575 2173251 1313605 1133939 745984 737402 888119 879840 920474 937583 963900 972294 1065370 1072909 5261591 5492407 40.65 71.8 1
15:12:32 2024-01-25 670044 665953 218350 218138 343533 351862 359559 353308 222616 223265 272792 278928 316404 321772 4580056 4980544 6789327 6574857 1086681 1130358 306887 271200 287531 292604 318998 313407 310837 313009 221888 222457 715933 677744 1550537 1496463 470794 464442 685172 688465 849913 830092 884610 887948 923377 937628 906575 1004597 2071142 2179336 1323022 1127087 749931 736879 881832 877714 926312 936851 958184 968800 1069848 1079104 5330035 5488214 40.65 71.8 1
15:12:33 2024-01-25 665766 665482 216961 214076 343493 350728 356489 352249 223649 221945 275011 279743 316183 320437 4580056 4916974 6724381 6588912 1096121 1132604 306458 272100 286840 287954 317039 310366 311809 312498 221986 223517 711645 677744 1523345 1492101 468114 467886 682753 686509 852331 832096 878605 884253 928384 947320 903930 994495 2065261 2167080 1289562 1136770 749785 730497 881804 887355 926349 928412 955313 973024 1080592 1076019 5354218 5497856 40.65 71.7 1
15:12:34 2024-01-25 675527 666635 217298 213379 343533 353961 355134 352033 223338 222952 273976 278893 316439 319393 4582605 4877749 6757257 6584213 1090640 1127921 307422 272516 286097 288163 318715 312634 312422 313675 221258 224376 728174 680913 1524279 1478818 466782 466563 678782 685204 854285 830166 879575 887313 930081 943041 898604 1001076 2068198 2153009 1302305 1138019 744918 729464 890205 885467 919821 933968 963733 973761 1076111 1073144 5286321 5501779 40.65 71.7 1
15:12:35 2024-01-25 673344 665957 217672 218106 345327 354998 355454 352320 223304 227397 272721 279830 316882 320108 4582881 4956923 6782392 6565478 1082081 1132032 307387 272686 287356 288833 320201 311088 310949 314296 220674 224218 719213 682376 1527682 1488117 467914 463204 679855 686807 852294 827044 881180 888222 927727 941967 901333 1007552 2074520 2173131 1315489 1125484 744388 737402 888119 878739 922435 940782 963733 968763 1066753 1076161 5316345 5497856 40.55 71.8 1
15:12:36 2024-01-25 667592 665957 217667 218146 345569 351862 356489 352033 223304 223265 272757 280399 316917 321309 4582881 4938486 6723840 6574604 1103987 1134055 309934 272686 285708 288426 318856 312043 312623 313526 221400 223710 729511 677744 1534018 1493922 466188 464661 683583 684075 848707 834566 883839 883788 924992 946570 907715 998189 2065261 2170133 1315489 1131559 749710 733716 882430 883713 926349 936646 955387 970218 1077465 1079104 5353913 5499373 40.65 71.7 1
15:12:37 2024-01-25 675048 665957 217672 218249 342977 353961 356525 354024 223338 223265 273940 278016 317396 321280 4583324 4867999 6761351 6598336 1094474 1131675 308443 272827 286835 287718 318856 312707 309719 315699 220163 223118 713074 675100 1556320 1484518 467179 465245 678892 684561 857282 832133 877071 882996 932129 945745 894452 998189 2062056 2162481 1323203 1144082 748642 732604 885564 885467 925058 933931 963047 976609 1078403 1072873 5282587 5496327 40.65 71.7 1
15:12:38 2024-01-25 675518 667367 218655 213676 344987 354962 355918 355026 223684 227681 273521 278858 317326 320825 4586595 4944275 6840381 6584370 1081639 1131675 307892 272305 287091 288829 320319 311822 310113 314883 220780 224340 723626 679453 1538564 1484702 468946 463568 680337 686697 851452 827778 878605 888027 929043 940791 901296 1003750 2074608 2176307 1294415 1125484 745449 737925 885564 879988 922163 937583 965109 968725 1069949 1075983 5312717 5496327 40.55 71.7 1
15:12:39 2024-01-25 669493 666895 218315 218066 345050 351307 356525 351997 223114 223893 273521 280404 316404 322302 4586595 4944126 6744662 6574260 1102286 1134092 307892 273190 285815 288058 319446 311161 312445 313926 221280 223589 717550 674619 1541676 1492444 466782 464617 682790 684075 848707 833311 883765 882922 925684 948422 906575 997442 2068198 2167088 1313605 1131915 748642 732783 882629 884281 926276 936609 956710 972711 1079169 1079104 5364513 5494786 40.55 71.7 1
15:12:40 2024-01-25 676488 665953 218117 213710 343528 354998 356454 352033 223649 222980 273940 278862 317361 319368 4572955 4886756 6801149 6584235 1089786 1127884 307817 272862 286454 291093 318892 310513 311020 313962 221315 222724 755250 681065 1535503 1479678 466518 466563 678892 685726 854891 829894 879575 887392 931682 943005 900817 1001076 2068198 2154808 1307955 1141267 745449 730478 890014 885467 919821 933931 964586 973761 1076075 1071478 5293601 5491530 40.55 71.7 1
15:12:41 2024-01-25 669807 665409 218280 213710 346332 351825 356622 352284 223269 223265 272757 280595 316404 320825 4591541 4970871 6820351 6574857 1085207 1132032 309007 271769 287792 287360 318927 309643 313346 311881 221541 223118 711207 682485 1536482 1488924 470019 465245 682790 689769 848707 827778 885728 885900 925684 939306 907219 1006007 2077559 2181095 1336205 1122250 746511 735835 883848 878994 925058 939297 962361 967310 1069949 1077579 5327747 5486948 40.65 71.7 1
15:12:42 2024-01-25 666059 665953 217264 215556 345534 351789 356454 354024 223994 222952 273521 280389 316636 322502 4589835 4914759 6742975 6593171 1097686 1130871 306388 272065 286813 287919 317075 310620 310113 313697 221541 223083 711539 675582 1542641 1488924 467951 467224 681785 686509 853039 832096 879575 885504 930361 947082 901296 1000181 2063757 2164015 1334717 1141267 750579 729391 883055 885467 925058 928570 955313 973724 1078403 1077507 5295726 5496327 40.55 71.7 1
15:12:43 2024-01-25 672950 665693 217637 214042 345705 351825 356204 354406 223753 223016 277187 279502 317114 321207 4586504 4918730 6841235 6588951 1074262 1127921 307711 272030 288053 292604 318963 310113 309608 313567 220815 223118 716101 679453 1600511 1482266 470723 465245 678892 690391 853039 827191 880830 889481 930361 939037 898345 1006044 2071538 2173222 1315489 1133976 746511 736967 888207 880391 921127 939297 965109 972987 1066661 1071286 5248698 5483666 40.65 71.7 1
15:12:44 2024-01-25 671667 664976 218315 218102 346343 351573 357852 353771 223719 224065 273870 279681 316706 321927 4589835 4928840 6733889 6565478 1100769 1129520 309497 272481 284942 287186 319705 311161 311528 313449 221160 223118 717550 673657 1564101 1491916 465785 464588 682790 684075 848707 833311 883136 880350 925029 947752 906575 998189 2066455 2176307 1315489 1131485 749710 733821 883170 882991 927031 937970 956200 971601 1079169 1079104 5361565 5496327 40.65 71.7 1
15:12:45 2024-01-25 676488 667159 218070 216093 346860 354707 356061 351925 223511 222845 274254 279533 318637 319174 4586595 4867083 6772166 6584249 1086367 1128463 307852 271839 285815 287822 317964 309679 310584 313926 221160 222071 748226 681065 1546637 1475483 466518 466563 678892 686248 855497 830166 878948 888022 928730 943005 898604 1001076 2068198 2151754 1298113 1138019 745449 729428 890647 885467 919513 933895 964586 973761 1075275 1072997 5261530 5481839 40.65 71.7 1
15:12:46 2024-01-25 669456 666212 218410 215628 346226 351429 355776 355779 223822 223158 275510 281079 316369 321052 4586595 4961861 6801257 6560796 1081236 1127921 308319 272391 286727 287360 318927 309139 312037 313449 221160 222037 729880 682865 1531712 1484444 468614 463605 682790 689281 848707 827778 883802 887892 923647 939306 904004 1004538 2076087 2176307 1298806 1122250 745449 734945 885564 880313 924401 937583 963733 968451 1069949 1075222 5330264 5504237 40.65 71.7 1
15:12:47 2024-01-25 669318 667262 217747 213973 345463 351645 356347 354739 223891 223265 273521 280364 315892 320177 4582796 4922101 6733375 6588912 1097611 1130358 306887 272065 286786 288023 317039 310366 311563 312973 221541 223118 719725 677514 1535391 1490747 467583 467224 682790 685689 850517 831201 879891 885504 929043 947082 903620 995240 2066729 2164015 1313605 1138019 749785 729391 881375 887355 926312 928570 955350 974376 1080519 1076019 5339365 5497775 40.65 71.7 1
15:12:48 2024-01-25 673024 664748 218140 214305 346198 351717 357960 354370 223269 222952 274431 279220 317361 321280 4579589 4928947 6835679 6584236 1075854 1129520 307316 271235 288203 286951 317999 310584 312233 314919 221160 223746 706820 682865 1529856 1480129 470723 466563 678892 689806 855497 826568 879575 890815 931434 938642 899882 1006007 2071575 2166724 1291411 1134783 746511 734875 886406 880414 921780 938633 965109 974376 1069812 1072814 5250425 5490092 40.65 71.7 1
15:12:49 2024-01-25 669330 665739 218668 213345 344496 351825 357600 355994 223563 223265 273940 279712 316882 320473 4586595 4975787 6801825 6565478 1089890 1134606 306388 272030 288049 292604 318927 311602 310584 313705 221351 222770 710044 675544 1535615 1498170 470723 464588 682790 686509 848707 830166 882508 885504 926377 937664 904945 1001611 2068198 2185527 1313605 1127890 750250 737628 880123 878994 929015 940115 956920 971926 1079111 1078995 5353020 5499525 40.55 71.7 1
15:12:50 2024-01-25 675835 665957 217658 213710 346624 354853 356204 354024 223649 223265 274360 279603 317361 319095 4583943 4868292 6752026 6574604 1088232 1127921 308068 272065 285833 287822 318478 309643 311055 314440 221351 222569 746663 681065 1569323 1475483 466518 466563 679855 685762 854285 830166 880202 888022 929387 945745 897999 1002504 2068198 2151522 1302504 1135591 743859 731650 888838 884299 922346 939448 968408 975767 1069912 1075009 5248474 5498898 40.55 71.7 1
15:12:51 2024-01-25 666277 665739 218410 213054 344461 351222 355419 353838 223701 223265 274168 280595 315899 320437 4583324 4972423 6798653 6556099 1082081 1131159 308283 271649 287131 287360 318704 311602 312938 312973 221222 223746 726894 683354 1523899 1484702 468651 464976 682790 688792 848707 827191 885766 886600 923647 939306 905723 1004501 2077564 2181131 1304353 1122287 744388 735306 887670 883713 926297 941958 964338 969152 1069838 1078158 5330149 5485291 40.65 71.7 1
15:12:52 2024-01-25 668029 665953 217419 214408 344496 351645 356525 352249 223649 222405 273976 280329 315451 322870 4579161 4893737 6762356 6593614 1094354 1127921 306458 272065 286692 287360 317004 310620 310149 313449 221888 223083 717362 674619 1533183 1489419 468114 467224 682306 686021 853039 831471 879575 883083 929043 945745 908089 998152 2062329 2162481 1311722 1143674 751853 732300 883885 887948 927691 932816 961217 978557 1077454 1074390 5270805 5507531 40.65 71.7 1
15:12:53 2024-01-25 675527 665693 218930 218111 343458 351934 355383 352214 222581 227521 273940 277977 316882 320371 4570690 4912213 6826354 6584236 1075088 1130358 308956 271875 288239 291781 321121 310584 310078 313962 220815 223118 716101 679453 1547077 1484702 470723 465245 678818 689281 854891 825398 878948 891631 929848 937979 899882 1006007 2071575 2173100 1291411 1135149 746576 734646 890610 881240 922346 938524 965109 972987 1066918 1073144 5237365 5491669 40.65 71.7 1
15:12:55 2024-01-25 664392 664005 217702 215258 343497 350728 355954 353308 222925 223265 273557 278858 315486 320473 4580056 4975900 6791825 6565478 1085137 1132032 309497 271200 287369 292604 318445 311822 310149 312973 222235 222770 721900 678968 1541898 1488739 470055 464916 682790 688792 848707 828989 885098 885546 921038 937628 906272 1008171 2075110 2176307 1343738 1127853 748642 736769 881337 880614 926312 940782 955350 968763 1072159 1081399 5314714 5486948 40.65 71.7 1
15:12:56 2024-01-25 669091 665957 217672 214374 345474 351789 356525 354024 223304 223265 274396 277783 316404 320401 4570690 4867083 6752026 6574604 1090517 1127884 305961 272481 285815 286951 318445 309643 310837 314919 220092 223589 722155 674834 1564790 1484813 466188 465245 676972 684561 855497 829709 876447 884876 932129 947320 901004 1000218 2064792 2163802 1311722 1141267 745650 732337 888207 885559 919821 932707 964623 975804 1072992 1069693 5276915 5488490 40.65 71.7 1
15:12:57 2024-01-25 669182 664005 217637 218111 345327 351934 354850 352284 223269 223265 272721 280168 316784 319393 4580056 4933495 6794509 6556099 1080469 1127921 307387 272065 286763 291993 320415 309608 311611 314883 220568 223746 717550 679453 1533919 1484702 467951 464319 678892 686734 850553 828989 883272 890545 933163 943302 902446 1009840 2077045 2176340 1317372 1128694 745449 737159 888119 879840 922435 937583 965350 969490 1069875 1074463 5307296 5486948 40.55 71.7 1
15:12:58 2024-01-25 669426 665957 218315 217769 344531 351825 356525 352033 223114 227293 272721 279708 316148 321772 4577216 4924244 6723900 6565478 1100825 1130358 305534 272933 285815 286751 319965 309417 311563 313926 221160 223589 717550 673177 1535004 1497379 466554 463932 682790 684561 849407 834859 887142 882775 924882 947679 907479 1000926 2070679 2185527 1315560 1131522 751853 735821 883797 883009 929015 938117 958035 972294 1079169 1077422 5353264 5496327 40.55 71.7 1
15:12:59 2024-01-25 676488 665953 217637 213710 343497 354748 355419 351997 223304 222952 273940 278893 317361 318760 4570690 4848731 6752026 6574857 1088307 1128463 307352 272481 284942 287221 317964 309643 310113 313705 221315 222603 756837 678968 1525249 1475483 466782 466417 681000 687938 855366 830129 879537 885430 930948 944639 896959 1001076 2065261 2151754 1307955 1138019 745449 729428 889109 886933 919821 928678 964421 976145 1074514 1069963 5263843 5488490 40.65 71.7 1
15:13:00 2024-01-25 673134 665688 217672 217888 344799 353961 355383 354524 223304 223893 275166 278893 317139 319393 4573529 4935773 6801332 6546721 1078125 1127921 307387 271649 286831 286659 321949 310282 310771 313962 220163 222037 714651 681400 1539289 1489566 469452 463241 680337 688465 852331 827164 883347 889917 928237 939306 900657 1006485 2076589 2173222 1315489 1125484 744454 737741 887489 876247 921127 937691 963178 970181 1066918 1074463 5286231 5483035 40.65 71.7 1
15:13:01 2024-01-25 670761 665957 218123 218111 344496 351862 356561 353807 222616 223893 272721 278893 315486 320825 4573952 4943029 6752026 6556099 1091443 1127921 304612 272065 286692 288802 319965 310942 311055 313485 221196 224025 717550 674554 1518635 1500301 468836 463750 682269 687486 848671 834896 883802 882959 925029 945077 904721 1002504 2068198 2186979 1315527 1129878 750781 735835 880519 881364 929015 937970 955743 970181 1078403 1079104 5353173 5486948 40.65 71.7 1
15:13:02 2024-01-25 673354 665957 217641 218146 344271 353961 356489 352033 223304 222952 272757 278614 316917 319029 4564177 4839412 6723788 6565201 1089861 1127921 306209 272065 285815 287360 318445 309643 310771 315153 219951 224340 731373 677514 1528963 1482835 468114 465831 679338 686509 855497 830166 877710 886308 934845 943005 898109 998227 2067733 2157868 1304012 1138019 746721 729464 885606 885693 921127 928678 963047 973761 1075349 1069811 5267510 5496327 40.65 71.7 1
15:13:03 2024-01-25 675048 665944 218690 217765 343458 353961 355383 354524 222255 227521 273557 278725 317361 320371 4572955 4933384 6822545 6556117 1078274 1127958 306922 272065 286880 288554 321699 311639 309865 314775 220674 223710 713201 679453 1530469 1487059 470575 463859 678412 685726 854014 829982 879891 888653 929043 936200 902446 1006760 2071575 2170142 1315489 1131522 745449 736884 888119 878739 919821 937547 963216 972294 1063824 1074194 5239371 5486948 40.65 71.7 1
15:13:04 2024-01-25 668123 665487 218350 218173 343462 351632 357313 352249 222616 223265 272757 278893 317924 322229 4564177 4973593 6791617 6556099 1088303 1131601 308624 273991 287450 288017 318598 311822 310007 312830 221019 223083 710044 675802 1559996 1497453 470723 464976 682753 686734 850517 830166 881217 886033 928384 937664 906575 1001611 2068198 2185527 1300655 1127087 749785 736082 880123 877750 929015 936851 954634 968763 1071437 1082348 5316345 5479125 40.55 71.7 1
15:13:05 2024-01-25 670007 665012 217637 213745 344987 351862 356525 354024 223304 222952 274396 277238 316148 322339 4564177 4865561 6742700 6569897 1093689 1128810 306104 272792 285793 286942 318339 312215 310007 314481 219986 222071 717550 675582 1554331 1475939 467781 465245 678412 685047 855975 832527 877071 885504 932129 943041 897056 998227 2065261 2156337 1307850 1138019 746581 729724 888119 885467 921780 928678 962361 975992 1074550 1069843 5267510 5492407 40.65 71.7 1
15:13:06 2024-01-25 673612 664976 218315 217733 343493 353961 355383 354024 222616 227593 272757 278474 316404 320102 4573952 4924192 6817303 6574336 1080862 1130068 307246 271924 286347 288422 319788 310466 309608 314440 220127 224076 723626 680182 1521171 1484702 469352 463241 678412 688465 851192 827814 878642 888204 929043 937592 899660 1007477 2070188 2171681 1315489 1128694 744388 737402 888119 878739 921127 937619 963178 972987 1065406 1072909 5231614 5486141 40.55 71.7 1
15:13:07 2024-01-25 667725 665957 217706 218066 343568 351789 355954 351997 222650 223265 272757 278928 315486 321052 4573952 4924244 6726996 6565370 1100001 1128390 306996 272757 285401 287360 318739 310282 311091 311738 221103 223589 716101 671740 1543899 1493922 466745 463932 682790 682620 848707 833078 883173 880469 924338 947082 905019 998189 2065261 2174764 1315489 1131559 749715 733716 882430 882885 926312 936646 953993 970181 1077639 1078341 5327242 5475817 40.65 71.7 1
15:13:08 2024-01-25 676801 665953 217637 213710 343462 353997 357780 352033 222959 222639 272792 278107 316439 319131 4563582 4853854 6762230 6574802 1086315 1130068 307782 271994 285044 287186 319430 312043 311574 313634 220780 224061 734682 682376 1529068 1475483 466782 466233 678892 685168 852965 829541 878948 885504 930044 942969 898604 1001076 2066729 2153009 1330879 1138019 744454 729651 890205 885467 918445 928642 965109 975767 1072956 1070720 5258104 5474179 40.65 71.7 1
15:13:09 2024-01-25 669128 664680 217672 215218 345529 351789 354281 354775 223269 223265 272686 280635 315416 320335 4566410 4952408 6781619 6556072 1084396 1128810 307817 273809 287297 286716 317929 311602 311492 311733 221364 223589 725098 682376 1552225 1484407 469316 465245 682790 688756 847504 827191 885766 890550 922957 939306 906575 1007477 2077475 2176307 1315446 1122213 745449 735396 884424 879988 925058 939448 960953 967348 1071364 1082454 5314537 5473663 40.55 71.7 1
15:13:10 2024-01-25 666770 664980 216913 213710 343497 350656 355383 351708 223804 222412 273521 279673 315416 322008 4575883 4881055 6753628 6565117 1093689 1127884 305429 272030 285927 292604 317039 312043 308204 314625 220780 223118 728040 673385 1553783 1487867 467546 465245 678892 684561 855497 832096 876410 882922 930081 947752 898604 995277 2058926 2159185 1319365 1143268 749785 732604 884309 883676 922435 933931 959548 975146 1077639 1074426 5258104 5486948 40.65 71.7 1
15:13:11 2024-01-25 673612 662995 217637 213710 343037 351862 354850 354024 222358 223265 276059 278455 317814 320532 4568612 4929060 6818058 6550653 1081058 1127884 306423 271235 286441 291781 318998 311161 311647 313926 220581 223746 723626 679453 1520446 1480129 467914 463264 678892 685726 851121 827778 878605 888022 929043 937520 898635 1005969 2071142 2170142 1315489 1127890 744388 737222 887577 878115 921127 937547 965350 967310 1069949 1072873 5286321 5468191 40.55 71.7 1
15:13:12 2024-01-25 668406 665957 217641 214428 344461 351753 356204 351744 223563 223715 275400 279568 316007 320679 4565715 4919745 6697500 6556099 1100749 1130834 306388 271200 284942 287221 317004 309382 311055 311988 221160 223118 717550 676547 1524627 1488924 465127 464588 682790 684075 849090 832096 882471 880350 925684 947082 906302 995240 2063323 2167088 1313605 1130303 747575 732604 881375 881621 927619 936646 955313 970181 1079169 1078341 5345344 5486948 40.65 71.7 1
15:13:13 2024-01-25 675835 665450 217602 213049 345817 351573 356695 351744 223511 222845 275620 278884 315786 318883 4578986 4859204 6771297 6565117 1077352 1127662 308283 270940 286391 286716 316526 309608 309608 312973 220163 223118 716101 683354 1536162 1473391 467951 466563 680819 687780 854891 825398 877071 889285 931682 939306 898604 1002504 2068198 2153413 1355038 1134783 743522 731531 889109 882223 919821 935287 964586 976107 1071364 1072237 5246784 5473899 40.55 71.7 1
15:13:14 2024-01-25 664392 666212 218105 215800 346343 350019 355811 355528 222977 223158 275510 278719 316007 323107 4573952 4954459 6792365 6556099 1085207 1131225 307102 271200 287572 292532 317999 311602 310149 312937 221506 222457 718791 677514 1546511 1493922 470794 465245 684246 687744 850517 829577 881217 885767 923647 937592 906918 1003073 2068198 2179336 1327041 1127087 748108 736357 880123 879988 927662 939448 955743 967348 1072159 1079104 5316345 5483666 40.55 71.7 1
15:13:15 2024-01-25 675685 666212 217497 215330 345926 351753 357527 351853 223822 222774 276206 278876 316404 317946 4568612 4859204 6766473 6565031 1078536 1127662 308319 270786 285940 286981 316744 309679 309860 312973 220815 223118 716101 682523 1522983 1474436 467546 467224 679855 687744 854248 825398 877071 889285 930044 937592 899882 1001076 2068198 2148412 1343738 1134783 742991 729428 889382 883011 918482 935984 964586 975917 1071364 1069963 5229279 5485291 40.65 71.7 1
15:13:16 2024-01-25 664314 663814 218175 215032 345926 351415 357385 354989 222581 223265 272721 278858 316123 321743 4567838 4964252 6785163 6556099 1086681 1130068 305181 271235 286799 291673 317999 311161 309643 312023 220533 222770 714503 673868 1570542 1493209 470055 464976 681822 686021 848707 830166 881180 885232 924992 937592 903967 1002504 2066729 2183977 1311722 1127087 749785 737653 878873 878739 928978 938633 956425 967348 1072196 1080633 5324350 5480660 40.65 71.7 1
15:13:17 2024-01-25 675835 664789 217532 215334 345438 353888 354814 351997 222925 222639 275864 279420 316369 318571 4566410 4849932 6723751 6556099 1088409 1125264 306887 272030 284906 287160 317004 309346 309643 312937 220780 223746 748226 679092 1543635 1475483 466151 466563 677931 683752 852826 829577 879575 885592 930361 937628 898970 999613 2066729 2150193 1302305 1138019 744626 729391 889387 885467 919821 928606 965109 974376 1075934 1071191 5249529 5471227 40.65 71.7 1
15:13:18 2024-01-25 666166 663778 217602 213350 343497 350656 354033 354880 222685 222952 272721 280329 314940 321700 4570690 4957239 6789669 6542051 1081241 1128463 307817 271235 285815 292532 317075 310721 311782 311412 220163 224340 714651 681400 1538972 1480129 468614 465245 682518 688792 848707 826605 883802 888185 923647 939306 903967 1003787 2071579 2174764 1326788 1122213 744588 733830 884779 879745 922435 939297 962592 967830 1069764 1078958 5307182 5475725 40.65 71.7 1
15:13:19 2024-01-25 667233 663495 216931 214190 345573 350548 356168 352033 222925 222256 275873 278684 315160 322339 4556937 4855891 6723751 6565478 1089861 1128463 305464 272065 285779 286959 319131 311161 311170 314440 220092 223118 700362 673177 1549797 1486208 467215 465904 678892 684561 855497 832707 877071 883055 930117 945745 898604 997840 2058926 2160911 1319365 1144082 748642 731568 885564 885640 923661 936788 962592 975729 1075281 1069853 5267498 5470260 40.55 71.7 1
15:13:20 2024-01-25 668362 664055 217532 218264 344496 351789 354033 354576 223166 222639 272270 280364 315416 319430 4560201 4929871 6780002 6532679 1081168 1128463 307387 271200 286253 288491 317039 310282 311091 312023 220815 223432 734804 682097 1529507 1484702 467951 463932 681822 689535 848105 825398 883136 883985 923647 937979 903843 1001648 2071644 2176307 1307955 1122213 744388 737041 886369 881129 922398 939261 960841 968460 1069042 1076042 5295726 5474141 40.65 71.7 1
15:13:21 2024-01-25 666960 665957 216961 218142 344496 351078 355383 351997 223304 222952 272651 280337 314940 321052 4560201 4890569 6714183 6565201 1092868 1128463 306174 271235 286088 292650 316013 309643 309139 311484 221160 222770 715933 674619 1518311 1484702 469452 466563 681822 685534 850517 830166 878605 882393 928384 944374 901296 993787 2058926 2159380 1311722 1140838 751545 731780 882629 885320 927031 932816 960939 977123 1076691 1072836 5257801 5474179 40.55 71.7 1
15:13:22 2024-01-25 673612 665218 218550 217769 343037 351898 354352 354024 223430 223265 272686 278828 315451 318833 4561325 4898265 6801332 6537342 1078928 1128463 306423 271235 286043 292532 319162 310282 310913 313449 220092 223118 731373 679453 1529708 1484702 467951 462551 678892 685241 850848 826605 878605 888022 927727 939458 901259 1001611 2071142 2176345 1315489 1124930 743522 735734 885775 878702 922324 941255 963733 966622 1068432 1074194 5276614 5458335 40.65 71.7 1
15:13:23 2024-01-25 665497 663996 217264 218213 343497 351235 355348 351961 223269 222952 278190 279673 315416 320371 4561325 4911537 6710401 6546721 1100039 1127884 306423 271805 284471 287360 317039 310282 311020 312023 220815 223083 728040 673657 1538376 1484702 465163 464260 682790 682620 848707 831471 881217 880212 924992 947082 904004 998714 2067237 2168621 1313605 1131915 748646 733532 883257 885009 927031 933968 955350 970181 1079169 1078341 5335129 5477569 40.65 71.7 1
15:13:24 2024-01-25 675353 664971 216961 217958 343046 351898 354352 351961 222650 222639 272721 278496 316148 318383 4560315 4840659 6733375 6546721 1088232 1127662 306458 272030 284706 292677 316526 309382 309608 312717 220815 223746 738336 680059 1526225 1475566 465163 465904 678412 683752 852863 829577 878948 885504 929700 944565 897434 1000256 2066261 2154758 1302305 1137982 745117 731817 889470 884299 919821 934028 966449 974376 1072956 1069010 5256203 5466344 40.65 71.7 1
15:13:25 2024-01-25 666281 663741 217637 218178 344496 350728 354317 354524 223080 222639 272721 280434 314501 320753 4561325 4955021 6780002 6528021 1080469 1126252 307137 271200 285815 292604 317039 309807 311055 311667 220163 223989 742952 681400 1519277 1484702 467951 463568 681551 687780 848105 825398 885875 890438 926364 939233 901507 1003898 2070679 2173250 1296958 1122563 743530 735839 885292 881240 922435 942141 963047 968057 1068857 1074426 5291869 5458525 40.65 71.7 1
15:13:27 2024-01-25 666013 662981 216288 213379 343497 350199 355134 352033 223614 221909 273261 279477 314466 321280 4558459 4885393 6724050 6565478 1092980 1128191 305499 271235 285833 292641 315096 310978 310540 311769 221351 222770 721900 675100 1529507 1488924 467951 467224 682790 686021 852257 833636 879388 883788 927617 944228 902148 997401 2061354 2157868 1313605 1138395 749931 730778 881375 885467 925058 929693 958475 973798 1076111 1072873 5254350 5473663 40.65 71.7 1
15:13:28 2024-01-25 673340 662014 217641 213528 343037 351825 354317 354024 221896 222952 272721 277134 315920 319320 4561325 4899864 6807978 6560796 1072793 1125264 306423 270821 287167 291411 316526 309572 308239 312973 220163 223118 714107 679453 1547375 1475903 470496 466381 679338 690428 855975 825624 876922 890642 931645 936473 899994 1007032 2066729 2164015 1313605 1133133 745449 733716 885738 881240 919821 935323 963733 970218 1065370 1069963 5213032 5464291 40.65 71.7 1
15:13:29 2024-01-25 664387 662046 217298 214214 344987 350199 355954 354024 222238 222796 278227 278012 314940 322302 4553676 4943029 6752940 6542051 1086718 1128810 304542 271200 286790 291227 317039 310721 309643 312023 220127 222770 716101 673177 1549081 1497156 470458 464617 680819 686021 848671 830129 883347 886308 925085 937592 902612 1004086 2067200 2180882 1327041 1127087 749785 735964 878873 878739 927662 937452 954381 968763 1076111 1076056 5337830 5468191 40.65 71.7 1
15:13:30 2024-01-25 674872 664032 216961 218071 344987 351898 354317 351961 222650 222292 272721 278012 315416 315266 4551960 4849932 6723788 6546144 1078853 1128463 308068 270373 285018 291889 316266 312263 309174 312095 220815 223118 716101 683354 1541825 1474617 468114 466563 679855 689446 855366 827976 876922 888022 928730 937592 896774 1000964 2065261 2145250 1432933 1135149 742274 731568 884964 880547 921127 935323 964586 973718 1069190 1071478 5220482 5462433 40.65 71.7 1
15:13:31 2024-01-25 664387 662014 217637 218075 344987 350499 355954 354524 222238 222952 272686 278400 318373 322339 4558459 4943029 6742700 6536657 1094521 1127086 304577 272638 284942 291709 318481 310282 310113 312687 220913 223011 716101 671940 1566893 1492865 467781 465278 682753 684487 848707 829672 882508 882963 926364 946413 903967 998189 2065261 2179336 1315560 1128694 750245 735396 880671 880414 927031 936646 954381 970181 1077639 1076056 5333348 5473663 40.65 71.7 1
15:13:32 2024-01-25 673910 663996 217264 218106 343046 351898 354352 351997 222616 222448 272721 278012 315486 318121 4558646 4840659 6724050 6555613 1083561 1125264 307422 271200 284946 288793 318978 312142 311611 312467 220057 223083 716101 682376 1519713 1474617 467781 467224 679855 685762 852257 827191 877710 885504 930361 937628 898364 1000256 2062329 2147124 1323022 1135591 742991 729514 888207 883019 919821 933931 965109 973024 1070642 1066702 5242479 5465860 40.65 71.7 1
15:13:33 2024-01-25 664392 662060 216965 218075 343497 350199 352231 354024 222581 222639 272686 279743 314466 321009 4553676 4950202 6770677 6536657 1083661 1125264 308588 273036 286880 287873 319430 310172 309033 311952 220709 221875 720221 676772 1547005 1491916 470055 464588 682518 686435 848707 827778 880554 885504 921624 942634 905019 1002504 2065261 2173131 1307955 1125484 746511 733835 879850 878115 924928 938633 955350 966201 1069949 1078341 5305132 5464291 40.65 71.7 1
15:13:34 2024-01-25 666096 663527 216775 213379 343046 350445 355419 351997 222581 222639 273715 277134 314975 321280 4570535 4839586 6714724 6546721 1091134 1128535 306816 271854 284835 288626 316934 310831 310864 313526 219797 223083 705527 673177 1522792 1480165 466554 465026 677931 684075 854891 829982 877082 882922 930081 943041 897328 995277 2057463 2158052 1296655 1140023 746511 729555 885056 883046 921780 933931 958866 973761 1074587 1073144 5254350 5474179 40.65 71.7 1
15:13:35 2024-01-25 673340 663741 217637 213818 344987 351862 353255 352033 222581 222639 274137 278971 315451 318383 4560315 4929878 6770677 6546296 1084753 1128390 307246 270870 286240 288563 319430 310136 310442 310646 221160 223083 714503 679453 1528724 1490875 468983 465245 682790 687780 848032 827191 883802 888022 923838 937556 905019 1003073 2068198 2170142 1338088 1122287 745519 734793 881804 878739 922435 937970 960269 964488 1066520 1076056 5301344 5464291 40.65 71.7 1
15:13:36 2024-01-25 664525 664005 216288 218142 343497 350445 354352 352033 223338 221945 272686 278858 314501 320825 4551960 4889155 6725411 6564832 1093723 1128390 306888 271664 285681 288422 316048 309643 308204 312709 220851 222244 711645 673657 1548634 1482303 467619 467445 680819 684561 853039 830166 877071 880386 929043 945745 898708 997213 2058926 2154808 1330879 1138019 749434 728475 881919 884299 922435 928533 955313 973069 1076111 1072909 5263984 5469760 40.65 71.7 1
15:13:37 2024-01-25 671704 662055 216961 218218 343037 351789 354317 352249 222238 222016 272721 277134 314975 319393 4551960 4896417 6820122 6531864 1075678 1125079 306563 271699 285779 291299 319219 310063 310318 313639 220057 223118 725401 678483 1527317 1483978 467951 462551 677931 685277 851121 826605 876114 887392 927727 940791 899982 1001611 2068198 2170142 1293260 1124684 743395 735835 884936 876247 921127 937547 963047 966622 1066918 1071054 5276915 5460394 40.65 71.7 1
15:13:38 2024-01-25 666952 664028 217298 214127 343222 351235 355134 350935 222272 222952 278154 278012 314720 320108 4565158 4905181 6696855 6546505 1091344 1125264 305499 272999 285717 288793 315571 311161 309860 311078 221160 222855 711645 675100 1542444 1484702 466782 466563 682790 685534 848707 830166 879575 883788 925721 944374 901296 992338 2060374 2154795 1311722 1133170 746586 727260 879498 884839 925058 928533 954381 975678 1076111 1072909 5257801 5452613 40.65 71.7 1
15:13:39 2024-01-25 669692 662051 216624 218209 343042 350728 354317 354024 222238 221598 272721 277134 314975 319393 4537116 4895196 6796208 6537288 1072793 1125264 306455 271165 285744 287292 318445 310282 308204 313270 219903 223083 722155 677514 1526587 1484702 469316 463532 676936 686509 851121 828681 878948 888115 929043 936655 901307 1004501 2068198 2164015 1311722 1131109 744388 735798 885564 878115 919785 939297 963733 969415 1062246 1072237 5239015 5458812 40.65 71.7 1
15:13:40 2024-01-25 667378 662051 217567 214123 344987 350656 354281 350580 222393 222952 273954 278400 315956 320006 4562452 4888023 6706600 6555765 1094474 1125264 305891 270976 284942 286859 317630 309917 308239 311042 220780 222457 720450 673657 1523687 1484702 467215 464917 681785 685261 851121 830166 878948 882260 924937 937664 898635 996128 2058926 2157868 1311722 1136399 748642 728705 880123 884835 925058 930181 956425 975804 1077639 1072079 5254478 5468191 40.65 71.7 1
15:13:41 2024-01-25 672620 658254 216961 214424 343006 351753 353750 351997 221827 223016 275010 279052 315646 319029 4537229 4905664 6799354 6536378 1077877 1125264 305926 271095 284960 287207 318445 310282 308239 312651 219749 223083 722155 678483 1520084 1477995 470458 462515 677931 686509 850517 827778 880830 885504 926377 937979 899882 1004501 2065261 2167088 1291411 1128694 745117 735922 885684 876247 917145 938633 963457 970143 1062998 1072997 5241208 5458525 40.65 71.7 1
15:13:42 2024-01-25 665729 663191 217298 214123 344987 350409 356984 351105 222810 222824 274354 278572 314800 319926 4563582 4903279 6688519 6537342 1096831 1125264 305499 270940 284582 286916 318674 310282 310078 311042 220780 222457 718819 674619 1501777 1480129 466118 463896 682790 682620 847504 832527 881143 879031 923647 947320 903930 993750 2058926 2162481 1311722 1128694 746511 731622 880123 880418 925058 933895 954634 969453 1077639 1075750 5327747 5468191 40.65 71.7 1
15:13:43 2024-01-25 674834 664935 216926 215294 344806 351501 355327 351816 223132 221767 275083 277873 317852 317715 4558459 4855751 6752026 6546721 1081241 1125264 307352 270751 284871 292604 315792 310721 308204 311988 219845 222457 714651 679453 1513129 1470432 466151 467616 678892 685204 851758 825398 875786 885232 929043 939306 898604 998152 2063323 2142524 1306202 1134783 742461 729159 887493 881561 917114 928642 963733 972987 1069812 1066867 5244857 5442854 40.65 71.7 1
15:13:44 2024-01-25 665506 664055 217241 214951 346452 348928 356012 353952 222410 222426 274694 277808 314291 321280 4551960 4933421 6772166 6536657 1088265 1125264 306025 270751 285815 287207 317004 310891 308239 311733 220092 222457 714651 671703 1544746 1493051 469452 463532 680337 684561 848105 829577 879891 883198 921001 937592 902980 1001076 2061856 2179336 1330879 1127087 748642 734875 878873 878739 927616 936646 954381 965898 1071400 1076019 5307278 5470232 40.65 71.7 1
15:13:45 2024-01-25 675648 665739 216822 214872 344951 351681 356751 351213 223097 222079 275303 277942 314905 315338 4547549 4840659 6743316 6537342 1080086 1125264 307352 270786 284768 291709 316013 310941 308239 311988 220127 223083 714651 679453 1534805 1470432 465127 466563 680795 684720 851722 826568 877071 885504 930090 937556 899243 998152 2061856 2142561 1300655 1134783 741402 728705 888750 881561 915811 928606 963733 971850 1069848 1066903 5248220 5470949 40.65 71.7 1
15:13:46 2024-01-25 663773 662582 217159 214815 342902 349455 357021 354024 222358 222448 274913 277749 315956 321662 4551960 4940698 6740609 6527963 1084433 1125563 304542 271235 286454 287297 317004 310282 309174 311988 220092 222457 707311 671940 1560687 1493922 469316 463896 680337 684561 848105 829577 880554 883064 921001 937592 902139 1002504 2061856 2179336 1306072 1125484 748642 735798 878249 878115 926312 936788 953701 967310 1075312 1075976 5320635 5442741 40.65 71.8 1
15:13:47 2024-01-25 675278 663782 216822 214721 344878 351186 355007 351961 223235 221909 275010 277977 314431 317498 4547464 4855751 6742700 6536531 1071842 1123631 306852 269550 286253 288160 315754 311161 308169 311988 220092 222770 714651 681400 1529441 1473469 469452 466563 678412 687780 852965 823573 874503 888286 930361 938642 897328 1002504 2065261 2148670 1423152 1133170 742461 731100 885684 880703 919821 933931 965109 971926 1070573 1072922 5222047 5461795 40.55 71.8 1
15:13:48 2024-01-25 664207 663664 217229 214424 343046 350409 358034 353807 222170 222568 278548 277862 315192 321625 4549080 4924271 6724537 6527963 1086718 1125264 306025 270786 285779 287207 317039 309771 309139 311769 220616 222457 714651 670021 1519702 1496277 468983 463264 680337 684561 847504 830166 880517 881635 922994 937664 902297 1001076 2062255 2179299 1317446 1128694 749710 735130 878873 879363 926239 938117 954567 971888 1077528 1079247 5333731 5468191 40.65 71.7 1
15:13:49 2024-01-25 675353 662990 216891 214996 342938 351717 354757 350899 222581 221909 275083 278190 314431 317861 4537342 4849932 6742975 6527963 1078536 1123595 307352 270751 284139 292532 315571 310671 308204 311514 220127 222770 717550 679453 1546967 1471477 466151 466563 678892 683752 852220 824740 877071 885504 929043 939306 898970 998189 2058926 2142561 1300655 1133976 741402 727514 885564 883048 920379 935388 965760 972837 1068321 1071266 5200361 5458638 40.65 71.7 1
15:13:50 2024-01-25 664392 665476 217567 214273 343042 349671 355918 351853 221862 222604 274488 277953 314466 319029 4545836 4896268 6715185 6532091 1094521 1124429 304577 271200 283774 291673 316969 309297 309608 311042 220127 222457 725098 670747 1540767 1488924 465679 462515 682034 682136 846303 830166 880554 878776 920965 945745 903732 993787 2057463 2167088 1311722 1128694 747575 732821 881064 881129 925058 935462 956388 970798 1077577 1072960 5265622 5461516 40.65 71.7 1
15:13:51 2024-01-25 669932 658191 216745 214998 343010 351078 353998 354024 221827 221909 272651 276679 314501 319320 4549230 4896455 6787762 6518584 1072793 1125526 305499 270373 284906 287095 317964 310282 307703 312717 219442 222770 722155 677514 1523118 1482597 469352 463204 676936 685534 850517 826605 878322 885596 926377 936655 899243 1006007 2065261 2165551 1313605 1130604 745117 735992 885564 876100 918418 938203 960804 969152 1065775 1072476 5260738 5442817 40.65 71.7 1
15:13:52 2024-01-25 664392 664323 216752 214273 343462 349635 354033 350616 222581 221909 273531 278604 313554 319393 4542594 4895596 6696073 6555613 1091419 1125264 306744 270976 284924 291709 315061 311161 307918 311514 220163 222145 719000 672054 1539328 1480129 466518 465245 677931 682620 853002 830166 874466 879690 929043 945745 897966 994495 2053045 2157748 1304189 1143636 748707 732858 883257 881923 922324 932816 959845 972987 1071400 1069693 5244857 5460780 40.65 71.7 1
15:13:53 2024-01-25 669619 662014 216891 213827 345465 350427 355007 351997 222204 221945 273954 278897 315956 318833 4549080 4919356 6766473 6527963 1078967 1125264 307102 270786 284977 287207 316269 310282 310078 309630 221125 222770 720684 679453 1537360 1480129 467951 464976 681822 686770 845104 824157 882471 887119 919664 937979 903620 1006113 2073143 2167088 1308051 1121763 745117 733312 881337 878628 922361 936646 958146 966538 1069812 1074390 5286321 5458638 40.55 71.8 1
15:13:54 2024-01-25 664120 662046 215917 213379 343046 349107 354317 351997 222238 221218 272721 277555 313519 321280 4542594 4837384 6710401 6527302 1084960 1123631 307032 271200 284036 291299 315571 309954 308204 311667 219065 223118 719213 673657 1567336 1478716 466450 464588 674950 682620 852362 827814 874503 883161 930361 943897 898251 997288 2059887 2151618 1309769 1136770 745650 730778 885684 882315 918344 930181 962592 974376 1069663 1066867 5239293 5451300 40.65 71.8 1
15:13:55 2024-01-25 664392 658263 216926 214437 344982 348546 355615 352033 221896 221909 274525 277134 313519 321280 4537380 4935636 6743017 6527963 1080541 1125264 306168 270150 286441 287090 317933 309807 308204 311514 220057 221834 711539 673868 1529228 1492863 470055 463896 682733 686021 848707 827191 880830 886308 926090 939124 903783 1000926 2061354 2179162 1296958 1125770 748108 735313 879498 876247 927616 937970 954381 964488 1069949 1079063 5284573 5454919 40.65 71.7 1
15:13:56 2024-01-25 672867 662023 216740 214479 343010 351862 355509 350333 222204 221909 274064 277749 314940 315554 4536464 4832561 6705399 6527963 1083561 1122255 307068 270976 283170 291709 315096 310282 308169 311514 219749 223118 736798 676547 1567518 1472523 466118 465245 675979 684075 851121 829155 877710 885677 928932 941967 892963 1000407 2061354 2148562 1319365 1136399 742461 727505 888082 882227 915773 930902 963733 974710 1069812 1065945 5209903 5449433 40.65 71.7 1
15:13:57 2024-01-25 662510 657997 216926 214118 343042 348546 354317 351997 221951 221980 274137 277225 313992 321280 4537705 4924271 6733375 6523307 1083558 1125264 304734 270751 285779 286803 317703 309333 308239 311514 220092 222457 714651 671940 1537711 1495213 469316 462551 680306 685349 848486 830337 882087 883788 925085 943970 904375 1000176 2061856 2176212 1300422 1128989 749264 733830 876381 878739 927653 936646 953022 964488 1069848 1075714 5290004 5458812 40.55 71.8 1
15:13:58 2024-01-25 673340 662990 216253 214123 343046 351560 354757 350899 222393 221563 278154 277169 315956 315591 4530823 4847696 6738511 6537342 1077763 1123668 306458 270373 284139 292532 315843 310026 308204 311042 219749 222770 713201 679453 1508794 1469388 467447 467543 680790 687412 852937 825624 875637 885112 928896 939233 898604 998189 2062292 2146921 1304353 1133939 741402 729122 888082 880368 914478 928642 963733 972987 1069812 1066903 5227946 5440054 40.55 71.7 1
15:13:59 2024-01-25 664392 658259 216589 214278 344978 348546 353255 352033 221896 221945 274137 277169 313484 321280 4537342 4924271 6752026 6523307 1085207 1125264 304577 270185 285699 286803 316083 309807 310291 311042 219938 221523 708654 674834 1526661 1497416 470458 463059 682269 686021 847808 827630 880755 885047 920965 937556 903658 1000363 2061856 2173222 1300655 1124684 748174 733968 876344 876247 926349 935984 954381 964451 1069949 1075859 5276915 5449583 40.55 71.8 1
15:14:01 2024-01-25 673344 662023 216589 214118 343010 351825 353255 350369 222204 221909 274064 277338 314940 317086 4533229 4831387 6705399 6527302 1075678 1122002 307102 269550 284244 291303 315843 310282 308204 311514 219881 222627 725098 681400 1544424 1472523 466675 466563 679511 687975 852937 825624 875786 885504 929043 939458 894415 1001076 2058926 2148449 1425108 1131559 741402 729428 884037 878739 918482 928606 963733 971888 1065333 1069963 5192265 5435004 40.65 71.8 1
15:14:02 2024-01-25 663450 658250 216926 214278 343037 349635 354317 351997 221213 221945 273854 277173 313554 320298 4533229 4905514 6688067 6513935 1091443 1125264 305809 271011 283205 287207 317004 308788 310877 311265 219881 222279 714651 670021 1547727 1491517 466782 462333 681302 681951 846303 830166 879891 879877 922462 943005 901296 996420 2059353 2167088 1302305 1127087 746511 731137 878873 877874 922435 932670 954381 968763 1078403 1072115 5305132 5449433 40.65 71.8 1
15:14:03 2024-01-25 670044 658223 216253 218075 343010 350163 355007 354024 221896 221218 272495 277134 313554 319131 4536121 4867083 6780002 6527963 1068944 1123631 304577 270338 286203 286195 318528 310027 309816 312961 219797 222926 723626 677744 1598558 1482835 469169 464588 676457 688391 850517 825587 877071 888115 926413 935725 898715 1001611 2060828 2160948 1285865 1128694 743859 732677 884936 876247 917145 935323 960953 970181 1063537 1069206 5203640 5442930 40.55 71.8 1
15:14:04 2024-01-25 665766 658254 216961 214127 342677 349635 354033 350616 221213 222639 273531 277173 313519 318383 4539701 4874138 6668097 6527415 1091344 1123926 306491 273036 284728 288554 315446 310099 309250 309993 220890 222386 712002 674834 1524396 1484702 466118 465245 681822 685386 848707 827778 877071 880386 927904 943041 898671 993139 2056001 2151754 1309839 1131522 746511 728189 876381 882260 922435 929524 953160 972987 1073029 1069774 5244951 5451029 40.65 71.8 1
15:14:05 2024-01-25 671992 658218 216926 214127 342214 350728 355007 351429 221179 222639 273531 275492 314501 317412 4537342 4887021 6762764 6503538 1075603 1127204 306852 271095 284799 287688 318528 308883 309971 310900 219797 223083 723908 679453 1528040 1482597 468782 463896 678892 685726 845435 822991 882012 885596 921001 936655 898438 1001076 2065261 2167198 1317372 1119368 741402 732641 881804 876247 921127 937307 959548 966538 1063824 1069806 5267510 5435042 40.65 71.8 1
15:14:06 2024-01-25 663450 661797 216214 213818 343042 348301 355007 351713 222238 220528 274064 278435 313266 319773 4526769 4839223 6705399 6546248 1089968 1124000 305917 270646 284536 287099 317630 309370 308506 312023 219372 221834 716101 670021 1537146 1484813 465822 464260 676972 682074 852937 829577 871944 877787 929043 937700 894747 994782 2047187 2150230 1300422 1139137 746511 728324 881561 879653 921127 928533 954634 971926 1072956 1069963 5226154 5442576 40.55 71.8 1
15:14:07 2024-01-25 671992 658254 216961 213823 343010 350728 354506 351465 221247 222483 273430 276941 314466 315554 4536464 4902081 6736537 6513660 1078536 1125887 306888 270734 284893 286862 315061 309297 308204 309595 220198 222244 707356 678968 1526251 1484702 467951 464442 682790 685762 843908 824193 881217 885504 919849 937979 903967 1001611 2065261 2164015 1308051 1120656 743924 731856 878873 876247 922435 934690 954381 963803 1068432 1076019 5261680 5443043 40.55 71.8 1
15:14:08 2024-01-25 670711 658259 216253 213827 341973 351258 353255 349877 221862 221218 274100 276714 314501 315158 4533229 4818688 6716365 6517013 1078422 1122403 308624 270338 283170 291263 314837 309115 310254 310829 219407 222457 713201 678483 1519043 1473569 465786 465245 676972 684561 848707 825398 874503 882996 926413 937556 894784 995277 2056001 2139612 1315489 1133976 740873 728705 885564 879803 915161 930181 962361 970218 1068432 1065360 5196783 5441664 40.55 71.8 1
15:14:09 2024-01-25 661535 658191 216589 213673 343006 349934 354317 351997 221213 221909 273870 277134 315956 319357 4524316 4905143 6678098 6518207 1094468 1121966 304577 270941 282702 287432 318492 306473 309104 310100 219784 222457 717550 673868 1531042 1482597 465455 463568 680856 682136 846303 830166 878642 879067 921001 943041 899697 993139 2053082 2154759 1309839 1128694 745449 728558 876381 880313 922435 928533 954381 967348 1076111 1072922 5279318 5435042 40.55 71.8 1
15:14:10 2024-01-25 668438 658182 215789 217607 343010 349671 354506 352033 221247 220528 278190 275526 313519 318644 4531499 4879481 6786402 6499343 1071562 1122039 304612 272650 284862 286803 317039 308352 307738 310686 219196 222770 719213 677030 1517548 1480496 466554 459877 676972 684561 848105 823923 877071 884876 923684 936655 898625 1004123 2058926 2159417 1307955 1124684 741402 733716 883055 873691 915811 936646 960269 964488 1059207 1069963 5248421 5433909 40.65 71.8 1
15:14:11 2024-01-25 664392 662051 216589 213228 343001 348581 354006 349841 221896 221253 273145 278016 313013 318803 4537991 4867197 6706144 6537288 1091341 1121929 306888 269550 284001 287292 315627 309844 309306 309812 220092 221834 709679 672903 1520809 1484702 465785 465245 680337 682620 848707 828952 877034 879136 925647 937556 899994 991724 2054031 2151446 1306072 1133976 746511 726641 877043 882223 922435 928867 954381 972987 1072648 1069963 5227946 5438890 40.65 71.8 1
15:14:12 2024-01-25 673915 658150 217264 213818 341901 350656 354006 350863 221145 222412 272854 278643 315956 315302 4537418 4903249 6729091 6480566 1074142 1122002 305464 270626 284328 286365 315843 306581 308239 310242 219407 222457 723908 679453 1535514 1479766 466945 463204 678892 686509 843798 822696 879618 885504 921154 935260 898635 1000143 2064792 2164015 1325122 1119368 742991 729487 880748 876247 918254 935251 955313 963635 1062209 1071478 5267510 5430676 40.65 71.8 1
15:14:13 2024-01-25 662473 661756 214949 213818 343046 347461 354506 350575 224251 220211 273699 277692 314845 319211 4527990 4853703 6698035 6518584 1083283 1122255 305129 270338 283567 286888 315843 308388 306309 311988 218724 222145 719000 670021 1528547 1479678 466450 463896 675486 681615 853002 828952 870632 880025 929043 937592 891992 993848 2049653 2148648 1292183 1138019 745449 728705 881804 880276 919513 930181 955350 970181 1069949 1068450 5218527 5440054 40.65 71.8 1
15:14:14 2024-01-25 668362 658182 216253 213228 344769 350122 351690 351636 221759 221577 272578 277838 315619 317411 4527985 4921989 6752593 6508775 1077395 1123631 306744 274992 284906 286365 315096 309078 307452 310936 220127 221515 720450 676547 1514118 1484813 467951 462515 681031 686021 843834 824157 879229 882922 920501 937979 903930 1000363 2054386 2164015 1349388 1122250 744626 732604 876344 875589 922435 935287 955743 966634 1068432 1074426 5267510 5440054 40.65 71.8 1
15:14:15 2024-01-25 670642 664323 216722 214375 342167 351465 354648 349134 222067 221386 273385 276961 316136 315302 4517784 4825816 6714831 6518584 1073791 1119485 306174 269550 283567 287292 315843 309552 307273 310570 219407 221834 723626 679453 1521988 1466263 466118 465245 677931 685534 850517 824451 873185 884336 927690 937979 897439 998152 2057463 2137910 1300655 1131485 740345 728189 884936 878739 913215 931562 963047 970181 1066881 1067380 5185460 5436233 40.65 71.8 1
15:14:16 2024-01-25 662685 662367 217055 213571 342830 349455 356012 350683 221042 221697 272963 276961 313450 318121 4528518 4877528 6677777 6489908 1094543 1124429 305670 270751 282667 287005 316709 306581 308204 309847 219407 221834 723626 670270 1531142 1480092 465124 462515 680337 680612 843834 830166 879575 878776 921808 944529 901259 993139 2054031 2156337 1307955 1127087 745449 728705 876344 879988 922435 928533 953701 964451 1075312 1071811 5305132 5455206 40.65 71.8 1
15:14:17 2024-01-25 668441 661502 215964 214419 342516 351529 354648 351816 221076 220493 273531 275389 313450 317340 4530323 4859890 6766473 6481093 1071077 1118753 307032 270554 283603 286400 316048 306545 307237 310788 218689 222507 739875 677514 1524031 1479678 466518 459769 676972 684561 846303 823281 877071 885677 920965 935296 897966 1001076 2060261 2160948 1306072 1119368 740873 733679 881375 873691 916945 935948 959548 967679 1062998 1069206 5260781 5433497 40.65 71.8 1
15:14:18 2024-01-25 661820 661971 215779 213711 342861 349847 354757 349805 221827 220493 272391 278320 315067 319809 4511340 4832297 6691710 6509206 1082013 1121171 305129 269550 283134 286803 315591 308788 309597 311514 218009 222301 717926 671740 1522791 1477916 465455 463896 673570 681615 851121 825550 871907 879690 929043 939306 888544 994318 2052570 2142561 1287239 1133170 742461 728705 883055 878994 915811 930181 959548 970181 1069949 1065191 5222047 5427056 40.65 71.8 1
15:14:19 2024-01-25 666306 661971 216636 213823 343010 347496 351979 351393 221691 220528 273145 277942 312507 318383 4533229 4924111 6733375 6503189 1078967 1123631 306025 274920 284928 286128 315096 308388 307237 310100 219407 221488 714358 672054 1529136 1493922 467583 459841 678892 682620 843871 827778 879575 880025 921808 937592 898671 996694 2055493 2171679 1321284 1127087 746586 732641 876344 876945 925058 928606 950199 968171 1075971 1074862 5318706 5433497 40.65 71.8 1
15:14:20 2024-01-25 669456 658146 216218 214127 343010 350139 351690 350863 221827 220150 273761 277246 315667 318201 4527092 4868292 6752314 6518504 1072135 1118753 306672 269293 285847 285530 315843 309771 308542 311042 219372 222145 722155 675582 1590022 1479678 469316 463532 674950 685689 848707 823281 875823 888022 925684 928651 894784 1003973 2061856 2156337 1311722 1128694 742461 733863 884309 874968 916292 936788 962592 967891 1065258 1069853 5261150 5430676 40.65 71.8 1
15:14:21 2024-01-25 662510 658191 214915 214321 343001 347461 354757 350333 221213 220282 274424 275496 312507 319357 4517720 4811450 6686943 6499229 1080469 1122002 306025 270338 283099 286803 316253 308388 309816 311042 218536 222457 735665 673657 1526232 1475811 466118 464588 675006 681652 851121 825476 871944 880313 929043 939306 892065 992102 2053082 2139428 1315527 1134783 742461 727672 883170 882420 915402 931565 961217 972114 1068284 1066812 5196988 5426802 40.55 71.8 1
15:14:22 2024-01-25 662443 661861 216218 213518 342733 348301 355258 351285 221076 221528 272952 276679 313013 319320 4523864 4886756 6696481 6489224 1088303 1121171 305594 270338 282702 286164 315792 306545 307953 309847 219407 221834 713201 668203 1538241 1477995 465124 462515 680337 680612 845068 830166 879575 876284 919627 944374 898671 991724 2049653 2151754 1307955 1127087 744388 728521 878957 881811 922398 930108 951478 971269 1076045 1071857 5239293 5439040 40.55 71.8 1
15:14:23 2024-01-25 669124 659631 216184 214123 341614 350283 354006 351961 220804 220564 273724 275389 314923 315554 4523864 4874214 6733889 6481070 1071842 1118717 304577 270360 283567 286400 315843 306077 308204 310064 219065 222301 741414 678483 1539777 1479678 466518 462676 677931 685534 843834 822696 879575 885504 919849 933940 899882 1001076 2062329 2160948 1308051 1120384 741506 731840 881337 876137 920379 935462 958475 966074 1066881 1072079 5274283 5432298 40.65 71.8 1
15:14:24 2024-01-25 666745 659448 216171 213668 340625 349671 355007 349278 221179 220528 273831 275232 313484 315518 4508085 4797668 6701055 6509206 1071805 1121171 305464 270734 283170 286803 315843 309078 309160 309847 218759 221834 722155 679453 1510576 1468564 465163 465245 676972 685534 850517 820946 871944 885504 927727 935993 893258 996457 2056001 2140673 1309839 1132221 741402 730778 883257 878004 918418 934211 960531 966548 1060729 1066940 5222424 5436233 40.65 71.8 1
15:14:25 2024-01-25 666419 658227 216253 213224 343010 347532 354006 348435 221179 221528 272338 276907 312542 317086 4530323 4853089 6668097 6517964 1086755 1118753 304734 269515 283170 286365 315577 309771 308542 309161 219407 221142 717550 670021 1527307 1484813 465127 465245 677931 682136 848707 827778 873185 878776 923684 943652 894710 993663 2051457 2148449 1302305 1137982 745650 730778 880711 879951 921034 929524 955743 968725 1071336 1066577 5200552 5430676 40.65 71.8 1
15:14:26 2024-01-25 664125 658114 215917 213518 343010 348820 352015 351393 221179 220564 272952 275458 311603 319393 4533229 4905514 6714724 6489908 1082118 1121171 304200 269550 283824 285526 315096 306149 306773 309630 218724 221289 722155 670021 1520473 1490856 467215 459805 677931 681615 843871 827778 879575 878859 919849 940124 902297 995828 2053788 2168621 1303822 1127378 747787 731817 878836 876247 921127 928570 951761 967981 1074514 1073144 5260699 5426929 40.55 71.8 1
15:14:27 2024-01-25 667217 657894 215917 217848 341928 348581 352015 351961 221145 220564 273276 275006 313930 315554 4523864 4866119 6764355 6480604 1070946 1121081 306025 274956 283170 285561 316048 306473 306309 310788 218349 221834 717742 675582 1515537 1475570 465163 459769 674950 682620 846303 822372 877071 885047 924974 936797 898382 1000964 2061354 2167195 1289562 1119584 740345 731737 880123 873728 918344 934653 955313 962948 1060743 1071190 5258104 5422933 40.55 71.8 1
15:14:28 2024-01-25 662157 658146 214880 213827 343010 346938 354006 349242 221179 219807 273145 275492 311637 318019 4520944 4804529 6677604 6499343 1081241 1117925 303594 269550 283134 286651 315277 308352 307023 311042 218009 221834 726894 671262 1532171 1475483 465455 463896 673570 680649 850517 826762 872596 881203 929700 940050 893147 995978 2052029 2140823 1291006 1133133 740345 727156 885107 879803 913215 928867 960953 969039 1068432 1061977 5209108 5421297 40.65 71.8 1
15:14:29 2024-01-25 662294 659631 215917 213518 343010 349291 354506 351677 220838 220528 272338 275458 312507 319320 4508065 4877633 6669922 6475940 1090602 1118753 306025 274884 281473 287005 315843 306149 307703 308226 218724 221289 713201 673177 1512102 1484947 464793 459841 678892 680618 844271 830337 876847 876908 919739 943970 902446 991574 2056290 2151754 1284016 1125484 745117 728669 876344 878115 921127 931562 951665 968036 1072956 1069963 5239293 5422933 40.65 71.8 1
15:14:30 2024-01-25 665729 659631 214949 213823 340905 347532 352015 351429 220804 220339 273299 275006 312507 315518 4498414 4859951 6723751 6481070 1075212 1118753 306456 274956 283445 286400 315663 306473 309816 310064 218689 222145 731962 677514 1523666 1478818 465822 462639 678335 685386 845472 822731 876997 884101 921697 935471 901804 1002228 2058926 2160948 1317136 1118571 740345 729391 878873 876945 918482 932670 955743 965048 1065370 1071358 5267510 5422933 40.65 71.8 1
15:14:31 2024-01-25 665623 658150 215883 213668 340905 348581 355007 349032 220991 220528 272952 274555 313266 317861 4501622 4794713 6668097 6495191 1075678 1117925 304577 274956 282271 286803 315397 308352 306309 309161 218724 221834 722155 677514 1507325 1471613 466033 464661 677371 685047 849913 825037 874580 883788 926193 938053 891102 995202 2054386 2139428 1317295 1128694 739290 728521 882457 878739 915161 927844 960953 970181 1063824 1066598 5188558 5403940 40.65 71.8 1
15:14:32 2024-01-25 660525 659631 216227 213523 341937 349576 353219 349805 220498 221408 272759 275535 312577 315554 4521350 4861364 6659073 6490560 1091419 1118753 306025 272229 281548 286615 315843 306581 307273 309126 219065 221643 718819 670021 1562470 1483035 465124 459733 679818 679946 844271 828842 879462 876983 921154 937664 898671 993027 2050855 2151754 1282167 1127013 743395 728705 876344 878739 921606 928867 951665 968763 1072992 1069963 5229887 5427526 40.65 71.8 1
15:14:33 2024-01-25 665766 658698 214983 213827 341412 348546 352015 351429 220498 220528 273262 274594 313013 315518 4517417 4856559 6752314 6494811 1069668 1118945 306025 274884 283134 285290 315096 306473 308892 309887 218972 221586 726894 676772 1515373 1481782 466782 459624 676446 684487 846676 823355 875823 882922 921001 935618 897328 997952 2057463 2160821 1313605 1116980 739290 729542 878873 872454 915811 935984 955350 960892 1057637 1066903 5248698 5417430 40.55 71.8 1
15:14:34 2024-01-25 662391 658155 214906 213219 342974 346938 351979 348991 221213 219842 272374 276368 311603 317897 4498526 4835427 6677423 6509206 1084524 1118423 304200 274533 282271 285637 315368 308062 306663 309852 220205 221001 713201 670125 1527331 1478818 466118 462333 673533 679611 848707 826605 870223 878776 926377 937592 887842 991017 2046742 2140495 1307955 1133170 740345 726641 882430 878739 913215 926900 958146 967348 1066918 1063742 5201671 5422933 40.65 71.8 1
15:14:35 2024-01-25 662004 657894 214983 213224 343046 346711 351907 350333 220838 220528 272374 275544 313489 318419 4514498 4896298 6714724 6485819 1077433 1120376 304236 274532 286389 284818 315735 306257 308506 309020 218960 221001 711751 670021 1571886 1492101 468077 463297 677931 682620 843871 825624 877071 879726 919849 936655 898234 995277 2052570 2164000 1300422 1122250 745519 732821 873862 873691 922435 928606 948885 960892 1066918 1069769 5265483 5422933 40.65 71.8 1
15:14:36 2024-01-25 670998 658227 217973 213219 341697 349389 351943 347737 221179 220150 272338 275458 312542 314966 4504946 4812990 6696073 6499827 1068073 1119485 306708 270327 285762 286222 315290 308243 308506 309488 218619 221311 711751 679453 1509738 1469388 466188 464916 676890 683752 848707 820674 869396 885047 926413 928615 893036 995240 2052570 2136394 1349388 1128694 737186 727672 880123 876247 915811 927190 960990 968725 1063824 1063819 5166559 5400050 40.55 71.8 1
15:14:37 2024-01-25 662243 657192 216059 213228 341937 348301 354506 349559 220464 221218 270770 275440 312542 315591 4517417 4878070 6640121 6494058 1091173 1121880 304663 270734 284549 287553 315807 306401 309853 308085 219266 220966 717550 672903 1502762 1475866 465366 462515 678892 678686 843237 829746 878322 875663 919753 937664 898671 991017 2049653 2151754 1307955 1125484 742991 727672 875102 876247 921127 929524 950950 965898 1075349 1068450 5229887 5426802 40.65 71.8 1
15:14:39 2024-01-25 665766 658698 214988 213827 340833 347532 352015 350899 220464 220185 273145 274590 312324 315518 4508065 4839261 6719746 6489224 1072557 1120809 306096 270698 283267 285347 315807 307206 309816 309126 218044 221679 723908 676547 1513617 1475483 465127 459805 676972 685386 842604 820946 877071 882996 919849 928651 897328 998189 2055728 2154808 1313605 1116980 738763 729451 878873 872454 915810 933931 956238 960892 1059956 1068450 5248698 5411918 40.65 71.8 1
15:14:40 2024-01-25 662238 658110 214915 213677 341973 346451 352015 348751 220804 219158 272952 275522 311637 318383 4521132 4802348 6669240 6499477 1078498 1117518 305451 270734 284146 286222 315621 306257 306807 309126 218349 222279 738336 675100 1544522 1470159 464793 463750 673570 682136 847504 822991 871944 877787 922994 936655 889210 993177 2049653 2133367 1298539 1131249 739290 725612 881804 878739 911736 927555 958184 968036 1063537 1062324 5195975 5407773 40.55 71.8 1
15:14:41 2024-01-25 660561 658702 214983 213219 342733 345930 351654 349877 220498 220339 270806 275423 313919 318906 4498451 4906781 6724715 6490009 1081241 1119143 303133 270734 283134 284618 315843 306509 306410 308120 218654 220489 715557 668108 1510159 1488739 466518 459805 676972 680612 842044 825435 877071 876284 918292 937979 898604 993825 2049653 2168604 1319365 1122287 745449 729551 873306 875005 921780 928497 946078 960892 1067403 1069963 5271247 5417430 40.65 71.8 1
15:14:42 2024-01-25 671630 657192 214953 213224 341697 347532 350809 347178 220532 219807 272338 275203 311637 315870 4485536 4839417 6724991 6499343 1066779 1116044 305093 269972 284343 285040 315735 306185 306771 309599 218044 221142 719213 676547 1518047 1475483 469118 463568 673570 685047 848707 819782 871982 884876 925029 928615 889210 998227 2051588 2148795 1306072 1127890 742274 727296 880556 875005 913034 928570 955350 964525 1060729 1063068 5178032 5403940 40.65 71.8 1
15:14:43 2024-01-25 663921 658002 216253 212929 342446 347496 352015 347178 222510 220599 270734 275492 311637 315591 4522039 4853051 6669392 6509291 1084931 1116044 305343 274726 283016 285490 314733 308388 306807 308120 219065 220489 714503 670021 1516325 1480496 465786 465245 677931 681652 849240 825435 873260 876284 921001 936896 896691 988901 2043836 2142561 1283322 1131559 744454 724584 875102 877750 920855 924939 951665 969490 1069190 1066738 5211076 5427507 40.55 71.8 1
15:14:44 2024-01-25 669493 657188 216288 211957 340665 348581 351907 348506 220312 221218 270698 275423 315031 315000 4507973 4886574 6734598 6471355 1075484 1120809 306672 270353 283802 285663 315807 306509 306807 307689 219372 220453 717550 675544 1523700 1481870 467179 459841 680548 684561 841875 823281 879575 880354 917209 933940 905546 997404 2054031 2157868 1353155 1120964 742461 729487 875451 871145 921127 928570 953022 962456 1063788 1069774 5258104 5421020 40.65 71.9 1
15:14:45 2024-01-25 667684 660570 214949 213224 340869 349599 351943 347666 221145 219807 272295 277467 314959 315122 4512098 4794339 6697500 6489870 1063430 1117022 305129 270518 284328 285018 315398 308352 306771 309090 218314 221107 720684 676509 1557192 1475566 467583 463532 673570 685534 848707 819782 870595 884839 922957 928506 891433 999613 2052570 2148648 1306072 1127087 740873 728705 881375 873655 913215 930241 955313 965699 1057687 1063521 5206165 5411918 40.55 71.8 1
15:14:46 2024-01-25 662436 660300 214915 211904 341928 347181 351871 348884 223549 219525 270446 276541 313704 315410 4509120 4832198 6659770 6509197 1078407 1119106 302706 270543 281561 285490 315621 306509 306807 310064 217332 221107 720684 670021 1535191 1475487 465124 462478 673570 678576 851121 824740 869602 876284 925684 937979 893370 991724 2040381 2139428 1310969 1134783 741402 726641 880123 878739 916840 926864 953882 966585 1066881 1063676 5192265 5421297 40.55 71.8 1
15:14:47 2024-01-25 664558 659631 214915 212890 342722 349351 351582 350328 222666 220352 272157 277539 313228 318621 4522229 4900844 6724769 6489910 1078967 1119217 303275 270734 283739 284618 315843 306437 306771 308191 218501 220489 720684 670021 1528254 1491041 466481 459769 677931 680612 841375 824740 877071 878776 919197 936655 898604 993787 2049653 2167088 1296655 1122213 744388 729428 873590 873036 922435 930181 946751 962456 1071400 1069963 5278812 5419372 40.65 71.8 1
15:14:48 2024-01-25 666008 658698 216828 213614 340618 349599 351762 350190 220736 219974 272578 276760 314624 315374 4511565 4848845 6743241 6462049 1068024 1119217 306025 269972 282702 285735 315843 305503 306309 310887 218009 221834 722415 677030 1523666 1475566 466118 459733 674950 682620 843072 820946 876796 882260 920501 928615 896691 997213 2056001 2156337 1309839 1117775 739541 729478 878873 869839 915811 928642 955276 960892 1060729 1065323 5229887 5407773 40.55 71.8 1
15:14:49 2024-01-25 662195 661131 216832 212893 342548 348857 351798 348292 222958 219289 272541 277344 313299 318310 4485499 4822967 6688671 6499456 1078651 1116044 305129 270914 281411 286365 315843 306509 306807 309126 218009 221834 741606 673657 1551665 1470432 464132 463532 673570 680612 848707 822954 871288 879400 924992 936655 889504 994595 2049653 2133367 1294066 1131485 739290 726089 881804 878739 912943 924493 957428 967348 1066125 1065521 5199689 5422861 40.55 71.9 1
15:14:50 2024-01-25 663686 659096 215999 212857 341241 348610 353861 349344 221887 220352 270662 275656 311568 315266 4511565 4839148 6640369 6471318 1084335 1119217 305129 270543 285490 286365 314440 306545 306309 307689 219030 220453 714651 670021 1525841 1479766 465124 464552 679301 681615 843871 824193 874466 878776 920659 939306 897328 987420 2044739 2142561 1304189 1128694 743522 724548 875723 879988 921127 919628 950199 968725 1069949 1066867 5214002 5433497 40.65 71.9 1
15:14:51 2024-01-25 671717 660098 216149 212348 341481 348893 351159 348680 220498 220114 270590 275423 314038 316724 4508348 4877749 6696073 6476278 1072755 1116044 306456 269747 282901 284858 315843 306473 308542 307966 218724 220453 720684 677514 1533977 1480730 466518 462478 678892 684561 841277 820946 878672 880350 915874 928687 898635 997213 2054541 2154808 1291796 1119368 742714 727260 875102 871109 919821 928570 954381 962948 1062246 1072922 5263534 5414632 40.65 71.8 1
15:14:52 2024-01-25 666244 660268 214880 212857 339530 347496 351979 347666 222716 220246 270770 275597 312255 315446 4506549 4780958 6673019 6481070 1072570 1116044 307032 270543 281411 285637 313603 306509 306626 308226 218009 221107 700362 676547 1514345 1465223 464132 463896 675486 682620 848435 820946 869359 879177 922994 928651 891992 994595 2049653 2130208 1291411 1128694 737186 724548 881375 876247 911920 928867 958146 967618 1064869 1065982 5155603 5414632 40.55 71.8 1
15:14:53 2024-01-25 660596 659631 215548 212552 340869 346938 351654 348465 219821 220493 270698 275389 311568 316855 4498526 4843076 6631431 6480679 1085169 1116044 304664 270734 282441 285610 313962 306545 306807 307259 219030 220453 716101 670021 1509109 1479678 465823 464588 678892 681615 845703 824777 874503 878776 919627 939306 897328 988864 2045288 2142561 1304189 1129878 743859 724548 875451 879988 919821 924867 953160 971418 1070573 1066849 5204834 5424065 40.55 71.9 1
15:14:54 2024-01-25 666013 658698 214949 212885 342686 349847 350809 349242 220464 220150 270734 277503 313085 318346 4514498 4908111 6719746 6481070 1077433 1119217 304165 270543 283170 284836 315843 306401 306807 310887 218349 220489 717742 670021 1553179 1489690 466518 459769 674987 680649 841375 824157 876796 878776 919849 936655 894415 996550 2049653 2165551 1294772 1121763 745705 729355 871388 872417 923661 932010 949648 964935 1069912 1071368 5295839 5411918 40.65 71.9 1
15:14:55 2024-01-25 669128 658092 216828 213421 340860 347461 350280 348715 223207 219666 270770 274971 311568 315482 4485648 4830990 6743316 6490448 1063192 1116044 304878 270353 283567 283866 315621 306545 306771 309161 217974 221142 728387 673868 1583869 1475483 467215 459805 673570 684075 847504 820364 871907 883028 920277 928506 891360 999650 2053082 2148648 1307249 1125484 739290 728324 881337 873134 914060 934138 957108 960669 1060241 1069121 5231684 5400033 40.55 71.9 1
15:14:56 2024-01-25 661612 659631 214880 212556 341937 346137 351762 347701 220991 219464 270662 275699 312420 317145 4499210 4824086 6679088 6490448 1078928 1116044 303311 270734 281975 284738 315398 306437 306771 309595 217332 221142 707356 668586 1541511 1475483 463984 459877 673570 678096 848707 825398 870223 876284 925684 938642 889467 988864 2040381 2145696 1307850 1135591 743522 727451 880563 878702 915811 924758 954269 967212 1065258 1060674 5180851 5411918 40.55 71.9 1
15:14:57 2024-01-25 659251 657766 214915 212269 340582 345410 351979 348751 219787 219807 270698 274555 313299 318085 4495852 4867999 6650338 6467075 1086680 1116044 304664 270734 282943 285508 315843 305395 308542 307966 218044 220453 717742 668108 1525240 1479678 463803 459769 677931 676620 841875 826605 876796 875005 918546 937592 894415 990786 2043799 2147124 1304189 1127378 744839 727451 874587 874821 920379 928721 951798 965624 1069812 1066867 5225533 5396421 40.55 71.8 1
15:14:58 2024-01-25 665766 658218 214880 213224 338846 347461 351339 348715 221505 219807 270734 275211 311603 315410 4485536 4853316 6688424 6462425 1072480 1116044 306025 269972 282738 284618 315398 306473 306309 306974 218689 220952 726894 676547 1537243 1475487 465127 459841 677931 684075 840962 819782 877071 881635 917123 928615 899243 996694 2054386 2157748 1304353 1116391 740873 728669 877081 873830 921034 932816 953701 962262 1062246 1072123 5246784 5414632 40.65 71.9 1
15:14:59 2024-01-25 664171 659631 214910 212894 338815 347532 351943 347142 219821 219772 270698 275597 312072 314964 4485499 4780058 6668097 6481070 1071077 1116044 307068 270353 282441 285526 314954 306545 306807 308191 218009 220489 710301 676547 1513568 1464184 463984 463896 674718 682620 847504 820946 869359 879690 922994 933940 889174 995124 2052921 2134749 1296958 1128694 737186 725428 882318 876063 911920 927555 957428 968095 1060513 1063829 5160362 5407782 40.65 71.9 1
15:15:00 2024-01-25 664125 658698 215583 212813 340869 346380 351907 346341 219449 220339 270337 274971 312099 315482 4485499 4845151 6622040 6481070 1083511 1116190 304664 270353 281447 285526 313962 306401 306807 307259 218689 220264 714651 670021 1551964 1475483 464132 463896 678412 680612 843871 822991 871944 876284 919849 939458 896971 992665 2042703 2142346 1302305 1133530 744839 723815 875832 878739 917145 919592 953160 969152 1068432 1062995 5192265 5396239 40.55 71.8 1
15:15:01 2024-01-25 666708 658437 215917 211922 339836 347496 350809 347701 222092 220493 270626 274555 311603 314451 4485536 4868476 6686748 6452933 1072608 1116044 306025 269783 282307 284716 315074 306509 306309 306760 218654 220489 719213 675582 1510639 1475483 466450 459841 676972 684075 841004 819782 877071 881731 918409 932902 898086 998827 2052029 2157821 1335499 1119368 741402 728705 873862 869876 920105 928642 951628 960855 1060706 1072160 5244951 5380769 40.65 71.9 1
15:15:02 2024-01-25 664171 659164 214949 212587 338851 347532 351943 346620 219821 219653 270698 275597 311603 315253 4495988 4773423 6669534 6471691 1064983 1116044 306456 269142 282908 284730 313962 306509 306807 308226 217366 220453 720684 677514 1508998 1466263 466819 463932 674950 684075 847504 818621 871277 885047 925011 932826 892605 998827 2052029 2147036 1306072 1127087 738763 727672 880475 874452 913215 929524 953956 962493 1056749 1062208 5207356 5398410 40.65 71.9 1
15:15:03 2024-01-25 662708 658693 214953 211860 340905 346137 350809 345543 219821 219807 270209 275522 312420 315446 4498976 4831982 6650338 6490448 1082043 1116044 303311 270353 281447 284890 315398 306473 305908 309838 218009 220110 714651 668108 1512954 1475483 465455 462478 673570 678613 849090 827350 871001 876174 926512 939270 893240 991992 2042703 2139489 1321284 1134783 745372 728189 876344 876247 915811 926294 951516 964488 1065370 1062324 5192265 5413568 40.55 71.8 1
15:15:04 2024-01-25 664392 659365 214915 211896 342446 346415 349751 347701 222092 219464 270698 275548 312420 314966 4492043 4889339 6696073 6471691 1072793 1116044 305129 269593 283276 284202 314739 306473 306807 307259 218689 219767 712002 671940 1544647 1480312 466518 459588 680790 683853 845198 823281 876260 881277 917025 935471 897070 995202 2046742 2165551 1297833 1122563 744388 729428 871388 871182 922089 928533 948173 960855 1066918 1073180 5254350 5413568 40.65 71.9 1
15:15:05 2024-01-25 670007 659636 214880 212885 340354 347532 350526 346098 220464 219807 270698 274521 313299 313965 4502187 4809396 6696073 6471318 1063315 1116044 305093 269593 283629 285054 313998 306545 306555 308226 218009 220171 719213 677514 1517069 1473710 468782 463605 675176 684524 848032 818473 871390 885047 926401 930190 889357 998227 2051457 2148648 1304189 1125484 739290 728558 881064 869876 912567 928533 955313 965251 1054657 1063031 5196217 5398686 40.55 71.9 1
15:15:06 2024-01-25 661962 659631 214915 212017 340941 346415 351339 345543 219821 220150 270662 275423 312420 315482 4498976 4811539 6639984 6481070 1082013 1112982 302955 269972 281447 284618 313962 306581 306771 307465 218349 219767 717550 668203 1513924 1478818 466118 462370 673533 680134 846756 825624 871113 876284 923684 938642 891433 992704 2040381 2137910 1323203 1135149 744114 726641 875723 875626 915811 924867 951665 965861 1063861 1064012 5185575 5402540 40.55 71.8 1
15:15:07 2024-01-25 660525 658433 214915 212587 342451 346887 350845 348751 221660 219807 270698 274521 312420 317412 4502187 4881169 6650413 6462312 1088269 1116044 304664 270734 282743 284774 315621 305503 306807 307295 220205 220860 720684 669064 1540184 1479683 464035 461217 677408 679166 842162 826799 875749 873728 917245 939124 898419 988827 2043285 2146921 1302305 1122250 740345 726126 873242 875005 919821 926900 947461 965849 1069949 1063609 5207356 5398785 40.65 71.9 1
15:15:08 2024-01-25 665506 656837 214880 213074 338851 346451 351339 348751 224519 219158 270734 275211 313662 315158 4489603 4831387 6714724 6443566 1066359 1115252 304914 269972 282661 283786 315843 305718 306663 309347 219117 220860 726894 673868 1513562 1476716 466118 459229 675793 681951 843200 820364 871982 881166 920696 928615 893442 998189 2052029 2151754 1284016 1118571 737186 729528 880123 869493 913215 928606 955350 960319 1059225 1063819 5220482 5394561 40.65 71.8 1
15:15:09 2024-01-25 658584 659631 219417 212238 340941 345374 351339 347142 220838 218935 270698 275423 312420 315554 4489445 4825599 6658772 6481195 1078928 1115252 303168 270353 284274 284596 314667 308082 306159 310202 217904 220312 714651 668108 1518959 1477766 465455 462639 672615 678132 848105 826762 869834 876284 925065 937979 893240 989333 2040381 2137910 1309769 1134783 743056 726641 876344 876247 915161 924903 953701 965935 1063824 1060821 5192265 5404202 40.65 71.8 1
15:15:10 2024-01-25 661461 658437 214915 212552 342482 346887 351375 348751 222042 219807 270698 274971 312420 318121 4485536 4886756 6686748 6471691 1080303 1117892 302990 270554 284549 284237 315843 306329 306771 308085 218584 220312 720684 668108 1529264 1488924 466450 459769 674950 681103 842567 825361 876447 876284 918399 937979 898715 993139 2043836 2160948 1278999 1122250 744388 727296 873242 873109 922163 929524 946115 962948 1066789 1069047 5267608 5380769 40.55 71.8 1
15:15:11 2024-01-25 666022 658698 219386 212925 340354 346415 349469 347737 220278 218747 270734 274493 312420 315253 4489581 4824124 6724050 6457516 1063736 1118688 304628 270281 284348 283374 315807 305862 306771 308120 217869 220966 721357 673385 1513924 1475483 466782 461328 673298 681578 843871 820946 875204 879067 919664 928579 889357 998189 2049653 2148832 1302305 1119368 737186 728324 879850 869493 911920 928570 954634 962493 1059225 1062281 5216755 5394837 40.55 71.9 1
15:15:12 2024-01-25 659590 658698 214547 212017 340905 345410 350845 346098 220532 219123 270662 275423 312420 315482 4495768 4818412 6658772 6494058 1081854 1116509 303133 270245 284146 284459 314775 306329 306267 308191 217974 219802 713074 667631 1526574 1478818 465455 462515 673570 677616 847467 825398 870223 876284 923030 937979 890802 991724 2038931 2136394 1296655 1134783 742274 726641 875723 876247 915811 924873 951665 963803 1063824 1060821 5182860 5404202 40.55 71.9 1
15:15:13 2024-01-25 663450 656572 214880 211962 341452 345374 349751 347701 220214 219464 270662 275458 312420 315224 4485536 4887170 6702875 6480478 1075854 1115970 303062 270245 283267 283573 315482 305395 306663 307975 218044 219767 720684 668108 1544372 1487867 466188 459769 676446 678686 840510 822372 875786 876284 917245 935434 897328 991724 2043799 2159417 1317516 1122250 743330 728705 872624 872417 919170 928867 946078 962262 1069190 1069206 5261868 5404202 40.65 71.8 1
15:15:14 2024-01-25 666286 658698 219354 212921 338851 346415 349541 348787 220464 218782 270770 273759 313079 315224 4485536 4840659 6744447 6485273 1063355 1115508 304521 269865 282901 283415 315398 305682 306339 309382 218044 220944 717742 672903 1515922 1476863 467215 459805 672615 682620 845104 820946 871288 881129 919627 927889 891470 998189 2051457 2145664 1306072 1122213 738763 727296 878873 868609 911920 928570 954634 966538 1054657 1060746 5179443 5395071 40.55 71.9 1
15:15:15 2024-01-25 662510 659164 214949 211756 340656 345410 350845 345301 219854 220150 270504 275197 312420 317963 4489365 4840891 6649846 6490014 1085111 1116044 303311 269972 281482 284419 314703 309407 304654 308156 218349 219802 704492 668108 1524087 1476863 465455 463568 673570 678132 846303 824193 870223 876284 922241 936200 892102 991724 2040381 2139612 1274772 1134783 742274 726126 875723 876247 920053 926257 951665 964525 1063861 1054743 5185575 5380806 40.55 71.9 1
15:15:16 2024-01-25 660633 656832 214915 211966 342250 346887 350845 348751 224276 219807 270734 274555 312420 317412 4500099 4892038 6650413 6471691 1088269 1116044 304914 270137 282797 285597 315591 305288 306735 307259 218514 220312 720684 668841 1536168 1475483 463473 459877 676972 676657 841142 825398 875163 873802 919197 940939 893110 987420 2043285 2141042 1304189 1127087 742274 723486 872624 878115 919821 919628 947461 966660 1068432 1066903 5197957 5408058 40.55 71.8 1
15:15:18 2024-01-25 669218 656837 214949 212556 338815 347461 350845 347666 224240 220564 270734 273759 311603 314487 4503120 4863712 6702913 6471691 1074322 1119485 304413 269142 283099 283750 315398 305754 306771 306795 218724 219227 710215 671940 1542194 1482597 466188 459769 678622 682620 841875 820946 875786 878776 916523 928651 898308 996128 2046742 2157851 1282167 1118571 741402 728705 871829 870729 919133 930181 946078 959596 1066918 1066903 5267510 5407782 40.55 71.9 1
15:15:19 2024-01-25 668178 658698 214880 212612 340354 346938 349224 346620 220464 219088 270662 276653 312829 315194 4499688 4826415 6724537 6477423 1066592 1116007 304664 269972 282271 283609 315843 305144 306771 308900 217332 220489 731773 673385 1521840 1473391 466118 460710 673093 680649 843834 820946 871907 879067 921154 928579 892102 1000998 2049653 2148648 1304189 1119368 736911 728324 878873 869493 911920 928570 953919 960892 1054212 1060549 5206165 5393161 40.55 71.9 1
15:15:20 2024-01-25 659516 658433 214731 211931 340900 346887 350809 347142 222248 218807 270446 276689 312099 315446 4499688 4796407 6640121 6481070 1077315 1116044 302990 270518 281376 284618 313747 306149 306555 309161 216959 220453 735665 668108 1531206 1473602 464132 459841 671625 676620 848435 822954 867746 876284 923684 935993 889438 988086 2040381 2136394 1298255 1131109 739290 724548 878873 876247 913215 924867 954381 967994 1062246 1060821 5180851 5394837 40.55 71.8 1
15:15:21 2024-01-25 658326 656837 214880 211887 339804 346887 351654 347416 221385 220211 270373 276566 312313 318220 4499688 4825298 6612514 6443528 1084922 1116044 304200 269972 282675 285490 313009 306221 306807 306331 218349 220075 711751 670021 1515011 1475570 464132 463568 678335 679611 843237 820593 871944 876284 920883 937979 894747 985941 2040381 2141006 1302305 1128694 742461 723486 873862 878739 919821 919628 948135 966585 1067674 1065323 5196707 5412031 40.65 71.9 1
15:15:22 2024-01-25 667909 657766 214915 211243 340103 349599 350028 348465 220396 219477 270518 276601 313192 315008 4502187 4883549 6696073 6452799 1075088 1116044 304628 269178 283134 284021 314954 306437 306807 310008 218349 219390 711645 670021 1529139 1480129 466518 459805 677931 682620 840743 820946 873570 880025 917245 933940 901349 995124 2048197 2160948 1295109 1118571 743056 727387 872102 869839 919821 930181 946378 960134 1063788 1066903 5258104 5398686 40.55 71.8 1
15:15:23 2024-01-25 668178 659182 216491 212269 340103 349847 349045 347000 222595 218983 270518 276566 313192 315008 4495768 4811464 6714724 6457403 1063192 1116044 304664 269972 283099 283282 314954 306221 305154 308226 217366 220453 717742 673177 1534237 1473473 466518 459733 672615 682620 845472 819782 869977 880350 921764 930190 892139 998152 2049653 2148648 1304189 1118571 737186 728324 878873 869493 913215 928570 956425 959413 1059225 1064432 5211076 5388800 40.55 71.9 1
15:15:24 2024-01-25 660843 658478 215498 212415 340761 347378 351231 346964 222184 219442 270590 275984 312420 315266 4484201 4764833 6650413 6462312 1073374 1114425 305164 269783 283329 284770 313998 305970 306771 307689 218009 220489 719213 675582 1528699 1465223 463803 462551 673460 680612 845703 820946 866857 878776 922035 928651 892992 991724 2042311 2123902 1302305 1128694 736661 723486 881375 876247 909982 924903 955350 964488 1060729 1060821 5140987 5398438 40.65 71.8 1
15:15:25 2024-01-25 659178 656727 214846 211750 339697 348363 351726 345921 221421 220114 270626 275277 312420 315410 4492808 4830990 6607618 6471414 1082013 1115252 303062 269972 281411 283786 312753 306509 306555 309365 218349 219732 710215 669064 1521110 1475483 466118 463568 674437 678613 843871 822991 871870 876284 919627 936655 889504 988864 2038931 2136394 1298539 1129878 742991 722426 873862 876247 915811 919556 951665 967310 1066162 1063076 5181744 5410763 40.55 71.9 1
15:15:26 2024-01-25 664207 656943 216671 211684 341241 348857 349679 347666 224555 219123 270626 277503 312135 315446 4495768 4898762 6696282 6453098 1074299 1116044 303168 269593 282702 283282 314954 305704 306807 307259 218009 219390 701705 669064 1522373 1484702 465163 459769 674987 680612 839765 820946 874503 878776 917245 933977 894143 994707 2046742 2159417 1321284 1118571 742991 727296 870863 868609 922435 927190 946078 960171 1063574 1069519 5244857 5401337 40.65 71.8 1
15:15:27 2024-01-25 668178 659594 216222 212375 340314 347532 350544 345543 222042 218983 270626 274555 312420 314780 4495768 4794297 6696073 6471691 1059871 1116044 304878 269178 285896 284184 313741 306473 306339 307940 217366 220264 719544 676547 1517371 1469388 465163 463204 672468 682620 846903 818004 870223 881635 920732 929533 892359 996732 2048197 2145330 1302305 1124684 738763 728705 880123 869493 911920 930181 953956 962493 1060166 1065191 5212587 5395767 40.65 71.8 1
15:15:28 2024-01-25 661319 658698 219462 211605 340905 346102 350521 345543 220464 219088 270662 275449 312135 315338 4486402 4818600 6649446 6485752 1080469 1115252 302779 269972 281557 284184 314033 306473 305693 308900 217366 219732 707356 667155 1531999 1475483 464793 459877 673093 677579 846903 822991 867471 875042 921001 937317 889504 990049 2037483 2133367 1296655 1133170 742065 724548 875102 875005 915811 926294 953160 965511 1065258 1059961 5170427 5393161 40.65 71.9 1
15:15:29 2024-01-25 660447 656837 219421 212094 341937 346887 350809 347701 219571 219500 270482 274555 311910 315591 4492808 4876147 6626547 6448331 1085094 1116044 304200 269972 282543 284654 314631 304645 306807 306795 218044 220110 720684 668108 1537304 1475483 463144 459805 676457 676105 841004 824193 874503 873765 917245 939458 894784 985978 2040381 2142561 1279625 1125484 741402 723486 872102 876945 920105 926257 949083 966388 1065978 1066849 5193668 5393161 40.65 71.8 1
15:15:30 2024-01-25 665766 657520 214880 211852 338846 346938 349751 347137 219753 220493 270209 273759 312420 313496 4483429 4853854 6677423 6443555 1069705 1116044 305129 269142 282271 283750 314476 305503 306771 306541 218536 220136 722155 675100 1538217 1475483 466450 459769 677661 682620 838892 818621 877071 878070 911922 928615 896433 993825 2045007 2153413 1293260 1116185 739290 728521 873927 871237 918418 930181 949083 961284 1063745 1069880 5233732 5398006 40.55 71.9 1
15:15:31 2024-01-25 668362 658693 219318 211926 339566 348857 348662 345614 219821 218782 270337 276126 311118 314487 4486402 4811577 6706932 6443566 1060283 1112982 304200 269783 282702 283282 314954 306006 305908 307940 217366 220110 717742 671940 1551166 1473469 466518 459769 671625 682620 845104 818004 868742 880386 918292 928876 890838 998189 2048197 2144080 1304189 1121986 738327 730704 880049 870729 911736 931489 955668 959746 1058729 1063819 5226154 5379942 40.55 71.8 1
15:15:32 2024-01-25 659283 658698 216182 212949 339840 346397 351943 346098 219787 219158 270734 274825 312420 315482 4486402 4760761 6631318 6462312 1066246 1114461 306025 269593 286961 285089 313454 305898 305620 307259 217366 220110 719213 675582 1513259 1462109 463803 463204 673570 682136 846032 818584 869602 879067 921001 931324 889504 994707 2046742 2133073 1283322 1125770 740445 726568 878836 871968 912511 928758 955668 963635 1054693 1063819 5207872 5389314 40.65 71.8 1
15:15:33 2024-01-25 658826 659594 219318 211887 340905 346887 350809 346620 219787 218407 270662 274684 312201 315325 4486402 4779981 6631281 6457703 1072608 1113635 305057 269783 280919 285054 313485 305539 306555 307259 217366 220489 755250 673657 1526931 1464184 462593 459913 672741 679648 843908 820364 870223 878152 920314 933940 886623 991017 2045007 2129851 1302504 1125373 736218 723339 881064 874452 912250 926064 957108 962948 1059254 1060660 5147287 5395489 40.55 71.9 1
15:15:34 2024-01-25 660561 658232 214871 211354 338887 345339 349787 345023 224555 219807 269829 274590 312420 314487 4486402 4811577 6650866 6452836 1078929 1115252 303275 269214 281473 283786 313556 306509 305908 307931 217366 219083 710215 667631 1510547 1475566 464793 463204 673570 676620 845703 822991 867746 874385 921001 937317 889540 990493 2039181 2136265 1296655 1132722 743245 722243 874587 876100 915161 919592 949560 967478 1063462 1060821 5163141 5389314 40.55 71.8 1
15:15:35 2024-01-25 658584 658437 214283 211922 340905 346397 350845 347737 220661 219158 270435 274140 312420 315591 4489603 4853164 6607581 6448331 1085094 1115252 304200 269178 282144 284654 313520 304501 306807 306331 217366 219767 720684 670021 1521698 1475487 462815 461328 676494 674672 840962 823573 871982 872527 917245 940791 896696 987178 2038345 2139303 1300422 1125770 741402 723585 871482 876247 919821 919556 947579 964451 1066881 1063031 5185460 5390560 40.55 71.9 1
15:15:36 2024-01-25 666281 656841 214915 211520 338811 346415 349236 346377 224205 219807 269567 273725 312420 313019 4483204 4849932 6668097 6443555 1068787 1114461 303879 268728 284274 283317 313198 305074 306807 305372 217366 220110 731773 675582 1513232 1475736 465455 459805 677371 682620 838297 817424 877071 881203 917520 930044 899206 995978 2046194 2154485 1288165 1117701 739290 728189 871408 869493 919725 930181 946078 959413 1059207 1069096 5222424 5389314 40.65 71.9 1
15:15:37 2024-01-25 665533 657766 219350 211926 338304 347217 349787 345301 219635 219123 270245 275211 313079 312544 4480231 4780244 6663350 6462312 1063202 1112845 305594 268126 281411 284219 312569 306365 305908 310008 217366 220264 719213 677030 1519935 1464184 464894 463204 673093 682620 846303 818677 869760 882494 922462 930190 890610 997401 2049108 2142494 1302305 1125484 739290 726641 879584 871145 910328 927555 954381 960743 1053128 1064012 5192265 5385472 40.55 71.8 1
15:15:38 2024-01-25 660525 657889 214880 211233 339867 345339 350809 344505 222042 219123 269793 275006 312420 314966 4480009 4809862 6650413 6480905 1081924 1112845 302779 269972 282943 283750 313998 306473 305048 307975 217332 219425 713201 666203 1514830 1475483 464132 459841 672615 679166 849407 825587 867634 873618 923717 936546 891840 989408 2037483 2133367 1292889 1133976 742991 725575 875723 875005 915811 926294 950273 966576 1063071 1058295 5156544 5389314 40.65 71.8 1
15:15:39 2024-01-25 659553 656373 219390 211922 340900 345908 351393 347737 224170 219123 270245 276197 311946 315302 4480009 4869186 6626293 6448331 1083561 1114461 303311 269214 281582 284219 314033 304109 306807 306296 217366 219767 712244 668108 1540870 1475483 462815 459552 677371 677163 841875 825624 875204 873246 918362 939233 897180 985202 2040381 2142289 1278469 1122213 739290 723522 872065 874237 915810 919628 944660 962948 1068432 1063819 5185460 5389314 40.65 71.9 1
15:15:40 2024-01-25 665586 656841 219390 211887 337794 346451 349751 346341 223751 219807 270245 274701 312420 313531 4470657 4831387 6663674 6429311 1065672 1114461 303311 268953 286865 283592 314033 304073 306807 308493 217332 220524 739875 674619 1537792 1476863 464901 461328 675486 680502 839487 817893 877808 881277 918594 930190 894784 992375 2051457 2145628 1293260 1111360 737186 727488 875102 869493 913215 927555 951665 958086 1059225 1066903 5226154 5376106 40.65 71.8 1
15:15:41 2024-01-25 662505 656832 219309 211891 337285 345374 350845 345578 224170 218900 270363 274370 312420 314415 4474050 4747062 6650866 6452759 1063661 1111159 305594 267491 282943 283715 312059 306171 305693 306939 217332 219886 710301 676772 1534917 1464384 464793 462333 673533 681431 845472 818095 867559 880025 922462 930190 890619 994482 2044739 2130345 1291796 1125770 735090 724548 876344 870455 911698 924867 953701 960855 1053461 1060821 5169761 5377527 40.65 71.9 1
15:15:42 2024-01-25 656613 658437 219273 211529 339831 346642 350244 345543 219601 217728 270590 275984 311473 315446 4473774 4784446 6635638 6443555 1071713 1109585 302991 269557 282344 283719 313485 305002 306339 307189 219117 220860 749788 672422 1513237 1467430 464132 459661 671076 679166 845472 820946 869602 876284 923838 935398 890610 988789 2040381 2125472 1298806 1124684 735090 723486 878212 872417 909946 924867 955743 962262 1054212 1060821 5141564 5383782 40.55 71.9 1
15:15:43 2024-01-25 660525 657771 214696 211189 340645 346887 349715 344505 219821 219088 268963 275273 311366 314451 4477037 4820585 6640121 6471691 1078928 1114425 302706 269142 282943 283481 313485 308194 305190 309401 219582 219297 703083 667245 1549636 1476716 465124 459624 672542 679166 846903 822336 867746 875735 922278 936618 889977 985941 2039522 2133330 1315527 1133976 741402 724548 875102 873655 913215 919592 951723 965010 1060706 1057787 5164049 5374403 40.55 71.9 1
15:15:44 2024-01-25 656613 655377 214215 211852 340354 345908 349751 347386 224100 219359 269793 275790 311473 315518 4480231 4856169 6621665 6443555 1084106 1112809 302991 268917 281909 284334 313675 306334 306699 306469 217904 219556 711109 670021 1533538 1478544 463803 459624 675906 677237 839487 823133 874580 871145 915874 938642 898251 985866 2038931 2139428 1302305 1121976 739290 723449 870863 874968 916945 919592 946378 963635 1066881 1062995 5196349 5393161 40.55 71.9 1
15:15:45 2024-01-25 667006 656837 214880 211852 337486 346380 349188 345543 220978 219807 270399 274825 312420 313204 4480231 4831387 6663398 6434176 1065743 1111983 303950 268630 283562 283431 313675 304180 306410 308529 219117 220242 717376 675318 1515845 1474617 465455 459373 673960 682560 839487 816230 873844 877750 917067 930190 896691 994707 2048197 2147124 1295109 1112150 737186 726641 872718 869493 913215 928867 948810 956649 1060457 1066903 5226154 5379942 40.65 71.9 1
15:15:46 2024-01-25 663445 656837 219278 211677 337486 346173 350526 345023 224449 218747 269757 273603 312420 313937 4474050 4752311 6621470 6443555 1062952 1113019 304842 268029 283507 283573 311952 307053 305800 309220 218962 219556 711109 675582 1531282 1462224 466507 462225 673570 681578 845068 816193 869602 881277 920277 928876 889350 992338 2043762 2139428 1302305 1122250 738327 726089 876344 870729 910628 924903 955467 960818 1054212 1060821 5182860 5379942 40.65 71.9 1
15:15:47 2024-01-25 659516 658433 219282 211154 339561 346887 349188 344469 222042 218407 268963 275984 311437 314930 4474050 4792969 6631281 6460764 1078443 1113019 301188 268999 282634 283339 312830 304394 304869 310058 218498 219508 711751 666203 1548917 1473710 464035 461254 670674 676756 846676 823244 866511 873728 921001 935296 888175 985941 2033999 2130208 1304012 1131915 738763 722426 873862 872417 913215 919556 950236 963635 1060729 1057431 5140912 5383782 40.65 71.9 1
15:15:48 2024-01-25 657502 656336 219350 211525 338780 344896 350544 346584 223908 219088 269793 275211 311473 315122 4477037 4811502 6598256 6451517 1084969 1114715 301892 268999 282306 284006 313855 304430 306482 306793 217297 219083 719213 671089 1518186 1475483 464132 462515 675412 680134 841875 820946 871464 873728 919197 933904 891433 984513 2034553 2133096 1296655 1127087 740345 720312 871474 875626 915811 921065 947053 966576 1063788 1063976 5163141 5383782 40.55 71.9 1
15:15:49 2024-01-25 666022 656837 214846 210538 338780 346137 347648 345507 224413 219088 268513 275967 312165 312508 4477037 4849932 6669202 6444727 1069549 1115508 302870 268549 284549 282775 313962 304501 305908 306296 217110 218768 713957 668108 1525876 1482597 466782 459229 674950 678613 839487 820946 872559 876284 914542 928543 894747 991724 2038931 2151754 1291411 1116185 740873 727672 869010 867027 917108 927555 946378 956612 1067059 1063782 5245046 5382080 40.65 71.9 1
15:15:50 2024-01-25 666755 656837 215312 211525 338269 345859 347612 343436 224240 218407 269377 275211 311473 311596 4474050 4771444 6707796 6442748 1060171 1113093 303097 269106 281447 282081 313009 306207 304510 307725 216622 219697 726894 670021 1556984 1472523 466450 459013 669724 682099 842604 816230 870223 879150 919849 927564 887879 995202 2046343 2145696 1302305 1118571 736137 728705 876344 867027 909071 930181 953701 955216 1054212 1062324 5201671 5360340 40.55 71.9 1
15:15:51 2024-01-25 657969 656577 215009 211887 338780 345664 349751 344505 224413 218747 270626 273567 311473 314930 4473774 4744224 6612222 6442748 1065982 1111549 305129 268953 282543 283750 312503 306371 305908 308529 217145 219697 716271 673868 1499243 1461186 463473 462515 673570 680612 843237 817424 867746 878152 921062 928543 892063 988864 2038931 2120988 1326539 1123884 735090 723998 875102 870492 909338 919664 953701 960892 1054212 1057824 5140987 5374403 40.55 71.9 1
15:15:52 2024-01-25 658547 656837 219273 210538 338485 346642 348662 343506 224519 217728 268963 273759 310965 314230 4462751 4776701 6621825 6442748 1070946 1109549 302991 268917 281853 283857 312059 304501 305693 306296 218807 220312 738851 671740 1519392 1461186 462815 462247 670674 678576 842007 819782 867746 876012 919849 928579 888082 988827 2038931 2120988 1291411 1124684 734044 723998 876381 871145 907854 919628 954381 960892 1054286 1057787 5111546 5370570 40.55 71.9 1
15:15:53 2024-01-25 660020 656837 219354 211007 338775 346642 348662 345447 219787 218092 268963 274521 310530 314451 4478089 4800698 6640762 6443733 1074142 1110159 301717 269106 282543 282850 313009 305899 304690 308085 216471 219083 717742 666203 1523666 1473391 463473 459769 670674 676275 845703 822424 865241 873728 920965 933940 886331 984502 2034590 2131855 1298255 1131915 737186 722426 875102 873036 910628 919556 951665 963635 1060729 1056220 5162013 5374403 40.55 71.9 1
15:15:54 2024-01-25 654914 655872 219242 211529 338269 345420 350280 345578 223716 219088 269341 275211 311880 314900 4483563 4819786 6598425 6438959 1080785 1111946 302283 268764 282943 284356 311408 304573 306339 306793 217332 219048 720684 669064 1510009 1474689 462815 462515 674437 677099 839487 820946 869359 873765 915728 935296 892102 985216 2031109 2133367 1298539 1123884 739290 719730 867161 874348 915811 918153 945029 963635 1063824 1062324 5170541 5383782 40.55 71.9 1
15:15:55 2024-01-25 666960 656837 214547 211011 338552 346137 347648 345265 224100 219490 268676 275364 312099 313518 4477621 4849641 6649446 6424521 1068024 1111195 304864 268172 283927 282815 313264 304537 306771 306613 217332 219390 722415 675100 1516876 1473473 465455 459733 674987 681652 837109 816230 875129 878776 911885 930190 897328 993139 2040107 2148670 1311722 1116185 738237 726641 869627 867027 916462 927555 946078 955253 1059977 1066903 5226154 5376106 40.65 71.9 1
15:15:56 2024-01-25 666281 656244 219242 211677 337522 345894 348381 346352 221731 218655 269921 274876 311331 312437 4471390 4804717 6688067 6434176 1059302 1113328 302779 268315 282943 282068 314033 304773 304798 307259 217882 219543 725401 670021 1531560 1470432 466118 458368 669724 678613 840962 818584 869602 878776 917245 928876 887609 996877 2043836 2142561 1302305 1114598 735090 727672 875102 867027 910439 928867 951665 953822 1054212 1062324 5211076 5360340 40.65 71.9 1
15:15:57 2024-01-25 656686 655868 219242 211931 339254 345934 350776 346388 221385 218607 269234 275105 311295 314219 4477343 4767218 6669207 6437179 1055781 1109549 302319 268315 281411 281871 313009 304573 304548 306331 216587 219048 726894 670021 1548582 1470432 466118 459373 669724 680649 841875 815652 868983 880025 918409 924912 890074 993787 2040381 2142561 1302305 1117775 735090 727672 875102 865761 907977 927555 951665 957159 1054657 1063976 5202431 5365025 40.55 71.9 1
15:15:59 2024-01-25 657616 655877 215534 212242 339556 345690 349992 346424 220802 218267 269613 275069 312206 313665 4471049 4743715 6640121 6443555 1058359 1108763 304664 267491 282543 282850 311113 304573 305048 306047 218848 219083 710301 675582 1509128 1461186 464793 462247 671149 680130 843237 815002 866474 878776 919849 927564 887452 993177 2040381 2133367 1300422 1122250 735090 724277 875102 869493 907977 924903 951665 959451 1051214 1060070 5200900 5366741 40.65 71.9 1
15:16:00 2024-01-25 658411 656545 215124 211238 338704 345799 349045 346915 220802 218667 269993 273356 311260 314415 4459115 4747934 6631473 6434176 1060171 1109971 302923 267267 282943 282943 311586 304573 305048 306082 216657 219083 717742 675582 1520893 1462109 465455 459841 671625 680649 843200 815960 866511 878776 921154 928876 887544 993139 2040381 2136394 1300422 1122287 737186 724548 875102 867027 908013 924867 951665 957330 1048557 1059321 5182860 5363930 40.55 71.9 1
15:16:01 2024-01-25 660843 656545 215615 211053 338708 345275 348555 346915 220612 217624 269613 274370 310206 314451 4465282 4746076 6612145 6434176 1066057 1109549 302319 268350 281276 282999 312059 305464 305048 306082 216622 220110 733721 671465 1535060 1461186 462815 459841 669724 678649 841375 818584 867746 875042 919197 928579 885564 987382 2037483 2120988 1285865 1122287 732023 719766 876344 870911 905010 919556 954381 960892 1054212 1057787 5141633 5375462 40.65 71.9 1
15:16:02 2024-01-25 660559 654769 216222 211049 339597 346533 348483 345655 221731 217728 268549 275597 310268 313496 4464672 4791190 6621470 6438959 1072481 1107979 300943 268315 282144 282024 312789 303646 304548 307009 218190 219083 711751 665728 1507560 1471381 463144 459575 669724 675315 843908 820946 865204 870948 920314 928687 885564 985366 2031109 2127188 1307850 1131485 737186 723216 872624 871182 910628 921065 948135 960892 1059225 1053947 5145266 5369222 40.55 71.9 1
15:16:03 2024-01-25 657744 653804 215971 211018 337617 344751 349715 344434 219877 218467 268738 274963 310935 313460 4458306 4813291 6555813 6429587 1075817 1109585 302071 267526 282144 282885 310824 305575 305693 306793 217297 219048 725401 668108 1517824 1475483 462815 459877 675006 676620 839487 820674 869602 871255 915226 928615 894175 982372 2031109 2127292 1298539 1125484 738763 718169 869010 873691 915811 919764 944356 963635 1060706 1062921 5161794 5378641 40.55 71.9 1
15:16:04 2024-01-25 665976 654728 216222 210359 337344 346887 346567 347345 220669 217763 269090 276744 309771 313019 4465761 4856281 6621665 6413331 1082013 1109585 302212 268315 281276 283282 312023 302723 305908 306793 216959 218708 717742 667723 1513924 1471303 462815 459841 673009 676105 839487 819782 870223 873109 914542 933977 889540 982372 2029665 2128697 1292335 1122287 739290 719221 867161 873134 913215 919764 944356 963635 1063597 1062648 5172879 5376902 40.55 71.9 1
15:16:05 2024-01-25 665767 654728 214215 210534 336777 346153 347089 345159 220943 218712 268100 274825 310610 313850 4467671 4840659 6640121 6415418 1065743 1109585 303275 268878 282743 282253 312059 304109 305908 306793 216994 219048 722415 673657 1524528 1471303 464132 461328 673960 680612 834740 815038 871944 878776 909238 928220 894784 991724 2040381 2142561 1284016 1113015 737186 725647 867124 866412 913215 927555 943727 956620 1060544 1063792 5234457 5378054 40.55 71.9 1
15:16:06 2024-01-25 660525 655645 215005 211564 339739 346606 347612 346306 220185 217763 269921 273321 312190 313019 4461487 4814990 6622040 6406272 1059152 1110159 303275 267526 282543 282059 312095 304709 306339 306793 216436 219083 730447 673657 1509732 1470432 464132 458403 673570 680649 835923 813849 871944 878776 911885 927564 891923 993663 2040381 2142561 1295109 1109782 736386 724548 870863 867027 915477 928923 947579 958376 1057577 1066849 5227726 5365025 40.65 71.9 1
15:16:07 2024-01-25 664392 656108 215311 210908 336702 346887 346567 343160 221125 217624 268963 274441 310565 311087 4461305 4771444 6668097 6434176 1055507 1107942 302319 267080 281411 281756 311586 304609 304120 306793 216587 219048 717742 672903 1531258 1466263 465455 459805 669724 681652 843871 813849 866511 878776 919849 924948 888087 992338 2040381 2136394 1299716 1119368 735090 726126 877043 867620 910165 928102 951516 957009 1053349 1061954 5196631 5355646 40.65 71.9 1
15:16:08 2024-01-25 658016 654765 215321 211489 336195 345908 349487 345691 223943 217728 268927 274825 311437 311052 4458306 4757207 6644713 6429587 1060283 1107979 303311 267080 282288 282024 310859 303966 305048 305834 216286 218708 705407 674619 1509180 1460149 464793 459841 670674 680167 841412 813237 865241 876284 921154 926255 886822 993177 2040381 2133096 1298539 1121415 736218 725647 876465 870096 909146 924983 950087 959061 1053825 1057641 5179160 5353011 40.55 71.9 1
15:16:09 2024-01-25 656609 654910 214406 211560 339433 345420 349188 343506 223872 217763 269377 273114 310530 313496 4451953 4721682 6593494 6424797 1061610 1106338 302990 267491 281945 282885 311586 304109 303691 305834 217040 218708 726894 673657 1505225 1457043 462815 459841 671186 678649 841375 815038 866511 876284 919849 928876 885564 988864 2035763 2118161 1349388 1122789 734116 723585 873343 869493 909146 923675 951188 959746 1049497 1057787 5170655 5357375 40.65 71.9 1
15:16:10 2024-01-25 654914 654951 215471 210424 337830 345420 347612 343436 223908 217192 268136 274825 309554 313496 4443260 4736697 6593494 6403845 1059796 1106824 303311 267491 281312 282024 311113 302759 304834 306793 216587 218860 716271 673177 1506845 1457043 462487 459841 671625 677616 841375 815960 866474 875663 918546 929533 885790 988864 2034590 2122255 1298539 1122963 736218 725979 875832 866302 908963 926451 950801 957047 1050821 1057824 5192942 5355646 40.55 72.0 1
15:16:11 2024-01-25 656924 655107 214397 211564 337759 344896 348698 346328 220669 217763 268549 272733 311473 312544 4461487 4726029 6602869 6436830 1054142 1106824 301859 266670 286828 281791 311149 304609 304084 305407 216471 219083 717742 672903 1548686 1466263 465455 459805 669724 680686 841412 813273 865241 878776 918546 926909 885569 996203 2039181 2138375 1300422 1116391 735166 726568 875832 864351 908500 927410 951628 954320 1052711 1060388 5196217 5368935 40.55 72.0 1
15:16:12 2024-01-25 656686 654910 218898 211896 336470 346142 348662 343195 220669 217728 268549 273150 311473 312508 4451953 4731931 6612145 6425002 1056023 1106824 303311 266670 282543 282024 310641 306084 304583 305834 216436 219038 716271 675100 1507578 1457043 464132 459841 669724 678649 841412 811513 865204 876983 919197 926255 885564 993700 2037823 2132669 1296655 1121763 735692 725465 875558 865614 906619 924939 950950 955791 1052488 1060821 5182860 5349465 40.55 72.0 1
15:16:13 2024-01-25 656141 654448 214401 211354 337759 344896 348698 343436 220185 217542 268963 272733 310494 313496 4448941 4715297 6602819 6415637 1058772 1106824 304200 266670 281746 282059 310641 304109 304156 306455 215984 219048 726894 674619 1522344 1457043 464519 459877 669724 678649 841375 811513 866236 876284 919849 927564 888265 993700 2041249 2130208 1298539 1122563 736218 723339 874587 868876 906946 919628 951798 959451 1051288 1057824 5170351 5353904 40.55 72.0 1
15:16:14 2024-01-25 656850 655572 215312 210317 338780 345420 347612 343436 221054 216797 268513 275211 309988 313496 4461487 4769053 6602832 6415418 1070800 1109183 300451 268279 281240 281953 311769 305358 304548 306793 216657 219048 695907 667155 1519948 1466263 461503 459697 668777 675315 842930 818584 863900 872454 922374 931983 888899 987996 2033378 2123722 1285171 1124967 733592 719486 875723 870729 906671 923528 951590 959413 1051509 1057505 5117021 5355646 40.55 71.9 1
15:16:15 2024-01-25 660492 653917 215615 210464 337486 344896 347053 342983 224378 217507 268100 275211 309953 315227 4455293 4780179 6602832 6424797 1069549 1109183 301085 267491 280950 282200 310793 303361 303621 306296 216657 218332 717742 665253 1532357 1470432 462815 459373 669049 674835 841971 820364 865724 871893 920662 934809 885738 985141 2033378 2123527 1294772 1125484 734116 721019 875795 873718 905010 921065 953022 960134 1055725 1054728 5107615 5346267 40.65 71.9 1
15:16:16 2024-01-25 656349 652995 219211 210824 336706 345383 347612 343019 220943 218372 267876 275280 309988 312983 4461487 4802498 6602832 6434176 1074142 1109971 301139 268279 281909 281953 311550 305575 303124 306296 217882 218367 705527 664305 1505844 1470432 461208 459373 669724 675315 842998 820725 865558 871931 919739 934809 884299 985103 2033103 2128697 1294417 1128694 737186 722483 873862 870419 907977 921065 950326 962493 1056152 1053947 5114918 5355646 40.55 71.9 1
15:16:17 2024-01-25 655163 653917 215312 210494 337214 345908 348662 345447 220185 218549 267840 274825 310241 312983 4449629 4784446 6612145 6421920 1070946 1109183 301154 268692 281240 281953 311988 302723 304976 306296 216657 219013 733288 666203 1518672 1466263 462815 459697 668777 676607 844234 820737 863788 874489 922425 932826 886369 987996 2036895 2117981 1284016 1122789 734116 720239 876344 870729 903995 923259 954381 958049 1052711 1055437 5114918 5351826 40.65 72.0 1
15:16:18 2024-01-25 659855 653913 219211 210304 337250 345908 347333 344438 224064 217693 268064 275211 309519 313204 4449697 4745149 6593609 6403845 1062406 1106824 303168 267455 279658 281989 311287 302723 304084 306793 217882 218673 726894 671940 1507351 1457043 463214 461328 671478 680134 842998 816351 866417 874858 917025 930117 885343 990116 2033999 2114979 1298539 1122563 734044 722426 873862 867027 906760 919556 948847 959972 1053536 1059051 5163141 5346267 40.65 71.9 1
15:16:19 2024-01-25 656301 654910 214397 210534 337759 342559 347577 343436 220031 216983 268963 273532 308654 314194 4448941 4732378 6584169 6413028 1060171 1106824 303275 266634 282144 281953 310824 303646 304084 306793 215950 218708 716271 673385 1517315 1457043 465455 462639 671675 681103 843072 815192 866417 876137 919013 927617 885453 991724 2034553 2136074 1321284 1119368 735090 724548 876768 866412 906565 919628 948847 954964 1050041 1057787 5182860 5346267 40.65 72.0 1
15:16:20 2024-01-25 654900 653945 214401 210538 337486 342884 347612 345447 219877 217355 268702 272281 310024 313460 4448941 4710845 6588911 6415418 1062589 1105218 303240 267267 279585 281989 310606 304598 304048 306613 216657 218673 720922 671703 1531234 1460220 463785 462311 671625 679166 841875 816351 865018 875735 917025 928876 885527 985941 2038536 2116479 1296655 1119368 734116 723548 871351 867027 906565 919484 949924 955216 1046669 1056256 5154643 5346267 40.55 71.9 1
15:16:21 2024-01-25 657030 656336 214703 209842 336742 342920 347053 344960 219570 216309 268513 273114 308618 313460 4448941 4740949 6593609 6406040 1069549 1106824 301365 267491 279585 281989 311042 302723 304084 306793 216657 219390 743538 670021 1532172 1463342 461429 459800 669087 676275 840925 818095 865055 871182 917209 930190 887179 987883 2031109 2113444 1300655 1122789 732023 718169 873862 868876 906565 921065 951590 956612 1048117 1056304 5102702 5341367 40.65 71.9 1
15:16:22 2024-01-25 657030 653913 215000 210170 336706 344860 348866 344960 219570 217320 268927 272698 309519 313460 4445914 4722214 6569865 6405798 1061549 1106824 303275 266634 281276 281953 310135 304709 303160 306793 218190 218427 725401 673868 1510257 1458144 462815 459624 670601 680134 841875 813776 863900 876284 918446 928932 885738 987345 2031109 2126972 1321284 1119368 735090 722389 872624 865798 905010 919556 948810 955645 1051565 1057003 5155755 5338645 40.55 72.0 1
15:16:23 2024-01-25 654905 653913 214397 210499 338517 342848 347577 344960 219570 217355 268702 271866 310024 312983 4445914 4708548 6584169 6415418 1058772 1106824 303240 266598 281710 281559 310135 303361 305474 306649 218357 218580 725401 673868 1518805 1460220 464132 459395 669651 680134 841875 813457 862635 876284 919753 924840 884825 988901 2035629 2128697 1291006 1119368 733069 722156 872624 867027 906565 919520 948135 955216 1048302 1056256 5140912 5342454 40.55 72.0 1
15:16:24 2024-01-25 656564 654874 214397 209222 337250 342920 346531 344960 219570 216739 268702 273567 308618 315861 4440142 4719086 6574843 6406040 1069070 1106824 301086 267044 279622 281989 310829 304598 305257 306649 217882 218908 725401 671940 1507100 1460220 461355 459552 669724 674636 839487 815345 865761 873691 916486 928220 885490 987996 2031109 2110270 1298806 1121986 732023 720275 871351 867027 906565 919254 948466 955253 1046554 1054692 5139945 5346267 40.55 72.0 1
15:16:25 2024-01-25 656386 653913 214401 209842 336742 344896 346531 345241 219570 216309 268136 273532 308583 313460 4440518 4701812 6593684 6412905 1053797 1106824 301540 265781 281853 281277 309661 306010 303017 306793 217882 218228 725401 673868 1519975 1460220 464793 459697 668777 678613 839765 813420 862635 876284 917209 926219 884051 991724 2031109 2127188 1309769 1119368 734567 721878 871388 865079 905922 919520 948135 955645 1050763 1056771 5160362 5336888 40.55 71.9 1
15:16:26 2024-01-25 654905 652990 213915 210503 337486 342596 347053 344960 219570 217542 268100 271866 309554 312508 4439575 4707395 6593494 6408119 1054254 1106039 301117 266350 282724 280884 310499 303503 303744 306469 217882 218193 725401 671940 1548858 1466263 465124 459049 668980 681103 841277 811726 862672 876284 918446 919637 885762 991724 2033999 2130355 1294772 1116185 732023 724035 872971 863236 903995 919628 948847 952985 1049645 1056256 5180851 5336612 40.55 72.0 1
15:16:27 2024-01-25 654905 649240 214101 210868 334719 342812 347577 343019 219570 217320 267876 272507 310494 311489 4433249 4720117 6593494 6406040 1056418 1108580 302494 266350 281999 281615 310064 304598 304391 306469 218190 218193 725401 672903 1517595 1457043 464850 462311 668630 678576 839487 811726 865761 876284 917245 919637 884862 991017 2033999 2130208 1294772 1119368 734116 722426 871388 865798 905085 919556 950675 958564 1051177 1056220 5164049 5333082 40.55 72.0 1
15:16:28 2024-01-25 654238 649281 213729 210205 336777 342848 347089 343019 219570 217017 268100 271641 308654 312508 4448941 4709760 6584217 6427323 1055964 1110159 302176 265710 281800 281418 309958 305247 303017 306721 217882 218297 725401 673385 1520656 1459946 465049 459733 668777 678576 839487 813998 862635 876284 917209 924840 885033 990311 2033999 2127292 1321284 1119368 734567 722426 871388 865798 905922 919520 948173 957159 1050763 1056220 5160362 5333082 40.55 72.0 1
15:16:29 2024-01-25 654900 652990 214069 209877 336742 342812 347053 344475 219570 217355 268100 271831 309554 312948 4434381 4716828 6626547 6410634 1054067 1106676 302538 266866 282597 280065 311618 304414 302733 306793 216657 218332 723908 669064 1554277 1466263 465124 457008 667831 679129 839451 811477 866474 876284 914542 924912 888082 991724 2034590 2134880 1296655 1112977 732023 724548 873242 861977 905010 924903 948847 951567 1052786 1060551 5185460 5338645 40.55 72.0 1
15:16:30 2024-01-25 656422 652990 214854 210863 334649 344606 347089 342983 220031 217355 267312 273150 309988 312702 4448941 4746076 6641094 6412392 1054104 1106676 302434 266866 281962 280100 311408 302191 302663 306793 216657 218088 722415 669064 1515218 1466263 465455 456650 669381 676584 838297 813849 866436 875663 914505 919637 888082 991724 2034590 2133367 1296655 1110043 732023 724548 872353 861941 903995 924903 947461 950152 1052711 1059321 5182860 5336612 40.55 72.0 1
15:16:31 2024-01-25 655167 652954 214255 210877 336199 342848 347577 343019 219570 217017 267277 272316 310494 312555 4439575 4733750 6612608 6412392 1053797 1107003 301224 266492 282743 280205 310606 304598 302663 306649 217882 218568 723908 670021 1533024 1466263 466507 458332 667322 678613 839487 811726 867128 876284 915874 919601 887452 991724 2033999 2130345 1296655 1116185 734116 724548 872624 862014 903995 919664 949962 953603 1049645 1057824 5182860 5336888 40.65 72.0 1
15:16:32 2024-01-25 654243 652728 213760 210503 336199 342812 347053 343019 219066 217017 267277 271676 310024 311560 4442743 4708510 6621825 6405018 1056058 1107003 301330 265816 282344 280275 309883 306084 304139 306793 216657 217689 720922 672903 1505809 1464184 464793 459409 668303 678649 839765 811726 862635 876284 915874 919565 885218 991724 2031109 2127188 1296655 1116185 733069 723486 871388 863885 906565 919628 948135 954283 1049645 1054728 5164049 5331880 40.65 72.0 1
15:16:33 2024-01-25 655649 649281 214406 211194 334684 342956 348866 343019 220031 217017 267312 273532 309554 312149 4439299 4777488 6664697 6405018 1051520 1106824 300908 266634 282144 280100 311301 302404 302203 306793 216657 218028 723908 669064 1541044 1466263 464793 457008 667322 676584 838297 811477 867128 876284 915728 919637 888175 991724 2034590 2136394 1296655 1112150 732023 724548 872624 861977 905922 924903 947461 951567 1053091 1059321 5188558 5338645 40.65 72.0 1
15:16:34 2024-01-25 655167 652990 214406 211233 335974 342884 347089 343019 219570 217017 267876 272733 309590 312702 4449629 4749619 6640583 6415418 1052642 1106824 300133 266795 282743 280288 312075 302723 302911 306793 218048 218228 707401 668108 1548938 1466263 465124 458009 667831 678576 839487 810867 865857 876284 914542 919601 887544 991724 2037483 2133367 1296655 1114598 732023 724277 872624 862014 903995 924903 947542 951567 1051509 1057824 5175463 5336888 40.55 72.0 1
15:16:35 2024-01-25 654707 649240 213734 210868 335729 342812 347053 343019 219570 217192 267312 271641 309590 312334 4443444 4737848 6631431 6406040 1050025 1108542 303151 265745 282543 280350 309918 302723 302556 305607 216657 217689 714799 671940 1527745 1466263 464132 459049 667831 678613 839487 811454 862672 876284 916559 919601 884968 991724 2031109 2127188 1292889 1119368 733001 723522 872624 863273 903995 919664 948847 951567 1050018 1056256 5173454 5334037 40.55 72.0 1
15:16:36 2024-01-25 657848 649286 214397 210503 334344 342920 346531 342753 219570 216983 267277 272451 309272 311892 4452525 4751409 6636057 6399260 1052455 1106824 300697 266634 281312 279995 311443 304129 302663 306793 216657 218332 731773 669644 1527739 1466263 461208 457422 667831 675627 837109 811477 867128 875042 911849 926641 889345 988864 2034590 2134404 1309839 1106886 732023 720312 867161 863811 907977 919628 945029 954283 1053128 1060442 5182860 5346267 40.65 72.0 1
15:16:37 2024-01-25 662473 649281 214406 210170 334649 346373 344935 342983 219877 217449 268038 272833 308407 313369 4442989 4778459 6649446 6406040 1051144 1105218 299576 267894 282035 279389 310135 304345 302239 306577 216657 217922 722415 667155 1563299 1465223 464132 456615 665871 676620 838892 811726 863937 876358 911922 919565 885564 991017 2029829 2127292 1296655 1112977 732023 723522 871351 860721 903722 919592 947461 951624 1050018 1056220 5170617 5329003 40.65 72.0 1
15:16:38 2024-01-25 655167 649281 214397 210622 334684 342848 346567 342767 219324 217111 267626 272451 309378 311451 4443093 4733713 6593637 6406040 1052642 1105107 303041 265002 282144 280240 309197 304598 302239 306347 216657 217724 723908 672903 1513823 1457043 464519 459049 667831 677652 839487 811726 862436 876284 917209 919601 882945 988901 2031109 2127188 1294772 1117775 735090 722462 871388 863885 904366 919592 946115 954283 1051288 1056256 5163141 5329279 40.65 72.0 1
15:16:39 2024-01-25 654243 654835 213100 210565 336230 342559 349360 342767 219324 216878 267170 272783 309882 312039 4443093 4733750 6602819 6406040 1054905 1106039 300908 265816 282144 280494 309232 305575 302663 305714 216657 217689 723908 671940 1518033 1462109 464793 459049 667831 678613 839487 811726 862672 876284 917209 919637 885564 991017 2031109 2127188 1294772 1117501 732023 722462 871388 863273 905010 919628 947461 952924 1048117 1054728 5165794 5333082 40.55 72.0 1
15:16:40 2024-01-25 654707 652732 213769 210908 338534 342559 348866 342911 219960 216913 267170 273009 309847 312002 4442467 4725213 6621470 6401471 1050025 1106039 300451 265816 282543 280030 309918 302723 302239 306793 216657 217724 723908 670021 1532343 1466263 464793 459227 667831 678342 839487 811726 862709 876284 915152 919601 885564 991724 2028784 2127292 1296655 1115392 732023 723522 871388 861367 903995 919628 946115 951567 1051214 1056256 5175463 5328063 40.55 72.0 1
15:16:41 2024-01-25 655172 653076 214152 210952 337821 342740 346946 342911 219430 216878 267134 272557 310815 311781 4433249 4733319 6602819 6406272 1047750 1103578 300451 265408 282144 280275 308945 302227 302203 306361 216657 217654 710301 670021 1548686 1462109 464132 459539 667831 676657 839487 811151 861373 876012 915874 919565 882945 988901 2031109 2127188 1272923 1116185 732023 724548 871388 861977 903995 919592 946115 951567 1048530 1054728 5166071 5331880 40.55 72.0 1
15:16:42 2024-01-25 657858 654179 214281 210398 335918 342740 346389 342839 219395 216693 267134 272522 308618 311229 4427445 4757207 6631205 6384985 1057150 1103651 300241 266260 279658 279814 311553 302478 302662 306793 216504 217724 720922 669542 1504955 1464384 462487 457422 667831 676275 834740 811686 865241 872491 910560 919637 885564 987145 2029665 2130345 1298539 1106886 729938 722426 869010 861367 905010 923565 945029 950852 1050857 1060821 5181744 5337558 40.55 72.0 1
15:16:43 2024-01-25 664558 652587 213927 209732 337583 345726 346333 342875 219360 216205 267205 271796 308548 313663 4440142 4780058 6612522 6384871 1060171 1105181 301365 265745 279622 279779 311413 303846 303088 304963 217882 217433 718110 670021 1512208 1466263 463473 458719 672615 676547 833539 811726 870223 871182 908004 924876 889504 985165 2025307 2139428 1277776 1110043 735090 722389 863406 861941 912760 922513 938806 951492 1059225 1059045 5219635 5345334 40.55 72.0 1
15:16:44 2024-01-25 659838 653247 214077 210146 337312 342668 347364 342875 218852 217658 266385 272437 308618 311892 4436535 4797795 6621665 6387282 1063315 1105181 299540 265338 280913 279744 310135 301449 303088 305930 216657 216607 701145 666128 1531601 1475566 464132 458719 672615 676275 834667 813812 867709 872005 910655 926873 889345 984465 2026154 2142289 1302093 1112418 736661 722389 864020 863236 913215 919484 936768 954283 1060457 1057787 5208024 5339173 40.55 72.0 1
15:16:45 2024-01-25 661719 652322 214037 209999 336598 342740 345141 343019 218852 217658 266127 272968 308477 310754 4430210 4814990 6612233 6377904 1060021 1106002 300364 264966 281240 279354 310100 300816 302663 304640 216657 216607 699560 665334 1539597 1479678 463473 458070 669724 675315 833449 815616 867746 869530 910504 927564 889438 984476 2024997 2139428 1305779 1112977 737186 720312 864668 863848 910628 920414 939541 954283 1060729 1057545 5163216 5339361 40.55 72.0 1
15:16:46 2024-01-25 661723 652789 214862 209960 335922 344896 344381 343019 219381 218971 266278 273497 308548 311891 4437061 4850203 6616947 6384871 1075522 1105218 300769 267044 279280 280205 311078 300780 303124 305035 216657 217467 714799 662415 1522103 1473469 460159 458070 671625 672408 832629 819511 867746 867064 910655 928543 889576 979501 2021836 2127188 1292889 1116185 735090 719486 865895 867027 910628 920414 940887 957199 1060513 1059045 5151833 5339173 40.55 72.0 1
15:16:47 2024-01-25 663471 653247 214849 208791 334649 344896 343418 344221 219053 216913 266795 273532 307365 311489 4433861 4823118 6565553 6375385 1075640 1105181 301366 266411 279084 281187 309161 301449 304048 304784 216657 216978 716271 665334 1510927 1469388 461503 459373 671625 673400 836516 815038 864552 867064 911947 930190 885490 979539 2020399 2114979 1307850 1125484 736137 719486 867124 867027 906946 917132 945064 958684 1060010 1050789 5104211 5329740 40.65 72.0 1
15:16:48 2024-01-25 654900 649137 214065 209148 334684 344546 346911 342947 218817 217017 266385 272472 308085 313282 4427509 4762363 6574897 6387282 1063355 1103578 298563 266634 279356 280324 309630 301273 301744 306793 216657 216978 707401 662415 1516413 1465223 460073 456936 667150 672408 839487 816230 860871 867064 916902 929533 879095 981672 2024713 2108774 1298539 1121763 729938 717447 873242 867027 901434 917090 950326 958189 1048228 1051533 5104400 5322393 40.65 72.0 1
15:16:50 2024-01-25 656609 649213 213734 209558 338268 342221 346896 342983 218887 216275 267778 270073 308116 311270 4427157 4691110 6560875 6377904 1056908 1103578 301082 265373 279084 280253 308261 301485 301991 305930 216391 217281 723908 669756 1533129 1452915 461134 458368 668777 675315 838297 811726 860113 871182 913176 924840 880336 985328 2026473 2110270 1292889 1117775 732023 718169 870863 864463 905010 922342 950665 954096 1049871 1054625 5150055 5322507 40.55 72.0 1
15:16:51 2024-01-25 653341 651288 214068 210135 335918 342812 346495 342947 218948 218005 266385 271831 308548 310827 4420845 4724451 6593494 6384871 1051256 1103578 301866 265816 281276 279124 309883 301732 302670 306361 216657 217619 722415 667631 1546950 1466263 464132 458070 665871 677237 837109 811454 862672 873728 911849 919493 884862 988864 2029665 2127188 1294772 1111766 729938 722389 871474 862547 904824 926024 944917 951737 1050281 1059907 5178032 5327510 40.55 72.0 1
15:16:52 2024-01-25 662195 649137 214025 209187 334028 344896 346787 342273 219228 216124 266456 271831 308116 310580 4433371 4754714 6621742 6365527 1053881 1102796 300908 265373 279585 280205 309838 301763 304048 304999 216657 217654 740413 670021 1514604 1464184 461503 458070 669724 674599 832629 811726 867746 873728 908041 919601 889977 985978 2031109 2130208 1311722 1106886 732023 722483 867718 863091 907593 922985 943727 953212 1054286 1060368 5185460 5333847 40.65 72.0 1
15:16:53 2024-01-25 660782 649141 213548 209183 337340 342415 343418 344960 218208 216124 267241 271416 307866 312112 4427157 4763663 6588911 6380300 1060171 1105181 300416 264966 279658 279871 309630 300816 302203 304748 216657 216944 719213 668108 1515422 1470432 463473 456258 672344 676756 832629 811726 867746 869912 908004 924876 889438 985328 2025307 2139489 1317446 1112561 737799 723548 865013 865153 912902 920992 938313 953416 1059829 1056184 5155944 5322393 40.55 72.0 1
15:16:54 2024-01-25 659984 648880 213935 210008 335913 342848 343418 342983 218665 216309 265604 272733 307650 311229 4430210 4825994 6602895 6375733 1068611 1105218 297659 266411 279585 279319 310824 302332 302663 304712 216657 217281 723908 660588 1524833 1474436 460517 457422 669724 671419 831447 817424 869602 865835 908078 930190 889354 978767 2021836 2122908 1267376 1119584 735692 716829 864672 866954 911087 916477 942379 959746 1056115 1056340 5117679 5327510 40.65 72.0 1
15:16:55 2024-01-25 658826 651414 213544 208826 335693 342498 345673 343019 218173 216855 266421 272281 307615 311524 4421169 4770075 6537524 6384871 1066132 1103615 300407 265781 279513 279638 308226 302191 301039 305035 216657 216607 709322 662377 1510159 1466263 461503 458368 667831 673400 838297 815960 860113 867064 911885 929533 880336 979501 2016871 2120442 1300174 1125382 732023 717337 871445 866880 903834 916856 946041 956612 1051509 1050935 5099300 5324782 40.55 72.0 1
15:16:56 2024-01-25 656764 649164 214401 208830 334684 342776 344416 341670 219417 215939 266421 273532 306721 311524 4420845 4739173 6556201 6377904 1063202 1100418 299505 266634 279048 280240 309404 300816 302167 305679 216047 217689 745101 666203 1533722 1457043 460195 456972 664857 672922 837109 813812 861373 869530 914505 929533 882908 982372 2029792 2109752 1295109 1119331 729938 718392 872065 866228 902566 918465 947787 955645 1042105 1054625 5128503 5327510 40.55 72.0 1
15:16:57 2024-01-25 654905 649209 214061 208830 335693 341897 344416 342983 218852 215005 267241 271866 306721 312244 4421169 4674998 6556193 6384985 1051107 1100418 301366 264966 281115 279389 308226 303158 301215 305930 216657 217316 722415 670021 1521493 1457043 462815 458368 667624 676105 838297 809390 860871 875005 915604 919493 883737 990078 2032726 2128248 1294772 1114005 732023 723585 871436 861433 902713 919520 944697 950265 1047732 1054656 5160362 5323710 40.55 72.0 1
15:16:58 2024-01-25 653875 649173 214065 209881 335922 342534 345489 342428 218887 216309 266385 271515 308618 310314 4423999 4710845 6574582 6377904 1049294 1102015 300168 264966 281276 279354 308261 301520 302456 305715 216657 217316 722415 670021 1511268 1460149 463473 458368 665871 676584 838297 809390 859502 875005 913212 921420 883774 990786 2031930 2127019 1292889 1113211 730979 723312 870245 860247 902713 919556 946204 948713 1048530 1054692 5173454 5318131 40.55 72.0 1
15:16:59 2024-01-25 654877 649159 214143 209665 334033 342776 345454 341946 218887 216309 266421 271866 308152 310314 4427157 4716763 6593422 6377904 1046225 1103615 301439 265373 281710 279319 309161 302191 301250 305930 216657 217281 726707 669542 1530892 1466263 463803 456972 665834 674636 837703 810304 860113 876358 913132 920855 885107 990861 2030484 2126982 1294772 1110262 729938 720275 867124 859467 907705 924713 944356 948713 1050018 1062669 5170731 5318583 40.65 72.0 1
15:17:00 2024-01-25 662666 649137 213575 209152 335922 342920 344942 342983 218208 215639 266795 271003 307400 312149 4423999 4755545 6621665 6359146 1052232 1103615 300487 264966 279513 279354 309635 300324 302343 303821 216657 217281 743303 670021 1531000 1464184 461503 458070 669724 675794 829996 809390 868277 873830 908991 921550 889908 987290 2030484 2130043 1290299 1110043 733069 720275 862830 862695 910320 921688 936768 948750 1057221 1056828 5192265 5329279 40.65 72.0 1
15:17:01 2024-01-25 661215 649137 213399 209152 335922 342257 344942 343019 218173 215974 267241 271038 307650 311561 4430210 4763977 6584292 6368525 1057150 1103615 300908 265002 279261 279485 309161 300359 304084 304071 216657 217619 695386 670021 1522635 1465223 462048 456294 670674 676275 832216 811686 867485 874489 908916 923684 890684 987996 2031930 2129936 1284016 1107674 732023 722520 865808 862082 907297 919520 940959 951567 1051331 1057787 5177459 5327510 40.65 72.0 1
15:17:02 2024-01-25 661686 649101 213553 209183 334389 342884 344942 342983 218242 215039 266830 271038 307650 312702 4427157 4768429 6621665 6359146 1057150 1102833 301507 265373 279585 279389 310753 300605 303835 303182 217615 216978 724914 670021 1504900 1466263 461503 456294 670516 678163 831927 811686 867634 874489 912040 923684 892517 988702 2031109 2127292 1296958 1111766 735090 721062 861604 859467 911050 923675 936768 951492 1056938 1057751 5192904 5327510 40.55 72.0 1
15:17:03 2024-01-25 657035 649101 213064 209222 334145 342812 343418 344960 218173 216588 266830 270212 308116 312112 4421169 4773932 6593494 6403724 1058472 1104946 299051 265595 279658 279124 309665 300570 302648 305035 216657 216270 695798 662481 1548413 1479678 462709 457923 670039 673695 833812 817314 866979 866954 908916 926728 889299 979539 2021836 2136413 1297954 1115747 733069 718465 863443 866880 907977 918465 938176 955682 1057408 1053167 5120687 5318583 40.65 72.0 1
15:17:04 2024-01-25 660708 649087 214401 208470 334406 342812 344942 342983 218173 216309 266421 271866 306721 311596 4420845 4792969 6532839 6368525 1073867 1100454 299086 265816 277764 280205 309874 305569 303124 304534 216657 216792 713328 662415 1515368 1465308 460073 458645 671950 670284 832629 817513 865018 866422 907894 932826 888082 975947 2017493 2120784 1289122 1120619 734044 715380 864635 867027 907977 910542 939489 956612 1057370 1054538 5107615 5323710 40.65 72.0 2
15:17:05 2024-01-25 659516 648648 213734 207846 334137 342559 344942 343019 218208 216159 265604 271451 306721 311560 4420845 4776555 6509566 6373355 1070965 1100418 299296 265373 278691 280359 307760 300359 302239 303821 216657 216792 716271 665253 1521073 1469519 461059 460021 671354 673289 834405 815192 865799 866954 910655 929533 885601 976679 2021172 2114979 1309769 1123884 736218 718465 865623 867027 906565 910578 940961 957161 1051601 1047894 5088804 5307173 40.55 72.0 2
15:17:06 2024-01-25 650896 650215 213430 209385 334406 340707 345489 342983 217869 216983 265604 271676 307400 312112 4420845 4761461 6528216 6384871 1069414 1100454 298181 265373 279084 279354 308297 301732 302028 304712 216657 216305 705927 662481 1533129 1466472 463200 458719 666240 671777 838782 816351 861230 865798 914542 927564 880802 979501 2018964 2108774 1292498 1121986 729418 715380 870863 865798 900120 910578 949373 957159 1043973 1048671 5072150 5307286 40.55 72.0 2
15:17:07 2024-01-25 654707 649168 213765 207855 334181 341463 343418 341946 218735 215511 265604 271866 306223 312813 4411682 4674885 6537542 6368525 1053759 1099944 300451 264155 278423 279779 307295 300816 302456 304570 216584 217072 722415 670021 1511698 1454004 460012 459695 668136 675278 837377 810267 860871 868645 911204 923574 881337 983774 2021836 2114677 1291006 1114762 729938 717662 867124 860247 901434 919495 943690 950138 1044712 1051679 5132165 5301183 40.65 72.0 2
15:17:08 2024-01-25 653311 648191 213055 209222 334033 340743 344416 341322 218021 215974 265604 271038 307650 310022 4418317 4738428 6612145 6346925 1052293 1099602 302622 264966 279084 279354 310562 301166 303277 305177 216548 217445 736798 670021 1522547 1465345 461429 457385 669087 676756 832629 811151 867746 873109 911764 919637 889977 987420 2036895 2134880 1307955 1108463 732023 720348 870863 866385 909982 924903 947461 955253 1056938 1065091 5197957 5355646 40.65 72.0 2
15:17:09 2024-01-25 662505 656828 219417 212556 338887 348318 354006 347701 219787 219158 272952 274555 314737 317376 4470859 4748782 6658772 6480604 1088220 1134484 310264 274099 290313 292089 322674 315198 315712 320298 223873 224764 724800 691849 1538241 1484260 474754 474577 691519 700029 871374 846165 898204 907816 950400 963926 919957 1024886 2114561 2205317 1355827 1161853 765162 752435 918464 913127 949420 965279 991698 1007519 1109627 1109234 5333348 5529975 40.55 72.0 2
15:17:10 2024-01-25 692056 683182 224573 220669 360457 368337 375440 374368 228930 228020 288581 293554 330942 332896 4645519 4990332 6966510 6777041 1157258 1196175 324735 288622 309051 311033 346778 337411 337639 342149 233808 235602 740232 707751 1635714 1547045 492650 486882 717086 723599 913247 884040 930296 938085 989106 1003118 954160 1053354 2210426 2314791 1448583 1189730 797674 781213 946282 950007 990450 1003109 1016943 1033948 1144639 1154689 5552347 5740174 40.55 72.1 2
15:17:11 2024-01-25 710492 709411 229249 224659 376084 383351 396867 390333 237762 234657 299133 307113 341673 346668 4786094 5211557 7219248 6973042 1188018 1253357 333929 294699 321316 322355 359608 350723 350069 353852 238958 241761 765399 726616 1652895 1576289 502650 500220 731750 738632 931687 906311 947471 953692 999682 1017184 968507 1066208 2272192 2397586 1419070 1209241 816432 800759 963456 961954 1005414 1021341 1038881 1047061 1158819 1163862 5594189 5867288 40.65 72.1 2
15:17:12 2024-01-25 732108 729724 234030 229373 384999 392467 405989 405971 240961 240681 308488 314597 349878 354384 4913703 5254577 7367205 7153969 1259972 1292061 340573 300844 324582 328915 369853 359260 357425 360515 245422 244447 787401 740274 1653929 1609210 510947 502883 740209 749395 934813 907600 959320 965666 1002593 1012234 965616 1078125 2315261 2421361 1420954 1226546 819946 802465 974993 977667 1013195 1020351 1038549 1054109 1177243 1172866 5744311 5956758 40.65 72.0 2
15:17:13 2024-01-25 746841 743637 233513 230489 390265 396119 414664 408728 244009 242137 311154 319419 356877 362001 4999853 5388861 7475290 7259504 1268588 1315254 341353 302007 330388 333427 372806 360303 360853 362013 245769 245993 794955 742292 1673601 1627616 513134 504837 742129 745732 931687 907523 957200 962675 993893 1000688 962051 1075892 2327827 2423081 1415283 1227772 815849 801327 974099 972581 1005414 1009427 1029530 1049336 1172213 1166282 5795066 5989946 40.65 72.0 2
15:17:14 2024-01-25 754374 748355 238065 229448 390265 395562 418308 413644 243935 243819 313920 319594 357845 362684 5030143 5438865 7494047 7282442 1292410 1318882 336782 300213 328333 330947 372034 360447 360309 360357 245076 245993 774537 745480 1646100 1621850 509046 503131 731787 741090 928389 901328 942349 952745 985602 994002 945850 1056912 2318555 2425245 1502828 1230692 814106 793203 963456 964908 999027 1006485 1016943 1033910 1155502 1157209 5786649 5994220 40.65 72.0 2
15:17:15 2024-01-25 760169 756517 234019 228380 387208 394235 418494 411970 242544 243819 311520 318759 357774 362287 5038958 5458269 7507382 7290478 1287277 1326182 334724 298082 328333 328915 373070 360411 358719 360573 243698 245579 774099 745480 1649487 1623001 506487 501709 727856 737939 922467 892134 933024 943855 975697 982625 936706 1044541 2318555 2425245 1430671 1226546 810634 790998 957963 959227 990450 998829 1010948 1026133 1151293 1148911 5810883 6032861 40.55 72.0 2
15:17:16 2024-01-25 763508 760224 233789 227592 387790 396378 419825 411788 242683 240724 313920 319313 358997 363091 5070690 5489731 7535359 7325155 1285407 1333460 338855 297595 329328 330911 371998 360519 360853 363429 243698 245958 788599 747616 1682629 1623089 509046 504200 728373 737939 922467 889242 927542 940824 974321 984886 935641 1038464 2326173 2436762 1502828 1228899 811789 790998 957963 961954 990487 1000278 1009755 1027748 1151825 1151278 5868574 6076969 40.65 71.9 2
15:17:17 2024-01-25 766337 765610 238161 229683 391138 396119 421276 419546 244179 242172 316533 320073 360242 367082 5123246 5474238 7576588 7380269 1295679 1347666 342943 303019 331131 334042 375395 364538 360853 365030 244842 248700 801648 754913 1685071 1632241 509770 504373 728890 738041 925090 897065 931659 938122 975012 982697 931664 1041324 2333780 2447691 1444105 1229521 818766 797728 962379 964007 994718 1005951 1011898 1027051 1150225 1157966 5918379 6134080 40.55 71.9 2
15:17:19 2024-01-25 780282 772429 234854 231919 395167 404289 423537 420738 246896 243700 317516 324765 365719 368161 5177455 5564549 7663626 7428321 1290951 1364908 345019 304601 333144 335702 378830 368242 364816 369781 247918 249821 807374 752758 1676117 1650661 509770 504837 738110 737939 925090 905015 936778 936683 972179 994002 946245 1042451 2360514 2492693 1430074 1224215 818766 806427 970334 959079 990915 1009368 1021709 1032983 1146072 1153018 5977170 6162071 40.65 71.9 2
15:17:20 2024-01-25 792235 781218 236494 232273 397020 405835 429548 423962 247367 245618 320504 327222 367826 369348 5233727 5683257 7824446 7550244 1347292 1379089 345054 306152 339075 337768 383148 372456 368718 369853 251077 252272 816148 768905 1685824 1659881 513043 504801 738110 746261 935665 904716 940968 951586 980562 987677 939958 1053834 2385206 2479678 1437903 1245446 823458 807000 974993 975748 1001158 1006449 1022107 1035421 1169707 1163026 6019142 6237246 40.55 71.9 2
15:17:21 2024-01-25 788534 788915 240592 235120 401062 409431 432917 431614 249297 248392 324263 331632 372096 378158 5276760 5638700 7753258 7555892 1324578 1392605 351956 309883 338240 343091 385200 377286 372747 375923 254141 254285 814284 763799 1718168 1677673 516345 514745 747293 746076 936995 918349 946312 946184 981956 1002141 950067 1054023 2402051 2509945 1450411 1233907 830542 818542 983372 973273 1000447 1017812 1034745 1040183 1161052 1164675 6072553 6293242 40.55 71.9 2
15:17:22 2024-01-25 802085 796380 242177 239666 405993 412233 439167 436190 252051 249932 329276 333973 377719 381797 5346272 5757462 7880398 7635179 1352846 1408847 352315 313778 346120 342920 390480 380434 377830 378578 256124 258591 825994 773225 1723177 1685791 518144 516647 753030 755806 944924 922365 950449 952745 986302 1006421 955295 1057188 2418832 2541496 1463353 1242792 835189 822470 989827 980447 1005414 1018742 1038549 1047803 1168013 1172268 6132170 6340412 40.65 71.9 2
15:17:23 2024-01-25 808317 804968 243413 241836 411164 419150 445523 439256 255056 250769 330451 339149 381220 386512 5398691 5804995 7908374 7712999 1362815 1425192 358584 317516 348577 349626 393092 385166 378772 383112 258368 260962 825402 776495 1730334 1700378 520792 518365 758701 758954 950127 930228 961000 959264 986942 1000724 964104 1069338 2444306 2556282 1468036 1267671 839765 826564 1001917 996106 1017519 1018418 1039020 1058664 1188121 1183664 6179847 6406063 40.55 71.9 2
15:17:24 2024-01-25 811606 811695 247880 242817 418981 426413 448130 447191 256773 253969 333505 341735 385389 387303 5445551 5863178 8077716 7829321 1391402 1437647 360483 320753 350062 351889 401190 387356 382821 384261 261689 263913 834570 792643 1750515 1705981 524442 519501 758036 770217 960995 930228 958156 968483 999719 1009666 956422 1066397 2453598 2570940 1475569 1270609 853947 838118 999073 998939 1022402 1041462 1049397 1054109 1188121 1189849 6242171 6438998 40.65 71.9 2
15:17:25 2024-01-25 829100 820857 250653 246098 419866 428895 457582 451112 257870 256393 340517 342995 391364 395375 5508962 5894085 8071227 7857731 1380456 1454069 364391 324708 354400 354441 402137 393606 386623 387916 264697 265971 839789 790380 1768355 1731783 530170 522893 770570 774319 959347 936738 970325 975276 1002593 1012234 965652 1078125 2483241 2591204 1472891 1296551 860866 838155 1007566 1008901 1033074 1042707 1048009 1059988 1196518 1203644 6246533 6527987 40.65 71.9 2
15:17:26 2024-01-25 836774 827787 252738 249543 423728 432624 458879 456234 260604 258631 341268 347604 395782 396867 5544687 5973609 8169485 7916015 1389856 1466401 369984 327346 357385 359309 405871 396235 389821 391714 266390 268966 852473 798645 1801667 1733640 528288 522756 772757 776471 968566 944542 976022 977703 1002593 1017712 972405 1086793 2494731 2600424 1475569 1302107 863325 843729 1014643 1019002 1038222 1047948 1053457 1068040 1208723 1211614 6310726 6574284 40.65 71.9 2
15:17:27 2024-01-25 844317 833417 254914 250238 428982 438978 464018 459728 262900 261110 345054 348337 396576 399376 5588024 6012204 8253414 7981666 1418586 1479817 372056 327608 358217 359948 410590 396430 392335 396786 269761 269445 840195 802075 1764395 1742860 531303 527046 777190 779385 972183 952727 979651 983126 1005924 1017602 976230 1091406 2513276 2618864 1551573 1305876 869598 850339 1024060 1026152 1045008 1053896 1062547 1075451 1217320 1217398 6340421 6631417 40.65 71.9 2
15:17:29 2024-01-25 851204 841535 256480 253604 432746 441710 466541 466742 265611 261061 348815 352606 402535 403643 5642311 6073254 8251172 8037938 1415552 1493375 374400 333451 360420 362146 411725 404580 396907 399175 270739 273052 855292 806309 1801645 1766036 538312 531308 783616 788589 978948 952998 982447 991137 1015066 1024587 976230 1090527 2538455 2657823 1532382 1313345 877705 857674 1028234 1026677 1051182 1060837 1062892 1078765 1215021 1220077 6452415 6645383 40.55 71.9 2
15:17:30 2024-01-25 860950 848232 259956 254891 436829 446423 474521 466802 265012 264313 350400 356403 406273 410298 5683906 6107487 8319884 8122347 1449935 1503244 378961 334415 364511 364907 418521 404123 401451 400585 273813 277337 863997 823882 1796694 1761300 541385 537072 786365 796406 995458 964711 980898 991100 1023881 1039473 986136 1088269 2550366 2687784 1546550 1309603 880549 865738 1037531 1028100 1047488 1066921 1077493 1086797 1217468 1220077 6546605 6715561 40.55 71.9 2
15:17:31 2024-01-25 854216 854828 260970 257114 440593 450069 474983 474539 266847 266047 351533 360304 410850 410916 5703599 6193033 8461371 8178619 1457171 1512501 378685 334380 367144 369952 417842 405479 402552 405583 276934 277903 862929 820273 1792457 1776382 539462 535570 792231 795515 989813 968465 991799 997502 1016943 1035112 991902 1100694 2563281 2672287 1571618 1324527 883974 865775 1040553 1042206 1054661 1065414 1072472 1089783 1237939 1233606 6443203 6743697 40.65 72.0 2
15:17:32 2024-01-25 875284 862257 262572 259716 444626 455526 480730 475884 269364 267687 355816 358121 412703 416870 5744736 6153697 8449285 8217881 1473971 1528143 382525 339902 369147 369880 423682 410121 404099 405763 277007 278967 876022 832752 1815593 1781448 544445 539698 791145 802294 999687 972046 986052 995400 1030175 1045738 991027 1091481 2578184 2712577 1555058 1311462 885870 876224 1046790 1037396 1054216 1071413 1088286 1093783 1230550 1226840 6603124 6795120 40.55 71.9 2
15:17:33 2024-01-25 864663 867431 264296 261540 448242 456133 483600 478080 270221 270098 356532 364720 414132 414452 5796729 6256496 8572600 8271342 1454077 1537477 385908 342181 372563 372060 423863 415237 407964 409937 279178 282902 872204 825642 1829468 1803293 546030 539698 799205 804761 1000480 970597 992449 1005091 1031637 1036815 989790 1100731 2578184 2704773 1564085 1331954 896570 876224 1042303 1042206 1065262 1072824 1085309 1089783 1232333 1237141 6593700 6801130 40.65 72.0 2
15:17:34 2024-01-25 873201 874353 267589 261135 450251 457655 486967 484020 271629 272393 359945 366517 416495 424379 5848531 6359021 8599951 8309921 1486283 1547835 387463 342771 372493 374404 428250 414313 405921 409204 281732 281909 879250 835140 1873014 1811253 547585 541229 802649 806654 1002598 976262 997553 1009655 1034887 1042716 991902 1103948 2596729 2724354 1601469 1335535 900840 880290 1046790 1045170 1068436 1082090 1085165 1094563 1235907 1240071 6650484 6869736 40.65 72.0 2
15:17:35 2024-01-25 880834 880616 269557 263254 454792 459701 492534 487524 272741 271428 360184 366826 418875 426605 5880859 6379788 8663731 8358203 1471613 1555995 390206 344262 376190 376658 428822 414421 411053 413211 282729 284894 876432 835020 1867189 1812539 549145 540784 800339 807051 1010285 976262 995351 1005363 1035620 1050685 991197 1103161 2606001 2755207 1565968 1339358 900198 885444 1056481 1046730 1066740 1086758 1094647 1103229 1235562 1243293 6735742 6898868 40.65 72.0 2
15:17:37 2024-01-25 885140 883317 270528 264459 455417 466678 492186 486985 275027 271843 360474 367700 424120 423394 5909936 6361342 8645080 8403708 1502096 1565254 387463 345819 376071 377224 430881 417499 412970 417305 283530 286275 888886 846209 1919376 1806849 548364 544829 799772 807051 1014666 986905 1001151 999531 1027049 1053303 1001123 1109663 2626488 2754328 1579151 1349046 896570 883727 1064845 1058922 1069953 1072788 1086709 1103980 1254200 1250909 6631511 6932395 40.65 72.0 2
15:17:38 2024-01-25 902754 889870 270910 266518 457194 469366 495837 489849 279815 272710 366040 367992 422985 429781 5938045 6412654 8756985 8459981 1510350 1567820 392118 346375 378375 378354 431758 421313 412354 419077 283334 286275 885166 841994 1867895 1825840 548882 540820 810638 815137 1010498 983256 1006882 1012531 1038477 1045484 996853 1113024 2624546 2753242 1611064 1352503 906979 886906 1054550 1055411 1075929 1088031 1093881 1095897 1245127 1248599 6781539 6952087 40.55 72.0 2
15:17:39 2024-01-25 890814 892102 271331 267829 458565 468038 495837 494867 274632 273963 366595 374168 426766 428155 5970385 6407705 8707163 8469359 1521899 1581524 393365 350087 378411 378054 435795 422924 417949 420786 285951 288703 888886 854113 1893456 1819772 553070 549238 802649 811699 1020985 993866 1003084 1005363 1033386 1057067 1004734 1106826 2643091 2771667 1586685 1356990 900840 887962 1068342 1063662 1073758 1082090 1091471 1106831 1263567 1255463 6696875 6991933 40.55 72.0 2
15:17:40 2024-01-25 903271 898933 271971 274803 459719 468385 500343 494167 277023 273963 368230 374409 428975 433746 5994735 6499300 8810373 8511804 1503115 1589413 395584 351177 381458 380852 435398 423326 419350 420859 287784 288815 887706 849238 1868438 1842644 553860 546793 809532 816324 1018998 985469 1003295 1014583 1038411 1051745 993197 1110456 2643091 2784822 1603388 1356363 909900 894664 1066824 1055915 1074521 1093496 1099357 1110461 1246896 1247185 6791499 7034438 40.65 72.0 2
15:17:41 2024-01-25 910303 902764 274706 270733 462682 474730 501796 499972 277564 275189 368305 375820 432081 432370 6052868 6462684 8844583 8571136 1538486 1595298 399271 350436 381774 380586 437938 425866 418758 420568 285873 290096 894446 856831 1877905 1840278 549927 546407 811793 815744 1014666 991118 1011945 1014583 1032984 1048698 1000456 1119861 2661636 2784822 1618741 1365715 914202 894392 1060293 1062907 1082242 1094269 1097789 1099878 1252532 1254574 6886295 7059067 40.55 72.0 2
15:17:42 2024-01-25 914586 907603 275300 270892 469011 474220 502875 499826 278304 278675 370289 375641 433120 437646 6063937 6518974 8884851 8600662 1561883 1602292 398538 351713 383000 382637 439158 428123 419350 421267 288414 291494 906052 860851 1897984 1849524 551496 550007 815335 816324 1017551 993229 1013390 1014546 1033203 1048698 1000456 1116919 2661636 2796897 1616822 1371952 915435 891454 1065827 1065174 1084551 1094269 1097789 1100736 1257541 1259633 6858892 7081195 40.65 72.0 2
15:17:43 2024-01-25 911888 911966 276475 269842 467978 475864 508634 504022 278500 278231 369488 378799 433577 436653 6081328 6551707 8903555 8649378 1565672 1604626 396952 351749 385358 384090 440534 426842 420575 423791 288622 291458 891934 870590 1853423 1845516 552282 550397 814178 816324 1020912 998957 1011223 1011598 1035496 1045792 1004563 1114889 2666022 2779376 1596101 1386898 915435 892840 1069826 1071252 1083735 1093636 1089890 1105491 1256275 1261942 6914404 7100089 40.65 72.0 2
15:17:45 2024-01-25 915240 915929 277324 270636 468167 478560 509756 504736 278867 278694 369560 378940 434256 435781 6108300 6537222 8892373 8647555 1556734 1612697 396988 354848 386489 385550 442929 427180 420581 426333 288658 292143 904609 871837 1881782 1848211 551496 549618 811832 817300 1023317 1001652 1009764 1010414 1036261 1056147 1006165 1113483 2684470 2794042 1631597 1374088 913165 893845 1072732 1069866 1081474 1089733 1093102 1109197 1266261 1265520 6904972 7118846 40.65 72.0 2
15:17:46 2024-01-25 921151 919867 278213 271494 469012 477728 510912 504736 279716 279677 372811 378410 434759 438886 6143464 6574615 8933531 8697476 1565137 1618509 399835 356035 384998 386744 441926 429445 424466 427961 290930 292580 906038 874966 1876922 1853410 553070 550323 814141 819805 1023886 1001801 1010503 1011856 1036280 1053975 1003813 1110057 2672167 2794042 1618701 1378515 915435 894332 1072732 1075197 1081474 1087994 1091509 1108407 1261739 1268360 6961567 7143825 40.65 72.0 2
15:17:47 2024-01-25 922351 922396 279695 272368 471738 477764 513522 507570 279716 279874 373411 380074 435981 439893 6171600 6602865 8974660 8736225 1579680 1627740 400646 355780 388689 387145 445610 431418 421245 427877 291633 293758 907468 877535 1879266 1853499 552282 551030 815335 818446 1023886 1002460 1010503 1010373 1034813 1052999 1004563 1110094 2675966 2794042 1607401 1380479 915435 894369 1074531 1075962 1083781 1091108 1089881 1107143 1263567 1265520 6966018 7165740 40.65 72.0 2
15:17:48 2024-01-25 932470 926436 279919 272780 473855 480576 513886 507870 280569 279874 375108 382424 437207 441215 6204654 6650220 9013100 8761418 1584994 1630162 400678 354091 388689 387979 446835 433147 421245 428180 292045 294207 898981 877535 1886298 1868016 553665 549761 818726 817485 1022434 999549 1011945 1014583 1032369 1045526 1002391 1113300 2685905 2804147 1626599 1393771 920911 894517 1072243 1071385 1084551 1094269 1090657 1103943 1258093 1261012 6991973 7203255 40.55 72.1 2
15:17:49 2024-01-25 925642 928407 279667 274630 474275 481969 513012 510462 281429 279874 374962 382318 442039 442782 6218493 6668102 9065049 8762984 1568860 1632481 402231 354091 387353 387979 441638 433677 422540 428786 292873 293758 908794 868103 1908052 1885169 553665 548840 819888 824423 1022397 995381 1007627 1018915 1039442 1048698 992457 1106789 2683995 2810119 1628336 1378515 922227 903884 1069691 1066689 1079173 1100235 1099193 1109593 1250045 1259633 7038269 7235099 40.65 72.0 2
15:17:50 2024-01-25 940846 931561 280034 274910 472450 485260 514979 512907 282429 279874 377387 381034 441967 442966 6232834 6752589 9113671 8813969 1556734 1637001 405287 355976 387312 390174 447054 435035 426347 427575 293361 295557 914614 868103 1914576 1889191 556066 548840 816409 823327 1028257 993229 1003898 1014583 1036060 1054047 991902 1103948 2697115 2840606 1614902 1377465 920690 903810 1077317 1066307 1079115 1097297 1104079 1109987 1259021 1252800 6980431 7243413 40.65 72.0 2
15:17:52 2024-01-25 946351 935599 279923 276216 475574 487408 513886 509452 282425 279236 377387 380144 441859 447358 6256008 6805345 9126828 8825751 1583082 1641543 403471 356298 384998 387979 450671 432417 427553 428180 293288 296879 920762 884473 1911724 1877262 553702 549338 811869 819991 1034124 1004617 1009764 1009618 1039081 1056174 1001019 1108608 2702912 2836115 1634093 1385853 915171 901572 1082251 1075962 1079173 1091314 1096224 1112474 1270946 1261942 6991935 7259527 40.55 72.1 2
15:17:53 2024-01-25 939780 939288 280030 275784 476474 486373 518278 510967 282416 280941 378643 384487 440537 447996 6284144 6741513 9111089 8853887 1585379 1645042 403471 356333 389725 389170 447054 437042 427033 432444 294392 296152 917473 874339 1912110 1897268 553860 548269 821044 825009 1020949 996125 1009764 1016863 1036353 1045702 992607 1109475 2695331 2838128 1634093 1384419 925670 906454 1069963 1069792 1085322 1090852 1097592 1103091 1254347 1258267 7105920 7286124 40.65 72.1 2
15:17:54 2024-01-25 949043 939292 281348 276640 474324 488100 516916 513159 284083 279805 377293 384793 446646 445283 6312646 6835110 9203332 8899366 1578265 1649559 402052 358271 387245 391239 448101 432376 428157 427640 295164 294028 895888 881310 1901547 1895755 555444 547253 815335 825596 1030142 998248 1001722 1011134 1037529 1054047 992607 1099128 2703099 2842629 1639417 1371952 915435 907481 1079162 1066456 1076079 1092724 1102951 1110024 1259914 1256353 7021331 7315800 40.55 72.1 2
15:17:55 2024-01-25 951716 944772 280692 278962 475064 487137 518451 512451 284481 280087 376125 385877 445564 450721 6346953 6830624 9189740 8922887 1618130 1650763 405569 356262 391188 389205 450832 436887 426347 427725 294120 297081 917473 884436 1966525 1890379 553665 550993 818726 817250 1023160 1000378 1010503 1011635 1029532 1043822 994643 1109229 2707725 2838128 1646161 1399130 923418 899836 1069963 1072146 1086850 1094375 1088293 1100736 1254347 1256453 7154041 7325178 40.65 72.1 2
15:17:56 2024-01-25 950529 947624 283107 277116 477891 489140 516771 515363 282213 281764 380652 383464 445095 447736 6356440 6801252 9215969 8910160 1573754 1660206 405287 359026 387497 389751 446791 436397 429710 428815 292982 297410 917473 877535 1926036 1905001 554882 548570 815794 824423 1028257 994676 1002579 1011598 1039368 1045756 986873 1097527 2713781 2858582 1657899 1382447 919598 906454 1076096 1066689 1076079 1096594 1103215 1108729 1254822 1252500 7093089 7341382 40.65 72.2 2
15:17:57 2024-01-25 957665 948408 283107 277656 477625 489641 521575 513159 283835 282652 378501 385157 447278 450721 6373383 6873102 9242374 8966432 1620569 1664740 406002 357372 389725 388625 452149 438891 426949 429630 293393 297753 918903 886967 1934080 1899599 555672 550397 819888 817829 1023886 998957 1010503 1010129 1027346 1042716 992607 1108128 2720275 2851948 1620660 1403123 924659 902400 1072150 1072779 1086830 1094269 1089881 1099878 1257578 1256915 7205597 7372072 40.65 72.2 2
15:17:59 2024-01-25 955624 948440 281839 278114 477182 486850 520028 517737 284083 280100 378272 385877 448435 447675 6396934 6932464 9241905 8984602 1604137 1668292 405608 359604 389725 388625 452223 437601 430014 430266 293703 297753 923445 889509 1935651 1897403 552023 550250 813568 820946 1029720 1003666 1005445 1004673 1029991 1052819 995312 1097527 2718649 2859108 1629535 1393771 914368 901287 1081469 1074433 1076079 1085153 1088293 1105491 1263567 1256353 7121918 7381451 40.65 72.2 2
15:18:00 2024-01-25 953998 955287 282844 277933 478071 486742 523054 518176 284083 281377 378429 386600 447153 447419 6433981 6853894 9326472 8985189 1585689 1668292 405966 359280 391462 392941 450868 439439 429978 431220 295374 296519 920332 882573 1947691 1914247 553236 545599 813600 824935 1028988 994676 998301 1007538 1034667 1047672 982636 1091443 2715713 2858582 1630001 1380479 918287 904940 1074568 1063662 1072234 1091144 1096774 1100736 1252260 1246302 7113035 7399441 40.65 72.1 2
15:18:01 2024-01-25 968185 957246 281808 278378 476474 486742 523054 513990 284956 279696 378465 386600 447818 451792 6434204 6927534 9336216 9017812 1606759 1669478 405001 357910 391526 393497 448121 437578 428157 432123 292982 296412 906014 881914 1954325 1916969 550710 545214 817567 823327 1018998 993266 1001685 1009655 1029445 1038114 983335 1097761 2715713 2852886 1648118 1392778 922227 903884 1066550 1066688 1079173 1092724 1089881 1096125 1247107 1249187 7213554 7437723 40.55 72.2 2
15:18:02 2024-01-25 970055 957515 281458 278770 478071 491829 520064 513954 284703 281623 382355 385662 451480 454906 6470884 7001142 9333335 9038950 1632279 1676366 406038 357407 389725 392035 450904 440255 427553 429968 293877 297753 918903 890022 1991527 1914247 550710 549618 818202 816324 1020225 996125 1005402 1007506 1023881 1038848 984040 1100731 2718649 2849362 1668672 1406451 920690 897009 1069102 1066688 1079173 1087994 1086858 1094563 1248949 1249224 7288957 7465572 40.55 72.1 2
15:18:03 2024-01-25 967645 959360 281676 279520 477855 492478 519955 514063 289432 280977 381700 386964 449496 454440 6480506 7063468 9301775 9058383 1629742 1678750 404075 356298 390669 389786 454240 436270 427251 430836 292946 297061 918903 896400 1938818 1908819 550710 550126 814756 815164 1020225 998957 1002579 1003901 1018054 1038114 986909 1096158 2717271 2839157 1650074 1408455 919598 897060 1070189 1072779 1079115 1088729 1079031 1094548 1250443 1254278 7291425 7465859 40.65 72.1 2
15:18:04 2024-01-25 967645 963456 283777 278369 477927 489641 522313 519715 284681 280122 378538 384305 449892 449409 6489253 7022377 9366888 9064936 1616974 1678750 403543 357946 390312 387467 452283 437615 430014 430307 293703 297753 924895 893841 1975540 1907709 549652 547253 807241 814007 1023886 996125 996806 998213 1023350 1041213 986136 1091457 2734772 2856325 1655943 1396864 912170 896084 1074568 1069691 1072234 1072824 1082183 1097684 1256275 1249151 7216243 7465859 40.65 72.1 2
15:18:06 2024-01-25 964896 964646 281812 278374 480771 486706 522313 519312 284083 280815 377861 385451 450525 452149 6509319 6982079 9353810 9064936 1603896 1678971 403152 356369 387080 390678 450940 436270 427334 427605 296214 296627 876225 896548 1947590 1919695 552282 545490 810099 816287 1025995 992489 988976 996143 1022622 1040549 977690 1078892 2710897 2844654 1628336 1387827 912822 898699 1069963 1065729 1060733 1072824 1080606 1095897 1247107 1244538 7145106 7475238 40.65 72.1 2
15:18:07 2024-01-25 967631 967571 281777 277561 481867 486814 522474 517007 283140 280977 378465 384305 447188 451151 6527638 6970101 9456389 9098046 1606428 1678676 405786 357229 389795 392385 448644 440136 428763 428786 292126 295722 923191 885107 1953546 1927259 549145 539986 809522 816324 1018022 985469 988976 998976 1021277 1033384 970608 1077358 2717832 2866895 1644205 1381879 912822 897354 1069204 1054128 1063750 1082090 1086858 1093062 1237663 1234516 7234192 7484617 40.65 72.2 2
15:18:08 2024-01-25 980010 966672 280919 278378 477218 486363 523054 516776 285459 279661 378465 386635 449892 451780 6536524 7022457 9461806 9097228 1620304 1678459 403152 358635 390646 389751 448157 437692 426347 430159 294193 295836 935045 886689 1935491 1927259 546807 541229 811869 816324 1011001 986205 991003 1000396 1018054 1018463 971298 1082081 2710972 2849362 1616822 1389805 916978 898699 1058781 1059475 1069194 1082090 1078864 1082123 1235907 1238247 7298083 7517903 40.65 72.2 2
15:18:09 2024-01-25 977565 968502 283098 277896 477746 490989 522167 513846 283543 280836 378393 384614 449633 455558 6550965 7084594 9460533 9135249 1619425 1683232 402868 355192 390632 388589 447806 437738 426347 429856 293569 296309 888176 886967 1957143 1927259 545256 540630 810681 813429 1009739 984072 991799 996143 1013594 1018355 967060 1078967 2711578 2845322 1646161 1389805 918285 893808 1054226 1057417 1068436 1081290 1075191 1083314 1236275 1238473 7360963 7540889 40.65 72.1 2
15:18:10 2024-01-25 978991 969484 281791 277860 480472 486742 518487 513918 283288 282652 378501 384529 449856 453056 6565511 7093867 9469872 9154006 1622953 1683232 403527 354126 387497 387979 447455 437355 423912 430841 292118 295142 920332 886967 1936938 1926228 543214 538173 807241 810474 1005446 982339 988976 993284 1011787 1019985 962846 1079153 2716397 2849918 1642249 1392067 912822 890352 1054151 1057211 1068296 1077560 1071257 1077395 1236275 1238017 7373647 7550268 40.55 72.1 2
15:18:12 2024-01-25 977828 970894 279743 277525 478578 486706 518451 513954 283252 279923 377293 384523 449856 454874 6584264 7112412 9477098 9154006 1622953 1686823 400750 354126 387425 387979 446791 436393 423912 427605 291696 295320 929245 886967 1941348 1926987 542930 537845 806039 811080 1005409 983256 988789 994666 1008703 1019607 964790 1075892 2719176 2844654 1638337 1389805 910219 890415 1054226 1054416 1063750 1074517 1068128 1075859 1230316 1230992 7384232 7559646 40.65 72.1 2
15:18:13 2024-01-25 977823 972275 284661 277561 476546 488446 518451 513954 283424 278457 376992 384793 448555 454477 6593642 7150576 9495313 9150058 1622953 1686203 403241 355743 390628 387763 450659 436161 423732 430001 292009 293616 923191 886967 1956738 1924195 541220 536545 806612 810437 1004021 977685 983214 991710 1008190 1009774 959323 1072029 2708963 2846109 1640293 1387827 907439 887906 1050777 1051426 1060406 1073000 1066349 1072522 1227032 1227408 7362440 7567599 40.65 72.1 2
15:18:14 2024-01-25 983441 972275 279923 276675 476501 486814 519753 512437 282425 279796 377293 383068 448545 453857 6607684 7128272 9490454 9179006 1622953 1685625 400152 355671 389795 387835 448321 436197 423768 428786 291075 293965 922902 886967 1946044 1928968 541000 535715 802340 807051 1001903 977685 983140 991672 1002972 1013667 959250 1072405 2708926 2840142 1634424 1389805 904782 888055 1050597 1049825 1060246 1069829 1061286 1072486 1225160 1228849 7404666 7569025 40.55 72.1 2
15:18:15 2024-01-25 981347 972266 279923 276640 475055 487754 517683 516424 282108 279730 379424 384614 449315 451670 6612560 7161309 9530140 9163085 1625212 1688023 398295 355584 386155 387325 446447 432448 422504 428180 290953 292418 927795 886967 1942588 1924121 539697 531806 801474 804761 999059 974151 982171 986186 1004016 1010804 955517 1068824 2702566 2830922 1632468 1387827 904708 885444 1046790 1047400 1057225 1066921 1061901 1066507 1221333 1221839 7437203 7593532 40.55 72.1 2
15:18:16 2024-01-25 982526 974915 279775 276622 476581 487063 516916 513918 282319 279730 378003 383571 449388 450721 6612137 7195864 9517808 9163123 1627623 1687407 397980 353562 387587 386164 445465 432448 423828 427575 288658 292383 934002 886334 1946606 1929056 538312 531734 797472 802405 996226 973291 979651 983320 998938 1006421 952805 1063430 2703249 2830922 1626599 1384419 905604 886247 1047136 1048107 1056754 1066022 1060134 1066358 1221422 1220004 7442542 7588952 40.65 72.1 2
15:18:17 2024-01-25 983367 974099 279914 275331 475911 486029 513900 513904 281144 279480 378227 382997 447117 451398 6645651 7224999 9517808 9189363 1632273 1688023 399835 351713 386489 384090 445114 432412 419955 423863 288586 292829 934418 886967 1941186 1929056 536784 532815 796817 797212 996226 973872 977854 981658 992626 1008813 954049 1059833 2695481 2829726 1628997 1399130 902127 879854 1045082 1048219 1051513 1054797 1050858 1065375 1217468 1221839 7348298 7587783 40.55 72.2 2
15:18:19 2024-01-25 975917 975035 279928 272967 474562 486373 517647 513724 280177 278890 378606 382156 447168 445138 6649638 7254124 9455324 9219657 1646327 1688023 400117 350616 385012 382960 446441 432448 422029 423502 288369 292785 923445 893339 1980203 1928972 537856 535087 797716 795515 996226 974878 975179 976702 989039 1000724 954160 1059565 2697115 2811382 1639171 1393771 898274 880056 1042118 1044874 1050583 1057058 1051098 1063397 1222272 1217955 7337589 7593742 40.55 72.1 2
15:18:20 2024-01-25 972785 975035 279024 273237 475055 482726 513900 512365 279751 279677 375676 381318 447278 448700 6650290 7171403 9517808 9215667 1627411 1688334 395548 351496 386034 382905 446447 433062 420581 423791 287819 292401 928118 895759 1998784 1916969 535867 533839 787558 793259 999687 972600 965118 968483 990551 1011519 947265 1044816 2687542 2821702 1656703 1380479 895011 877764 1048279 1035762 1037512 1051421 1051098 1066507 1212189 1210514 7243423 7597161 40.55 72.2 2
15:18:21 2024-01-25 977786 977861 278213 271537 475911 483482 519221 513177 278738 279480 376016 381282 443119 446325 6683456 7126393 9530140 9242223 1620406 1688611 395548 349558 380697 383281 446799 433062 420872 419941 288622 289691 927795 896400 1928805 1926228 538039 533193 788906 796080 996226 967055 961000 968483 992695 1000724 940810 1044504 2679847 2818265 1607401 1362106 890826 880446 1042418 1032963 1035566 1045783 1052334 1060288 1204788 1198811 7347220 7608669 40.65 72.2 2
15:18:22 2024-01-25 989013 977731 277464 274511 472638 477692 516771 510821 280002 278051 375260 382389 443083 448663 6688548 7138568 9623660 9219657 1599544 1683763 393329 349558 380697 380959 441219 431115 420763 419941 286786 288575 932531 886967 1948761 1934113 534809 526674 785881 793222 991220 959245 961000 973310 987677 999544 937763 1043465 2676617 2804184 1645276 1375067 895929 878716 1033083 1030549 1037484 1055626 1047485 1052110 1207376 1204756 7417801 7625298 40.65 72.1 2
15:18:23 2024-01-25 985975 977722 276296 271502 473154 484925 513900 510784 279107 277804 376282 379011 441808 448028 6698177 7197567 9558752 9215818 1620443 1688023 394195 346304 381235 382065 441530 432754 414899 420568 287225 288739 933595 886334 1965867 1932517 533599 527046 788906 793222 982743 959245 963188 968483 984206 992329 936994 1050420 2690219 2817232 1631031 1383433 894011 871944 1033593 1032253 1042294 1048689 1038549 1053551 1203493 1207090 7489785 7634676 40.65 72.1 2
15:18:25 2024-01-25 985973 974269 275360 271498 471378 480576 513886 509881 278443 277183 374012 378446 444503 450058 6697958 7242226 9558670 9255501 1620543 1686823 393017 345783 381235 381493 440180 430431 414899 419941 285837 288499 930695 885700 1978600 1938928 533198 526988 788300 790753 982659 959525 962906 967478 981956 988292 934313 1043255 2685164 2811234 1580900 1380479 891592 870036 1029734 1028868 1038992 1047208 1034782 1047318 1199028 1201870 7468900 7630512 40.55 72.1 2
15:18:26 2024-01-25 983172 975757 277085 270636 468949 477873 513562 513177 277857 276069 373976 378675 441808 443953 6715566 7279316 9607457 9268881 1621737 1693152 393043 348705 383511 381648 441327 430931 417101 421753 285951 288523 932925 886967 1962614 1927259 528736 524120 782506 784002 980567 957848 961151 962402 972215 988328 936972 1039966 2678624 2792926 1588879 1384419 886549 867004 1029734 1031448 1033074 1045669 1032500 1046315 1204788 1200084 7390175 7644055 40.55 72.1 2
15:18:27 2024-01-25 975560 978626 275171 268990 471747 480576 513522 510208 275466 277183 372847 376160 441859 441457 6724945 7323838 9490454 9295413 1641626 1686823 393493 345540 378375 381110 441926 426842 415246 420786 284063 288296 926647 895759 1953289 1918039 528736 522864 780843 784002 981961 959208 955476 952745 972215 991897 933650 1035249 2674714 2803262 1604838 1373534 879570 867004 1033083 1026677 1023854 1034658 1031729 1049298 1194739 1191010 7280296 7625298 40.65 72.1 2
15:18:28 2024-01-25 978745 980049 275167 270175 468949 476984 516772 510675 278133 276243 372103 378870 440054 442782 6726948 7227616 9582167 9268805 1625212 1685625 390103 343193 377830 378966 441183 428159 414827 417037 283263 287891 935911 895119 1959796 1917460 529040 522792 773854 781707 982743 955645 946087 953692 975697 989761 922407 1024631 2669218 2812482 1622687 1353788 880825 867004 1027541 1017431 1022402 1036161 1034745 1041701 1182932 1188807 7401153 7659748 40.65 72.1 2
15:18:29 2024-01-25 991878 981975 274109 270932 466065 477206 513069 505085 277777 274520 371651 378940 439234 445174 6743453 7194902 9633297 9285309 1617926 1686823 390206 345758 376071 381327 440157 423435 414171 417305 283953 285387 914484 890783 1931468 1923493 528664 522153 772757 784002 981961 947297 944706 952980 974321 985492 918307 1023136 2661636 2807353 1580900 1361843 882744 867597 1026249 1017047 1022594 1037593 1035089 1038302 1181398 1181043 7395460 7662812 40.65 72.1 2
15:18:30 2024-01-25 992639 981443 272999 270166 466769 477206 513069 505013 275501 273127 369524 377846 439234 445211 6763175 7218548 9658592 9285309 1603896 1683232 388011 345514 375771 378930 438241 423399 414462 417305 284133 285499 937404 885716 1938535 1927369 526042 518365 771663 781671 976400 945382 946200 958142 971316 978535 918427 1025618 2661969 2794042 1592869 1364742 881454 864477 1016686 1014509 1023128 1035139 1026082 1032402 1180680 1181956 7481873 7684838 40.55 72.1 2
15:18:32 2024-01-25 988884 980013 272170 269415 465773 478560 512034 504158 275466 274611 369524 376384 439212 444639 6762459 7287889 9668690 9268805 1604340 1682037 388620 344783 375887 377792 437202 429313 414033 413869 284096 285080 923704 880049 1973094 1934463 526475 519319 773817 778903 968566 943481 946441 951474 964413 975081 918427 1026128 2661636 2792926 1578905 1374560 878943 856904 1014643 1014546 1023854 1030457 1019119 1032189 1180588 1185375 7447330 7651625 40.65 72.1 2
15:18:33 2024-01-25 984841 977898 272161 269023 465446 476949 510154 505013 275206 272674 368896 376914 440544 441564 6742821 7289461 9620612 9308756 1622857 1683533 387758 342555 377148 374333 437319 423435 409864 414489 281912 285838 922474 883174 1949931 1925439 521174 513851 771663 772514 965823 943132 943737 944524 957303 973016 919683 1021235 2656138 2774397 1596437 1368033 872704 855318 1014643 1017431 1017519 1018382 1016943 1030568 1186400 1176077 7403734 7672191 40.65 72.0 2
15:18:34 2024-01-25 974159 978585 271072 267387 465410 477206 504995 503448 275220 273963 368305 374765 438867 442264 6794511 7343084 9517883 9322823 1641567 1685931 387745 340631 376227 375194 437737 423326 410567 414511 282131 284024 919291 891293 1934030 1917460 521248 519170 770570 771383 967193 946092 939558 938085 957429 973683 917123 1010428 2643091 2778903 1586884 1360584 868978 855318 1019012 1010336 1008273 1020697 1019119 1034477 1177207 1172866 7289702 7665589 40.65 72.0 2
15:18:35 2024-01-25 979422 983372 273604 266798 466733 473514 510803 507607 275764 272950 370026 377444 436914 438923 6781685 7285027 9586945 9313445 1622894 1683232 385310 342699 373884 373212 437629 424457 411088 411653 281335 284556 934843 890783 1954009 1912615 519767 513923 763022 769961 970320 942811 932359 940156 961611 974392 908509 1007477 2650621 2792061 1580900 1343178 867741 857176 1013923 1003168 1005414 1023762 1022107 1028521 1168770 1169638 7428433 7662587 40.65 72.0 2
15:18:36 2024-01-25 992008 981328 270910 268583 465414 471548 509397 503985 274529 272258 368230 375855 437871 444857 6795125 7214608 9633572 9286263 1613329 1678385 384121 340045 373356 375493 438558 423255 410567 411075 282131 281598 928118 886967 1922170 1922128 521990 513779 763022 771383 967193 935375 932359 940824 957429 964439 905164 1009689 2645246 2782145 1563877 1356363 872704 855170 1006135 1002368 1005414 1024578 1016144 1021856 1162949 1167407 7450829 7690949 40.65 72.0 2
15:18:37 2024-01-25 994838 981438 270910 266705 460080 472620 509397 503053 275220 270566 367198 375855 434150 440241 6796350 7259717 9680199 9367332 1608492 1678422 382668 339567 372194 376387 436086 421983 410567 409815 279680 280937 876225 885107 1938219 1925439 519619 512815 762375 772155 964813 933534 928981 940676 957600 965289 902334 1004576 2639528 2766383 1574915 1352503 870760 852860 1001917 1000359 1005414 1016876 1012657 1015323 1162148 1163776 7468407 7698714 40.65 72.1 2
15:18:39 2024-01-25 991271 980049 270914 265709 460044 472990 509129 501851 274449 271428 366646 374132 434291 440631 6791344 7314742 9689524 9313445 1593761 1681402 383844 339043 371256 371954 432355 421501 410241 410554 279428 281482 916348 880049 1924433 1923493 517822 511772 758701 765599 959347 926244 928869 939181 948386 955620 898671 1006044 2639443 2766383 1570926 1352503 865009 848565 999073 998939 1008273 1018531 1007543 1013842 1162148 1162097 7512462 7695563 40.65 72.1 2
15:18:40 2024-01-25 989901 980049 270112 265661 461535 471548 505434 499655 273647 270944 367151 370198 433648 440278 6818375 7337747 9697564 9313445 1590215 1674448 381686 338508 369362 369911 431310 422918 409372 409974 278714 280047 928446 875030 1933052 1923581 516822 509311 758036 765599 956629 926244 926225 935581 948775 954835 900105 1007515 2637567 2766383 1562946 1355210 863325 843692 999073 996106 1005414 1015513 1002570 1010888 1160500 1163026 7562463 7722952 40.55 72.0 2
15:18:41 2024-01-25 991035 980049 269285 264979 459935 468859 504535 498588 273294 272393 366637 369798 435584 440094 6829507 7326952 9641131 9367332 1611332 1674085 383277 336944 367992 369911 432876 422918 405777 408817 279142 279852 929939 877535 1952094 1931367 516822 510067 760325 765599 950127 925973 928936 931604 941967 957538 898382 1003973 2633818 2757163 1582192 1364742 863325 839345 996203 998230 999655 1012225 997544 1010395 1160500 1163471 7490363 7728917 40.55 72.1 2
15:18:42 2024-01-25 986210 980585 270540 263614 458534 468751 503323 501595 273435 270594 366854 371377 434936 432525 6832613 7362740 9668803 9326636 1611024 1677558 380954 334415 369434 369876 431211 421043 404279 410554 278517 278348 923704 876908 1930547 1927259 513353 504873 759213 762202 948779 923515 927579 930283 938237 956514 900657 998227 2631947 2744047 1598472 1356773 858840 842255 999036 1001070 1000447 1005951 998893 1011725 1168496 1158027 7461815 7717445 40.55 72.1 2
15:18:43 2024-01-25 979734 980054 268449 262406 459935 468751 504004 501142 271081 269519 366040 369128 432970 432484 6837489 7409130 9668727 9341581 1612365 1676366 378614 340449 369470 368702 429702 419419 404599 409974 276971 279725 926953 875030 1932206 1923581 511221 504765 756956 759608 948964 927413 924872 928229 940865 954653 894231 994445 2637710 2757163 1554967 1351540 852729 839620 1001168 996033 996194 1001692 998818 1013043 1158782 1153872 7442622 7720719 40.55 72.1 2
15:18:45 2024-01-25 978745 980013 268404 262808 459863 466311 502569 499972 271875 268886 360582 369868 432935 436926 6847256 7457899 9609298 9341581 1627623 1678750 379782 336668 370086 368803 432159 420017 405414 405583 277721 279689 922474 882573 1957079 1919961 511949 507548 756513 754089 946019 926207 924872 923610 935471 956861 894747 989408 2624546 2753801 1556962 1347035 852729 839345 999783 992510 986974 1001692 996485 1011837 1152928 1148875 7348298 7745941 40.55 72.0 2
15:18:46 2024-01-25 978745 981402 268198 261926 457137 467105 505434 500325 271046 270860 363757 371342 433133 434980 6846868 7375637 9583835 9393764 1640351 1679008 381032 333613 367072 369359 431909 414421 400880 405583 276934 279492 922474 886967 1917792 1914729 510221 504837 753692 758401 946727 924988 918062 918358 935508 954125 889504 981353 2618995 2747943 1566936 1335911 849090 839345 996203 988990 984141 1000278 998292 1007445 1151257 1143097 7383757 7739951 40.65 72.0 2
15:18:47 2024-01-25 982489 981438 266736 263396 458534 466678 504004 494424 270186 270860 364175 369058 432488 437349 6879607 7376784 9654991 9366813 1613329 1676470 378961 336668 367059 367695 430195 416838 403319 404229 274435 279725 918173 885700 1925477 1909065 510132 504729 746233 752872 950127 921403 911013 919660 937833 946642 884996 982372 2615273 2762460 1570926 1336706 851514 836930 991939 981841 985575 1002400 995305 1003941 1137130 1144447 7461487 7741582 40.55 72.0 2
15:18:48 2024-01-25 990233 983376 266323 262633 458527 464410 501650 495532 271510 269438 360474 369609 432524 437646 6866041 7315770 9641055 9339890 1612176 1676366 377751 333758 366503 369359 429856 417529 401832 403341 275277 277923 911935 882573 1919232 1914247 510495 503237 747330 756379 947164 916222 911013 919660 935544 943119 882347 983774 2611566 2732749 1546988 1341266 853338 834524 983372 981159 989781 1002474 993729 997255 1143597 1142951 7550424 7747221 40.65 72.0 2
15:18:49 2024-01-25 990979 982668 265665 261092 455653 466678 501504 496902 270151 269339 362658 367951 430598 432516 6860729 7367646 9755385 9341581 1585614 1669202 375189 333794 365948 366591 428553 414385 401797 402703 273526 277302 915010 873728 1943233 1919695 507602 500964 745286 750957 940907 913145 911374 917021 930324 937592 883737 987178 2617110 2743726 1553702 1355395 851841 828800 985160 983237 986974 991701 984269 997409 1142050 1146339 7536947 7739875 40.55 72.1 2
15:18:50 2024-01-25 985271 978626 265072 261131 454322 463864 498823 495157 270186 268287 360510 365768 431982 433746 6875004 7399714 9691565 9339890 1606428 1669478 378925 332675 364805 366555 428216 414349 400282 400937 273561 276877 931812 875030 1939452 1926812 509143 501027 749418 753557 934336 912350 913868 916091 923611 937556 885527 980973 2617110 2720283 1556962 1343178 846616 829264 983372 983980 983407 988319 983839 995207 1146335 1138953 7484433 7739875 40.65 72.0 2
15:18:52 2024-01-25 976944 978553 264252 260452 456334 464922 495909 495569 268102 269718 359352 366660 429941 433709 6875004 7487852 9684221 9366926 1611950 1674850 375766 332279 366320 364765 426224 417603 401415 403126 273485 276345 915010 873782 1918692 1912003 504084 501673 746233 744932 934336 916896 912175 907174 921001 945077 881621 973020 2603852 2729503 1542998 1337659 844291 829536 986983 980447 976368 987521 983131 996662 1137130 1135562 7374451 7739875 40.65 72.0 2
15:18:53 2024-01-25 976761 981438 265103 260452 455325 459881 501796 494460 268545 268511 359352 369993 428291 429781 6884383 7420123 9627146 9420705 1622724 1676049 375667 330594 366430 364324 427612 413731 400848 404863 273813 276223 928781 885107 1895821 1905001 503366 500184 740209 744404 940907 913145 902400 907174 929702 937592 872440 972327 2600424 2747943 1550977 1330059 842762 828948 981975 971200 973566 991187 983168 991691 1125268 1129045 7479507 7739875 40.55 72.0 2
15:18:54 2024-01-25 992718 981434 263821 261401 450994 459341 500852 492516 268864 266581 360330 367915 427966 432260 6915481 7335839 9719601 9366700 1603896 1669854 372091 331131 363702 365199 427612 412816 400282 400304 273813 273087 913296 877535 1930663 1914247 504548 495823 739683 749284 936875 903654 898863 913164 926340 928543 874739 975910 2606001 2729503 1535019 1333852 843364 827736 974099 971954 981655 991187 978869 985945 1131274 1133686 7611503 7795671 40.55 72.0 2
15:18:55 2024-01-25 992590 981975 263416 260448 450994 462483 494334 490980 268406 267103 359028 364720 429277 434980 6912519 7430238 9782644 9369717 1585031 1668292 370944 329631 360528 362653 423194 412545 399999 400870 273040 274308 928781 871837 1944691 1914247 502650 495787 738331 742420 931415 903615 902065 907890 918546 930251 876344 973020 2596729 2704661 1546988 1339735 839975 824298 978228 977556 976828 981952 974362 987963 1140952 1130642 7490210 7750969 40.55 72.1 2
15:18:56 2024-01-25 972077 978594 262205 258952 451102 459773 496253 492735 268255 266865 359036 364755 428059 431037 6903140 7522178 9629524 9366700 1617118 1669478 373505 328635 360492 360487 427343 414061 396835 401154 272270 274763 923222 876850 1931851 1908819 501222 495895 740892 740577 929047 910333 903383 904315 919050 935151 874549 962146 2596598 2729503 1558957 1318955 835189 829113 979623 968447 968534 983486 982362 987069 1126329 1119942 7447111 7773372 40.55 72.1 2
15:18:57 2024-01-25 982489 982830 262174 258735 452306 458336 495801 491307 266476 266830 358491 365268 425544 433058 6907313 7404893 9679772 9373158 1611024 1669478 372077 329097 360456 360227 423863 411865 398935 400123 270378 274480 917605 880049 1948724 1902678 499334 498207 736990 742144 931687 903926 895722 903870 921154 929533 867050 964521 2591138 2718957 1557772 1331006 837577 820970 968543 967037 974984 984877 973085 979543 1124470 1124814 7599192 7782734 40.55 72.0 2
15:18:59 2024-01-25 989623 981438 260970 258885 450568 459737 495280 487058 266882 265976 359911 363663 426730 433437 6921898 7448836 9801348 9404543 1582377 1669683 372004 328458 360240 360739 421267 412158 396907 399175 270594 272770 912024 870590 1950906 1914247 501074 495243 737674 740321 922467 898704 901721 906242 911947 924912 872440 966655 2596729 2711063 1577694 1331954 830440 817383 974993 971200 968534 975761 969313 985333 1127962 1121636 7516762 7775357 40.65 72.1 2
15:19:00 2024-01-25 975555 980013 261000 257321 450958 459018 494149 489849 266442 265568 356934 362539 425464 428155 6930159 7568408 9668727 9399202 1607773 1669990 369871 327114 359805 360938 420640 411575 394392 396894 268967 272826 915142 872535 1918692 1909065 496626 495039 735982 735217 922467 903926 898003 894724 910560 933045 867124 954570 2585529 2720283 1526832 1314265 830440 820905 972716 963322 962983 973444 973932 982339 1118795 1112520 7498939 7775357 40.65 72.1 2
15:19:01 2024-01-25 981509 983367 263341 256831 451748 458889 496253 486769 267856 265834 356715 362906 423012 431110 6959726 7383795 9710851 9397853 1608681 1665923 372185 327114 356817 360938 422563 409976 395611 396191 269761 272183 915142 877535 1928568 1898756 498383 495039 730963 738045 925652 894340 889257 899674 913212 920423 861567 963392 2587456 2711063 1543528 1332903 834593 813808 964827 963322 969597 973710 965350 975617 1119869 1123872 7620856 7794115 40.65 72.1 2
15:19:02 2024-01-25 986274 978581 261680 258441 447876 458221 490870 486949 267820 264067 357383 361455 424167 423466 6931277 7427416 9731047 9421112 1592672 1664740 369871 326621 356066 360938 420935 411247 393538 395598 269761 270526 910531 866862 1968995 1917767 498383 491861 733899 737939 915842 894706 895722 894503 905400 921074 867087 958081 2594013 2723424 1521055 1328307 828172 816310 971988 966065 959595 971561 964586 979543 1122333 1117773 7441397 7784736 40.55 72.1 2
15:19:03 2024-01-25 977796 978590 261896 256495 446880 454810 492716 489813 270352 264124 356393 363592 422249 427168 6932098 7469014 9652222 9425989 1627623 1669478 369984 326654 357893 360394 422527 409418 392002 396822 268518 270491 907545 877535 1939514 1903648 496878 492338 728779 733803 925090 896917 886285 893180 911615 926289 857831 952956 2576352 2709859 1545563 1324527 833404 817962 961009 959227 962265 973638 964623 969453 1109828 1112520 7553057 7803592 40.65 72.1 2
15:19:05 2024-01-25 991841 982821 261527 256499 446659 457572 495550 486192 265784 263909 356861 359263 424300 428530 6952648 7447444 9791349 9407108 1580863 1664740 367146 327432 359816 360360 420406 405371 393105 394862 268339 270711 907545 868968 1928503 1914247 494643 489709 730926 738195 913247 886655 893226 894429 902279 915616 862037 956682 2581853 2699927 1543528 1324527 823458 810534 965800 961954 959314 966645 960990 975221 1117175 1112483 7522136 7784736 40.55 72.1 2
15:19:06 2024-01-25 973467 978631 261159 255716 446880 456243 486967 488783 270470 263504 353666 360879 422875 427131 6952186 7590867 9745241 9404543 1604303 1664740 369355 324816 358978 358884 419706 408710 390868 394414 266425 271213 921660 870590 1921531 1905001 491950 491130 728890 730792 915844 891877 888293 888259 906078 920423 857904 948820 2574522 2720011 1557772 1314265 825810 811685 961816 952708 953816 971633 963733 972987 1103693 1106530 7535600 7803493 40.55 72.1 2
15:19:07 2024-01-25 983441 980743 258752 254887 446963 450868 491936 484682 265197 262488 354162 361208 423903 428771 6952129 7423598 9700911 9420591 1602750 1660475 367691 326654 355397 357402 418763 405371 391727 391714 267245 269668 924784 876908 1948163 1895755 494054 490437 724731 731435 918514 888004 881217 893685 903912 909874 850348 954353 2570216 2694189 1544071 1337659 827581 807000 955554 958546 959314 964624 953701 965935 1112887 1109234 7535600 7826021 40.55 72.1 2
15:19:08 2024-01-25 979730 977796 261052 253969 441584 455307 486823 486498 264833 263320 353666 357836 423271 426523 6952243 7542854 9749591 9439642 1599318 1663558 368835 324215 355762 358228 419409 405443 390639 392025 267281 269760 924235 868103 1939566 1912888 494054 485067 726788 728719 911952 888277 886397 886929 898910 910587 856614 947396 2568911 2694189 1543528 1315201 821114 811685 959323 955309 951637 967069 963621 970031 1106792 1102842 7463076 7814640 40.65 72.1 2
15:19:09 2024-01-25 974947 978622 259988 253834 445919 453868 491984 483624 264613 262699 351605 358691 421038 423502 6952092 7501962 9698849 9454126 1622761 1660019 365487 323231 357891 356614 419706 405729 390639 393824 265608 269950 916658 877535 1906548 1899599 490554 486052 719670 724488 917177 886655 875805 885596 904889 917135 851490 947716 2564925 2687598 1531318 1320838 825810 808775 950104 950007 956597 970414 955313 960892 1103693 1106759 7604058 7829733 40.55 72.1 2
15:19:10 2024-01-25 992440 978626 258752 253897 441980 453546 491216 484340 264869 261826 353666 358483 421038 423394 6963821 7390585 9736151 9425989 1600461 1660625 364391 323495 353612 356614 418104 406017 389871 389689 266016 269012 921204 876850 1911574 1906566 493000 487602 719633 730718 914127 883495 879575 885310 899901 901610 850987 948782 2565262 2684587 1533353 1329785 821114 802356 952842 953692 956597 961162 951665 963635 1109663 1105153 7540987 7812872 40.65 72.1 2
15:19:12 2024-01-25 978745 975788 259587 252520 440341 453455 486859 483964 263181 262664 351569 356520 421666 424526 6973193 7520400 9749853 9432806 1597562 1662294 366995 322562 354289 356400 418080 405649 387749 389689 265572 268400 916658 866862 1920298 1908819 491251 484847 722645 726177 909370 884230 881217 884249 893653 909384 852308 942274 2559086 2691724 1537423 1305876 816432 807021 955554 948806 947403 955683 958184 963118 1100496 1094288 7465869 7807300 40.65 72.1 2
15:19:13 2024-01-25 974952 980049 258752 252416 442048 451755 489759 483277 263181 262192 351424 357053 419124 426679 6988138 7516794 9749106 9462350 1621857 1660475 362903 320753 355725 355921 417015 403611 387858 391368 265823 268364 924507 876850 1883954 1894409 487667 484847 716578 721545 911952 884318 871907 877892 898475 910670 841206 938073 2553617 2681500 1558608 1315201 818766 802465 946282 944451 954151 963200 946041 955216 1097237 1100107 7663444 7822251 40.65 72.1 2
15:19:14 2024-01-25 985969 977596 256624 252455 441692 454302 486162 481173 264622 261847 351352 358916 420823 423930 6981999 7504068 9750898 9407108 1593621 1658107 365159 322144 351478 354406 414885 406017 387749 390662 263948 267575 915142 863156 1937013 1908819 489163 483188 721716 723595 901827 880368 879575 880350 889522 901574 848009 939446 2560837 2683403 1529283 1313330 815268 802465 951646 944451 940874 957529 955743 959413 1093650 1091017 7555832 7817980 40.65 72.2 2
15:19:15 2024-01-25 981826 981975 256265 252055 442269 450659 485346 477864 264252 260775 349272 357053 419124 425475 6987549 7525066 9726532 9448846 1603896 1659026 363012 320718 355150 353308 414885 402076 387858 392322 265259 267611 919891 874339 1882980 1891878 485488 483477 713503 719499 908009 880368 871944 878776 897528 901610 841206 936001 2546125 2679726 1552378 1317100 818681 800038 946245 948843 950283 953797 944206 959746 1100422 1094251 7533350 7817980 40.65 72.1 2
15:19:16 2024-01-25 979098 977170 256695 251678 440032 448431 485007 483327 262377 260230 349835 358121 419088 420639 6992044 7534397 9670420 9435368 1607773 1657847 363229 319748 351478 354557 414885 405442 387204 390662 264697 268400 917131 868103 1932669 1901150 485525 484504 718613 719499 903386 882476 875129 876983 893460 906683 841741 932725 2557186 2711094 1614398 1309603 816432 802280 947355 940750 944648 957529 949083 952985 1091291 1094251 7656518 7812609 40.55 72.1 2
15:19:17 2024-01-25 987648 977824 255513 251678 439234 449384 485346 478008 262743 259979 349835 355832 417807 424526 6992120 7524631 9819722 9444747 1590711 1656670 360970 319712 351406 353308 414849 400932 387497 389857 266200 265316 900166 868568 1918942 1899970 488209 477616 713173 721545 903386 875023 871251 879486 889705 898986 841852 937616 2555103 2655744 1533353 1315201 811789 794751 946282 944803 940874 946597 945029 954979 1094462 1088246 7437304 7812872 40.65 72.1 2
15:19:19 2024-01-25 976254 975788 256300 250128 439247 449176 488345 480785 261506 260195 349272 356653 415947 421607 6992044 7545117 9698849 9489435 1621430 1655557 364039 318568 354719 351124 413502 400547 385464 390662 263804 265900 906050 874339 1873296 1890379 484742 480608 710450 715210 904398 876266 867746 874415 888709 901567 838201 931547 2542080 2672287 1548225 1309603 811789 797050 940884 940787 943550 946669 939586 951255 1097274 1093027 7574677 7831630 40.65 72.1 2
15:19:20 2024-01-25 975281 976414 255513 251489 436607 449702 484321 477972 261141 260195 348219 354480 417842 421272 7002374 7608752 9805544 9462350 1591049 1657847 364039 317747 352418 352214 411979 402397 384275 390111 263950 264309 913517 861130 1902828 1910423 484052 477387 713503 714198 894807 878758 871944 870134 883700 902204 843048 928281 2545711 2676156 1519060 1294706 807053 797691 943559 933923 939540 954826 942340 945670 1088389 1090247 7687867 7829395 40.65 72.2 2
15:19:21 2024-01-25 984841 980511 255231 252481 440479 450303 484568 477011 262202 260854 350799 355654 418251 421722 7012482 7523381 9857460 9475308 1571102 1650763 360934 318781 352204 351159 411075 403003 385464 386609 263764 265085 919891 858670 1977236 1905001 485087 477796 714008 719463 892272 869931 871944 875697 880538 895624 841852 932874 2551458 2683403 1546148 1309603 807053 795353 944938 935544 935632 946633 942340 949151 1078984 1088283 7599306 7842317 40.65 72.2 2
15:19:22 2024-01-25 990701 978590 254659 251480 436538 447492 484678 477491 261323 260376 348745 354091 415947 421272 7006306 7449022 9775674 9458238 1593325 1650957 360970 317783 349493 351194 413247 399344 384851 387190 263950 263430 906052 868103 1890023 1895755 485433 476308 707899 716806 894586 868663 867746 871856 879081 893423 834534 930147 2542080 2654364 1552378 1311438 807053 790590 943559 939544 934267 944850 942116 951180 1085268 1081399 7555623 7852140 40.65 72.2 2
15:19:23 2024-01-25 980382 977861 253457 251131 437942 445756 483222 474369 261541 260376 348815 356403 415294 419378 7016315 7500936 9726532 9448846 1594464 1650763 358224 317783 349254 351429 411075 399945 385429 387190 261653 264274 912198 868103 1957988 1886508 481649 477760 708129 716324 899192 869495 863330 873867 885583 891094 830060 931562 2547529 2665079 1627676 1320870 810518 788649 937009 938011 936273 942996 935677 951567 1086845 1079104 7459002 7831630 40.65 72.2 2
15:19:24 2024-01-25 975286 975757 254445 250607 438193 445054 485007 477936 259878 260376 348815 354232 414097 421308 7015685 7534133 9708175 9483904 1613329 1651107 360934 317589 348691 351677 415270 401051 384268 386938 261509 263728 904534 871837 1918564 1892005 481197 476236 706396 710279 897352 873811 860113 865041 883251 892560 829825 923586 2530538 2652052 1570073 1302126 809361 791865 934350 931567 935480 945699 932313 944655 1090519 1082764 7574677 7812609 40.65 72.2 2
15:19:26 2024-01-25 976249 976418 254268 249864 436829 447054 481422 477864 259697 260743 348568 352078 414132 418085 7029425 7608291 9817917 9474898 1589573 1654639 359667 318226 352705 350616 410590 399344 381945 387319 260589 263175 916972 858670 1921950 1898756 478509 475705 709406 708157 889857 871237 865204 861322 875457 892560 834382 917506 2538130 2672287 1572193 1290989 804180 792429 934350 928196 934304 947073 934344 940514 1078954 1084332 7697299 7850387 40.55 72.2 2
15:19:27 2024-01-25 986248 975752 252324 250779 436947 445719 481294 475884 260708 258774 348815 352676 415329 414452 7027107 7576087 9843432 9440864 1567001 1648422 358728 316310 347901 350616 409168 399945 383219 383112 261212 262371 903019 856219 1931749 1903648 481992 475705 708401 713312 885707 865817 865204 867064 872954 888892 832605 923586 2540267 2664963 1567952 1302163 801892 790701 937009 927602 926312 945736 937013 941929 1075169 1076056 7615546 7850387 40.55 72.2 2
15:19:28 2024-01-25 986907 977685 255041 250321 432894 445259 483418 476859 259774 259212 347573 351094 415106 419341 7024677 7555968 9850436 9463504 1582730 1650726 356610 315802 349934 349841 409431 395728 381980 384261 260809 261022 913737 862364 1899353 1894409 479262 472986 702066 710279 888105 862069 860150 867064 874148 883510 830245 923624 2536319 2644647 1525045 1304946 799384 784785 937009 930906 925058 936851 937013 946091 1074980 1075170 7584272 7857817 40.65 72.2 2
15:19:29 2024-01-25 982474 975752 257035 249794 436793 440395 481294 475884 259913 257184 347610 352641 414522 416833 7042036 7447531 9756983 9436171 1594464 1646151 357685 317589 346646 349805 409240 395764 382678 381967 261653 261569 918353 868103 1899261 1890379 481307 474361 701230 711794 886792 859485 858420 867064 875521 879262 827159 923586 2530538 2643169 1603332 1312408 802245 785867 934313 932234 927031 936464 930250 941967 1076008 1069963 7555661 7857755 40.55 72.2 2
15:19:30 2024-01-25 977524 975752 251868 248502 436825 441746 477918 473163 259121 258809 346174 352641 415106 417422 7025064 7538157 9749853 9463504 1592484 1650933 354401 315802 348430 347142 410010 396321 381374 383112 258440 262187 920097 865625 1927329 1881159 477118 475705 703187 711103 892535 861377 855111 865688 878855 884537 824419 923338 2530538 2653934 1546750 1317100 803608 782516 929024 930209 929672 933968 927647 941967 1075897 1069963 7477813 7841008 40.65 72.2 2
15:19:31 2024-01-25 973203 975716 252289 248289 433075 441088 481978 476558 258297 258809 346455 351550 414814 419045 7043821 7599393 9707828 9490679 1613516 1649931 358475 315730 347372 348465 412008 397815 380806 383005 259642 260917 910660 868103 1891602 1890658 477466 473691 700236 705054 891750 865706 852076 858332 876696 888653 823434 914298 2521523 2644647 1625463 1296551 802463 783804 927078 924970 929015 937970 923689 938200 1081321 1072873 7584109 7859766 40.65 72.2 2
15:19:33 2024-01-25 972512 976414 257389 248458 436176 441530 478459 475547 258297 257977 345369 352641 415250 416192 7034443 7679672 9810214 9474784 1586917 1644832 356146 313814 348430 346620 405944 395728 381992 385381 257537 260519 907583 856219 1895631 1894409 474754 471579 702298 703053 883189 865817 858420 855854 870753 888263 825366 909275 2523322 2664963 1614398 1287225 797674 783804 926419 922347 926312 939443 926325 932641 1069848 1075983 7588202 7869144 40.65 72.2 2
15:19:34 2024-01-25 983163 975026 252526 248887 432285 440908 474983 475884 258332 256788 346737 350464 413938 414056 7065319 7597358 9866812 9483904 1562898 1643811 354437 315802 346364 346655 408276 396358 381023 382664 259203 260156 910660 853778 1938034 1899599 477118 468891 702298 706116 878859 857826 858420 860284 865693 874316 825329 915326 2530538 2655744 1623250 1296551 795402 783668 929024 919697 919821 936646 927496 935303 1063565 1066940 7610090 7859766 40.65 72.2 2
15:19:35 2024-01-25 987873 977690 252520 247555 430172 443040 479781 473352 258125 257006 345467 350517 412703 414452 7043917 7549896 9829405 9472883 1585031 1648588 354153 314734 345231 347422 405944 395393 378880 380524 258006 260228 901637 861130 1907281 1890379 475430 467356 697228 704053 882453 856002 853437 858332 868218 874605 825301 914298 2521523 2635742 1523178 1296551 793138 778002 929024 922347 917145 928533 926178 937119 1066661 1065982 7589706 7850387 40.65 72.2 2
15:19:36 2024-01-25 977949 975779 251144 248010 433012 440223 477031 471756 258297 255465 342627 350499 411473 416192 7048170 7485873 9756983 9482262 1589913 1648588 353374 314770 345594 345543 408276 396235 378880 381046 257608 260156 912285 866862 1894934 1881159 475323 471579 696734 704046 885587 852938 849095 859503 871406 874785 816235 915477 2527625 2645052 1523426 1311472 798814 778960 925067 922163 922361 928533 922263 938125 1069302 1066889 7506029 7859766 40.65 72.2 2
15:19:37 2024-01-25 976674 975793 252171 246522 432285 440644 477882 471756 256694 257580 342591 349939 412739 414489 7062302 7608589 9717500 9476797 1613703 1646189 355218 312825 346120 345301 408276 394517 378808 380790 256780 261329 907583 868103 1894207 1885169 473405 471551 695643 701251 886392 860265 847738 853460 871223 879117 818174 908589 2512151 2637304 1616611 1294706 795402 778966 919831 922199 924239 930181 916268 932916 1069848 1065360 7508650 7857528 40.65 72.2 2
15:19:38 2024-01-25 975281 975062 251812 246902 431605 438978 476877 474539 257120 256393 342627 350464 410859 413726 7062579 7586482 9696657 9472883 1599567 1648588 354437 312825 345828 345294 409213 396613 377527 382124 256674 260559 906044 866079 1903378 1890658 473405 468818 695971 699037 883872 857826 847849 849760 868869 881163 813168 904973 2509934 2646524 1614398 1290989 797105 780660 917812 916984 922346 928570 915543 927473 1071437 1066903 7592114 7870993 40.65 72.2 2
15:19:40 2024-01-25 972512 975039 251462 245381 430989 439122 475865 471756 256728 256968 342447 348929 412413 414681 7032054 7678032 9819420 9502152 1584956 1649931 352245 311586 345231 345059 404622 395416 377951 382664 256350 259827 906050 854113 1928684 1893064 471391 465971 697228 696455 875125 857826 850904 848624 862239 881490 820405 902325 2513944 2648220 1550301 1280634 790883 777965 919831 913127 919170 928606 918298 928784 1062024 1066903 7701224 7869144 40.55 72.2 2
15:19:41 2024-01-25 983189 975035 250442 246133 429125 440534 474229 468958 257085 255143 342483 348095 411473 412518 7069696 7588202 9843018 9482262 1564972 1641735 350664 311912 342176 343471 403449 395673 378541 378867 256350 259462 906044 851671 1897837 1890379 473405 465971 697228 701060 871374 848606 848454 853386 859083 873023 820405 907294 2519725 2646524 1542509 1292864 788295 776309 921136 913127 913215 927555 920296 925989 1056564 1060821 7639209 7868657 40.55 72.2 2
15:19:42 2024-01-25 990157 977694 250330 245790 428950 439289 478230 468778 258217 255429 342447 348062 409565 415306 7062579 7507378 9810754 9463242 1585031 1641401 351717 311622 341358 344540 405835 393013 376537 378903 256565 259279 912198 862364 1903410 1886508 474079 467224 691029 700562 876367 848606 845403 852883 864073 870633 811445 904637 2512151 2618864 1534028 1296551 789985 771148 921790 916984 911920 919664 922185 931492 1060203 1056857 7608679 7880117 40.65 72.2 2
15:19:43 2024-01-25 977602 976271 248961 245935 429644 437665 475865 468556 257374 254360 343600 349416 409026 414681 7066914 7534397 9749591 9491641 1587644 1646247 351956 311948 342465 342441 405550 393922 377670 377657 255134 259827 913957 863600 1904731 1881159 472061 467356 692010 700066 876367 848004 841657 852883 863787 870524 811805 906269 2520279 2639496 1475538 1305829 792813 774343 918072 917677 917114 919628 915430 927436 1060544 1056077 7597913 7878523 40.65 72.2 2
15:19:44 2024-01-25 975281 975788 250653 244587 428694 438681 476022 468994 255880 255641 341929 347852 409600 416524 7062354 7613635 9745476 9519777 1604340 1646247 352280 309954 345125 342441 405871 392107 374284 378903 255134 258734 901428 865625 1911068 1881159 470465 467078 690601 694645 878235 853441 840930 846592 865876 875457 810610 900920 2502779 2630045 1534028 1287225 792009 771732 915416 913127 915811 919628 910064 929234 1062246 1057787 7588430 7878523 40.65 72.2 2
15:19:45 2024-01-25 968562 974330 249063 243879 429076 438016 472738 468922 261222 254573 340416 348407 410211 410335 7062354 7706694 9801429 9484871 1583119 1639181 351956 313398 345393 344742 403753 393145 375194 378614 255581 258520 899988 856565 1897173 1889191 468114 467555 693485 694608 871301 852229 842854 844113 861586 874257 811768 898208 2504565 2654197 1538268 1282461 787733 774343 910637 907766 915811 924830 908916 917890 1060401 1057751 7610014 7880268 40.55 72.2 2
15:19:47 2024-01-25 976674 973649 249839 243395 427739 437975 473741 468886 256055 255535 341171 347503 408990 411497 7071681 7666552 9829079 9502037 1582377 1639032 351682 308945 340051 342131 404326 391925 373057 378794 256305 257073 899988 853154 1902697 1895755 470389 463859 690721 691840 867147 850415 844127 842411 855492 873023 814113 895647 2502321 2633686 1618824 1274229 782697 774805 913224 907579 909537 924830 912988 921033 1053091 1057787 7744461 7902755 40.65 72.2 2
15:19:48 2024-01-25 985272 975035 248219 243844 428683 436629 471593 466110 255880 253899 341135 348027 408706 411904 7093616 7636237 9904452 9488399 1557243 1641735 351956 309918 339741 341380 402137 392940 372795 375359 256124 257108 904505 852560 1921316 1898450 470723 464588 693213 695782 867147 846165 841620 845474 855492 865483 811155 899523 2502321 2628084 1536148 1283376 783813 774256 915858 903907 905010 919628 914363 917529 1049608 1053167 7720076 7902755 40.65 72.2 2
15:19:49 2024-01-25 985056 976879 248126 243674 428225 437583 473559 468029 257423 254362 340344 347991 408668 412774 7091452 7613124 9859782 9517846 1582767 1645241 351425 308045 341450 341892 402137 389716 373914 376488 256305 256283 906050 857795 1884615 1881159 470019 459877 685556 693314 869613 843697 839770 845277 856706 866378 808211 900957 2504565 2609644 1616611 1287225 781144 765364 915858 909785 903995 918427 915430 923127 1046443 1051587 7609900 7887902 40.65 72.1 2
15:19:50 2024-01-25 977071 977685 246665 242987 428986 432890 473391 466559 257352 253545 339079 348552 406526 410298 7090715 7594270 9791996 9517846 1596418 1644071 349519 307975 343433 341874 400937 389716 375073 375923 254141 257469 900467 858670 1906785 1871939 466481 464916 686078 693314 868801 839386 834855 844911 855905 862713 802585 899261 2504919 2624513 1512825 1298289 786610 764905 909155 910999 908500 910578 904702 919470 1054499 1047123 7554411 7891835 40.65 72.1 2
15:19:51 2024-01-25 972516 975035 247502 242241 426533 432732 473778 467495 255841 253934 339043 346980 405284 412774 7090438 7637577 9728723 9504023 1606428 1641661 350894 307509 339777 341910 400620 387035 373092 376524 254141 256283 907597 861130 1857151 1873333 466778 462225 684422 688609 870849 844169 836984 841717 856596 866305 804867 892989 2492916 2626427 1525547 1284479 783813 765585 905057 906458 908888 910542 902353 919507 1054212 1048270 7508650 7897210 40.65 72.2 2
15:19:52 2024-01-25 973900 974330 246735 242077 424025 430123 471629 467495 255592 253121 339281 346422 405284 408995 7099817 7654425 9735884 9491641 1590215 1641506 350607 309981 341450 341623 402631 387344 373538 375216 254860 256106 910722 862982 1888617 1877262 466118 459841 683278 688465 868996 843770 830014 838214 856670 865411 800201 891579 2490767 2609644 1523426 1277900 783813 765855 906426 903907 907288 915802 904506 916875 1054657 1047894 7612407 7887902 40.55 72.2 2
15:19:53 2024-01-25 971057 972270 246735 246316 424020 432840 468832 465383 255662 253969 340759 345659 407132 408995 7100094 7705849 9876269 9520974 1573716 1631954 351425 307544 339854 341863 402327 387452 372484 375395 254860 255103 912198 851671 1894207 1890379 465127 459013 684066 686734 860913 842503 839172 837182 848073 864192 805815 890158 2491136 2618864 1544629 1268574 776698 768706 907256 897304 903354 918465 905038 909947 1046739 1048708 7744461 7902968 40.55 72.1 2
15:19:55 2024-01-25 983652 973644 245901 242241 423989 432773 469265 465423 256773 252346 341279 345653 409545 410110 7082437 7636237 9911557 9498867 1556734 1640494 347138 307544 339817 340914 401474 389716 373047 371963 254141 254711 912285 848024 1945911 1890379 465163 459733 687086 690822 859146 839386 837307 839405 845606 856577 802585 890378 2495186 2618864 1523426 1277900 777806 767201 909192 899146 898809 915802 907621 908854 1039005 1042617 7706958 7902755 40.65 72.2 2
15:19:56 2024-01-25 986388 977107 246179 243543 422509 432665 472010 465277 255415 252241 341242 343828 405284 411534 7100094 7585307 9820079 9490868 1580302 1637330 347697 308706 337991 341634 401474 386182 373047 373043 252711 253082 900080 855338 1927262 1881268 465455 456972 680819 686770 862170 836971 832448 839681 848036 856469 802585 891761 2495186 2600424 1529787 1281547 774487 760601 909192 903907 894775 911828 907397 915053 1035991 1039010 7627652 7897097 40.65 72.1 2
15:19:57 2024-01-25 983172 976874 245109 242042 423917 431367 468832 466705 255094 250769 340166 345659 406237 407805 7099817 7534397 9763549 9491641 1580507 1637001 347173 307044 337530 338824 399707 386146 371959 371407 252711 253860 899890 857443 1873349 1877262 466450 458332 679584 687780 862170 832133 831628 839405 847437 856051 797863 893865 2493082 2596696 1536148 1283376 774995 760675 908509 902991 894775 908055 905038 914228 1038918 1036069 7631671 7891667 40.65 72.1 2
15:19:58 2024-01-25 979917 974344 244355 240797 423284 430756 468466 465094 255627 250769 339407 345659 405521 405475 7097860 7563330 9777721 9491641 1582956 1637001 344536 306789 339556 338242 398552 386454 371959 372507 252711 254285 905467 858670 1882351 1871939 466118 461328 681000 689937 864044 833710 827897 839257 851116 853454 797318 890341 2488996 2600424 1447884 1287225 776698 760068 903967 901273 896682 901637 901070 911554 1037460 1035780 7621008 7897281 40.65 72.1 2
15:19:59 2024-01-25 975555 975035 245148 241167 423244 431367 468868 463345 254239 252311 338651 344863 405806 409935 7109472 7650382 9764127 9517846 1602993 1640568 348461 306500 338011 338539 400268 387541 371922 375149 252103 253720 906035 861498 1878352 1870672 461389 457008 676703 682472 862170 836971 828009 832114 848703 856469 795533 885654 2481737 2609644 1481768 1276081 776144 756776 898641 899959 901434 901637 895713 911554 1045452 1037611 7546380 7902755 40.65 72.1 2
15:20:00 2024-01-25 972512 974344 245140 241845 422616 430451 466020 466412 254061 251573 339167 343828 404950 407968 7118851 7726280 9791025 9516813 1578214 1637001 345609 306789 339022 336502 400268 387272 369794 373561 252106 253930 904472 854997 1918086 1877262 462487 458368 680819 682620 857927 836971 828009 830185 846298 856469 795621 880443 2476429 2607819 1479691 1274266 778361 760564 893258 893014 899762 908055 895820 904086 1047750 1039555 7632061 7897281 40.55 72.0 2
15:20:02 2024-01-25 969980 972270 244740 240824 422319 430123 467716 464073 254061 252381 337621 343305 405912 408252 7102860 7749838 9861738 9508300 1574473 1632028 346615 304600 337201 338789 396894 385025 369866 371998 251113 252341 909160 846814 1882576 1879931 460148 456129 680337 678649 853002 836971 832221 829008 840812 856505 797899 880164 2482226 2618864 1512825 1262843 771739 760564 897365 889334 896194 908733 894401 901832 1034488 1042330 7642907 7925556 40.65 72.0 2
15:20:03 2024-01-25 979385 972156 244635 241805 422254 431293 469375 466669 253497 252833 339167 341735 405521 405367 7127953 7662710 9885292 9501019 1554510 1632286 343466 306537 335666 336751 396930 386454 369830 369889 251113 252307 904472 844399 1908460 1886508 462815 457098 680819 684561 850553 829709 829853 831954 838993 854238 793213 882434 2484034 2609644 1477615 1272195 769538 759446 900166 889481 890976 910536 900723 903921 1033032 1032993 7706430 7914201 40.55 72.1 2
15:20:04 2024-01-25 981734 976184 243643 241167 418843 431367 467405 459836 253672 250769 337657 341496 404950 407805 7118851 7557490 9820079 9510398 1579379 1635839 344500 306753 333005 336715 399212 385349 369866 371981 251892 251465 913847 854113 1894820 1877262 465276 455807 673570 682620 855497 830166 824996 832726 842672 847564 793365 885799 2491409 2607819 1517073 1275830 767804 755692 902558 894503 891086 901529 898269 904940 1029229 1033395 7641151 7906659 40.55 72.0 2
15:20:05 2024-01-25 980377 973654 242891 241836 418852 428216 467238 460053 253672 251236 338687 342762 403776 405367 7123146 7609957 9805695 9519777 1582566 1635839 341923 304851 337758 334728 396858 386479 369866 369889 249527 252341 901261 854997 1878636 1865376 460073 458585 676890 682509 856637 827704 823425 832726 843720 850549 790410 885654 2479966 2607989 1446463 1287225 773395 753892 895820 891116 890609 902195 893189 901646 1036532 1028947 7585260 7906659 40.65 72.0 2
15:20:06 2024-01-25 971408 973649 243643 240415 418888 426972 467900 464073 252438 250804 337107 341735 402571 405367 7128230 7684747 9810700 9490379 1571474 1632381 346592 305065 336969 337212 396786 387577 367431 369781 250122 254436 902910 854113 1921388 1871939 458820 459847 676409 678096 855497 829745 821119 825568 844266 853635 788695 876335 2470574 2598757 1443814 1268574 772842 756107 889357 886600 892051 902833 887939 896385 1041623 1033395 7635244 7910392 40.65 72.1 2
15:20:07 2024-01-25 968345 972270 243609 238898 418193 430147 465405 459981 252086 251188 335573 341222 404380 406086 7123400 7737287 9876100 9517732 1574031 1632286 343431 302999 333235 336432 395705 386206 367646 372507 248721 252648 909160 845605 1874356 1877262 456047 454520 676457 676275 848707 831507 825619 821772 836512 854238 793365 876372 2477868 2618864 1443814 1264068 769538 753855 889382 885467 894140 901565 886387 897531 1033135 1030147 7648628 7902755 40.55 72.0 2
15:20:09 2024-01-25 975975 970890 242891 239702 418644 428931 465149 463745 251315 251413 337346 342505 403170 405828 7140779 7734699 9838512 9508300 1567038 1632286 344536 303923 333163 335702 395041 385386 365335 369889 249562 249964 904505 844399 1886531 1881159 458820 453071 673570 676275 847504 830166 824410 820574 834735 847600 793365 870558 2470574 2605944 1542509 1255668 765162 754617 889357 887447 886687 903242 890186 899032 1031604 1027702 7719542 7935016 40.65 72.0 2
15:20:10 2024-01-25 981550 972156 243873 240815 419834 428373 463436 462510 252686 251060 337071 340676 402535 402429 7143830 7662747 9899436 9510398 1550075 1632388 341410 304636 333163 334728 395041 385932 366177 368705 249562 250730 906035 846814 1914125 1886508 460073 453486 674950 677616 848707 827191 820794 824908 834735 846227 791044 873148 2470574 2600572 1475538 1259249 764073 753855 892882 884212 888073 905281 891344 896504 1029265 1030147 7779438 7934795 40.65 72.0 2
15:20:11 2024-01-25 981193 973571 247930 239423 419277 428931 466768 460853 252473 251236 335573 340711 403456 406086 7141890 7622397 9873874 9517657 1573348 1624915 342943 302999 333235 334154 392060 384767 367610 368705 248756 250521 899785 844022 1893903 1877262 457457 453393 673570 677616 845104 822409 824410 827957 832302 843366 793365 877634 2482387 2598572 1467231 1266451 764515 756328 895731 884380 884927 898921 891747 895825 1026613 1027458 7726243 7923483 40.55 72.0 2
15:20:12 2024-01-25 985267 972270 247617 238889 417468 427575 466467 458184 251315 251236 336084 338371 401370 408005 7133605 7554237 9829405 9531731 1575599 1632323 343123 302999 334160 333687 395634 382414 365407 368741 249527 251089 896812 851671 1868890 1874702 459745 452108 670039 677237 848707 824451 819181 825726 835772 845752 787493 876959 2474255 2580153 1531908 1268574 761789 746740 893294 887985 882420 892551 890480 900925 1020949 1023616 7658047 7929136 40.65 72.0 2
15:20:13 2024-01-25 975281 972266 242504 238230 418193 423827 464711 456468 252086 251060 333577 341496 401334 405474 7151262 7662672 9806105 9557292 1592707 1637040 344810 303401 336031 333897 393993 381728 366914 369637 247776 251937 907609 853154 1911519 1862719 454786 453486 671675 676275 848707 820629 815767 825642 834084 843330 785056 876997 2467050 2591204 1448540 1279722 767346 747660 888119 887355 885808 892479 885756 897531 1028683 1021359 7570455 7925417 40.65 72.0 2
15:20:14 2024-01-25 968304 972275 247608 238160 418676 423863 466723 459225 249816 251060 333541 339622 400102 407389 7156366 7703721 9803427 9503835 1576326 1624915 341375 301162 335038 333825 395598 382684 363985 367632 247744 251229 898223 853778 1881317 1868016 456156 450863 668777 672445 848707 825435 811574 818659 836512 845000 781850 871539 2457671 2589366 1461001 1267671 765162 745791 884424 888078 884181 892148 879882 899734 1031604 1024253 7546389 7929136 40.55 72.0 2
15:20:16 2024-01-25 968341 971578 242504 238151 418685 422491 459962 459225 251071 250707 335773 342988 399538 402779 7169076 7751016 9829404 9538534 1567001 1630069 342943 301796 333199 337849 393306 384223 363184 367561 247570 249235 902706 848631 1909529 1871939 455906 450899 671662 673400 845703 823027 815730 818659 833554 845752 782996 867671 2461182 2581984 1463077 1264967 766253 747696 885564 884212 885808 892551 881208 895615 1030142 1018688 7644670 7936704 40.65 72.0 2
15:20:17 2024-01-25 967929 973402 242904 238014 419797 425505 459746 461507 251073 249897 333469 341187 400664 402071 7171707 7789301 9871211 9514591 1566166 1632495 342943 302010 333091 332615 390855 382991 364204 368078 246321 251053 909196 844399 1876431 1875930 453569 451430 670674 669445 841375 824120 816347 816175 828632 845752 784145 867671 2464699 2600424 1444976 1262843 764515 750914 881375 880276 888556 896103 879341 893156 1030106 1025631 7664815 7925417 40.55 72.0 2
15:20:18 2024-01-25 972866 972243 243187 236616 415011 423827 462420 459874 249748 251236 333198 339149 400664 402962 7146711 7724097 9869234 9514591 1556133 1630069 342943 300142 331131 332580 390271 381495 363914 368078 246356 249821 899785 842211 1873374 1873333 453569 448009 669454 668424 839487 822954 817509 813794 827911 845752 787148 868202 2467050 2605969 1465154 1258868 764515 749469 881337 878739 885670 894683 877062 891358 1028573 1024253 7669002 7946130 40.55 72.0 2
15:20:19 2024-01-25 976674 970858 242499 237389 414903 423719 459962 458543 249748 249721 333505 339149 399786 402392 7153794 7727802 9861890 9545522 1562159 1627755 342943 300142 330326 334078 389689 380652 363113 367561 246356 249821 896812 842211 1865960 1880052 451803 449478 669344 669867 839451 824451 818771 816370 825384 844522 785816 862561 2461182 2605967 1463077 1258353 761789 750335 879498 876247 884927 892479 877025 887034 1024139 1022805 7681704 7934795 40.65 72.0 2
15:20:20 2024-01-25 976939 969411 241028 237555 414575 422419 459135 457826 249748 248356 333469 339149 398596 402356 7156089 7695760 9861965 9501019 1551700 1630011 342690 301900 332267 333861 392358 380543 364951 367453 248216 249643 900762 843418 1875421 1875930 451273 448133 670994 667964 838892 820556 815113 815210 825568 843366 784145 861911 2457642 2600424 1435674 1255668 759617 747145 880123 876247 883060 893717 877062 886958 1023849 1021323 7659569 7934795 40.65 72.0 2
15:20:21 2024-01-25 977639 969448 240957 237353 414279 422419 458453 456825 249748 248356 333234 339865 398875 401182 7175704 7727044 9960919 9558790 1549940 1623116 338784 301055 332230 333789 390819 381190 363957 364191 246391 249292 910783 844399 1938843 1881159 455507 448097 668980 670906 839487 818584 813304 816175 825568 837190 781813 862524 2457642 2587530 1450617 1249924 754463 747145 883055 876247 880076 892454 880820 888819 1019466 1021359 7762207 7934795 40.55 72.0 2
15:20:23 2024-01-25 981771 970858 240592 237013 414903 423719 459458 456307 250478 248915 334031 338900 401021 401121 7150211 7712686 9934860 9586626 1556734 1626563 338546 299303 329328 332958 390819 380688 363957 363136 246356 249435 896660 841994 1897174 1879931 454860 449306 667524 670431 838892 816267 813530 815597 825568 837844 779527 862561 2453598 2581984 1461001 1249924 755911 744661 881375 875626 876335 890811 879565 886289 1016472 1020601 7782191 7950188 40.55 72.0 2
15:20:24 2024-01-25 980530 972720 240610 236115 414139 423538 459814 454939 249575 248321 332153 339114 398281 396461 7165745 7709204 9857157 9538534 1571102 1626687 339809 299197 331686 333427 390974 378028 364471 364191 245562 248281 906022 844627 1854625 1870672 451347 445351 663408 668461 837109 814035 813530 817457 823160 834302 781813 867671 2464699 2587530 1423464 1259249 753390 741466 883055 875626 877034 891516 881261 887034 1013762 1016476 7703545 7934795 40.55 72.0 2
15:20:25 2024-01-25 983131 970821 240557 236247 412394 421900 462362 456307 249297 247938 332459 338128 396470 402392 7159279 7597766 9838756 9518058 1566166 1627843 337763 298326 328333 332958 390147 377194 364729 363100 246465 248281 906022 842814 1888658 1868016 452283 444095 662468 667442 834703 811726 811793 815020 820688 829464 781486 867543 2463441 2587424 1450617 1260667 755083 744317 883220 871109 873233 888644 879565 884426 1011718 1015111 7706543 7936738 40.65 72.0 2
15:20:26 2024-01-25 982175 971582 240246 235159 411164 422199 459926 455716 249263 248321 332423 335085 396541 402999 7165745 7596102 9820079 9529155 1566166 1625426 338273 298743 329454 332688 392081 377158 363407 363100 245391 247480 885780 845838 1875608 1870700 452025 447086 662041 668915 836999 814035 809262 816370 823909 829500 776663 865092 2457671 2589326 1450617 1261044 751853 739637 880475 875626 873852 884382 877062 883720 1011001 1012243 7682373 7934795 40.65 72.0 2
15:20:27 2024-01-25 977444 972270 239467 236255 412466 421005 459135 456002 248917 246792 331417 338638 395292 401146 7165745 7604540 9812592 9547913 1571102 1630011 336463 300367 330710 330768 392913 379973 363664 364458 247513 248104 900665 851317 1873401 1868016 453569 449427 662432 668388 839487 810575 804673 816370 825568 828808 774925 861911 2453598 2557378 1447884 1259249 751853 737428 883055 876247 869581 883351 879565 884389 1007317 1010741 7669002 7934795 40.65 72.0 2
15:20:28 2024-01-25 972785 972275 239061 235128 414570 421601 457093 455379 249713 247938 329381 339149 395292 399941 7174847 7691183 9843391 9558487 1584645 1627843 336746 297423 332230 330500 391250 377726 363700 363686 246117 248907 891493 849238 1874158 1858770 451002 448097 660286 666970 838297 810575 802317 813831 825568 828808 771488 865092 2455344 2561726 1446463 1262843 751138 736870 878873 876247 869581 880859 877062 886289 1008854 1007780 7665121 7934795 40.55 72.0 2
15:20:30 2024-01-25 972512 972270 239467 234766 413664 421005 457129 453252 248917 247938 330940 338864 396970 401406 7178509 7700374 9829404 9557292 1590215 1626600 338784 297775 330907 329911 390147 376628 363407 362810 245422 247480 898086 846814 1919494 1853499 448307 448036 660089 666069 837109 809390 804758 814053 824363 828741 770322 862561 2448369 2554324 1444387 1261943 752465 737930 878873 875626 867115 874415 877062 884991 1007317 1006358 7670593 7950188 40.65 71.9 2
15:20:31 2024-01-25 975954 971440 237847 235024 412286 419633 460182 454541 249541 246757 329417 338638 395292 399941 7174847 7670852 9813055 9544926 1569530 1623066 334724 300416 329221 328880 391250 375762 360853 360875 245769 246717 893325 849238 1886015 1862719 451642 445751 657451 667016 835923 807062 802468 810594 819529 828225 772619 860833 2448369 2554324 1542509 1257457 748642 737402 878873 871109 867115 882954 876409 884389 1005372 1008822 7675916 7944174 40.65 71.9 2
15:20:32 2024-01-25 979692 973402 238690 235163 409939 419150 457057 454753 248779 246412 330415 336802 394153 400543 7165468 7619432 9819722 9538534 1566166 1627755 336782 297523 328218 329947 390974 378089 360853 362917 246117 245579 895274 845838 1882489 1862719 450965 441850 656486 663238 832629 809390 802354 811169 818335 827023 772656 861837 2457671 2579571 1413289 1257072 752064 742223 878563 866880 867115 881813 874494 876272 1008268 1008492 7744688 7944174 40.65 72.0 2
15:20:33 2024-01-25 981714 970166 238690 234206 408719 419446 458094 454393 247951 246863 330415 334780 394705 400862 7175981 7613970 9847782 9538534 1566166 1623103 336475 299641 329221 329947 387262 377286 360853 362917 245076 245958 900665 839805 1848099 1865376 449806 441525 660800 664106 829017 807079 806889 811634 815983 827462 777129 859570 2453598 2581218 1444387 1253491 748717 740709 878563 866412 867115 883465 873213 874396 1005855 1009277 7784387 7944174 40.65 71.9 2
15:20:34 2024-01-25 977311 970894 238023 234206 409652 421900 457093 453301 248157 246792 329417 334581 395327 399340 7175123 7662859 9843018 9538534 1566166 1623116 336463 297595 328928 329626 386537 377784 360781 362844 245422 246541 885137 839944 1885503 1868016 446639 441777 659764 663922 829679 806491 805854 810594 816175 826403 774925 858346 2448369 2572764 1442310 1253846 746511 737402 873242 869493 867115 879616 870623 877601 1002977 1005970 7686304 7934795 40.65 71.9 2
15:20:35 2024-01-25 978745 970890 237952 234762 409293 417268 458230 450714 247745 245825 329417 336060 395962 399904 7168710 7627250 9850421 9552584 1567917 1623116 335698 296996 327450 331376 387082 377018 360817 360875 244903 245201 898086 842211 1854050 1862719 448526 441083 654828 662261 829679 805313 802317 808262 816449 825237 772656 858346 2448369 2574670 1440233 1253846 745980 733716 874549 867027 867115 874560 869593 876964 1000833 1004547 7685096 7944174 40.65 72.0 2
15:20:37 2024-01-25 978745 969480 237226 233674 410754 417232 458230 450967 247367 245275 329150 335542 395432 401406 7192230 7603622 9810884 9557093 1566166 1620810 334653 297775 327950 327888 385487 377286 360853 360875 243698 245544 899674 837538 1893685 1862719 445270 440175 656755 662967 825535 802397 802354 807081 811645 820523 772656 857087 2448369 2572764 1440233 1253491 748108 736884 873862 863885 864659 881590 869350 871764 1003984 1004547 7706731 7959675 40.65 71.9 2
15:20:38 2024-01-25 981434 971165 237820 233535 409486 418376 458842 450751 249329 246616 332109 333506 395962 399658 7194765 7620091 9841091 9538534 1566622 1621962 333648 297523 326418 326935 387952 376218 358683 360875 245076 245201 901261 846536 1853693 1861413 448942 440723 653275 663238 830268 802506 800186 804689 815869 825237 768108 855831 2444306 2554434 1413289 1253491 745980 735313 872102 865798 864659 877892 870026 875059 1006151 1003018 7720314 7953553 40.65 72.0 2
15:20:39 2024-01-25 979958 971858 237549 233643 410174 414849 457582 450823 249329 245275 329381 335050 394849 398740 7184502 7625514 9822400 9517695 1566166 1623066 334688 296650 324510 327923 387844 375915 359441 360875 243698 243696 889119 844347 1852626 1862719 447600 440427 653238 659343 829090 804707 801326 805902 814018 820559 770359 856280 2451790 2578151 1440233 1251262 745650 738008 873343 862695 864009 874235 869593 872826 1004720 1007395 7766650 7957252 40.65 71.9 2
15:20:40 2024-01-25 980581 970588 237016 232243 409017 419779 457582 449590 251682 245825 330012 332505 396520 396461 7175123 7652046 9878472 9544964 1563929 1623066 334419 296865 326454 326899 384333 376218 360273 360839 243698 244789 896499 837257 1881466 1862719 447559 442888 656956 662452 824553 802469 803575 807098 811247 823123 771713 855321 2442568 2568132 1436079 1244139 744454 737402 871474 862082 864659 874271 867119 866751 1004696 1005970 7799332 7962932 40.65 71.9 2
15:20:41 2024-01-25 979730 969178 237025 232204 408403 419482 457582 450760 251999 245654 329312 332006 395962 396425 7184502 7650214 9841091 9545172 1562812 1618509 335709 296118 326200 327675 384659 375466 358539 360659 243553 244272 894912 839663 1881109 1864061 446222 438773 654202 661509 825139 802506 801897 804689 809290 820415 769232 852039 2442568 2569117 1436079 1249924 744388 735835 870863 860247 860881 874776 867736 869495 999650 1001674 7745429 7917275 40.65 71.9 2
15:20:42 2024-01-25 980340 971312 236459 231855 406106 414885 457582 449554 251788 245240 330246 331971 394849 396461 7179378 7622397 9857377 9546030 1565672 1621962 332646 295959 326454 325950 385964 376071 359152 359680 243354 244377 906022 836657 1876620 1862719 445662 440427 655130 659343 821048 800800 801897 802342 802351 819837 765828 850837 2439097 2563544 1436079 1238833 741402 734793 867124 860247 862211 871632 863928 866751 1002561 1004547 7818296 7953553 40.65 71.9 2
15:20:43 2024-01-25 975286 969224 236258 231855 410174 419482 454928 449620 251964 245034 329312 334043 395405 396290 7206806 7706618 9913608 9559847 1565137 1618509 332646 295959 326418 325915 384027 377018 359441 359716 243526 244412 896499 834744 1879369 1866690 445662 440153 655130 658373 821048 800233 801897 802525 806890 820451 765705 849020 2435632 2556282 1440233 1237071 741402 733716 867124 858859 862175 871632 862663 870152 1002561 1003127 7795681 7971279 40.65 71.9 2
15:20:45 2024-01-25 976832 971071 236779 233892 409486 418340 453391 448092 248631 245100 328860 334008 394813 395705 7194765 7709931 9899474 9538534 1556734 1619659 332112 295959 324546 325879 383219 376218 358647 358634 242598 243696 894912 834263 1888943 1862719 445345 439117 655130 657871 820465 799629 801326 802525 809670 819260 765705 849020 2433282 2559910 1425499 1233028 741402 731604 864055 859636 863434 871956 860637 870807 1004720 1005340 7731393 7972310 40.65 71.9 2
15:20:46 2024-01-25 975546 966440 236213 234221 408403 414777 450913 447554 251964 244346 329079 333005 393633 394196 7188750 7727802 9885329 9547913 1556734 1618509 332147 295508 324474 324934 383183 376218 357568 358346 242769 243252 894912 834744 1878491 1862719 445029 439117 654202 656440 819884 799063 800186 801387 807232 818035 764583 846532 2433700 2563067 1423464 1234787 741402 731817 864672 857734 864011 875112 860248 867639 1001851 1003915 7706505 7953553 40.65 71.9 2
15:20:47 2024-01-25 976240 969443 234993 236649 408403 414777 452269 448219 248263 243735 328541 333005 393633 394196 7183624 7706769 9951987 9547913 1554473 1618509 333459 295472 325999 324863 386512 376218 356458 357555 242221 242913 893325 832792 1888787 1868016 445588 440383 655094 659682 820937 800159 797679 797825 807085 825056 765558 843256 2429824 2574218 1425696 1243253 746511 731160 857941 858295 865812 871858 855970 867639 1004433 998471 7682373 7965102 40.65 71.9 2
15:20:48 2024-01-25 968589 965832 236450 232744 405962 414741 450949 449590 246551 244486 328309 330976 392493 396585 7193881 7761806 9908989 9519777 1535672 1618509 333694 295794 323201 327646 385418 373656 356375 358454 242419 242739 879888 836937 1870535 1872034 445588 437327 653275 654960 820900 801219 796029 793226 807232 824253 765447 839123 2429824 2572764 1434003 1238833 744393 729464 857904 856591 864659 872397 853427 865097 1003984 999481 7686577 7939910 40.65 71.9 2
15:20:49 2024-01-25 971404 966636 235530 236613 405962 414741 453555 450931 246896 244701 328541 331011 393633 396867 7203494 7749547 9890263 9546030 1552291 1623056 336292 293191 324401 324863 382002 373620 357891 360549 241193 242843 877454 832752 1852203 1862719 441872 438517 651389 651183 819884 802506 796029 795583 808377 820451 761228 842181 2429824 2559910 1429070 1243253 742461 728189 859770 857038 861941 865546 855970 869532 1001851 996083 7654096 7962932 40.65 71.9 2
15:20:50 2024-01-25 962153 965953 235037 232091 408439 414813 450877 447868 247242 244828 327273 333040 393633 395108 7258141 7843092 9913608 9538534 1546184 1622805 333648 293226 323945 324374 382002 373875 355317 359680 241363 242470 896499 833945 1861836 1858497 441522 437897 651389 650612 818142 802506 793134 795561 808950 817999 760616 842730 2425721 2543299 1427772 1244139 742461 725575 857904 861470 862709 866369 853390 870115 1001067 994011 7606028 7953637 40.65 71.9 2
15:20:52 2024-01-25 961771 968470 236856 232541 408653 415086 451764 451006 246720 244311 326959 333832 391072 394475 7216301 7740041 9805507 9538534 1557676 1618509 333929 293603 323381 323851 384874 372711 355835 357519 241398 242470 891493 844022 1864871 1853499 442435 439453 647108 650612 823382 801097 788225 793305 810672 819059 758929 842780 2428098 2545104 1440735 1258353 743522 726126 860381 857807 857895 864792 858411 866946 996005 990267 7620894 7965290 40.65 71.9 2
15:20:53 2024-01-25 964623 966636 234959 231928 405637 415380 454177 447482 245722 244793 326472 332598 392421 397995 7213549 7753403 9782644 9565637 1573754 1620810 332379 293155 323381 322913 382843 369425 355835 358598 240685 242098 877454 844627 1834938 1849524 441145 438832 645911 651146 821048 797661 790850 797275 809523 811473 756485 846495 2428098 2536916 1440735 1253051 739385 723852 865288 860210 853511 865647 863283 869495 987572 988229 7669002 7953651 40.65 71.9 2
15:20:54 2024-01-25 967552 966595 234535 230883 405962 412197 452269 445892 246861 244246 324528 331971 391250 395669 7203260 7752425 9792103 9565523 1583119 1620810 333929 292263 323453 322878 382539 371623 356843 357519 240276 242133 875867 839805 1870225 1849524 440447 438832 646651 653127 820900 795431 790517 798960 804730 811365 761878 847883 2434370 2561736 1455577 1245411 739385 728705 862830 850927 852970 870515 860637 863410 989007 993236 7733399 7980115 40.55 71.9 2
15:20:55 2024-01-25 977528 966599 234235 231923 403503 412233 453629 446972 246481 243665 327505 330189 391215 396867 7201575 7650214 9857460 9558638 1562084 1618509 333224 293603 320486 323886 382843 369244 356843 356982 241693 242778 899785 839944 1867298 1861269 442288 436135 648631 654459 815139 793286 793061 797751 803665 816172 758966 838591 2429824 2561067 1419394 1231273 740069 727672 855474 850325 860335 865510 851509 863410 993861 993975 7697299 7985816 40.65 71.9 2
15:20:56 2024-01-25 972785 965832 234037 232086 404391 412197 451061 448947 246481 242713 326545 330445 391250 394475 7212638 7746125 9943890 9601948 1556185 1618404 332239 292977 322257 324812 383242 373611 354250 356866 240650 243670 875867 830373 1867198 1862736 441872 437642 649051 654031 813558 793286 792303 793305 801286 817325 760796 837233 2420552 2559910 1455577 1235275 741402 728189 853016 850288 859724 865510 850296 860763 996750 993975 7697299 7939873 40.65 71.9 2
15:20:57 2024-01-25 972099 965841 234204 232086 403147 411871 450914 447518 245757 242917 326509 329915 391848 394475 7226454 7800163 9885511 9517619 1539062 1613843 333459 293882 323966 322878 382160 371623 354867 357519 239868 242302 896499 830373 1898159 1858770 440282 435357 647145 648497 813374 797293 793143 792180 804876 816172 755387 836600 2417469 2535885 1449216 1240598 739385 719730 853557 857807 857895 861414 851840 865060 996189 989085 7584109 7953553 40.65 71.9 2
15:20:59 2024-01-25 961079 965841 233487 231081 404994 412227 451271 448239 245547 243561 324455 333612 388709 393697 7223054 7837271 9885516 9542767 1552769 1613846 331910 292680 323417 323023 381431 371660 354616 355873 239868 242098 873210 836810 1868354 1853499 440140 437897 647145 648240 816368 794966 787335 789864 807232 816172 752024 838463 2417077 2542581 1442855 1249093 740345 720043 855474 855341 854859 861450 852104 862528 993367 984895 7601980 7965355 40.65 71.9 2
15:21:00 2024-01-25 965198 968585 234169 230453 405604 411582 450683 446304 244652 243665 324455 330445 389466 395936 7212638 7762755 9791996 9558790 1565848 1613843 332954 291818 321424 323970 380861 369353 354616 356445 239497 241436 877454 844022 1854867 1844280 438471 436743 642221 648497 816404 793286 783878 795376 804307 809390 754268 839695 2420156 2526665 1449919 1243632 735166 725647 858430 853423 852298 863814 856384 862354 986896 989712 7698640 7962932 40.55 71.9 2
15:21:01 2024-01-25 975258 966631 238593 231919 403467 411863 449501 445638 245687 241800 324600 330711 389466 395388 7212362 7687939 9829404 9565637 1556734 1613846 331211 293155 319965 324198 381967 369389 354616 355339 240614 242302 891493 839805 1850309 1853499 442435 432989 643317 648699 813949 792162 794315 795978 798668 811682 759715 839546 2425044 2538816 1429849 1229521 733592 724035 857024 852062 852293 865145 850857 858313 991183 992534 7789974 7972310 40.65 71.9 2
15:21:02 2024-01-25 974558 966641 238593 230848 403467 411582 447428 446922 245757 242172 324528 329950 390048 390850 7212638 7751016 9971094 9572491 1538721 1613843 329640 292299 320450 324618 382701 371623 353829 353210 239619 242195 877454 832752 1903313 1866713 441311 435334 648483 649419 811791 793208 790251 786405 798902 818607 758636 835968 2418832 2572308 1430423 1237071 738763 722426 853557 850288 854859 862704 849086 862179 994777 987686 7678434 7962932 40.65 71.9 2
15:21:03 2024-01-25 961885 965574 233128 229346 404676 412197 448094 444936 244967 243630 323507 329456 390083 392066 7222017 7812919 9885292 9543917 1554411 1618441 331767 290348 321316 323826 381512 369317 354830 355303 237648 242302 875867 833665 1867362 1857451 437558 432912 645911 649072 813986 793286 783817 787556 802529 811473 752060 837233 2417077 2543299 1430134 1249924 737186 720275 854262 852576 851088 856532 850894 863410 988230 982042 7641653 7953276 40.65 71.9 2
15:21:04 2024-01-25 963526 967571 233281 230087 403183 411572 450487 446875 243866 242882 323999 328963 389466 395705 7226238 7777356 9819835 9572377 1580863 1618336 331910 290454 320486 323023 382160 368689 354867 355090 237684 241962 885043 838740 1867823 1842894 437558 436353 643132 649195 815176 788132 783817 792742 798989 809413 754305 839695 2420552 2550703 1415312 1236398 733001 722462 856688 847384 847472 863923 853353 854544 983476 987686 7722357 7962932 40.65 71.9 2
15:21:05 2024-01-25 975954 966641 238057 230126 400745 410699 450988 444308 244687 244714 324347 329133 388744 394925 7216238 7635585 9848108 9558676 1556734 1613843 329907 290304 319221 324426 381082 370940 353866 353175 238350 240908 887285 835140 1849162 1853499 437815 432118 641312 647288 811252 787574 789726 791057 798064 807873 754034 832337 2417114 2543299 1415324 1224562 734044 721878 851135 846784 854859 863923 846597 853330 989044 987686 7686923 7980264 40.65 71.9 2
15:21:07 2024-01-25 970404 965800 234694 230464 403918 411753 448184 446268 244249 241765 324528 329987 389016 392066 7216238 7755699 9952959 9565637 1536437 1612423 328379 291783 319445 322760 381890 369461 351839 354602 238923 241586 877454 831455 1911412 1862719 439165 432867 645911 645740 809528 793286 787372 784110 798064 807873 752481 834115 2411279 2535885 1442855 1235917 734567 719486 848721 852705 853876 858964 845846 861954 991888 984677 7630993 7976485 40.55 71.9 2
15:21:08 2024-01-25 958346 964464 234030 229539 404135 411863 448440 444598 244214 241765 324519 329950 389431 389712 7222017 7837677 9878211 9529155 1534103 1612697 331946 290454 319445 323023 378939 369389 353562 354805 237684 240908 894912 830373 1851365 1858497 436315 431439 643132 643911 810677 790442 783259 785756 800793 813908 747007 834373 2406393 2535169 1407005 1247694 736218 718902 851135 851001 848675 855860 848332 858276 984708 973584 7577385 7953553 40.65 71.9 2
15:21:09 2024-01-25 962153 965836 238257 228705 401098 410699 448130 441809 243804 242172 322980 330237 387692 394512 7202093 7751016 9785019 9558790 1569272 1613883 329943 289572 319930 322009 381082 366547 351515 354024 237613 240908 872693 842360 1868153 1846725 437558 432764 640318 647576 814136 788192 780810 789680 798064 807108 749860 837233 2415758 2543299 1413235 1235978 732023 719766 853053 844875 845072 862704 851509 850760 979889 982042 7728812 7972310 40.65 71.9 2
15:21:10 2024-01-25 976069 967202 233536 229181 399569 410046 448165 442025 244214 241765 324263 328955 387727 393565 7226238 7662710 9850436 9565637 1557661 1618336 328662 292661 320202 322844 380974 369925 351803 355588 238209 240428 895098 836937 1844997 1850677 437558 430275 640405 647576 805414 784165 783593 788216 794573 807837 754849 830370 2407481 2550703 1415312 1229521 735338 720312 846280 843679 852366 856568 841611 852007 989781 984895 7710650 7962632 40.65 71.9 2
15:21:11 2024-01-25 969340 965832 233536 229364 399831 410699 446917 446559 243600 240758 323999 329275 388625 391476 7222017 7772255 9960919 9517506 1529107 1609263 328627 291476 320546 322355 378939 368242 351308 353210 238386 240837 898086 830373 1861624 1862719 438549 431234 642221 643911 807200 792162 786181 784110 798064 806701 747265 829779 2407581 2526665 1440735 1235312 734116 717447 847481 851001 850521 854833 843881 858313 987608 979200 7593731 7956990 40.65 71.9 2
15:21:12 2024-01-25 964211 965841 233536 228701 401027 408799 446177 445892 243839 240758 323255 330719 388029 391534 7235103 7854072 9885516 9572377 1553400 1611551 328875 289731 318515 320063 382701 368242 350813 354352 237842 240908 872693 839205 1886795 1849524 436936 432800 639952 642015 811613 789882 781589 787556 799762 802459 747376 836006 2417114 2517445 1419465 1239728 727860 715110 853053 848588 842571 856647 851509 854544 977056 973620 7697299 7984506 40.65 71.9 2
15:21:14 2024-01-25 973174 965804 232035 229311 401792 408924 449441 441448 244586 242378 322526 330933 386538 391775 7243719 7684885 9819647 9566670 1554510 1612697 326930 290013 319407 321034 381082 366547 351839 353852 237684 240396 875867 839205 1843280 1849524 437269 432439 636648 645282 806628 784067 783841 786130 793413 802531 748673 830370 2407340 2531678 1434003 1221947 729418 718465 847481 841220 848675 857107 844451 854066 986122 984802 7713032 7981689 40.65 71.9 2
15:21:15 2024-01-25 974380 967202 232645 229381 399831 410083 445874 441521 244249 246137 322490 329506 387115 387411 7206955 7751016 9970566 9566670 1537869 1609263 325910 289334 320312 320548 378939 368797 350813 351862 237246 240570 874280 828003 1896513 1861413 436611 430190 641951 643418 804808 788763 783385 781864 795538 807108 747265 829151 2410778 2527703 1438615 1233588 730979 714654 847621 847838 848638 853626 839188 855798 986824 981276 7621008 8009080 40.65 71.9 2
15:21:16 2024-01-25 959600 965147 232880 227953 401098 408204 445874 441701 243395 246382 322037 330933 386268 387448 7239816 7857576 9899436 9562890 1550558 1609263 327883 294301 321220 319295 381082 368242 350495 353852 236879 240739 871106 835020 1881122 1849524 436315 432529 641686 643801 811828 788022 778555 786315 797918 804270 744928 833521 2411279 2514682 1432254 1240598 727342 714368 852412 848477 839455 852422 849086 854582 975592 977852 7684471 7981689 40.65 71.9 2
15:21:17 2024-01-25 966576 968497 232880 227957 401098 408817 449588 440256 244214 246244 321513 330237 386574 390299 7231396 7764468 9820079 9585428 1571770 1611558 329408 290832 321037 320263 378650 368169 351695 355355 236773 240837 881818 839663 1831530 1842894 434768 430832 636239 643911 811789 783510 776346 786405 793450 804766 747007 829903 2410778 2537894 1436495 1235275 727860 717447 848721 841157 840784 855218 847877 848988 978215 980808 7733399 7981689 40.65 71.9 2
15:21:18 2024-01-25 975954 966677 233208 227992 400222 405871 448440 441917 243643 246172 323279 327257 386809 392139 7233377 7662977 9866049 9593192 1556734 1611434 327883 294608 318069 321070 377973 367908 351447 351862 236147 239118 885723 832792 1860089 1852154 435695 427564 635713 643801 802608 781845 782702 784085 788833 807122 747632 825508 2405425 2542618 1407005 1227772 729938 717956 843086 839368 848675 855218 839760 848988 983281 982042 7706845 7985369 40.55 71.9 2
15:21:19 2024-01-25 968539 963098 232880 228471 400500 408817 447173 441701 242718 242724 322263 327787 387115 389712 7232963 7784540 9913608 9517732 1526707 1609142 327919 294156 318883 320263 377693 368755 349720 354352 236147 239321 886977 828003 1871582 1857451 434768 427609 638559 638208 805388 785867 778076 780719 796935 807108 742659 824298 2396140 2523082 1432254 1237071 730979 711196 843885 846784 846004 847555 839188 852650 981314 974364 7567867 7963044 40.55 71.9 2
15:21:20 2024-01-25 962153 967064 232957 228130 401529 405655 449466 441881 242579 242450 323905 328601 388065 393250 7229209 7757248 9812630 9558676 1557713 1612697 327654 294120 319407 319096 378903 367050 349491 351862 235748 240029 883430 839805 1862305 1842621 433843 428982 633951 638172 806628 782955 774658 784110 793450 799171 742966 828561 2404399 2510313 1413334 1234787 723729 713320 846280 841754 839455 852422 844118 848988 975434 977680 7719353 7980264 40.65 71.9 2
15:21:22 2024-01-25 973895 965832 231434 228030 400504 407315 447246 440566 242683 241091 321513 327998 387792 390887 7240774 7710497 9838730 9586179 1555622 1611299 323952 294644 318883 318578 378903 367570 348309 350800 236182 239489 880205 839205 1845262 1849524 436315 429541 634887 641033 802608 782955 781589 784085 788896 800094 747265 827071 2403985 2533306 1401079 1221602 728868 715270 843048 839294 846643 857216 838976 847556 979852 973584 7725596 7979814 40.55 71.9 2
15:21:23 2024-01-25 970292 963103 231723 227922 400802 405799 441539 441917 243191 241599 321441 327666 386503 387375 7233076 7783595 9969684 9572377 1545370 1612697 325349 294988 319108 319025 377693 367099 350212 351542 235877 239250 883430 826821 1861720 1860022 435695 428587 640368 641905 804754 788497 782825 779394 793383 802279 744463 825703 2396732 2524719 1432254 1231273 728623 712174 841889 845437 846271 847410 839970 852613 981278 972916 7555689 7972310 40.65 71.9 2
15:21:24 2024-01-25 962158 965832 232084 227181 400468 404478 445487 441521 242241 242109 320504 327981 386973 389712 7227875 7789807 9862162 9570944 1552807 1611551 329070 288761 318069 319060 378939 367570 350210 351609 237685 239170 867932 841755 1868436 1845411 433497 431215 633914 641477 805948 779559 774231 785966 791064 801432 744510 827934 2411267 2517233 1465074 1231273 725791 714294 846280 839368 839455 854229 845356 846425 973562 975743 7735029 7981689 40.55 71.9 2
15:21:25 2024-01-25 974159 965832 231759 227186 397056 407894 447173 439911 242614 241939 321965 326272 386973 391440 7232333 7672009 9838756 9599971 1553958 1609142 325734 290537 315388 318918 378614 366457 349438 351789 238426 237939 889880 835140 1843032 1848211 435695 428599 634400 638172 800334 779559 779257 782973 790575 800058 747376 822215 2402272 2532289 1415312 1222059 726824 715110 839464 836916 843839 854229 834808 843983 981314 977852 7719542 7976804 40.55 71.9 2
15:21:26 2024-01-25 969028 963107 231398 227177 397056 405799 441611 441917 242276 241091 320540 326272 388209 387182 7226454 7818718 9961134 9534430 1526927 1604663 325875 288856 315244 318812 376524 367050 347301 351862 235713 237738 890151 828003 1849199 1858770 433843 428512 636691 636520 801470 784067 774621 778401 792219 802387 736661 823425 2390029 2517445 1428013 1234787 727860 709001 839501 841183 841842 846939 838528 851135 977749 970775 7593865 7983699 40.65 71.9 2
15:21:27 2024-01-25 959525 965836 231763 226478 400185 407315 448117 443160 242371 242038 322681 327116 386901 391294 7233076 7773115 9791394 9566670 1557676 1609263 325945 288761 318512 318097 378528 365902 347510 351825 236679 238010 866345 839805 1864596 1840278 432614 429692 632157 637195 802608 779596 773952 782973 791064 793482 740122 825471 2402007 2508312 1425499 1231273 721614 710118 843578 839368 839455 847483 842157 846691 971458 971470 7731513 7989696 40.65 71.9 2
15:21:29 2024-01-25 975598 965767 231207 227363 396943 404514 447173 440957 242276 241519 321965 326236 386973 390574 7250153 7694035 9857460 9613027 1554510 1612697 323395 290612 317389 317136 378830 366754 348350 349179 235748 238677 890621 838606 1887424 1844280 435077 429996 634400 637721 801470 779559 778666 782973 788896 800300 745075 823425 2402007 2534034 1423619 1217113 724759 715838 842396 838449 844238 852241 836975 845671 980257 977680 7720773 7991068 40.65 71.8 2
15:21:30 2024-01-25 968566 964827 230506 227186 397092 405405 441863 441223 242276 240850 320504 326272 386973 386758 7233076 7784578 9979036 9565523 1528437 1604663 323882 288761 315568 318061 376524 367831 346500 349389 237014 237939 869519 830094 1891079 1858770 433843 428781 636691 638330 798032 782955 774694 776957 788603 802420 739959 820895 2397068 2520515 1428013 1230692 725791 708217 838274 841482 844201 844964 833548 848988 978911 972151 7584109 7950965 40.65 71.8 2
15:21:31 2024-01-25 962125 964827 230684 226124 397056 403270 441575 441223 240922 241091 319499 326307 385579 387375 7250153 7863478 9861890 9570944 1547864 1609263 324370 288761 317389 316879 377369 367050 346500 350481 236345 237974 892874 837538 1881602 1845516 432467 429996 632980 635921 804890 779412 773204 779504 788761 795025 738686 830472 2411303 2499005 1413235 1233870 720072 708253 844285 839368 833417 844991 842157 846462 967843 964340 7716164 7962707 40.65 71.8 2
15:21:32 2024-01-25 968648 965836 229214 226478 399339 403305 441611 436651 242648 240828 319275 328247 385886 387411 7244982 7720314 9847857 9552442 1554411 1611281 326753 288617 315352 320136 375252 365194 347438 349527 236679 237003 884504 830373 1851922 1876713 432614 427269 633951 638172 797305 779262 774071 773478 783706 801432 744254 821044 2393433 2528045 1421760 1225715 726307 708542 838274 836990 839732 847537 834252 845860 977749 970099 7697021 7991068 40.65 71.9 2
15:21:33 2024-01-25 959314 964468 230639 225597 399339 405799 441899 438603 241198 241769 320564 326236 386973 388897 7254397 7859813 9951514 9577780 1534611 1609263 329449 287603 315532 317136 374270 366494 348122 351681 236345 237204 881818 825653 1846985 1849524 430328 427269 634887 635833 800334 779596 769393 774865 788761 801432 738045 822801 2397143 2524788 1452080 1238833 725791 709259 839464 838178 837077 846939 837298 845860 974980 966663 7618896 7962632 40.65 71.8 2
15:21:34 2024-01-25 960903 965152 231205 225748 397020 403270 441647 440566 241129 241519 321621 326025 386450 390154 7253968 7790512 9857486 9572377 1552807 1609263 325384 287913 317389 316879 375959 364244 348193 350764 236012 237773 876980 836937 1815205 1835060 430023 428478 629407 636520 802608 776695 769437 779541 787743 793410 741804 825234 2405425 2524344 1428013 1226546 720586 711196 843086 833100 833417 852386 839760 841459 968530 970099 7818210 8010855 40.65 71.8 2
15:21:35 2024-01-25 976949 965804 230144 226304 396223 405547 445305 440021 241129 241055 319534 324714 386973 392081 7227875 7706920 9857083 9576049 1553400 1609263 323882 287913 315496 317136 374235 364796 347581 349442 236012 236838 864758 830373 1849397 1846725 431353 427269 633053 639238 795666 775012 774492 774865 782010 797738 741768 818635 2393433 2535885 1419595 1221947 726550 710266 838274 834511 838537 847954 835072 846200 977639 972151 7716337 8002999 40.65 71.9 2
15:21:37 2024-01-25 962855 965841 229892 225046 399339 405763 444086 441153 241129 240850 320403 327257 384827 387647 7259532 7863481 9925199 9547913 1528016 1608084 328605 286996 314620 317101 373674 365385 345979 350764 234684 236472 875867 824472 1840087 1849524 429790 426292 633053 633781 797467 777281 772922 773766 790015 799171 738045 820783 2407064 2522516 1443417 1238315 724581 708143 839464 838449 834634 843357 838528 844315 970734 965907 7669850 7985816 40.55 71.8 2
15:21:38 2024-01-25 958638 964459 230285 225041 396943 405888 445983 438603 240390 241091 320857 325780 384373 387448 7250153 7792894 9810700 9600380 1555023 1609263 325384 286996 315532 315668 374270 363144 345979 350235 235635 236507 863171 836338 1847028 1834600 430399 427316 630806 636483 801433 774223 769543 778173 786718 794573 738225 820683 2403835 2531937 1425893 1224562 718535 710927 841852 830148 832596 847447 837335 839662 967156 964606 7788196 7978648 40.55 71.8 2
15:21:39 2024-01-25 974169 964468 229249 225050 394575 402950 441539 439005 240927 240308 321459 324241 385886 387218 7250153 7679672 9857460 9572377 1552732 1609263 324771 287590 314249 317814 376783 364098 346358 348474 236012 235931 887285 832194 1846093 1844280 430060 423592 628962 636299 795644 774847 772290 774865 781758 800118 740719 816236 2400300 2535318 1439086 1221947 724759 710081 834717 833256 837077 845743 832402 841241 977749 964606 7720076 7991068 40.55 71.8 2
15:21:40 2024-01-25 964901 964473 230666 225011 396632 405084 444309 437501 240390 241769 320857 324765 386973 388897 7243456 7835663 9925788 9546030 1541784 1611434 326608 286155 315244 316145 373114 365646 345943 350199 234684 236507 866345 826837 1840328 1844280 427416 423894 633053 633781 798069 775049 767143 772122 788338 793482 738045 821044 2392734 2517445 1430423 1238833 720586 706212 839192 835731 832005 838541 836703 843421 968530 966663 7684509 7981689 40.65 71.8 2
[truncated: 169,185 more chars]
