# Supplementary material for: Methods for Estimating the Detection and Quantification Limits of Key Substances in Beer Maturation with Electronic Noses
Source: Sensors (Basel). 2024 May 30;24(11):3520. doi: 10.3390/s24113520 (PMC11175341; doi:10.3390/s24113520)
Supplement: Supplementary file 1 [file sensors-24-03520-s001.zip › Data/Acetaldehyde/raw data/Day 3/ETH0.txt]

Time Date R01 R02 R03 R04 R05 R06 R07 R08 R09 R10 R11 R12 R13 R14 R15 R16 R17 R18 R19 R20 R21 R22 R23 R24 R25 R26 R27 R28 R29 R30 R31 R32 R33 R34 R35 R36 R37 R38 R39 R40 R41 R42 R43 R44 R45 R46 R47 R48 R49 R50 R51 R52 R53 R54 R55 R56 R57 R58 R59 R60 R61 R62 T01 H01 Phase
08:28:00 2024-01-25 701966 700398 217672 213745 349904 355303 373188 367731 229316 228595 281614 289395 329747 333438 4158615 4404853 6301754 6081299 1083561 1130068 311832 274274 292059 291759 340300 329445 319979 320651 221511 223102 696146 670021 1512889 1488117 442915 437993 649087 654960 810677 788763 834929 839405 866378 882113 850494 942274 2012564 2131855 1285356 1087515 721614 708253 843885 844948 884927 892454 903750 916822 1033354 1030476 4829098 5000889 38.65 71.4 1
08:28:01 2024-01-25 704498 698318 217667 213749 351245 356409 372136 369988 228930 228560 281499 290681 329978 332392 4156112 4465325 6280594 6077197 1085111 1128426 313912 273734 292059 291476 337705 329354 318728 322398 221160 222071 704485 671740 1533892 1477766 442435 438250 646724 654960 817562 788763 830169 838843 874148 880868 840611 943624 2016098 2116479 1267376 1085197 715305 705213 848721 844911 879232 891222 910425 916222 1025700 1035042 4886719 5013069 38.65 71.4 1
08:28:02 2024-01-25 705863 698309 216996 214080 348809 356409 369970 369431 229668 227852 282360 287469 330246 333203 4150195 4483621 6279709 6076908 1103862 1130068 310851 274224 291852 291885 337705 331008 319435 319670 221506 223432 697620 665728 1510709 1488635 440521 436477 649547 649231 811828 795332 832448 829727 870173 889742 846170 932949 2006852 2105785 1279706 1102998 720072 703680 848721 848588 876779 889316 907434 919544 1026426 1021359 4774174 4990134 38.65 71.5 1
08:28:03 2024-01-25 701050 700361 216996 213745 349904 355019 372925 368321 229702 228206 281499 289799 329747 333474 4152688 4395883 6312102 6063795 1090363 1127884 312188 273003 296776 292727 338512 331082 319908 318927 221577 222106 700315 670021 1516986 1484518 443063 438517 649547 654495 810057 790479 830051 837027 868942 881858 845935 936778 2006852 2127292 1282902 1090615 720586 703680 846280 846184 881328 889586 902093 920117 1030142 1027494 4821068 5004469 38.65 71.4 1
08:28:04 2024-01-25 701004 698282 217702 213710 349340 354237 372661 369758 228930 228560 281535 287608 328982 333582 4159075 4462000 6270337 6072558 1080469 1124658 311867 273003 296570 292125 338499 328821 317942 320450 220851 221729 703095 671460 1534609 1473473 443063 438464 645774 654960 816404 788205 829262 839405 872261 879182 841242 943618 2016098 2118161 1267376 1085197 714456 706249 848721 841220 878203 894867 907697 915444 1024212 1030220 4883234 5003717 38.65 71.4 1
08:28:05 2024-01-25 708789 698345 217303 214374 348809 356123 370042 368580 229668 227852 281570 287469 329711 335836 4150686 4480051 6284321 6081262 1103976 1129594 311242 273804 290738 292068 338453 330145 319943 318998 221386 223746 704463 665253 1518529 1489690 440521 438517 649547 648277 811252 795602 832448 829690 868954 888690 846207 932949 2006852 2107279 1279706 1100536 720586 701620 847481 848316 880519 883645 909029 920890 1028146 1021359 4755417 5004582 38.65 71.4 1
08:28:06 2024-01-25 702993 699867 217706 213562 350643 358261 372925 367178 228998 228595 281499 289359 329978 333474 4162579 4408680 6293570 6063909 1085207 1127994 313138 274396 292241 291688 338762 329445 320464 319446 221435 222792 678259 670021 1526265 1484481 443063 436513 649547 654960 809528 789882 836117 838214 867641 882113 848684 939558 2011134 2131855 1256283 1088289 721614 706249 846280 844948 883069 891194 905150 916171 1035624 1024270 4830447 5004601 38.65 71.4 1
08:28:07 2024-01-25 701272 698649 217706 213757 350428 355303 370042 370024 228964 228560 282360 290240 328947 333438 4162579 4474093 6274813 6077792 1084396 1126288 313584 274117 291852 292373 337705 330972 318941 320829 221541 224076 704485 671740 1512208 1475483 442435 438250 646724 654960 816404 788763 829262 839405 872913 879625 840611 944290 2014667 2118029 1269225 1085197 715473 705712 850258 844948 878827 891186 910327 915331 1025663 1030476 4886719 5000151 38.65 71.4 1
08:28:08 2024-01-25 707277 698318 217485 214076 347799 355873 370006 369727 229668 227852 282791 288015 329747 333185 4163473 4494693 6274813 6078484 1103976 1129957 311679 274380 291646 291885 337670 330232 321894 319446 221795 223589 698991 665253 1511388 1487580 440622 440198 650007 652143 813410 792684 830014 834584 871406 885716 843738 935373 2005427 2104293 1270289 1102137 718535 704215 849927 848588 876335 887034 909415 920198 1025700 1021578 4781665 4986568 38.65 71.5 1
08:28:09 2024-01-25 701272 699341 216965 213749 349904 355303 372661 368911 229702 227852 281499 289122 328929 333293 4157650 4408082 6303197 6046584 1084954 1127958 312188 273804 296397 290873 338512 330627 319979 319162 221386 222071 708720 671225 1529916 1484444 444050 436513 649547 654960 809528 788763 836749 837620 866378 884719 848082 938135 2009705 2130345 1279706 1088289 720586 705213 846280 845584 881795 889916 905691 919496 1031820 1027530 4821068 5000151 38.65 71.5 1
08:28:10 2024-01-25 703266 698318 217641 213710 350957 355873 372136 369727 228964 228241 281499 290029 329426 333185 4155174 4462981 6267105 6063989 1084165 1126816 313138 272968 292300 291441 337457 329354 319681 320450 220886 222106 704485 671740 1525101 1475483 443063 437634 645738 654960 816404 790479 828083 839405 872297 879625 838829 942274 2014667 2114979 1267376 1083656 714456 704215 848721 843081 877947 897070 906371 915529 1024212 1030476 4886719 5003717 38.65 71.5 1
08:28:11 2024-01-25 707168 694345 216996 213745 348533 355873 370006 369988 229316 227852 285247 288675 329960 334473 4155174 4482494 6276811 6072558 1103187 1127958 311242 274224 291913 292223 336689 328360 319459 318739 221386 223118 698991 664779 1534024 1488635 441246 438464 649547 652179 814062 792684 829388 834584 871406 884428 843468 934229 2003291 2102803 1290579 1102137 718535 702116 848721 848588 877034 888327 910102 920198 1025700 1021359 4770769 4975853 38.65 71.4 1
08:28:12 2024-01-25 701272 699871 216810 213745 350392 354273 372925 368911 229668 228120 284165 290240 329231 333402 4147967 4395758 6294420 6062326 1085207 1127958 312918 274203 292533 290837 338797 328130 320499 318998 221541 222106 707311 671903 1543415 1484481 443063 436513 649547 654960 809528 788763 834892 838214 866378 883178 848684 939521 2008278 2127329 1261830 1088289 721614 706212 846880 844948 881804 891194 907733 916171 1033354 1030476 4821068 5004582 38.65 71.4 1
08:28:13 2024-01-25 701050 698318 217706 213745 349904 354237 370042 370024 230905 228829 284641 289924 328840 336240 4157650 4468076 6266830 6072828 1082006 1125264 313364 273976 291440 292387 337741 329123 318013 320001 221196 222106 704485 670784 1523124 1475483 440557 436446 645811 653104 815826 791039 828672 839405 873003 882113 841852 941604 2010381 2111983 1265527 1088289 714456 708253 851135 840950 876335 892551 910393 913615 1024775 1030476 4877340 5000151 38.65 71.5 1
08:28:14 2024-01-25 712006 700366 217485 213566 348814 357483 371873 368033 230905 228120 284641 288342 329555 331242 4157650 4463412 6262751 6081788 1100769 1128316 311715 274715 290495 292727 339822 327369 318976 319705 220886 221729 704485 661472 1554401 1489690 440557 437897 650197 647361 810677 795602 833669 829727 868906 889742 847444 932949 2001124 2108921 1281589 1100536 720586 700593 848449 848588 880547 887217 906371 921583 1028683 1021359 4746038 4987251 38.65 71.5 1
08:28:15 2024-01-25 701272 700393 217672 213045 349899 355303 373006 367480 230743 229024 283836 288815 329373 333293 4148245 4386540 6283351 6046584 1082118 1130068 311750 273039 292059 290873 338762 329212 319979 319965 221032 222603 705902 670021 1532959 1480239 442749 436500 649087 654495 809528 788534 834929 838809 865729 882222 848684 939521 2009705 2127329 1269225 1085197 720586 708253 843885 843752 884299 892258 903750 915444 1033391 1024270 4819612 4994365 38.65 71.5 1
08:28:16 2024-01-25 703493 694349 217706 213745 350396 358024 371845 369700 230905 228260 283635 290576 328840 332788 4148245 4463139 6257138 6059571 1083554 1124695 313174 273003 292082 292168 337197 330196 318013 320426 220696 222071 696249 671740 1514303 1474519 443735 438500 645282 654960 816404 788763 829853 839405 872297 879734 840016 942274 2014667 2114261 1263679 1083656 714456 704215 848721 843715 877422 891516 908729 915331 1024249 1030476 4883234 4989476 38.65 71.4 1
08:28:17 2024-01-25 705327 699114 216965 213779 348523 357771 369718 369700 229600 227712 284275 287504 329604 333257 4148245 4466321 6276431 6046358 1102399 1126055 311242 273804 291646 292649 337433 328094 319716 319034 221577 221729 707264 665253 1516735 1489690 440557 438500 649547 651256 811650 793317 829388 834621 871406 883618 843738 934045 2001124 2102803 1272172 1100773 717512 701088 850640 848588 876335 888681 911764 921620 1021282 1018292 4797982 4990806 38.65 71.4 1
08:28:18 2024-01-25 700020 698318 216961 214752 349617 356975 373871 369547 229600 227359 282685 288675 329533 336129 4152688 4401598 6313732 6046358 1088340 1127958 312698 273039 296643 290590 338797 328360 319011 318739 222115 221729 704485 669542 1530993 1488635 443137 436513 650467 654960 810634 791039 832448 837027 870173 881895 847811 938148 2006852 2130392 1271388 1089839 718535 703680 846280 847384 881328 892911 905038 918200 1030234 1027494 4811412 4994365 38.65 71.4 1
08:28:19 2024-01-25 701336 698314 218140 215619 349054 356686 372589 371850 228862 228775 283872 288667 329071 335360 4150195 4455866 6240434 6069822 1081969 1126325 313686 273003 291646 291759 337988 328857 318013 320450 220886 222106 704485 670784 1516814 1474519 441812 439153 646724 654495 816404 788800 828083 838806 872973 880464 838829 942274 2010381 2114979 1269225 1084426 714456 705213 848721 843752 878070 892148 907434 915331 1024276 1030220 4886719 5004582 38.65 71.5 1
08:28:20 2024-01-25 707438 700204 217497 215941 348519 356267 372620 369988 229600 227553 283117 288106 330103 335650 4146773 4486245 6271688 6073368 1097639 1126325 310299 274259 296187 292352 336417 329390 318717 319517 221923 225925 703104 662415 1524447 1487580 442121 438250 647712 652371 815826 793317 829853 833366 870415 883691 841242 937134 2001161 2102803 1270289 1097588 715982 701124 853053 847654 875092 883645 913062 920808 1020949 1018652 4797682 4980150 38.65 71.5 1
08:28:22 2024-01-25 705267 701202 217497 215637 347514 356742 373980 369287 228896 228420 283462 287434 329746 333510 4140384 4446406 6262644 6063909 1090666 1127159 310264 274224 291327 290802 339309 327405 318753 320001 221196 221421 703095 662415 1536390 1496761 443063 437683 648631 648809 810677 794477 833669 830938 868636 887116 848082 934316 2001161 2108723 1277822 1094470 720586 699531 846653 848588 879933 883609 907733 922277 1028412 1022805 4742653 4990511 38.65 71.5 1
08:28:23 2024-01-25 703146 701202 218105 215032 349965 357012 373980 367588 230759 228970 283836 288745 329480 333402 4140870 4405411 6280101 6046584 1082118 1125264 312224 273521 296347 290837 338762 327369 319754 318704 220233 222504 701705 670021 1510138 1484702 442749 436513 649087 654495 809528 788763 834966 837293 865766 880614 848684 939521 2009705 2127329 1265527 1087515 721100 705749 846009 845584 880657 890884 903415 917991 1035001 1018400 4807995 4982704 38.65 71.5 1
08:28:24 2024-01-25 703118 700213 218140 213676 350284 357012 372027 369880 229214 228420 284238 290240 328220 333474 4141254 4447533 6264673 6063909 1078928 1126325 312010 272968 296352 291724 337469 328892 318013 320936 221533 222106 698715 670021 1531345 1476306 443063 438500 645318 654960 816404 787647 830444 838843 870529 874316 843104 944290 2016098 2118161 1267376 1085197 714456 706249 848721 843752 878093 893414 907434 915331 1024267 1030476 4893139 4989907 38.65 71.5 1
08:28:25 2024-01-25 710155 700208 217602 213715 347621 356338 373679 369952 229214 228260 283250 287539 330246 333203 4141254 4512279 6259130 6073444 1098383 1126288 310299 274259 296215 291476 336689 329390 319011 320223 222115 221421 703104 662415 1509066 1484481 442435 438250 648628 651219 815249 793317 829117 833366 870379 888690 842471 934267 2001124 2102803 1294417 1097588 716328 701088 853053 848588 875092 883681 914088 920928 1019730 1018724 4797645 4990171 38.65 71.5 1
08:28:26 2024-01-25 705226 699722 217567 214305 347621 357012 373980 369547 229214 227887 283025 287608 329249 333582 4152688 4445078 6313732 6046584 1086793 1128031 311140 273039 291145 290837 338762 327864 319011 319517 221577 222493 701733 666203 1533722 1493922 443063 435966 650467 654031 811650 790737 831857 837027 870173 882266 846243 938852 2009705 2127329 1282902 1091367 718535 703680 846280 846184 881795 891194 905038 918237 1030234 1029134 4816161 5004469 38.65 71.5 1
08:28:27 2024-01-25 700167 698454 217567 213350 349157 356003 372589 369916 228964 228401 281570 288517 328752 335761 4149730 4455866 6258294 6072785 1080429 1126325 312918 272968 296347 292932 336724 330125 317088 320711 220886 221763 703095 670021 1505878 1475483 443063 438464 644826 654960 816404 787647 829262 838806 870501 874280 843738 943618 2010381 2116661 1267376 1084924 714456 705712 848721 842521 877468 894904 907472 915331 1025700 1033541 4891720 4990058 38.65 71.5 1
08:28:28 2024-01-25 710498 698721 217567 214270 347550 358024 372852 369664 228964 227887 282395 287138 329782 333185 4140870 4498647 6253325 6069024 1097602 1127159 310299 273875 292059 290873 338379 329426 318013 320001 221577 225925 702941 662415 1512760 1484518 442435 439153 646724 650722 816134 793281 828672 832151 872297 883691 841852 937172 2006852 2105785 1257439 1097588 714456 700593 853053 847986 875092 889103 914363 918380 1020225 1018328 4825641 4997003 38.65 71.4 1
08:28:29 2024-01-25 705217 701547 217567 213676 347577 357518 373688 368875 228998 228631 283258 286738 329960 333402 4149730 4463412 6258584 6072785 1091266 1127994 310299 273804 291109 290360 339822 328130 319011 319650 221231 223118 703114 664305 1521840 1497528 443063 437683 647712 652197 810677 793317 834929 832151 868906 883425 848684 936466 2005427 2109752 1263679 1094470 720072 699037 846280 848588 882420 887217 905085 923591 1029674 1024292 4755876 4982855 38.65 71.4 1
08:28:30 2024-01-25 701272 699191 217567 215023 350248 358024 372925 367508 229316 228951 282275 289114 330210 333185 4146773 4386654 6258050 6046584 1085207 1127994 312260 273840 296356 293082 338797 327405 320014 319481 221231 222106 698925 670021 1541889 1484702 442435 436263 649547 654688 809528 788763 835003 838214 866378 880614 848684 939558 2008882 2127329 1259981 1085197 721614 706249 845081 845313 882535 892148 902167 917991 1032922 1027085 4825641 4990020 38.65 71.5 1
08:28:31 2024-01-25 704270 699216 217567 213642 350253 355303 370042 370024 228964 227922 284201 289690 328667 333239 4140652 4460722 6236000 6046584 1082006 1127994 313210 272968 296068 292932 337469 328892 318048 320486 221231 222106 704485 670784 1527422 1473391 443063 438500 647712 654960 816404 788763 828672 838879 873050 874316 840053 945113 2014667 2118161 1267376 1086741 714456 706249 850921 842521 877449 892587 908767 914023 1024249 1033000 4888862 5000572 38.65 71.5 1
08:28:32 2024-01-25 706217 697906 217198 214156 348524 355909 370042 370024 229350 227642 284439 288662 330246 333203 4147234 4495549 6262644 6056017 1096821 1126325 311024 274259 296187 291724 336689 329390 319407 319517 221329 223118 703104 662415 1509647 1484481 442435 440234 647712 651219 815249 793317 829262 833366 870415 883691 840647 933345 2001161 2104293 1298255 1097588 715473 702466 853053 848588 875092 888474 914363 920653 1020728 1024107 4819485 4991174 38.65 71.5 1
08:28:33 2024-01-25 705267 698164 217567 214046 347724 355054 372043 369467 230905 228349 282997 287164 329782 333582 4149730 4456802 6290600 6072785 1090262 1127994 310988 273840 290295 290837 338833 329998 318529 320201 221541 222493 704463 664268 1529491 1493273 444681 436100 649547 653104 810467 790969 834929 837027 869557 883546 848082 938852 2006852 2124173 1263711 1088158 717353 702153 846280 847384 881795 888681 903801 920770 1032189 1030142 4810964 5001881 38.65 71.5 1
08:28:34 2024-01-25 699900 700208 217711 213710 348849 354273 372925 369808 229248 228595 281535 288071 329284 336016 4141254 4454598 6249285 6046584 1079116 1126055 311969 272968 291588 290590 336724 329390 318208 320747 221196 222071 704485 670021 1522767 1480496 444081 438464 643917 654960 816404 788497 829425 838809 870379 879625 843738 944838 2016098 2118161 1269225 1083656 714456 704714 848721 843752 878020 891678 907734 916725 1028220 1030074 4888023 5000889 38.65 71.5 1
08:28:35 2024-01-25 709337 700102 217672 213745 347484 355909 373043 370060 230644 228206 283126 288358 330246 332824 4150195 4522328 6262644 6073368 1097679 1127921 310953 273996 292059 290837 336653 331170 318905 319446 221577 223118 703104 662415 1515564 1484172 442749 439117 647712 651146 815212 793281 830444 833330 871609 883618 841630 935649 2001124 2101917 1292498 1099151 715982 701051 853053 848588 875092 883645 915110 923442 1023317 1025668 4810964 4990284 38.65 71.5 1
08:28:36 2024-01-25 706048 700366 217672 214229 347692 356939 374135 369395 229282 227887 283258 287608 329693 335360 4149730 4444893 6285756 6063909 1090391 1127958 311934 273003 291074 290837 338726 328324 318494 319965 221541 222805 703110 665253 1536646 1493922 444323 438613 650467 654031 814023 793286 834261 834584 870173 883618 848684 936703 2009705 2114979 1285356 1092878 720586 700025 845680 851001 884327 888993 905997 924763 1033032 1026431 4767991 5001050 38.65 71.5 1
08:28:37 2024-01-25 705025 699835 218350 213084 349617 358024 373123 369691 228580 229271 282275 289079 329978 333474 4149730 4418203 6249290 6046584 1082118 1127123 311323 274679 296990 291724 342100 329911 318976 320936 220851 222792 705902 669542 1517614 1480165 443063 437588 647712 654495 811828 791039 836154 839405 868869 882963 849890 942274 2012564 2125786 1278469 1085197 720586 707752 843885 842448 884327 894909 905350 917342 1033069 1028510 4820396 5011752 38.65 71.5 1
08:28:38 2024-01-25 705267 694318 217637 215628 351488 356373 372067 369988 228964 228560 283635 290037 330246 332392 4152688 4457430 6249285 6064140 1089646 1126325 311679 274644 291234 292466 338215 328360 318235 320450 221041 222758 720684 669519 1555562 1480496 440557 436948 644081 654058 816404 788763 829262 839405 872877 881845 841852 942274 2014667 2114335 1292889 1085197 715473 706249 848721 843715 880702 894535 908504 915218 1026761 1034589 4916725 4990171 38.65 71.5 1
08:28:39 2024-01-25 708284 694354 218092 215932 347728 356373 373188 370060 229282 228420 283223 287608 330246 333208 4140870 4498717 6248455 6046584 1097564 1124658 310988 274224 292059 291759 336724 330120 318235 319965 221541 223118 692291 662481 1525455 1484702 442435 436459 645282 650224 818722 795602 828083 833330 876252 888690 840657 935649 2009705 2098079 1287239 1097588 714456 702153 851135 848090 876224 889366 909839 919231 1018776 1027158 4810964 4990171 38.65 71.4 1
08:28:40 2024-01-25 709213 700171 218105 213710 347413 356409 372007 368580 229248 228401 282457 286668 329369 333167 4149249 4451448 6257780 6046584 1090455 1127958 309325 274224 296643 290599 339751 327829 318976 319965 221196 223482 704485 660588 1515350 1497107 441692 437588 649277 649231 811252 795565 834892 831489 868255 888690 848684 932949 2001124 2108956 1281589 1097588 720586 701088 848721 850786 882582 886778 906601 923305 1028559 1024144 4744937 4975815 38.65 71.5 1
08:28:41 2024-01-25 702766 700935 218210 213015 350392 356123 372925 368292 230905 228951 281499 290457 329978 333402 4140384 4395758 6249290 6046584 1082118 1124695 312188 273840 296607 291688 340815 329911 319407 320972 221222 222758 704492 669542 1520317 1482340 442749 437628 647712 654495 811828 790479 834929 839133 868218 882113 848684 942274 2010344 2124173 1276620 1086741 721614 707458 846051 845953 886359 894982 905150 918562 1036007 1030293 4825336 4990332 38.65 71.5 1
08:28:42 2024-01-25 705834 698246 217637 213710 350962 356409 371882 369880 229316 228560 282099 290275 330246 332428 4149249 4460668 6248875 6059793 1091419 1126288 311460 274644 291234 292168 338762 330737 318494 320687 221577 222792 716271 667853 1517629 1478142 441537 436335 645452 654031 816404 792162 830444 839405 874802 881858 841242 942274 2016098 2107953 1285356 1090615 716492 708070 853520 844076 878753 892479 915543 914154 1026761 1028510 4870386 5002317 38.65 71.5 1
08:28:43 2024-01-25 708779 698309 217333 214220 348814 359041 372027 369431 229702 228365 283025 288482 329978 333402 4152688 4463412 6271963 6063909 1103976 1126852 311277 274644 291852 293095 338215 328857 320201 319930 221577 221729 697620 664305 1520007 1489690 441495 440822 650467 652642 814023 795565 830051 836433 871406 883654 845570 936075 2001124 2105785 1272172 1102347 717353 704539 854735 850853 876335 893916 914252 922053 1026032 1026499 4798895 4990171 38.65 71.5 1
08:28:44 2024-01-25 701272 700093 216775 214225 349045 357481 373716 369952 229451 227146 282826 288675 329249 335505 4143336 4398337 6313732 6046584 1088220 1127123 312224 273804 291109 290590 339512 331243 319011 320076 222270 222071 696249 669064 1525080 1489690 444081 436513 651389 654960 811252 792162 832448 837027 870173 883546 849067 938815 2009705 2120552 1263679 1091289 720586 703002 847896 850396 884226 883501 904926 920704 1033032 1027231 4793808 5001492 38.65 71.5 1
08:28:45 2024-01-25 700516 698318 218350 215477 349581 355909 372600 370024 228772 228951 281570 288273 330246 333546 4149249 4452307 6248875 6059571 1074063 1124695 311242 274259 291757 290590 338797 329354 317088 321685 220851 222071 698925 666203 1555370 1480239 444397 437897 645452 653104 814062 791039 834299 839405 870173 879371 848412 942238 2016098 2118161 1284016 1088255 721614 707030 846690 844150 885728 895615 904889 915180 1032263 1026369 4822117 4994365 38.65 71.5 1
08:28:46 2024-01-25 709878 694345 217672 214419 349622 357519 372136 369758 228964 229307 281499 288273 330246 331386 4149730 4489403 6220938 6063909 1091294 1125264 309475 274644 291646 290590 339523 328360 318753 320972 220163 222758 697535 664305 1519259 1475939 440622 437777 644081 653104 816404 792162 829853 839405 874839 882963 841242 942274 2014667 2111983 1264834 1091367 717353 708070 852308 842951 878554 896249 911540 914079 1026761 1029963 4867045 4990171 38.65 71.5 1
08:28:47 2024-01-25 705863 698277 217380 214374 347804 356409 369609 370024 229668 227499 283223 288622 330246 333438 4143336 4466321 6267499 6063909 1097686 1124695 311242 274224 296607 292613 336724 328892 319719 319481 221577 221917 698991 665334 1529640 1487580 442633 438866 647712 651256 816404 795602 830444 833366 872913 893653 841242 934008 2005427 2098623 1275939 1100773 716840 703039 854772 848588 875640 890456 915430 923593 1020949 1024560 4825641 4987251 38.65 71.5 1
08:28:48 2024-01-25 706271 700211 217672 213745 347448 355873 372007 369431 228964 228595 283258 287103 329978 335238 4146773 4454152 6258187 6046584 1089890 1127958 310953 274224 291109 290837 339548 328360 319011 320711 221231 222805 703114 662481 1538786 1498884 443063 437993 647712 651183 811828 793354 834929 833993 869571 887080 848684 935373 2006852 2120664 1265527 1096069 722129 701046 847481 851937 883839 888364 907584 923591 1029683 1018688 4756212 4985013 38.65 71.5 1
08:28:49 2024-01-25 704961 699871 217693 213054 349868 358261 372043 368875 228964 229111 281535 288920 329747 332968 4143336 4402352 6249285 6046584 1080541 1125491 311715 274224 291840 290873 340575 329911 318976 320972 220198 222106 695624 668108 1513805 1484702 443063 437374 647217 654031 811828 790479 834929 839405 870173 881490 848684 942274 2011134 2128336 1269225 1088255 722644 708217 846088 845363 885523 892781 905225 916822 1033098 1030476 4811502 4990468 38.65 71.5 1
08:28:50 2024-01-25 703971 698051 217672 213745 351240 355873 372136 369431 228964 228401 281499 290240 329249 332392 4143336 4460599 6253325 6046806 1084926 1125264 312188 274224 291646 292203 337705 331008 318976 320936 220886 224076 704485 669793 1510746 1475483 440557 437562 643880 652642 815826 792724 830444 839681 873567 882888 841279 940933 2014727 2113640 1265527 1091392 716455 708217 853284 842951 876335 896249 913062 914023 1021246 1030073 4860079 4986417 38.65 71.5 1
08:28:51 2024-01-25 705984 694385 217298 213779 348550 355588 370042 369727 229668 228241 282791 288619 329978 333474 4131544 4473698 6257780 6046584 1100787 1125264 311242 273804 291646 292160 337705 328324 319495 318998 221231 223118 698991 664305 1520350 1484518 440557 441489 649547 651219 814023 793286 830444 834314 870637 887007 842471 934008 2005402 2105256 1272172 1097588 716840 702318 853557 850360 876298 888681 914363 922659 1019989 1025704 4801104 4985013 38.65 71.5 1
08:28:52 2024-01-25 702998 698354 217485 214378 347728 354273 371747 369691 228998 227693 285822 287608 329249 333582 4140384 4442129 6285756 6046584 1088939 1126325 311715 273039 291145 290873 338797 330365 319011 319716 221923 222805 704475 665728 1506897 1492863 445314 436183 650467 654031 811650 792162 834966 834621 868906 883582 848684 938172 2011125 2116270 1261830 1093727 720586 703039 847293 851605 884927 883645 910758 923591 1032922 1024524 4771602 4990247 38.65 71.5 1
08:28:53 2024-01-25 703795 699110 218198 213379 349622 356409 373159 370024 228297 229117 281570 289430 330014 333167 4131821 4386540 6267574 6046584 1082118 1127958 312224 274224 296607 291724 340300 329445 318692 320972 220851 222106 703083 670021 1513483 1483035 443063 437897 649087 654960 811828 790479 837382 838843 866414 879678 848684 944777 2014727 2130208 1253669 1086667 722368 708180 846088 845352 885583 889968 904506 917991 1035498 1030476 4811689 4997427 38.65 71.5 1
08:28:54 2024-01-25 703971 700366 217672 213710 350962 356409 372136 370024 230905 228595 281878 290037 329747 332158 4140870 4457430 6249285 6046810 1088307 1124695 311969 274451 291646 292186 337741 328857 318717 320936 221386 222792 725401 668108 1514065 1480225 441808 437255 643880 651219 816404 792087 830051 837027 874184 883618 846959 940930 2015428 2097092 1267376 1096069 718023 706139 853557 843642 876335 892309 913713 915105 1021209 1018436 4839374 4990806 38.65 71.5 1
08:28:55 2024-01-25 711715 698309 217485 213736 348814 357483 372136 367962 228998 227852 282395 287469 330246 330348 4143336 4451216 6258187 6046584 1100769 1126325 311277 274679 291234 290590 338477 328360 319979 320001 220886 221917 700362 661472 1538055 1488924 440622 438161 649547 648313 811556 795638 834929 829763 870173 889375 849067 934267 2006142 2108527 1261830 1100717 721614 704032 848721 848588 880547 888681 910177 920890 1027314 1021364 4746038 4981461 38.65 71.5 1
08:28:56 2024-01-25 700277 698318 217333 213084 349886 355339 373188 367731 229316 228560 281499 289395 329249 333438 4131544 4389654 6240434 6046584 1081348 1124695 311969 273804 296352 292522 340300 329445 319530 320415 220851 222140 701674 670021 1549038 1482597 442435 437897 647712 654058 810677 788800 836191 838214 868954 885789 850884 942313 2011860 2130208 1256283 1088214 722644 706102 846280 844985 883046 892272 904861 915446 1030070 1030589 4811689 4980150 38.65 71.5 1
08:28:57 2024-01-25 701466 694354 217485 213414 349904 355303 372136 370024 228964 228241 282360 290275 329249 333280 4137435 4451216 6244429 6046584 1085262 1124695 313210 273804 291756 293343 337705 329123 318529 320711 220886 221763 694878 669830 1522512 1474519 441182 438464 645774 653104 816404 792724 829262 839405 877025 884719 842900 942162 2016862 2111768 1265527 1091392 716328 708253 851845 840986 876335 894683 910102 914677 1023702 1027203 4861021 4980150 38.65 71.5 1
08:28:58 2024-01-25 707272 698309 216996 213783 348533 355339 370006 368875 229668 227852 282360 287643 329733 332932 4131544 4457075 6258187 6064405 1104164 1127994 311242 274259 291234 292649 338762 328094 319754 319481 221577 221917 705875 664779 1516398 1487580 440557 436513 650657 650224 811828 796802 834966 834878 871186 890985 847935 932837 2008998 2110776 1258132 1103073 720586 704215 851135 847986 880702 889586 909062 920965 1027227 1023780 4758002 4985013 38.65 71.5 1
08:28:59 2024-01-25 701272 698345 216996 213418 349935 355339 371451 368875 229736 228595 281535 289079 329747 333546 4131544 4373860 6276811 6046584 1082118 1126325 313174 273804 296680 290626 339512 328130 320724 319705 221417 222140 690938 670021 1512594 1485474 443137 437991 649547 654960 810677 791039 838780 839257 870845 884610 851061 940784 2012527 2130208 1267376 1088289 721614 708253 848119 847761 883046 891194 903764 916859 1036099 1029020 4814610 4983043 38.65 71.5 1
08:29:00 2024-01-25 701004 694354 217333 213379 349868 354273 370042 370024 228964 228595 282541 291202 329747 333474 4140384 4447556 6244741 6046584 1078928 1124658 313650 272968 296643 290590 337469 329390 318013 320424 221231 222106 694878 670021 1506486 1473391 444124 439153 645774 654960 816404 790781 832702 842914 875667 880795 845449 944926 2015428 2120042 1272923 1082043 715982 705213 849104 844985 879887 891258 909062 918105 1028683 1030111 4864490 4990806 38.65 71.5 1
08:29:01 2024-01-25 707438 698087 217672 214076 347759 355909 372925 372154 228998 227887 283334 287460 330246 333474 4140696 4512552 6253325 6063909 1097602 1127687 311242 274259 296347 291724 337232 330120 320042 319965 221888 223118 699053 662415 1523887 1488635 442749 439189 647712 651256 816404 797571 827823 836103 875471 888227 841815 936633 2013293 2098772 1265527 1097588 714456 702153 853520 846784 876335 889623 913713 920770 1019502 1024560 4811689 4985013 38.65 71.5 1
08:29:02 2024-01-25 706437 701429 217672 213710 347236 355909 372078 369431 230644 228241 282937 286416 330246 333203 4140870 4438583 6249378 6046584 1091419 1127123 309360 274259 291392 290802 339822 328094 318753 320450 220886 223118 704485 660588 1515350 1497822 441872 437902 649547 649305 811754 797533 837582 834322 870027 891167 847935 934167 2007569 2107279 1258132 1100773 720586 705040 848684 848588 879887 891194 910177 922277 1028683 1021446 4758002 4990806 38.65 71.5 1
08:29:03 2024-01-25 701276 698345 217333 213084 349904 355303 373188 367803 229702 228401 281570 289079 329249 333474 4131544 4386457 6267883 6046584 1081843 1126325 312260 273039 296187 290590 338797 327369 319979 319481 220886 222071 705902 669064 1527482 1482597 442504 436263 647712 654776 811677 790781 837582 839405 866268 883360 850751 941957 2011860 2127292 1265527 1085197 721614 706176 843885 844985 883839 889306 905997 915557 1029305 1029747 4811689 4990806 38.65 71.5 1
08:29:04 2024-01-25 701272 694124 217338 213562 350674 355873 370042 370024 228613 227922 287177 290998 329249 331924 4140594 4457319 6258294 6054449 1088307 1125264 312224 273840 291339 292444 337741 328395 318529 320450 221196 222792 700315 668071 1516698 1475570 440557 437505 644958 653810 817615 791978 829188 839405 875741 882927 842413 942125 2014667 2108993 1267376 1088255 715305 707752 851845 841256 875430 897519 911078 914266 1024354 1027630 4864490 4990134 38.65 71.5 1
08:29:05 2024-01-25 706588 698318 217333 213779 348814 355339 371873 369467 229702 227887 282457 288517 330014 332991 4140384 4434848 6258192 6046584 1103012 1126325 310335 273840 291029 292168 338488 327864 319754 319705 221577 221421 705875 664305 1513609 1484702 440557 436406 651442 650963 815873 794977 832815 834474 873880 883510 845449 938285 2001161 2105785 1266523 1100773 717353 702116 853053 849490 876224 889623 914122 922277 1021246 1018760 4808257 4968677 38.65 71.5 1
08:29:06 2024-01-25 701000 694381 217030 214447 347799 357228 371747 370024 228964 227146 282791 288277 329284 333546 4131544 4424508 6262737 6046584 1088340 1127958 311277 273840 291801 290837 338797 327405 319936 320001 221577 222805 703956 664305 1509358 1491804 443063 439101 651442 652197 811754 795492 834780 834322 869424 888508 848574 937097 2006852 2111983 1265527 1095953 720586 700061 846280 848403 882305 883609 906408 922277 1029683 1017575 4736659 4981461 38.65 71.4 1
08:29:07 2024-01-25 701267 694385 217706 217687 349622 355339 372043 367767 228964 228951 281535 288273 329697 333474 4131544 4395883 6249285 6046584 1080578 1124695 312188 274032 296447 291759 340851 329445 319047 320711 220233 222140 703083 668108 1516442 1489433 442957 437788 650515 654812 810677 788690 836675 839368 865963 883948 848574 940896 2008278 2126709 1266523 1089063 720586 704215 846690 846073 881795 891626 903764 916859 1032354 1027530 4802315 4980150 38.65 71.5 1
08:29:08 2024-01-25 699285 694354 217485 213414 348849 354237 372136 370060 228964 228595 281570 289430 328752 333546 4131544 4444893 6239563 6046584 1081198 1123899 313210 272721 292059 291759 337469 329123 317790 320486 221231 221887 703095 670784 1524544 1471303 442989 441730 647710 656822 817488 788653 832221 841194 873843 882222 843738 944328 2016098 2120745 1255484 1082067 716492 705213 847246 845352 880657 891886 904777 915331 1027227 1036821 4872702 4983005 38.65 71.5 1
08:29:09 2024-01-25 709293 694318 218424 213749 347484 356159 372136 370024 233304 228436 282395 287173 330246 332428 4143336 4508277 6211626 6046584 1094746 1126325 310299 273840 291852 291777 338524 329123 316831 321007 221032 225925 701733 660531 1523995 1487147 442251 440113 645874 650078 818722 795542 832221 837832 875120 884318 842471 938148 2010344 2098623 1287239 1094470 716492 705456 853557 842485 876335 891922 913062 912578 1020629 1027676 4839794 4981461 38.65 71.5 1
08:29:10 2024-01-25 712244 694390 217333 213566 347799 357555 372136 368321 229350 228241 282865 288955 330246 331422 4131544 4447556 6258294 6046584 1100769 1127159 311242 274715 290928 292932 339548 329152 320014 319716 221577 221917 694878 661943 1558890 1495027 442016 437824 649510 649122 811828 797807 835968 834322 869990 889742 848082 932949 2005402 2104949 1258132 1097415 720586 704039 848721 848588 880547 888474 909099 919382 1028683 1018688 4736659 4990690 38.65 71.5 1
08:29:11 2024-01-25 701272 698345 217706 213084 349935 355339 372925 367731 228998 228951 281499 289025 329747 333474 4131821 4373860 6263425 6037947 1081348 1127159 312224 273840 296433 291724 339274 330131 320214 320001 220886 222140 694756 669542 1535173 1486377 442952 439138 649510 654960 811252 789508 836600 841194 867641 883469 848684 942274 2014667 2127329 1269225 1085197 723677 707752 845081 845584 884585 892272 905038 918095 1034159 1029747 4814194 4980150 38.65 71.5 1
08:29:12 2024-01-25 702968 699105 217706 213745 350962 355873 370042 370024 230644 228241 281499 290310 329284 332194 4140384 4467337 6239987 6046584 1088230 1125264 312188 273804 291646 292613 338215 330122 318717 320901 221351 222106 703095 670021 1524890 1480650 441385 440383 645874 654422 817615 790929 830295 841791 875384 879371 841593 943699 2012564 2113481 1267376 1089810 717353 708253 851135 841183 878827 892321 909062 915444 1024212 1030476 4867962 4985013 38.65 71.5 1
08:29:13 2024-01-25 705147 698309 217298 213740 348778 356088 370042 369664 229668 227852 282791 288447 329711 333402 4140384 4460674 6267105 6063909 1102399 1125264 310953 273804 291646 292649 339098 328094 319943 318963 221541 223118 693508 665811 1523594 1489176 443063 438866 649437 650999 818197 795542 829076 832078 874184 888690 842138 936038 2006815 2099825 1279706 1099202 714456 700025 853053 848588 875786 889811 915977 920814 1020949 1018724 4809170 4975661 38.65 71.5 1
08:29:14 2024-01-25 704293 698314 217264 213710 346642 355019 372007 368875 228964 228206 283453 287617 329747 333474 4133709 4445485 6253325 6048506 1089890 1127662 310735 273769 291109 290802 338762 328324 318494 319930 220815 223011 704449 662458 1551380 1495101 443063 437897 649129 650806 811828 797807 831783 833957 871406 888300 847859 935612 2003291 2104293 1255590 1103822 718535 702116 851206 848588 878554 888327 911726 920928 1025663 1022328 4767368 4975928 38.65 71.5 1
08:29:15 2024-01-25 699285 698309 216775 213745 349300 354273 372371 369395 229668 227817 281535 288675 328982 333510 4139884 4373860 6286123 6046546 1085207 1125264 313138 273769 296607 290590 338726 328360 319943 318963 221386 224025 700315 671089 1521352 1488924 444522 439449 651389 654886 811828 793250 832411 837027 870790 883582 849067 939446 2006852 2124173 1267550 1089839 718535 702116 846280 848588 883046 890565 906975 920235 1029561 1026137 4792932 4985013 38.65 71.5 1
08:29:16 2024-01-25 701276 694322 217741 213414 348814 354237 373716 370024 228930 228915 282324 288273 329249 336295 4136933 4452144 6244007 6046584 1077390 1125264 312153 272933 291553 290590 338215 329390 318013 320936 221258 224025 694364 671089 1568223 1483890 444955 439147 645874 652921 815294 792162 834261 839405 870845 883178 848684 942274 2016098 2120988 1282167 1085197 720586 707752 845081 843445 885555 892939 905150 919064 1034087 1030476 4818562 4990284 38.65 71.5 1
08:29:17 2024-01-25 705263 694354 217597 213084 349904 357256 372661 369691 228964 228560 281878 289395 329889 331422 4133984 4445299 6225818 6046584 1090640 1125264 311206 274644 291584 291724 338215 328324 318494 320651 220639 224340 705927 667155 1515847 1482835 441352 439760 645602 651036 816453 792724 829853 838214 873696 883803 843048 939558 2012564 2113481 1265527 1091289 716492 708253 853053 841220 876335 892551 914344 914266 1021209 1028983 4839148 4986719 38.65 71.5 1
08:29:18 2024-01-25 705753 698318 216624 213562 348533 355873 370006 368875 229316 227852 282360 289171 329249 332932 4133984 4457736 6248875 6046584 1102399 1124658 311206 274224 291234 292613 337705 328094 321110 319681 221737 224025 705875 665811 1519419 1482192 442989 440710 650357 651959 813986 793281 829977 835533 873696 883618 843665 935373 2004630 2105785 1294417 1097588 715473 700898 853053 848588 876335 889586 915430 921965 1020949 1018688 4802310 4968677 38.65 71.5 1
08:29:19 2024-01-25 704692 698318 217672 213414 347448 355303 372007 368839 228998 227852 283863 286738 329978 333474 4130519 4426375 6239129 6037909 1088555 1126288 311206 273003 291074 290969 338797 329902 319211 322804 221293 223011 707168 663430 1527623 1498170 444064 438517 649591 651269 811828 796765 835119 834248 870845 891203 848684 932949 2005868 2105785 1281589 1099934 720586 704179 848721 848588 879227 889936 910102 920890 1027227 1021446 4752818 4975661 38.65 71.5 1
08:29:20 2024-01-25 701276 694345 217140 213049 349868 355303 373188 367731 229316 228171 281499 289079 329249 333474 4131039 4374128 6258187 6029213 1080578 1128007 312224 273804 292059 290590 338512 328956 320439 320165 220639 224218 696146 670021 1528825 1483890 443118 439362 648941 654495 810677 788763 836154 839405 866341 882113 850494 942274 2010344 2128844 1269225 1085197 721338 707250 843885 844948 884299 889932 900810 916859 1030033 1030476 4811689 4985013 38.65 71.5 1
08:29:21 2024-01-25 701272 698913 217520 213384 350957 355838 371873 370024 228806 228206 281535 291406 329711 332392 4131544 4448053 6248455 6046584 1086680 1125264 312224 273804 291339 292330 337966 331243 320312 320651 220709 223867 694878 669064 1512697 1478544 440585 440383 645452 654031 816404 791890 829592 839405 874253 874316 840611 942088 2014667 2111983 1267376 1088218 714456 707752 851739 841256 878827 897112 910393 914266 1025061 1031934 4867962 4975815 38.65 71.5 1
08:29:22 2024-01-25 705193 694354 216965 213745 348778 355339 370006 368911 229316 227693 282853 288482 329978 334221 4133984 4434811 6248875 6046584 1103976 1126288 311242 274224 291428 293400 338477 330737 319694 319788 221400 223553 697620 664381 1522708 1488924 443026 439771 649547 653104 816453 796636 830370 833920 873649 888300 843226 938510 2005427 2102803 1281589 1097313 714456 700556 853053 848588 875092 889936 914363 920235 1020949 1024524 4808893 5001409 38.65 71.5 1
08:29:23 2024-01-25 707002 698318 217298 213562 347169 355339 372007 369071 228964 228206 283334 286890 330246 333510 4133984 4444893 6253325 6046584 1089890 1127921 310264 273003 293777 290590 341510 331243 318834 320308 221245 222926 714969 663430 1554772 1498170 443128 437897 647712 650224 811828 796636 834892 832114 868869 889632 848574 934983 2005390 2107986 1285356 1097588 720586 701088 848721 848588 881328 883681 907697 922277 1028904 1023616 4737415 4975661 38.65 71.5 1
08:29:24 2024-01-25 702494 698318 217485 217769 349868 355303 372925 367437 228772 228915 281267 288675 329711 333438 4133984 4389570 6248875 6038446 1081348 1125264 310668 274168 291931 290590 341331 330379 318870 320794 220092 224061 697535 668108 1507615 1483890 442499 437278 645774 653104 814099 791039 834892 839405 868906 883442 848684 942274 2009705 2118161 1260931 1085197 720586 706249 843885 841256 884299 892515 905038 918333 1028542 1035042 4811689 4994365 38.65 71.4 1
08:29:25 2024-01-25 705291 694273 217672 217725 349899 356409 370042 369727 228930 228915 281464 289793 330246 333983 4131544 4460722 6221114 6046584 1091369 1125264 310051 274816 291528 292104 338346 331082 318352 320829 220057 224376 701705 666203 1531767 1475866 441495 437469 644995 651269 817615 791600 830444 839405 874184 881749 841206 942238 2014667 2108993 1291006 1088289 715982 708253 851135 842485 876335 892623 910139 914266 1024249 1027167 4858583 4985013 38.75 71.5 1
08:29:26 2024-01-25 707239 694282 217298 214225 347764 356182 372136 370060 229475 227852 282791 288273 328893 332932 4128096 4463150 6253325 6046584 1097686 1124658 311465 274396 293410 292223 337054 332243 318905 319788 221435 223553 700362 663430 1512259 1482340 442749 439117 648631 652197 818611 793281 828083 834584 879831 887007 838829 936740 2009705 2093351 1270009 1092915 714456 704215 851135 846147 878203 891626 913062 919382 1023524 1018508 4811689 4983043 38.65 71.4 1
08:29:27 2024-01-25 709217 694349 217298 213710 348492 357519 371711 368321 229316 228560 282360 288517 330246 331386 4133984 4441943 6257780 6046584 1097639 1129154 309798 277114 292533 290696 340193 330379 318905 320308 221245 224112 704485 660588 1547665 1484518 441182 436513 650978 653127 814023 793281 830014 835841 874500 887043 843738 935373 2001161 2102803 1266523 1099151 717002 702116 854868 848588 876335 892649 914363 922933 1021400 1026950 4812605 4990063 38.65 71.5 1
08:29:28 2024-01-25 701272 699567 217333 214408 348529 354273 372007 369988 229316 227499 283325 289136 329711 333582 4130650 4441943 6257780 6046584 1088340 1129957 311430 274396 293992 290590 339643 331082 320777 320758 221497 223083 697776 663430 1518335 1495287 443063 436183 649591 650685 811828 796202 836191 834641 870173 888690 848684 935649 2006852 2108993 1265527 1096807 721614 701968 848721 848588 881795 883681 907734 923316 1029633 1018688 4736659 4981461 38.65 71.4 1
08:29:29 2024-01-25 701272 698309 217672 217836 349899 355303 373188 367731 228964 228951 282763 289359 329249 332932 4131039 4386654 6258187 6038173 1083557 1128316 311939 274396 292679 291582 339643 329372 320321 321890 220709 224376 704492 669542 1509225 1484702 442879 438540 649087 654495 811252 790479 837582 841680 868255 880953 850494 942274 2010860 2127292 1276620 1085197 721614 707752 845081 844948 885555 891258 905430 916171 1033354 1030476 4797645 4994365 38.65 71.4 1
08:29:30 2024-01-25 703971 694318 218156 213710 351492 356409 372136 370024 228964 228314 281499 290275 329747 332428 4133984 4451216 6248875 6046655 1089779 1128301 311939 274502 291573 292507 338584 331317 318834 320533 221054 224376 703095 668108 1529767 1475704 440985 440608 644995 654031 816404 791600 830407 838843 875494 880953 841242 943661 2013237 2111983 1267376 1088289 716840 707752 851135 842448 878827 892659 911452 914266 1025736 1030476 4867045 4981461 38.65 71.5 1
08:29:31 2024-01-25 705854 694273 216775 213779 347728 355873 370042 370060 229316 227146 282791 287643 330246 332428 4133984 4463150 6253325 6054449 1099252 1128316 312024 274082 292472 292231 337054 331082 318870 319563 221746 223118 698991 662415 1521234 1484702 442915 438679 649547 651219 814059 796363 830444 833993 872913 888690 841279 937134 2005427 2104293 1277822 1097634 715473 701088 853053 848588 875092 891194 914363 920235 1020949 1018400 4798979 4975661 38.65 71.5 1
08:29:32 2024-01-25 703758 698055 217303 213379 347200 355303 372043 369431 229099 228560 283025 287818 329782 333582 4131039 4432671 6248455 6054449 1092777 1128353 311100 274082 293509 290643 339643 330825 318834 321468 221090 222962 699111 662481 1525182 1495891 444631 437993 647712 651219 811828 796673 834929 832187 869557 888690 850884 937097 2006852 2107948 1263679 1097588 721100 701088 848721 848588 880547 883681 909678 923591 1030142 1024436 4727281 4983156 38.75 71.4 1
08:29:33 2024-01-25 701087 694354 217672 217922 349939 355873 373188 367731 228297 228951 281535 288955 329284 333438 4131039 4367628 6249290 6037152 1082711 1128463 312046 274502 292679 291547 339608 329838 319836 320237 220198 222449 704492 669064 1507921 1483973 443063 438161 649547 654960 812909 791039 836786 838843 868906 880953 850115 942274 2012564 2127329 1274772 1085197 722129 708253 845081 845547 885728 891258 905150 917548 1034855 1030476 4811412 4990284 38.75 71.4 1
08:29:34 2024-01-25 703770 694309 217672 213710 350998 356445 372136 369470 228964 228595 281499 290275 329747 332428 4133984 4448836 6239563 6046320 1089786 1127625 312081 274537 291537 292231 340301 331317 318575 319965 221386 222603 716271 668108 1533936 1477578 441729 436446 644995 652348 818505 792162 829853 838806 874184 880953 841206 942274 2010381 2108993 1289122 1088289 715473 708253 851845 841256 877988 892623 913043 914266 1024212 1030476 4849204 4976253 38.75 71.5 1
08:29:35 2024-01-25 704293 694088 216961 213779 348529 355873 370042 370024 229668 227693 282791 287643 330246 332932 4131544 4460599 6248455 6046815 1099252 1128463 311100 274502 292679 292471 337291 331317 319459 318998 221577 223118 697620 664368 1513775 1482303 442637 439189 647712 651073 815826 793317 830444 833957 871645 888422 842471 934008 2001124 2095909 1268406 1097588 715473 701088 853053 848588 875092 888681 914936 920928 1020487 1024524 4802310 4976041 38.75 71.4 1
08:29:36 2024-01-25 701050 694313 217333 214408 347764 354273 371486 368875 228964 227181 283223 288447 328982 334948 4122219 4407557 6251131 6046471 1088307 1127662 310628 273663 293301 291321 339369 328324 318717 320450 221231 222805 697776 663430 1518678 1493922 443063 437592 648631 652387 810677 796802 834929 831526 869557 889945 848684 934198 2001124 2107463 1283472 1099151 720586 704215 848721 848588 880547 889936 908119 920928 1028683 1023001 4734033 4972115 38.75 71.4 1
08:29:37 2024-01-25 701466 694390 216961 213084 349904 356146 372925 367731 228998 228560 281499 289079 328893 333203 4122219 4374208 6273945 6037758 1082013 1128463 311470 273663 293045 291547 340338 329911 320464 318963 221231 222071 700315 670021 1510141 1480239 443063 436549 650941 654960 810102 790781 832485 837027 869765 884464 847481 940933 2009705 2127329 1255223 1088289 720586 704215 847518 847986 883046 891589 903764 919544 1031893 1029747 4792932 4970825 38.75 71.4 1
08:29:38 2024-01-25 699280 694309 217637 213041 348492 354237 372661 370060 228964 228241 281570 288482 328982 335505 4124632 4432845 6241270 6046433 1080432 1125153 312995 274973 292886 291547 337433 329426 318048 320711 220886 224076 703095 670021 1517068 1472346 443685 439010 646760 654960 816404 788763 829262 839146 874221 880868 842471 943254 2014667 2117577 1269225 1082080 715473 705213 848449 843752 880547 892551 909099 919501 1027227 1027702 4867045 4980150 38.75 71.4 1
08:29:39 2024-01-25 708479 694282 217706 213779 347759 356409 373188 370060 228930 227922 282826 287818 330246 332932 4133984 4503796 6226918 6046509 1094694 1127625 309652 274117 292022 291688 338797 329354 317088 321982 221511 223710 692291 660494 1524579 1484813 442601 440204 644826 650722 818722 796202 829262 833993 877427 888690 841852 935410 2010344 2103618 1272923 1094470 714456 705040 850604 847384 877984 890884 912413 920235 1018290 1027530 4802409 4975661 38.75 71.4 1
08:29:40 2024-01-25 708789 698341 217672 213745 347799 356480 372078 368875 228964 228401 282565 287073 330942 332896 4122219 4429064 6245729 6046433 1094474 1128426 309183 274502 290260 290873 340575 329655 319047 322804 221293 222071 702076 660588 1542751 1497574 443210 437993 649547 649268 811828 796238 837582 833366 870173 889632 848684 935761 2005427 2107463 1263679 1097588 720586 702153 848721 848588 880547 888681 910139 922933 1029412 1018688 4736659 4961499 38.75 71.4 1
08:29:41 2024-01-25 701004 698354 217480 213088 349904 355339 371451 367767 229316 228800 281499 289395 329284 333438 4124632 4361548 6265866 6029062 1083561 1128426 312046 273003 296607 291724 338833 329911 320214 320936 221196 222106 705902 670021 1514446 1485316 442749 436406 649547 654960 810677 790479 837382 839405 866414 880333 851098 942274 2009705 2127329 1265527 1085197 721915 706249 845680 845584 884299 889968 905038 918200 1035661 1030476 4802409 4972115 38.65 71.4 1
08:29:42 2024-01-25 701272 694394 217485 213414 350432 355873 370042 370024 230967 228241 281535 290240 329249 332428 4133984 4437060 6238233 6037721 1078778 1125190 313138 272933 296260 292203 337469 332258 318976 320675 220851 221763 704485 670021 1511471 1471031 442749 438250 645811 654960 816404 788800 829262 838843 874839 881490 841630 944328 2010381 2113481 1267376 1085197 714456 705213 848721 843752 879227 893448 909062 915444 1026499 1027702 4864490 4975661 38.65 71.4 1
08:29:43 2024-01-25 707277 694309 216961 213775 347764 355873 370042 370060 229316 227534 282395 287330 329747 332464 4128096 4467300 6247585 6046395 1097296 1125264 310735 273613 296224 292649 337457 331317 318976 318998 221577 221421 698991 664381 1528800 1484813 442435 438768 647712 651219 816453 795039 829853 834621 874221 889002 841009 934045 2005427 2104293 1272172 1096027 715473 701620 854262 848588 874540 888681 914363 920965 1019766 1018760 4792932 4966309 38.65 71.4 1
08:29:44 2024-01-25 705098 694354 217520 213715 347205 355054 372043 369758 228964 227922 283060 287173 329018 333510 4122219 4433854 6238233 6037721 1089778 1127123 310046 274259 291039 290661 342238 330847 320275 320415 221231 221456 694878 660588 1532229 1495287 441808 437897 649087 649305 811556 796202 834966 832187 870173 889002 848684 934008 2005427 2111983 1264834 1094470 721614 701088 848721 847922 883046 888474 907734 923591 1028945 1018328 4727281 4958013 38.75 71.4 1
08:29:45 2024-01-25 701272 698087 217520 217836 349899 355374 373233 367767 228806 228951 281535 289157 329284 333474 4112956 4370927 6266289 6040819 1082118 1124695 312260 273039 296771 291335 338690 329911 320464 319034 221196 222140 707311 669644 1519061 1484702 443137 436549 650928 654960 810677 791039 833743 838809 871406 883691 848684 940933 2009705 2127329 1284821 1089839 720586 705213 847518 847986 883046 891516 906408 920273 1027053 1030585 4792932 4970825 38.65 71.4 1
08:29:46 2024-01-25 698789 694318 217672 213414 349372 354273 372661 370060 228998 228595 282541 288307 329284 335215 4122389 4443454 6242406 6042075 1075174 1126361 311750 273840 293717 291074 339822 329354 318048 321007 220851 224025 700315 665927 1544461 1483649 444323 437897 644863 654688 815249 792724 834336 839405 869783 880989 848684 942274 2016098 2122668 1260931 1082080 718535 706249 846280 844985 883046 892587 904133 912887 1028870 1027167 4839374 4981461 38.75 71.4 1
08:29:47 2024-01-25 709293 694313 218350 213084 347835 357291 370931 370024 228297 229377 282669 287469 330692 331386 4131821 4456377 6255750 6046584 1088307 1124466 310486 274431 291585 292373 338762 329354 318753 320486 221293 224656 717742 666203 1516356 1475487 440557 436272 644958 652642 815826 792724 829853 838843 878048 881236 841279 942274 2010381 2108993 1269225 1089063 715473 707752 852449 841256 875462 892659 914235 914266 1025736 1028810 4842290 4976060 38.65 71.4 1
08:29:48 2024-01-25 704101 694318 216810 213779 347478 355339 370042 369764 229316 227534 282826 288316 329782 332932 4131857 4460191 6224240 6046584 1097639 1124695 310051 274203 296771 291688 337232 331478 317088 320201 221329 223290 699053 660531 1533444 1483649 442435 438844 646267 651183 817562 795076 829262 833026 874221 888690 840647 935410 2006852 2098966 1272172 1096027 715473 701124 855203 848588 875092 889623 915430 919307 1020949 1018400 4788630 4958013 38.75 71.4 1
08:29:49 2024-01-25 703831 694129 217485 213084 346957 355339 372043 370024 228998 228436 283258 287373 330246 333546 4131743 4423939 6242221 6046584 1088135 1126402 309546 274082 296566 290837 340300 327405 320085 320426 221067 222071 698715 660116 1522167 1493922 441559 435638 649547 649305 811252 796802 836191 832187 870173 889632 848684 937134 2005427 2107500 1265527 1096027 720586 703002 848721 848588 880547 888364 908416 923591 1030234 1018724 4723909 4962770 38.65 71.4 1
08:29:50 2024-01-25 701272 698345 217333 217526 349904 355873 372925 367767 228964 228951 281535 290185 329284 333221 4131821 4361234 6279709 6024984 1082118 1128316 311939 273769 296716 290908 338797 328395 320617 318750 221422 221917 700315 669542 1516552 1482597 444249 436549 649547 654960 810677 789919 837582 838214 868942 883582 848684 939558 2009432 2127329 1285356 1086741 721614 706249 848721 846184 883046 890595 907472 918237 1034928 1025681 4798885 4970825 38.65 71.4 1
08:29:51 2024-01-25 701276 694322 217488 213414 349939 354805 370042 370060 229032 228604 282826 289554 329462 333329 4136416 4442643 6247136 6042263 1084182 1126325 313138 273003 295768 291849 337741 329283 317800 320486 220921 221763 704485 669830 1511264 1473710 441182 438844 646797 654031 816404 792162 827626 838843 875649 881858 841279 942584 2010381 2108993 1269225 1088289 716217 708253 852449 841293 877984 892695 913062 917062 1025860 1027738 4851656 4975661 38.75 71.4 1
08:29:52 2024-01-25 705364 699445 216996 214263 347795 356195 372136 370060 228998 227658 283135 288698 331376 333185 4129434 4464120 6248455 6042226 1097686 1125264 311171 274224 296771 292649 337563 328821 319459 319446 221541 223118 700362 663430 1516442 1487867 443132 439153 647675 651183 817562 796495 830444 834584 874298 888929 841242 938472 2001124 2105785 1275939 1097634 715473 701051 855474 848588 876335 891194 916320 922239 1022397 1024524 4792932 4966309 38.75 71.4 1
08:29:53 2024-01-25 702230 698318 217485 213676 347165 355019 372043 369431 229316 228206 285247 288037 329426 333293 4127037 4433413 6256937 6044990 1089890 1128463 311206 273003 291801 290731 338762 329091 318976 320675 221351 222805 699111 663430 1524861 1493922 443132 437902 648628 651183 811828 795002 836749 835804 871406 887671 850825 936703 2006852 2114979 1267376 1093419 720586 700061 846280 849723 883290 883609 903764 923591 1027017 1024524 4746536 4966309 38.75 71.4 1
08:29:54 2024-01-25 704382 698282 217746 217652 349340 356123 373159 369367 228263 229060 284403 288899 329693 333221 4135885 4402257 6239563 6029255 1078655 1125264 311242 274224 292679 290590 340851 327369 318753 320936 220163 222603 696146 668108 1524470 1482597 443132 437897 647217 654495 813986 791039 836154 840030 870173 880953 851098 944290 2009705 2124173 1259116 1085197 720586 707752 845081 843715 885555 892587 905038 915483 1029305 1030476 4809443 4982761 38.75 71.4 1
08:29:55 2024-01-25 704266 698015 217333 213054 350392 356445 372136 369988 230905 228634 283726 289378 329960 331745 4129156 4436578 6220938 6046546 1090640 1123668 311242 274537 291339 292373 338488 329088 318976 320936 220233 222792 717913 666288 1526851 1475483 441692 438464 644826 652605 816404 793286 830444 839405 875580 884391 842507 942274 2010344 2108993 1263679 1091392 716492 708253 853053 841220 876335 892623 914363 914266 1023561 1030207 4840802 4975661 38.75 71.4 1
08:29:56 2024-01-25 704293 694282 216961 213710 348778 356373 370006 369403 231229 228279 285044 288745 329569 335376 4129434 4454801 6248455 6046546 1100825 1125264 311572 274502 291756 293095 337705 328324 319979 319446 221351 223432 692291 664305 1500139 1483391 441416 436549 650467 649268 811828 795638 833669 833366 872084 889632 847444 934279 2005427 2105785 1259981 1100717 720586 703146 851135 848588 879241 889936 911627 921583 1029646 1025887 4746038 4972489 38.75 71.4 1
08:29:57 2024-01-25 700006 698314 216779 213084 350396 355303 373570 368033 232220 228314 284403 289861 329573 333366 4120018 4373860 6270083 6037909 1085174 1130068 312188 272968 291392 290873 338797 328324 318494 318998 222235 222976 686881 666203 1526498 1487580 444007 436477 652078 654960 811828 792724 834892 837027 871406 884428 848684 939483 2006852 2121127 1263711 1088289 718535 702153 848721 848588 881910 889623 904740 920928 1032806 1029747 4792932 4961552 38.75 71.4 1
08:29:58 2024-01-25 698258 698019 217676 213084 348805 356003 373871 369808 230582 228829 284476 288961 329071 335870 4122859 4433673 6236323 6029251 1072774 1125190 311242 273039 292005 290802 338762 329354 319491 321911 221258 221917 698991 666203 1538866 1482597 444955 438200 644826 654960 816404 791039 831820 839133 872356 883142 846243 942274 2018964 2121164 1278469 1082067 716492 707049 848721 843715 881905 892515 904777 915053 1027227 1038291 4849204 4968677 38.75 71.4 1
08:29:59 2024-01-25 709293 694282 218389 213088 347764 359041 373006 369736 230582 228810 282988 287469 330139 332284 4131743 4492605 6193492 6042226 1091131 1126288 309325 274679 291756 292168 338726 330196 318048 322375 220163 222071 704485 662415 1528995 1480496 442477 437469 644995 651219 815212 793286 830183 839405 874184 883510 842471 941604 2010344 2108993 1267376 1091392 716492 708253 853053 841256 876335 892623 915430 914266 1021282 1026405 4832925 4966309 38.75 71.4 1
08:30:00 2024-01-25 706363 694237 217232 213414 347799 358024 369718 369700 231391 228269 283117 288273 329604 333293 4129434 4444671 6233161 6037909 1094543 1125264 310953 273804 292059 292373 336653 329354 318976 318998 221577 223118 701733 662415 1534024 1482413 442435 438938 649547 652642 815826 793317 830014 834621 871904 888690 842471 936778 2003291 2098772 1270289 1097588 716727 701088 853053 848588 876335 888681 914363 922933 1021209 1018292 4792932 4964031 38.75 71.4 1
08:30:01 2024-01-25 701267 697090 216961 213749 347514 356939 374172 369700 228896 227712 283152 288273 329071 333402 4126486 4417263 6276431 6029213 1088531 1124695 311359 273003 290933 290590 338797 328360 318529 319034 221577 222805 698991 664305 1521753 1489690 444397 436513 651389 654960 811686 791855 833706 838214 870790 883803 848082 940896 2009705 2127329 1286740 1089810 720586 704215 847481 847384 882531 892509 904777 920776 1033537 1030476 4792932 4961552 38.75 71.4 1
08:30:02 2024-01-25 699285 694282 217298 215334 349049 356939 372443 369952 228862 228455 284275 288780 328539 335324 4133984 4436000 6239129 6044990 1078928 1125264 313174 272968 296643 292168 337705 330125 318013 320675 220851 221917 704485 670021 1544331 1471385 443692 439117 645811 654960 818197 788763 830444 841256 874839 882113 844971 944632 2016098 2114979 1271074 1081770 715982 705213 848721 845584 880657 893414 908081 917953 1027227 1027702 4854841 4968677 38.75 71.4 1
08:30:03 2024-01-25 709018 694282 218118 215481 347478 358786 373716 371791 230794 228455 283157 287469 330067 332752 4124094 4485914 6216050 6046584 1094559 1125264 310228 274224 292059 291724 337966 329426 317053 320972 220851 222805 696348 660494 1524470 1480202 442749 437813 645811 651183 819031 796765 829262 834584 875457 888690 840611 935373 2006852 2098079 1267376 1096807 714456 701584 853053 847986 876335 891194 915543 920890 1020949 1024524 4792932 4962035 38.75 71.4 1
08:30:04 2024-01-25 705863 699946 217458 215637 347510 358786 374244 368732 229566 228420 285191 286964 330067 333293 4128096 4424352 6239563 6042226 1091266 1125264 308389 274451 292059 290802 340336 328289 318976 320190 220851 221729 704485 658662 1529192 1489690 440557 437897 649087 648772 811252 796802 836154 832151 870173 889315 848684 934279 2001124 2105785 1285356 1097588 720586 703183 848721 847986 880652 889623 908767 920890 1028683 1018422 4723909 4957976 38.75 71.5 1
08:30:05 2024-01-25 700277 699216 217462 215032 350387 357518 373152 367035 228896 228420 283836 289114 329071 335650 4124632 4370898 6258019 6029251 1080541 1125264 312188 273039 296771 292352 338762 329445 319979 319705 220886 222758 701705 669064 1530731 1482597 443063 438148 650007 654688 810677 791039 837382 838806 868906 881895 851098 942274 2009705 2130345 1265527 1085197 721614 706249 846280 845912 883161 892148 904777 920776 1035160 1030476 4792932 4961552 38.75 71.4 1
08:30:06 2024-01-25 702691 699184 217475 215330 350253 357012 372027 369880 229214 228260 284751 290541 329252 332896 4124632 4439473 6224202 6029213 1078928 1125264 312224 272742 291131 291724 337197 329123 318013 320450 220851 221729 700362 669542 1508616 1473391 444215 438809 646949 654960 817562 788763 830444 838843 873054 874316 843104 945001 2014667 2114979 1271074 1082456 715982 705213 849104 843715 880547 892551 908379 915483 1027043 1027666 4849204 4972531 38.75 71.4 1
08:30:07 2024-01-25 709293 698688 218127 213315 348407 356302 373152 369952 230259 228420 284788 289050 330210 334221 4121694 4491190 6207564 6042226 1091443 1125264 309794 275295 291646 290590 338762 328360 317088 321946 220198 221729 696249 660531 1518549 1482597 441872 440383 644790 650722 819884 795039 829262 837027 878171 888300 840016 939782 2010344 2092767 1289562 1092878 715982 704677 851845 847384 877559 889968 913062 920235 1021400 1027530 4802310 4961874 38.75 71.5 1
08:30:08 2024-01-25 709263 700208 217567 215635 348666 357951 373716 368696 229566 228455 284421 288667 331175 331117 4119828 4442092 6248455 6037631 1100769 1126288 311640 274451 291234 290590 339822 328094 319719 320001 221422 221729 705875 661001 1545003 1493922 441692 437897 649547 650224 811828 796802 835156 832151 870173 889945 848684 937134 2005154 2108993 1287239 1097588 721100 701884 848721 848588 881905 888291 907434 925254 1030147 1018688 4717983 4961874 38.75 71.4 1
08:30:09 2024-01-25 701854 699191 217194 215032 349724 357518 373152 368141 229566 228420 281499 290998 329249 333438 4116951 4364613 6268556 6011983 1085207 1125264 312224 273003 296680 290590 338797 328857 319979 319443 221577 221917 701705 668586 1517987 1480239 443137 437162 650467 654960 810677 790479 834655 838809 870173 883546 848684 940855 2008278 2127329 1274056 1088289 722644 705213 847518 846784 882420 891194 906135 917267 1028542 1029020 4792932 4976090 38.75 71.4 1
08:30:10 2024-01-25 699963 697242 217519 213493 348671 356507 372027 369880 231082 228525 281535 290185 328255 333510 4124632 4439165 6225818 6029213 1082013 1124466 311867 273003 296169 291759 337705 329354 318494 320450 221041 221763 694878 669064 1522168 1471303 443063 439117 646760 654960 817562 790768 829853 840698 874966 874456 842471 945113 2010381 2113481 1269225 1081962 714456 705213 848721 844985 880547 892587 909062 915520 1026587 1027738 4852862 4989271 38.75 71.4 1
08:30:11 2024-01-25 706253 697964 217380 213676 347585 356302 373152 369952 229383 227887 283126 288358 329782 334845 4124632 4493000 6216050 6037909 1097641 1125264 310046 274224 291962 290661 337741 332258 317088 319681 221231 223118 700405 660116 1514000 1483378 441872 437813 645452 650224 818722 793281 829262 837027 876770 883654 842863 938148 2009705 2092656 1265409 1094470 716492 705213 851845 845584 876706 889968 913062 916859 1022764 1018400 4812714 4975928 38.75 71.4 1
08:30:12 2024-01-25 709256 698230 216891 214872 348635 357376 373679 368839 229282 227887 281535 288071 329693 333220 4112893 4427199 6234688 6029251 1097364 1125528 310046 274715 291234 290590 339822 329445 319011 319965 220851 223118 694878 658703 1526117 1491804 441246 437897 649087 649231 811717 796802 836154 832187 870173 889632 848684 934229 2005427 2107463 1285356 1097588 721100 703183 848721 847986 881328 888681 909062 920965 1028775 1025887 4727456 4968827 38.75 71.4 1
08:30:13 2024-01-25 700967 699216 216822 215023 349724 357518 373716 369130 229702 227887 281535 289079 329106 333438 4121694 4364613 6258187 6024909 1081348 1124695 312224 273804 296643 290590 339237 327405 320464 318963 221231 222071 701705 669064 1527724 1483649 443137 437162 649547 654960 810677 790479 837382 838809 868942 883803 848684 941604 2009705 2127329 1262985 1086741 722129 706249 848721 846784 882775 891516 906408 918200 1032294 1029233 4797201 4966632 38.75 71.5 1
08:30:14 2024-01-25 699138 696743 217532 215032 349684 357012 371845 370024 228964 228436 282937 290785 329213 333474 4112893 4426375 6225369 6029251 1077875 1125264 313174 272968 296352 291885 337469 329123 318013 320450 220198 222071 698991 670509 1513725 1470260 442435 439153 646760 654739 817562 790479 827589 840661 875580 879031 842471 943254 2014667 2114528 1271074 1083656 715473 705712 848721 845314 879923 892587 911078 916859 1026587 1035813 4862586 4975928 38.75 71.5 1
08:30:15 2024-01-25 708210 697237 217532 213642 347585 356409 372925 372154 228772 227922 285247 286890 329978 333208 4112956 4494059 6197413 6046584 1094559 1125264 310299 274679 291646 290590 338797 329390 316796 321946 220886 223118 698991 660531 1520856 1484702 442504 437848 645738 651183 819884 795638 829262 834621 877570 889002 840053 935410 2009705 2097315 1274772 1094470 714456 704215 851845 847113 878020 889932 912413 918237 1023466 1028578 4801531 4971118 38.75 71.4 1
08:30:16 2024-01-25 709107 699216 217532 215032 348533 359789 372043 367803 229350 228704 283117 287460 330246 331386 4117659 4414913 6230251 6029288 1098420 1124658 310299 274679 290533 290652 339822 329445 319754 320001 221231 221917 695735 659592 1562795 1488635 441246 436513 649547 649268 811828 797366 836191 832151 871406 889632 848684 932949 2001161 2105785 1261830 1097588 720586 704215 848721 848588 880547 889623 909062 920928 1031148 1023310 4738159 4966523 38.75 71.4 1
08:30:17 2024-01-25 700130 698128 217497 213084 349863 354770 373188 367178 231229 228595 281267 289973 328982 333203 4121694 4355367 6239987 6011983 1083899 1124658 312224 273840 296771 290873 338762 328222 320274 319965 220886 224076 705902 668108 1514099 1482597 443063 436549 649547 654960 810677 789919 837382 838806 868942 881822 851098 942274 2009705 2127329 1275003 1085197 721614 706249 846009 846184 884414 892148 904133 918110 1037443 1032267 4794672 4966607 38.75 71.5 1
08:30:18 2024-01-25 701354 697237 216996 213084 350432 355054 370042 369772 230224 228206 281535 290969 328291 332500 4121694 4432819 6221389 6024946 1082006 1124466 312260 273840 291234 292168 337469 328395 319407 320936 220948 223118 704485 668108 1509737 1473391 441495 437370 644863 653104 815826 792162 830444 838806 875494 882266 841242 942274 2010381 2108993 1267376 1088289 716492 709065 851845 841256 876335 892623 912930 915759 1026724 1033000 4847722 4983156 38.75 71.4 1
08:30:19 2024-01-25 705263 694282 216961 213745 347764 355873 371619 369736 229475 227499 282997 288482 330014 333059 4112893 4447667 6239129 6029552 1097686 1124695 309980 273804 296643 292684 337433 328395 319011 319903 221422 223118 698991 662415 1507906 1484702 442791 438866 649547 652642 815249 793317 832212 834657 870452 888690 845008 935410 2001124 2099825 1294417 1097588 716492 702116 853053 848588 876335 888681 916824 924801 1023738 1027163 4798100 4966523 38.75 71.4 1
08:30:20 2024-01-25 701272 694309 217333 214263 347759 356939 371747 369988 228580 226478 283258 288719 328114 333546 4103524 4420090 6244007 6029288 1087566 1126325 311242 273003 291553 290873 339274 327864 318763 320486 221231 222493 696442 662481 1515276 1495287 443063 437897 647712 651219 811040 793354 834966 834621 870790 883691 848684 936541 2005427 2111983 1265527 1091326 720072 700098 846280 849123 883700 884200 909678 923367 1032922 1027158 4735504 4966621 38.75 71.5 1
08:30:21 2024-01-25 700966 698318 217520 217652 349335 357518 373188 367731 230644 228986 281667 289694 330014 332932 4112348 4374209 6230688 6007658 1079004 1124466 311460 273039 296352 290908 339822 329445 320050 320486 220198 222071 704492 668108 1515271 1480225 442951 437897 647712 654495 811252 789919 836786 838843 868906 879371 850884 942274 2006852 2124281 1253669 1086741 720586 707250 843885 843752 884419 894337 903229 918497 1035271 1030403 4792099 4975778 38.75 71.5 1
08:30:22 2024-01-25 703807 694273 216996 217836 350288 355873 370042 369107 228297 228241 283763 289888 329249 331386 4115280 4420090 6216512 6020609 1088030 1123668 310770 274259 291234 292203 337741 327864 318048 320450 220886 222792 711751 666203 1534743 1478399 441182 436406 643880 650722 818722 792720 829425 837027 875494 883691 843775 938111 2009705 2090657 1311768 1091326 717512 706249 851845 843752 880702 893644 914140 919494 1023849 1027385 4810964 4972115 38.75 71.4 1
08:30:23 2024-01-25 709988 694390 216796 213350 348529 356445 372136 368321 228998 228455 282395 288622 329978 330455 4112893 4429670 6230688 6029288 1099202 1125264 310335 274715 291234 290908 339822 327334 320014 319705 220886 221763 694878 660588 1527422 1487580 440557 435877 649547 649382 813483 793317 832485 834657 871406 890574 847444 931359 2001124 2102803 1258132 1100536 720586 703717 848721 847765 881328 891516 911514 920779 1029339 1024052 4738982 4961499 38.75 71.4 1
08:30:24 2024-01-25 698972 694309 216787 213745 349832 353706 373188 369431 230044 227712 281570 289395 329018 333316 4112348 4371236 6276811 6020942 1083596 1123899 312188 273003 296716 291759 338762 328360 318529 318998 221959 223118 703095 666203 1521564 1485474 444007 436406 650928 654960 810503 792162 834299 837027 871464 883618 848684 939595 2009705 2124173 1265631 1089063 718535 702153 846880 848440 885098 890976 907621 920779 1034087 1029565 4782666 4961499 38.75 71.4 1
08:30:25 2024-01-25 697003 699221 217571 213054 348814 354237 371486 369844 230905 228595 282395 288920 329520 335541 4112893 4430148 6225369 6037909 1075854 1123899 311024 273003 291588 290908 337741 329426 318013 320165 221076 224025 704485 668108 1499037 1479447 444955 437562 645542 654052 818142 788800 832522 838843 872913 880989 845607 946500 2016098 2118161 1271074 1082080 715982 705749 852914 847158 883210 894982 910282 919494 1027117 1032262 4839568 4972115 38.75 71.4 1
08:30:26 2024-01-25 708789 697237 217672 213418 347480 356159 373606 371972 228297 228241 282826 287212 329782 332464 4118478 4495276 6184193 6037947 1091443 1125264 309829 274259 292278 290908 338488 328857 318742 321946 220603 223118 698991 660531 1516403 1482597 442121 437410 643880 650261 818722 795638 829262 834657 878084 888690 838829 936778 2010344 2093014 1260931 1092915 715473 706044 853520 847761 880076 893717 912951 919813 1023849 1028702 4799778 4961499 38.75 71.5 1
08:30:27 2024-01-25 709293 694277 217264 213015 348778 357483 373679 368285 228964 228206 282962 287469 330246 331350 4115280 4423273 6230251 6029175 1092818 1125264 308389 274644 292059 290590 340264 328883 319011 320615 220851 223118 694878 658703 1537309 1487867 441946 438517 649547 649231 811828 797931 837582 832114 870790 889632 848684 935612 2003291 2105785 1283472 1097588 720586 705040 851528 848969 881328 890456 912506 924253 1029229 1024235 4727281 4957117 38.75 71.4 1
08:30:28 2024-01-25 701004 698246 217419 212872 349868 357518 373188 367731 229316 228694 281499 289079 329213 333402 4115280 4355394 6258187 6011946 1082118 1125264 312224 273003 296680 290837 338488 328094 320428 318963 220851 223118 700315 669064 1525298 1483035 443063 437367 650007 654960 810677 790479 834929 838809 870173 883510 848684 942274 2006852 2127292 1285356 1086741 723916 705955 849104 846036 882582 892418 908269 919494 1036229 1032544 4793808 4990959 38.75 71.4 1
08:30:29 2024-01-25 699211 694349 216965 217840 349402 356003 372136 370024 230870 228365 282669 289483 328220 333438 4117673 4430281 6225369 6011983 1077352 1125264 312224 272933 296853 291688 337197 329354 318013 320675 221160 223118 694878 670021 1508000 1474436 444323 438178 645738 654960 818142 789648 830444 838843 873567 882113 843738 943924 2014667 2114979 1272923 1083353 717353 707049 850921 843568 881328 896249 910214 918146 1027043 1036509 4839110 4973396 38.75 71.4 1
08:30:30 2024-01-25 708284 696250 217672 215032 347448 355838 372925 370024 228263 228401 282791 287338 329978 333709 4115280 4484813 6189262 6029547 1093168 1125264 310011 274644 291646 291484 338488 328825 317053 321946 220163 223118 712358 660116 1519389 1475566 441182 438608 644995 653104 816404 792724 830444 839405 874921 882482 843738 942274 2010344 2108993 1267376 1091090 717353 708106 853557 844150 878827 892515 913972 915331 1026761 1032664 4839549 4973396 38.75 71.4 1
08:30:31 2024-01-25 706499 694196 217276 215637 347764 355838 370042 369700 229475 227658 282937 288063 329711 332932 4118757 4438583 6239129 6024909 1097296 1125264 310299 273804 292168 292613 337197 328857 319943 318998 221196 223118 698991 662415 1548123 1484702 442435 439153 650467 652642 816404 793281 830014 837027 872270 888690 846170 936778 2003291 2102803 1264639 1102347 719408 704002 853557 851001 878827 888773 913934 925370 1024171 1024487 4791152 4947343 38.75 71.4 1
08:30:32 2024-01-25 700502 697127 217090 213749 348814 355019 371747 369988 229475 227077 282791 289359 329213 333546 4115280 4380226 6276505 6029546 1084433 1125491 312918 272968 290295 291688 339249 328857 319459 318963 221923 223118 704485 668108 1521026 1482340 444012 436549 650928 654960 811252 792162 833669 838809 871406 886416 848684 941604 2009705 2126823 1267376 1091367 720439 704039 847481 851001 885610 889440 904590 925370 1033537 1028765 4764796 4947343 38.75 71.4 1
08:30:33 2024-01-25 697232 697154 217672 213049 348805 354237 372897 370024 228263 228560 281667 288482 329711 333221 4115280 4411348 6220203 6020576 1075088 1125264 310770 272968 291517 291215 337741 329390 317088 320936 220815 223118 693508 667831 1509494 1475939 444323 437813 645282 656550 817562 788763 830014 839405 871609 882113 846207 945001 2016098 2123801 1257300 1081962 718535 706102 848684 845400 883064 894683 904628 915331 1028683 1031934 4844260 4961552 38.75 71.4 1
08:30:34 2024-01-25 710542 694273 217741 217760 347728 359279 372661 369431 233268 228595 282755 287373 330246 332158 4115280 4484443 6193150 6024871 1089816 1125264 309325 274224 291339 291724 338762 328821 319370 321875 219938 223118 685501 661472 1521136 1480496 441808 437777 644995 652179 815249 793286 830444 839405 876215 882266 842471 942274 2011125 2110625 1267376 1091392 716840 708217 853557 844150 878203 897519 914363 915569 1026385 1026405 4830447 4952441 38.75 71.4 1
08:30:35 2024-01-25 706504 694246 216926 213379 348533 355303 370006 369135 229668 227499 282791 287469 329983 332896 4115280 4429336 6229804 6029213 1099216 1125264 310770 274224 291234 292019 338215 328360 319011 318998 221386 223447 697620 663359 1522404 1484702 440557 438827 649547 649231 811828 796765 834929 832397 871406 891203 848684 935649 2005402 2104613 1259981 1100717 721614 703534 852035 848551 881328 889444 910064 920583 1029412 1024070 4736659 4952441 38.75 71.4 1
08:30:36 2024-01-25 699285 694318 216926 213049 349868 355303 373188 368321 229668 228401 281499 289834 329018 333474 4112348 4355394 6240434 6011983 1084433 1126325 312882 274188 296776 290873 339512 328360 319979 318963 221724 222071 698715 669064 1517851 1484702 443063 437777 651389 654960 811252 791039 834929 839405 871406 884464 848684 940930 2013996 2133073 1234506 1091392 720072 705365 848684 850964 885518 889623 905691 922277 1028542 1027130 4774174 4972115 38.75 71.4 1
08:30:37 2024-01-25 697941 694268 217637 217805 348778 354273 371747 370024 228297 228365 282865 289780 329249 335505 4112893 4414311 6212090 6011983 1075446 1125264 311206 272968 291801 291759 337741 331676 317755 321363 220851 222071 694878 669064 1506399 1478399 445314 439081 645282 656822 818142 789919 832485 841194 873032 881199 846243 946125 2020477 2117199 1272923 1082067 718535 706102 848684 845953 883046 892587 908379 915520 1031882 1033395 4846739 4975661 38.75 71.4 1
08:30:38 2024-01-25 709217 694246 218385 217805 348288 356409 372661 369988 233268 228595 282937 287460 330246 332392 4115281 4467826 6188596 6024909 1089861 1125264 310011 274644 291646 291405 338726 329088 320766 321911 219938 221917 690938 662415 1517372 1478818 441872 438464 644995 652642 816404 792087 830014 838214 875457 883618 845976 943383 2014690 2104650 1267376 1092948 717353 708180 854772 844150 876335 893712 914363 918143 1023702 1026369 4811502 4966309 38.75 71.4 1
08:30:39 2024-01-25 708284 698913 216961 213710 348805 356409 372136 369135 229668 227852 282360 288273 329711 331422 4121694 4429336 6234688 6011983 1100769 1125264 311242 274224 290823 291405 338762 330365 319719 319705 221196 223118 705875 661943 1519986 1491533 441379 437897 649547 649231 811252 796765 836786 833330 870173 891525 851341 936092 2007569 2111673 1263679 1099934 721614 701970 848684 847986 880657 889352 908767 921906 1030142 1023529 4715297 4953424 38.75 71.4 1
08:30:40 2024-01-25 698972 694304 216322 217840 349904 355339 373188 367767 229702 227887 281535 291202 329213 334972 4112893 4349209 6258361 6011983 1087529 1125264 312188 273769 296716 290590 338762 329091 319495 318998 221386 223118 700315 668108 1542117 1483649 443137 436513 650467 654960 810634 791039 833669 838809 870790 887080 848426 943661 2010428 2130171 1262756 1089533 721100 704032 847481 847384 883290 893863 908804 920853 1033161 1029747 4790109 4962770 38.75 71.4 1
08:30:41 2024-01-25 699693 694282 217298 213084 349304 356003 372661 369844 228772 228241 282360 288071 328255 333582 4124632 4430148 6220938 6024871 1075446 1125264 312224 272933 296352 291724 338619 329390 318013 320936 220815 223118 698715 670021 1521089 1471519 444007 439153 645774 654960 818450 789882 830444 842485 876326 879081 846616 947663 2015428 2117773 1250038 1082067 716328 705566 848721 844948 882439 895542 908542 916822 1027314 1027738 4849204 4961552 38.75 71.4 1
08:30:42 2024-01-25 708479 694056 217672 213379 347448 356445 372925 370024 233339 228401 283334 287164 330014 332428 4112893 4497726 6202314 6029251 1093779 1125264 310264 274224 296588 291724 338762 329390 317088 320390 221196 223118 703104 661472 1507600 1483649 442749 437777 645774 652197 818722 795039 829262 834621 880104 889068 842900 938285 2011860 2095265 1260931 1094507 716328 705213 851845 846184 877984 893717 913713 918200 1020597 1024039 4792932 4966309 38.75 71.4 1
08:30:43 2024-01-25 708789 698318 216991 213084 348778 357519 372007 368580 228964 227852 282360 287460 330246 332163 4112893 4413978 6225369 6024909 1093669 1125264 308424 275100 296776 290961 340300 328094 319011 320450 220886 223118 698715 658703 1525883 1489690 441559 436477 650007 650224 811613 796802 836154 834878 871242 891973 850420 935574 2007569 2109237 1261830 1099114 721614 704215 849927 848316 883210 892454 909062 922277 1031148 1026431 4724859 4956956 38.75 71.4 1
08:30:44 2024-01-25 700010 698273 216322 213384 349586 354770 371747 368911 229702 227887 281539 289079 328631 333510 4115280 4355367 6249290 6021219 1082118 1126325 312188 273804 296260 290590 338797 328130 320464 318998 221231 221729 692137 669064 1509979 1481546 443137 437813 651118 654960 810677 791039 838780 839220 871464 887080 848574 940747 2011860 2133221 1279064 1089839 719559 704215 848721 847765 884962 891194 905728 920235 1032194 1027130 4780994 4959235 38.75 71.4 1
08:30:45 2024-01-25 697232 694016 217333 213367 348529 356003 372925 370024 228772 228595 282360 288417 328982 335541 4111704 4411522 6220938 6020609 1072793 1125264 310770 273804 291757 290802 337741 329354 319406 320936 220913 223118 693508 665728 1530478 1480496 444639 438200 643880 654960 816404 789919 833928 838985 873696 884610 846059 943506 2021172 2120988 1260931 1081296 718535 707049 847481 843568 884299 892587 905038 915247 1032765 1030476 4818299 4961499 38.75 71.4 1
08:30:46 2024-01-25 708479 694282 217706 217585 348284 356445 372925 370024 228263 229307 282997 287399 330246 331422 4112893 4486444 6174894 6024909 1090629 1125264 309325 274644 291852 291724 338762 328324 318013 322113 220163 221917 700315 660531 1514024 1480496 441587 438608 645452 651219 816404 795468 832851 839220 876363 887116 844248 940784 2012253 2108737 1267376 1090615 715982 708253 855343 844150 876335 892623 915543 918128 1023488 1030476 4820121 4962770 38.75 71.4 1
08:30:47 2024-01-25 704581 694282 216807 213379 347799 355339 370042 368875 229509 227499 282395 288482 329284 332428 4103568 4417115 6216983 6011983 1094484 1123963 310299 273039 292082 292649 336689 328360 319011 319703 221422 222962 698991 661943 1505864 1480239 442749 439189 649547 653104 815873 796636 831796 836698 876363 891635 844248 936830 2007569 2105785 1275939 1096027 716328 701620 855380 848588 875713 889623 915152 923229 1021209 1024560 4780141 4947343 38.75 71.4 1
08:30:48 2024-01-25 703134 694345 217298 213079 346682 354273 372043 370024 228930 228401 283258 287608 329747 333546 4112348 4414126 6220478 6011983 1084403 1124658 309945 273003 291070 290837 338797 328094 318494 320001 221196 222457 693773 662481 1520383 1494642 444323 437897 647712 651183 813521 797807 837582 834915 870027 889875 851061 937578 2008998 2108956 1263679 1094491 720586 703002 848721 851001 881795 888681 910214 923591 1032622 1026225 4715406 4940296 38.75 71.4 1
08:30:49 2024-01-25 699285 699114 217298 217836 350428 355339 373188 367731 231129 228951 281535 289079 329782 333474 4118757 4358656 6249285 6011983 1080578 1125264 312260 273003 296470 290731 338762 327369 320499 319930 221041 222071 698925 669064 1542805 1483649 443063 436335 649547 654812 811717 790584 839379 841194 868759 884610 852271 942088 2013293 2127329 1265527 1086666 722644 707250 847481 845584 884299 892285 908156 918237 1036394 1027130 4783553 4960492 38.75 71.4 1
08:30:50 2024-01-25 699470 694246 217628 213418 349904 355303 372136 370024 228964 228436 281570 289483 328982 334258 4112348 4426887 6216444 6020609 1078928 1124466 313102 272968 296680 292168 337469 330125 318013 320486 221196 221917 703095 669064 1503157 1471303 444323 440822 645811 656711 819351 790781 832221 842988 876363 882040 845423 947663 2016098 2114979 1272923 1081792 717512 705213 848721 843752 881795 894683 909099 916859 1027227 1027738 4831920 4966309 38.75 71.4 1
08:30:51 2024-01-25 709018 694246 217672 217840 347764 356445 373188 371936 233304 228595 282791 287574 330014 332158 4112893 4484813 6193492 6037909 1092999 1125264 310046 274259 292059 291724 337457 329354 317053 320972 220198 222962 692291 659645 1512201 1481546 441808 437634 645874 653127 818766 793139 830444 841791 875453 881749 845777 943548 2010344 2108993 1267376 1088255 716492 708253 851845 842485 877034 897519 911764 914266 1025842 1030476 4842014 4966309 38.75 71.4 1
08:30:52 2024-01-25 705098 694246 216667 213745 347764 355339 370042 369794 229316 227693 282937 287460 329284 332464 4112348 4445287 6225369 6011983 1094521 1124466 310299 273804 292168 292408 337159 328360 319047 318998 221231 222805 693508 661943 1505285 1483649 442435 439153 651442 652662 819671 797240 828561 834437 877280 888508 842376 938285 2009705 2090657 1260250 1094507 715305 704179 851135 846184 880702 891258 911764 918200 1021246 1024270 4790386 4947343 38.75 71.4 1
08:30:53 2024-01-25 707438 698092 217298 213084 347764 356981 373534 368616 229316 228241 282360 287643 330246 331386 4103568 4410844 6225369 6029213 1093669 1125264 309325 274679 296224 290873 340300 327369 319011 319610 221041 221729 704485 660494 1520036 1493922 442435 438754 650515 651009 816453 796673 834598 836286 873843 891635 846023 939625 2001161 2102803 1274056 1100063 718023 702116 853053 848588 876335 888993 914122 923591 1024212 1027494 4780141 4943817 38.75 71.4 1
08:30:54 2024-01-25 699285 694313 216810 214110 348809 354237 373188 369727 228998 227181 282826 288307 328752 333257 4112348 4386540 6207766 6029251 1089890 1124695 309794 273039 291109 291872 339822 328360 319047 320450 220851 223118 704485 660310 1524794 1493922 442435 438754 650515 652475 815294 796673 834598 836879 875120 888277 846059 938815 2001124 2101954 1252586 1101355 718535 702189 851135 848969 880702 888681 912930 922933 1028683 1018494 4739271 4954778 38.75 71.4 1
08:30:55 2024-01-25 697978 698318 216775 213049 349622 354273 373188 368875 229702 228241 281570 290037 329018 332991 4109419 4352262 6276230 6012021 1085207 1124658 312260 273003 290295 291498 338797 328360 319719 318963 222115 223118 696249 667155 1520641 1480239 443063 440383 651279 656711 811828 793250 833521 839405 873187 887116 848537 942274 2009705 2127329 1279064 1089839 720586 704215 848119 848168 883672 889306 907733 920965 1034236 1030476 4774174 4961852 38.75 71.4 1
08:30:56 2024-01-25 698523 694273 217298 217903 348814 355894 372661 370060 228772 228241 281570 288719 328291 333582 4115280 4411839 6216512 6020609 1072774 1125264 310770 273039 291651 290802 338251 329390 318919 320972 221041 221951 692993 665728 1529585 1475939 445588 440071 645874 652847 815873 793250 834187 841791 874494 882372 848684 944290 2016098 2126142 1266378 1085197 720586 707752 845081 845352 885555 892623 905038 915520 1032958 1027666 4792932 4966309 38.75 71.4 1
08:30:57 2024-01-25 702267 694246 216996 217428 349904 356480 372136 370024 228964 228595 287381 289780 329697 331386 4103568 4432819 6198380 6021219 1088220 1124466 309829 274224 291133 291759 338762 328360 318529 320936 220163 222140 701850 664305 1530435 1480925 441587 440383 645602 651073 815066 793286 830370 839368 876363 882996 842471 940933 2010381 2113481 1267376 1090615 716492 707752 855437 841256 876335 892659 914363 917025 1021373 1030476 4823560 4959235 38.75 71.4 1
08:30:58 2024-01-25 704256 694273 216322 213088 347795 355339 370042 370024 229316 227534 282360 289522 329284 332464 4094092 4435217 6220938 6024946 1093779 1124695 310299 273003 296433 291405 336724 328360 320627 318998 221675 223118 700362 662415 1544636 1487059 442689 440602 650978 651073 818105 795492 830407 834167 876363 891203 842507 936778 2006852 2105785 1258132 1096027 714456 702466 855952 848588 875092 888681 912984 922002 1019766 1018364 4776733 4956956 38.75 71.4 1
08:30:59 2024-01-25 703728 694349 216996 213079 346718 354273 372078 369467 228964 228276 283899 287068 329747 333546 4112348 4423584 6230251 6020609 1087566 1125264 311242 273003 290260 290590 338833 328360 318753 320165 220886 222493 697776 660588 1523479 1497416 445116 439065 647602 651036 812981 796673 836834 834915 868759 890893 847945 934709 2007985 2108956 1265527 1096027 721614 702007 848721 848588 881795 888681 908804 923591 1028870 1018724 4713814 4953424 38.75 71.4 1
08:31:00 2024-01-25 700507 694390 217244 217616 349622 355339 373188 367767 228964 228951 281570 289395 329782 332968 4103568 4361609 6245729 6011983 1080578 1124763 312224 273039 296680 290908 338797 329445 320014 320709 220886 222106 704492 668108 1510752 1483890 443934 440163 649970 654960 811828 790966 838785 841791 870173 882924 849783 943661 2014727 2127329 1271074 1084426 722506 707568 846280 846184 884927 891258 905492 917304 1036394 1030476 4789513 4959235 38.75 71.4 1
08:31:01 2024-01-25 699285 694273 216996 213084 349962 355339 372136 370024 228998 228241 281570 290240 329018 332698 4112893 4416777 6220938 6024946 1085169 1125264 311867 273804 296151 292649 337741 328395 318788 320486 220233 223118 694878 669064 1504024 1476716 441352 439010 645911 654960 818648 792415 830370 842988 875494 880953 842507 944777 2016098 2111983 1267376 1081917 715305 707250 850530 843752 879923 897745 911764 914870 1027227 1027738 4853363 4961499 38.75 71.4 1
08:31:02 2024-01-25 706774 694237 216659 213418 347764 355873 370931 370060 228964 227693 282826 287643 329782 334499 4103568 4453657 6202576 6029251 1096004 1123068 309794 273840 292059 290943 338797 332562 317088 320711 221231 222805 694996 660588 1514582 1483969 442712 440071 645911 650538 818648 795542 832815 838214 874325 884464 845008 943850 2010344 2099825 1283853 1093452 717002 707752 853053 842485 876335 892623 914363 914833 1021400 1029857 4813918 4952174 38.75 71.4 1
08:31:03 2024-01-25 707823 694273 216322 213084 348569 355873 372136 368552 229350 227922 282541 288517 330014 331458 4109419 4420090 6230251 6024946 1100039 1125264 310335 273840 290517 293549 337457 327405 319719 319034 221577 223083 702941 664381 1527390 1484702 442813 440009 651389 652495 816294 796673 832221 834621 875494 888690 844173 936797 2001124 2108433 1277822 1097634 715982 701620 853053 847287 876335 888681 913021 922277 1021246 1018400 4774174 4942849 38.75 71.4 1
08:31:04 2024-01-25 701470 694282 216961 217993 346682 354273 371486 368947 228964 228436 283060 287482 329284 333546 4103568 4411064 6225369 6034094 1086793 1124466 311277 272968 296826 290590 339559 328130 318529 320001 221196 222350 699945 663430 1522447 1493922 444323 438526 647602 651036 813558 796673 837382 834621 870173 889632 850913 935373 2005427 2108993 1264834 1095953 721614 701124 848721 847922 882775 887107 909062 923591 1030142 1026839 4711175 4947712 38.75 71.4 1
08:31:05 2024-01-25 701272 694318 217303 217698 349617 355303 373534 367731 229123 228951 281535 289227 329711 333167 4117884 4361660 6244007 6012344 1079004 1125264 311501 273804 296607 290661 338762 329445 320464 319645 220603 224340 694756 670021 1508503 1483890 443063 439234 649437 656862 811828 792051 836712 838809 870173 883389 850876 942274 2009705 2132856 1281703 1088289 718535 703644 847481 848588 883161 889586 904777 920928 1034269 1030207 4774174 4954440 38.75 71.4 1
08:31:06 2024-01-25 697269 694237 217485 213045 348778 355500 373188 370060 228930 228595 282457 288307 328752 335215 4108857 4414261 6216238 6024909 1075854 1125264 312188 272933 291793 292352 337705 329390 318235 320972 221103 223710 694878 670125 1556702 1483890 445588 439764 645911 654577 816453 793250 834892 838843 871406 884464 851490 946516 2016098 2122292 1262747 1085197 720586 708253 845680 845584 885555 892587 903489 915520 1033354 1029520 4790386 4962770 38.75 71.4 1
08:31:07 2024-01-25 705119 694246 216996 217545 349904 357758 372136 370024 228998 228915 287493 288273 329391 331117 4103568 4421325 6211626 6024909 1088307 1123668 310886 274224 291597 292578 338215 328360 318494 320426 220948 224340 725401 668108 1536122 1475483 441458 440383 646733 653420 816258 792724 830444 838843 878048 884501 842434 944328 2010344 2113026 1271074 1088289 715982 708253 851845 841220 877947 895469 913062 915331 1027227 1031934 4825693 4956956 38.75 71.4 1
08:31:08 2024-01-25 702335 694237 216288 213553 347407 355303 372136 370024 229350 227499 282791 287608 329249 332932 4103568 4435432 6220478 6024909 1096083 1125264 310988 274168 296643 292613 337705 329123 319694 319681 221329 223761 698991 662481 1521823 1483890 443063 439547 648668 650502 818722 796729 830444 834210 879479 891203 841206 936075 2006852 2098809 1267376 1096027 714456 702116 853991 848588 876335 892891 914363 919307 1020949 1027494 4780994 4954553 38.75 71.4 1
08:31:09 2024-01-25 705364 694309 216810 217765 347200 355873 372007 368875 228964 228401 282395 287416 330014 332896 4105928 4408680 6216050 6007667 1093632 1125264 308389 274679 296570 290837 340300 328094 319694 320426 221511 223710 694878 658703 1525907 1488924 441035 439490 650394 651269 813986 795002 833706 835570 873696 889632 848684 934008 2007569 2102803 1279706 1100536 721614 705040 848721 848588 880657 890884 910102 923316 1030142 1018724 4729906 4933187 38.75 71.4 1
08:31:10 2024-01-25 699470 694354 216948 213049 350998 355339 373188 367731 229668 228595 281535 289395 328752 332968 4103568 4345848 6258294 6011983 1085980 1124658 312224 272968 296771 292932 338797 329939 320439 321890 221639 223553 703095 669064 1505545 1483890 445314 440071 651389 654960 811252 791039 837382 839257 871406 884391 848684 942274 2010344 2126748 1275939 1088289 718535 702153 847481 847886 884927 891194 906408 922933 1028578 1030585 4764796 4956956 38.75 71.4 1
08:31:11 2024-01-25 698523 694246 217637 213049 349059 354237 371486 370060 228613 229047 282360 288517 329284 335505 4103524 4395925 6211626 6011946 1079041 1126325 311206 273039 296607 290802 340528 331243 320275 321696 219951 223746 690766 666203 1507035 1482138 444007 437897 645911 654960 811650 791039 838780 842521 870790 882266 849145 946163 2010381 2127372 1262747 1085197 722368 708253 845680 844948 885555 892623 905038 916859 1031601 1034310 4792932 4966309 38.75 71.4 1
08:31:12 2024-01-25 703266 696592 217298 212463 350679 356445 372136 369988 228964 228631 281499 290072 329747 331422 4112348 4418199 6216050 6011983 1085299 1122872 311465 273804 291646 292811 337966 331750 318728 320687 221090 223710 693508 668586 1507575 1474617 441702 440392 645282 652642 816404 793012 832702 838809 874184 883654 843738 939372 2010344 2099825 1267376 1091367 717512 707250 853053 843715 875430 892659 914363 915483 1023451 1025681 4811802 4953424 38.75 71.4 1
08:31:13 2024-01-25 707830 694056 216965 213084 348769 356409 371873 368875 229634 227852 282360 288071 329249 330920 4102231 4420090 6225369 6011983 1099963 1124466 310770 273613 291234 292294 338477 330714 320179 320752 221090 223083 696249 663905 1540699 1483616 443063 438866 649547 652642 815826 795505 829977 834584 875457 888690 843500 938285 2001161 2098809 1277822 1097588 714456 701088 854262 848588 875713 889696 915543 922277 1020487 1024524 4774174 4951245 38.75 71.4 1
08:31:14 2024-01-25 701050 694277 216996 213049 347205 354273 372043 368911 228964 228365 283258 287338 329249 333546 4105928 4399109 6207012 6011983 1096078 1125264 308389 274451 292656 290590 340564 331009 319353 320568 221054 223083 698991 658703 1545404 1491041 441453 437283 649547 649305 811789 800079 835194 833993 870343 891203 849067 933345 2001161 2104293 1261830 1099659 720586 703680 851135 848588 879887 889936 911764 921973 1027227 1018292 4738995 4953424 38.75 71.4 1
08:31:15 2024-01-25 699693 694345 216322 213049 349904 355054 373188 367962 229702 227887 281535 289079 328752 333474 4103568 4346121 6267105 6007620 1084931 1125264 312188 273592 292984 291476 339500 331280 319836 318856 221471 223083 698991 669064 1508932 1483890 444007 437813 650467 654960 811714 791527 834892 838809 870173 884501 848265 941604 2006852 2127329 1270289 1087515 720586 704215 848721 846784 883839 889932 906371 918237 1030143 1024234 4774174 4956956 38.75 71.4 1
08:31:16 2024-01-25 698482 696246 217298 217805 348814 356003 372136 370024 228613 227887 281535 289079 327406 333474 4103568 4410844 6211626 6015757 1081241 1124466 313328 273557 291918 292223 338249 331317 318611 320568 220745 223710 694878 669064 1521901 1471303 441808 439153 646760 652847 818779 792162 829388 838843 875631 884282 842507 943618 2010381 2111983 1267376 1085554 715982 708253 853053 841293 877984 892659 912817 916259 1024377 1027702 4830447 4956956 38.75 71.4 1
08:31:17 2024-01-25 703795 694241 216624 213710 347759 355339 370042 370024 229316 227693 282541 287364 329249 335396 4105928 4426192 6220664 6020609 1099216 1125600 310958 273784 292459 292995 337326 330847 319836 319339 221400 223083 698991 663430 1504417 1482597 442818 438938 649087 652539 816404 795602 830014 835841 876363 889852 843738 936075 2001124 2102803 1272172 1094470 716492 701620 853053 850092 876335 888681 914363 923591 1021387 1018400 4774174 4947604 38.75 71.4 1
08:31:18 2024-01-25 702771 694313 216996 213779 347764 355077 372043 369727 228964 227534 283343 287399 328893 333546 4103568 4389117 6258280 6012021 1083596 1128007 311939 272792 293968 290520 339405 330847 318870 319788 221746 223083 690938 665811 1506919 1491804 444397 436513 651242 652921 811650 792720 834966 839681 870479 884464 848684 940896 2006852 2121164 1265631 1087515 718535 702189 848721 848588 883161 889825 904777 920890 1030867 1029747 4774174 4943817 38.75 71.4 1
08:31:19 2024-01-25 696209 694056 217672 217765 347799 355500 373188 370060 228297 228401 281535 289136 328752 333582 4105928 4417115 6211626 6011950 1078613 1125600 311939 272757 293094 291582 337326 331934 319370 320533 221152 223083 708720 669064 1502854 1471385 444007 441988 647747 656356 817562 788800 830051 841519 873018 881858 846243 946462 2016098 2118161 1271074 1080527 715473 706044 848721 843789 880657 892551 908767 917712 1027227 1027774 4839825 4947343 38.75 71.4 1
08:31:20 2024-01-25 706437 693716 217333 213084 347444 355873 372661 370060 228613 227887 283430 287608 329782 332158 4103003 4460303 6184306 6020651 1093686 1127204 309546 273698 292164 291582 338655 329283 316912 320508 220057 223083 698991 659173 1510596 1479447 440264 440383 645911 651146 815826 792124 830434 838809 874802 883691 843775 940264 2010072 2095106 1269225 1091367 717512 706979 853053 843752 876335 892587 914188 915483 1021282 1024161 4800639 4942849 38.75 71.4 1
08:31:21 2024-01-25 709293 694246 216748 217805 347799 356480 372136 367767 228998 227852 282360 288071 330246 330420 4103003 4410844 6216983 6021760 1100827 1128007 310193 273698 290268 292471 338619 330379 319801 320245 220709 223118 704485 662415 1516546 1489690 441426 439467 649547 648809 811828 797807 834544 833403 865447 891203 848082 935799 2001161 2102803 1277822 1099151 720439 703219 849927 848588 879923 889936 911764 922277 1028683 1018292 4729906 4942849 38.75 71.4 1
08:31:22 2024-01-25 698789 694318 216296 217800 349340 354237 370931 367767 229509 227922 281499 289079 328982 333438 4094092 4343017 6253325 6008854 1084335 1129265 312081 272898 292886 290767 340301 330379 320557 318856 221245 223118 696146 668108 1513513 1486377 444892 437777 650467 654960 811252 790706 837382 839405 870173 883582 848684 942274 2009705 2127329 1261830 1085197 722129 706249 848721 847384 883046 890903 907734 918237 1036394 1026623 4774174 4942849 38.75 71.4 1
08:31:23 2024-01-25 699285 694011 217298 217633 349899 354273 372136 370024 230967 228436 282395 289518 328982 333438 4103568 4414126 6211626 6031213 1084753 1125227 312520 273663 292059 292285 337599 330825 318352 320936 220851 223118 704485 668108 1504028 1473296 441808 439153 646724 654031 816294 793286 828800 838879 875649 883178 844136 944328 2014667 2108252 1267376 1089839 715473 708253 853053 842485 877984 892695 913713 917025 1025102 1033541 4832925 4952174 38.75 71.4 1
08:31:24 2024-01-25 704618 694246 216322 213414 347764 355374 370042 370024 229316 227499 282360 287399 329284 332968 4103568 4429336 6221389 6027719 1100979 1125190 311100 273734 292118 293158 337563 330379 319836 318998 221231 223118 698991 662415 1502355 1480165 441182 437505 650467 651269 815146 793281 832485 837027 870415 889945 848412 935410 2001124 2102803 1256283 1100536 720586 704215 848721 848588 881328 890565 910327 922277 1029633 1018652 4717902 4954778 38.75 71.4 1
08:31:25 2024-01-25 700001 694309 216996 217805 349939 355339 371486 367803 229350 228401 281499 289395 328752 332932 4105928 4336670 6246575 6031213 1085207 1125227 312046 272862 293407 291547 339094 330379 318976 318739 221577 223118 694878 667723 1509717 1489690 444081 436549 650467 654960 813789 790969 834336 838214 865573 884505 848684 941604 2009705 2127329 1254516 1086741 720586 705213 848119 847384 883521 892148 904814 925254 1033537 1029270 4774174 4933225 38.75 71.4 1
08:31:26 2024-01-25 697269 694246 216996 217836 349376 356003 371882 370060 228964 228436 281667 289025 328255 333546 4109419 4410844 6215260 6027837 1074637 1125227 311537 272827 293827 291582 337563 329354 318013 320936 220696 223118 694878 668165 1551952 1480496 444397 436513 645911 653104 814059 792162 834966 838843 871406 883178 848684 942584 2016098 2118161 1260931 1078975 718535 706249 846280 843752 884299 892623 903764 915483 1028906 1030184 4809170 4962770 38.75 71.4 1
08:31:27 2024-01-25 707438 694273 217711 213823 347764 356445 372925 369988 228297 229377 287769 287469 329782 333473 4103568 4467513 6175328 6011871 1089861 1122403 309905 274537 291780 292210 338215 328360 318529 321720 219820 224340 707311 662415 1514202 1475483 441495 440388 643917 651219 817562 793281 829425 838214 876252 883691 845008 938852 2010344 2094220 1302690 1091326 717512 706249 853053 845313 875694 892587 914363 917548 1022939 1024447 4795464 4952174 38.75 71.4 1
08:31:28 2024-01-25 709213 694345 216996 217907 348814 357519 373188 368357 228998 227887 282395 287469 329733 330384 4094243 4410844 6226918 6011871 1100825 1125190 311064 274502 291063 292373 339512 327864 320014 320001 221293 223083 698648 661472 1523952 1491804 441003 438827 650197 649305 811076 797931 837382 833403 870173 890893 851098 934008 2006852 2108993 1265527 1096807 721614 702226 850640 848588 881814 889936 910430 923591 1025567 1018760 4708523 4942849 38.75 71.4 1
08:31:29 2024-01-25 699285 694124 216810 217647 349899 355339 371486 368616 229702 228436 281535 289699 329284 333474 4094243 4349404 6269016 6007545 1085132 1125227 312740 273663 296680 290837 338797 328395 320499 319457 221116 223432 701705 669064 1515592 1479264 444323 438925 650928 654960 810677 791039 837382 838574 870173 883618 850494 942274 2010344 2127329 1283472 1085197 721675 706546 848721 846184 882420 891258 906445 919344 1034891 1026441 4788052 4942849 38.75 71.4 1
08:31:30 2024-01-25 698753 693223 216996 217836 349899 354273 372136 370060 228998 227922 282997 289079 328787 333203 4103568 4423547 6226918 6011871 1075678 1124281 312704 272671 290225 292133 337161 329319 320312 323033 220780 223118 704485 669064 1508754 1472523 444881 440153 645774 654960 818722 791039 830220 842485 875457 882113 843701 945304 2015825 2114979 1271074 1082067 716492 705712 851135 844911 880547 892515 910102 917511 1027227 1027738 4839186 4964031 38.75 71.4 1
08:31:31 2024-01-25 707908 695252 217205 213049 347448 355838 373188 372154 228930 228209 282989 287539 329711 332392 4105928 4477079 6195215 6037152 1094543 1125887 309723 273769 292059 292133 338453 331713 319370 322254 220815 222926 698991 658703 1517430 1475903 441808 437777 644995 651183 816404 793286 829742 839405 874289 884391 843067 940896 2012564 2105785 1267376 1090615 716840 708253 853053 842448 878203 892623 916320 915331 1021364 1030585 4814194 4956956 38.75 71.4 1
08:31:32 2024-01-25 705672 694201 216775 213379 347764 356123 371873 369135 229634 227852 282360 288482 329249 332194 4108300 4439477 6232849 6032838 1096894 1125153 310699 273003 292059 291405 338619 331243 319659 318963 221506 222962 690938 660588 1534314 1483035 442749 438911 647712 651183 816404 795602 829352 834584 874839 889945 843701 936504 2001161 2104800 1274056 1094470 716492 701088 854262 847922 876335 889623 914363 922239 1021209 1018292 4771602 4945300 38.75 71.4 1
08:31:33 2024-01-25 701272 694259 216961 213528 347444 354237 371711 369952 230967 227658 283258 287870 328255 333546 4100080 4395970 6223477 6027719 1088307 1127662 310735 273003 291109 290661 339500 328360 318682 320640 220198 222805 700445 661969 1514961 1493922 443063 437993 648628 650224 811828 795369 836749 835804 871406 888690 850884 936778 2006852 2108993 1267376 1093652 720586 701088 847481 851603 884299 889668 906371 923591 1033253 1026007 4708523 4954778 38.75 71.4 1
08:31:34 2024-01-25 700277 694273 217264 213827 349863 355838 373188 367731 228930 229111 281535 289395 329249 333167 4108300 4352324 6256501 6019109 1084922 1125264 312188 273003 296776 291264 338512 331206 320428 318715 221577 222106 701705 669064 1517851 1482597 444323 437777 650467 654960 811828 791039 837382 839405 870790 884428 850384 942274 2009705 2130345 1281589 1088014 722644 706212 848721 847384 883156 893414 907434 918614 1036468 1030476 4780717 4933187 38.75 71.4 1
08:31:35 2024-01-25 699693 694205 216961 217760 349304 356003 372136 369700 228580 228401 282360 290240 328220 333402 4084395 4414884 6214606 6027719 1074812 1123668 311206 272968 292068 290590 338180 329390 318013 320972 220851 224025 696442 666203 1546579 1480496 445029 438106 645282 655890 818779 791039 832448 839405 872913 882888 848412 946516 2016098 2118161 1271074 1081296 716492 706212 848721 844948 881328 892551 909062 916171 1027314 1033552 4830447 4956956 38.75 71.4 1
08:31:36 2024-01-25 707172 696246 217298 217805 347448 356409 372925 370060 228263 228401 283325 287090 329978 332392 4105822 4474785 6181578 6027719 1088191 1125264 309794 274224 292095 291849 338477 328324 320688 322173 219973 224061 696249 661472 1527200 1478628 441808 437688 644995 653104 817291 793245 830014 839405 874221 887116 843738 940896 2012564 2099825 1268532 1091289 717512 708253 853053 843679 877947 892587 914363 915483 1023451 1025717 4794189 4951133 38.75 71.4 1
08:31:37 2024-01-25 707292 694246 216775 213049 348814 356409 369682 368875 229316 227852 282360 288622 329249 330884 4103524 4433007 6227919 6041941 1100001 1125264 310988 274168 292504 293059 337670 328324 319943 319481 221245 223118 696249 663905 1512607 1480165 443266 439807 649547 652143 816368 794440 830014 836433 872913 890306 843738 936778 2001124 2098697 1294417 1094470 716492 701584 854262 847922 876335 890994 912947 923591 1022727 1026501 4764796 4938252 38.75 71.4 1
08:31:38 2024-01-25 699470 694246 217000 213745 347764 354237 372007 370024 228964 227852 283258 288168 328716 335238 4103524 4408554 6218540 6011908 1089890 1125264 309511 273976 296986 290224 339822 328360 318494 320794 220709 223118 692629 660116 1527803 1492863 441872 438745 649547 650415 811828 796802 837382 833330 870173 889632 852493 938472 2001161 2108993 1279706 1094470 720586 701620 848721 850055 882420 888681 909062 923591 1029500 1026950 4708624 4947604 38.75 71.4 1
08:31:39 2024-01-25 699470 694241 216628 217769 349868 355077 373188 367731 229475 228560 281499 289079 328893 333438 4103524 4355247 6242176 6011983 1084366 1125264 311862 272862 291039 290943 338762 328324 320085 320794 221541 222301 703956 660588 1523825 1493162 444323 438827 649087 651183 811613 795602 836786 836397 872084 888690 851098 939483 2006852 2113481 1267376 1090615 720586 701088 846880 850361 885047 888291 904777 924908 1032885 1026768 4715249 4947604 38.75 71.4 1
08:31:40 2024-01-25 702499 694318 217637 217765 349868 355339 372043 368839 228613 229111 281570 290998 329983 333185 4121328 4349198 6256055 6004058 1082118 1128007 312224 273769 297064 292168 338797 328360 320321 318998 221231 222106 701705 668108 1524691 1482597 444007 437813 651155 655890 811828 791039 837382 839405 870173 883582 851098 942274 2012564 2130345 1261830 1086741 722644 706249 850530 847384 883046 891258 908804 919544 1036358 1027130 4774174 4954665 38.75 71.4 1
08:31:41 2024-01-25 698253 696241 216810 217805 349304 354237 372136 370024 228964 228206 282360 289664 328698 333257 4108110 4411642 6218540 6011946 1072793 1127625 310699 272968 291997 290837 338726 329319 317977 320936 220568 223118 703095 666203 1545706 1480625 444955 438602 644790 654960 817562 791039 832448 839133 873177 882924 846844 944290 2018964 2118161 1253669 1080527 716492 706546 848721 845584 882420 892587 909062 917927 1029412 1032408 4821778 4956956 38.75 71.4 1
08:31:42 2024-01-25 706400 695261 217672 213045 347724 356445 371451 370060 228263 229146 283628 287330 329960 335083 4110623 4468076 6181578 6007658 1091341 1125264 309794 274224 291664 292168 338477 331082 318753 320722 220163 222106 704492 663832 1555485 1475566 441550 437813 644995 653104 816404 792162 830547 840597 875585 881858 843104 943618 2010109 2108993 1292889 1086629 715982 709490 853053 843081 879887 897745 912817 917025 1027314 1034969 4832235 4949896 38.75 71.4 1
08:31:43 2024-01-25 703795 696255 216381 213562 347724 356409 372136 370060 229668 227852 283325 288675 329462 333185 4104756 4467300 6188147 6012039 1094543 1125264 309758 273840 291852 290661 338655 330120 317017 321683 220851 222962 696348 658703 1513745 1479447 442163 437634 645452 651183 817562 793245 829779 838214 875512 883691 845607 939558 2009705 2093622 1313583 1091289 717512 706249 853053 844948 876669 892551 915543 915520 1023451 1028256 4786098 4945314 38.75 71.4 1
08:31:44 2024-01-25 709293 694282 217175 212425 348533 357483 372925 367767 228964 227925 284641 289044 329426 332290 4105283 4417526 6216444 6008854 1097536 1125489 310770 273804 296352 293400 337197 328360 319943 319703 221196 223118 698991 662415 1517950 1482597 442356 439189 650467 653104 815212 793317 832448 837027 871645 888336 846207 938135 2003291 2102803 1270289 1099151 717353 702153 853053 847922 876335 889586 915152 922011 1024212 1024524 4764796 4938351 38.75 71.4 1
08:31:45 2024-01-25 699018 696250 216322 213740 348814 354273 371711 369431 229316 227537 285044 289756 328698 333293 4089137 4386427 6211626 6026071 1085174 1127958 310299 273039 293717 290590 339786 328324 320312 320450 220886 222457 697620 660588 1515811 1492361 443063 437897 648628 650224 811828 796765 837382 835804 871406 889945 847945 938815 2006852 2111983 1267376 1094470 721853 701088 848721 850361 884299 888681 909062 926377 1028797 1018364 4688266 4938252 38.75 71.4 1
08:31:46 2024-01-25 699285 697090 216965 217581 349868 355838 371486 367767 228998 229024 284201 289756 329426 333185 4107688 4330350 6258187 5994814 1084433 1124425 312224 273003 292886 290873 338762 328360 320758 318998 221612 221763 693508 667155 1512603 1480239 444323 437813 650928 654960 810677 792724 834929 839405 871406 887226 848684 942274 2012564 2130345 1270289 1086629 721614 705712 848721 847986 884299 893717 912059 920235 1033354 1027312 4771602 4947604 38.75 71.4 1
08:31:47 2024-01-25 697232 693984 216996 212902 348805 354237 372925 370060 231114 228829 284641 289114 328840 333438 4107688 4411834 6207207 6011908 1072793 1124695 310988 274082 292210 290520 338797 329354 317088 320972 220198 223118 703095 664305 1550431 1480225 444955 436513 644826 654960 816404 792162 832485 838843 873032 883766 847859 944290 2018964 2121164 1276620 1081296 718023 706249 848721 844985 883156 892357 908767 917991 1030142 1033285 4830447 4933187 38.75 71.4 1
08:31:48 2024-01-25 708789 695265 217706 217765 347205 356445 373188 369772 230224 229060 285044 288203 329604 332284 4105093 4439859 6175478 6011946 1090640 1123668 310157 274644 291234 291405 338762 329091 318976 320450 220163 222603 707356 664305 1532978 1478399 441808 437491 644995 651256 816453 793281 830051 838809 874948 887007 845336 940183 2011134 2096854 1269225 1091392 717512 706249 853053 843715 877034 892623 914363 915520 1023588 1030585 4802034 4949896 38.75 71.4 1
08:31:50 2024-01-25 707860 694282 216296 213054 348778 356409 369718 370875 231229 228314 285044 288780 329106 331010 4107081 4426375 6220478 6011946 1100825 1125227 310299 273804 296151 292125 339098 328360 319943 318998 221577 223118 690938 661943 1516735 1482597 440557 437505 650007 650224 813753 796802 834966 833993 870379 892281 848684 937097 2005427 2104293 1261136 1099151 720586 704215 850604 848588 880657 889623 911439 923591 1029412 1018328 4723909 4938351 38.75 71.4 1
08:31:51 2024-01-25 698258 694277 216779 217805 349899 355054 373242 368588 229566 228314 283872 290037 328610 333329 4084885 4346121 6216983 6007152 1085174 1128463 310299 272968 291109 290837 339512 328360 318976 320936 220696 222805 703114 660556 1534790 1493922 444007 436406 647712 651183 811613 796238 837382 835804 871516 891203 847945 936815 2006852 2111983 1267376 1091326 721614 701088 848119 851639 884299 888327 907697 923591 1029597 1027494 4712770 4947717 38.75 71.4 1
08:31:52 2024-01-25 700774 694273 216996 217652 349935 358024 373939 368292 230905 229060 284384 289254 329106 334897 4096674 4336875 6264078 5994782 1084830 1125264 312224 273003 296776 291849 338833 331317 320464 318998 221386 221729 698991 667831 1501337 1482597 444007 437162 650467 655440 811252 791039 836786 839405 871406 884464 848684 942274 2010344 2131855 1272408 1087515 721614 704714 848721 848588 883161 892148 907434 925254 1036468 1030476 4774174 4933225 38.75 71.4 1
08:31:53 2024-01-25 699968 694237 216996 213084 348814 357754 373006 371936 230905 228455 283117 289659 328326 333402 4093319 4399203 6208106 5994744 1075827 1124466 310770 273003 296607 290395 340300 328360 319370 321720 220198 221763 692993 664305 1503260 1478399 444007 437897 645282 653568 816404 792724 834929 838879 874184 882888 848684 943254 2018964 2118161 1262747 1078975 718535 707250 846880 843715 884299 892623 903764 915520 1030398 1028692 4806638 4953424 38.75 71.4 1
08:31:54 2024-01-25 708208 693649 217672 213818 347478 359041 373006 369772 230259 229236 284824 287469 329836 332248 4107081 4432845 6184193 6003374 1090640 1124466 310264 274451 291646 291724 338762 330774 318753 321946 219973 224076 707311 662415 1528160 1475483 441808 438500 643880 651219 817562 793281 830051 837890 875530 888690 845570 939558 2009705 2092656 1341330 1091289 717512 706249 852782 845584 876335 892551 914363 915562 1024212 1024437 4792932 4933262 38.75 71.4 1
08:31:55 2024-01-25 708479 694020 216961 217871 348563 359550 373006 368552 229248 228101 282685 288675 329569 332364 4101217 4401598 6216050 6015623 1102587 1124695 310299 273003 291029 292408 338797 327864 320464 319965 221032 223118 696249 662415 1517365 1487580 441246 436513 649547 649268 810467 797931 836786 833366 870790 890893 849890 934008 2005427 2105785 1263679 1096027 720586 705749 848721 848588 882420 887395 909099 922277 1030234 1018688 4709920 4944079 38.75 71.4 1
08:31:56 2024-01-25 697978 694318 216288 215027 349617 357518 374172 368732 230306 228260 284824 289888 329035 333329 4096576 4351965 6258187 6011329 1081854 1125264 312188 273003 290295 291724 338762 330159 319979 318750 222115 223118 703095 667155 1520641 1483649 445314 437813 650928 654960 811828 792724 836786 838809 870379 883654 848684 942274 2006852 2126786 1267376 1088289 719559 702153 847518 847922 884927 889936 907734 922933 1032623 1029020 4746038 4947604 38.75 71.4 1
08:31:57 2024-01-25 698518 694210 217497 214880 349054 356975 375305 369952 228862 228906 282685 288982 329071 333402 4096362 4370747 6202791 5986168 1079004 1124695 310770 273039 292278 290837 340887 328094 320195 321459 220163 222106 703083 665253 1508503 1478818 443063 437897 645811 654031 814059 792162 837382 841293 871406 884719 847945 945341 2014667 2118161 1268194 1085197 720310 707752 846280 843752 885555 892659 903727 918067 1033391 1027702 4783553 4959235 38.75 71.4 1
08:31:58 2024-01-25 705327 698897 217467 214357 350145 357412 373188 369916 229407 229201 284275 289219 330103 331745 4103568 4418260 6207564 6020609 1082013 1123397 313174 273039 296352 293755 337741 328857 319457 320936 220851 221421 701705 668108 1515588 1471385 441812 439153 646760 653104 816404 793012 830051 839405 875494 883618 843775 942274 2010381 2102993 1269225 1090588 717512 708253 853053 843715 876335 897745 914363 918067 1024285 1030476 4811689 4947604 38.75 71.4 1
08:31:59 2024-01-25 705984 698945 217129 215334 349040 356267 372027 369583 230248 228260 283117 288982 329569 332932 4096362 4436000 6197730 6012021 1094430 1124466 310046 273804 296356 292932 336759 331750 318976 320450 221577 222962 694996 660116 1512607 1482326 442822 438156 645774 651183 818722 796802 830444 836433 878171 890893 842900 936778 2009705 2101241 1267376 1096807 714456 702153 854262 848588 875430 889703 914967 922277 1020624 1029129 4774174 4944079 38.75 71.4 1
08:32:00 2024-01-25 706994 698189 217462 215023 347098 356302 373052 369583 229214 228455 283117 287434 330067 333402 4094243 4395581 6208106 6003374 1094484 1125264 308424 274715 296187 290590 340336 327900 319047 320711 220851 223118 705875 658233 1527059 1487580 441808 436335 649547 650261 811789 797931 837382 834621 873444 889977 850151 934045 2005427 2105972 1261830 1098876 721614 705213 851135 848588 882039 888645 910430 922933 1030142 1018292 4711603 4933576 38.75 71.4 1
08:32:01 2024-01-25 700578 699211 216757 213642 349796 357012 373716 369259 229600 228065 285265 290134 328220 333474 4094243 4349235 6261400 6003374 1084931 1125264 311715 272968 296753 290908 338833 328360 319979 318998 221612 221421 693643 666203 1542088 1484702 444007 436406 650928 654960 811717 792724 834929 838809 870379 883654 848412 942274 2009705 2127329 1279064 1087515 720586 704215 848721 847287 885098 889968 906408 922277 1030412 1030476 4775235 4943009 38.75 71.4 1
08:32:02 2024-01-25 698972 696902 217567 215027 348702 356003 373452 372117 229214 228420 284824 288920 328716 333582 4093813 4386540 6197579 5991216 1082347 1124466 310016 273840 296361 290873 341654 327864 319011 321946 220163 222106 700315 666203 1503550 1479447 443068 437897 646267 654031 814059 792162 836786 840661 871406 884464 847945 943254 2010381 2118161 1262747 1084426 720586 708253 846280 844985 885675 892659 904777 919458 1035001 1032859 4783553 4952441 38.75 71.4 1
08:32:03 2024-01-25 706234 697159 217567 214428 349787 357412 373447 369844 228896 229165 281667 289122 330014 333272 4102231 4401598 6197627 6003374 1086755 1124466 311750 274259 291344 292514 338251 329390 319011 320711 221231 222603 707356 665927 1509444 1474524 441808 439153 643953 652833 816404 793317 831857 838214 875494 883691 845607 940933 2009705 2096854 1267376 1090515 718023 706249 853053 845912 877947 892659 915543 918200 1024477 1029747 4795464 4943009 38.75 71.4 1
08:32:04 2024-01-25 711323 697242 216891 213311 348706 357651 372552 368436 229600 228225 283065 288517 328893 330384 4105928 4401598 6211626 6003374 1097639 1124695 309763 274679 291378 292444 339786 327369 320499 320450 220886 221763 696249 658655 1564836 1483649 441495 436406 651426 650224 811650 797931 837382 833993 871406 889977 848684 934045 2005427 2104445 1283472 1097588 721614 704215 851061 848588 881795 888681 911764 922933 1027344 1018760 4715297 4943009 38.75 71.4 1
08:32:05 2024-01-25 698633 697237 216184 215032 349460 357012 374244 369547 229634 227852 282360 290175 328291 333185 4096476 4364761 6257780 6003374 1083596 1124731 312954 273614 291109 290908 338797 328395 319719 318998 221612 221421 696249 666203 1506829 1480202 444328 440383 650928 654960 810467 792162 834929 838806 870415 883654 848684 942274 2008278 2127329 1277145 1087515 720586 705213 848119 848588 883672 889968 908381 923591 1030434 1029747 4765349 4957117 38.75 71.4 1
08:32:06 2024-01-25 696556 696743 217380 214661 348662 356003 373152 369916 228964 228401 284165 288955 328255 335251 4094092 4395954 6202314 6003098 1069732 1124466 310993 273840 291801 290395 338833 329390 317123 321946 220233 222071 701705 663832 1552211 1480496 444955 436513 645318 654495 816404 790969 832485 838843 873608 881025 847481 944632 2016098 2118161 1272923 1080991 716492 705978 848721 846184 880570 892623 910557 917548 1028683 1033625 4846642 4959444 38.75 71.4 1
08:32:07 2024-01-25 708247 696250 217327 215032 347306 356302 373716 372154 228297 228241 283025 287330 329996 332392 4102344 4474464 6169282 6003299 1091877 1123668 309794 274224 291751 292168 338726 329319 318941 322075 219784 222106 701705 661472 1517651 1475483 442477 438464 645911 653104 816404 793286 831230 841194 877390 883546 843701 942274 2010344 2107948 1269225 1088289 716492 708253 854262 843679 878827 897709 912947 918333 1025700 1030111 4831660 4947712 38.75 71.4 1
08:32:08 2024-01-25 704998 697237 217159 215027 348599 358024 369970 370024 229668 227629 283464 289079 329480 332356 4086903 4438583 6192502 6007620 1094559 1125264 310264 273769 292059 291724 336653 329390 320766 319705 221541 222962 703104 660116 1536346 1481979 443063 438866 646724 651219 818722 796765 830444 834584 877390 891203 843665 938815 2006852 2099567 1259981 1094470 716217 702080 855474 848588 876335 889896 916973 922239 1020501 1026007 4781665 4947712 38.75 71.4 1
08:32:09 2024-01-25 705267 698729 217502 215027 347022 357518 372043 369952 229316 228401 283258 287330 329836 333402 4096576 4405624 6234206 6003299 1099128 1125264 309909 274188 291339 293343 339512 329911 319979 319930 221196 223118 696249 661943 1543152 1488739 441808 436513 650467 650188 811828 799962 838575 834547 871406 889941 851702 936038 2006852 2107279 1263679 1097634 722129 704215 851135 848588 883046 892442 911041 923591 1031604 1028299 4711883 4947712 38.75 71.4 1
08:32:10 2024-01-25 698074 698949 216822 215032 350208 355303 372007 369171 230157 228084 285228 290240 328947 333438 4084357 4343017 6257780 5994744 1085111 1125264 312188 272968 296776 292932 338762 331243 320464 318963 221923 223118 696249 667155 1519711 1484430 444323 437813 651389 656822 811828 793286 834929 839405 870492 886379 850884 942274 2009705 2126599 1271074 1090615 720586 702153 848082 849723 885555 891677 906371 923591 1030033 1032267 4756140 4958517 38.75 71.4 1
08:32:11 2024-01-25 703469 697237 218023 214872 349269 355339 373159 369988 228263 229024 284788 288273 329711 333167 4101217 4358550 6220938 5978191 1082118 1125264 311715 273804 296570 291724 340851 327832 319943 320972 220198 222106 694756 667631 1502682 1480496 443063 437993 649087 654960 811789 791600 839172 842485 871406 882230 852869 946462 2010344 2124245 1276620 1084924 722129 708253 846280 846184 885808 892551 905038 918200 1037443 1035202 4782388 4954786 38.75 71.4 1
08:32:12 2024-01-25 703118 697237 217497 213015 350643 356123 372136 369700 231229 228775 281499 290240 329213 331386 4105928 4405524 6206732 5990435 1083283 1123668 312224 273003 292059 292613 337705 329319 318717 320972 221196 221729 694878 667631 1514904 1471303 441808 438290 646724 654031 818722 793286 829977 840661 878048 883510 843701 945113 2014667 2111983 1269225 1088289 716492 709259 853053 843081 880739 897745 914363 915446 1029683 1033944 4829928 4954786 38.75 71.4 1
08:32:13 2024-01-25 705267 696971 217164 213710 347759 355838 372136 369772 229600 227623 283462 288447 329978 332392 4102727 4432856 6211153 6016611 1094484 1125264 310988 273804 296607 292578 336689 329354 319719 319705 221577 223118 698991 660588 1503257 1483649 443063 439484 647712 651219 818722 797366 829977 837027 875494 889941 843738 936778 2006852 2099825 1283472 1096027 715473 702116 855474 848588 876335 891194 915617 923442 1023702 1030000 4763801 4948902 38.75 71.4 1
08:32:14 2024-01-25 703971 698226 217264 213049 346682 354770 373159 369844 229441 228525 283258 287138 329480 332991 4096576 4386503 6197301 5999020 1099202 1125264 310299 274451 291133 292514 339274 328324 319979 320190 221196 223118 698991 659787 1550516 1488739 441808 437902 649547 650912 811828 797931 837382 834621 871406 889279 851702 936740 2006852 2108993 1244591 1096027 722644 703680 850530 850055 883046 890565 911627 924763 1032616 1027048 4707207 4948902 38.75 71.4 1
08:32:15 2024-01-25 699106 694277 216926 218102 349904 355784 374172 368732 229668 228330 281535 290717 329213 333257 4096362 4352275 6257780 5994744 1083661 1125264 312188 273003 296771 291724 338762 329088 319719 318927 222270 223118 703956 667155 1534634 1480312 444323 437777 651389 656356 811828 793286 834929 839405 872422 886343 848684 942274 2009705 2130345 1280983 1088289 720586 705712 848721 848588 884414 892148 904553 924554 1037447 1033000 4777640 4958328 38.75 71.4 1
08:32:16 2024-01-25 697049 696743 217333 213088 349586 354237 373716 372154 228930 228560 283250 289359 328401 335360 4096362 4398805 6206732 6007658 1072793 1123668 310988 272968 292358 290837 338251 329390 317088 320972 220851 221729 693508 666203 1524791 1479447 445276 438500 647675 656356 818722 791039 833077 839405 874289 883178 848082 947814 2016098 2118161 1274772 1080527 716492 706249 851640 846184 882531 892623 909839 920472 1031148 1036326 4839261 4964205 38.75 71.4 1
08:32:17 2024-01-25 706363 694210 217298 213084 347688 358532 374244 372154 228263 228595 283223 288382 330139 332428 4084659 4467714 6165066 6003337 1093168 1123668 309829 274451 291646 290652 338488 329123 318753 321911 219784 222140 698925 661943 1530107 1475699 441872 439888 644995 653568 817562 793286 830014 842251 875494 883546 843738 945001 2016098 2108993 1269225 1088289 716492 708253 853053 842448 877947 898154 915430 919382 1028183 1033359 4829928 4958328 38.75 71.4 1
08:32:18 2024-01-25 703971 695261 216322 213530 348528 356302 372136 370024 229668 227534 285380 288505 330246 332428 4094243 4426192 6220478 6007620 1095971 1125264 310299 273804 296607 292578 337670 329123 319979 319126 221577 223118 698991 662415 1527791 1483649 442879 440463 650928 653104 815826 795002 833891 837027 872913 889632 847444 936778 2000852 2102803 1272172 1099151 718023 702153 854262 850361 877289 891012 917901 928931 1026761 1027245 4773234 4948829 38.75 71.4 1
08:32:19 2024-01-25 699018 694210 217144 215633 348671 354734 372007 369988 229316 227537 283152 288675 329213 333546 4090741 4395581 6212002 6003337 1089890 1124726 309289 273003 291145 290873 340300 328360 318976 320709 220851 222962 694878 658703 1518728 1490893 443063 437897 649547 650685 811650 797366 838300 836433 871406 889941 850384 939072 2006852 2108993 1267376 1094470 722644 701584 848721 850361 885098 892258 913844 926190 1032341 1027158 4697774 4933150 38.75 71.4 1
08:32:20 2024-01-25 699285 694246 216961 215032 350643 355838 371747 367767 229509 229024 283836 290037 328982 333167 4096362 4336875 6262644 5994744 1084433 1124389 312188 272968 297064 290590 338797 328857 320950 318998 222079 223118 695165 665728 1507470 1484702 444397 437813 651389 656356 811650 793102 834966 839405 870379 883691 849890 941999 2009705 2124173 1277145 1088289 718535 705213 848119 848588 886359 893901 909490 923442 1033161 1030781 4774033 4933337 38.75 71.4 1
08:32:21 2024-01-25 697232 694020 217497 214872 349264 356003 372043 372154 230967 228420 282541 288920 329249 333618 4094243 4405384 6202314 6003337 1077142 1123668 312188 272742 292005 293343 337705 331243 318494 320972 220198 222071 694878 668586 1506469 1475211 444955 439153 645811 656356 819302 791039 832485 842521 874330 881858 847859 946050 2017530 2118161 1250038 1085197 716492 706249 851135 848365 883839 897153 911327 920586 1030032 1036326 4839261 4947343 38.75 71.4 1
08:32:22 2024-01-25 707277 697127 217567 213084 347728 356445 372007 372943 228896 228436 283691 288482 330246 332428 4103003 4447533 6179890 6011946 1094283 1123863 309794 274259 296771 292932 338797 329354 318013 322662 220851 223118 698991 659173 1515198 1479447 441872 437491 644790 651219 819946 795602 830051 839405 879415 888929 845336 942274 2010381 2093622 1260059 1091326 718535 706249 853520 847761 881421 896212 916282 920586 1024198 1030585 4782666 4947604 38.75 71.3 1
08:32:23 2024-01-25 709888 697159 217346 213041 348814 357771 373452 368878 229407 228241 283325 289359 330246 330849 4093657 4405002 6211153 6003337 1100769 1125264 311206 274224 291471 292330 339500 328360 319623 319965 221231 223118 696249 661943 1526559 1489690 441808 436513 650467 650224 811613 797931 837382 834584 871406 897079 851098 935336 2006852 2107463 1264834 1096807 721614 705213 852308 850249 884823 892074 909989 926073 1032299 1026617 4701699 4934953 38.75 71.3 1
08:32:24 2024-01-25 698972 698230 216253 213088 349863 355054 373233 369583 229736 227887 282541 290037 329249 333474 4090741 4343017 6253325 6007152 1085207 1124466 312260 272933 296680 290590 339786 328857 319979 318998 222306 223118 705875 667245 1507919 1488635 444955 436335 651389 654960 815212 793281 834966 839405 870415 888690 848684 942274 2006852 2127292 1277145 1087515 720586 705213 849104 850249 886359 893717 907444 922128 1033157 1033509 4769016 4944079 38.75 71.3 1
08:32:25 2024-01-25 698573 694210 217298 217800 348814 355752 373006 371819 228772 228595 282360 289359 328255 335748 4084917 4392791 6193492 5990473 1072049 1123668 311242 273003 290295 290360 339822 328857 317088 321685 220198 221729 700315 664305 1512594 1479447 444955 436272 644826 654031 816404 793286 834966 840067 870615 882888 848684 943254 2017530 2121164 1264562 1078990 718535 707531 849104 846281 885799 892479 908916 918839 1031770 1028510 4803206 4943009 38.75 71.4 1
08:32:26 2024-01-25 708208 696250 217706 217698 347799 359295 373188 369988 228071 229377 282755 287469 330246 331386 4100080 4449861 6174894 5994744 1087531 1122076 310299 274644 291646 292408 338762 329088 319011 321685 220009 222106 688881 662415 1527604 1475699 441808 438290 643880 651219 818722 793317 830088 838214 879951 888690 846844 940933 2010307 2096592 1269225 1090515 719408 708070 855989 847158 880076 892479 916973 920808 1028220 1027021 4792932 4940440 38.75 71.4 1
08:32:27 2024-01-25 708405 694020 216810 213088 349331 357376 372661 368875 229668 228241 283025 288273 330014 330420 4084917 4417115 6211626 6003374 1100825 1125264 311206 274032 291646 293300 338762 328395 320464 321543 221231 223710 697620 662481 1508776 1482597 443063 438866 651118 653104 817562 796802 833077 837027 875494 891203 846844 938852 2001124 2104293 1272172 1094470 717353 705040 858430 852211 878203 891121 918282 925492 1026761 1028614 4770769 4945300 38.75 71.3 1
08:32:28 2024-01-25 701272 694273 217333 213749 349383 355339 373194 370024 228998 228595 283691 287608 330246 333474 4099409 4401724 6198145 5994744 1097639 1125264 308460 274396 291756 291759 340336 328094 319979 320972 220886 221887 698991 658233 1526486 1489690 441808 436513 650467 650685 811650 797931 838575 836066 871406 889977 850384 936075 2004630 2105785 1263679 1100773 722129 706546 853247 851001 881328 891787 912913 923442 1030138 1024487 4723166 4947604 38.75 71.3 1
08:32:29 2024-01-25 698972 694318 216810 214872 349904 355339 371486 368875 229736 227887 282937 291962 329213 333474 4090741 4343017 6248875 5994782 1083661 1125264 312224 273003 291109 291237 338762 328395 319754 318998 221293 223118 694878 666203 1505225 1481362 444081 438889 651426 654960 811828 790933 838575 838610 870790 885752 850384 942274 2010381 2127329 1259981 1088255 724194 708990 848684 847912 885033 894683 908617 922948 1039676 1031934 4779212 4933150 38.75 71.3 1
08:32:30 2024-01-25 698789 695270 217462 214876 349868 354805 372661 370060 229316 228595 283006 289834 328716 333474 4084659 4402022 6202314 5994744 1075598 1124466 311969 272551 292005 292168 337777 332405 318494 321399 220886 223118 694878 668108 1516131 1475483 445314 438303 645811 654977 818722 791039 834929 841293 875617 883178 848082 946050 2018964 2119044 1257300 1081962 720072 708217 848684 846036 884927 892479 912165 919494 1025567 1033552 4810964 4942849 38.75 71.3 1
08:32:31 2024-01-25 707475 697159 218245 217805 348529 357197 373716 370024 228263 230188 283126 288962 330246 331422 4084659 4423398 6179795 5994782 1088307 1125264 310335 274451 291646 291920 338524 329354 319211 321685 220198 222758 700264 662415 1530179 1473710 441872 439153 645318 652642 817562 793281 832448 839405 875658 887043 846243 941999 2010381 2106231 1269225 1093690 719408 708719 855474 844801 880076 899966 916936 918200 1025851 1033541 4810964 4947604 38.75 71.3 1
08:32:32 2024-01-25 706994 699216 216810 213414 349586 356409 372136 369727 231794 228241 283334 290591 329782 331960 4094243 4401598 6211626 6011946 1100967 1124466 311242 273039 291339 292684 338762 328324 320464 319965 221577 221421 679093 662415 1505026 1479931 441808 437813 651426 651219 814023 797931 837345 834657 871609 891895 848426 936075 2006852 2109120 1261830 1103035 722129 705103 852951 852211 882582 893049 915798 923591 1030142 1026007 4727281 4938262 38.75 71.3 1
08:32:33 2024-01-25 699926 694349 216327 213084 350432 355339 371486 369367 229736 228595 282395 290310 329249 333474 4096476 4352237 6257780 5994828 1083322 1124695 312188 273003 291349 291724 339548 328857 319011 319034 222115 221729 698991 665728 1504784 1483428 444955 438500 652349 654515 814059 793317 838575 838843 865447 883691 851098 945113 2014727 2136109 1269469 1088289 720586 704069 848684 851605 888101 893717 909678 923591 1034122 1031779 4766604 4947712 38.75 71.3 1
08:32:34 2024-01-25 698789 694282 217706 213084 349622 355054 372897 370060 228964 228631 283223 289430 329284 335505 4096476 4380301 6193492 5997692 1079004 1125264 311242 273003 296771 290873 340851 328360 318529 322435 220233 222449 693508 665334 1511439 1480496 443137 436477 649087 654960 811686 792162 838575 841293 870790 884464 851662 944669 2014727 2130043 1256283 1085123 724194 708217 850494 848514 885555 892587 909099 920928 1036394 1031423 4774174 4950017 38.75 71.3 1
08:32:35 2024-01-25 699285 694237 217333 213084 349899 354308 371190 370060 228964 228595 282826 289483 328716 333257 4100080 4408680 6202517 6003487 1072793 1123668 311934 272933 291553 292068 337705 329426 318013 320972 220851 221763 704485 667831 1496945 1475483 444955 439189 646760 656208 818722 790479 832485 841329 875749 882266 848082 946163 2020477 2123801 1257300 1080527 719559 707140 848684 847274 885555 892587 907472 918200 1031148 1033029 4811427 4966309 38.75 71.3 1
08:32:36 2024-01-25 708789 694246 217706 217805 347764 356981 371747 370024 228263 229342 283025 287643 330246 331924 4094092 4429999 6174894 6003337 1091570 1125264 310299 274679 292059 292168 338762 328857 320085 321946 220233 222792 697014 662415 1522319 1473395 441808 438250 643917 651256 817562 793354 832485 839405 879328 888690 846880 943699 2014727 2101057 1248222 1091392 718535 708180 855380 844765 877947 892659 914363 916859 1028183 1030476 4795562 4942849 38.75 71.3 1
08:32:37 2024-01-25 708396 694309 216961 213084 348814 357232 372136 368911 229702 227922 283060 288920 329515 330920 4096576 4410844 6211626 6003374 1097611 1124466 310770 273804 296224 292684 338014 330306 320014 320001 221577 223761 712358 662415 1514870 1484813 442435 438866 651426 653104 815826 795638 834336 837293 873603 890574 848426 942313 2008261 2107804 1270289 1100717 718535 704539 855715 851603 877910 891194 914967 928780 1027153 1027494 4779212 4940557 38.75 71.3 1
08:32:38 2024-01-25 699285 694318 217000 213779 348284 354308 372043 370024 229316 227181 283533 289430 329249 333582 4093657 4386540 6206732 6003374 1089115 1124731 309360 273840 290990 291759 340336 329123 318763 320972 221329 221763 696249 658703 1520934 1492101 442435 438236 649547 651183 811686 797931 837382 836162 870379 893908 853409 938210 2008998 2110270 1267376 1097513 722644 705969 851098 850396 883161 891516 910139 925639 1030325 1024596 4688153 4934734 38.75 71.3 1
08:32:39 2024-01-25 698294 694358 216659 217871 349935 355054 372043 369467 230249 228401 283117 290310 329018 333546 4084917 4361708 6253325 5986205 1082118 1125264 311969 272968 291145 290590 339548 328892 319719 318715 221959 221729 696249 666203 1507443 1484702 445271 438464 652349 656356 811723 792684 839379 838879 865578 888080 852802 947948 2012290 2130208 1283472 1088252 723677 706139 851135 848588 884419 892587 913815 922239 1036358 1033541 4767368 4933187 38.75 71.3 1
08:32:40 2024-01-25 699018 694246 217454 217794 349340 354273 372925 372154 228998 228800 283263 290037 328787 333582 4084659 4405422 6193492 5994782 1075636 1124695 311277 273003 292210 292932 338286 329426 318048 321720 220233 221763 696249 666203 1501777 1476123 444955 438629 645811 655476 818722 791039 833706 838843 876326 884245 849067 948942 2019734 2120988 1287713 1082067 720310 708180 848721 845584 884927 898154 910252 918163 1026364 1033505 4812605 4942849 38.75 71.3 1
08:32:41 2024-01-25 706437 695046 217711 217428 348814 357519 370931 370024 228297 229412 282541 288281 330014 331422 4094243 4451995 6156297 5994782 1088307 1123668 309144 274451 291852 291441 338797 329390 319011 321720 220009 222638 693366 663832 1532447 1480496 442435 438844 645318 651219 820465 797096 829425 838214 882759 891635 846653 939409 2012527 2093328 1270760 1094491 718535 706249 853053 847384 879374 896917 915430 920198 1025736 1025753 4780141 4922625 38.75 71.3 1
08:32:42 2024-01-25 708479 694282 216996 217840 349336 357555 371486 368616 229509 228436 282826 288517 330246 330384 4096362 4401598 6202791 5994782 1100731 1123668 310299 273613 290928 293755 338797 328630 319979 320001 220886 221421 705875 661943 1525067 1484518 441808 436762 649547 650261 811680 797968 838575 836698 871223 893617 853247 937616 2007569 2113174 1265527 1097276 722129 704714 850530 846652 883839 893566 910393 922933 1030142 1026431 4701534 4931303 38.75 71.3 1
08:32:43 2024-01-25 699195 694273 216103 217561 349904 354805 371782 368552 229736 227922 282395 290275 328752 333474 4084659 4352237 6248875 5990473 1081747 1123668 312260 273003 296758 292932 338797 328892 319979 318998 221612 225960 694878 666203 1510201 1482597 444323 438500 651426 654960 811754 793286 836984 839183 873696 886751 850751 942088 2008998 2127019 1246406 1090615 720586 702116 848082 852099 887623 891194 906371 923591 1030033 1033541 4735736 4938252 38.75 71.3 1
08:32:44 2024-01-25 702499 694246 217628 217729 349340 356123 373159 369758 228772 229307 282360 288675 329213 332932 4093657 4346114 6220478 5977608 1078159 1124466 312153 273003 296643 291688 340492 329678 320993 320936 220851 222106 703083 666203 1506455 1480496 443063 436406 649547 654960 813104 792162 839546 844150 874058 884428 854735 947663 2014727 2133221 1242094 1086741 722644 707250 848721 848366 885555 892479 910327 920890 1036211 1028619 4775010 4938257 38.75 71.3 1
08:32:45 2024-01-25 698753 693980 216961 213019 349300 356003 371809 370060 228964 228595 282791 290240 328716 333510 4093546 4402343 6193002 5997692 1072793 1125264 310735 273003 292210 290837 338762 329390 317053 321946 220851 223118 693508 663430 1502103 1478399 444397 438517 645738 654031 816404 793139 838780 843513 873696 887359 851061 946988 2019734 2120988 1260931 1083545 721614 708253 846690 846184 887443 892623 906328 918034 1036358 1033103 4774174 4945327 38.75 71.3 1
08:32:46 2024-01-25 703266 695261 216775 217509 350670 356409 372920 370024 229282 228560 281535 288877 329978 333235 4084659 4398805 6201553 5994744 1083549 1123668 311715 273804 292059 292960 337670 329354 318976 320936 220886 222414 694878 666878 1503781 1473391 441872 439117 644790 653760 818142 796636 832702 842914 877244 888373 844788 945074 2016862 2117686 1261830 1089839 717512 709762 857208 846147 877947 897745 915430 919494 1026463 1030184 4823560 4954665 38.75 71.3 1
08:32:47 2024-01-25 704117 696246 216779 213710 347764 356182 372136 370024 229668 227887 283223 288675 329622 333167 4093657 4458821 6183177 6007620 1094559 1124466 309909 273769 292740 292133 336689 329390 318976 319965 221541 222805 693643 659645 1524380 1483760 443063 438250 645837 651183 820937 798942 833928 839183 880464 891004 846059 941380 2014727 2098079 1300874 1091392 718535 707531 855343 846147 878066 892587 915166 919544 1027190 1030476 4783553 4938337 38.75 71.3 1
08:32:48 2024-01-25 708710 694237 216288 212906 348814 356445 372925 368839 229316 227887 282989 288920 329747 330348 4084621 4401724 6201828 5990435 1098351 1124466 310735 273003 291339 293755 338762 328324 320428 319930 221196 223761 697620 661943 1504912 1477995 441495 437777 650467 650806 816453 796636 835156 836879 876363 889485 847859 940296 2005402 2102766 1270289 1096807 717512 704539 856081 850361 877289 890565 916973 923591 1024308 1029129 4762210 4938252 38.75 71.3 1
08:32:49 2024-01-25 700277 693980 217298 213745 347759 354273 372043 369988 228964 227852 283975 289122 329213 333510 4087224 4392458 6201828 5994744 1085174 1125264 310264 273804 291757 290590 339786 328821 320550 320936 220913 222962 698991 659645 1519032 1492101 443063 437410 649547 653127 815294 800079 837233 836645 875120 893726 850383 938285 2010428 2108774 1261830 1099151 722644 705066 852951 849723 881818 891516 915619 926264 1030142 1023692 4727281 4932416 38.75 71.3 1
08:32:50 2024-01-25 697269 694282 216253 213530 350387 355303 372043 370024 229702 227852 284774 290240 329213 333474 4096476 4364613 6248455 5990524 1082118 1124466 312874 272968 291109 291688 338797 328360 319495 318998 222235 223118 697620 666203 1522203 1482340 445550 438464 652202 657682 815294 795468 837394 841194 873880 888508 852197 942125 2012290 2124173 1271388 1089810 721614 705176 848721 847886 885555 893717 908593 923591 1033391 1030476 4755417 4952562 38.75 71.3 1
08:32:51 2024-01-25 697978 694210 217817 212425 349586 354770 372043 372154 229316 228915 283025 289359 329249 335505 4096476 4374060 6198701 5977608 1075864 1125264 311242 273003 296680 291405 340815 327369 319719 321647 220198 222569 703083 666203 1505878 1479447 443137 436477 650515 656711 813484 793250 839420 842988 870643 887116 853483 943473 2011134 2127329 1267376 1087479 724581 708253 848721 847986 886359 892623 908826 920928 1037864 1028656 4769016 4938252 38.75 71.3 1
08:32:52 2024-01-25 700010 695265 217000 213049 349868 355268 372661 370060 228998 229047 282840 289959 328255 333438 4084659 4392697 6197413 5986168 1075817 1125264 312188 272481 291109 291724 337197 329354 320085 320936 220851 221917 705875 668108 1518289 1471613 444955 442260 647710 656711 820530 792125 835194 841791 876363 887116 848500 947359 2016098 2118161 1253669 1081962 718260 706249 850530 846184 883648 892623 910356 918163 1030142 1033588 4811427 4944079 38.75 71.3 1
08:32:53 2024-01-25 706400 692973 217637 217840 347728 356445 373452 372154 228263 228595 283223 287608 330246 331386 4090741 4421212 6197692 5990435 1085132 1124992 312188 273003 291962 293755 338215 329354 319361 320936 221196 222106 694878 666203 1504024 1473473 441550 441633 647710 654776 818685 795299 832815 843588 877956 882996 845449 945030 2010344 2115916 1250038 1085197 716492 709259 852449 846036 881795 898791 913713 916859 1028770 1036436 4830447 4938252 38.75 71.3 1
08:32:54 2024-01-25 704828 694210 216965 213710 347755 356409 371451 372154 231292 227852 283749 289025 330246 332428 4084917 4463412 6174378 5994782 1093779 1125264 309794 273804 292059 290590 338726 329426 317053 321007 221196 223118 705875 658233 1505578 1480496 442915 440388 646791 653127 818068 796108 832815 842988 880289 886489 846051 944964 2016098 2114528 1257300 1086629 716492 708253 853053 844150 879360 899649 914776 915331 1027227 1027702 4821068 4938351 38.75 71.3 1
08:32:55 2024-01-25 702230 693948 216288 213084 347755 355873 372136 370060 229451 227852 283258 288920 329213 332428 4084659 4450989 6183690 5994744 1094543 1125264 309794 273804 296352 292133 337197 332730 317977 320936 221541 221729 699053 659645 1506732 1482760 443994 441320 647710 651959 821048 796619 832815 838699 879768 889800 845338 940933 2008278 2095450 1261842 1092841 717512 706249 855989 847986 879264 892321 914363 919382 1025736 1026405 4774174 4938252 38.75 71.3 1
08:32:56 2024-01-25 708284 694282 216961 213084 348814 357519 372007 368875 229316 228401 282720 288675 330246 332180 4087224 4395473 6201828 5994744 1104164 1125264 310770 274188 291029 292578 338762 328594 319979 319965 221041 223118 696249 661943 1518270 1490498 442324 439980 651442 651036 815268 797183 834743 835621 875741 893423 850221 937459 2006061 2105785 1274056 1098876 718535 702153 855380 849723 878212 891194 912984 926377 1027190 1027494 4755140 4928900 38.75 71.3 1
08:32:57 2024-01-25 698200 693187 216288 213749 348533 354202 372043 369700 229316 227146 282791 289395 328255 333510 4084312 4373945 6193150 5977608 1090391 1124466 308389 273804 296776 290630 339822 328059 319011 320450 220851 223118 704485 658233 1516695 1492361 441325 438992 649474 650041 814106 797785 837196 834915 871260 892157 849477 936038 2004630 2104293 1256283 1099151 720586 706044 851845 847922 881291 891194 916246 923591 1030142 1018292 4728705 4928900 38.75 71.3 1
08:32:58 2024-01-25 698711 694201 215952 213379 349622 355268 372007 369758 229668 227499 282791 289799 328255 333474 4084917 4361473 6197579 5977645 1088340 1125264 308424 273804 291392 290837 339978 328059 318976 320450 220851 223118 694878 658233 1514010 1491916 442311 439101 649474 650041 813863 797748 837829 836103 871296 892157 850384 936075 2008261 2108774 1243910 1094470 722129 702007 849927 850396 884299 890565 911078 923591 1026292 1018328 4689766 4928900 38.75 71.3 1
08:32:59 2024-01-25 699009 694241 216288 217652 349904 354770 371451 368580 229702 228401 281570 289079 327936 333203 4087224 4333798 6229804 5994744 1083596 1124466 310922 272968 291553 290731 340551 328324 318753 320001 221577 222805 697701 662481 1513924 1490708 445588 439449 649437 652957 814136 796673 838426 836843 871406 895171 850384 938111 2009705 2108993 1268532 1091326 722644 702153 848721 850398 884770 888920 909378 927736 1030362 1026765 4687073 4924202 38.75 71.3 1
08:33:00 2024-01-25 699285 694056 216810 217765 350432 355339 372970 368580 229475 228595 281570 290037 328982 332932 4077872 4327629 6239563 6001986 1082118 1123668 311969 272968 290295 291724 338762 328821 319011 318739 221923 222962 696249 666284 1512954 1492361 445588 439856 651352 654886 815873 795542 837159 838067 872642 890893 850384 940221 2009705 2113481 1267376 1088195 722129 701584 848119 850398 884332 888681 909678 924766 1032587 1030476 4705857 4943156 38.75 71.3 1
08:33:01 2024-01-25 700277 694277 217000 217392 349859 355339 372338 368616 228772 228951 281667 289395 329249 334221 4084659 4327629 6230251 5977608 1078722 1123668 312224 272968 296680 292337 338797 328395 320464 318998 221231 223118 700315 667921 1507470 1487059 445271 440383 652312 656526 814136 794977 835968 839405 872261 888422 850494 943661 2009705 2120552 1259981 1088255 720586 702116 848119 850361 885555 891194 906371 923628 1033354 1030207 4727281 4938252 38.75 71.3 1
08:33:02 2024-01-25 696209 695265 217485 217796 348533 355339 373230 370060 228613 229146 282395 289157 329284 333027 4081403 4336409 6206733 5977608 1077390 1123668 311934 273003 296762 291694 339786 329911 320239 320450 220198 222106 694756 668881 1507699 1483035 444388 440383 651389 658224 811828 792088 837233 841194 871406 883654 850384 944216 2011134 2133367 1261830 1086667 722644 706212 848721 848588 884299 892551 909062 920928 1032988 1032044 4755417 4938252 38.75 71.3 2
08:33:03 2024-01-25 697978 695270 216961 217836 348814 355041 372661 370060 228964 228560 282937 289799 327901 333510 4087224 4383417 6184193 5990435 1072029 1123668 310299 273039 294133 290943 338797 329390 317088 321007 220198 223710 692993 664381 1514099 1479678 444955 438923 647287 654886 815294 792687 837829 841256 872084 882266 853409 946950 2010381 2124173 1270009 1084426 721100 708253 846280 843752 885587 892623 907733 918200 1036394 1027738 4774174 4947717 38.75 71.3 2
08:33:04 2024-01-25 703997 695265 216965 217733 349904 356445 373188 370024 228998 228401 281539 289834 329782 331117 4084772 4398805 6197579 5990473 1076990 1123668 313174 272968 296771 292649 337741 329390 318494 320936 220198 223703 704485 668203 1499450 1475731 445662 439664 647475 656319 818031 793250 834892 840067 874184 883582 850457 945001 2016098 2118161 1253669 1078990 718535 707250 851135 846184 884299 892659 909062 918163 1028870 1030184 4821068 4947604 38.75 71.3 2
08:33:05 2024-01-25 706437 695265 217672 217729 347764 356480 370931 370024 228263 229146 282826 287212 330246 331422 4084659 4420936 6165595 5986168 1088307 1124466 309829 273840 291852 292168 338762 328360 320085 321685 221614 224025 697535 662481 1527096 1475483 442398 439744 645874 653921 818648 793208 830014 838537 877427 894187 846170 942274 2010381 2108774 1267376 1088289 716492 707494 854262 843715 877947 897745 915667 916586 1024212 1030476 4795562 4934734 38.75 71.3 2
08:33:06 2024-01-25 704266 695265 216288 213084 347750 355873 370042 370024 229316 227852 283032 289227 329249 332428 4087224 4416953 6192689 5994744 1091443 1122076 310264 273003 296397 291547 336724 329123 319011 321890 220948 223047 700362 660588 1502971 1479761 443844 439937 648668 651269 821048 795602 829954 835841 878171 889449 841206 939521 2009432 2093328 1273640 1090588 715982 704444 852449 846784 879227 891258 914122 920928 1023602 1029857 4772179 4931218 38.75 71.3 2
08:33:07 2024-01-25 706400 693196 216322 217765 347795 357232 372043 368875 228998 227887 282541 288552 330246 330384 4075592 4389234 6193150 5977645 1099254 1123668 310299 273003 291234 292471 338726 328094 320214 322304 221329 223553 696249 662481 1515271 1482835 444050 439794 651389 652957 816404 796729 834655 837027 876326 891203 848046 938060 2001124 2105785 1272172 1096027 717353 703183 855474 851639 877984 889932 916993 926414 1027483 1028293 4755417 4935935 38.75 71.3 2
08:33:08 2024-01-25 698991 694349 217333 214408 348814 355873 374315 372154 229702 228241 284831 290955 330014 336052 4084917 4386540 6211626 6003379 1094521 1133407 311715 276209 294546 294018 342379 332937 324352 324676 222788 224656 712578 668108 1510617 1502435 448131 441034 655094 658692 821048 802433 843601 846592 881211 892596 857296 948857 2031109 2145664 1284260 1097634 726824 711232 857941 859503 900040 901601 916993 932916 1044785 1041444 4774174 4962770 38.75 71.3 2
08:33:09 2024-01-25 708479 703377 219057 214741 353405 360875 382278 379074 231899 231852 288689 295343 332479 339286 4115280 4424126 6253325 6063909 1100769 1152106 313258 276475 300962 300060 347110 340957 329221 329564 224503 224868 715604 682865 1532619 1498170 450985 448280 655130 664180 833146 801830 841694 855267 884318 894242 851098 955828 2053082 2153306 1284016 1102958 726824 717447 867161 857807 891608 909375 925006 925423 1033391 1039592 4839186 4970825 38.75 71.3 2
08:33:10 2024-01-25 724842 712336 216327 213084 352342 363062 381743 381757 232256 230808 291325 294468 332944 338342 4122219 4438583 6276811 6079174 1131967 1158851 309325 274750 297007 299383 350548 340159 328523 329173 222164 222724 715604 671661 1568520 1525909 448131 441633 651389 654495 818142 801221 839732 838214 868255 883654 843067 932379 2034590 2142561 1269225 1097588 722701 704215 851135 856591 885555 889936 903750 919581 1027227 1021359 4753825 4962770 38.75 71.3 2
08:33:11 2024-01-25 719948 718039 219005 210608 350432 357830 382082 379038 228964 229146 287733 292626 330692 333474 4112893 4399238 6239987 6046584 1106575 1157993 304612 274497 297431 294189 346778 336003 322831 324821 217297 220418 704485 672903 1559343 1507417 444643 437906 638011 645740 804311 784067 824410 829008 852467 863322 825256 912920 2018964 2138095 1261830 1080527 712249 698069 834717 834547 871379 874271 885126 897568 1011755 1000733 4764796 4938252 38.75 71.3 2
08:33:12 2024-01-25 723600 716990 210376 206198 344598 351934 376039 373283 228015 224942 282826 291053 325754 329513 4103568 4420255 6220938 6020947 1111602 1151289 298668 265391 288419 290449 338548 329283 316982 320308 214054 216236 711645 665253 1533689 1499235 436315 433084 625693 631951 795644 768895 802468 811495 839030 844340 802365 894148 2000446 2099825 1264639 1065137 694429 683921 824965 819764 849956 863313 869461 875971 984173 987568 4792932 4916043 38.75 71.3 2
08:33:13 2024-01-25 726866 712269 206360 203642 336537 346451 372136 369727 223372 222831 281439 284820 321268 323967 4084659 4411122 6161211 5969101 1107064 1146293 295738 261648 284764 287945 335687 324392 313254 315807 210666 214019 705927 660588 1516546 1484702 429415 426702 615626 623716 781910 753585 786254 795620 820834 829392 786464 876997 1981656 2087476 1255223 1057380 688595 674291 806071 804083 839455 846886 848482 862457 974289 970172 4708523 4868245 38.75 71.3 2
08:33:14 2024-01-25 716582 711533 203834 199361 334024 338690 367125 364943 221247 220634 277464 283751 317502 323475 4075592 4364695 6146998 5957598 1094559 1143704 290833 256811 284348 283538 332373 321667 308204 310971 209408 211274 711751 660588 1508021 1483890 426813 422865 612546 618080 768553 747002 781589 779280 802351 820306 778460 857563 1951375 2047718 1262742 1061903 675444 657997 805501 801350 821015 829599 849086 855873 951114 952079 4692445 4858920 38.75 71.2 2
08:33:15 2024-01-25 717291 711538 201541 198004 329475 337634 364307 361010 219516 218477 275080 280420 316953 318505 4084312 4389337 6155754 5966950 1114851 1140463 286816 257633 279405 281029 329101 319288 308397 306690 207643 208578 696036 649297 1519378 1488924 422820 419556 604204 608860 761901 741507 765511 772122 802566 813981 768417 850226 1947987 2044819 1250278 1048107 669997 657997 798046 786442 816372 829527 837373 839165 944717 946579 4774174 4875186 38.75 71.2 2
08:33:16 2024-01-25 722581 713549 200070 196740 327685 335534 361045 361010 219110 217425 274011 278649 314536 317086 4094167 4461347 6119101 5966950 1100825 1137126 290853 255271 278012 279604 328082 318655 306339 306793 206477 208252 704501 653021 1524575 1474617 420918 419665 599475 607997 759617 732345 762991 769356 791137 801294 764050 847812 1940750 2053986 1242602 1041077 671908 658040 789735 787592 815217 817486 825647 839128 944446 939315 4683079 4881647 38.75 71.2 2
08:33:17 2024-01-25 719201 712377 200062 195484 329632 335868 361028 357725 219570 216043 277797 279028 312577 318942 4103568 4343036 6202314 5959293 1092999 1136320 291223 251852 277585 278564 326658 315343 304976 304463 206768 207070 705951 655851 1495738 1484813 422222 414917 601863 603382 747214 735839 760786 762395 784130 797810 751838 832374 1931510 2014424 1221323 1048107 662111 651242 784182 779614 801332 816875 825721 829155 928790 935305 4755417 4882140 38.75 71.1 2
08:33:18 2024-01-25 725516 712341 198470 195446 325678 335893 360448 358876 217413 214637 277761 275526 312394 315627 4112893 4470699 6127038 5985654 1103911 1133873 282952 251288 275428 277284 324183 315271 300266 303999 204853 204998 679284 645601 1496212 1479895 418662 414772 592724 598790 745727 725947 748974 761315 783816 788847 746896 831746 1927180 2036974 1223207 1032875 664948 651242 774962 774607 802006 807935 813984 825550 928771 927573 4671008 4877571 38.75 71.1 2
08:33:19 2024-01-25 721518 716484 198742 199107 325967 333364 359280 355579 217413 213311 270806 275526 312420 315591 4118757 4361515 6202314 5959293 1091443 1135516 283812 249421 274585 276149 322710 314526 301990 302015 204495 204963 704501 654614 1490158 1483890 418365 411974 598879 601399 737387 725469 750113 752147 776974 788725 735621 819764 1918182 1997564 1228448 1041165 656485 645556 776955 770446 793386 806728 815178 816277 917213 919574 4783553 4886896 38.75 71.0 2
08:33:20 2024-01-25 726595 717528 197192 198833 324790 333635 356561 355762 214881 213973 269639 279272 312201 313055 4131544 4505287 6136035 5975465 1096083 1134484 280271 248965 273440 274255 321207 313151 300107 302376 202501 204929 719243 649297 1504511 1472523 414116 412880 588922 594088 742274 714915 743715 747279 769470 775526 741048 820311 1913031 2017279 1225330 1035440 656525 641129 768327 768121 788869 799643 810052 816203 911817 911773 4715373 4885622 38.75 71.0 2
08:33:21 2024-01-25 727898 721834 196850 194937 324785 331816 354033 352033 214778 213153 268738 274441 310565 312544 4143336 4448141 6162193 5976302 1102974 1132875 278571 246669 272861 273210 319430 311750 299441 297455 202395 204108 701145 647260 1491577 1482835 413493 412587 590168 590420 738068 718507 738497 743592 769470 770885 728370 812958 1914390 2013847 1213790 1029562 654379 642074 765742 765065 788869 791097 797519 811724 911172 901474 4652251 4879742 38.75 71.0 2
08:33:22 2024-01-25 721246 720663 200246 195087 321088 329475 354352 351218 213383 212536 266643 271901 309590 312555 4140384 4451216 6173851 5975465 1100769 1129920 276913 246218 270155 270684 317110 308788 297649 297707 201090 203823 711857 641723 1517409 1486001 410830 405723 586762 586912 728639 711273 731618 736053 764255 770849 722471 809411 1902822 1996077 1200818 1023197 645869 637402 759759 755086 784233 789948 793125 804566 908046 902851 4656149 4872788 38.75 71.0 2
08:33:23 2024-01-25 725874 720649 195903 192876 322823 327419 354006 350652 212791 210464 267587 272507 307185 311560 4140384 4389234 6197579 5966674 1085174 1130395 278687 243339 270608 269004 315827 308388 295382 294668 200915 202084 703051 648796 1527232 1484702 410467 405615 583024 583403 724727 709300 730815 732700 757784 770849 719605 801252 1893460 1990368 1233398 1023197 643732 634703 756250 753030 781360 784495 790316 800042 900153 896682 4643426 4869543 38.75 71.0 2
08:33:24 2024-01-25 723701 722691 196300 192998 319570 327496 352015 347773 211412 210464 264014 268536 306756 312259 4149249 4444413 6164526 5966950 1088098 1127123 274498 242795 268648 267371 315843 305575 294076 294198 199205 202037 717936 641723 1508209 1492212 409079 402874 580922 581201 721675 704080 723696 727732 754508 761350 715279 797691 1890485 1986266 1229486 1019565 641188 632658 751674 748341 775117 781522 783312 793065 896299 890547 4633493 4882140 38.75 71.1 2
08:33:25 2024-01-25 723701 721669 195746 191766 318569 324965 351659 346655 210043 209117 263943 267721 304909 311414 4152688 4457319 6154926 5966100 1088340 1126325 273241 246429 267223 266304 314954 304359 293500 293373 197548 200223 716443 641419 1497555 1484371 406183 402570 577637 579891 717553 701087 720590 722449 750474 757427 710385 792844 1885276 1979878 1249759 1017576 639148 629261 747302 743268 771626 775481 779285 792471 891026 884619 4639835 4863436 38.75 71.1 2
08:33:26 2024-01-25 723502 723719 194278 191628 316136 323967 349787 347136 214436 208396 263904 266908 304874 306180 4152688 4454152 6155754 5966100 1097634 1125264 273277 246322 263890 267771 313520 302475 290754 291352 197307 199422 701601 641723 1505229 1480925 403629 401433 576375 577767 718572 699028 714276 720568 739183 748485 706258 788455 1882830 1977393 1233398 1019565 639148 629033 746243 744524 766038 771929 774018 783808 881936 880804 4705857 4872788 38.75 71.2 2
08:33:27 2024-01-25 725800 721016 194242 190129 315179 324965 345525 342920 210511 207244 261829 266433 302936 305571 4152688 4463412 6150819 5957598 1097611 1122039 271542 240521 263047 266985 310641 303268 289800 288908 198070 197866 707444 641265 1487687 1480925 403629 402570 573778 575240 714942 695698 713731 721079 738352 744706 700034 783347 1872146 1979081 1219705 1015342 638236 622819 741233 741489 762986 766504 773943 783710 872193 875503 4715406 4872788 38.75 71.2 2
08:33:28 2024-01-25 731682 722691 193289 189493 315996 322364 345489 343471 209416 206099 261432 265004 302479 306505 4162040 4503306 6144526 5957322 1091443 1122039 270869 239405 262828 264503 308010 301556 288779 288137 197514 197488 701601 638979 1488409 1476716 402650 399836 568366 571981 709401 688857 709214 718452 738290 743546 701055 778002 1864150 1975441 1198186 1015342 632164 616433 737287 739411 755816 760806 771659 778007 868604 872995 4708523 4869316 38.75 71.3 2
08:33:29 2024-01-25 733940 723715 192375 188864 314628 320901 343383 343019 206998 206421 260071 264860 303670 305534 4159075 4550574 6117899 5948246 1082006 1117133 268181 237961 263509 263255 307795 301166 287238 287744 195201 197626 681698 643306 1503101 1464184 399225 396565 567714 573126 707209 682647 706044 712345 727553 741605 695884 770304 1854932 1953141 1204055 1022604 631902 612893 738170 736083 747219 761703 764886 769331 863791 871232 4771602 4869543 38.75 71.3 2
08:33:30 2024-01-25 729601 723449 191769 188203 314154 320901 343001 342500 206929 204468 259016 264860 300787 306001 4165009 4476630 6149170 5947369 1068024 1116044 267773 236388 267411 262014 307070 301166 286427 287954 195820 196530 706366 641723 1496724 1471303 399935 393784 559135 568489 699812 680566 705003 707200 726264 738143 695394 764444 1846870 1931103 1225821 1020016 623028 615848 734912 726664 746726 757188 758846 764210 870757 865420 4708523 4869543 38.75 71.4 2
08:33:31 2024-01-25 722510 723449 191135 187578 313169 318374 343001 339885 206286 208059 258435 264014 299911 304105 4162040 4407557 6192502 5947369 1074675 1115516 267773 235624 261666 260962 305904 297640 285441 285521 195236 194528 704501 639892 1486288 1484702 398942 392020 559135 562816 696902 681056 699777 703025 726779 736668 685758 764369 1850917 1942096 1223826 1004599 622138 612833 727356 724571 747367 752950 753506 764789 865881 857271 4624115 4863436 38.75 71.4 2
08:33:32 2024-01-25 724465 721309 190332 187025 311237 316898 343001 337803 205611 204576 256776 262368 300541 302088 4159520 4482367 6145875 5947970 1090640 1116044 267446 234863 258417 260347 306613 296378 285005 284556 193934 194090 705992 638979 1487379 1473391 395558 392056 559135 558788 698212 678787 695619 702254 720303 727028 681684 758833 1848016 1949417 1223826 1006746 624391 608299 724704 726664 742064 748440 754029 763971 852768 854669 4699144 4872788 38.75 71.5 2
08:33:33 2024-01-25 735697 721323 189334 185855 310259 316898 340549 338313 204302 208423 255951 260769 299593 302625 4168420 4556005 6117899 5947369 1078928 1116044 264534 234139 258917 258043 305106 296134 281753 285428 192677 194090 697034 638067 1502228 1466263 393602 389649 556551 558752 694723 670568 690734 697909 716376 724612 684033 757384 1836350 1935598 1217841 1013823 623028 603879 726797 723571 735539 749979 753147 754658 848114 856605 4774174 4869543 38.75 71.5 2
08:33:34 2024-01-25 733071 724227 189299 189714 308420 317738 338224 336786 203668 203718 254738 260336 297021 302222 4171117 4485951 6132182 5934748 1063602 1114461 264534 232019 257948 258858 306132 294466 280584 283653 192034 195144 686584 641723 1488003 1469218 393602 390106 556551 561564 689737 667051 691789 690905 709397 721120 676034 747889 1830346 1915430 1213852 1007463 615956 608846 723229 716454 737513 747013 741788 752900 851795 846760 4673396 4853117 38.75 71.5 2
08:33:35 2024-01-25 727893 721084 189060 189303 308385 314919 338497 334693 203037 202723 254169 258109 297230 301234 4171393 4479033 6137129 5938894 1081348 1114461 262629 232019 256723 258677 304106 292915 280192 281427 191429 194154 698527 637612 1477795 1471303 387795 387912 554980 556237 689031 669326 685144 688936 710437 716461 669367 750935 1832245 1937090 1217841 998138 618595 603545 715462 718961 736561 744754 744384 752514 841838 843303 4699144 4869316 38.75 71.6 2
08:33:36 2024-01-25 735173 721354 187745 189166 306454 315398 336190 334763 201714 202440 253601 257895 297718 299392 4192876 4571906 6117899 5947970 1078928 1109622 262090 236637 255898 257952 301802 294786 277543 281034 190792 193612 679492 638067 1506089 1462109 387686 387840 549801 555844 686110 658038 682569 689166 704389 712395 672551 744319 1824825 1919807 1205872 1010339 615956 601406 719605 714171 728299 737059 741686 743850 838729 844531 4771602 4858117 38.75 71.6 2
08:33:37 2024-01-25 747490 723705 187450 185333 305520 313962 334605 333687 201714 201594 254245 257503 297090 300444 4180745 4498867 6136035 5933771 1058898 1109622 261279 232053 256284 255760 300921 292880 279372 280144 190157 193306 675078 639892 1480839 1466263 387686 384293 549654 554594 678888 662768 682569 681904 700613 712431 665661 736759 1817323 1903239 1209924 1003847 610971 601342 715499 710289 728816 737967 732774 741385 843274 837163 4688342 4859971 38.75 71.6 2
08:33:38 2024-01-25 722577 725942 187292 184557 306982 312498 334640 333734 201090 200332 254750 256473 293894 300311 4171393 4466321 6132182 5933771 1071266 1109622 260161 231332 254934 255332 299342 296215 278979 277986 189593 191787 698249 630800 1505734 1475483 387194 382570 548986 550410 678704 662326 676372 680249 700307 707645 661135 737815 1820635 1916470 1217841 994996 611844 600905 709378 709282 727783 729628 730620 739733 834557 829401 4688516 4861012 38.75 71.7 2
08:33:39 2024-01-25 728894 721332 190755 184381 305661 312973 333987 333030 205298 199357 252743 255162 294416 297960 4178171 4528375 6113374 5938894 1075854 1110159 259153 229861 253125 254726 297743 296671 277768 278573 188998 190547 694048 631698 1495063 1466263 386645 382570 541108 547157 677447 654687 675274 680868 694223 703417 658006 736067 1812683 1901908 1222002 995996 609230 594467 708719 706162 718576 728598 730620 737695 830231 834044 4736659 4881802 38.75 71.7 2
08:33:40 2024-01-25 731883 721395 190247 183898 303932 311845 333987 331717 201934 199184 251180 256295 293768 296403 4187111 4504296 6109579 5929542 1063315 1106824 259584 228051 257890 254123 295840 291655 276599 278181 188170 190914 679492 636249 1488003 1464184 387743 382119 541412 548005 671621 649024 676372 677844 693014 707396 660492 725318 1800318 1883798 1215897 1000322 601549 592086 708214 700649 716459 728675 727300 732677 833302 832005 4699819 4863436 38.75 71.7 2
08:33:41 2024-01-25 726908 724630 186617 182995 303013 310064 333699 329199 201900 197940 250367 260812 293768 296762 4180745 4426375 6155754 5931476 1066502 1106824 257970 227694 254154 252533 297743 290331 276105 276622 188335 189351 678020 630486 1479474 1475570 385278 381042 541072 540725 669720 653727 670002 670843 695247 702319 652700 728521 1806001 1905019 1197893 986467 603187 594202 699712 699927 718975 724479 723672 732677 827879 820351 4674659 4850626 38.75 71.8 2
08:33:42 2024-01-25 724736 725344 186471 182543 301432 310064 331933 328986 200916 197698 250612 255261 293562 295154 4190372 4521798 6137129 5929542 1077240 1106824 258890 227500 252689 252568 296143 288694 275717 275668 187415 189151 699087 630486 1475049 1466263 383338 381042 538319 542779 669720 650371 667150 674314 689158 694403 654157 728014 1798323 1892986 1209792 992473 601902 585852 700208 699083 708760 721532 725931 729723 821011 825577 4744937 4860070 38.75 71.8 2
08:33:43 2024-01-25 730736 721287 185535 182131 301184 310423 331359 328419 199730 197596 249347 255941 292020 294533 4190195 4510391 6118505 5929542 1055383 1103688 258604 226059 251906 251691 296143 288626 273197 275704 188286 188722 675078 634439 1481607 1462109 384460 378826 536800 543549 663914 646546 669049 671267 686105 696691 653210 717227 1784810 1870631 1205722 996718 596459 585403 700098 690470 708364 719262 719955 724875 827341 824225 4701888 4863062 38.75 71.8 2
08:33:44 2024-01-25 724796 724227 185570 181517 301503 309170 330607 327428 199626 195955 248787 254513 290338 295570 4190097 4435653 6160138 5920190 1064836 1106039 257370 225483 251906 249459 296143 286790 273162 273985 188286 187506 676549 628688 1481415 1474436 381534 376591 537939 538078 661933 647534 661705 665241 685173 694367 645565 719375 1797756 1888966 1199888 981804 597305 585816 692212 690994 710068 712422 714452 725688 819699 818036 4661367 4853656 38.75 71.8 2
08:33:45 2024-01-25 728586 725772 185029 180905 299607 307654 328596 329490 199071 196534 247984 252886 291097 292911 4196822 4534264 6117899 5929542 1072793 1103688 255756 225552 249576 249424 293995 286790 271878 272922 187494 187342 678020 628688 1478512 1462109 378709 377121 532058 537661 663727 639974 659764 667707 682090 688243 647572 716645 1789103 1879798 1201652 992473 597305 583717 695229 691971 703365 712422 716487 718212 811650 816262 4780178 4863062 38.75 71.8 2
08:33:46 2024-01-25 733289 724740 184770 180607 301752 306937 327305 325985 197760 195989 247527 252536 289298 293841 4199561 4504950 6117745 5915972 1046299 1103339 255363 224751 249329 248629 295727 284969 270412 273689 186409 187506 666251 637157 1491049 1461073 378407 375390 536006 540477 660552 643740 662475 660470 676124 687241 640268 709074 1784944 1874611 1201652 983200 592229 582856 690022 686963 707862 712422 710256 719343 815212 809400 4620393 4860183 38.75 71.8 2
08:33:47 2024-01-25 726351 726282 184021 180230 301284 305679 330457 324956 198035 195378 246215 251341 290178 291863 4193467 4498568 6092112 5903341 1074675 1100528 254509 224438 246440 248594 294098 284063 271238 271415 186278 186713 673607 629586 1469312 1462109 378524 375954 531901 531819 662427 640010 657853 661815 679899 682321 638422 712248 1779883 1888966 1179940 983200 593071 576838 687545 688474 699713 708170 714452 717158 806895 810544 4708523 4856869 38.75 71.8 2
08:33:48 2024-01-25 731932 726535 183054 180485 297615 306505 328664 324956 197279 195310 246007 252921 288185 293247 4211634 4518170 6101445 5920190 1054030 1098860 255327 223176 247722 253262 292027 284533 269331 271001 185816 186136 662452 632291 1491711 1457970 378255 371698 529203 534828 655052 636543 656956 656595 673072 685390 636479 706620 1778223 1861463 1197582 985300 590094 582233 688032 682904 702335 710310 705179 714354 808678 802504 4658005 4853231 38.75 71.9 2
08:33:49 2024-01-25 731043 727829 183832 179348 299519 304855 326705 324956 196971 196251 246021 250749 288824 290773 4187198 4516541 6121019 5920190 1075679 1099675 252599 223365 245990 249245 293558 282532 269554 270739 185262 185648 662452 629135 1468856 1462109 377341 373968 531868 533585 658684 640300 652055 660470 676963 679341 636475 707959 1779883 1870631 1193512 983200 590550 576266 685817 683907 695220 703408 707021 712216 802570 802468 4729906 4861199 38.75 71.9 2
08:33:50 2024-01-25 733793 727829 182845 179563 297865 304641 327505 324920 196356 195976 246716 251168 286894 291523 4208555 4513433 6109300 5920190 1050698 1097269 253517 226722 246883 249070 290263 282998 269611 269541 184603 185391 678559 631388 1486132 1457043 377451 372502 526185 533207 651400 630997 652980 649006 666640 680847 633923 699868 1770663 1860145 1191477 982501 586725 576969 684148 679731 697928 707387 699969 709582 804917 802757 4649504 4839252 38.75 71.9 2
08:33:51 2024-01-25 729806 721314 181711 178569 296269 303146 324757 323299 195642 195148 245700 249220 285528 292045 4211075 4529076 6114051 5910838 1048453 1097567 250951 222827 246369 246774 288776 281473 268440 270473 183399 188470 661838 631388 1463174 1456009 373930 369292 523009 530570 646719 631158 649554 648964 665935 676340 626463 695842 1767973 1854921 1209713 976702 582983 573753 679593 674791 695712 703372 696889 708751 801095 793383 4614736 4844732 38.75 71.9 2
08:33:52 2024-01-25 726600 721354 180818 177726 296269 301026 324974 321106 195472 194668 245072 250164 287041 288504 4201676 4531096 6109193 5921027 1065333 1096825 250533 222422 247140 246358 287020 280974 267687 268462 183691 185082 680052 625113 1469139 1457043 371968 369884 522706 525800 649542 628857 643823 651302 663009 668486 630085 695842 1761443 1852295 1203482 986001 584642 567933 681795 677808 688864 699243 698940 699872 793491 797453 4746038 4853231 38.75 71.9 2
08:33:53 2024-01-25 733743 721282 181357 176332 295942 302270 323760 322245 194258 194335 243801 249671 287292 288369 4199229 4509351 6117899 5895665 1053114 1096825 250219 221630 244032 245429 288978 281141 268063 268462 182494 185376 663309 632215 1463792 1464184 373657 368736 523009 522806 643385 632052 642875 644668 665935 672363 625629 696751 1768116 1869580 1199617 971163 584227 572906 674996 674864 690629 694358 695139 702970 790510 791219 4681758 4840269 38.75 71.9 2
08:33:54 2024-01-25 739889 721390 180530 176859 295158 301237 321991 321106 194258 193722 243801 251602 290637 288351 4207281 4584508 6091014 5920190 1063315 1097704 250680 221785 243711 245051 287160 281141 266616 268931 181467 185376 663309 632291 1487543 1443721 371408 369292 521597 527769 647671 627453 645726 648928 658205 669932 621988 688668 1751121 1832625 1195175 980410 577419 566590 676675 668653 684066 694394 691780 696756 796633 791043 4681645 4839473 38.75 71.9 2
08:33:55 2024-01-25 722577 721129 180144 180461 294425 301038 322516 318132 193989 192467 243801 246434 289678 288622 4207281 4487000 6115374 5916790 1059689 1094494 249276 220405 245436 243748 287125 279612 266047 267485 181629 184495 663309 625113 1479820 1460038 369304 365424 522336 522468 643912 628413 640281 645579 658277 666627 620227 691715 1758909 1861463 1167399 972544 578654 566322 670683 671025 684172 690280 695907 698807 784220 784477 4689766 4847170 38.75 71.9 2
08:33:56 2024-01-25 736183 721395 179585 180501 292392 299168 321052 318613 193839 193076 242253 247221 289475 286419 4206147 4541436 6107305 5916459 1047381 1092871 248970 219000 248045 243478 286965 279685 264384 266033 181307 184050 660367 628233 1469315 1452915 369363 364222 517887 524020 638555 621687 641649 640318 656173 667362 616442 686569 1752223 1843127 1175197 966715 575370 567927 667803 665675 685108 690316 688591 696792 789952 782055 4605357 4841280 38.75 71.9 2
08:33:57 2024-01-25 722959 721359 178441 180466 291467 298435 322027 318664 193185 191896 242047 246761 284481 286392 4206147 4544126 6108423 5918346 1059908 1094585 248924 219722 243711 242900 286374 279612 263540 265750 181490 183106 661838 623336 1469120 1454023 368780 364805 514139 521797 641762 620222 639372 639956 652972 662467 619241 682495 1743003 1831327 1180638 976008 574144 563816 670683 665442 678856 692333 688733 693724 787748 784175 4686421 4840269 38.75 72.0 2
08:33:58 2024-01-25 726830 721287 179250 180033 292150 297567 322741 316145 192751 191861 241296 247444 283747 286750 4206147 4460637 6141631 5912481 1054142 1093572 248749 218484 243603 242219 286777 277863 263944 265183 180517 182318 665352 622282 1492755 1464184 368780 362516 518437 519038 637580 623419 633694 641189 656819 658349 612672 686569 1750445 1850982 1193098 971090 575370 558883 666859 665638 677895 685381 688659 693687 781427 781983 4731582 4848188 38.75 72.0 2
08:33:59 2024-01-25 728673 721057 178377 179962 290758 298400 319455 316844 192119 191489 240681 246300 282416 287154 4218153 4545702 6108574 5912330 1043646 1094312 248156 218449 242396 241407 287073 277648 265191 265147 180602 183106 662696 630486 1456866 1452901 368257 363060 518217 522907 638460 623780 638117 636488 656819 662396 615998 686569 1754440 1847049 1183337 966715 575370 565157 665880 664662 681265 683309 682523 693340 779701 775427 4671360 4860591 38.75 72.0 2
08:34:00 2024-01-25 735336 721314 178130 176531 291686 297924 319007 317101 196231 191791 239731 246887 283182 284059 4224492 4552152 6108574 5895665 1046154 1094548 247458 217432 243359 241442 285049 277684 262340 264159 179990 182364 655953 628688 1469743 1450909 367215 362731 516193 519809 633049 619273 635530 636492 653155 659538 611038 680451 1747960 1834897 1197252 961880 573737 563852 663381 663247 678856 681281 678516 690065 779701 775355 4674734 4839365 38.75 72.0 2
08:34:01 2024-01-25 733720 721350 177850 176161 290316 298032 318489 316844 192778 191791 239157 245784 283146 283431 4224492 4564622 6081257 5909908 1057150 1089669 246488 218005 240378 241674 284414 275984 261756 262983 179139 181811 657424 631388 1449549 1438603 366177 362516 513909 519554 636649 616794 632723 634763 647703 662037 612842 677987 1742423 1823463 1175197 968781 571838 563382 664866 660433 676936 685345 677483 686537 779697 774156 4601420 4832339 38.85 72.0 2
08:34:02 2024-01-25 722029 721097 181356 176289 288080 297468 318489 315978 196266 189952 239935 244206 282284 284121 4218153 4571943 6099248 5912278 1060199 1088091 245109 217198 240254 242392 284073 276725 261702 262983 179771 181201 660639 622858 1474024 1448859 364629 362912 510971 513792 631168 615484 632658 636419 647703 658313 613747 678732 1733783 1815318 1186301 970400 569329 558847 663928 656595 671950 682276 677362 683992 779701 774156 4649504 4867557 38.75 72.0 2
08:34:03 2024-01-25 726830 721314 177260 175263 289906 295620 317084 315978 195579 189424 238989 243830 281425 281848 4215473 4537486 6108299 5909908 1063467 1088127 245389 216861 238733 242127 283688 276154 263219 262039 180602 180560 657424 625706 1482206 1451940 364629 363682 513872 514830 635296 614612 626323 632966 645864 652827 608737 673238 1733157 1824450 1177819 968064 567306 556369 660529 656559 669688 682527 678516 682463 774638 777304 4680387 4844732 38.75 72.0 2
08:34:04 2024-01-25 720426 723449 181422 175110 288553 296071 316057 315053 192948 189355 239157 242267 280996 284023 4221483 4524434 6104225 5909908 1052381 1087858 243848 215818 239510 240837 283653 273949 261436 261048 179588 180525 655953 622858 1488095 1452965 360573 360400 513508 515929 632491 616320 627014 634313 647703 650625 609204 678112 1733474 1824792 1188421 967712 570954 556828 660529 658492 666813 676331 677362 681952 770529 773030 4756212 4854084 38.75 72.0 2
08:34:05 2024-01-25 731421 722691 181356 174713 288085 296107 315960 315978 191933 189390 237679 243252 280534 282923 4227505 4537384 6108574 5892134 1042018 1088384 245389 214815 238900 240357 282024 272695 260879 260217 177730 180206 649402 625039 1453912 1460220 364226 359604 511958 512104 627429 613596 624841 629130 645583 649263 604956 673238 1734965 1841775 1179940 959079 566903 554689 656929 656559 669688 676331 679292 683955 766143 766450 4708523 4850626 38.75 72.0 2
08:34:06 2024-01-25 731656 723715 180667 174744 288761 295620 315960 313481 191665 189321 237609 242674 279451 284555 4227505 4537573 6099881 5901486 1037586 1088384 243848 214850 238328 239445 281962 273880 260269 261048 179083 179877 665093 628240 1447919 1445770 363684 358378 510752 515416 627429 614104 626657 627346 645583 654855 605669 674954 1733783 1827379 1190541 958104 568518 557551 654837 653636 669651 672354 671791 679382 770529 765191 4674520 4844732 38.75 72.0 2
08:34:07 2024-01-25 731004 721066 180671 174142 293013 294269 315960 315533 190462 189390 236178 243199 279646 282602 4227505 4570733 6072607 5895740 1046632 1086841 244635 214150 237556 239684 279327 272660 259867 259423 178581 179310 661470 624643 1488267 1443721 360717 356476 505017 512756 623698 610186 625289 625569 643122 653009 602550 671838 1734316 1823361 1182715 956742 566097 556077 655103 654785 668267 670394 669993 679938 768350 765191 4681022 4843657 38.75 72.0 2
08:34:08 2024-01-25 729578 724479 177372 173836 288142 293160 315960 314610 189864 189321 236108 242302 278910 282602 4236857 4577446 6081906 5912670 1044704 1085264 244394 213487 237556 239684 281968 272434 259502 259208 178581 179275 670297 624224 1465081 1445770 360102 356155 504270 511887 621824 608851 625211 623578 642102 649263 601776 670845 1731815 1825932 1174408 958104 565421 554726 654174 653114 668062 671129 669718 678228 766106 765496 4674772 4844732 38.75 72.0 2
08:34:09 2024-01-25 731164 721278 177227 173560 288147 293266 315035 313619 189898 189023 237894 241999 278797 282203 4233838 4560554 6091204 5895665 1044391 1085301 243421 217839 236857 238978 278605 272434 258774 257914 178330 178834 659710 622858 1461021 1443721 360681 355905 504741 510332 622117 605444 622621 623087 640176 649011 599673 667728 1730032 1816730 1177819 954227 564379 552944 652285 651265 665834 667353 666844 677265 763222 761757 4679506 4844732 38.75 72.0 2
08:34:10 2024-01-25 731164 723715 176761 173258 287139 292445 315035 312193 189829 188134 234688 241965 277951 281732 4235692 4547206 6094632 5901486 1042901 1085301 242895 214442 236456 237649 278021 271567 258774 260072 178080 178429 658217 624643 1451256 1443721 360102 354304 503314 508819 620323 604588 621736 620204 638135 647365 594838 668245 1729332 1816730 1182060 955589 562779 552871 652747 651118 666166 671168 666119 675231 761608 764152 4681758 4832151 38.85 72.0 2
08:34:11 2024-01-25 731682 723490 176629 172973 287139 292197 314520 311465 189829 188232 235379 241189 277916 282167 4232476 4559243 6099881 5901486 1047043 1087612 243100 217767 235891 238204 277986 270998 258411 259524 177581 178429 659710 624186 1475865 1443721 360084 353737 503314 508460 618499 604551 619602 619729 636711 645545 594838 664092 1724527 1817810 1184180 955589 563206 549761 650593 650197 664277 667137 665897 674715 761361 758456 4690930 4841280 38.75 72.0 2
08:34:12 2024-01-25 732346 724740 176505 172458 285717 291520 314042 310739 189531 187510 234688 241155 277039 281335 4230822 4554176 6094907 5897281 1039928 1082155 240870 213627 236090 237066 277371 272852 257616 258796 177581 178113 648046 623742 1448144 1442698 359064 353171 501855 504778 617531 603085 618177 618344 636262 645281 597734 663548 1722667 1810417 1175706 955589 563206 552705 649563 650160 663806 667209 666482 675835 756808 759139 4684878 4839252 38.75 72.0 2
08:34:13 2024-01-25 731004 723454 175661 172424 285062 292027 313053 310268 189102 186922 239911 239612 275432 282203 4230822 4550574 6090569 5897281 1036654 1081885 240801 213927 236090 235934 277564 272275 256639 258796 176766 177709 653738 625113 1454351 1441623 358555 352148 502958 504742 616682 605016 619662 618344 635776 641748 596355 663077 1724563 1815624 1184180 952634 560787 550177 648603 649429 660337 667703 667467 674834 756471 759092 4708823 4844732 38.75 72.0 2
08:34:14 2024-01-25 728414 722476 175254 172393 284316 291520 312104 309798 189290 186854 239838 239446 278652 282167 4235579 4564369 6099248 5892134 1031812 1080551 240064 213627 237094 235242 278113 270635 256393 258796 176483 177675 662062 625113 1450089 1441676 358047 352148 503131 504706 616682 604588 617190 612951 634807 640321 592842 661089 1722667 1820925 1155717 948439 560003 548452 645425 645050 659727 666758 667796 671731 755336 756995 4708359 4835605 38.75 72.0 2
08:34:15 2024-01-25 730967 721564 175346 171262 284699 290361 310686 311476 188434 186656 234788 238679 275397 279608 4246209 4550574 6099881 5892134 1035491 1080587 240029 212659 239180 235008 278217 269802 257184 256380 176483 176887 662696 620573 1441786 1450857 358047 351857 500878 501687 613843 600182 610726 614631 631035 634687 591060 660159 1714090 1808322 1145333 954704 556825 540928 643853 643920 651352 659529 659713 664023 748165 755054 4752572 4839563 38.75 72.0 2
08:34:16 2024-01-25 731770 722357 174900 171168 285521 290558 311122 309435 187884 186337 234788 241287 277512 279572 4243183 4499018 6118505 5895778 1041845 1082220 239329 212659 234403 234681 278217 269350 255392 256380 176483 175970 662062 615788 1483948 1450857 356026 351857 500085 500905 613843 600218 610104 612915 629208 636546 590769 660354 1710975 1805095 1165098 958104 558374 544060 645425 639920 649164 661456 661486 662032 751129 755925 4684020 4839025 38.85 72.0 2
08:34:17 2024-01-25 727944 722389 174413 171459 283631 288874 311961 307931 187878 185720 234421 238183 280137 279572 4246209 4491190 6132182 5897281 1040327 1079786 244179 211662 239072 234086 277436 269350 254821 255663 176166 175815 655231 615788 1469269 1451885 355487 351285 498991 499735 612541 595014 608020 614631 629470 634652 591060 657816 1706124 1802390 1165098 955383 556034 540928 644510 639956 651352 659529 658241 660121 750066 755657 4701699 4839252 38.75 72.0 2
08:34:18 2024-01-25 727944 721813 174786 171056 283198 288874 311961 307716 187843 185652 234442 238081 276769 279106 4235692 4485764 6123457 5901486 1038909 1078986 240388 211479 238795 233726 277150 268900 254608 255557 175920 179334 645655 615259 1454946 1450857 354912 350831 496148 498642 611589 595014 608366 614631 629470 632800 590189 656305 1706124 1797288 1141179 955383 555244 540856 644053 642097 651352 659565 658976 659114 750066 750950 4681494 4839365 38.85 72.1 2
08:34:19 2024-01-25 722784 720654 174790 170759 283171 288784 312527 306964 187878 186564 234319 239088 275693 279392 4246209 4503306 6132182 5895665 1040364 1079786 239134 211296 234697 233007 276586 267885 254005 255165 175044 179459 647126 615788 1468498 1446796 351776 350549 496148 500869 613409 597822 608883 612915 628581 631308 589030 650985 1703631 1795203 1158737 958104 553670 539226 643597 636938 649051 659529 658349 660084 748238 748422 4689766 4839252 38.85 72.1 2
08:34:20 2024-01-25 718691 720385 173922 170178 282046 288910 309896 308665 187187 187088 233567 237281 276380 277679 4251706 4560244 6098834 5901486 1050397 1079127 239344 210930 232510 233366 275740 267027 254395 254026 174730 179103 645655 616948 1453219 1438603 351812 351857 496004 495765 612975 594366 604363 611052 620220 630383 586077 648520 1696867 1773661 1137026 954190 551209 540892 642194 635517 653201 658340 653935 660121 748202 746790 4605357 4837832 38.75 72.0 2
08:34:21 2024-01-25 719702 720649 172307 170710 280293 288910 309241 306748 187261 189162 233603 238077 275586 277536 4235465 4591038 6074957 5903759 1047271 1079164 238234 211296 233272 232868 275318 267250 252450 255165 173895 175505 652175 622449 1454263 1427356 351420 351326 493805 500905 612975 592546 608957 610856 620256 632835 587187 648520 1701729 1788831 1170929 944766 549112 539226 636211 630907 650891 653508 649135 661723 747874 746233 4675073 4840269 38.75 72.0 2
08:34:22 2024-01-25 726600 720649 173395 170152 281157 288309 306375 306927 186512 189232 232563 237753 275220 277721 4254443 4646932 6081979 5895665 1039150 1077572 239971 210236 232872 233089 274021 267214 252946 253886 174173 179194 652245 620497 1467405 1434527 351776 347599 493822 498642 604091 592091 607983 607463 622150 631308 585220 650949 1706124 1799837 1171459 944164 552848 540463 635760 636452 645738 652554 656873 662157 745690 746325 4736659 4847170 38.85 72.0 2
08:34:23 2024-01-25 727351 720140 172787 170148 280267 288910 307769 306208 186512 185735 232599 237753 274414 278678 4243449 4565757 6096725 5897648 1028040 1077634 238199 210124 232872 232049 275511 265577 251608 254527 173462 176563 656000 622262 1472335 1434527 353365 348684 496004 498642 604127 594261 603472 603636 621166 627619 581221 649480 1696904 1797867 1132872 947457 550392 539698 638568 636003 646687 655457 653008 654840 739224 746763 4681494 4853231 38.85 72.0 2
08:34:24 2024-01-25 724149 720649 173214 169609 280359 287180 308341 305635 186254 185522 231875 237753 273611 276935 4243449 4507504 6141353 5908016 1039928 1079127 238023 209732 232872 231508 274476 265541 251643 253357 173756 176034 665495 613426 1464977 1447823 350078 347040 494172 495308 609445 592091 601694 609290 621166 626666 586916 647066 1692483 1782738 1146015 948657 546774 537377 636207 631103 645246 654464 648622 654339 745127 743103 4624115 4844732 38.85 72.0 2
08:34:25 2024-01-25 720458 720644 172303 169579 280302 286741 308270 306532 186186 185392 231875 236889 273611 276087 4243449 4574523 6103970 5912481 1047381 1079090 237323 209440 231608 231404 272175 266804 251188 252193 173618 175420 652245 615183 1448467 1434527 350864 347599 491348 499638 607690 585640 605220 606910 618567 628539 576996 641818 1696904 1779666 1132872 938839 547552 539698 633062 633827 647639 649326 649545 658720 737350 739301 4699144 4853117 38.75 72.0 2
08:34:26 2024-01-25 726870 720140 172080 169068 278566 287288 306152 306101 185604 185262 231514 236889 273350 277396 4252774 4577275 6099606 5895665 1032940 1079106 237323 208821 232765 230728 272626 266252 252725 253038 173168 176069 647766 620573 1444323 1434527 352111 346340 492739 495729 605545 590837 605772 604606 619784 625749 576653 645616 1696904 1799837 1126933 944875 548331 534618 633062 633827 641730 650652 649135 650917 739877 739409 4689766 4849595 38.75 72.0 2
08:34:27 2024-01-25 726866 720649 172268 169042 280036 284920 307089 306317 185057 185392 231118 237421 273123 275628 4252774 4523906 6114051 5887167 1035491 1077572 237217 208682 231536 232773 273043 265214 251504 254141 173791 175070 650752 613426 1467609 1445770 351861 345441 492776 495959 609702 589026 599700 607159 616786 625706 581202 643590 1687684 1766914 1133293 949896 544450 534959 634859 627362 643095 652060 643814 653374 742805 736884 4605357 4839252 38.75 72.0 2
08:34:28 2024-01-25 719707 720649 171922 169306 278531 286400 307759 304526 185861 184874 231478 235630 273541 275013 4252774 4590451 6109193 5903341 1050998 1078399 236330 208309 230670 233101 271239 265329 252689 252711 173203 174948 653738 615183 1445944 1437527 350864 346340 487098 496106 607264 585928 604591 606604 613172 627547 576883 642217 1694852 1778953 1128719 938196 544450 537377 629452 630657 643844 647428 644765 654339 737157 734970 4695793 4850626 38.75 72.0 2
08:34:29 2024-01-25 729309 720644 171960 168499 278531 286065 306946 305205 185023 185003 230400 237090 272706 274137 4261874 4643060 6076429 5891414 1032034 1074583 237096 207411 230706 234860 270657 264728 249308 252639 172788 175367 647766 618719 1444772 1433447 351787 345758 491239 496810 603298 589171 599663 602464 613244 622294 576908 643862 1692483 1791654 1126642 944875 546774 534996 633062 631140 641276 649668 649545 650419 740924 739107 4696465 4850626 38.75 72.0 2
08:34:30 2024-01-25 719711 720140 171960 168008 278492 285695 306766 303103 185637 184124 231478 235595 272741 276087 4252499 4512552 6127817 5903097 1035789 1076107 235930 207590 230867 234424 272091 263917 249308 250826 171967 175053 653738 612988 1460450 1446800 349585 344297 492007 493507 605325 587072 595942 601790 614709 622294 576811 638353 1682792 1762175 1143895 948806 544951 536203 634823 628322 640114 649326 643890 650953 740924 730107 4620393 4839365 38.75 72.0 2
08:34:31 2024-01-25 719702 720654 171112 168503 278378 286280 306946 302394 185023 183832 230400 234636 272290 273945 4252774 4582404 6099248 5910562 1044910 1076107 236050 207625 229631 234424 269798 263917 250952 250442 172001 174287 650752 613600 1451022 1433511 348239 346737 490563 495959 602610 584511 599885 598217 613839 622222 574428 639076 1692483 1778953 1154496 936858 546786 536166 629452 630884 643095 647584 649083 650953 736600 736468 4736659 4840269 38.85 72.0 2
08:34:32 2024-01-25 727239 720649 171112 168008 278378 284956 306083 303137 184700 184124 229649 235197 271840 275664 4261874 4594081 6099881 5895971 1029094 1075344 235237 207267 230706 230821 272306 263697 250600 250442 171932 174530 670297 617545 1444458 1430467 348633 342819 487098 494352 601048 588702 598161 599686 614709 619419 573616 641720 1691633 1774441 1148135 946110 546006 531431 632130 630884 638523 649326 645754 648986 740741 738617 4680387 4847170 38.85 72.0 2
08:34:33 2024-01-25 717673 720140 171142 167968 277716 284530 304793 303351 184412 184124 229684 233943 272481 273491 4262100 4564296 6117899 5901486 1037336 1076107 233791 207590 229561 230498 271071 262269 250600 249330 171691 174252 657516 614911 1457525 1434527 346910 346737 487134 489577 601701 582056 593946 601392 612554 622042 579513 639604 1688028 1776101 1122489 942186 541352 533571 625760 623762 638290 641739 640998 652411 732819 730395 4697496 4849595 38.85 72.0 2
08:34:34 2024-01-25 730931 720649 171069 167435 278378 283617 306083 302854 183869 184089 228972 235959 271011 272655 4271219 4639035 6072607 5895778 1037632 1072191 235965 206334 228883 234353 269353 265182 249861 249295 171625 173975 652245 617545 1484801 1430467 348879 342843 487134 493304 599455 586889 593453 596112 610372 617751 572511 639456 1688338 1780720 1120412 946036 544339 534057 631163 627309 636617 648196 643777 647511 738794 733646 4671322 4853231 38.75 72.0 2
08:34:35 2024-01-25 728927 722426 171001 167603 278147 283582 304829 302359 183836 183599 228866 235490 270151 272655 4274265 4630226 6085588 5901486 1038409 1071396 235004 206300 228103 230821 268943 262234 250336 250939 171317 173784 656000 620194 1434499 1432324 348879 342843 484793 492150 597076 585449 594938 596295 612537 616307 567906 636396 1687610 1784002 1120412 939507 542124 531125 627406 627199 636617 645285 643927 645436 735630 729854 4688191 4860183 38.75 72.0 2
08:34:36 2024-01-25 718107 719647 171009 166560 278761 283109 304615 302074 184083 183180 228901 232605 271355 272655 4264913 4582598 6108574 5909908 1038812 1072155 232286 206909 228103 229425 270364 263210 249861 250586 171111 173663 646273 615183 1439661 1433511 345577 343334 486990 486485 597923 576915 592673 594924 607649 617440 574610 634033 1682042 1760617 1118335 940367 539429 531308 624779 621961 634743 643878 639143 648937 728393 730679 4697774 4864071 38.85 72.0 2
08:34:37 2024-01-25 728013 719595 169986 166642 277009 283440 302906 300912 183515 183018 228511 233322 269873 273909 4274265 4601777 6103254 5905695 1032034 1069649 234805 205555 228103 229461 268090 267365 249161 250780 170774 173352 652969 617545 1472474 1429383 348362 342325 486061 490652 596378 583754 593919 594609 610770 614040 567834 634519 1682042 1764342 1118335 940639 541352 529806 625724 625089 633914 644522 642553 643681 737995 735350 4697774 4863062 38.85 72.1 2
08:34:38 2024-01-25 719638 720467 170936 167961 278369 281821 304328 301159 183515 182936 228619 232605 271131 273113 4284235 4599575 6113544 5906309 1047873 1074509 233687 206231 227167 230140 268686 261729 249861 249708 170774 172800 650752 613063 1452896 1433511 346139 342843 483281 486787 599769 576987 594330 594888 607649 618656 567797 632732 1682042 1767244 1120412 932196 541077 532061 623858 624646 636575 640312 639975 647033 729788 730287 4772179 4881122 38.85 72.0 2
08:34:39 2024-01-25 726678 720503 169926 167090 277346 283414 303084 301263 183482 183111 228156 233322 270186 275368 4280364 4602965 6108574 5910838 1023248 1070601 233327 205910 227396 228005 269353 263210 248392 250586 170297 173231 656790 619163 1435643 1429383 345858 342519 485512 487616 593850 576987 589662 595030 610969 613280 571998 635456 1678464 1771122 1141775 946110 538280 527491 623895 618745 631227 640312 634620 642036 731782 727587 4627655 4862576 38.85 72.0 2
08:34:40 2024-01-25 722673 721924 169858 166364 276528 281980 304936 301334 183702 182427 228370 232467 269977 273923 4274265 4612827 6116021 5910838 1049256 1072276 232355 205876 227009 229425 269065 261729 249510 249183 170739 172251 650752 611675 1469938 1429383 344810 342602 482599 488891 595077 576662 592541 595451 604123 614974 568851 631111 1678464 1769638 1118335 931533 539813 530556 622975 623762 631137 640276 640272 645620 727528 728161 4764796 4870377 38.85 72.0 2
08:34:41 2024-01-25 724731 718542 169781 168436 275967 283400 303530 300806 183162 182716 228015 232501 269754 275441 4283617 4618839 6108574 5912557 1023211 1071294 232286 207054 227396 227230 269254 261729 246863 249883 170197 172975 649938 617545 1440897 1429383 344774 341843 486061 487616 592555 576879 586958 591037 608553 611483 567797 632613 1676010 1766954 1114182 944766 538280 525931 624779 618272 630076 640312 634097 640175 731228 728616 4646744 4854084 38.85 72.0 2
08:34:42 2024-01-25 721573 720140 169952 170443 277556 280928 302834 300208 184854 182646 227945 232467 269190 270558 4282981 4606121 6108574 5910838 1043330 1072094 232113 205555 225257 227970 269823 261437 248392 248973 170197 171943 649938 613426 1442628 1432495 342798 342843 481577 485548 595955 577941 592511 595873 604087 614974 567870 629070 1676371 1760691 1114182 930208 535230 528274 618039 617363 633017 636054 632751 641749 723907 726560 4714537 4859971 38.85 72.0 2
08:34:43 2024-01-25 728931 720385 169153 170721 275860 281645 302058 299580 186997 181988 227220 233439 269051 272858 4289328 4609336 6108574 5912670 1027047 1069944 232217 208769 226974 227617 268426 261693 246828 249112 169692 172063 652969 615183 1436440 1428369 342762 339436 484344 488928 591264 576955 586958 590910 604087 609657 565531 631976 1677325 1765615 1112105 940676 539046 525931 623858 619656 628445 641184 632677 638284 729053 725589 4646744 4856705 38.85 72.0 2
08:34:44 2024-01-25 720670 720140 169413 170408 276477 280039 302765 299300 186997 181700 226744 231660 268441 272306 4285552 4607181 6109835 5925382 1041030 1069844 231469 206472 228247 227230 268309 261729 246412 248095 171467 171532 652969 611238 1460144 1425334 343590 340811 482001 485922 591301 574642 588697 591328 602975 613280 564659 629107 1676010 1769515 1126642 931533 538280 527491 618512 619899 629407 634643 636534 640175 723664 730575 4771602 4869316 38.85 72.0 2
08:34:45 2024-01-25 726857 718003 168984 170100 275864 281357 300772 299510 186962 181988 226675 231499 268441 272306 4271150 4603922 6120385 5906529 1024594 1069907 231860 204598 225921 227071 269633 260307 246581 248727 169355 172063 646908 618868 1440742 1429383 342690 340260 482940 483454 592137 577941 583498 590438 604123 611483 570062 631833 1673991 1760617 1131173 940639 534163 522792 620336 615902 627041 638403 630703 636437 727510 721463 4614736 4854084 38.85 72.0 2
08:34:46 2024-01-25 719711 719590 168885 170135 275591 279613 302270 299600 186962 181413 226709 231144 268254 272727 4283617 4602301 6117268 5916182 1039816 1072987 231756 204529 225659 227090 267307 261585 246240 247995 171202 171397 652969 611821 1454534 1427356 341654 340152 482149 485202 585847 574642 586958 585910 602122 612381 563391 627176 1673991 1768496 1122489 931533 537515 527082 616695 619182 628481 632791 636497 639228 722641 727587 4774174 4872788 38.85 72.1 2
08:34:47 2024-01-25 728143 719086 168885 167028 274985 280928 299527 300988 186667 181700 226008 231144 268441 272306 4292969 4620481 6113544 5922016 1025286 1071331 231791 204529 225501 226422 269823 260368 246651 248237 170625 171670 645392 619310 1427941 1428255 342582 339436 481917 482699 585739 576665 586312 590656 604464 609693 568851 630935 1669244 1755565 1129053 940176 532056 522158 618512 614594 625715 636090 630103 638133 725471 719136 4624115 4853117 38.85 72.1 2
08:34:48 2024-01-25 718691 719631 167776 170373 273299 280039 301352 297248 186702 180805 226551 230755 269935 270702 4283617 4614259 6113544 5910838 1041376 1069807 233132 205857 227656 226317 265927 261037 246514 246709 169590 170988 646273 609196 1445406 1429383 341102 338722 478121 486052 592899 572911 587850 585694 599839 612158 564652 623445 1669244 1760617 1116258 929546 535230 525931 617347 617363 629443 632755 634134 639228 722641 721634 4774174 4863436 38.85 72.1 2
08:34:49 2024-01-25 724694 719331 168317 167028 274109 280946 299527 298394 186632 180874 225973 231109 267625 272884 4292969 4623776 6108574 5895665 1019505 1069185 230792 208591 229738 225199 268283 260123 245579 247712 170145 171260 653713 616872 1447598 1428255 343102 338543 482940 481944 587499 574642 583816 589332 600479 606026 565531 629070 1674239 1759334 1126933 940602 532056 522153 616659 613210 623849 632791 628377 632618 720895 718089 4637338 4863436 38.85 72.1 2
08:34:50 2024-01-25 718619 719595 168313 166562 274717 279896 300895 296798 186337 180805 225973 230400 267625 270177 4289910 4607217 6117899 5910838 1041845 1069944 230758 208444 224761 225861 267521 258373 246620 246054 170625 170851 644220 611374 1448122 1428255 341644 338579 478592 481531 590176 572765 586145 589334 600314 612861 565202 623482 1666767 1755176 1107951 929235 531648 522388 612952 614159 627557 631046 629923 638284 720562 720765 4752818 4869316 38.85 72.1 2
08:34:51 2024-01-25 725358 717489 172070 167033 273237 279188 301176 297248 186043 181389 230514 230366 266558 272920 4289910 4628710 6113544 5909908 1028286 1069185 231503 204596 229306 225791 265847 259607 245240 246606 171987 170548 648423 613426 1450323 1427083 342615 338338 477976 483993 587210 574496 583668 585284 601006 605140 558820 625325 1668023 1762175 1098631 936838 534850 520811 618186 616776 623849 634197 631898 632618 721233 720222 4690420 4863436 38.85 72.1 2
08:34:52 2024-01-25 716575 716479 168351 166098 273307 279896 301047 296798 182974 180554 230352 229501 267625 270368 4286854 4592505 6117624 5918534 1029613 1069185 230852 208263 229630 224851 267298 258408 245275 246054 171952 170430 658329 611675 1450782 1427356 339602 338401 481317 482172 590131 571603 582839 589629 597495 609404 567208 625211 1667311 1745188 1122692 931419 531270 523561 614690 610979 622087 631299 628576 636216 716321 718497 4715259 4866058 38.85 72.1 2
08:34:53 2024-01-25 719711 718578 168317 165715 274100 279699 301389 297405 182847 180520 230117 229694 266778 268931 4290076 4605360 6117899 5910838 1038849 1068427 234820 207935 224732 224780 266478 257542 245275 245262 169668 170007 641794 609781 1431388 1427356 340676 338175 476562 477737 586064 567707 584647 585874 598621 611129 565672 624258 1667074 1752191 1126933 926100 530514 522857 611455 611052 626507 629451 630103 636128 718310 720713 4756212 4872788 38.85 72.1 2
08:34:54 2024-01-25 725870 718542 171723 166562 272403 279896 299003 296763 182847 180485 230081 230896 265750 272306 4292969 4627983 6109193 5910838 1027047 1066913 230792 203656 225864 225093 264441 258408 243805 245640 169668 170007 656790 612950 1449829 1423315 340311 334591 476596 482699 585549 573794 582987 583327 602379 604267 559684 621133 1667609 1757136 1103798 933994 533165 521378 617310 614484 624733 634870 627130 632923 723664 719695 4693520 4869316 38.85 72.1 2
08:34:55 2024-01-25 718619 718397 167675 165832 273303 279502 299969 298023 182476 180200 230044 228990 266778 268482 4302321 4618690 6127817 5921141 1038849 1069185 234749 205205 224345 224745 265847 256785 244521 244885 169549 169973 652969 611675 1463442 1427356 340676 337121 475888 477701 586028 567937 584231 587127 595145 606132 558928 621221 1664744 1748934 1124812 926171 528933 522043 612038 610401 625620 627431 628740 635861 716920 717844 4755417 4878388 38.85 72.1 2
08:34:56 2024-01-25 725874 717962 171537 166446 271572 279896 300042 296825 182465 180075 225990 229307 270921 270739 4302321 4631276 6118505 5912557 1021198 1065365 231678 203880 225540 224364 264441 258373 243360 245262 169192 169855 646339 613426 1429690 1423315 340435 334556 478012 481264 583895 567937 579540 582106 595217 603719 559684 621646 1664744 1753933 1124812 936564 531267 519941 616472 612339 621699 631119 625202 630791 717730 715784 4650612 4872788 38.85 72.1 2
08:34:57 2024-01-25 719711 718581 169361 165653 272780 278841 298515 297113 182465 180310 225774 228956 265934 268069 4302321 4618467 6109467 5915972 1038909 1068427 230852 204166 223293 223706 265218 256714 243770 243792 169192 169435 649938 610877 1444568 1425334 339712 336613 474544 478238 586498 567030 582987 586712 595073 604327 558856 619861 1660362 1749891 1103798 922273 527506 519941 608966 607427 623849 626657 627314 634429 717988 717228 4754369 4874238 38.85 72.1 2
08:34:58 2024-01-25 723812 718627 171617 166094 271537 279896 298005 297351 182361 179916 225810 228922 265750 270630 4299401 4633978 6118827 5920190 1021926 1063783 230852 202954 225049 223499 263597 257577 242987 244885 169074 169704 645392 613426 1432432 1421299 340193 333516 476225 480513 583070 567865 577790 580305 595109 600766 556947 621662 1660024 1751449 1099644 934179 531270 518437 614727 611052 618467 631299 623313 629038 717369 712332 4658549 4867952 38.85 72.1 2
08:34:59 2024-01-25 719090 718360 167159 165893 272223 278074 298479 295467 182338 179632 225615 230896 267668 268896 4299255 4640798 6117899 5922016 1041413 1066913 230666 203880 224381 224398 263562 256749 243735 243722 169192 169132 644780 608627 1431388 1424324 339231 334591 474172 477810 587046 568773 583402 583854 591624 604267 557633 617080 1660024 1748934 1126933 920855 530137 521046 610788 612339 622966 627133 627314 631800 713499 717482 4792932 4886414 38.85 72.2 2
08:35:00 2024-01-25 727674 717604 171782 165392 272037 279627 297933 296717 181750 180063 224995 228605 270850 268931 4311383 4608514 6100781 5919273 1017024 1063820 230529 203559 224029 222294 264186 256354 242241 244508 168600 169704 659165 615259 1427837 1421299 339231 334521 476560 476848 580609 567635 576046 580305 595109 602086 561493 621366 1660024 1749891 1126933 936838 527131 516866 611220 603902 616650 627610 621285 630102 716357 710184 4633493 4872788 38.85 72.2 2
08:35:01 2024-01-25 718691 719647 168769 165784 272274 277966 300114 296098 182073 179495 225702 229606 267480 268752 4311673 4634065 6109579 5929542 1041413 1063857 230171 202954 223679 223706 262756 255960 242952 243008 168955 169248 652969 606201 1447598 1424324 338751 334053 473939 477737 585549 567165 582573 582019 590685 604267 555985 615695 1660024 1745989 1126933 923876 529007 519941 609889 610115 622584 625741 626832 630902 712994 716470 4792932 4882140 38.85 72.2 2
08:35:02 2024-01-25 723637 716443 171257 165527 271123 279250 297825 297351 181724 179994 225702 229606 267105 268752 4311383 4643412 6125386 5920190 1018355 1066913 230171 202954 224381 222260 263377 256714 242003 244132 168718 169166 652175 613426 1440239 1423315 338751 334287 475185 475544 577194 567968 574382 577167 596446 598972 558891 621221 1659752 1746424 1118451 936838 528256 513923 611220 603866 613145 627133 620844 627180 712219 710184 4640112 4882140 38.85 72.1 2
08:35:03 2024-01-25 718691 719635 171532 165570 271564 277400 298149 295933 181923 179314 225558 230215 267373 268645 4314612 4647515 6128400 5929627 1041111 1063030 229527 202954 223707 223223 261953 256354 242241 242769 168718 168747 644220 607760 1433836 1424324 337794 333749 474544 477737 583895 565563 579540 576933 592587 603292 553916 615222 1660024 1746424 1129053 925975 529760 519941 609422 609254 620327 625265 623583 627180 711446 712440 4784409 4877571 38.85 72.2 2
08:35:04 2024-01-25 725795 716398 171652 164962 271348 278057 297095 295720 181153 179357 224470 233189 266908 268069 4311038 4634065 6124420 5910838 1020341 1062775 230245 202919 222944 222260 264406 255103 241835 245848 168447 168728 650636 615788 1424611 1421299 338814 333830 474544 475719 580460 568371 576046 582742 594199 600241 559684 619898 1655498 1741048 1112091 930099 524111 513851 609422 604569 616650 626692 620844 630006 712219 707888 4670382 4872788 38.85 72.2 2
08:35:05 2024-01-25 716656 718583 171067 165566 269812 278289 297789 294438 181383 178467 225297 228965 266908 268033 4299126 4634859 6129757 5927508 1037207 1063747 229261 202884 222788 222294 263096 256213 240724 243313 168482 168630 652175 608724 1439219 1416140 337317 333551 473168 476250 580917 563893 576936 577959 592241 600802 553952 621225 1660024 1753933 1112364 922143 528734 513923 606418 603938 613037 622285 621542 623487 710405 710184 4724641 4882140 38.85 72.1 2
08:35:06 2024-01-25 724768 717532 171342 165164 271572 276321 297795 296242 180742 179314 224083 233295 266170 268069 4305531 4617559 6141631 5916459 1021889 1065253 230513 202389 222802 222260 262721 255174 242987 242193 168610 168646 643287 609931 1431364 1430467 338751 333469 474544 477068 583895 567165 573498 580269 592319 596311 556415 612504 1646054 1722561 1116331 931456 526010 518437 610788 606285 620327 625301 619963 629075 711446 707583 4714979 4882140 38.85 72.2 2
08:35:07 2024-01-25 724186 718035 171067 165005 269920 277364 297095 296063 180707 179224 223733 232792 266499 266425 4317946 4707609 6109193 5929362 1034096 1063420 228604 202778 222106 222500 262580 255033 243368 243347 167623 168932 653713 614911 1437889 1412132 337317 335718 471833 477068 577932 566712 577790 577005 591624 601648 554343 618929 1660024 1759371 1107850 922236 526010 513151 605559 603866 614246 622967 621710 627858 713499 711794 4727281 4877571 38.85 72.2 2
08:35:08 2024-01-25 719711 712413 171032 165005 270452 277169 296746 293542 181222 178467 224470 232863 264833 268896 4308727 4573571 6153557 5915972 1023467 1063420 229691 202002 222802 222157 262397 255068 241696 241683 168718 168377 649259 608332 1431128 1430467 337794 333360 475545 477068 583052 565563 572652 577091 591151 595439 554735 614358 1645083 1721470 1116331 930796 525264 518437 609458 604998 619935 623914 618131 627217 710944 710090 4717902 4878662 38.85 72.2 2
08:35:09 2024-01-25 719490 716479 171032 164737 269846 278253 295034 294510 181038 178501 224083 228325 266357 267210 4321025 4689151 6132182 5938894 1035491 1063857 228745 202247 222347 224258 262109 255748 242136 242834 168211 168262 646908 609931 1445872 1420163 336111 333830 471833 477068 577014 562788 577835 576325 586059 599886 549914 615811 1660024 1751449 1103798 922199 527506 513887 605559 603866 614681 622285 621250 621614 708024 708116 4732340 4886896 38.85 72.2 2
08:35:10 2024-01-25 722609 716443 170996 164741 269886 275931 297933 294510 180742 178535 223733 232828 264833 268254 4317946 4592738 6144788 5923497 1019742 1060702 229421 201577 222213 221541 261883 254320 243711 243698 167751 168427 648423 611675 1421049 1433447 337685 333144 473728 476628 582078 565526 574965 576933 589520 597882 553734 613638 1646417 1719646 1116331 931419 524038 516830 608424 604569 618431 623842 617144 627107 709293 707406 4721988 4879742 38.85 72.2 2
08:35:11 2024-01-25 723812 717197 167943 164443 269816 274754 297667 294367 180137 178467 222998 228965 264798 267210 4317946 4605395 6122602 5919273 1019016 1060665 229386 201577 221866 221541 261083 253540 241800 240711 167741 167831 645392 610956 1423269 1429383 337502 333036 472949 475426 581277 564944 573593 580423 590988 595109 553425 611661 1640239 1717210 1088741 932748 524567 513851 608571 603251 616614 622105 618328 625256 708756 703390 4715259 4889108 38.85 72.2 2
08:35:12 2024-01-25 723224 718542 167826 164434 269816 276249 293993 295933 180103 178501 222998 228166 265984 266318 4321025 4711030 6117283 5937728 1032034 1060724 227686 201929 221138 225626 261083 253505 240984 242193 167471 167797 654478 611637 1449771 1410943 333749 333830 469071 474338 576188 562352 575189 574332 589375 600314 553647 616795 1658000 1757173 1095491 920254 524446 513362 602956 605066 612427 619482 618131 621630 703205 708115 4731393 4889108 38.85 72.2 2
08:35:13 2024-01-25 724149 717455 167826 164438 269825 274719 296886 294175 180103 178152 222962 228965 264728 267174 4321025 4595872 6145875 5919273 1019016 1059915 228675 200910 221484 225590 261083 253505 240689 240273 167471 167233 652969 608193 1424498 1429383 335782 331812 473168 473231 577122 561891 572041 576885 589708 594965 555184 611736 1646342 1724044 1116331 930171 524194 513706 608140 602210 616614 622249 617152 626181 703133 703354 4725330 4889108 38.85 72.2 2
08:35:14 2024-01-25 725284 716443 167474 163947 269336 276020 295249 294438 179535 178873 222266 228325 265576 265502 4327191 4722363 6099248 5928639 1029094 1060724 227613 201296 220141 220859 260286 253505 242002 240711 166665 167911 652175 614911 1421813 1406946 333821 333830 468769 475382 576000 563423 574309 576325 590135 597220 549806 617606 1660362 1760586 1116401 923535 524194 512236 602847 603495 612390 622285 619889 623438 710368 709406 4731393 4888328 38.85 72.2 2
08:35:15 2024-01-25 716546 712084 167591 163917 268773 275562 295736 291688 180742 177311 223697 227618 264763 267210 4327291 4587735 6162155 5934824 1024705 1060702 227225 201401 221484 225168 261083 253470 240400 240676 167201 167614 652175 605807 1458446 1426344 333171 333360 471833 472890 578042 557957 571769 577959 585162 595403 553062 613714 1649787 1731894 1089260 926171 522702 514819 603737 599486 614644 618432 615951 625178 706281 703282 4736659 4892596 38.85 72.2 2
08:35:16 2024-01-25 727902 716443 167474 164296 270746 275597 295700 293095 180137 177905 222806 228965 264728 265910 4327191 4708561 6099881 5938206 1024117 1060724 229225 200280 220784 225697 259458 253540 241662 240711 167471 167267 641793 609931 1453190 1416140 333785 330808 471464 476123 574779 558996 571156 572893 586167 593736 550516 615195 1649596 1738033 1112091 929934 524483 513615 608103 602844 612427 624642 615951 620562 708359 703102 4661329 4891492 38.85 72.2 2
08:35:17 2024-01-25 720156 718142 167673 163695 269584 274754 295944 291956 179966 177175 222649 227583 264322 264723 4321025 4655133 6136035 5920190 1032547 1062775 227613 201401 219385 225326 260684 257844 241662 240676 167050 167084 652175 608193 1423885 1420163 333749 332855 466878 471448 578862 558887 574965 577959 584123 596275 549806 610144 1646252 1731850 1112091 916707 520845 512225 600332 601012 614681 621553 619474 625604 707356 706993 4782666 4898272 38.85 72.2 2
08:35:18 2024-01-25 723029 712341 166976 163913 269615 275648 294649 292578 179819 177345 222302 227583 264181 268033 4330377 4664536 6131907 5929542 1018290 1059972 227260 199966 221138 221745 259423 253505 240948 240676 166933 167233 649097 610956 1419891 1418149 335345 329809 469107 475046 574779 558924 570310 572048 586059 593006 549018 612390 1647422 1736802 1087184 927565 523667 511910 606287 601899 610275 621337 614108 617997 707710 706286 4676816 4888014 38.85 72.2 2
08:35:19 2024-01-25 718619 718613 167177 163706 270175 273879 295944 291724 179785 177578 222365 226879 264322 266132 4333260 4661168 6113854 5929266 1032547 1060724 227527 201225 219350 225168 260286 252716 242002 239939 166700 166705 652175 609136 1430052 1420163 333713 332855 466186 471115 578042 558851 573741 577142 585198 595403 549770 610142 1646417 1733114 1112091 916989 519735 510714 599746 601355 614246 618176 617144 621577 705854 703390 4791152 4907691 38.85 72.2 2
08:35:20 2024-01-25 723029 717604 166831 163740 269308 275455 294207 294441 179501 177311 222266 227425 263918 268384 4327457 4662351 6126963 5929542 1018703 1059972 227225 199931 220829 222100 259458 253293 240948 240474 166665 166705 647559 610802 1445322 1418149 333749 329773 469107 473231 574336 558694 568622 571204 586059 592023 549348 613313 1648593 1733114 1109970 928885 522889 510825 604919 601437 609377 621373 612568 621184 703169 703246 4684366 4896909 38.85 72.2 2
08:35:21 2024-01-25 718619 719638 167228 163710 270675 274157 294820 291956 179807 177243 222628 226740 263918 265502 4330377 4664482 6143510 5938004 1034754 1060724 227225 200280 219043 225204 259854 252716 241492 241479 166665 168667 643877 606201 1423096 1420163 333676 331578 465921 471484 577633 558422 573741 576325 582338 594950 550516 607709 1641480 1731887 1112091 915687 519735 513362 599321 600127 612650 616803 616269 622957 704357 703318 4790386 4897352 38.85 72.3 2
08:35:22 2024-01-25 721758 712341 166651 163667 268975 275313 293997 291991 180041 177277 222124 226775 263777 267032 4336557 4667116 6127001 5938016 1016766 1060724 227260 199931 220829 221647 259062 257953 240273 240273 166362 166705 649097 610727 1425080 1418149 333441 329809 469071 472927 572643 558029 567781 567955 585162 589998 548498 611774 1645919 1733114 1107850 928885 522112 510825 604665 599667 607586 618611 612455 617923 705355 700666 4661442 4891492 38.85 72.3 2
08:35:23 2024-01-25 717673 712377 167006 163093 269980 273078 293957 291680 179579 177175 222017 226740 263461 264988 4342556 4669133 6141500 5938894 1035491 1063593 227120 200105 219221 222100 259458 252716 240948 240970 166513 166307 653713 606462 1426565 1420163 333171 330808 466746 471448 577224 559209 573334 575917 582000 595177 548922 606508 1646252 1730661 1087184 915687 519735 512273 598602 600127 612943 616767 616233 621630 703859 703282 4792932 4900844 38.85 72.2 2
08:35:24 2024-01-25 721753 712079 166471 163581 268623 274790 292312 290731 178970 177032 221573 226600 263268 266960 4342659 4668926 6136550 5929627 1013277 1060452 226557 199653 220035 220401 261025 252716 240224 240273 166130 166638 650696 611675 1419682 1416748 332702 329845 469035 468688 571395 557993 568374 567919 585198 591223 550516 611520 1645083 1728140 1105730 928885 519735 508555 600949 595122 604059 616334 610679 617485 705098 701452 4652345 4882140 38.85 72.2 2
08:35:25 2024-01-25 715568 716438 166703 163079 269406 273632 294385 290149 179004 178200 221573 226178 263111 266092 4329903 4663133 6143510 5942241 1035379 1059915 226171 200036 219586 221958 259925 252716 240610 240632 166338 170095 645392 606031 1421553 1418149 332162 329845 465428 473916 576407 558023 572041 572929 583890 594687 546489 605080 1639111 1732706 1107850 915687 520845 512273 599862 599667 612076 616632 615323 620269 701302 703282 4802404 4900844 38.85 72.2 2
08:35:26 2024-01-25 722024 712305 166436 163059 269001 274562 292971 291688 178936 176753 221537 226370 263111 265280 4339729 4676780 6148456 5948006 1014649 1061870 226329 199931 220105 220683 260291 253964 239113 240019 165944 166341 656040 612550 1419671 1416140 332437 329773 469035 468724 568108 559209 565230 567883 584303 588271 549737 610615 1643916 1733114 1103609 929239 519735 509347 602104 597951 604059 615036 610679 616099 705355 698063 4662224 4891492 38.85 72.2 2
08:35:27 2024-01-25 716464 716479 166703 163093 269411 273008 295472 289919 178970 176231 221573 226178 263146 265502 4339827 4658155 6151050 5945584 1036466 1060650 226032 199931 219091 221887 259925 252716 240610 240970 166130 168184 646908 606592 1439461 1419156 333369 329524 466710 471484 576407 557628 572077 572929 583478 593736 547529 604217 1641584 1728140 1087184 913016 521215 512273 599746 599667 612076 614965 615998 619792 700275 703282 4810125 4906698 38.85 72.3 2
08:35:28 2024-01-25 714429 712377 165601 163233 267606 273078 292927 289894 178970 180486 221382 225514 263111 264688 4339962 4671660 6145875 5938894 1031959 1062019 225928 199862 219139 220352 258725 252644 239998 240526 165920 167515 643877 603993 1427276 1416140 331122 329311 466746 471896 573712 555980 568183 566976 580663 591459 540901 604681 1641584 1728140 1107850 916989 520474 510825 600553 599723 609377 614974 612568 615828 694156 701160 4802310 4902927 38.85 72.2 2
08:35:29 2024-01-25 722572 712305 166431 162283 268434 273078 290679 290767 178372 176197 220193 225516 262743 263948 4345982 4673755 6137129 5938894 1010957 1057533 225472 199709 219916 220057 260148 252463 239113 240970 165423 167749 646020 609631 1435442 1416967 333369 329133 467572 468688 568036 557234 565916 568792 581631 586239 546489 609122 1641805 1729999 1109440 927565 519735 507444 601025 596258 605133 613170 608405 613376 702367 698341 4668288 4900844 38.85 72.2 2
08:35:30 2024-01-25 717596 716466 165937 162534 268659 271984 293133 289466 179010 180577 220846 225828 262708 263948 4345982 4670434 6146442 5943130 1031463 1059972 225472 199618 217800 220339 260108 252252 240273 240383 165353 167714 649097 607537 1421553 1420163 332424 329666 465464 469894 572902 556410 568183 571241 583065 592897 548351 604145 1636474 1723946 1107850 915246 516790 509311 596391 596258 608910 613271 613326 617997 700239 698590 4783553 4910196 38.85 72.3 2
08:35:31 2024-01-25 723812 715771 165751 162832 267834 273078 292525 290325 178406 180612 220846 225828 262089 265572 4336703 4681784 6146442 5938894 1020432 1059220 226522 198336 219104 220683 258832 252716 239361 240632 165597 169823 639520 610156 1438927 1418982 334318 327608 467371 468616 571299 559569 567714 568718 582915 586023 540901 606411 1639445 1728839 1103609 921964 519735 507838 601062 594888 606372 617706 611585 613376 704357 699822 4715249 4893864 38.85 72.3 2
08:35:32 2024-01-25 717406 715426 166431 162278 269037 272175 291902 288939 178372 176613 220229 225479 263111 262850 4336870 4663801 6164526 5938004 1021793 1060702 224394 199027 218667 219276 260108 251897 239193 240295 165296 169669 647559 603581 1447852 1419156 331482 329524 468033 467387 572110 552985 566102 567811 580346 589855 548315 604464 1632032 1718998 1103609 919870 517419 507802 595328 594572 604059 612048 610414 616136 694083 697848 4746038 4896222 38.85 72.2 2
08:35:33 2024-01-25 724736 716407 165867 162794 267860 272817 291671 289849 177811 180612 220158 226213 262272 263473 4345982 4737911 6109025 5938894 1024668 1057719 224741 199305 217345 220022 258832 252288 239193 240295 164767 169976 647559 613501 1416980 1404953 329693 328849 464077 467956 569607 556191 569333 569892 585131 591877 545231 609272 1648762 1746686 1083030 914060 517892 504765 594449 597380 605087 613271 612181 613376 701302 701124 4752818 4900844 38.85 72.3 2
08:35:34 2024-01-25 719702 712273 166134 162278 267834 272210 293453 288093 178249 180506 220647 225322 261506 265094 4333243 4608194 6162193 5938894 1015356 1057719 225822 198370 218327 219276 258832 251897 239564 238774 165562 166814 649938 603993 1442321 1427356 330889 326762 466746 466532 573084 554803 564495 568535 581325 586059 547529 600777 1631321 1708515 1105730 923535 516679 509922 595127 595486 607586 613271 608544 617133 694156 694304 4742422 4900844 38.85 72.2 2
08:35:35 2024-01-25 720462 712309 165756 162283 267007 272210 290679 290542 177497 176631 219473 225096 262272 262265 4349081 4734459 6137129 5961173 1029094 1057719 224394 198993 217987 219618 258511 251684 237883 240801 164569 169669 648228 609383 1444800 1405949 331013 329902 464077 467225 567266 549982 565230 566381 582242 590034 544033 607716 1641257 1746111 1107850 913967 516753 504657 595474 595726 604013 611295 610679 612357 694192 699822 4756212 4905001 38.85 72.3 2
08:35:36 2024-01-25 722572 712300 165597 162528 267798 271085 291942 289004 177811 176130 219780 225678 261506 263912 4346028 4659122 6142068 5938894 1015393 1056970 225856 198820 217345 219276 258832 251081 239600 239551 164882 169516 650636 609706 1413935 1423315 331122 325813 465428 468564 571431 556447 565298 567919 580201 586239 544033 602689 1631206 1705327 1099369 924631 517789 508806 599358 595991 608067 616705 608170 616863 699032 694340 4746813 4910196 38.85 72.3 2
08:35:37 2024-01-25 717596 712377 165636 162397 266789 273114 290679 288768 178480 180183 220193 224055 261906 263069 4346028 4703379 6155754 5948246 1029504 1059220 224898 198681 217345 219311 257277 252288 238155 239180 165031 166581 649097 601793 1441599 1416140 331482 327291 463823 468688 568072 553130 564358 567183 577154 587410 539995 599295 1635276 1728140 1089260 915687 518260 509845 596281 597840 606598 610865 610569 614065 696127 700738 4816043 4919548 38.85 72.3 2
08:35:38 2024-01-25 725874 715201 165712 161692 267829 272210 290079 289743 177811 180289 219473 225096 261471 263842 4346028 4687568 6146998 5948246 1010313 1057719 224932 198370 218269 218630 259560 251117 238085 240126 164503 169788 647642 611600 1417852 1412132 331482 326833 466086 466907 567667 555624 562894 568792 583065 586059 545681 605511 1632032 1723946 1114235 925975 514924 503309 596391 591073 602578 613091 607232 615778 700624 694124 4682856 4910089 38.85 72.3 2
08:35:39 2024-01-25 715531 715462 165225 162672 266692 273765 291902 288045 178249 177440 220158 224819 262027 263877 4336516 4685635 6155754 5953353 1035491 1057669 224741 198681 217123 220031 258106 251117 238858 238810 165031 166697 650636 605366 1450374 1416140 331247 326798 462768 467261 570992 553166 566103 567811 577181 589169 540865 599258 1637045 1723946 1103609 910059 516790 507838 594943 596258 604096 612372 611585 614319 697040 700098 4822929 4923010 38.85 72.3 2
08:35:40 2024-01-25 722784 715572 165196 162098 266531 272626 290546 288496 178134 175240 219934 224089 261506 263912 4355354 4693029 6144563 5953353 1016325 1055845 224707 197716 217835 219078 258071 252288 238049 239586 164503 166814 644482 609219 1419348 1412132 331247 325515 465428 467956 567667 554803 562894 565544 580736 582553 540527 601621 1637006 1723946 1099369 922766 517892 504801 598011 594993 603374 613271 605284 611779 694228 694340 4705772 4919495 38.85 72.2 2
08:35:41 2024-01-25 719260 717604 165728 161629 267655 271239 291458 288496 177811 180219 219651 224089 261227 263541 4364672 4701964 6160679 5953353 1031079 1057719 224394 198647 215928 219123 258469 250129 238120 238845 164537 166814 657603 604366 1416920 1416140 331247 327750 462768 466577 568072 553130 564431 570333 577154 588271 540937 599258 1630838 1721506 1125064 912010 513757 504909 592569 594303 605513 609720 610246 614319 694120 698106 4792932 4918682 38.85 72.2 2
08:35:42 2024-01-25 721647 717063 165192 162142 266007 272711 290679 288768 178079 177577 219793 223951 261471 263948 4367665 4692300 6153257 5957598 1016175 1059972 224394 197544 217952 218595 257056 251117 237883 239419 164503 166814 654478 608006 1423928 1412132 331247 324797 465428 467261 567266 554803 562894 565581 577226 584590 539199 602584 1630875 1723946 1122898 922199 517789 504054 598084 594572 602298 613271 606737 611488 694192 694304 4718617 4905272 38.85 72.3 2
08:35:43 2024-01-25 717668 712341 165623 162059 267548 272993 290679 288426 177990 177204 219674 224807 261366 263914 4367785 4688966 6165066 5962698 1023248 1059220 223011 198647 217275 217916 258832 250305 238085 238845 164558 166581 646020 605301 1425141 1415136 329143 328970 464077 464128 566367 548255 562857 567987 576919 586140 544069 599258 1629645 1720775 1099369 916337 512232 504801 592988 589334 604814 607865 604819 612472 693214 694268 4774174 4916043 38.85 72.3 2
08:35:44 2024-01-25 727426 712377 164836 161761 266193 271155 290546 290572 178134 177452 219911 225340 260569 264770 4373978 4760761 6132862 5957598 1026091 1059754 223736 197785 215963 218935 257241 250566 237918 238810 164239 166814 656040 612550 1421186 1402693 330544 326798 460129 467900 566864 555143 563598 565581 581831 586023 539235 603362 1639220 1740684 1101241 915687 515326 504090 590951 593732 600359 611510 608911 613204 698228 698341 4765611 4914872 38.85 72.3 2
08:35:45 2024-01-25 715568 712269 165110 161619 266652 271310 290538 288124 177811 179609 219947 223848 263432 266273 4351808 4628121 6188726 5942827 1019505 1059220 223770 197716 217275 217811 257312 250341 237314 238142 164503 166081 646020 602345 1425993 1425334 330310 324797 464296 466577 568000 549838 561189 566782 574541 585149 540901 597487 1622656 1705611 1118451 920254 513757 504909 596391 590166 605513 608756 602536 613229 693214 691684 4755417 4917204 38.85 72.3 2
08:35:46 2024-01-25 721249 715634 164802 161692 266157 271310 289647 288969 177184 180345 218720 223675 260638 263650 4377014 4758931 6143510 5966100 1030563 1057719 223495 197543 216565 217881 257241 250269 236381 239409 163941 166313 646665 609061 1450738 1406946 329143 325778 460129 466577 565263 548605 562857 562140 576197 585915 539959 603117 1640383 1733114 1101489 912617 515253 504200 589211 591909 600286 606088 606626 609524 694945 694268 4769016 4928900 38.85 72.2 2
08:35:47 2024-01-25 713435 712341 164244 161761 264494 270896 290679 288345 177811 176373 219438 223329 261254 264729 4358208 4688379 6174299 5972893 1031463 1060236 223564 198197 216798 217846 256380 250869 236947 237502 164489 166278 647559 603993 1421549 1414134 330200 328041 462768 467900 568069 548992 562784 562573 573845 583748 538981 597817 1632364 1723946 1103609 912909 516057 504801 590497 593695 603801 606088 607039 610868 692199 694340 4825449 4928900 38.85 72.2 2
08:35:48 2024-01-25 722673 712269 164841 161143 266153 270896 289572 288093 177218 180148 218720 223675 260638 264916 4361318 4688304 6157760 5969314 1010390 1058800 223632 197612 216496 217065 257857 249915 236406 238774 163417 166697 648228 610956 1417364 1414134 329390 325217 464077 464164 565695 549910 558626 564673 577154 582517 543930 603706 1632438 1718998 1095393 922199 511917 502775 590951 585874 599848 609684 601648 609997 694156 689149 4674520 4919548 38.85 72.2 2
08:35:49 2024-01-25 714988 712341 164473 161692 265306 269694 290458 288530 177252 176708 219249 223329 260673 264952 4367785 4704153 6162193 5957322 1033680 1060508 225499 197578 215824 218760 257100 249353 237540 237694 164295 166243 649097 605724 1425692 1416140 330076 325252 461475 466907 568874 549802 564495 567183 577628 585951 540582 596897 1632364 1719646 1097249 909523 513011 504018 585825 592950 603801 607865 607543 613229 693251 694304 4818562 4925388 38.85 72.3 2
08:35:50 2024-01-25 721698 712291 164538 161576 264494 271345 289356 287801 177218 179896 218567 223675 260638 263877 4370705 4708548 6162155 5966100 1011832 1055892 223667 197063 217777 217637 256459 250795 236076 237930 163717 166278 644482 609210 1431832 1414955 330076 324564 463750 466577 563993 551927 561606 558942 576161 579073 540582 602749 1630377 1721433 1099369 920855 515289 503844 594412 589298 599848 609184 603182 608184 695215 690154 4715249 4925113 38.85 72.3 2
08:35:51 2024-01-25 717127 712115 164767 161003 266157 270883 289735 288751 177218 176497 218720 223779 260422 263242 4374018 4709910 6171033 5966100 1025815 1057719 222788 197750 215893 217170 257241 249285 237033 237422 164191 166173 646020 606592 1415823 1415961 329340 327859 459841 463896 567192 550048 562821 566381 575932 585286 540793 598629 1630074 1713375 1097249 911472 510462 501823 585753 585874 603104 604282 604354 612653 692724 691684 4798885 4935935 38.85 72.3 2
08:35:52 2024-01-25 726073 712377 163788 161468 264529 270483 288952 293467 176695 179665 218379 223295 259413 263438 4373865 4708548 6162193 5966950 1018363 1054652 224394 197063 215928 217846 255663 250142 236181 237668 163451 165850 654867 608332 1435432 1415465 328277 324816 462660 467165 563812 550888 558875 562807 575314 580652 538219 599184 1632386 1721433 1095128 920909 514887 503267 594943 589261 598813 609220 603182 606942 694723 689669 4708472 4928900 38.85 72.3 2
08:35:53 2024-01-25 717673 712336 164652 160693 266118 270883 289866 288535 177218 179790 218720 223329 259878 261761 4374018 4707497 6169457 5966950 1024705 1057719 222633 197716 218090 216983 257638 249110 236616 237301 163486 165850 646213 605264 1419899 1416140 328496 328505 461512 465292 568069 549622 561838 565398 577219 586203 543655 597376 1624957 1714778 1118567 911172 511917 501751 586113 585658 602298 607264 606765 611922 692199 690226 4799778 4924277 38.85 72.3 2
08:35:54 2024-01-25 725600 716438 164248 161439 264529 270896 288917 288530 177184 176708 218720 223295 259628 262999 4386489 4739309 6118282 5966950 1022656 1055913 223736 197372 219775 217846 255663 249460 236773 237301 163417 165850 644482 612682 1412480 1412721 330544 324492 460093 466577 563739 553568 562220 562807 577628 581877 537620 597376 1635972 1725233 1095128 918293 513794 503131 594399 593594 599663 609612 602536 606942 695980 693073 4750205 4934818 38.85 72.3 2
08:35:55 2024-01-25 711310 712269 164657 160659 265077 270666 288755 288530 176695 179790 218567 222298 260638 263464 4377137 4656495 6220478 5966950 1016840 1056970 223667 196892 216299 216832 256451 248689 236181 236403 164204 165618 644482 602270 1420126 1423315 329376 324816 462768 464201 567266 549659 557368 562807 574113 582133 540708 596618 1625430 1696871 1095128 920872 512646 505990 594357 585838 603374 604150 602029 610034 691148 690738 4763801 4928900 38.85 72.3 2
08:35:56 2024-01-25 719711 712120 164248 160667 264490 275652 293863 293539 176661 176214 218040 222607 260638 263092 4380345 4754012 6173851 5975465 1028361 1057459 222256 197063 220359 216832 255628 249074 234692 237100 163382 165734 649097 606031 1436315 1406946 327750 324816 459661 464529 559131 547330 559528 558011 574368 583696 537422 600688 1637006 1734357 1097249 911610 514475 503094 589942 590522 598887 604258 604041 605114 689127 691008 4794672 4934781 38.85 72.3 2
08:35:57 2024-01-25 726048 712233 164512 160633 265900 270501 288680 293188 176627 179826 218005 223364 259447 264023 4374004 4700622 6164251 5957598 1008125 1056184 222633 196892 220431 216705 257061 247957 235816 237301 162860 165850 648228 612272 1421353 1410943 328678 324816 460021 459782 562330 549415 556150 563441 575481 581949 540527 599627 1629976 1715812 1084527 920529 510388 501209 592243 586602 598038 609395 599138 608556 696090 685363 4699144 4928900 38.85 72.3 2
08:35:58 2024-01-25 712389 712341 163861 161556 263614 270883 289391 287193 177184 176091 218591 222573 259809 263650 4383363 4717734 6174378 5966950 1030563 1057719 222788 196892 219595 216983 255414 248341 236581 236560 163382 165618 646020 604069 1430151 1414134 328459 324816 457258 464123 566463 548881 561986 566112 574774 585414 538981 593581 1622656 1714508 1095128 907430 511189 504484 590108 590430 602261 607676 606737 610434 689955 696771 4827955 4938351 38.85 72.3 2
08:35:59 2024-01-25 721605 715572 163439 161177 263649 269694 290286 288813 177226 176461 218040 222607 259447 263034 4386213 4721682 6175478 5966950 1016175 1054430 223477 196107 220359 216530 254026 248761 235054 236568 163234 165040 642943 607461 1413410 1410943 329143 324359 460021 465259 562930 549028 556974 558833 572784 577450 537874 599386 1628916 1719646 1095128 917640 512232 501709 590497 589261 599848 610688 604121 605686 695069 691189 4742384 4935935 38.85 72.3 2
08:36:00 2024-01-25 717596 712305 164546 160411 265688 270883 288518 287922 176627 176214 218040 223054 260318 261617 4383363 4712619 6179890 5966674 1021793 1057719 223603 197063 220395 215825 256415 247922 235652 236368 163269 165618 654478 602723 1427638 1414134 326753 324500 459985 459746 563993 546521 556150 562212 573152 580810 540965 596052 1627774 1712315 1093008 912775 509737 501709 587311 585138 598521 604258 601470 609127 688884 689022 4782666 4938306 38.85 72.3 2
08:36:01 2024-01-25 725874 717337 163585 161035 263649 270883 288443 292787 177015 176214 218005 223640 259447 263278 4386498 4776097 6144788 5976302 1022656 1054689 222788 197063 219595 216496 255346 248305 235124 236368 163121 165618 644482 611675 1407091 1401723 328678 324816 457258 464529 562330 548219 561153 558906 575350 582553 536175 599355 1632364 1730625 1092579 912980 511879 500257 586149 585910 595010 605627 602573 606640 695215 690190 4779022 4940374 38.85 72.3 2
08:36:02 2024-01-25 716301 715572 164110 161045 264353 270847 290349 286199 176695 175477 218040 221921 259385 264624 4374004 4641217 6202314 5966950 1010994 1057719 222977 196230 219893 215975 254843 247748 235781 235076 163269 164858 645392 603562 1412628 1421299 328214 324359 460057 462456 565663 547330 555721 558906 571137 575779 538219 593882 1620806 1696443 1095128 917640 510462 501751 592260 587091 602298 604258 599654 606942 685214 685399 4771602 4933576 38.85 72.2 2
08:36:03 2024-01-25 719564 717604 164110 160583 264124 270883 288883 288698 176358 176391 217900 222230 259809 261725 4386682 4758817 6178775 5980564 1026166 1056221 221947 196448 219631 216160 254843 249110 234330 235838 163121 165088 634784 603020 1453673 1410943 326717 324816 458296 464529 559095 546521 557405 559624 572307 580652 531887 595099 1632364 1722726 1105730 909020 513011 501709 588056 589737 596345 604258 599396 603367 684876 689276 4818375 4938252 38.85 72.3 2
08:36:04 2024-01-25 722572 715504 164788 159986 265059 270285 289009 288494 176249 176461 217258 222504 261137 263505 4389579 4727646 6178775 5976302 1006081 1054346 222290 196107 220056 215190 255449 247539 234330 236533 162826 165618 656851 608836 1410898 1410943 327982 324816 460821 459710 559023 548881 554080 558942 573223 579202 539817 595685 1627866 1713528 1088767 919600 509014 499514 586113 585430 593983 604282 597882 605188 693251 685327 4705857 4934734 38.85 72.3 2
08:36:05 2024-01-25 721246 712269 163605 160151 262878 275494 288512 287719 176073 176039 217830 222401 259601 263359 4395912 4731431 6179890 5985654 1011832 1056184 222290 195801 217718 215686 254061 247993 234330 236203 162860 165238 649204 608268 1427452 1409942 327482 323674 460021 463473 558200 547330 556038 558832 574368 576973 535005 598194 1626623 1714778 1099634 919326 511552 500257 585861 587091 595611 605202 597882 602825 690173 685399 4734033 4947717 38.85 72.3 2
08:36:06 2024-01-25 716390 714372 163792 159675 264494 269931 294351 287077 176383 175744 217362 221921 259052 260924 4389355 4722059 6193075 5968618 1024705 1057459 223238 196448 215909 215190 254843 246396 234880 235698 162860 165238 642943 605599 1448415 1412132 324915 324816 457604 459674 562366 545327 556187 558978 573152 579073 538255 595685 1623061 1710599 1090888 908874 507570 501001 585488 583776 595046 600757 601470 606453 684141 685399 4802310 4940557 38.85 72.3 2
08:36:07 2024-01-25 723812 712269 163422 160407 262834 270501 288716 287077 176350 175722 217327 221921 258228 263650 4386498 4742422 6175055 5982298 1019083 1054282 223011 195801 216545 216718 253604 247122 234295 235111 162374 165123 642943 608332 1430417 1409942 327251 322920 459337 463800 559023 548493 554043 558041 573152 577226 536729 593581 1623236 1714778 1114235 917640 511189 499904 586077 587091 592724 603858 599419 604522 685250 685327 4743425 4926130 38.85 72.3 2
08:36:08 2024-01-25 711383 712264 164010 159637 263685 269362 292695 286472 176073 175722 219135 221307 259447 261617 4389579 4693375 6215223 5982298 1019016 1056786 222925 195733 216734 214937 254630 246431 234330 235559 163028 165203 651353 601272 1434940 1416140 324591 324816 458691 459314 559095 541004 555249 561139 568140 577450 538219 595685 1623144 1704403 1088767 912775 507570 500257 585645 585016 596345 600721 594943 605478 684135 685446 4783553 4933337 38.85 72.3 2
08:36:09 2024-01-25 723738 712377 163195 160151 262843 269931 288716 287315 175520 176214 220940 222298 258263 261653 4399066 4791297 6162343 5997692 1022581 1054542 221503 196209 215649 215686 254197 247016 234295 235768 161821 165388 651353 610084 1416811 1399736 324879 324816 457281 462653 559706 547330 556187 559624 573962 580688 531959 596626 1626292 1727614 1099076 909020 508866 495859 585526 586260 592979 603832 602325 605776 690173 689276 4783553 4933262 38.85 72.3 2
08:36:10 2024-01-25 717091 712048 163191 160248 262839 270121 288041 285361 176316 175477 217327 222148 258194 263836 4386498 4664386 6216751 5976302 1013994 1059001 224640 195190 216061 215018 253886 247016 234553 234540 163038 164237 652915 602270 1420891 1421299 326717 323615 460205 459602 559131 544137 555249 560307 568032 577302 536627 592377 1622214 1697268 1107850 913053 508652 501709 588143 583740 594816 602522 596116 604187 686073 683291 4783553 4942849 38.85 72.3 2
08:36:11 2024-01-25 722636 712305 163161 159671 262878 269362 288106 287319 175520 176091 216015 221272 259052 260845 4401981 4772507 6175478 5981389 1026166 1053123 220923 196106 215881 214915 253781 250218 233470 235499 162610 164685 642943 603993 1431223 1405709 324699 324359 455903 459746 558914 545748 555292 556465 568140 578546 531887 596385 1626476 1721506 1097249 906440 510462 499989 585112 585522 594238 599841 598804 599299 685588 685363 4812615 4942849 38.85 72.3 2
08:36:12 2024-01-25 722577 712237 163723 159502 264080 269136 288512 286991 175796 175722 216015 222264 260546 261689 4401981 4734364 6188094 5968618 1007515 1054652 221605 194439 215909 214421 254026 247256 234087 236253 162585 164914 655264 609281 1424250 1409710 324663 323423 460747 459242 559310 546484 553638 558832 572825 577510 536518 594001 1623232 1712842 1084527 919600 507570 495823 587224 582770 590905 603371 594248 603085 685214 682667 4712582 4941775 38.85 72.3 2
08:36:13 2024-01-25 712857 712043 163388 159641 262371 269065 289009 285535 176316 175407 217292 221204 258194 261653 4402054 4739807 6198376 5984831 1026166 1054207 220923 194439 215909 215156 252472 246360 234599 234282 162340 164019 640846 602711 1447311 1414955 324627 323231 456275 459566 562890 543847 559733 559624 568032 577663 531368 593999 1626587 1709240 1090888 903760 509988 500818 585526 586260 597191 600721 599322 603294 686073 685363 4853666 4947604 38.85 72.2 2
08:36:14 2024-01-25 720670 713549 163126 159637 261970 270121 287786 286199 175520 175127 216316 221170 258194 261617 4402114 4740307 6183177 5984831 1016175 1054282 222290 199547 216036 214421 252402 247087 233377 234679 162158 164490 647642 605800 1445143 1409710 324519 321584 459842 459602 559310 545531 553490 556209 567996 577891 531707 594783 1620884 1710452 1086647 915001 510100 495859 589148 585430 591632 604258 596043 601336 685106 684218 4750205 4945398 38.85 72.3 2
08:36:15 2024-01-25 711310 715160 163270 159354 262839 268876 288512 285526 175762 175148 216467 221238 258228 261176 4395895 4693375 6239129 5976302 1015393 1054652 220889 199231 215453 214238 253390 246290 233574 234317 162012 164261 641404 600552 1434849 1416140 323678 322920 459754 460651 561258 543926 553453 559587 570264 577226 534823 592816 1621672 1698848 1114235 912123 506851 498447 584656 581874 595501 598927 593827 603423 684062 682222 4783553 4947604 38.85 72.3 2
08:36:16 2024-01-25 720198 715080 162635 159460 262371 269290 288106 286638 175211 175968 220916 221238 258194 260773 4405368 4808407 6170869 5989923 1022656 1051560 225586 196107 214741 214660 253001 246325 233574 235041 161271 164823 649790 609654 1413960 1397752 324206 323902 455953 458955 556547 540932 556644 557354 571137 580387 531477 596385 1630037 1729435 1112070 904702 507570 495715 583872 583740 592196 602004 599345 603196 685070 685255 4790386 4956956 38.85 72.3 2
08:36:17 2024-01-25 718617 713554 162847 159574 262363 268238 293863 284889 175917 175530 217914 221204 257408 261725 4405193 4723203 6192502 5993563 1006081 1051172 220855 199511 215079 214421 253779 245188 233574 234843 161753 164525 646665 609931 1413481 1408943 324771 322622 457281 458732 559310 545676 555249 559404 572711 576973 538256 594927 1621930 1706091 1094744 914210 506211 495715 587187 583995 595501 603371 595621 603330 690877 683183 4755417 4954665 38.85 72.3 2
08:36:18 2024-01-25 711077 715066 162345 160156 261170 269931 288106 284906 176039 174569 216652 220490 258228 261617 4401981 4729390 6188726 5985654 1028361 1052707 225586 199547 215453 215087 251665 246118 233539 233561 162271 163770 646213 601840 1437266 1408943 324663 322920 456311 459710 559023 540896 554863 556428 566398 577226 532180 591272 1623061 1710906 1097249 906820 509737 499722 585290 585248 595671 599626 599138 604099 684098 685327 4863371 4983829 38.85 72.3 2
08:36:19 2024-01-25 722729 715075 162640 159460 262550 269705 286911 285526 175365 175127 220988 220864 257801 261581 4411479 4729849 6188726 5994196 1011795 1054282 221537 196103 215909 213757 252051 246360 232139 234282 161753 164568 648228 605264 1425563 1406946 324434 321644 456544 458955 556547 540968 551959 554749 570484 573249 530211 593938 1619731 1708029 1086647 917897 508866 498207 585344 581210 592122 600542 593956 599373 688958 683547 4715249 4947488 38.85 72.3 2
08:36:20 2024-01-25 713362 712043 162640 159604 261961 268319 288106 284317 175520 174604 215980 220830 257980 261432 4414545 4747248 6197413 5989923 1017297 1054652 221678 199582 214590 214089 253213 245567 233574 233561 161753 163770 651353 604069 1421132 1410943 324242 323902 455309 458732 558164 540896 555249 559624 568032 575974 531923 590411 1618541 1705611 1086647 904091 504553 495859 582960 582862 593307 600268 599875 602756 685730 687159 4834207 4947305 38.85 72.3 2
08:36:21 2024-01-25 722511 713325 162890 159612 261135 269065 287225 285089 175352 174987 220868 221170 258836 261761 4414545 4802460 6162343 5994196 1019742 1051504 225550 199407 214851 214421 251630 245567 232174 233596 161753 163770 649790 607461 1422064 1406946 324807 320635 456311 459638 558124 545676 553601 554749 568068 575270 532180 592215 1619740 1710452 1107738 913016 509014 495787 587224 585430 590035 603407 597226 600577 689372 687123 4777450 4964205 38.85 72.3 2
08:36:22 2024-01-25 712512 714800 163017 159138 262585 267673 287855 285869 175486 175092 221060 219880 258194 260629 4414545 4694894 6239129 5985654 1010957 1053086 220923 199125 215453 213757 252437 245567 233214 233596 161977 163736 642174 600552 1434134 1420163 324206 320932 457604 456878 559706 540407 551922 557252 564663 573913 531851 588587 1618514 1691609 1083030 911610 506095 499867 585554 580464 594659 597175 592532 603085 683829 682918 4807523 4966523 38.85 72.3 2
08:36:23 2024-01-25 722516 717095 162871 159574 262231 267424 288084 284911 175486 175127 220952 221204 257408 261653 4420845 4739650 6202314 5977571 1007372 1054282 225550 199160 214590 213757 252437 244399 233761 233561 161753 163770 641404 606164 1416992 1411716 324771 321906 456311 458083 559310 544906 552411 558041 568176 575166 531887 590480 1613924 1696443 1094744 913967 503692 495895 586953 580233 594659 602026 592386 604952 685781 680712 4790386 4957171 38.85 72.3 2
08:36:24 2024-01-25 714503 715467 162877 159507 261057 269617 286736 284077 175386 174395 218440 220049 258056 261062 4414545 4750079 6197541 5977645 1031690 1053869 225515 199160 214590 213757 250860 245946 232139 233398 162012 163588 641404 600627 1432719 1406946 323450 321906 455630 462325 556547 539231 553638 553075 564663 576413 530639 588706 1620903 1714778 1097249 904772 508652 495895 582433 583703 589166 595285 597329 599521 681095 682702 4853666 4961552 38.85 72.3 2
08:36:25 2024-01-25 722572 714560 163161 158965 263368 268553 286974 285419 175144 175267 216760 221068 257663 261436 4423897 4753001 6201828 6000271 1007440 1054652 225550 198985 215115 213062 252016 245360 232105 234317 161606 163736 656851 607327 1410898 1406946 324206 320932 455867 458732 555332 540932 549508 553148 568068 572158 531779 593001 1618514 1705611 1086647 914060 504590 493901 583872 576861 586068 598927 593066 599779 686559 681173 4722883 4958313 38.85 72.3 2
08:36:26 2024-01-25 714354 712291 162571 159096 261205 267638 288106 283935 175352 174290 217986 222033 257697 261068 4421176 4754520 6210801 5977608 1029094 1053457 222457 199160 214103 214215 250860 245188 232855 232842 161753 163439 644482 601414 1427013 1408943 324732 320967 454666 458955 559706 540027 555249 554749 564266 575242 529560 586816 1618399 1705611 1088767 904996 507570 495895 583143 583255 594659 596720 598920 598302 680098 684254 4858583 4954440 38.85 72.2 2
08:36:27 2024-01-25 719711 714294 162851 158817 261240 268876 285753 284690 174969 174604 216652 221000 258943 260924 4424347 4759648 6201828 5990940 1011720 1051504 225515 198461 215151 213062 251911 245567 231748 233561 161236 163736 646665 606462 1416151 1405949 323750 320932 457604 458732 554939 540860 549046 553587 566398 570481 529802 592159 1618514 1708029 1105573 916989 506132 492824 584698 579965 586068 597175 592224 599779 684135 681785 4728016 4958349 38.85 72.2 2
08:36:28 2024-01-25 716856 712228 162610 158961 262005 267414 287297 284419 175211 174569 220796 220490 257017 259167 4427445 4759648 6218540 6006284 1014376 1053123 220713 196955 213925 213689 252180 244399 232139 233364 161650 163439 652915 603812 1409926 1409942 322696 322657 453704 457435 557941 538851 553674 557647 565964 577230 531815 588587 1618514 1703820 1105573 903796 504051 495823 577172 581125 592979 597139 596116 602656 682131 682258 4853089 4972115 38.85 72.3 2
08:36:29 2024-01-25 718691 712269 162082 159703 260365 268911 286383 284419 174936 174604 220568 222381 256626 261725 4424314 4768029 6219040 6013986 1019083 1054494 220923 199125 214103 213723 250826 245770 233837 233526 161066 163588 652915 603993 1417144 1406946 324206 318568 456311 459529 556153 540968 550323 549928 567802 572158 530263 590333 1620815 1706540 1105573 912797 507570 494285 585526 582097 589189 600263 593910 597749 686073 679243 4778421 4966309 38.85 72.2 2
08:36:30 2024-01-25 711383 712269 162601 158560 261752 267638 286821 283932 175177 174569 220760 219846 257443 259567 4423897 4706721 6254659 6009690 1012963 1054282 222421 195851 214598 213438 251630 244776 232105 232195 161271 163495 643135 599766 1430942 1418149 322696 320753 457281 458083 556547 538966 549471 555606 565658 572194 531030 587798 1613924 1689144 1086665 910059 503839 495787 582188 576789 585780 595244 592224 602228 676164 680212 4809170 4961552 38.85 72.2 2
08:36:31 2024-01-25 721610 712264 162341 158590 260913 267638 285561 285089 174234 175442 216940 220490 257195 259167 4430090 4812990 6220478 6016611 1027877 1055994 221763 193918 213774 213620 251316 245977 233180 233225 161271 163439 652915 601410 1421972 1406946 322171 320825 454666 457557 554939 541233 551996 549856 565003 573913 529103 588863 1621956 1712352 1078357 903119 507570 494321 580437 581627 590325 595244 592569 595268 676200 680234 4863071 4975661 38.85 72.2 2
08:36:32 2024-01-25 722729 714054 162610 158027 262389 267003 286347 284796 174950 175005 216977 220524 256626 260589 4433249 4765713 6216050 5994744 1007983 1053598 221812 196229 213774 212335 251911 244706 233379 233457 161134 163598 653677 608408 1408835 1407944 323258 320671 457531 458591 554084 540860 548269 553111 567052 572194 530994 592220 1617092 1704366 1082937 913016 503334 493989 583872 576888 591269 598927 593307 601336 686775 681173 4767368 4973396 38.85 72.2 2
08:36:33 2024-01-25 711992 714560 161569 159349 259579 267673 286418 282996 174936 173979 220760 219137 256626 259968 4430090 4768968 6220478 5995483 1026543 1051521 221834 198810 213376 214249 252747 246470 232105 232057 161909 163041 644482 601905 1415273 1409710 324353 320375 451116 456913 558124 540321 553527 554712 565658 576413 529067 587835 1618514 1701258 1107738 899488 505737 495787 581293 580269 590905 595585 595658 599557 676200 682222 4895854 4961589 38.85 72.2 2
08:36:34 2024-01-25 721698 712012 162090 158581 260373 267673 285508 283821 174454 174448 220377 219812 256626 260004 4430090 4768243 6220478 5999057 1019234 1051560 220889 198846 214103 213062 250442 244434 234101 234684 161548 163495 638327 603993 1411216 1409710 323306 318746 455953 460035 553902 540824 549238 549820 564699 573043 528656 588550 1618514 1705327 1103407 911648 506851 492860 583899 580509 586068 598927 593066 595983 685318 682281 4787827 4975661 38.85 72.2 2
08:36:35 2024-01-25 712006 712233 162605 158418 261170 267191 285543 283353 174420 174170 220341 219846 257408 259167 4426934 4713413 6248875 5977613 1011111 1053457 225480 198775 214227 212438 251245 244399 231748 232126 161236 163212 639866 600477 1438359 1418982 323204 319559 456275 457362 555578 539630 550290 553748 564062 572444 532180 585078 1616145 1689667 1103609 910059 503053 495643 582188 577923 590325 594978 590577 599095 676128 676349 4811689 4975661 38.85 72.2 2
08:36:36 2024-01-25 720850 712084 161944 158598 260736 267638 285606 284654 173840 175040 216186 219812 257195 259167 4439435 4822192 6211153 6003374 1022656 1051209 221368 198810 213396 213062 251245 244399 231138 233561 160945 163212 652090 606105 1433698 1400438 323204 321620 454509 458224 549973 539703 551540 552019 567224 574635 530868 590370 1623144 1722270 1114235 904240 503839 493989 577064 576933 585636 598611 593864 597785 684135 680234 4818562 4972226 38.85 72.2 2
08:36:37 2024-01-25 716501 713544 162090 158565 260373 267191 287297 282024 174420 174014 220377 219812 261370 261176 4430090 4736697 6211626 5977645 1005193 1048553 221368 198496 213369 212438 251245 248145 231943 232161 160688 163178 646665 606462 1424370 1412132 323486 318958 453704 457900 557546 543540 550683 555460 567663 571685 530529 587491 1611439 1687615 1094744 912775 502618 494357 584656 579153 589999 596948 590508 599557 679953 676349 4802310 4958013 38.85 72.2 2
08:36:38 2024-01-25 715568 714075 162052 158304 260728 267638 284330 283552 174420 173999 216977 223848 256626 259167 4427445 4798019 6225369 5994828 1022656 1052707 220749 198810 213061 212438 250651 244605 232071 232126 161091 162691 642558 601410 1419597 1401723 320745 319961 452292 458083 550117 538214 550683 551945 564604 573662 528401 586738 1621807 1715311 1072646 904240 506572 493989 579697 576861 586347 593691 595709 597288 682058 679207 4811689 4975661 38.85 72.2 2
08:36:39 2024-01-25 716427 713554 161569 158308 259941 266594 286911 281791 174420 173737 216977 219812 261151 260809 4433249 4736847 6211153 5990538 1003694 1050759 221368 198496 212763 215151 250860 248108 231748 232126 160756 163178 646665 607917 1413546 1406946 322732 318958 453704 454783 555761 540063 548694 554785 564734 570557 533272 589587 1613735 1692027 1090413 915765 501190 496444 583143 579153 589894 596266 591637 599095 676200 676025 4802310 4972115 38.85 72.2 2
08:36:40 2024-01-25 716619 714560 162147 158061 260157 267602 284246 283786 174354 173858 216314 223777 261589 258404 4429957 4780809 6220938 5994824 1027517 1051597 220749 195480 212727 212370 249295 244058 231036 231735 161091 162657 646665 598841 1414233 1402964 320780 319441 453256 458732 555761 538214 549119 551090 563265 572243 525940 583352 1613924 1708969 1068493 903979 505195 494177 580519 581801 590517 595100 594063 597295 676020 679921 4876532 4990303 38.85 72.2 2
08:36:41 2024-01-25 720729 711282 162238 157551 260408 266781 284366 284392 174080 174326 216599 219474 261553 259786 4429957 4775752 6220938 5994782 1010316 1050462 221989 195029 213917 212370 252000 244058 232071 232126 161889 162691 642943 605599 1440923 1402964 321754 318122 454987 457435 550117 540504 546611 548237 563041 567942 528319 589642 1613924 1704403 1103407 912332 506211 493108 581307 576033 587178 594848 589413 597073 683952 676097 4743425 4972252 38.85 72.2 2
08:36:42 2024-01-25 718619 714294 161427 158464 261541 267191 284601 282094 174267 173858 216419 223969 261370 260809 4439282 4798019 6183690 5999057 1016490 1048149 220749 198600 212394 212404 249295 248392 232561 231931 160688 162657 638327 603993 1435610 1402964 322207 317035 453704 457106 550117 540178 546648 550066 565259 567147 525940 587798 1613924 1700751 1078166 909020 504590 493640 582188 577105 586347 595244 588725 597223 682712 678782 4754369 4985334 38.85 72.2 2
08:36:43 2024-01-25 717493 714560 162273 157538 260731 265962 285272 282651 174134 173823 216150 223742 261589 257573 4439435 4721034 6267499 5994782 1011031 1053457 220749 195447 212763 216150 250093 248459 232724 232092 160577 162544 648228 598841 1427201 1410943 321832 318994 453704 454783 553302 537418 545417 549964 558874 570312 531051 585115 1611599 1691609 1101241 906440 501190 491368 577647 576289 589680 591830 590526 597325 676931 676349 4844601 4996257 38.85 72.2 2
08:36:44 2024-01-25 723812 715307 161467 158527 261554 266638 285000 282152 174113 174014 216186 221878 261116 259567 4439282 4843043 6211153 6011983 1022003 1051560 220026 198322 212026 216185 249330 248283 232071 232195 160142 163099 652847 606105 1416743 1396762 321832 319701 451651 456143 549586 537418 549508 547780 565658 572270 527537 587716 1618210 1716567 1080286 901028 502618 491166 577100 576825 587178 594560 591550 593572 683866 680212 4821068 4990171 38.85 72.2 2
08:36:45 2024-01-25 712870 713517 161945 158237 260269 266194 284974 281409 174869 172976 216904 223864 261116 260040 4442601 4718127 6220938 5990547 1007515 1048186 221368 195166 212700 216372 249364 248459 231748 230702 160577 162363 646020 601840 1403949 1416140 321980 317070 453704 455353 556153 539358 545381 549856 562398 568811 528283 583742 1604704 1678107 1103407 910059 502260 493554 577136 576289 586104 594978 587928 595947 676931 675253 4811689 4970825 38.85 72.2 2
08:36:46 2024-01-25 719457 717567 161881 158460 261698 266451 283710 284077 173555 174465 215703 220793 258217 258226 4439282 4808070 6234688 6012021 1023173 1051560 220524 195516 212061 216256 249364 248567 231701 232161 160210 162510 643931 602469 1433984 1399107 322288 319086 451007 456143 549199 538214 551861 548237 563041 572229 527537 587836 1620907 1714105 1096910 899525 502618 491166 581307 576906 587178 595028 593910 594188 683578 680212 4822004 4985013 38.85 72.2 2
08:36:47 2024-01-25 711346 713549 161565 157605 261079 266496 284716 281830 174802 173011 216724 220141 257458 260306 4446165 4711213 6229804 6003299 1008209 1051504 220713 194756 212359 211714 249330 248422 232724 232058 160722 162103 646020 601476 1413255 1417144 321719 317035 453704 455025 555724 538178 545381 549784 562362 568212 528693 583742 1608125 1682870 1105573 910059 501903 492788 579286 575437 585960 593498 587781 595947 676452 675217 4832461 4994365 38.85 72.2 2
08:36:48 2024-01-25 720950 712269 161565 158166 259114 265962 284601 283419 177814 174290 215721 220793 258075 258226 4458628 4839299 6229804 6029251 1022656 1051284 220299 195232 211884 211748 249295 243702 231710 234024 160142 162475 648915 603544 1417759 1397752 320965 318958 451007 455784 548390 536622 547071 549421 564062 570517 527500 586912 1618514 1714778 1082406 898812 502260 491166 578056 579006 586347 595244 593910 594152 682058 680212 4825449 4985013 38.85 72.2 2
08:36:49 2024-01-25 712512 713288 161535 157475 259329 265962 284330 280973 174387 172325 216904 223672 257133 260302 4455823 4725400 6246676 5995502 1007477 1051061 220713 195029 212026 216115 251610 244936 232035 232058 160722 161620 641982 600552 1412755 1415136 321457 317000 451152 455426 555332 539739 546779 549820 559162 568212 527464 583469 1602356 1675659 1076046 909020 501079 492824 577136 574660 586068 593498 586912 595750 676931 674267 4816043 4984737 38.85 72.2 2
08:36:50 2024-01-25 719711 713549 161505 159161 258754 265519 282797 283018 177849 173459 215846 220308 261482 257899 4443093 4826075 6246676 6028528 1021889 1052032 219991 195029 212111 213836 251151 248846 231385 231344 161733 162382 646665 600627 1430111 1401723 321832 318345 451007 455025 549163 536586 547034 548900 562131 570446 522909 583457 1613924 1710185 1109904 898137 504051 491166 576385 577514 584834 594677 592224 593731 676200 676349 4834854 4994365 38.85 72.2 2
08:36:51 2024-01-25 716501 711533 161539 161887 259321 265519 285490 281183 173874 173425 216150 223969 257133 259932 4451953 4761435 6236323 6011833 1007202 1051431 220467 194756 211991 216150 251328 243702 232688 233202 160142 162588 636789 604796 1412844 1410943 321457 317960 452292 454809 553302 538966 546611 549964 565658 567147 529103 585441 1604704 1687275 1112042 910059 499767 492595 577136 576289 586104 595244 588798 597090 676128 675217 4825449 4992127 38.85 72.2 2
08:36:52 2024-01-25 712709 714050 161535 157609 261437 267191 283759 281791 174080 173149 215998 219561 261518 258333 4451953 4784214 6228623 6029100 1025467 1052846 220194 194948 211884 213544 250975 246121 231710 231023 160176 162164 648228 601905 1448602 1401723 321376 318441 450850 458010 549973 536207 546611 548900 559126 569610 522837 583403 1613924 1708029 1090888 899451 503090 493989 576385 577105 584610 591758 590619 593391 675068 676349 4837347 5000151 38.85 72.2 2
08:36:53 2024-01-25 722729 713544 162022 159222 260373 265112 283702 282059 175490 173702 215543 223813 257133 259131 4451953 4775043 6225369 6026071 1007983 1052707 220194 194071 212217 212946 251328 243630 231710 233366 160074 162373 640416 605291 1402561 1404953 322975 319389 454353 453355 550539 538178 544159 550030 564859 568212 528319 585078 1611291 1696443 1097451 911610 500478 490820 579697 573703 586466 595244 588679 595947 679831 674231 4774174 4982930 38.85 72.2 2
08:36:54 2024-01-25 710492 711971 160506 157919 259534 265701 284565 280275 174080 172325 216150 219561 257600 258333 4451953 4791297 6229804 6011946 1022520 1051689 220207 195126 211306 213994 251328 243630 232688 232384 160142 162191 620333 601410 1426709 1406946 322060 317035 448295 454783 555244 537381 548657 549856 559198 573853 522765 582876 1609268 1695242 1101241 897194 500834 493989 577647 578742 586881 592888 589979 593817 675019 676313 4891438 4990284 38.85 72.2 2
08:36:55 2024-01-25 721490 711237 161389 157396 260269 265705 283264 282059 177814 173479 215204 223672 256773 259131 4452733 4789357 6229804 6011946 1006648 1051504 220299 194141 212543 212974 250479 244936 231207 233202 161662 162260 643540 603993 1423283 1404711 322288 317783 454620 455068 550149 537418 544455 548644 564062 566542 525976 585042 1611285 1700053 1073925 911610 501903 489745 578056 572452 583972 594406 586058 592145 680062 672000 4769016 4986568 38.85 72.2 2
08:36:56 2024-01-25 712006 712233 160981 157363 260086 265112 284610 280275 173807 172393 215846 219561 257133 258368 4448607 4784475 6229529 6003772 1017334 1049715 219307 198461 210337 213731 250975 243702 232071 235386 161662 162270 648228 602815 1424907 1407708 322060 318264 448280 453210 549937 537236 548086 549820 559162 570481 528014 582580 1609268 1691572 1099076 894245 499767 493989 576793 577923 584883 591306 592793 593812 674505 676349 4897195 5004582 38.85 72.2 2
08:36:57 2024-01-25 719201 712531 161117 161727 260086 265741 282832 281166 177566 173149 214956 223359 257133 258333 4458126 4810049 6212090 6020571 1016175 1047367 220749 194176 211327 216044 249919 243702 231385 232440 158954 161620 642943 603131 1415746 1404427 322517 318938 453652 455961 550539 536477 545855 549028 562181 566434 522801 583316 1611556 1696798 1073925 910962 502618 490473 578056 574024 583804 594406 584729 595727 676200 671284 4756212 4990134 38.85 72.2 2
08:36:58 2024-01-25 711383 712269 161020 161657 260448 264300 284565 280275 177883 172874 215543 219561 256773 258333 4461305 4784475 6239129 6025230 1015393 1050013 218590 194756 210996 215706 251735 243530 232071 235127 159886 161957 646665 601840 1419032 1405949 321376 318923 450974 456793 553670 536332 549899 552410 559054 570303 528101 583735 1611439 1697056 1099076 899748 498129 493457 577647 577923 584883 592888 592224 595505 675019 676349 4896098 4990006 38.85 72.2 2
08:36:59 2024-01-25 717673 713044 160986 157835 259721 265519 282832 281559 177814 173149 215356 219930 257133 260004 4461305 4840013 6193002 6020571 1016803 1050013 219991 194756 210996 216044 249919 243702 231385 235292 161548 161654 642943 603993 1427312 1401723 322288 317589 452045 454383 550149 538214 545744 547021 562671 566290 525241 585367 1611518 1697631 1096910 912123 502618 489672 578056 571168 585103 593246 585257 595876 676200 671284 4771602 4994365 38.85 72.2 2
08:37:01 2024-01-25 717673 713288 160536 161883 259716 265701 282832 281130 177531 172874 215204 219561 256773 259932 4458126 4840013 6193492 6024909 1016116 1048525 219956 194212 211080 216008 249744 243702 230737 232058 158778 161620 644322 603993 1408275 1401723 322288 315938 450974 455874 549759 538178 546003 547349 559162 567151 522397 584572 1611401 1702252 1096910 909895 502618 489564 577610 572307 581960 592742 586303 592566 676092 670305 4752811 4994365 38.85 72.2 2
08:37:02 2024-01-25 712253 714560 160922 161587 260452 264265 283697 280345 177779 172359 215168 219408 256773 257935 4458126 4787487 6239563 6024909 1013949 1052781 217946 194212 210337 212640 250446 242567 231385 231732 159631 161620 645103 601485 1412655 1404953 321376 318218 447630 452122 550045 535073 546611 549010 559126 568811 527500 581187 1608125 1690865 1073925 898218 498978 492375 576202 577032 587178 592997 590324 593896 673774 675867 4896098 5006396 38.85 72.2 2
08:37:03 2024-01-25 717636 713554 160506 161652 259538 265679 282779 281095 175678 172874 215204 219561 256055 259167 4461305 4811539 6193492 6020609 1015449 1048525 219307 194176 210702 213026 249744 243530 230737 232058 158778 161586 645103 605012 1410678 1401723 321832 315056 449703 455462 549759 537418 544455 546539 559090 566179 522131 583742 1606984 1696443 1096910 907467 501190 489709 575977 573616 582950 592888 585954 591942 678851 673997 4769911 5000151 38.85 72.2 2
08:37:04 2024-01-25 714754 713544 161496 159117 260452 263825 283697 280332 177620 172872 215151 219255 256055 256780 4461305 4767134 6253771 6024909 1013949 1051284 219272 194141 210996 211904 250622 242981 231223 231519 158778 161586 645103 602345 1418542 1404953 319307 317995 449667 450696 550009 531919 546003 550273 559090 567151 527128 582913 1608125 1691572 1096910 899488 497997 491166 574350 574332 586762 592578 589266 596241 674691 678302 4892358 5011638 38.85 72.2 2
08:37:05 2024-01-25 720670 713558 160319 161626 258988 265112 283083 280994 177710 172839 214830 219408 255985 258917 4470657 4839299 6201828 6043543 1016840 1048525 219119 194212 210008 213009 249442 243530 230737 231732 158778 161586 645103 606462 1392797 1392503 321376 316965 448353 453427 548799 536659 545417 547349 562398 567209 521993 585970 1609279 1708029 1105403 902516 500760 490473 578056 576289 583450 594406 586597 590411 676092 672264 4829984 5006118 38.85 72.2 2
08:37:06 2024-01-25 710413 713480 161394 158930 260416 264265 282877 280464 177497 172528 214830 219105 256490 257718 4458126 4741278 6258206 6011988 1006081 1048149 220026 193528 211362 211904 249919 243359 230737 231407 161208 161071 652090 597137 1415710 1415136 320921 317589 451614 453085 550009 531955 543609 548511 558788 564950 522909 578983 1602356 1676740 1080953 903410 498350 489745 572656 571204 587178 589656 586985 592145 674029 672300 4858583 5009036 38.85 72.2 2
08:37:07 2024-01-25 722591 713512 160438 157233 258809 264194 281830 280223 175140 172666 214644 219561 255592 258368 4480009 4861561 6229804 6029288 1022003 1050013 218590 194176 210337 212640 249744 243359 231061 235422 162531 162172 638853 604580 1408985 1392503 320467 317035 448389 450805 547431 531991 546779 547349 559198 567204 522837 586424 1613652 1709856 1088247 899220 498350 486846 576385 575474 583450 591830 588831 591670 675898 674267 4821816 4994365 38.85 72.2 2
08:37:08 2024-01-25 712328 711314 160845 159156 259871 264159 281958 279284 173302 172118 215176 218434 255526 258952 4467859 4728833 6253325 6011983 1003898 1050536 219991 193528 211138 211904 249568 242981 230737 231245 159530 160557 653677 597202 1409307 1412132 321376 315021 449667 450732 550045 531991 542802 547349 556554 564685 522837 578572 1600021 1675011 1090888 903119 498350 489745 572656 567919 583863 588719 585216 593812 671070 671284 4856601 5000151 38.85 72.2 2
08:37:09 2024-01-25 719416 712233 160250 161296 259471 264089 281759 280985 174491 172976 213864 220176 255879 257324 4477439 4854659 6257780 6027719 1019742 1050013 218931 193870 210043 211904 249744 243530 229377 231732 158558 161440 652090 600552 1422047 1397752 319562 316521 449379 450769 547431 531846 546003 544888 557410 568212 522433 583742 1612743 1705611 1103407 898581 500478 486846 573539 574587 580428 590891 588803 592090 677670 674267 4837347 5004469 38.85 72.2 2
08:37:10 2024-01-25 713525 711273 160502 161291 259534 264604 283587 278540 174770 172083 214918 219351 255738 258988 4464672 4761657 6239563 6037871 1006798 1048413 219802 194000 210372 211904 249744 242981 231385 230759 161094 161586 641404 600189 1412387 1412132 321376 315021 450336 454052 550045 531991 542765 547349 556590 564517 522801 577717 1600021 1669450 1112070 905797 498350 489745 572693 567883 583863 586095 584765 593488 671034 671284 4849204 5011007 38.85 72.2 2
08:37:11 2024-01-25 721184 713049 160773 161439 259538 264080 281971 280240 176933 172359 213670 219868 256020 257288 4471390 4856833 6265434 6046584 1021272 1053110 218931 193834 210043 211904 249568 243242 229753 231732 158449 161071 643540 600199 1418576 1397752 319562 316486 446965 453409 547431 531472 544455 544047 555771 568212 521223 582913 1610457 1704403 1099076 894282 500478 486846 572693 572929 577370 590025 588234 591670 678037 675023 4839582 5015267 38.85 72.2 2
08:37:12 2024-01-25 718691 711538 160246 161291 259534 263237 282956 280010 177215 172325 214192 219561 255234 257935 4471390 4792137 6237957 6029142 998805 1048223 219119 193834 210455 212259 250622 242118 230575 231895 162566 161864 640416 606262 1413135 1401723 320467 315532 448743 449285 547431 535073 542839 548511 559198 566614 527269 584157 1604704 1687275 1090413 904884 496586 486846 577238 571204 585103 591794 584614 595229 676931 670269 4816686 5003717 38.85 72.2 2
08:37:13 2024-01-25 710487 712540 160091 161579 258195 264080 282019 278505 177566 172051 214920 218303 256020 257141 4467471 4806018 6247585 6029100 1021926 1047256 218909 194141 209317 215706 249393 242020 231207 230692 158339 161037 648228 598841 1408710 1404711 320168 315973 447268 450769 549199 531919 546779 548644 556590 566678 521223 578572 1604704 1690865 1094744 894540 497997 491166 573944 574296 583147 586542 585179 589464 667187 672300 4896098 5003717 38.85 72.2 2
08:37:14 2024-01-25 716501 711533 159999 161404 258775 264335 281506 279849 177180 172290 214156 219255 256020 258368 4467471 4845783 6222472 6046851 1009651 1048223 220312 193658 210526 211763 248249 242738 230217 231407 160530 161105 645103 602895 1408740 1401723 320921 315802 449734 453246 546330 535073 542802 544083 558661 564084 522272 581187 1604704 1691609 1092579 906440 500367 486882 574350 567883 577104 590025 582978 589565 676931 671147 4764796 5004303 38.85 72.2 2
08:37:15 2024-01-25 711346 712012 160255 158818 259716 263053 281971 279389 177462 172290 214156 219057 256020 256780 4467471 4785574 6295435 6027719 1009651 1049418 219132 193423 210526 211467 249637 242011 230595 231336 161208 161071 643540 597137 1445083 1404427 319001 318487 449279 450730 548982 530243 541045 548123 555507 566614 522909 580738 1604704 1687995 1094744 899748 496865 489709 572216 572856 586077 588227 588197 593905 670997 672264 4893699 5013069 38.85 72.2 2
08:37:16 2024-01-25 723484 713549 160217 161482 258921 263456 281900 279880 177392 172256 214156 219561 255164 257899 4480009 4868476 6238686 6046546 1021408 1051209 218276 193824 210385 211622 249390 242558 230237 232058 160530 161932 642567 605724 1441032 1392503 319562 316929 447050 453227 547431 531617 546003 545658 559090 568176 521957 582543 1612706 1710452 1071805 898581 498350 486472 574756 574108 582554 591722 587882 591239 676056 674195 4844260 5020223 38.85 72.2 2
08:37:17 2024-01-25 712841 711533 160468 161334 259430 263825 282978 279923 177744 171708 214830 218914 256513 258333 4470657 4764833 6248455 6029561 1007515 1048525 219084 193493 209973 211622 249073 241903 231532 231158 160755 161880 646665 603998 1395441 1412947 320592 315802 451577 450624 549550 535000 542728 548607 559702 564012 522765 577643 1599637 1671306 1102595 903410 497997 489672 571372 567847 583002 586339 584637 593391 667151 672095 4859599 5010857 38.85 72.2 2
08:37:18 2024-01-25 721241 713279 160217 161221 258739 263421 281984 280236 177076 172839 213449 219408 255949 256674 4480009 4855751 6257780 6037871 1019705 1048525 218896 193799 209791 211756 248798 242909 229307 231554 161094 161313 640416 600515 1423680 1400438 319453 318038 449489 450552 546403 533198 544344 540914 555700 567812 522386 580892 1612701 1703160 1082406 899397 500478 486738 571372 572416 577140 588262 586912 590337 674654 672264 4850201 5020223 38.85 72.2 2
08:37:19 2024-01-25 712512 711533 159999 161226 258553 264300 281042 279568 177392 171980 214156 217895 255985 256710 4476817 4826739 6257780 6029213 1018781 1047367 218555 193493 209317 211904 248343 241197 230737 230365 162759 161003 648228 598415 1436667 1401723 319562 317553 446588 453185 550465 533613 547182 547166 558119 567232 522089 578584 1604372 1687275 1094744 894284 498978 490219 572087 573703 581248 585906 586303 587648 667151 673045 4910099 5013069 38.85 72.2 2
08:37:20 2024-01-25 717622 711538 159957 161147 258159 264080 281126 279389 177269 172256 214121 218761 255592 257976 4470657 4811539 6230251 6042188 1012554 1045063 219272 193493 209610 211644 247613 242154 229342 230759 162609 160891 652090 601840 1419550 1399736 319562 315802 448295 453560 547163 535092 542902 544367 557230 561426 522262 581002 1608002 1694857 1092579 907430 499767 486395 573944 570222 580885 588227 582668 590337 676931 667191 4778421 5013069 38.85 72.2 2
08:37:21 2024-01-25 712216 713044 160333 161182 259716 262615 282019 278540 177269 172101 213800 218269 255985 256494 4480009 4791185 6298909 6029213 1010994 1048525 217911 193188 209645 210912 249218 241403 230056 230404 160530 161037 643540 600557 1417080 1401723 317920 316929 448353 448969 548982 529461 542765 547021 559232 567124 525987 581893 1604575 1687651 1080286 899637 496846 486702 572123 574432 583863 587366 587017 593738 670961 671720 4904991 5027616 38.85 72.2 2
08:37:22 2024-01-25 718619 713288 159486 161404 258155 263860 281042 279089 177304 172136 213785 218269 255199 258333 4483046 4882532 6229804 6058213 1020470 1048525 217690 193664 208664 211721 248536 241778 230020 230759 159856 161294 645103 605724 1409163 1390529 319562 315973 446843 450624 545998 531919 545615 544852 559054 567812 523012 583446 1613735 1709654 1100977 899674 499691 486629 576311 573521 581297 591127 585106 588624 676931 671248 4844260 5013649 38.85 72.2 2
08:37:23 2024-01-25 712244 712540 159999 158703 258957 262615 281668 279354 177145 172256 213785 217663 255985 257286 4480009 4747211 6267105 6029213 1006044 1050013 219272 192918 210008 211059 248449 241403 229377 230042 160755 160489 645103 597137 1410313 1410943 320241 315658 448295 450841 550539 531026 541119 545658 555471 561533 521223 575900 1600021 1671826 1068493 904810 497555 490378 571718 570369 583817 586158 586303 592122 672537 673045 4874915 5018973 38.85 72.2 2
08:37:24 2024-01-25 721573 713549 159961 158707 258380 263421 281007 279354 177111 172016 213785 219561 254772 256710 4480009 4870820 6257780 6046546 1020194 1048112 217841 193358 209317 211242 248414 241984 229307 231732 160305 161037 645741 602983 1423670 1392503 318660 315973 447195 451407 544237 530760 543995 540914 556946 567412 522642 581187 1611556 1705611 1096910 894577 497644 487331 574566 574432 582536 590126 587975 588624 676822 674437 4838959 5022421 38.85 72.2 2
08:37:25 2024-01-25 713340 711282 159957 161151 259457 263421 282797 279887 174648 171674 214121 218234 254986 257899 4483204 4786136 6248875 6037871 1006081 1048525 218403 193223 209645 210582 248378 240654 230737 230365 160305 161300 650503 604069 1414503 1409942 320467 315802 448828 450694 550149 531919 541119 547312 554919 561568 523012 575937 1595484 1668939 1094744 903796 496902 489709 568086 568755 580428 585978 582645 590125 669500 667155 4852937 5026132 38.85 72.2 2
08:37:26 2024-01-25 721758 713554 159481 161069 258115 263210 282350 278505 173953 172016 213485 219408 255023 256315 4486402 4873151 6257780 6046584 1017633 1046586 217841 192918 209282 211242 248378 241028 228560 231570 162460 161037 645741 602705 1433521 1393796 318660 315938 447195 450694 544201 531349 543187 540842 555736 566614 523012 581150 1608995 1705611 1076046 895884 496938 483897 571372 571204 577055 589366 585179 588518 676406 673815 4852937 5024308 38.85 72.2 2
08:37:27 2024-01-25 711895 711355 160145 161121 258486 263538 281078 283693 174770 171741 214608 217825 254381 258105 4486402 4753357 6258201 6037871 1004613 1048525 218896 192883 209645 210877 248414 241403 229342 229293 160754 160233 645392 598415 1403334 1410943 319336 315802 447630 451444 548206 531726 539515 544852 555756 561533 520820 574236 1595484 1672491 1082406 903256 495459 486810 570503 567739 582142 586230 583562 590374 670997 671147 4883525 5028769 38.85 72.2 2
08:37:28 2024-01-25 721623 713517 160009 158485 257977 263280 281295 279923 177111 172016 213800 219255 254772 257253 4476663 4876516 6248455 6046584 1019742 1047003 217690 192883 209282 211059 248031 241403 228401 231123 159856 160891 647328 603131 1424971 1392503 317435 315021 447195 449285 541104 531349 542802 543981 555736 566143 522272 581113 1609268 1705611 1094744 894577 496938 483861 568158 573209 577018 587401 584692 586916 674982 672570 4853666 5019795 38.85 72.2 2
08:37:29 2024-01-25 712841 713064 159898 158264 258375 263280 281330 279100 174770 171264 213942 217721 254346 257682 4474742 4783590 6257780 6039026 1003898 1048525 217876 192713 209317 210582 248252 240654 230414 229329 160192 160523 639866 601840 1395598 1409942 319562 315580 448463 448653 548982 531846 540316 545695 554068 561139 522272 574816 1595448 1666504 1080286 902441 496138 486882 570503 568352 577127 583364 582564 591397 667789 667227 4865523 5022145 38.85 72.2 2
08:37:30 2024-01-25 720670 712540 159860 158130 258454 263614 282684 280328 173729 172699 212603 218494 255380 256138 4489440 4868625 6276431 6059571 1019083 1047746 217876 192883 209136 210582 248031 241984 228206 230204 160642 160489 645103 597988 1417861 1397752 318660 315622 447195 452085 544237 530598 541155 540806 556273 564481 519987 578536 1604704 1697268 1080286 894577 498350 483933 569695 567847 577739 586230 583416 586898 671034 672095 4856563 5022421 38.85 72.2 2
08:37:31 2024-01-25 719711 711533 159490 160926 258553 261778 281654 279887 174023 172049 213165 218129 254276 256603 4493260 4821105 6254659 6046584 997914 1044952 217690 192578 208664 209925 248798 240654 228560 230759 159856 160891 644908 603993 1407047 1399736 319336 315802 447719 448672 544237 531062 537955 544888 557410 562429 521223 581893 1600048 1686081 1088247 903796 493948 483861 573097 567375 581284 586050 582978 592544 673992 667335 4804567 5018842 38.85 72.2 2
08:37:32 2024-01-25 709499 711528 158852 158415 257114 262615 281042 277397 177111 171436 213835 217278 254918 256497 4483429 4822967 6267199 6054449 1014339 1047789 217573 193575 207944 211101 248031 240245 229377 229364 160305 160233 645103 598911 1414512 1401723 318478 315802 445267 447950 547431 531349 543572 545695 555465 566179 521533 574273 1600021 1682394 1090413 893124 493948 486882 568122 571204 582536 586339 583453 586363 666067 674179 4915992 5013069 38.85 72.2 2
08:37:33 2024-01-25 716538 711533 159202 160966 257330 263456 280175 278276 173922 171708 213115 217895 254416 258151 4490255 4886650 6219040 6046584 1013956 1046734 217667 193458 208594 211242 246885 241197 228915 229866 159856 160378 641978 604206 1396164 1399736 320014 314914 446382 450624 545042 531883 540699 540842 554103 560745 519987 578536 1603258 1689667 1090413 903708 497644 485332 573097 568755 577601 586230 579494 585046 672736 667227 4787827 5013069 38.85 72.2 2
08:37:34 2024-01-25 710492 711273 159957 160663 258553 261848 280188 278082 176864 171674 213264 217556 255199 254885 4486246 4779315 6312693 6046395 1009651 1047746 217911 192275 209979 210218 247956 240547 229236 230007 159856 160523 661314 596264 1432868 1409942 317689 315802 446965 447950 546657 530222 537918 544047 554971 563220 523012 575086 1600021 1675732 1072646 901669 494684 486052 568888 568352 580095 585965 584637 589882 667115 667371 4887796 5022421 38.85 72.2 2
08:37:35 2024-01-25 719444 713284 159448 160887 257727 262615 280188 278540 173315 172290 212079 218234 254986 255169 4495507 4867361 6283351 6046471 1019008 1045576 217550 192135 209143 210547 246920 241403 227887 229329 160530 160388 641978 597207 1412966 1397752 318253 315802 446879 450624 543817 530222 541155 540009 554971 564048 519216 577680 1604704 1696443 1101241 892903 498350 483897 569695 567811 577192 586402 582592 586363 672736 671147 4865523 5031773 38.85 72.2 2
08:37:36 2024-01-25 718619 711542 159410 160784 258522 260978 281148 278372 173677 172016 212780 218234 254204 256710 4489361 4811577 6253325 6046391 1000325 1045338 217702 192438 209364 209750 248620 240440 228385 230330 159632 160557 647328 603993 1403012 1399736 319110 315802 446345 448611 540959 530279 537918 540986 555771 563220 520856 579356 1598886 1685443 1088247 904996 494021 483485 572656 568755 580428 588334 582564 590337 673004 667263 4821068 5018842 38.85 72.2 2
08:37:37 2024-01-25 709484 711935 158629 161027 256535 262179 281042 279136 176830 171129 213449 217219 254772 256494 4486260 4818713 6257780 6046584 1019234 1051209 217667 193352 208164 210771 247506 240307 229618 229188 160305 160721 645103 598841 1406318 1401723 318660 315694 444494 447950 547431 531349 544146 545549 555756 565745 519987 574236 1600085 1682431 1090413 893012 495071 486846 568086 571168 577163 585405 582978 584596 667061 671147 4915992 5031773 38.85 72.2 2
08:37:38 2024-01-25 709293 711533 159490 160744 257762 261813 280302 278178 173971 171589 212780 216175 255164 256674 4485909 4762320 6267499 6029251 1004650 1045484 218368 192275 208699 209925 246885 240369 228669 228851 160755 159910 641978 597119 1404317 1410943 317992 315508 448426 450632 546585 529098 537649 540914 553043 562362 522272 575337 1595484 1670012 1088247 899748 493911 485332 568618 568755 580392 582544 584637 589014 669536 667371 4893699 5028187 38.85 72.2 2
08:37:39 2024-01-25 719711 713284 159202 160931 257357 262357 280249 278276 173556 171982 212114 218269 254416 255134 4485909 4880080 6276811 6046584 1016840 1045484 217014 192275 208815 210582 246885 240618 227464 230042 159856 160354 641978 600124 1422885 1395472 315721 315802 446527 450841 544450 528989 540133 541288 554971 564914 519987 580235 1606984 1698848 1096910 893271 497886 483145 568888 567811 577192 585833 582556 586327 672054 671147 4865523 5031773 38.85 72.2 2
08:37:40 2024-01-25 718419 711547 159452 160667 257365 260978 281471 277660 173937 171708 212780 218234 253991 256710 4498713 4826075 6253325 6046584 995973 1045521 217538 192275 208629 209925 248414 239501 228951 230042 159632 160489 664438 603993 1412682 1404427 318856 315622 447086 448220 544092 532857 539369 543865 558514 563554 521187 578536 1600021 1678723 1100977 903082 493319 486774 573061 568755 580373 586230 579531 586779 669500 666252 4856131 5022421 38.85 72.2 2
08:37:41 2024-01-25 710492 711533 159422 160658 256570 263197 278453 277238 176830 171163 212816 216847 255164 255885 4498825 4837220 6267105 6047075 1018818 1044321 217538 192275 208233 210617 246850 239908 228951 229098 159856 159536 646665 597137 1408087 1400729 318435 315580 444422 451186 547176 530415 542655 540806 554826 564734 518228 575189 1599848 1687836 1090413 891932 496198 488987 570098 567811 578010 582244 582564 586205 667317 667299 4914855 5031773 38.85 72.2 2
08:37:42 2024-01-25 717673 710977 159168 160784 257321 262686 279437 278082 173677 171760 212447 217556 254381 256279 4493661 4832235 6248875 6046584 1013277 1047511 218403 191704 208338 210218 245882 240654 227607 229293 159632 160012 642369 600124 1411112 1397752 319562 315269 445715 449321 541140 530279 540289 541946 556360 559198 518265 578621 1601920 1687651 1090413 903596 496938 483521 570871 567147 575748 586014 577744 587264 667187 665243 4799778 5031773 38.85 72.2 2
08:37:43 2024-01-25 711155 711533 159452 157383 258195 261778 280153 277625 173937 171198 212745 217370 254452 256305 4482343 4787487 6314060 6046584 1007515 1051656 217200 191704 208629 209667 246850 239873 228560 229329 159520 160233 650503 595439 1439390 1405949 315793 315358 447273 448074 544201 528688 536291 540878 550185 562289 522052 576827 1599947 1676052 1088247 896409 494021 487257 568851 570369 577055 585405 581574 588767 669062 671147 4905476 5031773 38.85 72.2 2
08:37:44 2024-01-25 719711 711528 158738 160637 256925 261778 280153 277432 173677 171163 212596 218269 253991 255885 4508460 4891644 6285756 6069822 1016766 1048525 217200 192310 208304 209925 246885 240654 227146 229364 159632 160012 641978 597212 1433459 1393796 315865 315802 445522 450951 541067 529098 539515 540522 554188 561640 518446 576826 1606424 1696798 1076046 895033 496791 484847 568851 570369 576302 586086 584563 585243 667223 667106 4881131 5041125 38.85 72.2 2
08:37:45 2024-01-25 718107 713284 159168 160637 256961 260217 280720 279136 173556 171470 212447 217895 253602 256315 4508065 4825411 6258206 6063909 995899 1047782 217200 192141 208013 209861 247648 239130 228241 229329 159408 160489 652090 603715 1399809 1397752 318660 314914 445013 447660 541067 528716 537122 540914 554919 559923 520591 577680 1595484 1680487 1083916 903496 494021 486185 572087 567877 581297 586230 580795 588412 672537 666577 4838838 5033458 38.85 72.2 2
08:37:46 2024-01-25 712011 711538 159470 157387 255540 262912 279445 278352 173971 170892 212867 216209 254416 255134 4495234 4839299 6258361 6063909 1021198 1045484 217200 192275 208269 210253 245367 239669 228595 228547 159744 159502 645103 596712 1409461 1400729 315613 314914 441813 448969 546657 529098 541155 542751 553334 560745 516875 574483 1595484 1684887 1090413 892377 496550 486088 568778 570832 577045 582544 581104 584503 665793 667083 4938262 5036451 38.85 72.2 2
08:37:47 2024-01-25 719201 710418 159860 157383 257365 261595 278418 278276 173038 171605 212114 216881 253956 255920 4495246 4839412 6267499 6046584 1003898 1043968 217876 191367 208699 209270 246308 239908 227693 229293 159408 159978 648915 602270 1399650 1396762 317725 314471 447195 447950 542102 529847 535534 539758 554971 559198 519216 576826 1595484 1684851 1086082 903833 496846 484504 568050 565072 575560 584402 580301 587840 673492 665834 4792099 5032949 38.85 72.2 2
08:37:48 2024-01-25 711017 711533 158915 160637 255786 263165 282285 278120 173677 170892 212447 216384 253322 255779 4485611 4843043 6304030 6063909 1005156 1042491 216155 191704 207979 209054 246920 239130 227887 228937 159490 159536 645103 599268 1408803 1399736 316447 315436 445897 446849 544237 527569 537122 540878 554703 561604 521533 574236 1595484 1678723 1086082 893012 491917 485368 568888 567375 580541 584134 584222 585307 665903 667047 4933586 5043964 38.85 72.2 2
08:37:49 2024-01-25 721040 711387 160367 158264 255751 261778 279598 278352 176609 171502 212497 216847 252825 256710 4502191 4886993 6257780 6074842 1016840 1046734 216526 192141 207365 209270 246469 240187 227534 229364 159408 160267 642567 601410 1412112 1388558 315793 315802 441813 448745 539438 527987 539552 540522 555756 561640 518849 576826 1604704 1700751 1090413 892377 493562 483295 568888 568755 577601 586230 583807 583357 671034 667335 4863371 5043964 38.85 72.2 2
08:37:50 2024-01-25 714540 711428 159241 157823 256753 263351 280919 277781 173556 171129 212412 216916 253075 257288 4498414 4815326 6258584 6073444 1000373 1043968 217200 191704 208013 209270 246434 238760 228631 228937 159632 160012 640416 603562 1397897 1404953 318660 314029 444385 448611 545849 531349 537122 540950 554971 557987 519216 574483 1590775 1666541 1109829 901484 492516 486088 568888 565508 577601 584013 577335 584596 664419 663337 4867962 5027901 38.85 72.2 2
08:37:51 2024-01-25 718348 714111 159346 157823 256542 263351 279905 279923 173142 171964 212199 216673 254346 254850 4508065 4882495 6293570 6072596 1021889 1051656 217165 191634 208269 209200 245262 240618 227817 228352 159856 159469 643540 596287 1438529 1399736 315829 315358 446006 448933 541031 527905 537918 540522 550113 559887 513860 574483 1602296 1689667 1073925 894433 496513 483485 567243 567950 574747 580801 581251 584125 667042 667227 4872477 5041125 38.85 72.2 2
08:37:52 2024-01-25 718582 710491 159826 157173 258197 261761 279869 279493 173176 171844 211937 217382 253781 256138 4518123 4860205 6267105 6072558 1003898 1042026 217468 191297 209025 208874 245847 239873 227112 229258 159408 159978 647328 601840 1398361 1396762 315865 313993 448901 448672 540126 529098 537520 540140 554971 558933 518374 575900 1598886 1687836 1086082 903760 494998 483477 568888 564600 575968 583921 576926 584982 670488 662297 4797232 5038953 38.85 72.2 2
08:37:53 2024-01-25 712512 713192 158911 157383 257074 260182 281489 278101 173434 171314 212461 216708 253604 254993 4512098 4822300 6320201 6063909 1006081 1046623 216875 191332 208269 208874 246434 239130 227947 228512 159408 159944 640416 596712 1424941 1404711 315685 314914 445642 447976 541067 527123 538011 540806 550077 559887 521128 575300 1595484 1678107 1092579 896935 492968 483109 565640 565508 579240 582795 581288 585912 667497 666721 4900693 5038953 38.85 72.2 2
08:37:54 2024-01-25 719707 711538 158532 157378 255751 260978 278453 278352 172799 171401 211169 217920 253888 257105 4518288 4898613 6271665 6064396 1016175 1045026 216491 191634 208163 209569 246090 239095 226409 228902 159408 159944 644154 600124 1411459 1391516 315721 315358 444639 447684 539330 527123 537918 539758 553297 562921 517971 575493 1602356 1696443 1099076 893012 494725 483477 567243 568755 574747 583921 582978 586391 667187 667263 4877519 5050477 38.85 72.2 2
08:37:55 2024-01-25 714317 712275 158780 157607 255751 260182 280153 278316 173315 170976 212079 217335 252790 255885 4518805 4830017 6274813 6068250 998096 1043931 216922 191530 207909 209200 246642 238319 227852 228761 158962 159944 648915 603637 1395401 1400729 317689 313993 444639 447136 541104 530598 536327 540878 556149 558213 521497 574236 1594279 1673677 1098764 902311 492617 484578 568050 565471 576982 580765 576482 583321 667731 662799 4863522 5042549 38.85 72.2 2
08:37:56 2024-01-25 712512 711273 158595 157383 256499 262322 279511 278940 173556 170858 212079 215505 253956 254885 4514498 4877180 6298561 6072482 1022003 1046808 216526 191634 208163 209200 245052 240450 227623 227839 159856 159469 631596 597119 1406998 1397752 315757 314914 445267 447950 541031 527532 537085 539758 550041 559018 513788 574483 1600021 1687275 1096910 891330 495459 484847 566841 567950 574341 583772 581214 584125 667789 667191 4881882 5050477 38.85 72.2 2
08:37:57 2024-01-25 713377 711528 158780 157383 257079 261869 279468 278352 173315 170858 212079 216175 252825 253536 4517417 4808428 6330341 6081148 1008209 1046734 217026 191495 208455 208594 246293 238953 227677 228317 159408 159368 650503 595230 1431788 1406946 315685 314435 446879 448403 540923 527123 536757 539213 550041 559198 521264 574891 1595448 1673677 1086082 892977 491917 483145 566441 567950 578829 581618 583534 585875 666845 667227 4915992 5048319 38.85 72.2 2
08:37:58 2024-01-25 719711 711538 158857 157383 255716 260944 278418 278352 173315 170858 212165 217556 252790 255099 4514198 4912385 6263606 6082144 1017515 1047367 216283 191530 207226 208915 245742 238953 226778 229547 159261 160098 642567 602481 1407740 1388558 316673 315106 442034 448293 540605 527123 537882 539465 554252 560709 518008 575937 1602356 1700987 1090413 891743 493319 482758 568888 567739 575968 584545 582941 584540 667151 667648 4895539 5043668 38.85 72.2 2
08:37:59 2024-01-25 710220 709488 158494 157383 255716 260545 279036 276720 173798 170046 212412 215539 252825 255885 4504871 4792969 6267105 6067466 1002467 1042418 216828 191390 207805 208956 246061 238882 228065 227311 159408 159401 636789 598832 1422145 1409710 317471 312968 444349 448293 545006 528807 538284 541288 550077 558411 518410 571400 1589646 1662125 1101241 896188 491806 484847 565640 563766 577192 578729 577781 584777 663950 664271 4887796 5040849 38.85 72.2 2
08:38:00 2024-01-25 717127 711538 158629 157643 255742 260944 278383 277660 172764 171708 211049 216615 253390 254281 4498451 4887021 6285756 6078484 1019705 1042063 216491 191332 207296 208583 243757 239130 227219 227594 160054 159334 635250 594561 1404442 1399443 315577 314181 444494 449198 541067 526715 537465 539758 550041 559054 513788 573186 1595448 1686796 1080286 893012 495035 483477 565640 567147 573052 581904 581251 584540 668735 666216 4887519 5050477 38.85 72.2 2
08:38:01 2024-01-25 718419 710771 159274 156944 257326 266188 278418 279385 172764 171163 211049 216847 252860 255099 4517417 4859204 6289935 6081603 1002430 1043931 217165 190828 208269 208368 245297 239130 226409 228387 158962 159469 648915 601414 1404951 1398111 315685 313814 447159 446881 541371 528916 535050 540832 555756 559198 519987 577574 1599637 1681678 1081750 902088 491917 483404 569695 563802 577192 585926 577781 586854 667151 663301 4827001 5050477 38.85 72.2 2
08:38:02 2024-01-25 710224 711533 162769 157383 255502 260580 279266 277534 173556 170823 212079 216140 253390 255064 4517417 4853164 6286123 6082069 1012507 1043931 215820 192275 206007 209200 245675 238355 227658 227839 159408 159469 641978 597137 1413750 1400438 315541 314369 443160 447867 543672 528169 538570 543595 553628 563952 517826 573593 1595448 1678107 1083916 891302 491917 483861 567243 568755 577417 582947 580765 584125 663914 667191 4944189 5050477 38.85 72.2 2
08:38:03 2024-01-25 714354 710532 162765 157383 255283 261013 278793 278352 173279 171010 211415 216476 253390 256674 4524580 4907885 6244007 6082069 1012544 1041250 216306 191669 206076 209235 244920 238892 227112 228352 158962 159469 640416 603993 1379684 1392503 318174 314471 441466 448452 542907 531203 541357 540449 556469 559198 513715 575189 1599573 1692064 1114269 896520 493911 484504 572087 567840 574268 582472 576037 582881 669413 662799 4839110 5050477 38.85 72.2 2
08:38:04 2024-01-25 708479 711273 158877 157383 256464 260182 278418 278156 172833 170858 211415 215470 253956 254885 4517417 4793689 6294195 6063909 1002467 1044580 217014 190863 208163 208583 245675 238724 227112 227874 159408 159181 639830 593748 1412363 1408943 315793 313480 445897 447027 541067 525972 536498 541142 552097 559555 518265 571782 1593000 1666771 1086082 897839 491917 484504 564841 564636 577601 582619 580096 584978 665866 665243 4921876 5050477 38.85 72.2 2
08:38:05 2024-01-25 719444 711533 162581 157383 255716 260580 278418 278352 172833 171129 211380 217521 252825 254281 4523543 4907858 6304407 6078484 1018355 1042160 216155 190996 206938 208403 244955 239873 226023 227839 159297 159435 645103 596287 1412868 1392503 315241 313993 442138 449246 541371 522977 538099 538196 549653 559018 516767 575040 1603967 1690792 1096910 893012 495784 482990 566074 566563 572979 579171 580765 584125 668043 667227 4891288 5065569 38.85 72.2 2
08:38:06 2024-01-25 720119 711533 158915 156949 257114 261500 278418 278352 172764 171129 211197 216847 252790 255099 4511415 4863897 6285756 6073368 1001001 1043968 216155 190695 207979 208048 245297 239130 226251 228547 158962 159502 645741 601992 1397857 1395772 315793 313957 445013 447660 540605 528688 535235 538233 554188 557625 519718 574236 1595084 1681936 1105403 902080 491568 483950 570062 565326 578010 583221 578182 587877 667042 663265 4882450 5050477 38.85 72.2 2
08:38:07 2024-01-25 709988 712976 160105 157818 254931 260580 279266 277534 173315 170586 212235 215539 253213 254707 4523543 4860117 6294485 6077716 1016840 1043931 216155 191669 206007 209200 245297 238355 227499 227206 159408 159469 643540 594561 1413209 1397752 316898 313993 440427 448928 543817 527532 537955 541142 550041 559459 513824 571893 1595448 1678107 1092579 891302 494725 486185 566659 568802 574601 582124 577634 580970 662759 665834 4947721 5062212 38.85 72.2 2
08:38:08 2024-01-25 719366 710491 158427 157163 255786 260944 279564 278743 172833 171129 211380 216325 252860 255064 4521086 4869581 6272345 6073368 1007366 1041250 217200 190996 207296 208548 244868 239130 226444 228193 158962 159469 645103 599696 1399518 1395772 315793 312055 445582 449246 541224 528688 536757 538196 550185 557197 513824 575337 1595484 1681678 1083916 901028 494725 483136 568083 564771 574520 582544 577004 584429 669683 663413 4815288 5050201 38.85 72.2 2
08:38:09 2024-01-25 712870 711528 159067 157249 256504 261500 278453 277925 172833 170924 211831 216244 252790 253536 4526769 4820071 6339430 6069822 1001038 1041681 216550 190465 207296 208223 244920 237653 226953 227804 159783 158928 648915 594561 1406645 1406946 315757 312894 441850 447027 541031 522977 535235 540522 548421 557589 516912 571082 1589646 1664147 1072646 893574 491568 483477 564841 563368 577192 579350 581129 586056 665575 666704 4923875 5060578 38.85 72.2 2
08:38:10 2024-01-25 719329 711533 162612 157273 255497 260580 279797 278691 172610 171129 210754 216847 252790 256160 4530870 4910136 6330830 6087850 1016175 1042026 215186 191031 206076 207933 243513 239095 226216 227486 158716 159181 635250 595439 1422816 1392503 315241 313086 442138 447964 541371 522941 537520 537399 548421 559198 512992 574210 1595484 1687275 1096910 892377 493948 482794 564841 565508 571363 578252 578673 582608 665903 667684 4894967 5060301 38.85 72.2 2
08:38:11 2024-01-25 718619 710314 158322 157352 256863 261132 278418 278352 172764 170889 211169 217035 252755 255064 4518553 4856639 6276170 6082107 995351 1040395 215820 190730 206650 207898 245711 237618 226058 228193 158202 159469 645741 602345 1396910 1392503 315757 312718 442138 441611 539458 527569 535198 540522 554703 558411 519216 577088 1590854 1676703 1096551 898470 489130 483477 568888 563766 576540 580765 575186 585826 665903 661331 4863295 5038700 38.85 72.2 3
08:38:12 2024-01-25 709256 707912 160095 157024 255094 261869 278154 277355 173230 170823 211415 215470 253567 254707 4508065 4861059 6258287 6063909 1021272 1043968 217200 192275 207296 209270 243826 238724 227181 227133 159632 159469 643540 594561 1395759 1392503 315757 313737 442138 449675 541067 526751 537955 540522 550149 559887 516839 574891 1599749 1686081 1082937 888338 495071 483897 566841 567147 574747 581904 581251 584540 668465 667335 4924010 5056199 38.95 72.2 3
08:38:13 2024-01-25 714466 706033 160375 157712 258013 263165 279905 279923 174283 172976 212639 218059 255526 257502 4526769 4874138 6302949 6088526 1007403 1053154 221213 194176 210008 210582 246677 240725 227887 229364 162759 161279 641978 602270 1401453 1388558 317725 314692 449698 450343 541104 530279 539515 540878 557802 561568 522029 584157 1604704 1696443 1068890 906440 498350 485332 573134 568755 577185 592943 584637 592969 676164 670305 4830447 5069181 38.85 72.2 3
08:38:14 2024-01-25 705098 702993 161530 157889 260054 264018 282550 278470 174047 173840 215025 219491 258001 259825 4536121 4861709 6379245 6107230 1009575 1050759 220923 199056 211362 211904 249568 242226 230737 231407 161091 162103 645103 597137 1398966 1402964 320241 315802 452292 453355 550045 531991 544455 550066 559126 568212 531427 586461 1608995 1686081 1074723 903796 500122 490803 574756 572488 586762 590025 589662 595983 675862 680212 4921876 5078533 38.85 72.2 3
08:38:15 2024-01-25 710233 704403 162644 159468 259579 266781 283180 282638 175352 176003 215899 220793 260367 261068 4543278 4917117 6334536 6116582 1028361 1054282 222633 196448 212061 212438 249919 243702 232071 230668 162158 163529 642943 598841 1404551 1392503 321229 316965 452292 458732 556547 539358 553601 553148 564302 576485 530994 590370 1618514 1705611 1060476 899748 505379 495402 580136 580233 593088 594977 596815 599225 685588 688790 4961486 5087885 38.85 72.2 3
08:38:16 2024-01-25 702766 700929 165366 161765 263649 270121 287904 282885 178249 179735 217397 221238 260638 263877 4550418 4851224 6321706 6125934 1005193 1050164 227015 200245 215266 214455 253637 244811 234087 234972 163941 166814 649790 607536 1395438 1391516 324434 320967 459842 459674 559023 548493 556114 562176 577118 583878 545681 605080 1627866 1713564 1066416 913016 509014 500257 589502 585016 596235 605627 603182 611922 700275 692243 4867962 5084259 38.85 72.1 3
08:38:17 2024-01-25 702230 702157 167011 163097 266157 269659 293863 285597 178970 176719 218040 222607 262089 262850 4529660 4830990 6387865 6113976 1011832 1051597 229456 201577 219667 216103 253674 246325 235124 234714 165597 169634 640301 602270 1406627 1402964 324843 322431 464077 465259 567266 549659 559491 565544 577118 585054 549737 606240 1627778 1705611 1089260 916989 513357 504873 592733 585658 605513 609220 605284 614282 701033 700316 4915992 5080637 38.85 72.1 3
08:38:18 2024-01-25 700770 700366 167821 164473 266566 273078 288443 287400 180137 177345 219438 223709 264357 265130 4523211 4874283 6348668 6128409 1025806 1054494 229315 204166 215893 217204 255663 247539 237400 237789 166665 166705 640467 603993 1397555 1396463 326790 324727 464552 467900 568072 549946 565303 567955 582625 594987 554735 613298 1636860 1723946 1083030 912980 515326 508592 593827 591618 607586 611510 612605 621630 703097 707406 4942991 5087983 38.85 72.0 3
08:38:19 2024-01-25 707968 700402 171688 165801 269037 273915 289796 288733 180398 179666 219815 225986 264833 266354 4524391 4900890 6339204 6132787 1032311 1055710 232151 205315 217205 219136 255487 249531 239193 238810 168482 167797 645392 604059 1415690 1395772 329609 325252 467738 473596 574779 558023 573741 572965 586203 596311 554771 615222 1644748 1736802 1098087 913053 521373 512815 600368 601936 613811 616803 621727 622531 710405 712332 4978229 5097237 38.85 72.0 3
08:38:20 2024-01-25 704028 698350 169595 170249 269995 276515 290749 288794 182465 180235 221608 226879 266478 270630 4536121 4933532 6303215 6149044 1031463 1056037 231434 204882 218597 220198 258653 251930 239255 241988 168955 170056 642943 609931 1425710 1391113 331482 327786 471566 474375 574373 558815 574382 577550 594235 604267 558820 625362 1655211 1758089 1088482 918293 524075 512273 602772 603714 612076 622285 623620 627180 718492 716000 4933613 5102950 38.85 71.9 3
08:38:21 2024-01-25 708208 694349 169994 170443 271607 276056 292829 290696 183577 181700 222302 228325 265750 269761 4526769 4863674 6330379 6130303 1016904 1057459 234596 205452 220581 221266 259489 253819 240948 242329 170145 170748 645392 611238 1401841 1392231 333133 327291 476489 477665 579272 565234 576083 577000 598476 603841 563825 630001 1656422 1746460 1120572 928744 528631 517749 611220 603938 613145 627610 624947 630902 724177 719172 4905476 5102950 38.85 71.9 3
08:38:22 2024-01-25 698972 694345 170798 166772 272122 278716 294104 290626 183262 181735 225139 228166 267964 272343 4513885 4784065 6339784 6130915 1016840 1057719 235203 207348 221236 222510 261761 252499 242684 242089 170625 171687 646908 613426 1434019 1401723 333640 329809 476331 477665 585549 571160 580965 587219 600515 606984 567942 632509 1655498 1737282 1092635 931493 527506 519941 613820 608751 623849 631299 631000 639265 729263 721453 4889117 5099315 38.85 71.9 3
08:38:23 2024-01-25 698258 694390 171623 168042 272993 279699 295901 293862 183956 183215 225456 232933 268441 272727 4513885 4853164 6351034 6125934 1024117 1059972 236730 208274 222944 220927 260719 255947 243711 243513 170602 172558 645392 605812 1437443 1409710 333568 332171 480717 481799 587210 567901 583816 585947 604901 613280 575904 633584 1664472 1742971 1124565 931456 531270 524712 614727 611015 625715 631299 630369 642147 727510 725496 4931268 5097349 38.85 71.8 3
08:38:24 2024-01-25 700277 694309 172299 169419 274985 280985 296224 294510 184990 184452 230081 228289 269873 273113 4537908 4874283 6360620 6122415 1026543 1059952 236730 209977 222980 222260 262756 254320 243395 244303 171317 173453 658329 612550 1408942 1399443 336226 335718 482687 483236 592282 571078 587680 592491 608616 618221 576919 641845 1669244 1758089 1111326 930870 533546 522936 616472 614159 631227 632826 635558 644668 731782 729448 4940660 5082431 38.85 71.8 3
08:38:25 2024-01-25 701272 694047 173365 170178 276517 281927 298365 295955 185604 185522 225658 229694 270976 272239 4511378 4873151 6360359 6135286 1030526 1057669 238973 211662 224029 223671 264371 255174 244933 245297 171967 174374 651454 611675 1424769 1404427 338329 337621 483623 486236 592610 576270 593863 598836 614273 622222 583968 644663 1675739 1768931 1093798 932196 535230 527164 619460 618126 631173 638475 639504 651446 729922 735006 4950052 5108654 38.85 71.8 3
08:38:26 2024-01-25 701770 694309 174517 171271 277987 282169 297753 298023 186186 189533 226008 231144 271559 272690 4513885 4892963 6365150 6144638 1035789 1063067 244043 212993 224416 224937 264441 256354 246655 246814 173066 175367 652969 611637 1427990 1401723 340193 337381 485731 490044 599769 580142 595759 600903 613100 626522 588363 649294 1683237 1772405 1119633 931456 539813 532061 622094 623762 638559 643790 645643 653801 737350 740746 4952379 5110706 38.85 71.7 3
08:38:27 2024-01-25 701202 694282 175355 171842 283007 283653 299582 297734 187118 185463 227061 231890 273123 274364 4513885 4882397 6374469 6126889 1037207 1063783 240599 217462 229306 225861 266104 257690 247661 248204 173895 176069 652969 613388 1425265 1401451 341402 338448 485207 491089 602758 582833 599147 605389 620209 631164 590914 655052 1688063 1775666 1141775 934105 541352 534671 626480 625447 642184 645500 650932 658683 742659 745767 4947721 5113876 38.95 71.7 3
08:38:28 2024-01-25 701272 694210 175911 172432 279788 285392 300854 300557 188440 186303 228156 232570 274376 275206 4523864 4877749 6369685 6153407 1035491 1062204 240870 215025 225030 226526 267673 258373 249161 249112 174730 177010 646273 613350 1408361 1401723 341342 338686 489277 494003 604688 586693 604724 608833 624651 636566 594412 656587 1692836 1779961 1152376 936689 544060 535715 627603 626883 645800 649002 653252 662008 747214 746101 4953588 5113876 38.95 71.7 3
08:38:29 2024-01-25 699983 696250 176752 173525 279585 287144 301316 299580 189230 186922 228936 233682 275220 276087 4508065 4868476 6360359 6148426 1035789 1063783 241947 214815 225921 227776 268498 260548 249861 250410 175604 175815 647766 614668 1421987 1401723 342654 340739 490655 495404 607264 589956 607048 610152 625778 638477 599857 660876 1697626 1784912 1130796 939470 544302 539282 631089 629065 647566 649326 652934 664259 756434 753756 4940660 5119214 38.85 71.6 3
08:38:30 2024-01-25 695958 695270 176757 174748 279847 288025 303191 298638 190462 187476 230329 234601 275799 277592 4508065 4846485 6360359 6126777 1028361 1068427 244394 214815 228103 228679 269254 261657 250564 249295 176448 176715 647766 611675 1450855 1404711 342654 342843 494501 495621 611207 589026 605220 611052 629202 635580 601563 663548 1697664 1784523 1146015 951511 547552 540426 640291 633753 651279 658196 657303 664023 761361 756190 4917119 5117983 38.85 71.6 3
08:38:31 2024-01-25 695721 694773 181316 175232 282094 288924 304151 301776 191063 188726 230885 234799 275137 279536 4508065 4779315 6360620 6180332 1023248 1068427 245939 216153 228458 230140 270775 261693 251836 251385 177333 178113 646273 622358 1420480 1406946 347647 342843 496004 495729 607545 595855 608415 614631 635776 640321 604882 671258 1706087 1801825 1162977 954227 556723 542765 643560 640062 653201 664875 669191 669270 757251 763948 4956888 5126266 38.85 71.6 3
08:38:32 2024-01-25 703795 695960 178309 175797 283772 289009 305151 303280 191665 189987 231605 237753 275328 279644 4495208 4845151 6360359 6162773 1038137 1068427 247705 217233 228883 231647 268125 262199 250804 252711 178080 178271 650752 622358 1422740 1401723 349374 342843 498955 504571 611243 594978 616242 617363 640396 648349 607241 677297 1715343 1810300 1155717 947574 558337 545855 642115 643390 655057 663468 671903 675047 765346 768281 4980506 5127442 38.95 71.6 3
08:38:33 2024-01-25 705156 695261 178258 179766 283609 291985 306083 303316 192375 190517 232563 237388 275397 279644 4498451 4891644 6379010 6144339 1047766 1069944 248123 217571 230311 230762 269318 263004 252381 252368 178581 178429 650068 617403 1428368 1401723 348386 344368 496148 504315 616646 594978 618103 622916 640396 649335 612842 677297 1713408 1788121 1165022 955109 556034 546998 649563 641841 662754 670861 670910 679082 774362 768281 4880908 5107966 38.85 71.6 3
08:38:34 2024-01-25 697973 696331 179383 179896 285588 289647 306946 303954 193547 190586 233326 238420 277073 279680 4521132 4808428 6416493 6162773 1028766 1069944 249977 218777 231425 230602 271450 265791 253969 253178 179083 179559 653011 619310 1429483 1416140 350864 344368 503314 504571 613141 603403 617628 624683 645765 649299 613784 682458 1719000 1811584 1149487 955383 560003 547253 649519 648506 658396 667137 676711 678808 771585 777423 5004251 5134645 38.85 71.6 3
08:38:35 2024-01-25 701466 694778 179942 178371 285445 292339 306946 306065 191820 191791 234277 237422 277529 282923 4495246 4892643 6341709 6181138 1044391 1069944 249857 219648 231786 231473 271485 265320 252416 254773 178113 180162 653738 616948 1429082 1401723 350366 347563 504384 509215 623439 604588 624476 628978 643908 657350 617858 682458 1720221 1797288 1177232 959469 560003 549905 653247 646985 665327 676366 673784 682476 779141 775190 4919343 5137417 38.85 71.5 3
08:38:36 2024-01-25 692052 694282 180429 176821 287422 294376 308538 306065 192717 191222 236333 237916 278693 282923 4508065 4762730 6374469 6172694 1028077 1069844 249351 220405 232949 232221 274405 264692 255178 256380 178113 181788 653178 625538 1418287 1410943 351704 347599 508019 509935 621736 603992 621719 621929 647149 656088 612974 689506 1731926 1833960 1177782 952671 565293 549833 650900 654041 669965 674321 679515 688233 778220 779628 4961883 5126266 38.95 71.5 3
08:38:37 2024-01-25 702261 696250 180749 177413 288151 293337 309083 308411 193352 193076 236333 238183 279877 284426 4508065 4853164 6388335 6172138 1044816 1071359 249454 222635 232872 233331 274314 265541 256393 256775 180602 181627 655585 620194 1426782 1409942 351704 351573 508019 510332 626429 603956 624956 632070 649538 657813 622902 689506 1724527 1815624 1171459 963970 562618 549833 654801 652188 667794 679296 686361 688493 786361 785862 4961883 5133521 38.95 71.5 3
08:38:38 2024-01-25 704977 694668 182418 177977 287949 293160 308305 306428 193752 194053 236276 240347 280072 283157 4508875 4844876 6369932 6179664 1039928 1072988 250951 223140 233837 233726 274440 267250 257004 257999 179844 182492 658217 626897 1424195 1403714 355738 351857 508056 514468 625710 607481 630712 631140 649191 663364 623858 690624 1731926 1823463 1184180 959469 565293 556369 656764 652678 674987 682312 684575 693157 784292 781433 4934561 5141204 38.95 71.5 3
08:38:39 2024-01-25 694020 693155 182335 178497 289050 296358 309205 306463 195033 193381 237790 240510 281193 284928 4485573 4795501 6379010 6179664 1025435 1072988 252107 223947 238831 233726 276657 268073 257184 259524 180812 183432 649259 626897 1424366 1408943 355487 351569 513909 513756 629475 613006 632723 634313 657134 666315 625506 699868 1742966 1843091 1173162 959469 570140 559564 658661 661098 676936 678783 687612 695772 786634 784139 4961911 5137229 38.85 71.5 3
08:38:40 2024-01-25 695500 695192 182331 180002 288960 296475 310944 306428 195643 194335 236143 240416 282072 286764 4508065 4835803 6397661 6182046 1035919 1076107 252107 227041 234601 234775 277436 268900 258774 259524 181146 183141 659710 617908 1440441 1416140 354625 351857 513235 513490 633049 616546 633657 640771 662001 667074 633026 702965 1738714 1833960 1184791 966715 572110 557982 662441 661838 672972 682792 689710 697295 784292 790414 5007027 5155934 38.85 71.5 3
08:38:41 2024-01-25 701083 693150 183857 180775 289770 297888 311452 311000 196629 196384 237503 242471 282324 288161 4504946 4893910 6379010 6186987 1046306 1075836 254154 223434 235726 236700 278217 272275 259060 259243 182621 184307 651540 621081 1436450 1407429 357794 353985 512477 519846 638555 617417 639244 643686 662037 672363 636475 701968 1738441 1826061 1182715 973928 570379 564347 668749 661838 680300 690244 694844 701667 802570 800309 4971128 5140789 38.95 71.5 3
08:38:42 2024-01-25 703650 693041 184958 180801 292463 296546 312946 312213 196902 195310 237538 243657 283579 286714 4492118 4839299 6387865 6197150 1044816 1076107 255473 225134 235891 238239 279001 270743 260818 260252 182819 185341 662696 630486 1423118 1409942 359559 355655 514139 522907 637580 619748 640946 641877 665935 676376 635504 707123 1750445 1840176 1193098 967403 573737 565485 667803 663687 688023 694394 697889 707091 804917 798016 4938315 5151338 38.95 71.5 3
08:38:43 2024-01-25 691595 692524 185257 181532 292766 299934 313899 310597 197451 196251 239015 242536 284738 288405 4495768 4769963 6379245 6188575 1029539 1076107 256543 225483 236857 237433 279098 272659 261002 261083 183237 188628 658217 628688 1440487 1410943 359270 355905 521488 522698 640400 625574 643787 644595 673072 679341 641175 716422 1757206 1854921 1187407 967403 578654 568329 670646 669601 689705 690280 698883 709256 802534 802008 4914855 5140331 38.95 71.5 3
08:38:44 2024-01-25 693150 693301 185284 182295 293249 299500 315852 311033 198241 195886 239050 244066 285646 286611 4501644 4775127 6444429 6191398 1034754 1077634 258890 226024 237626 239110 278444 273045 261678 260252 184310 188664 658102 625538 1450146 1424324 360645 356155 521597 522907 640400 626291 641928 649423 673072 676376 642157 715913 1759704 1864102 1197252 968336 579892 566723 669697 670807 689976 697563 706685 712216 801364 802324 4961561 5145829 38.95 71.5 3
08:38:45 2024-01-25 695958 692811 186086 182422 293732 302589 314863 311943 199105 196193 240130 244647 285682 288369 4496250 4827954 6416158 6170695 1041845 1078399 258890 226217 239103 239684 279327 271984 261061 262284 184897 188734 655953 621081 1453860 1419156 360084 357550 523009 522770 644786 629302 645763 654077 678105 679305 644930 718519 1759704 1866747 1184180 973236 581021 567927 672588 671791 689976 694394 709407 714354 807200 807081 4968573 5140331 38.95 71.5 3
08:38:46 2024-01-25 699470 692285 186351 182700 294223 301947 313791 314544 199036 197046 240369 244477 286168 288441 4496250 4832499 6414526 6193075 1044779 1078186 257334 227659 239103 239684 280720 277268 261931 262721 185062 185681 655202 625113 1431363 1415136 360138 359748 523117 526579 649083 632052 648875 653709 676196 682321 645529 719375 1766179 1869306 1181302 970437 582983 567897 673018 676812 694691 699207 709679 717194 806628 809400 4972385 5143721 38.95 71.5 3
08:38:47 2024-01-25 695939 692806 186617 183493 294501 303018 315227 313333 200009 197081 241215 245643 285170 288513 4499463 4835852 6433391 6188575 1040290 1079127 257750 227659 240627 243977 280837 272660 262699 263931 186243 185681 658895 624085 1448573 1420163 360717 359784 526185 528925 649542 632948 649108 655363 680130 685390 647502 726755 1770496 1878824 1191477 971126 586308 572466 677904 679731 698180 703372 710256 718212 810198 808984 4971128 5141091 38.95 71.5 3
08:38:48 2024-01-25 693231 693305 190252 184487 294251 302225 315960 314132 200637 197698 241966 246813 287116 290665 4496250 4835043 6425376 6197428 1043334 1082183 261083 228760 240699 239333 281927 273566 263540 264406 186243 186667 658895 622412 1464138 1418149 362867 360871 528829 531322 652308 634639 653017 659535 683898 685390 651361 726384 1775698 1879798 1189442 973928 587979 573753 678865 681599 700659 703408 715978 723039 811723 811180 4971128 5141091 38.95 71.5 3
08:38:49 2024-01-25 693109 692321 190755 184358 296269 303146 315960 315053 200916 197733 242343 247021 286807 291375 4486845 4825599 6406986 6197428 1043330 1080551 259153 229936 241814 240068 282828 273949 264349 265218 186968 186884 660367 622892 1456921 1423315 364002 360871 529203 531698 653233 635608 653981 659535 685135 689504 653210 731780 1778223 1879798 1197582 973928 589237 577491 680828 681904 703827 706110 715978 723590 815212 816109 4970851 5143997 38.95 71.5 3
08:38:50 2024-01-25 692052 692551 190625 185462 295003 303857 316791 315490 201687 198560 242720 247785 287164 291899 4493040 4819522 6444288 6196404 1043330 1080514 260412 229861 242747 240702 282824 274789 264419 265998 187362 186884 661838 622858 1448464 1420163 365106 362912 530739 533585 654555 638418 655020 661875 685137 692342 655313 733975 1779846 1883798 1195547 976008 590513 577900 682763 683943 704361 710274 716238 726722 811297 818490 4980506 5141204 38.95 71.5 3
08:38:51 2024-01-25 692052 693037 186574 185592 295698 304677 317048 315978 204942 198526 243422 251602 287269 291899 4492808 4829085 6453248 6197617 1045404 1080514 260958 230416 242954 240840 283546 275246 265417 266852 187494 187766 663309 623336 1451358 1420163 365918 360961 532244 531711 656787 640007 658826 661815 685246 694367 656582 736298 1779883 1887994 1197582 976702 591808 577900 683109 687449 706359 711311 719476 726388 818340 817972 4983489 5141091 38.95 71.4 3
08:38:52 2024-01-25 692052 691267 186901 185588 295973 305715 317048 315978 205298 199149 243441 246639 287547 293214 4490255 4821105 6415493 6195814 1044073 1083002 261209 231296 243711 240909 284162 275419 266313 267388 188021 188130 663309 622858 1451689 1420163 365589 363096 532094 531819 658684 642116 659759 665748 691217 694403 659521 737340 1781592 1886256 1195547 978093 592229 576396 685817 688912 707360 712386 723687 728563 820497 820388 4980506 5155934 38.95 71.4 3
08:38:53 2024-01-25 692624 691307 188074 185588 297511 305894 317084 315157 205333 199496 243801 246639 288759 297930 4490255 4835043 6424872 6197810 1045036 1082332 261687 232053 243711 242120 285463 276551 266991 268391 188021 188821 664780 624224 1460557 1427356 367215 363131 532130 534864 659617 643938 660227 665748 693014 697181 662404 741039 1779588 1894475 1203687 978093 594834 581549 687545 688936 709297 712422 724754 732862 824367 824942 4971128 5153349 38.95 71.4 3
08:38:54 2024-01-25 692120 692317 187459 189776 297270 305070 319750 315157 201402 200297 243837 247976 288684 292519 4480823 4801119 6476522 6209599 1039928 1082192 264058 232855 243675 243104 286338 277632 268440 267709 189082 189151 668252 628688 1447774 1429383 369103 364258 532166 534864 658218 640047 664166 667707 694223 703417 665191 741603 1789066 1885281 1205722 977519 593492 583717 688032 689400 711146 716452 722659 734987 832343 828750 4925391 5163207 38.95 71.4 3
08:38:55 2024-01-25 695426 692816 188937 189714 299082 305464 320981 316876 201714 201137 249085 248183 290214 297893 4484201 4779315 6434500 6197353 1039928 1083727 264534 236506 245327 243922 286338 277596 269232 269029 188816 189970 662452 629586 1441661 1429383 369731 365353 536006 538041 659617 643740 667624 670587 698259 706119 667693 743789 1784685 1885134 1205722 977284 593075 585408 689533 689400 711414 716869 724754 735545 834703 826960 4924234 5163321 38.95 71.4 3
08:38:56 2024-01-25 694918 691832 189265 189573 300936 306002 320981 316658 203661 201137 249121 247839 290655 292911 4480009 4761435 6434630 6215374 1043646 1082183 264278 236708 248256 244359 286865 276975 269611 268021 187580 189913 658102 634102 1434981 1428369 369803 366488 537559 539675 661489 647570 668884 671538 699776 709248 668676 744319 1784685 1883798 1181934 980373 593984 585408 691001 689889 712962 720312 724355 739397 836557 829365 4924234 5159022 38.95 71.4 3
08:38:57 2024-01-25 691556 691307 189334 189679 299642 306937 321016 319566 201782 202089 244666 248562 289088 294282 4478240 4742422 6425077 6216908 1041771 1085029 264498 237185 243282 245051 288738 277720 269739 268838 187744 190847 658646 634439 1432742 1425334 371968 367628 539881 541243 661933 650362 672600 672850 701334 710819 669150 744416 1790099 1883551 1207757 981804 594760 586797 693228 688936 716541 721508 727553 741334 840258 829437 4931268 5162701 38.95 71.4 3
08:38:58 2024-01-25 690087 689281 189931 187690 299677 306937 321694 318132 202689 201137 244701 249554 291415 294489 4480009 4756188 6406347 6217159 1035491 1084542 265293 232989 244032 245016 287369 279183 269919 269659 188005 191450 660367 634439 1455813 1424201 372756 368772 541412 540797 664926 651283 675412 676101 701902 712359 671598 745379 1790025 1883798 1207757 985300 595606 587159 695888 690994 718387 724021 730842 741044 843634 835490 4940660 5168367 38.95 71.4 3
08:38:59 2024-01-25 690091 690556 189896 185855 300548 308456 321991 318167 203037 201453 244872 250539 290338 295469 4476584 4786136 6415028 6215185 1037948 1084348 265541 233279 245954 245429 287787 279721 269232 272270 188860 191136 664780 632291 1443636 1420163 372911 369328 542527 545504 667354 651283 676890 674350 701184 712431 672800 746998 1796741 1894136 1209792 991767 595864 590216 700208 695096 719440 727119 730805 741044 843274 838820 4961603 5167057 38.95 71.4 3
08:39:00 2024-01-25 692052 689285 190530 186895 301432 307224 321705 318097 203985 202759 245250 251341 291168 295469 4476309 4822549 6424434 6227348 1047381 1085313 268072 233639 245435 246440 287990 281936 268886 269798 189817 191682 667722 634163 1450693 1420163 372802 369112 539881 546645 666882 650362 677371 678805 702399 717292 680792 748826 1795199 1874446 1211827 996718 599843 585708 702380 695096 717844 725881 734040 741044 847515 843339 4982902 5177713 38.95 71.4 3
08:39:01 2024-01-25 699968 690255 191131 187093 302025 306937 323988 321106 203812 204147 245456 251341 293052 295677 4476588 4819691 6401050 6233085 1055030 1085154 266616 235320 245435 247568 287160 282135 269331 271001 188963 192756 669194 637157 1437382 1415136 376116 372357 542180 547194 671145 652669 680080 683943 703237 716179 679858 750869 1794190 1882464 1201652 998156 599733 585924 702380 698587 717301 730449 738964 745593 846281 846957 5047576 5177713 38.95 71.4 3
08:39:02 2024-01-25 699018 690965 191131 187647 301467 310826 323041 321106 203668 203816 246179 252112 290780 297960 4480823 4869670 6396217 6236248 1056702 1085960 267696 235449 246263 247568 288824 280939 269777 270623 190192 192258 678572 628688 1460232 1420163 374222 372502 542912 548246 675019 652207 677371 683424 703273 716461 683930 757811 1802156 1895411 1213862 1000322 604905 591269 706368 702212 718424 730449 741705 745444 842677 847429 5053844 5168367 38.95 71.4 3
08:39:03 2024-01-25 701267 691307 191170 188072 302385 308191 324516 321070 204160 208059 248542 251902 292799 294775 4473627 4845413 6433579 6225801 1060369 1087538 268520 235848 245849 248405 288768 282425 271393 271740 190192 192393 671514 630038 1445953 1424201 375557 373556 541072 548201 674432 654615 679301 687973 713531 717178 683857 761643 1807284 1911360 1215897 993885 604905 589239 702344 702102 720494 726831 746506 748558 844345 848155 5004403 5163207 38.95 71.4 3
08:39:04 2024-01-25 699248 691008 191700 188168 303714 309055 323952 323514 203634 204290 247184 251307 293207 295677 4480009 4822114 6425637 6224720 1053139 1087465 267249 236283 247198 247915 289647 282425 271288 272210 191116 193036 672136 631850 1451662 1427356 376917 375676 547435 548781 678668 660451 680525 686963 714541 717106 682726 760638 1807506 1910556 1191909 992473 606630 592341 703338 706272 726751 730449 746506 750466 845068 847556 4991183 5163420 38.95 71.4 3
08:39:05 2024-01-25 693114 690259 191774 188630 303342 311404 322970 322045 204938 204004 247739 252077 293768 296546 4477037 4809421 6407031 6197239 1050754 1089955 268449 236213 248294 248125 290290 283535 271702 272937 191290 193577 662452 628688 1462696 1428255 376006 373821 549154 550410 678407 662289 678525 683943 714452 721372 682854 764784 1814696 1918818 1207867 992473 609230 594829 706368 708276 728657 734063 745444 753585 848077 847356 4971128 5163207 38.95 71.4 3
08:39:06 2024-01-25 690151 689281 191531 189424 303054 310064 324974 321070 205611 204290 247949 252851 294737 295570 4476761 4797832 6490915 6224164 1045556 1088405 270833 236283 248172 249554 290396 284339 272986 272520 191895 194049 698527 634102 1447928 1436563 379600 374085 548210 550374 674982 660451 684399 686926 717908 723744 686912 764242 1815260 1910011 1203877 989619 606630 596861 706368 706272 729058 735619 743961 755575 852182 847465 4933613 5168367 38.95 71.4 3
08:39:07 2024-01-25 695352 685340 192984 188660 306092 309812 324974 323059 205611 208387 247984 252077 292566 297563 4470657 4736934 6416424 6215260 1045607 1088405 270833 237241 248556 249910 291929 283535 272569 274613 191290 194699 661002 638067 1461143 1428369 379600 375145 551715 553148 676968 663273 689581 690868 716316 724727 685419 764003 1811396 1903522 1201883 992473 605767 597504 707871 705199 733622 738834 744799 759085 858443 847501 4947721 5170683 38.95 71.4 3
08:39:08 2024-01-25 689825 689244 193019 188830 306092 310535 326812 323095 205645 205009 249347 253628 294773 299815 4464487 4746076 6416312 6228330 1039928 1088131 270833 237609 250768 249699 290635 283594 274333 274684 192198 194972 670665 637290 1439769 1423025 379330 374230 551678 556299 679850 662732 687693 687973 715554 726141 689985 764482 1812683 1900825 1201883 999575 608436 600757 711424 708276 733862 742938 744271 755877 859087 856060 4961486 5172053 38.95 71.4 3
08:39:09 2024-01-25 692052 690000 193459 190092 306128 311733 325826 322534 206286 203833 248019 255261 294701 297635 4480009 4803014 6430382 6219454 1052293 1085301 270883 237644 249219 251355 290599 283090 273056 274684 192537 195108 675078 637290 1470516 1424201 378709 374195 548210 556299 678888 661388 689193 691971 716316 733338 695046 765401 1812111 1897016 1203877 1004599 607928 599258 716280 707273 729647 742938 748692 755003 863487 856514 4990068 5181405 38.95 71.4 3
08:39:10 2024-01-25 700277 689244 194238 189131 305494 311006 325300 323921 205931 204468 249172 255082 295955 297239 4480009 4804754 6388769 6251169 1054067 1086841 269034 238883 249219 251319 291787 284027 274277 275526 192502 196046 681698 639892 1438769 1422013 380924 377387 550309 555807 682712 661833 693793 697141 720362 730422 697871 767335 1807543 1900825 1211827 1006030 609740 594902 715536 709102 729610 744022 753683 758373 862207 863027 5029632 5181405 38.95 71.4 3
08:39:11 2024-01-25 699470 685295 194242 190090 306987 313413 324974 324992 206573 204468 249172 255261 292635 301349 4470657 4855155 6379010 6233249 1056889 1087612 269855 238999 250028 251886 292303 285592 273021 275949 193181 195245 666802 632291 1467600 1424201 380140 377049 549801 555415 685588 663663 689997 696610 720594 728260 699861 776628 1816763 1915076 1203877 1005179 613596 600105 717604 715440 731622 741826 754029 758373 857193 865163 5046157 5181405 38.95 71.4 3
08:39:12 2024-01-25 700507 690259 194212 190690 306992 313449 325826 324898 206429 205173 249558 254513 296327 297635 4476817 4824524 6425451 6237695 1051144 1088384 269444 239202 251090 251848 293813 284933 275011 276372 193793 195829 678020 632291 1474315 1432324 380680 376376 554479 558281 686110 669619 690563 695060 721156 731705 693009 777891 1825983 1929735 1221831 995959 615956 604546 715536 716962 740514 742938 755832 765097 860986 856514 4986539 5181405 38.95 71.4 3
08:39:13 2024-01-25 692614 691044 194278 191158 306982 312717 327834 324992 206998 204928 250332 256046 295023 297563 4476817 4764673 6490915 6224164 1044816 1088384 271957 239405 251090 250502 293599 284284 276314 276265 193793 196104 691063 637290 1458248 1437527 383082 377509 554892 555378 682675 669619 694854 696994 726955 737528 697871 773449 1828747 1919187 1236246 995300 612459 603655 713512 712802 737610 744022 754756 765405 866309 856478 4938315 5172053 38.95 71.4 3
08:39:14 2024-01-25 691070 689949 195197 190686 306445 313449 327305 324992 207609 205491 251180 255296 294818 300906 4470657 4736697 6425805 6237695 1041808 1088384 271542 240184 252439 249424 293160 286477 275397 277966 193687 195068 676549 635921 1446384 1427240 381928 377207 554762 561166 684062 667360 696906 697314 721242 738287 699179 774119 1820914 1903522 1225573 1006030 613596 605403 720540 715440 738763 748476 752886 763865 870141 866387 4995336 5181405 38.95 71.4 3
08:39:15 2024-01-25 695884 685340 194606 191163 306419 312717 328862 324992 207754 206065 250381 256764 295264 301021 4476817 4805491 6428794 6228806 1056360 1086783 271577 240895 251055 251550 293409 285138 276243 278592 194266 196380 679492 640807 1437914 1426226 384604 378754 553711 560659 688055 667652 698913 701606 727737 740323 702089 773952 1820635 1909140 1226072 1010299 613671 602801 722143 714390 734155 752711 760199 766337 871374 865528 5011610 5190757 38.95 71.4 3
08:39:16 2024-01-25 699014 685259 195476 191292 307382 315362 326846 325915 207609 205779 250968 257301 297198 303594 4473845 4839863 6388557 6247061 1060283 1087321 271577 240930 252261 251515 293409 287432 276140 277966 195162 196380 676549 632291 1490754 1420163 380815 380715 554762 562761 691969 668635 696906 702988 725417 738863 706258 780884 1825909 1921638 1211857 1013177 618172 604975 724191 720298 737318 748476 764068 763668 864402 871763 5046157 5190757 38.95 71.4 3
08:39:17 2024-01-25 700277 689258 195202 191931 306485 315685 327834 325616 207899 206490 251144 256046 298036 300347 4470657 4833783 6439199 6238158 1053496 1090514 271542 240966 252725 250990 295935 286396 277378 278181 194917 197415 679492 632291 1464744 1433447 381965 378790 560234 561926 691969 675342 696906 699517 732333 738753 703159 783804 1835166 1927185 1227815 1001745 618209 607404 720576 721391 745139 748368 759537 771085 870757 865361 4952370 5181405 38.95 71.4 3
08:39:18 2024-01-25 691830 689249 196025 191935 307883 313962 329359 324934 208292 206421 251960 260447 297091 300444 4467258 4757355 6458338 6247061 1041296 1087321 273241 241644 252725 251340 295613 286754 276988 277564 194917 196358 684531 639579 1466411 1428255 384895 382119 559711 565163 691969 675342 702503 699554 729272 739472 705124 780217 1831175 1910648 1217841 1007389 617714 609231 723678 718192 745917 755180 760199 771710 873023 871822 4987621 5188799 38.95 71.4 3
08:39:19 2024-01-25 691556 685264 196025 192533 308099 315951 329894 325619 208978 206455 251924 256686 296193 303164 4470657 4796179 6434962 6233637 1050005 1088384 275375 240966 252725 252568 295240 287670 277768 277108 195236 195950 680963 639579 1506754 1428255 387194 381005 557303 564361 690716 672913 703928 705236 731814 743995 709882 782836 1827114 1912716 1215846 1013623 618079 603951 726797 718488 743030 753817 762982 769915 878016 875503 5004441 5190757 38.95 71.4 3
08:39:20 2024-01-25 699285 685074 200038 191667 311458 315879 328596 327164 208700 206524 252387 256473 298036 303128 4473627 4807558 6397869 6256862 1063038 1088127 273277 246011 252725 253132 296143 288315 276988 278409 195820 196257 692556 634102 1472281 1425052 384895 383201 558919 565967 696090 673427 702387 708203 732851 739472 709124 786144 1836054 1931103 1217841 1014399 623028 609085 728862 725635 744084 754612 767753 771048 871374 874470 5055536 5190757 38.95 71.4 3
08:39:21 2024-01-25 699968 689981 199647 192876 308349 315951 329894 327658 209270 208499 252743 256473 298027 301874 4476817 4826921 6458338 6242607 1053955 1089706 273241 246047 252702 253132 296762 287670 278979 277986 196131 196564 691063 631850 1471565 1435386 384476 383201 562931 565163 696127 681131 701886 705589 729953 744706 706295 793105 1845622 1940297 1209924 1004599 623028 612217 725731 724607 750034 755021 764971 774588 874770 873032 4971550 5187058 38.95 71.4 3
08:39:22 2024-01-25 691066 685340 196834 193168 309320 315951 330929 325950 209632 207100 252549 256686 298479 300444 4467471 4726222 6472458 6237695 1041943 1091250 274726 246220 258108 252533 297606 288590 277963 279159 196131 196906 679492 638067 1455897 1430287 387120 383164 562931 566481 693068 677643 708397 705089 734894 747252 709882 783878 1836199 1921909 1221831 1011017 620849 613431 730379 722485 750446 757490 764612 774353 879296 874433 4989885 5181405 38.95 71.4 3
08:39:23 2024-01-25 692052 685264 200170 193883 309280 315951 331933 325915 210071 207746 252779 257895 297992 301763 4476817 4796179 6444429 6238158 1052981 1087321 274989 241981 252725 254548 297396 288590 278979 280869 196406 197179 683905 640807 1447630 1423025 388587 385923 562133 568563 697187 676684 709214 713358 735973 747869 712248 786144 1835082 1929079 1207867 1015342 620849 608299 730379 726149 746579 760842 772830 776314 880542 880804 5066374 5190757 38.95 71.4 3
08:39:24 2024-01-25 695958 685295 199894 193831 309060 316934 329894 328454 210218 207781 252815 258358 297992 301763 4467471 4854659 6453061 6247061 1068024 1091287 275833 242557 254731 254940 297816 288667 278514 278444 197178 197179 695541 636249 1468636 1432324 388570 385509 564532 565207 702683 681643 707086 715256 742422 747341 711205 791863 1841729 1949267 1219836 1007322 625281 610561 727356 731840 751514 759256 774483 781482 874904 872842 5008642 5187058 38.95 71.4 3
08:39:25 2024-01-25 690091 685295 199925 194274 308314 318407 331430 327393 210981 207423 254390 257503 298897 301799 4457933 4796746 6480942 6228806 1051107 1089742 277494 242016 253549 254513 297671 288698 279271 278623 197236 196939 695541 639435 1455331 1439635 389953 384831 565865 567580 696127 682647 709214 711335 742691 754812 714433 793068 1841734 1938467 1225821 1006030 621732 613267 726797 726703 755841 761775 770049 783152 886640 874240 4953588 5190757 38.95 71.4 3
08:39:26 2024-01-25 688065 685268 196244 193827 310757 318412 331933 327959 214251 207100 254786 258289 298027 306821 4467471 4764006 6430382 6238158 1048611 1088127 276277 241981 255956 255725 296798 290814 277999 279796 196959 197832 694982 641723 1478244 1429383 389953 385376 562894 568489 697187 678713 711669 713197 739726 754849 718438 790813 1835166 1921698 1194274 1019691 622583 611029 732833 726664 749888 764864 771833 779187 884578 884765 5026028 5196403 38.95 71.4 3
08:39:27 2024-01-25 698523 685264 196542 194405 310330 317929 331395 329947 210364 208431 254786 258323 297642 304176 4470657 4852052 6449019 6247510 1066353 1090514 276715 243169 253549 256363 297426 288698 279306 279292 197514 197523 698527 635973 1454622 1429383 388570 385196 564532 568239 703183 682163 709214 717434 742727 752079 717383 797542 1844348 1953141 1222002 1013225 626619 611065 728862 729542 753119 761667 778178 782623 879296 882231 5032559 5190757 38.95 71.4 3
08:39:28 2024-01-25 691780 685264 195352 194937 310250 318419 333445 328365 214321 207816 258710 258289 299386 301763 4470657 4776354 6500302 6233275 1047798 1090514 277884 242761 254329 255725 296964 288734 280275 280109 197375 197901 689054 641723 1454724 1434527 387758 384293 568769 568489 699849 686348 712211 713234 745167 756985 714433 795013 1845659 1934805 1229810 1010744 625281 615879 731760 727695 756995 765986 774483 782660 889710 883369 4978229 5187058 38.95 71.4 3
08:39:29 2024-01-25 690799 685300 196542 194405 311710 316969 333987 327923 214506 208791 254750 259508 298967 302790 4467471 4784364 6425968 6247510 1055533 1089742 275208 243543 253549 256943 297780 291660 279306 280802 197514 197935 692556 642848 1449376 1424324 390025 386641 565335 571870 702883 682610 715366 719545 740554 755916 722106 794728 1841618 1927185 1238281 1019565 626172 614213 735552 728384 753264 766504 777993 781514 884250 886906 5064915 5196403 38.95 71.4 3
08:39:30 2024-01-25 695188 689072 196415 195224 310326 318892 332940 329983 214506 208937 258747 259974 299630 304562 4467471 4859352 6472366 6238158 1060475 1091323 276291 244123 254898 255760 298089 291478 279926 280802 197792 198522 695541 633536 1481786 1434527 387743 384364 568110 571022 705184 686688 711238 714281 744909 755916 716875 802319 1854858 1952257 1219705 1009581 629213 619824 733352 732760 759213 760806 776693 785284 888451 887235 4961749 5200109 38.95 71.4 3
08:39:31 2024-01-25 696702 685268 196854 194410 313938 317004 332940 331753 214321 209807 255613 259508 300787 304105 4467471 4798656 6398174 6266214 1061954 1089706 278027 244329 255147 257339 297707 296780 279306 282528 197931 198971 697034 634439 1477369 1425334 387529 387840 565667 572334 706208 682610 714101 719472 744488 755916 724484 802356 1850917 1946568 1209924 1019565 631004 617080 739734 737528 754333 766432 781579 785200 885592 891497 5048328 5196403 38.95 71.4 3
08:39:32 2024-01-25 698789 685331 196884 194946 312291 318927 331933 332526 214726 209117 254382 258836 300822 305645 4470657 4798131 6463054 6252404 1050847 1092907 277095 244329 256794 257339 300347 296215 280637 282006 198363 198971 722228 634439 1465626 1443721 390025 387265 568915 570360 704393 687698 714289 719398 752189 757319 721652 806445 1857572 1952221 1233800 1006644 629213 620145 735103 734522 761366 766360 776448 791907 896825 883555 4952469 5192702 38.95 71.4 3
08:39:33 2024-01-25 692052 685038 197806 194955 314159 318410 333987 331018 210110 209772 254987 258392 300504 305535 4467471 4733319 6425488 6256862 1044816 1091287 276969 244294 257586 257410 297707 291792 281012 283260 196861 199862 686847 641265 1474739 1429383 393009 386713 567270 572775 702367 686537 718428 721518 746717 763939 726614 801748 1849601 1936589 1223826 1023197 627392 617412 741048 734694 758052 773020 781579 787106 896299 896724 5027400 5209461 38.95 71.4 3
08:39:34 2024-01-25 699290 685268 197785 199107 312219 320379 333987 332796 210144 209953 254417 261132 300787 305950 4467471 4836167 6443828 6243059 1069549 1091360 277403 245118 255722 262168 300347 296347 282801 281962 197513 199805 700020 638067 1458699 1434527 391826 390106 568185 571930 709365 690037 717879 725707 754719 756145 722325 805669 1862866 1964333 1223617 1013177 634606 621499 738082 740010 765622 766468 783250 793222 888897 892614 4994374 5193659 38.95 71.4 3
08:39:35 2024-01-25 689077 685295 197158 194571 314186 318892 335732 331753 210760 209842 255165 260336 302585 302754 4470381 4740338 6485498 6247510 1047808 1090514 277725 245118 256723 258233 300921 296671 281187 283688 197170 200258 695541 639892 1449580 1430467 392417 387912 568185 577234 706391 689907 721619 719435 750585 765219 724447 804110 1853577 1927074 1233398 1021146 632352 622856 741731 735862 764191 774282 781023 788497 899229 894480 5008642 5209461 38.95 71.4 3
08:39:36 2024-01-25 696432 685259 197810 198488 315783 318892 333987 333030 210110 210499 254417 260552 302232 306626 4467471 4784140 6388868 6261749 1059983 1089706 276848 245531 256363 258029 299483 291988 281012 284556 197513 199805 705992 635520 1463731 1429383 391200 389831 568110 575240 709365 687468 716496 724675 752079 761100 730898 809299 1857572 1964249 1209924 1018239 633703 616469 738808 738530 762411 770622 789717 791830 891062 891796 5036779 5194634 38.95 71.4 3
08:39:37 2024-01-25 690853 685259 197810 194702 313416 321353 334101 331466 211412 210135 254987 260734 302444 304985 4457933 4771052 6509614 6247734 1041703 1091323 278605 245667 257370 259001 300835 291136 283269 283547 197582 200502 680963 641723 1458600 1433511 394160 390106 573971 577914 708125 693078 723733 722618 753716 767186 723385 804684 1857572 1945809 1233800 1020870 632802 623739 741988 734006 766111 774927 782693 795523 898878 892497 5001012 5200109 38.95 71.4 3
08:39:38 2024-01-25 690314 685228 198474 199178 314859 319670 334675 331753 210794 211159 254382 261567 301773 305320 4467471 4789936 6453741 6247950 1058659 1091323 277725 246461 256758 262537 299377 292024 281975 284521 197341 201379 682434 638979 1486590 1425334 392103 390933 568077 577505 713442 687955 717374 725414 752042 761567 734093 809262 1858893 1955029 1209924 1019031 635964 619634 740158 741330 761366 773651 789642 794770 892015 897618 5051182 5207530 38.95 71.4 3
08:39:39 2024-01-25 691830 684998 198461 194668 313169 321875 335877 331986 213179 210464 255236 261098 302621 305750 4461305 4791297 6490915 6237695 1049303 1091287 279384 246218 258129 262870 300850 291065 283772 284250 197548 201063 691063 643562 1458591 1434527 394718 390933 574783 579554 709905 694095 724763 723131 756467 769360 727837 808173 1860216 1947954 1239784 1022604 634606 626397 741658 738530 768318 779609 784776 792991 901790 897883 5006405 5200109 38.95 71.4 3
08:39:40 2024-01-25 691066 686876 198742 194841 316005 319859 334605 334005 211378 212225 255200 261602 302656 306217 4467671 4804095 6444429 6265791 1056061 1092834 278307 246704 257912 257940 301097 292915 282801 286168 197548 200887 705806 636249 1483235 1429383 392973 392040 568113 578733 714546 688991 721019 728765 756430 765414 736113 814921 1862866 1963592 1241779 1023122 637959 621756 742746 743996 763527 773120 792597 795283 894586 900266 5055536 5211246 38.95 71.4 3
08:39:41 2024-01-25 695884 685264 198880 195145 314159 322495 335877 333030 212066 211025 256561 261602 303081 306217 4465282 4780743 6499946 6247061 1054254 1094458 280894 246426 259144 257940 301343 293057 284623 283617 198789 201344 700020 644023 1459845 1441676 396120 391210 576412 577877 709293 697792 725795 726701 758411 766260 728050 811418 1864167 1956450 1219705 1016789 635181 625472 742183 738567 772720 779905 791498 798682 903879 898669 4973631 5199067 38.95 71.4 3
08:39:42 2024-01-25 692047 685228 199683 194841 316005 321875 334605 333499 212723 210429 257022 262769 302656 306577 4467671 4762121 6452256 6256862 1050043 1092883 280110 246634 260018 257974 300886 293846 283198 286065 198581 201063 701513 643562 1515346 1433511 396963 391210 571399 579143 709293 690976 726457 728765 754812 771720 737162 810447 1858619 1945809 1233800 1027577 634155 625029 748969 737123 765696 779803 793133 800718 901429 902851 5075073 5207530 38.95 71.4 3
08:39:43 2024-01-25 693872 687095 198742 196062 315524 322364 334640 333969 212066 212450 257795 262150 303650 305033 4467471 4827954 6471618 6256862 1060443 1093682 278307 247431 259180 257940 303182 292710 284299 286039 198754 201379 703006 635343 1500572 1443721 394160 391210 576004 577914 713499 697122 723696 726701 761393 770451 731826 819866 1871903 1964249 1221661 1013823 636418 629070 743344 741782 770533 775409 787363 804501 902737 897618 4961911 5199833 38.95 71.4 3
08:39:44 2024-01-25 692052 685187 199679 195844 315144 322364 334605 333734 212100 210429 256741 262368 302656 306288 4451953 4752063 6444288 6256426 1048018 1091287 282019 246669 258417 259123 300886 295237 283702 285752 198789 201695 703006 643764 1441543 1429383 398385 391709 573935 580376 713499 693041 728078 731627 759240 770595 736256 814159 1862866 1955029 1231805 1028310 636418 623629 747265 742650 766074 780973 793162 798365 905155 901474 5074293 5216895 38.95 71.4 3
08:39:45 2024-01-25 695726 686123 198880 196044 316005 322364 334675 333921 211412 212521 256776 262110 303151 305463 4461305 4811839 6476975 6256150 1057263 1094458 279614 247431 260018 258009 302969 293398 284650 286508 199379 201063 700151 637747 1463686 1445770 396534 391763 576412 577914 711446 697086 724763 728249 761676 770885 735066 818696 1876378 1964957 1243774 1016789 635964 627286 745787 740403 773817 779905 790878 802137 909141 900230 4973633 5207530 38.95 71.4 3
08:39:46 2024-01-25 686685 686128 199539 195484 316005 322364 336627 332760 212542 211821 256166 263478 303507 306180 4467471 4793119 6462939 6260890 1060171 1091287 280880 248197 258382 259553 302721 293846 284672 286302 199783 202968 685091 642848 1472898 1425334 395278 392056 576412 581080 718608 693114 724364 732999 758130 766477 737824 818696 1872089 1964249 1219705 1030512 642064 627286 752891 746836 768245 781007 795491 800079 903787 907785 5064915 5216895 38.95 71.4 3
08:39:47 2024-01-25 696209 685007 199722 196087 314960 324363 334335 334005 212723 211821 257604 262368 302024 306541 4467671 4790890 6462275 6265791 1057338 1094458 281665 247778 260822 259192 302400 293846 285477 285477 200832 201730 707485 641723 1452434 1443721 398092 391722 577674 579554 714546 700093 726457 731073 762752 775382 736113 819281 1868076 1964249 1221661 1019691 637326 629070 748618 741867 774916 780973 791927 802248 911085 901547 4990105 5216895 38.95 71.4 3
08:39:48 2024-01-25 690272 686123 200031 196096 318655 321839 336697 335658 212100 213003 256811 263242 302514 306577 4461305 4792767 6462462 6275157 1060332 1091323 279845 249001 259581 259553 302400 293694 285005 288359 199379 202365 704499 636249 1480514 1429383 395839 395384 574783 581381 718419 694586 726829 733961 760854 770849 737776 821190 1873515 1969835 1221661 1024654 642101 626397 750493 750358 770533 779905 797830 802174 904931 906043 5044272 5209461 38.95 71.4 3
08:39:49 2024-01-25 692052 685232 199757 196091 315778 324363 336662 334005 213235 211821 257604 263242 303933 306577 4461305 4784177 6518891 6247510 1049392 1094458 282055 248471 260603 259588 304606 293604 286718 287252 199413 203276 700954 643562 1471919 1434527 396963 392092 579724 582938 716573 699078 731891 728384 757247 774291 733798 816286 1870845 1947717 1208140 1026114 640061 629078 753627 746035 774916 784387 791964 801790 913062 910533 5027400 5218813 38.95 71.4 3
08:39:50 2024-01-25 695188 687321 200415 196394 316005 324893 335649 334154 212757 212485 257604 264825 302690 308347 4458306 4852302 6481589 6256862 1065077 1093682 280341 249451 260018 259588 305070 295030 286316 287144 200040 202708 704499 634439 1487228 1442698 396401 391709 579724 581201 718608 700066 726829 729487 765560 773129 735954 825665 1878858 1969562 1225573 1016789 639604 629078 745911 747132 777119 779839 792526 807005 911471 906719 4987621 5209461 38.95 71.4 3
08:39:51 2024-01-25 687050 687109 200376 196705 316136 324098 338224 334005 212791 213153 256847 264419 302304 308420 4461305 4784364 6457666 6274925 1060171 1093682 281481 249808 259982 260382 303893 295087 286316 287954 199727 203740 694048 641933 1456980 1427356 396963 393819 577265 583548 720562 697122 728078 735895 757053 770307 742367 823238 1873515 1972033 1245769 1026114 643473 627102 752630 751088 772026 779803 802459 806968 902246 909872 5036779 5209461 38.95 71.4 3
08:39:52 2024-01-25 689570 687095 199713 197360 316614 323379 338735 334005 213451 213003 258037 264419 305075 306505 4461305 4757392 6509566 6265791 1046632 1094494 283009 249772 261410 259553 305751 295502 285512 288563 200075 203562 704499 641723 1465727 1434527 398658 392020 578083 583735 715559 700093 732969 733256 761408 779914 738334 822992 1868180 1957806 1241779 1032458 639604 629332 755413 746896 773780 784531 800177 804603 909141 911748 5090934 5218813 38.95 71.4 3
08:39:53 2024-01-25 691830 685187 200236 197317 316136 324893 337205 334622 212791 213751 258037 264014 304539 306469 4461305 4825599 6490915 6266214 1060283 1096048 281787 249772 261738 260166 305106 294944 286830 287954 200704 203384 705992 637612 1476228 1447823 398092 393195 577127 580079 718419 702157 728595 732810 770290 775490 736395 826920 1880197 1973469 1223617 1018964 640203 631684 751100 746528 779331 784423 797226 809378 914546 911846 4990105 5218813 38.95 71.4 3
08:39:54 2024-01-25 687541 686128 200441 196778 316609 324362 338771 334154 213451 213751 257604 264860 303005 309110 4457933 4798656 6476316 6279634 1059415 1094494 281590 250582 261630 261214 305106 297283 287122 287125 200040 203325 704499 638979 1467273 1427356 397527 395629 576897 585348 723701 694093 731928 736409 765019 773129 744583 825665 1874846 1975441 1225573 1029043 645770 628597 754877 755205 774366 783799 802382 810531 905441 911846 5027400 5218813 38.95 71.4 3
08:39:55 2024-01-25 687050 685182 200031 197326 317128 324038 338771 334423 213451 213153 258435 264419 303920 306541 4458126 4750430 6499418 6265791 1051144 1094494 283027 249772 261702 260347 306397 295502 286745 287090 200529 203822 704499 641723 1461979 1434527 396736 393195 581947 587169 718608 701129 735094 733812 765560 779848 744583 823275 1872141 1962471 1219705 1033966 640203 629042 756485 750618 774916 791201 801739 804640 909978 917071 5072150 5218813 38.95 71.4 3
08:39:56 2024-01-25 698982 685232 200454 197356 317128 324640 336662 336751 212791 213602 258471 263610 303462 309097 4461305 4793044 6476203 6266214 1057394 1095271 283009 249843 261949 260780 305751 296127 287149 288359 201055 202968 682247 638067 1467985 1447823 396772 393819 581334 581929 719472 703758 731891 735899 771470 781016 740755 828101 1880197 1975441 1251753 1020179 642101 632870 751560 750497 782395 788969 800177 811835 917213 915810 5004592 5218813 38.95 71.4 3
08:39:57 2024-01-25 688679 684177 201357 197326 318088 323871 338771 334728 213269 214052 258399 264860 303427 308529 4461305 4784252 6453861 6275566 1060171 1094494 282055 251288 261702 261796 305536 297077 287368 288435 200669 203822 706925 638067 1467736 1429383 396700 396817 577127 587914 725754 700102 734049 737232 767295 775454 745911 828101 1878858 1981421 1227530 1029043 646691 629151 756485 755778 777119 784531 807102 811431 908046 914410 5042753 5215387 38.95 71.4 3
08:39:58 2024-01-25 691070 685002 201357 198013 316167 324965 338771 334154 214147 213153 259270 264860 304379 308420 4457658 4773906 6532888 6265791 1052642 1094458 283936 250582 261738 262157 305442 295502 288170 287997 201055 204430 719616 643764 1477610 1436563 399053 396223 583487 589422 722677 705254 736732 735895 767838 781852 745148 824335 1874846 1969761 1225573 1034703 642101 632870 759752 751426 779058 791061 802308 811108 913217 921053 5083672 5221127 38.95 71.4 3
08:39:59 2024-01-25 692047 686123 201049 198047 317128 324965 338485 335702 214147 218035 259052 264860 304874 308420 4461029 4824524 6480590 6275157 1061954 1096048 282160 251111 263591 261249 306613 296335 288170 287090 201688 204001 719616 637157 1469015 1447823 396700 395315 583487 585161 724213 706290 734049 737462 772957 779619 742782 829779 1882793 1975653 1229486 1023159 643932 635153 754877 750790 786093 790468 801134 810244 919632 917108 5027400 5224879 38.95 71.4 3
08:40:00 2024-01-25 691784 686123 201541 198004 319122 324929 338414 336786 213451 217622 259270 264860 304379 310314 4457850 4803164 6420839 6285002 1066359 1093682 282916 251288 263219 262593 305966 297604 286830 288435 201829 203822 713457 637157 1464624 1434527 396772 396853 577127 586811 726784 702157 734049 739320 766333 779646 747705 832927 1881453 1993986 1229810 1026114 647153 631901 754738 758001 781569 790642 805919 813272 914546 914368 4992136 5211565 38.95 71.4 3
08:40:01 2024-01-25 687700 685192 201049 197970 319122 324965 338997 335737 214479 213751 259853 264674 304874 309074 4461029 4734547 6481678 6275157 1040965 1093682 283817 251288 262278 262157 305966 297640 287122 288943 201688 204144 708978 641896 1456025 1434527 400857 395629 580591 589312 722129 704256 736865 740769 770744 784274 747669 823091 1874846 1970368 1217749 1035440 645770 631901 760248 754528 779321 793292 808288 809954 911890 921707 5064915 5222965 38.95 71.4 3
08:40:02 2024-01-25 697232 685187 201673 198013 318119 326803 339217 336786 214113 213751 260107 264860 304874 309001 4454675 4784177 6481678 6266214 1052381 1096048 285121 250934 267374 262629 306397 297532 288373 287334 202642 203822 711964 643562 1479485 1445770 402423 396817 584013 587643 722641 708119 736888 738639 775254 784274 742966 827971 1882793 1971919 1231442 1030512 645770 636357 760248 754565 786651 793292 801888 813610 921042 919748 5036779 5226759 38.95 71.4 3
08:40:03 2024-01-25 695151 683970 202176 197356 318600 327727 338224 337294 214113 217622 259670 270011 306150 310615 4457850 4830597 6425712 6266214 1065743 1096048 284685 255663 263777 263118 305106 300001 288576 288890 202677 204144 705973 638701 1460235 1438603 400291 396925 583075 586336 726784 706290 736666 746146 775290 784224 747705 832374 1884171 1996824 1236577 1024654 650936 636055 756485 758833 788263 793440 804701 815623 918333 915737 4980230 5220472 38.95 71.4 3
08:40:04 2024-01-25 691784 686123 202387 197974 318863 326803 339795 338726 214628 213602 260912 264384 303955 312259 4461305 4746076 6457703 6272017 1050043 1094494 287126 251111 262208 263439 306397 297351 288779 288873 202500 207217 708978 646333 1445379 1434527 403600 399171 583075 589694 726269 705790 742278 745691 771866 784504 749897 829188 1881416 1979044 1249759 1038761 650936 634703 763536 760698 784136 793292 810629 813235 917213 919748 5064915 5216550 38.95 71.4 3
08:40:05 2024-01-25 691558 685228 202034 198039 317128 325747 340309 334798 215180 213902 260509 264419 304874 311009 4467859 4803201 6537542 6266214 1051107 1096048 285811 255375 267411 263474 306821 297892 288378 288873 202040 203620 700020 645601 1488516 1438603 402744 396925 587471 590048 727543 709193 742278 738639 772017 784504 747007 829188 1881416 1966169 1233398 1035165 646618 636506 763499 754135 783580 793292 807065 813235 919165 922508 5093051 5216550 38.95 71.4 3
08:40:06 2024-01-25 693379 685638 201743 198941 318640 327496 339795 337495 214147 213642 260071 266339 307014 308929 4454950 4817674 6490915 6275566 1053918 1096048 285592 255304 263083 262852 308298 297712 288010 288943 202712 204144 701601 640807 1475306 1447823 403600 396925 585673 587914 725998 707084 738031 742980 778625 788978 746993 829903 1884171 1979044 1235355 1030235 647615 638195 760833 755678 788759 797658 802345 813850 926381 923547 5042558 5227755 38.95 71.4 3
08:40:07 2024-01-25 696911 685638 203060 198043 318640 326960 339557 337768 214812 217765 260693 265222 304839 310615 4457933 4839412 6453613 6271095 1064572 1096825 285592 255735 262243 264468 305428 299396 288010 288741 203351 207288 704501 639892 1463917 1438603 402138 400866 584013 588748 731960 707120 738018 747205 779177 781017 748142 832374 1890765 1993986 1229168 1028310 650936 638231 760833 760698 788604 793263 805882 821012 923761 917108 4987621 5229708 38.95 71.4 3
08:40:08 2024-01-25 688138 684926 203016 198035 319149 325747 340620 335737 215548 214052 260912 265222 304909 310144 4458126 4764983 6463054 6266214 1052493 1094494 287382 255807 267374 264503 306829 299836 287574 289347 202712 203129 710471 645601 1460079 1428369 403886 400300 583899 591791 727473 707793 744393 747154 771866 784540 752097 829940 1884171 1984714 1233398 1038395 652328 636506 765705 761095 783024 793328 811206 818677 917213 919748 5046157 5207118 38.95 71.4 3
08:40:09 2024-01-25 688065 685712 202335 199327 319118 327496 341928 336515 215479 217999 260912 264820 305866 309401 4457933 4753641 6528252 6275566 1055889 1094494 286432 250648 262278 263658 307365 299070 287173 290361 202677 203829 705992 643764 1474090 1437311 403315 396925 587338 590628 726784 709963 744500 741635 774122 790549 754342 832374 1884171 1969798 1227530 1038395 647615 636506 765162 757872 784136 801989 810341 815081 918333 928942 5083672 5229878 38.95 71.4 3
08:40:10 2024-01-25 696661 684966 202387 198945 319641 325747 339831 338895 214182 212981 261756 265603 306293 311486 4457933 4808407 6495613 6275566 1060283 1097604 286835 255879 263486 264063 306402 299892 288518 289585 203993 203129 700151 641723 1488291 1448803 404746 399171 587251 589583 726784 711273 742297 742087 775382 788847 750567 834818 1888038 1984714 1259733 1031411 649003 640112 763536 759078 792194 797765 806492 816277 926696 927589 5046157 5237517 38.95 71.4 3
08:40:11 2024-01-25 695414 684171 203692 198976 318863 327225 340584 338824 215052 213311 261316 266063 306474 310615 4457933 4845413 6499418 6275566 1072443 1096048 286517 251032 267338 264573 306402 297315 289563 289347 203672 203795 719616 641723 1464520 1439635 403315 400299 586212 585613 734142 714409 743335 747719 775310 784504 749242 839123 1897548 1993986 1219573 1024065 651400 641056 760833 759945 791071 796179 809476 820688 926078 923547 5008642 5224439 38.95 71.4 3
08:40:12 2024-01-25 687835 683921 203025 199144 320125 325747 343001 337294 215272 213642 260912 266433 306293 310144 4457933 4793838 6476241 6275566 1062636 1096048 286517 251837 262243 264573 306402 299070 288684 290431 202712 204748 719616 642848 1490872 1429383 402744 398547 585554 592993 734009 708295 742278 747719 777524 784540 756301 838836 1890765 2003259 1233800 1031134 652328 636506 760833 764412 788127 796779 813984 820725 923688 923547 5010867 5224439 38.95 71.4 3
08:40:13 2024-01-25 690096 684713 203060 198664 321132 325747 341964 338349 215987 213642 261829 264820 305831 311341 4458126 4723203 6462434 6275566 1048121 1094494 286835 255519 264736 264538 305939 305244 287975 290466 203351 204288 710471 645408 1492051 1438603 405607 399735 585554 592246 727510 708155 745447 752246 777524 792293 756227 832627 1884171 1981858 1243774 1040870 651400 636320 767882 762174 788604 800085 816412 818677 921006 930260 5083672 5222694 38.95 71.4 3
08:40:14 2024-01-25 694402 686123 203025 199318 319193 327755 340896 338349 216172 218071 261792 265257 306756 310144 4457933 4780734 6480867 6275566 1057394 1096457 286347 251032 263926 264503 307330 300528 288886 288908 204673 203795 711964 645601 1479119 1445770 405607 400300 586212 590502 728538 715458 743790 747984 780943 793446 755222 836909 1890765 1974038 1215735 1034158 651400 643404 765705 761058 792793 801249 809476 818677 928771 930920 5053366 5233869 38.95 71.4 3
08:40:15 2024-01-25 693114 684888 203051 199292 319566 327755 341892 338895 215203 213607 261316 266873 306258 310900 4461305 4848958 6490915 6275157 1070833 1097604 286835 252224 262243 265315 307795 299106 289800 290158 203993 204395 711964 638067 1484915 1443721 402671 400300 591451 590919 733098 715421 742241 745359 780870 788775 753664 841942 1893497 1990368 1243179 1025453 650395 641056 763000 761198 792719 800291 811784 824755 929011 927355 5027400 5237517 38.95 71.4 3
08:40:16 2024-01-25 692052 686344 203016 198976 322556 327225 341616 340638 215479 214122 261720 266029 306946 311524 4461305 4793689 6434962 6285016 1066592 1096048 286835 252189 263855 265687 307295 302495 288518 291405 203993 203795 700151 638067 1468251 1438603 403886 399667 586415 590919 733894 710196 743335 753604 779769 788811 756785 843783 1893460 2006110 1243179 1029043 656993 640039 763536 767785 793356 800291 811565 823059 927649 925657 4991183 5226260 38.95 71.4 3
08:40:17 2024-01-25 691066 684902 203946 198945 322072 327454 342410 338860 215548 213389 263124 266029 306293 311596 4458126 4736847 6462939 6275566 1047761 1096048 286746 251417 263926 265944 306331 298994 288921 290494 203993 204429 711964 648371 1487567 1438603 406183 399983 587251 593996 731782 712857 750372 752532 775346 793446 756821 838427 1889549 1987538 1231442 1044021 655780 638231 771201 765571 790437 801849 818500 821049 923688 930920 5081542 5228165 38.95 71.4 3
08:40:18 2024-01-25 693747 685867 203621 199948 319606 328782 342929 338551 216670 213607 261829 266063 306792 311052 4461305 4789357 6528216 6266214 1051886 1096048 286990 252189 263926 265723 307760 300025 290573 290705 203957 205066 704499 646984 1472112 1438331 406183 399702 592178 594124 732337 717217 749270 747279 779769 793518 755949 839904 1893497 1974038 1211907 1037655 652328 643367 770105 759945 792231 802414 811602 820651 926042 931443 5117209 5237517 38.95 71.4 3
08:40:19 2024-01-25 693259 686123 203025 199909 320575 328215 342688 339610 215548 214787 261720 266063 308823 311229 4461305 4824524 6500240 6284522 1060443 1098824 291669 252224 265550 265351 308261 301166 289800 291556 204458 204253 694627 639892 1469781 1448803 405607 401149 589565 590882 731819 715421 745472 747154 786073 793482 755813 841905 1896197 1992755 1243179 1034120 652328 644774 767882 762138 795612 802450 811784 821049 934225 932138 5053366 5237526 38.95 71.4 3
08:40:20 2024-01-25 695939 684185 204334 199918 320575 329244 341928 339885 216357 213642 261829 266942 306507 310651 4461305 4839412 6476241 6280042 1070681 1096048 291330 252224 263890 266985 306830 301166 290683 290564 204637 204713 714950 640807 1475602 1438603 405607 402734 589202 591540 738068 717489 742443 754854 786073 790651 755275 846912 1901430 2001129 1234925 1028464 655122 644774 765705 765571 795612 800210 811528 827939 933562 927537 5006405 5235626 38.95 71.4 3
08:40:21 2024-01-25 686160 685373 204013 199883 322072 327490 344942 338313 216880 214305 261792 266942 306792 311052 4464289 4794713 6481678 6293986 1064836 1094458 287238 252999 263926 266575 308010 298994 289730 293167 203957 205101 711964 639892 1472341 1429383 404459 400969 588922 596249 738068 711273 747403 753604 779769 790549 763075 848730 1896197 2007462 1233800 1034158 655122 639587 765705 768331 793356 801346 819941 827976 928790 928885 5008642 5235626 38.95 71.4 3
08:40:22 2024-01-25 687054 684930 203946 199913 323086 327719 343001 339610 216543 214270 263310 265222 307721 311596 4461305 4717549 6472366 6289006 1049294 1094458 286990 251943 265550 266131 307330 302300 289765 292480 204637 205386 711964 647446 1482851 1438603 407917 400580 588918 593704 733375 713362 752620 754282 781458 798043 761804 841897 1889549 1991302 1239267 1042774 656993 641928 772693 769424 791071 802411 819941 824889 928790 931581 5064915 5218813 38.95 71.4 3
08:40:23 2024-01-25 690091 685858 204160 200397 320570 328215 344698 338860 216578 213973 263310 266468 307721 309674 4458126 4770536 6542207 6275566 1050884 1096825 286347 252259 264736 266762 310171 300740 290241 292516 203993 205706 708978 645601 1477021 1438603 406183 400933 592596 598366 734935 717489 751551 747719 780943 798043 759039 841942 1889549 1979081 1239267 1040355 651400 642911 771750 762174 791035 802522 818775 823133 932291 935930 5083672 5231894 38.95 71.4 3
08:40:24 2024-01-25 695151 685858 203986 199948 322067 328480 341412 341465 216183 213973 263310 266029 307369 310615 4458126 4794445 6490990 6275157 1057357 1096048 287216 252189 265329 266540 309985 299678 290542 290590 205752 205066 713457 644484 1482822 1443721 407338 400897 593129 594490 733393 718791 750409 751463 786666 799171 756485 841942 1897548 1979229 1243179 1036916 653257 645726 771201 765571 796743 807099 813369 823059 936958 933913 5102430 5228165 38.95 71.4 3
08:40:25 2024-01-25 692052 683921 203665 200541 321092 328746 343001 340399 216519 214971 261720 266908 307334 312038 4461305 4831572 6509566 6275566 1060443 1097604 291741 252964 265586 265944 309232 299939 290718 292240 204708 204429 683352 638979 1472251 1449829 406183 400264 592178 592701 733894 717489 747072 751010 788896 798043 759594 844460 1898901 1994172 1221492 1033344 653257 645726 770105 765534 798037 807113 813984 823059 935402 933841 5102430 5228165 38.95 71.4 3
08:40:26 2024-01-25 692052 685858 203700 200607 322067 328746 343001 340399 216855 215005 261792 266908 307686 312332 4461305 4824524 6500240 6275566 1060443 1094458 286312 252999 265586 266166 309232 300133 290718 292480 205175 204748 686417 639892 1464345 1447823 407049 400299 592596 592737 734935 718507 745879 752111 784360 797810 759052 844460 1898901 1982689 1230400 1037896 656057 647562 773826 767785 795707 807113 818192 825670 932830 933841 5093051 5237517 38.95 71.4 3
08:40:27 2024-01-25 691941 683921 203982 200607 322103 328746 343001 341982 215272 215005 263310 266063 308654 310580 4448607 4808295 6499493 6284918 1060475 1096825 291294 253422 265586 266575 309953 302287 290754 292516 205284 205706 714950 638067 1506990 1447823 406183 400897 593015 594490 736097 718283 747072 752147 788833 797774 760136 846912 1898901 1990496 1245136 1037155 655122 647562 772299 765842 798037 808257 816375 828068 936875 935233 5113697 5237517 38.95 71.4 3
08:40:28 2024-01-25 692052 685373 203986 201066 322556 329244 343001 340399 216578 215039 263310 266873 308689 310144 4457933 4824524 6500302 6284918 1060443 1096048 286981 253034 266403 266985 309232 299029 291400 292962 205319 204748 691808 641265 1462191 1448803 407917 400933 593015 594490 734935 717739 749307 752147 788833 802493 760098 845704 1897412 1982689 1240156 1037896 656525 647562 774925 765878 796907 809404 820525 829252 934188 936591 5103370 5233785 38.95 71.4 3
08:40:29 2024-01-25 692052 685643 204308 200650 322107 329279 343001 342500 216357 215005 264200 266468 308689 310651 4461305 4808428 6500302 6284918 1053643 1096048 288124 252822 266438 266985 309267 300359 291640 291787 206332 205135 705973 644484 1481198 1447823 405750 401850 590978 595790 735704 720426 749011 754282 788833 802493 761765 844460 1897412 1973469 1217458 1037896 656525 646323 774925 765608 795743 808257 820886 829746 932794 937988 5100556 5237615 38.95 71.4 3
08:40:30 2024-01-25 695315 684185 204343 200607 323086 329244 342724 342983 216669 214637 264236 266653 308654 311123 4461305 4784289 6495613 6284918 1053918 1094494 288124 253034 266438 267396 310314 300605 291604 291379 206187 205386 709650 643562 1463894 1447823 405750 402168 591814 596249 735235 720389 750076 753604 788833 802529 762963 844460 1897412 1979863 1221155 1041362 656993 646817 774962 763644 795743 808203 823341 830337 934188 939315 5083672 5228165 38.95 71.4 3
08:40:31 2024-01-25 695921 685153 204343 200611 323050 329279 342965 343019 216519 214971 268222 266468 308654 311306 4458126 4780771 6495613 6284918 1053918 1096048 288124 253034 266813 267396 309923 300395 292049 291836 206187 205420 704501 643102 1463645 1447823 405750 402133 591014 596249 737545 720426 750113 755353 792185 804840 762689 846912 1897412 1991339 1224853 1040342 656993 646817 774962 765041 795743 808810 823453 829746 934225 938651 5093051 5233869 38.95 71.4 3
08:40:32 2024-01-25 697170 684185 204303 200607 323086 329244 343001 342983 216519 215005 268186 266688 308689 311596 4461305 4784289 6490990 6284918 1053168 1095271 288562 252999 267036 267396 310131 300816 292529 292197 206332 205386 705951 643562 1462379 1447823 408118 402168 591850 596249 736600 720462 751180 755353 793346 804840 762689 846420 1897412 1988475 1230400 1039601 656993 646817 774962 763644 796907 807985 820822 830337 934225 939315 5093051 5237615 38.95 71.4 3
08:40:33 2024-01-25 696637 684185 204630 201062 323086 329511 342965 343019 216890 214787 268186 266468 308724 311631 4457933 4784252 6494774 6284918 1057357 1097604 287051 253457 267223 267021 310886 300851 292049 293444 205752 205135 683637 640807 1463356 1450857 405750 402133 592833 596249 738186 719807 752620 754282 795075 804840 762963 848909 1901257 1991909 1251004 1038395 656993 649364 774962 768194 798037 810380 820923 829746 935549 938651 5102528 5243130 38.95 71.4 3
08:40:34 2024-01-25 695721 684185 204334 201246 323122 329813 344942 342695 216183 215074 264236 266873 308689 311596 4457933 4804866 6500302 6281003 1057394 1095271 287923 253422 267223 267583 310886 300922 292289 293856 205897 205101 691808 641265 1472433 1452915 408081 402734 594696 596249 737273 719371 752620 754062 793383 805980 763513 848304 1900114 1991909 1251004 1038395 656993 647493 774962 766999 798037 811563 820785 830337 935549 939315 5093051 5233785 38.95 71.4 3
08:40:35 2024-01-25 695308 684185 204621 201237 323577 329742 343001 342417 216519 215039 264646 266908 309590 312888 4448607 4809570 6500302 6281003 1053881 1097604 289958 253069 267036 267771 310415 300887 292049 291787 206477 205740 704501 646523 1461563 1446796 409019 403373 594513 595993 736295 723564 753432 757964 793383 805980 762892 846420 1897412 1981246 1210062 1039877 658872 647456 775199 765878 797472 812821 823193 830337 935549 937529 5089142 5237601 38.95 71.4 3
08:40:36 2024-01-25 695939 684185 204625 201246 323577 330777 342724 342465 217227 215005 268602 266908 308724 311667 4458126 4780846 6491056 6281477 1052344 1094494 288124 253422 266848 267771 309953 300887 292529 291379 206187 206061 709834 646333 1462697 1443721 408154 403373 595392 598790 736564 724076 754542 758502 793383 806551 761118 845818 1897412 1979081 1252961 1039877 657886 646962 775199 765878 797876 811099 823156 829871 935549 937529 5083396 5233785 38.95 71.4 3
08:40:37 2024-01-25 694877 684189 204769 201246 323841 329778 343001 342501 216890 215039 268638 266873 308724 311596 4458126 4789936 6494849 6281477 1057394 1094494 288947 253812 267259 267771 310206 303200 292529 294305 205897 205386 685027 639741 1472114 1448803 408081 402770 595538 595571 734160 720462 751254 756315 796205 806551 762811 848983 1899906 1991909 1229168 1039877 657886 648905 775272 765878 799922 811673 822571 829871 935156 943311 5085513 5237517 38.95 71.4 3
08:40:38 2024-01-25 694918 684189 204908 201246 324069 329813 343001 342753 216925 215005 262916 266908 309625 311631 4454950 4789936 6495613 6275966 1055068 1096048 289035 253847 267259 267771 310677 301768 293181 292237 206913 206416 705973 647446 1467191 1447823 409670 404012 596419 597762 737678 724626 757384 759078 795639 807065 762234 848946 1901294 1982689 1227626 1040202 658354 647493 776614 767035 798781 811464 824986 829283 936875 943311 5085513 5233785 38.95 71.4 3
08:40:39 2024-01-25 693187 685378 204917 201237 324100 330777 343001 343019 217227 214971 263100 266908 308301 311667 4448607 4787487 6494849 6285054 1055855 1096048 288597 253812 268082 268346 310895 303676 292975 293785 206477 206061 686171 643283 1463426 1448803 409381 403408 595575 597721 734509 724076 754356 758539 795639 807049 761155 850837 1901468 1989085 1230368 1040425 658822 649364 775272 769424 800302 811536 828074 832338 936958 943014 5093051 5231497 38.95 71.4 3
08:40:40 2024-01-25 693150 684189 204921 201272 324096 331816 342641 343019 217413 214856 263135 266942 310095 312580 4457850 4784087 6490990 6275566 1057338 1096048 289475 253847 267259 272027 310677 301556 294112 292926 206477 206416 708363 647446 1462304 1444745 409345 404617 595154 597977 737569 724406 760164 760735 793383 806732 763352 848304 1900114 1982043 1247690 1038941 658822 647529 776955 769971 798037 811536 828074 830374 936802 943128 5093051 5237517 38.95 71.4 3
08:40:41 2024-01-25 692098 684185 205200 201281 324516 331852 343001 342500 217786 214637 263135 267755 309625 313887 4458126 4787487 6499569 6280440 1054142 1096048 289070 253847 267706 272064 311113 303846 292219 293373 207059 206416 695257 645564 1480881 1447823 409960 404581 598112 599640 737314 726499 758464 760735 796771 806999 763315 848946 1901468 1988815 1229168 1040313 658822 650284 777469 771066 801438 811464 827448 829908 939462 942942 5090934 5237517 38.95 71.4 3
08:40:42 2024-01-25 695114 684185 205200 201831 324749 330741 343001 343019 217530 215005 263100 267686 309590 313231 4451953 4781855 6490134 6289006 1057357 1097604 289061 254557 268771 268525 311586 303698 293386 295204 206477 206026 683637 641265 1465994 1450857 409308 404545 595777 596906 738612 725688 756769 759581 795491 806963 765594 853876 1902822 2000413 1229168 1040313 658822 650284 780450 771616 801438 811500 828036 832305 939315 942674 5090934 5237517 38.95 71.4 3
08:40:43 2024-01-25 693114 684185 204913 201668 324521 331193 343001 343019 217379 214971 268748 267686 310059 312508 4458126 4773889 6490134 6284522 1056568 1096048 289000 254202 268047 272184 311621 303698 294123 295204 206477 206061 690399 641723 1475945 1450909 409924 404545 597840 597187 740167 725688 757886 761236 797954 806999 765558 850762 1902822 1982689 1236390 1040420 659759 648868 779378 770373 798037 816163 830435 833895 936958 942942 5090934 5241252 38.95 71.4 3
08:40:44 2024-01-25 692052 684185 205484 201879 324069 332823 343001 341982 217903 214971 263100 268315 310304 313019 4458306 4775752 6514148 6275157 1052604 1096048 290321 255117 267823 266559 311586 301556 295218 294305 206477 207061 710471 647446 1479522 1441639 409924 404864 598593 601781 743330 727530 762338 758870 792707 802423 770068 852014 1900114 1986266 1247092 1045059 657886 647066 778931 772633 799168 811572 830435 833745 937933 937601 5081542 5235626 38.95 71.4 3
08:40:45 2024-01-25 690643 684185 205493 201659 323803 331816 343453 341910 218242 215005 263100 268536 309554 311306 4451953 4767478 6542207 6284522 1052753 1096048 288860 255198 267259 272255 311774 301768 292210 296107 206033 207384 713457 645141 1470390 1438603 409308 405243 597118 604345 742274 725688 762451 759981 792258 809354 773548 853876 1899010 1989085 1235355 1044021 658822 647525 781615 774828 801438 811536 829583 837200 936441 942123 5060588 5237517 38.95 71.4 3
08:40:46 2024-01-25 685492 683706 204913 202329 325019 329511 344416 342500 217903 215974 262881 269236 310312 313496 4451953 4724488 6480867 6284918 1044073 1094458 291498 255377 268909 268525 311113 304598 293711 296107 206332 207061 714950 643562 1474090 1438603 409345 404581 595117 602760 742274 723627 758165 762628 793383 810535 772472 850762 1900114 1992093 1245136 1044874 660758 647525 781369 774828 801438 811464 831582 834898 938204 937493 5060588 5228165 38.95 71.4 3
08:40:47 2024-01-25 685744 682222 205196 202515 324983 329813 344970 342742 218242 215039 268675 268315 310530 311631 4451953 4731931 6500302 6293611 1044816 1092871 289145 255198 268945 268336 311113 304598 292940 296107 206477 207061 705973 643764 1487404 1438603 410540 404545 594549 602723 742274 723627 758855 761132 793383 810535 773605 850762 1897412 1994046 1249048 1048107 663527 646780 779158 774994 798037 809073 834514 839091 936875 939315 5057549 5228165 38.95 71.4 3
08:40:48 2024-01-25 684089 683701 204913 201519 325019 329475 344452 342742 218242 215673 265479 266908 310059 314009 4448781 4715726 6480867 6284918 1044816 1094494 289000 255198 269323 266593 311113 304598 293706 296677 206332 206451 705973 644484 1470112 1436563 411871 405152 595813 602723 742274 723627 762225 762788 792147 808710 772472 853876 1901021 1995460 1254917 1041727 665422 650014 776614 774410 800302 811563 830042 839700 937802 939315 4990371 5231894 38.95 71.4 3
08:40:49 2024-01-25 687018 683925 206285 201202 324762 330509 343418 340985 218582 214971 262697 269355 308689 313531 4451953 4756387 6472264 6284923 1053797 1094494 290868 255377 267259 268185 311113 302723 293244 295655 206477 207061 707444 647446 1460220 1429383 410613 408812 597578 606500 745934 723929 761757 766169 792821 802387 771925 856318 1901294 2001814 1256873 1043594 664474 645483 774962 774958 802576 813972 830538 839662 943343 939315 5004154 5233869 38.95 71.4 3
08:40:50 2024-01-25 682995 683218 209347 201694 325019 331511 344416 341982 218277 216136 268638 269801 309590 313496 4452733 4774362 6486294 6293887 1056023 1092600 289000 256163 267259 268185 311621 302759 294954 294883 206477 208391 701513 644682 1460903 1432495 408081 407945 597154 605637 749413 723516 760277 769941 793267 802279 774228 862024 1905144 2017279 1241223 1038358 666095 650284 777166 776128 808872 811428 825647 839091 949600 937529 5043973 5246869 38.95 71.4 3
08:40:51 2024-01-25 689099 684185 209352 201562 324890 331780 343383 343019 218242 216344 263504 269355 309590 315518 4458126 4811539 6444288 6294270 1067263 1094494 289035 255447 268082 267778 310859 304095 293870 295204 207351 206451 694492 640807 1464810 1441669 410830 407945 597614 602163 748992 726094 757998 767822 799689 804840 769477 860796 1910567 2008147 1246440 1034369 662583 651242 774962 772633 808297 816281 825684 838468 948317 945718 5061780 5252630 38.95 71.4 3
08:40:52 2024-01-25 693872 682217 209423 201875 324525 332859 343383 342983 218242 215974 262331 270282 310059 313275 4448607 4840807 6508888 6284522 1066666 1097604 288194 256234 267223 267743 312758 303698 295361 296107 206913 207095 707444 638067 1478190 1447823 410245 405542 601480 603057 744840 728747 757998 761095 800329 810499 770890 857087 1905144 2002664 1258829 1040798 660699 652628 781369 774242 802502 816163 830435 837871 943380 948431 5089142 5237517 38.95 71.4 3
08:40:53 2024-01-25 694353 684185 209169 202510 325019 332823 344942 344778 218242 215074 263943 268536 310565 313275 4461305 4787487 6500240 6272017 1054142 1096048 290974 255412 268873 267371 312095 302723 293997 295383 207497 207384 707444 646333 1461769 1446800 412176 405615 602446 601978 742952 729782 762842 763907 797991 811682 769232 853325 1905144 1987538 1165532 1042536 661640 650781 781561 774828 801289 816839 831811 836010 941935 947761 5083396 5237517 38.95 71.4 3
08:40:54 2024-01-25 691780 683706 209316 201914 324561 333834 343418 342476 218957 215673 263504 268571 310565 313531 4451953 4777555 6537542 6280042 1050322 1094494 289849 256163 268873 268151 313998 301768 295461 296000 206768 208177 708978 648371 1468599 1441623 412002 407982 600674 606654 743748 728747 762842 761095 795588 814021 774925 855905 1897245 1994046 1260979 1045059 660699 647493 784145 777263 804784 811572 830042 839662 937176 937637 5051182 5229518 38.95 71.4 3
08:40:55 2024-01-25 682995 683706 205484 202515 324881 330813 346505 342983 218277 216008 263504 267721 311290 313531 4451677 4716763 6486294 6276020 1044821 1093645 289677 255447 270381 267964 312095 304145 293413 296524 206768 207673 707444 645408 1513783 1440597 412797 405579 597228 604927 742989 723966 764633 765571 795625 808817 774925 853362 1898901 2003233 1234925 1041763 665422 649405 782154 778989 801438 811500 834920 841551 939238 945002 5022430 5241252 38.95 71.4 3
08:40:56 2024-01-25 684034 683218 209718 201875 324885 331780 345263 343019 218277 214971 263978 269578 309590 315224 4455128 4736697 6476241 6284918 1050792 1092871 290621 255377 268945 268594 311586 304145 295361 296107 207059 207563 698701 647446 1471263 1437527 413419 409354 598075 604196 747288 725543 765167 769461 796788 809390 774925 858346 1908253 2005555 1258829 1041165 664474 647311 775236 778401 806025 811572 830042 839128 946727 937335 4990030 5237517 38.95 71.4 3
08:40:57 2024-01-25 682647 682217 209459 201910 325019 331852 344970 342018 218957 216309 263135 270247 310059 314714 4451953 4770546 6486294 6303253 1056851 1091323 288860 256629 268658 268185 312500 302759 295253 296971 206332 208032 710018 641723 1487874 1432324 410830 409028 596125 604340 749228 723929 759976 767822 795771 807108 774925 861336 1909209 2020176 1225330 1035077 667801 653091 778607 779577 809496 811500 828074 842822 948317 944310 5043973 5243130 38.95 71.4 3
08:40:58 2024-01-25 691784 681699 209352 201875 323912 332787 343383 343019 218277 216193 263504 269390 309272 315518 4448781 4832962 6453613 6284918 1063467 1092907 288869 255482 268909 268594 310895 304598 295253 295240 207351 207533 710386 641723 1465264 1443676 410467 410259 599811 603168 750294 728193 760037 768158 800488 802567 769814 864413 1908925 2007877 1223207 1031028 664000 652628 777505 773827 811795 818062 826859 837871 952534 948431 5107615 5237526 38.95 71.4 3
08:40:59 2024-01-25 691066 681704 209352 203188 324573 332823 343453 343019 218770 217087 263135 269390 311036 311631 4451953 4815265 6499418 6289401 1059689 1096048 289404 256593 269739 267778 313556 304598 295218 295856 207377 207968 707444 639579 1466554 1451940 410431 407859 601090 600586 747288 728710 758331 764560 801395 811473 768144 860765 1905498 1996114 1236844 1043381 662583 653091 783910 773730 804849 818062 832439 838468 944717 948431 5093051 5237615 38.95 71.4 3
08:41:00 2024-01-25 692052 682217 209352 202216 325010 333906 345429 343019 218957 215039 263943 268980 310312 313496 4454950 4777369 6528216 6275566 1046225 1096048 290833 255482 268945 268185 313080 302298 296085 295657 207059 208439 711964 648190 1477251 1442694 413179 408127 602763 605234 746758 730819 765167 763476 793337 809118 774667 855682 1899705 1989775 1241223 1048406 660229 649405 780816 775031 802502 817486 834957 839700 941935 947091 5064915 5233785 38.95 71.4 3
08:41:01 2024-01-25 683478 682254 209392 203210 325019 331816 346045 343019 218770 216193 266035 269425 311544 312544 4448781 4725213 6518434 6284928 1048158 1091294 290798 256629 269323 268816 314954 302723 294689 297622 207315 208764 710471 647260 1466758 1441669 412345 409390 603303 606988 747288 730300 764943 763476 797499 815597 778122 858346 1899433 1995460 1247092 1048107 662583 650511 784182 781273 804279 814509 836145 841551 939238 945014 5048646 5228165 38.95 71.4 3
08:41:02 2024-01-25 682574 683218 205346 202864 326640 331278 346045 343019 218617 216344 263978 268536 311326 314487 4451953 4711613 6481678 6284918 1044816 1094494 292128 255447 270608 268220 311265 304609 294932 297216 207643 208584 701601 648655 1477854 1440508 414190 409354 597431 604769 744877 726168 765511 768194 793374 812794 778233 858346 1903792 2003259 1262742 1045096 666198 649364 779158 779577 806633 816163 837573 843458 946727 944346 5008642 5237526 38.95 71.4 3
08:41:03 2024-01-25 686825 682217 209642 202227 323912 332355 345247 342259 219263 216739 263504 270282 310565 314966 4452733 4762398 6481589 6271674 1057263 1094223 290833 256844 268495 269261 312130 303682 294632 296762 207643 208834 698527 645601 1457471 1432430 410431 410259 599811 607364 750982 724332 762338 768194 797499 809172 776114 866436 1905144 2021804 1267712 1038941 666872 652166 779158 781273 810644 811572 830435 845296 951114 945754 5026028 5237517 38.95 71.4 3
08:41:04 2024-01-25 684769 681790 209388 202550 325380 330777 344487 342920 218242 216344 263943 269801 310312 315591 4451953 4822154 6444429 6294270 1064405 1091287 290356 256629 268945 268594 311621 304286 295418 295605 207643 207823 694492 640807 1468096 1442421 411630 409933 598740 601635 750030 727069 760126 770483 804885 808819 772693 863900 1908962 2014424 1225090 1032875 665422 652691 777469 774447 811220 817450 827580 839128 953884 946543 5079399 5237517 38.95 71.4 3
08:41:05 2024-01-25 691561 682954 209463 202860 325014 333328 344935 343019 218770 216866 263100 270212 311290 312580 4451953 4822262 6514250 6284918 1057038 1092907 290559 256629 270608 268185 314033 304108 295626 296230 207643 207534 682540 639892 1474645 1451940 412578 408054 601725 603057 746229 728402 761794 763219 806030 811545 771675 860983 1908253 1994046 1238763 1044340 662583 652691 784182 772770 804885 820586 836145 839065 946056 946615 5098398 5243130 38.95 71.4 3
08:41:06 2024-01-25 690643 682217 209459 202546 325019 333906 343453 342500 219263 215974 263943 269801 310530 313567 4448607 4771444 6546867 6275566 1048121 1092907 290868 256629 269739 268816 314894 303432 295662 297671 207643 208578 710471 645408 1470503 1437527 412907 409317 602335 607566 749524 729596 764932 765498 798064 816172 778190 858383 1904000 1995460 1257738 1047834 662583 651242 784182 781827 804885 818472 837373 842785 941306 945050 5048328 5231936 38.95 71.4 3
08:41:07 2024-01-25 683770 682254 209575 202576 325415 331852 345525 344304 218957 216193 264014 269390 310565 315482 4458126 4724867 6471581 6290195 1046977 1091287 291436 255447 270191 270802 312319 306770 296192 297426 207497 208252 708915 648190 1458028 1439573 415403 410549 598557 606068 746781 726682 768454 771103 797862 811473 775053 860609 1907853 2009107 1236844 1040213 667619 649364 779710 779614 807149 817316 836145 845333 946941 945086 4989789 5239395 38.95 71.4 3
08:41:08 2024-01-25 683766 681218 205079 202550 324890 332859 345489 342753 219417 216379 263723 270660 310565 314523 4448607 4770462 6490990 6303253 1057605 1091287 289915 257060 268945 269615 313270 304358 295870 297491 207059 208578 708915 641723 1475480 1433447 411048 410549 599774 605014 752230 726682 764369 769283 797862 809172 777873 866287 1907571 2021608 1236125 1037359 668094 652691 780816 781273 811685 816163 830005 846574 953884 948431 5043973 5231749 38.95 71.4 3
08:41:09 2024-01-25 688065 680221 209499 201941 324960 332859 343453 342955 218922 216379 263943 271073 310059 316835 4457850 4839299 6500240 6284918 1066170 1093682 290594 257060 268245 269428 313782 303432 296466 295713 207643 208287 703595 640807 1464304 1441669 410394 409390 603303 606005 749536 732899 760749 765078 801998 811545 777129 862635 1907534 2005555 1236844 1038835 662583 654646 784182 777300 809496 820478 833697 839128 945568 954134 5089419 5243130 38.95 71.4 3
08:41:10 2024-01-25 691794 682217 209455 202899 324401 332859 343418 343019 218957 216008 264789 269425 311072 316348 4458126 4784289 6509566 6275566 1047750 1090514 291916 256811 270103 269427 312983 304002 296668 295677 207643 208613 720922 647725 1465312 1442694 414226 409390 603229 607135 747251 733127 765548 763716 800264 811545 776981 860983 1899705 1992633 1254917 1047363 662583 651242 786412 781827 807204 818098 837373 841551 946056 948431 5055536 5237517 38.95 71.4 3
08:41:11 2024-01-25 682564 681695 209356 203184 324925 331565 346324 343019 218957 216379 263978 268350 311544 314266 4445611 4712770 6500355 6276170 1043330 1091323 290489 256776 270428 270611 313747 304501 294867 297780 207351 208543 707444 643562 1461557 1438603 413054 408236 600091 607135 744767 727198 764316 767651 799662 816100 779600 858383 1899742 1998980 1236844 1048107 668094 648984 783070 782936 806062 817894 839760 847780 946231 947091 5018831 5237517 38.95 71.4 3
08:41:12 2024-01-25 682026 682254 209495 202585 325678 332594 345560 343019 218805 216344 265196 269613 310135 315554 4448781 4708711 6476316 6289401 1043330 1091323 292199 256811 270464 270802 313413 305467 295110 297599 207643 208695 708915 644658 1468150 1438603 414814 408236 599667 608193 747196 727714 765548 769901 799996 816290 779012 861020 1899742 2004654 1238763 1048705 668094 648948 783070 782936 807204 815691 839760 847780 948252 947091 5000861 5237517 38.95 71.4 3
08:41:13 2024-01-25 684030 682222 209830 202550 325415 333063 345525 343019 219263 215039 264789 270247 309882 315518 4439282 4733319 6467657 6284918 1047990 1091331 292089 256776 270464 269685 312937 305467 295561 297780 207643 209090 708915 648190 1492466 1438603 415403 409390 599244 608343 747178 726823 768928 770483 802294 811581 779012 860076 1905144 2006726 1240683 1045133 668094 651242 780816 781827 808922 815727 838565 847780 949232 947091 5008642 5224118 38.95 71.4 3
08:41:14 2024-01-25 684071 681994 205118 202727 324920 332895 345560 343019 223403 216413 263978 271486 310962 314235 4451953 4774399 6486294 6276020 1060368 1094609 292361 258150 269523 270390 313413 306955 296049 297036 207643 209558 697034 646523 1478577 1427356 413054 409487 601332 610877 753296 729542 765548 772670 800329 810295 781923 866436 1907571 2020176 1243774 1040559 667145 652628 781598 782966 812803 815082 833697 849025 954966 947761 5018831 5246869 38.95 71.4 3
08:41:15 2024-01-25 681864 680221 209495 202895 326744 331852 347124 343471 218957 217052 263943 270282 311326 315446 4448781 4778228 6444052 6303622 1063467 1094511 290418 257966 270129 269755 313926 306334 296260 297780 207643 208578 693063 639435 1469320 1434527 411886 410476 599774 606504 752230 725249 762448 771103 802603 811473 778460 867671 1908962 2017315 1225090 1035988 669521 656108 781960 781273 811654 818098 833660 847176 953884 946579 5046157 5231600 38.95 71.4 3
08:41:16 2024-01-25 692120 680257 205369 201941 324663 333906 344452 342955 219110 216413 263978 271971 311290 313567 4448607 4836167 6514250 6280440 1062255 1096143 290621 258364 269631 269755 315104 305464 296847 297491 207643 208869 700151 638067 1495252 1447823 411848 409534 604517 604952 750479 733237 762991 768914 807232 816172 774433 863863 1913031 2006075 1240683 1041813 664474 658210 787762 777300 810644 820478 837969 845022 948317 955483 5093051 5237732 38.95 71.4 3
08:41:17 2024-01-25 690666 681182 204735 203179 324890 333906 344416 343019 219570 216008 265342 270212 311509 314487 4451953 4775478 6528185 6278483 1055266 1097704 292361 257314 270572 269720 314332 305181 296848 296546 208818 208183 680857 643562 1482931 1447823 415403 410440 602763 605344 747288 733757 768591 769283 807232 815700 774925 860076 1907853 1989812 1210062 1045059 665422 653650 786412 778401 808349 825228 839970 841551 947398 952006 5074293 5237517 38.95 71.4 3
08:41:18 2024-01-25 686046 681958 205079 203179 325014 333870 346567 343019 219570 217111 264754 270247 311473 312544 4449547 4768243 6546867 6286437 1050382 1094238 292254 257675 270464 269755 314811 305899 297491 297318 207643 209523 710471 647446 1457861 1441676 415256 410440 605550 608167 750066 734018 769289 765951 802602 818481 779564 863105 1899742 1995460 1252961 1044763 664948 652628 788878 783492 809496 820478 839225 846499 948354 946579 5060588 5237601 38.95 71.4 3
08:41:19 2024-01-25 682832 682753 209423 203223 325897 333328 347124 344960 219263 217052 265161 268980 311982 315482 4451953 4721831 6486294 6300396 1045616 1094511 292022 257711 272596 269532 313890 305574 295733 297527 207643 208863 698701 643764 1465572 1439299 415293 409390 601053 608860 747874 730509 770059 771575 801395 815664 783033 860076 1907853 2004654 1240683 1051093 669997 652691 784182 784048 808922 818026 839262 849025 946941 951265 4999264 5237517 38.95 71.4 3
08:41:20 2024-01-25 683998 680221 205684 202546 325906 333599 346531 343019 219714 215974 265382 271073 311036 315554 4451953 4742691 6476241 6300697 1047305 1094585 292022 256918 272175 269755 313854 306113 295977 297491 207643 208391 698701 644484 1477038 1440597 415403 409390 599774 608428 747874 730819 770022 771575 800829 817325 781523 861336 1907853 2004654 1240683 1048457 669997 648984 784182 784048 809496 819447 839262 849025 948317 950021 4990181 5244991 38.95 71.4 3
08:41:21 2024-01-25 684626 680221 205688 202997 326712 333599 346324 343019 223492 216344 264754 271901 311544 315518 4451953 4762398 6476203 6300396 1053114 1094585 294049 256882 270500 270579 313377 305862 295655 297780 207643 209008 698701 648371 1469978 1439573 415403 409775 601244 608860 751546 730782 770059 774865 802602 816172 782117 865130 1907853 2008111 1240683 1045096 669521 651242 781923 784048 811795 820212 839760 848988 953172 948431 5004154 5243130 38.95 71.4 3
08:41:22 2024-01-25 683262 680184 205727 203184 325415 333870 346288 343019 219570 217052 263978 271676 311509 315224 4451953 4775910 6485574 6295440 1056775 1093031 292254 257675 270011 270579 312687 306770 297027 297780 207643 209078 705951 645601 1476420 1428255 414226 409846 602131 609063 754761 731821 767799 774403 799626 811509 784145 867671 1910567 2013847 1240683 1041906 668094 653091 781923 784110 813415 817761 837373 852851 955237 948431 5018793 5244991 38.95 71.4 3
08:41:23 2024-01-25 682775 676286 205088 203184 324890 332319 347368 343436 218277 217052 263978 270282 311544 314966 4451953 4780058 6435263 6309855 1062980 1094585 290692 258108 270237 269755 314523 305862 295311 297117 207643 209043 701601 638067 1486825 1434466 413054 409487 599899 608428 756508 727983 763269 772670 804343 811581 782207 866783 1914390 2020176 1248359 1037823 670952 656609 783070 782936 815180 819828 834920 849025 956592 952043 5046157 5246869 38.95 71.4 3
08:41:24 2024-01-25 691780 680148 205693 202546 324925 333978 344970 345594 219263 217017 264789 271901 310601 315482 4451953 4833783 6514250 6296543 1070984 1094585 292254 258073 270500 271406 313854 307392 297613 297360 207317 209078 703051 641419 1466397 1441669 414814 411106 604693 606500 756471 734013 765511 772770 806963 811509 776150 870595 1918145 2019753 1246440 1033230 666671 656108 784182 779577 816421 826978 834882 846537 957506 956871 5120910 5231600 38.95 71.4 3
08:41:25 2024-01-25 688065 676101 209566 203936 324885 333906 346567 344469 218277 217052 265417 270212 313222 314523 4461029 4794445 6509614 6309855 1055607 1094311 292254 257675 272139 270734 315548 307355 296919 295840 207352 208391 685027 643524 1490911 1451940 415403 410549 604265 607955 750066 735355 767180 770483 806926 818994 776355 862635 1908925 1989812 1243923 1041727 667145 655608 788320 779577 809496 824654 841685 844020 948317 957547 5083672 5224118 38.95 71.4 3
08:41:26 2024-01-25 687700 680225 205546 203223 325019 335868 347124 343019 219570 216413 265196 270849 311982 315227 4451953 4767478 6551328 6306986 1047381 1093808 293118 258073 270536 270579 315807 304323 297757 297671 206097 209732 701007 647446 1467405 1438603 414814 409487 606672 610897 752230 735355 771740 768194 804380 820451 783033 866436 1905144 1996824 1247092 1048107 666198 648984 789997 783827 811795 820550 839225 848988 946978 951775 5055536 5237517 38.95 71.4 3
08:41:27 2024-01-25 682832 680257 209642 203219 325941 332787 347124 343195 219570 216344 265674 270849 311509 315591 4448781 4711959 6480942 6302087 1044742 1093808 292254 258471 272386 269720 315398 306006 296192 297359 206097 209453 707444 643562 1494082 1438603 414814 409208 603192 608167 749499 731128 769474 772122 802566 818107 784145 862635 1905144 2004654 1236844 1047811 670952 653686 786647 787556 809496 819864 844192 850797 948317 946579 5015238 5246869 38.95 71.4 3
08:41:28 2024-01-25 682564 681182 205723 203179 325941 333510 346602 343471 223681 216344 265196 271936 311982 315591 4448607 4755604 6499553 6311492 1050010 1093031 294049 257459 272139 270957 313998 306257 296502 296667 206132 209354 701601 648371 1461667 1437583 416584 412295 603568 608860 752230 729647 773390 773899 802351 815700 784145 867054 1908962 2010995 1242602 1047363 670952 648984 784182 784074 811795 820514 839225 848311 954787 946615 5018021 5246869 38.95 71.4 3
08:41:29 2024-01-25 680897 679962 205723 203214 325629 333906 347368 343019 219570 217390 263978 271936 311189 315224 4451953 4785367 6499229 6311492 1059083 1093808 293360 258435 270428 271321 314954 305216 296740 297707 209113 210221 710471 646523 1476566 1427356 415293 414052 603838 610933 756508 732718 771192 775067 802370 816172 784169 868668 1914390 2017045 1242602 1043278 669997 652728 784182 787556 816372 820478 839760 851439 956757 946615 5015238 5246869 38.95 71.4 3
08:41:30 2024-01-25 680897 676322 205723 203214 325415 333906 348733 343506 219570 217763 264789 271486 311938 317678 4448607 4770462 6480867 6320898 1063962 1094585 290727 259843 270644 270719 314954 305934 296955 300736 207643 209593 700151 639892 1468303 1429383 414190 412587 602131 609099 755861 729542 767799 773899 806090 816172 787373 871907 1914390 2026483 1242602 1038858 671908 657575 788320 785849 818689 820550 838565 852724 960256 954808 5046157 5256221 38.95 71.4 3
08:41:31 2024-01-25 687541 676358 205719 203219 326961 333978 345560 344540 219570 217390 265417 273343 311290 315591 4454950 4835841 6480604 6301809 1066170 1094585 292884 258471 270680 270719 313813 306581 296740 297964 209260 209043 687580 639892 1488760 1441623 415403 411071 604161 607997 756419 734013 765511 776480 808710 811581 778975 871907 1918182 2017315 1210062 1035886 669997 658506 784182 781827 818689 826978 837373 849341 961653 957547 5088804 5240986 38.95 71.4 3
08:41:32 2024-01-25 690643 676286 205546 204104 324925 333978 346567 343506 219263 218289 266909 270317 313222 314487 4448607 4804866 6518040 6296758 1059983 1095087 290657 258649 270752 269894 315843 305575 297721 299052 207173 209078 701601 638067 1481747 1446800 413955 408590 605587 607997 754365 735881 767238 771575 809318 818071 780742 866746 1914117 2008147 1244521 1043297 667619 660139 790557 781827 814064 824654 839225 848988 955237 955593 5119092 5248734 38.95 71.4 3
08:41:33 2024-01-25 691217 680221 207402 203789 325941 335868 345247 343471 223559 216715 265639 271108 312201 315158 4448607 4782704 6565558 6296758 1050853 1094312 293985 258215 272284 270754 315621 306257 299808 297780 207387 210061 697251 647446 1467985 1444745 416584 409810 607622 608597 752230 733951 773390 773766 802387 819873 781923 866961 1908962 1994046 1242602 1048107 666372 652728 789997 782966 811795 824654 846671 847780 951114 954844 5064915 5237517 38.95 71.4 3
08:41:34 2024-01-25 682347 680792 205053 204361 325937 333870 347683 343195 223177 217052 265604 269801 312420 315518 4439282 4708561 6536885 6292681 1047381 1091287 291845 258251 270716 269894 315807 307649 296919 297602 206097 209732 707444 644484 1484095 1438331 415403 408268 604693 610465 751012 735084 772290 772670 804949 820595 784133 865130 1905144 2003233 1262742 1052404 669997 655608 788878 787556 811220 820550 846671 852081 948354 952043 5020232 5227838 38.95 71.4 3
08:41:35 2024-01-25 682832 680221 205727 203219 325976 333906 347124 343471 223754 217052 264825 272768 311982 315554 4448607 4768029 6500000 6301679 1054993 1091287 294434 258649 270644 271750 314847 306545 297194 297394 207387 210061 701601 647260 1468746 1428369 415403 412336 603838 610933 756434 733793 772290 776957 803775 816172 787615 869322 1913031 2013847 1244521 1042095 670474 654148 784182 788782 816372 820284 838593 852687 955369 946615 5019379 5243130 38.95 71.4 3
08:41:36 2024-01-25 681317 676286 206043 203223 325906 333906 348453 343506 219263 217798 265604 271936 312420 315554 4448607 4792977 6457591 6316002 1061879 1092907 290692 259484 272284 271336 314617 306545 296711 298576 207387 209732 690399 638979 1477805 1435545 414520 411035 601480 607309 757848 732837 767762 777336 806963 816884 784145 873185 1918145 2027534 1252197 1038849 673346 659942 784182 784147 818689 825228 839760 852081 960256 957547 5055259 5252476 38.95 71.4 3
08:41:37 2024-01-25 690967 676322 206360 203219 325941 336342 345525 345075 220206 217122 264825 273220 312420 314559 4443093 4844779 6518116 6292681 1068024 1091323 292644 258685 270319 271546 315843 306006 296715 297152 207208 209816 701601 641723 1466179 1439635 413933 410746 607306 608203 756508 733988 765548 773766 808746 818226 781923 871870 1916748 2008147 1225090 1040313 667145 660410 789997 782966 817583 826432 839188 849025 953984 955593 5102430 5239208 38.95 71.4 3
08:41:38 2024-01-25 691070 676322 205403 203210 325901 333942 345525 344576 223368 216715 265639 271108 312201 315224 4442815 4779315 6513520 6284522 1051144 1091323 293324 258364 272284 271288 315843 305503 297793 295805 207751 209732 698701 646523 1465041 1443721 417177 409846 607622 608831 752616 738099 773941 774865 806963 820293 781523 867671 1908962 1995460 1244521 1049710 666198 654646 789997 784074 811654 827086 845431 850954 953209 960443 5074293 5237517 38.95 71.4 3
08:41:39 2024-01-25 682289 676358 205118 204365 325678 333906 347683 343471 219570 217052 265639 270024 312598 315230 4443093 4719086 6499380 6307863 1043330 1091323 292727 258542 273440 269894 315843 306581 297081 300311 209113 209586 689668 643764 1479084 1436563 415403 408590 603410 614120 752230 732718 771740 774865 806090 820559 785872 866436 1907853 2007537 1242602 1050085 671908 656609 788878 788478 811008 820586 846671 853330 952498 955251 4990105 5252476 38.95 71.4 3
08:41:40 2024-01-25 684039 680221 205727 203219 326012 333942 346602 343506 223786 216901 265417 272577 311982 315591 4461958 4757375 6490403 6307751 1047724 1091250 295155 258179 272786 271511 314954 306545 297649 300099 207317 209698 701601 647446 1471580 1434527 417770 412300 604947 610824 755972 733876 772426 778401 807176 818071 784145 869285 1914390 2013847 1244521 1045059 671908 653613 785853 788708 816372 825228 842882 853256 957397 952006 5013560 5261971 38.95 71.4 3
08:41:41 2024-01-25 681905 676322 206330 204074 326890 335310 347612 343019 220031 217728 265196 272733 312420 315518 4468792 4779287 6499795 6275983 1060283 1092106 294149 258578 270608 272151 315398 306509 297757 297707 207352 210039 710386 646984 1463390 1428369 416289 412300 609201 612664 756917 735876 774492 778989 807232 818481 788695 871870 1914390 2017279 1244521 1044765 671908 655536 786412 791021 818689 820586 841648 854544 959088 953388 5022965 5254357 38.95 71.4 3
08:41:42 2024-01-25 680861 676250 205693 203793 325941 333713 348698 344505 219570 217763 265568 271901 312135 315302 4465282 4790424 6471694 6321984 1062443 1093808 291436 259413 270716 271581 315843 308087 297865 299203 206097 210179 701601 638979 1471024 1432430 415403 411974 603838 610860 759208 733237 769468 776713 806623 817999 785243 875711 1917112 2029085 1244521 1040420 673826 659906 788878 787556 819851 825228 839760 854582 963016 957547 5049991 5256221 38.95 71.4 3
08:41:43 2024-01-25 684773 679588 206005 204074 327914 333906 346602 345301 219877 217390 265604 271901 312157 319331 4468479 4825223 6471766 6303622 1062980 1093808 292609 259227 272284 271961 314954 308788 297374 297567 207821 209078 695922 639435 1465105 1438603 415403 413465 604693 608860 756917 735447 770022 779614 811682 817325 784145 873769 1922271 2023041 1217458 1041053 671908 660410 786375 784048 818689 826396 839225 850797 965515 961767 5072150 5254357 38.95 71.4 3
08:41:44 2024-01-25 689565 676218 206326 203784 327709 336342 347089 343541 219570 218254 265347 271901 312900 314678 4468033 4821814 6528038 6275983 1058659 1091250 292093 258685 272861 270684 316253 306509 297793 297602 209584 209732 701601 638979 1468133 1447823 415403 410159 607306 608428 755911 733951 770022 774865 814055 825237 781296 870558 1914874 2008111 1248359 1045059 669997 660410 792277 783691 816372 829455 844192 851561 956592 961071 5103969 5255945 38.95 71.4 3
08:41:45 2024-01-25 690803 676327 205684 203926 325906 336818 346010 343195 223751 217052 266012 271656 312170 314714 4458628 4778459 6560875 6286974 1047381 1090441 294612 258685 272668 271441 315843 305001 296715 300099 207352 210354 711964 646984 1469467 1438603 417733 411071 604204 612231 755298 736391 773522 772670 802351 825237 784097 869285 1910567 1998906 1253205 1048107 668094 656772 793402 788708 815180 826978 844118 852376 951077 956195 5060588 5237517 38.95 71.4 3
08:41:46 2024-01-25 680897 676286 205546 203793 326926 333870 347648 343506 220031 216344 266617 272036 311697 317158 4455584 4726109 6481589 6292260 1047569 1091287 294113 258396 272414 272271 314954 306581 297649 299464 207711 210061 701601 647446 1467525 1431268 417770 413207 605121 612701 755848 733793 774145 778615 807232 819224 786948 871870 1914390 2013847 1246440 1040951 672866 654610 786412 790423 818689 827562 843912 852650 957470 953388 5000785 5246869 38.95 71.4 3
08:41:47 2024-01-25 678897 676214 206043 203936 325932 333978 349260 343506 219570 218396 266172 272261 312170 316914 4462633 4782855 6500240 6307563 1056776 1091250 292164 259127 272030 271961 315843 306545 296919 300736 207352 209732 695922 638067 1484717 1436563 415403 411974 603433 608633 758634 734987 769474 779577 810499 819260 784133 876997 1918269 2026446 1252197 1038835 674992 661346 786611 786442 820433 827562 839225 853330 962334 959581 5056975 5256221 38.95 71.4 3
08:41:48 2024-01-25 689660 676029 206403 203223 325906 336342 346567 344505 220057 218162 265391 273094 312170 314822 4461814 4839299 6508850 6302874 1066629 1091509 293950 259341 270716 272412 315843 306437 297130 296702 207387 210061 703051 641723 1466932 1438603 415403 413570 608517 609063 761398 738621 772290 777300 814091 819837 783789 876997 1918182 2017279 1252197 1035328 669521 659439 790557 784074 821015 832347 840958 851598 963052 961071 5121187 5256221 38.95 71.4 3
08:41:49 2024-01-25 686653 676250 205693 204365 325941 335868 347683 346655 220044 217519 267027 271586 313740 315374 4458628 4783590 6499418 6312365 1053391 1091287 293111 258649 271801 271546 315313 306581 297870 297602 208035 209078 683637 641723 1468246 1447823 417770 410710 605367 608860 755164 738621 774492 773899 814091 826403 783033 869285 1914390 1998439 1223004 1041727 669997 659439 793402 784074 815144 829527 849086 851561 955237 955593 5088527 5231563 38.95 71.4 3
08:41:50 2024-01-25 685254 676327 206182 204079 324925 336342 347683 346364 220387 218162 266581 272071 313263 314086 4455584 4752162 6546867 6275983 1050043 1091294 293907 259266 272861 271961 315571 306509 296680 300311 207352 211049 720922 645408 1468949 1437583 417177 411974 607622 613605 756508 738840 774694 774315 806963 827571 788731 869322 1910567 2003233 1223207 1051093 669997 656536 793402 791021 816421 825815 848481 853330 953884 957547 5046157 5244991 38.95 71.4 3
08:41:51 2024-01-25 680897 676327 205684 204070 327950 333942 347398 346878 220044 217519 267063 271311 312313 317267 4452124 4717939 6476740 6293887 1044391 1091509 292361 258649 271801 271680 315621 306257 297374 298506 207387 210026 701601 645128 1493406 1436563 418365 409846 604693 613201 754365 734834 775925 777300 806926 824926 788731 868668 1913031 2012420 1222500 1047811 674306 656572 789997 788745 817530 826978 849086 857092 956720 957547 4990105 5252224 38.95 71.4 3
08:41:52 2024-01-25 682959 676250 206360 203214 328437 333978 350527 346915 220387 217484 267027 272592 312313 317752 4455584 4736697 6494844 6331089 1047305 1093682 296201 258649 272861 272828 315398 308316 297793 298506 207387 210389 701601 647446 1456281 1432495 417110 413534 605587 614241 756954 735876 776457 780870 806963 820523 788731 874429 1914390 2014844 1248359 1047474 673826 656072 788320 791021 818689 826432 846032 857092 961616 957547 5011761 5231563 38.95 71.4 3
[truncated: 60,126 more chars]
