# Supplementary material for: Methods for Estimating the Detection and Quantification Limits of Key Substances in Beer Maturation with Electronic Noses
Source: Sensors (Basel). 2024 May 30;24(11):3520. doi: 10.3390/s24113520 (PMC11175341; doi:10.3390/s24113520)
Supplement: Supplementary file 1 [file sensors-24-03520-s001.zip › Data/Acetaldehyde/raw data/Day 3/ETH1.txt]

Time Date R01 R02 R03 R04 R05 R06 R07 R08 R09 R10 R11 R12 R13 R14 R15 R16 R17 R18 R19 R20 R21 R22 R23 R24 R25 R26 R27 R28 R29 R30 R31 R32 R33 R34 R35 R36 R37 R38 R39 R40 R41 R42 R43 R44 R45 R46 R47 R48 R49 R50 R51 R52 R53 R54 R55 R56 R57 R58 R59 R60 R61 R62 T01 H01 Phase
08:44:00 2024-01-25 682523 675064 208348 204566 333761 337563 352015 351713 221025 220528 270245 274971 313519 320212 4480009 4875103 6556193 6331678 1066246 1090477 297946 262506 274413 275979 321685 311860 303231 303820 211018 213270 679467 639435 1465190 1438603 423149 419665 619889 621403 773849 755622 789578 793120 832192 843221 806011 893519 1938836 2028789 1240156 1052590 682691 673473 811803 801919 832201 847555 867736 871207 975671 980620 5141213 5292010 39.05 71.4 1
08:44:01 2024-01-25 680897 676507 208567 205238 330705 337871 355007 349841 221179 220528 270662 275018 314975 319393 4480009 4753827 6546867 6362172 1041845 1091250 297766 260904 277836 277463 320990 314002 301954 304820 210688 213605 675686 645408 1516138 1436408 425831 419665 616062 623679 772285 750081 796467 797825 830263 843185 809457 896762 1937363 2035119 1240156 1054202 685129 669377 804296 807044 839455 843357 863246 880909 984173 977852 5098210 5310549 39.05 71.4 1
08:44:02 2024-01-25 682832 675073 208665 203970 333291 338619 351979 350899 220838 220374 270662 275492 313519 320825 4489459 4877747 6565518 6348348 1072861 1092871 296829 262287 274991 275979 320972 311382 303870 304106 211054 213605 690399 640073 1458792 1438331 422222 418652 619889 624261 774837 756061 787821 793305 832119 843221 804793 896650 1937363 2029356 1240156 1052590 683178 672791 809505 800215 831613 850503 869556 868635 977971 979164 5132165 5293629 39.05 71.4 1
08:44:03 2024-01-25 680415 676507 208344 205203 330974 338073 354506 349313 220961 220528 270209 274825 314501 319430 4480009 4745406 6542207 6350382 1044391 1088127 298181 260869 276100 281200 318750 311346 301779 303302 211054 213455 688990 647446 1455537 1433511 425528 419937 617278 625150 774837 751444 795406 797766 826665 841407 810161 898129 1935631 2047718 1260785 1049252 685129 670527 804904 804083 838537 845524 860140 874396 982779 979164 5116743 5302981 39.05 71.4 1
08:44:04 2024-01-25 685254 675073 208810 204575 330938 339679 352015 350652 220838 221253 269793 274364 314466 318383 4480009 4843043 6551151 6350080 1052642 1091287 297802 260904 277374 277374 320486 312376 302274 304142 211384 212673 682540 641445 1474613 1447823 424623 420483 618214 622896 771187 756370 791902 793305 832155 848146 802400 892664 1932883 2013847 1242040 1058608 680264 669067 807214 802342 834966 844360 867736 874433 973598 973656 5104520 5293629 39.05 71.4 1
08:44:05 2024-01-25 678860 677945 208164 203931 333057 337563 354006 349877 220838 219123 270662 275464 313048 321780 4470657 4776770 6537542 6350080 1052387 1088384 298668 260904 275815 276497 319965 311600 302274 304570 211384 213270 680336 647446 1454290 1429383 427043 423246 618214 625229 774948 751259 795406 798934 827874 840812 810433 900277 1935705 2050623 1248359 1047848 686639 671478 804904 806750 838860 845027 861400 874470 984173 979237 5109718 5312333 39.05 71.4 1
08:44:06 2024-01-25 683993 675069 208995 204575 330974 339451 352015 350405 220532 221598 270245 274590 315956 318644 4489361 4843043 6565518 6350080 1050847 1091287 297244 263573 276984 277658 320747 310655 302274 303893 211420 212971 677057 641723 1476674 1449890 426739 420818 621744 621602 770419 756407 793105 794996 833998 847510 802585 890415 1932883 2021804 1240156 1057380 681233 669578 810610 807060 833490 844991 867736 874433 973598 973620 5097246 5307286 39.05 71.4 1
08:44:07 2024-01-25 678897 676986 208344 203999 333731 337599 354006 350405 221213 219158 270698 276689 313554 321882 4486402 4786136 6537551 6359445 1056322 1090477 297766 262506 275642 276699 320001 311127 302734 305035 210100 212874 701601 642390 1479042 1434364 423200 422646 616463 623533 777152 751579 789540 797552 831442 838550 807030 894443 1943981 2044782 1253339 1046619 686639 672791 802585 802488 841380 847555 859530 872842 984781 983504 5168081 5304071 39.05 71.4 1
08:44:08 2024-01-25 682832 674809 208339 205212 332013 338655 354006 351997 220532 220374 270734 273759 314501 319430 4480009 4812842 6584169 6322326 1047897 1091323 297764 261304 276136 281200 319681 310184 304297 303182 211054 213905 684762 648190 1461426 1442526 426436 421450 620218 624933 772716 756370 795406 793268 829914 845752 805888 893282 1933551 2023041 1246440 1056628 681233 668957 811266 807081 831649 844549 869424 876964 972839 973620 5055536 5292123 39.05 71.4 1
08:44:09 2024-01-25 682836 674814 209030 203935 332013 338382 352015 348506 221025 220220 269829 275458 313554 320371 4480009 4822786 6546867 6359734 1060369 1089669 295897 262104 275677 281397 320486 314214 300828 305070 210723 212971 678428 639120 1464802 1437527 423347 421749 616026 619903 777152 750118 788381 800251 833554 837226 802327 901981 1942598 2041429 1240156 1043594 684153 672431 804333 801919 838860 847361 862050 870562 981388 984199 5158702 5304766 39.05 71.4 1
08:44:10 2024-01-25 689077 676498 208335 204575 331973 339679 351943 350346 221247 219877 270662 274594 313554 320145 4480009 4817440 6616757 6332901 1044816 1089706 297036 261669 276100 281182 321946 309714 302734 304820 210541 214621 698701 646981 1460966 1437527 424623 421450 620218 625376 772716 755159 793097 792180 826878 845000 810610 891391 1921463 2023542 1236390 1063151 684641 669578 808931 805829 837077 845145 867736 876964 978503 973584 5064915 5297713 39.05 71.4 1
08:44:11 2024-01-25 676671 675064 209026 204536 331386 338655 354826 348787 220532 221288 270281 275522 314246 320371 4480009 4817254 6518678 6368810 1064911 1090514 297946 262104 276100 281307 318998 312584 301002 302861 211208 213163 675172 639579 1494674 1438603 424322 421450 617337 621602 774948 752092 788567 800251 834735 841370 804222 898974 1933997 2038899 1243923 1043278 681233 667011 807214 802306 837077 847483 866502 871875 979232 984895 5152256 5303377 39.05 71.4 1
08:44:12 2024-01-25 686046 676986 208344 204600 332045 339679 351979 350935 221247 219842 270734 274590 314972 320371 4480009 4813828 6602869 6348607 1047798 1091287 297802 262064 276100 281200 321982 309679 304681 304784 210990 214170 700151 646333 1466039 1438603 424623 421231 620181 626263 772753 754264 793134 793305 828938 847492 808211 889745 1927365 2029356 1211911 1060232 685664 669578 810691 807081 835891 845743 867736 876964 978539 980113 5072150 5302981 39.05 71.4 1
08:44:13 2024-01-25 674914 675064 208660 206085 332013 337634 353785 350935 220498 220599 270245 274624 313554 320371 4480009 4822154 6495677 6348385 1063348 1091287 295932 261704 276100 281200 318775 312369 303708 303606 211652 213313 679798 640807 1461979 1439573 424979 422048 618214 620013 775186 753195 788604 800098 834735 837226 804867 896764 1938087 2041429 1249573 1042648 682691 672284 804894 802488 837671 847555 862700 871218 980656 984895 5151644 5302981 39.05 71.4 1
08:44:14 2024-01-25 686046 676024 208597 204609 332013 339715 352015 349877 221247 219842 270698 274590 313554 319466 4480009 4804754 6602735 6340714 1044910 1091323 296864 261704 276100 281235 323716 312929 304607 305463 210618 214170 712068 645408 1476813 1436408 424623 420854 619414 626411 770565 753897 794124 793263 826841 844405 810654 892552 1925629 2029356 1240156 1057778 687580 671478 807214 805865 838265 845027 866227 876340 982779 975779 5086850 5302981 39.05 71.4 1
08:44:15 2024-01-25 676867 675444 208845 204893 333526 337291 352231 352033 220532 220564 270662 274624 313624 319952 4482966 4835765 6500240 6350080 1059803 1088127 295932 261704 276065 278992 318785 313374 302946 302470 211314 213569 682247 641723 1487404 1441397 424623 421084 618467 620013 776905 755063 789577 797876 833554 838586 804296 898274 1936585 2032235 1242040 1043947 681233 673778 809505 801350 834708 853626 867736 869944 978503 984895 5156679 5318319 39.05 71.4 1
08:44:16 2024-01-25 681012 675069 208378 204420 330473 339679 354006 348823 220872 220528 270698 274624 315010 318419 4486162 4743479 6565487 6350382 1043330 1088164 296829 260904 277621 278101 322112 312809 303314 304677 211279 213569 688990 646797 1506117 1437527 427043 418723 616499 623716 773849 752514 795501 797876 826878 838622 809284 896962 1935631 2041429 1217458 1051205 685664 669578 804904 807081 841134 845743 861437 878990 983354 980620 5102430 5314105 39.05 71.4 1
08:44:17 2024-01-25 685524 676242 209684 203970 332004 340468 352015 350971 220872 220564 269865 275526 313589 319430 4489459 4863905 6555576 6350382 1052642 1091287 299632 264314 277549 277905 321470 311457 302592 304427 211279 212971 671920 641723 1464016 1451940 425831 418064 619451 621123 771739 755334 792578 793263 834735 848146 804296 893268 1924264 2021608 1238273 1057380 681233 669578 811842 807081 833490 844991 869387 875716 974980 973656 5089419 5292010 39.05 71.4 1
08:44:18 2024-01-25 678626 676498 208700 204004 333526 338382 354006 350935 221247 219193 270734 275548 315798 321463 4480009 4782724 6542207 6348536 1053797 1090630 298875 264173 275886 277782 319859 311529 303017 304819 211060 214019 688990 647446 1457709 1427356 424623 421299 618214 627717 774948 753159 793208 800251 829674 838550 811805 901228 1935211 2047718 1234506 1048219 687616 670821 807158 804120 839455 847483 864002 875716 984818 982079 5119110 5312333 39.05 71.4 1
08:44:19 2024-01-25 684034 675060 208695 205208 331005 339715 354006 350935 220532 221789 270698 274752 315160 319430 4486246 4843043 6551151 6376524 1053797 1092920 297874 263759 277657 277853 321577 310985 303053 303855 211096 212936 672421 639120 1463026 1448803 425417 420818 620890 619976 771658 754799 792014 795561 829392 845036 802585 893133 1937007 2017315 1257106 1053904 681233 671763 809505 804083 835891 846886 866848 876689 975738 979237 5111530 5299202 39.05 71.4 1
08:44:20 2024-01-25 678626 676986 208421 203999 333526 337599 352231 350935 221247 219500 270734 275232 314246 322147 4476584 4783741 6537551 6347693 1053394 1091331 299329 261999 275993 278636 319823 312150 302484 304891 211279 213869 688990 646984 1467525 1427083 427043 421119 617812 626411 774054 751407 796542 800251 826258 838550 811805 901836 1938458 2055174 1264698 1048107 686598 671478 804931 804689 839455 846886 865269 875716 981892 982079 5111808 5312333 39.05 71.4 1
08:44:21 2024-01-25 684034 674296 208987 205070 330041 339441 352015 350441 220872 221634 270281 274624 315230 318906 4489361 4843043 6570163 6357153 1053694 1094585 297664 261999 277267 277427 321768 312142 303053 304891 211279 213420 690399 638067 1466092 1450922 424623 418358 619925 620013 772753 755734 790887 792106 834735 846263 802327 893063 1935631 2017315 1224853 1057099 681233 671002 809505 805865 837077 847289 866848 876340 974287 979237 5141902 5307286 39.05 71.4 1
08:44:22 2024-01-25 679106 676503 207686 204605 333526 337634 352267 350575 221213 220220 270842 275066 314281 319952 4480009 4741753 6528238 6362845 1045404 1088347 297874 261999 278156 278244 320602 312441 303314 305930 211018 213905 687580 644484 1476978 1438603 426436 418358 616499 623753 773578 751560 795501 797348 829327 843366 807104 898353 1933765 2035651 1242040 1051093 685664 669578 804333 809408 842645 845743 862087 877875 984818 980620 5102430 5314776 39.05 71.4 1
08:44:23 2024-01-25 681864 675064 208660 204004 333992 338690 351690 351997 220872 220564 270734 275492 313266 321919 4482971 4874176 6560569 6362058 1066019 1093031 297174 262182 275958 279421 319859 311493 304120 304106 211455 213455 682247 641723 1484684 1438603 424623 421892 620364 623986 778630 754608 792014 799118 834735 843366 804106 894480 1941217 2035414 1242040 1049599 682691 674291 811842 802342 838265 852422 867736 874470 981388 982332 5167029 5307173 39.05 71.4 1
08:44:24 2024-01-25 688069 676991 208344 204566 332517 340468 352015 350405 221281 220564 270770 275148 314536 320102 4486162 4810353 6617308 6366726 1049294 1093031 297659 262182 277428 278244 321542 310620 304583 305070 211054 212216 698701 647260 1462818 1438603 424623 419678 621774 627263 772753 755077 795501 793305 832624 846895 807104 893129 1927402 2026483 1234506 1060119 684641 671002 811842 809137 834708 844396 868806 875971 977602 978510 5061302 5292010 39.05 71.4 1
08:44:25 2024-01-25 678933 674809 208884 204575 332548 338655 354006 348787 221025 221253 270281 275492 314752 320371 4489361 4831214 6574537 6377331 1056813 1091479 297694 264424 275499 279028 320568 313892 303267 305070 211089 212284 711964 644682 1481010 1429383 423420 420635 617812 625523 777455 749966 792014 797986 832375 843366 807104 898373 1938198 2044819 1237795 1046619 686639 673778 804894 802488 842048 847627 861437 871912 984818 984895 5177459 5312333 39.05 71.4 1
08:44:26 2024-01-25 687430 675073 208374 205137 332013 338726 352015 351997 221213 219877 270770 274590 314501 320371 4489361 4815265 6621950 6349114 1047381 1093031 297624 262366 276806 276329 320972 310620 304619 304483 211208 214657 700151 646984 1488421 1438603 426660 419865 621681 626411 773301 755748 796467 793305 831750 847492 807104 893063 1924264 2025012 1248359 1059638 683665 671207 811842 808262 834117 843802 869424 875971 975702 973656 5064915 5307173 39.05 71.4 1
08:44:27 2024-01-25 680415 675073 209466 203970 332045 338619 354006 348787 221213 220282 269865 275557 313624 320825 4486382 4804717 6565517 6375847 1056818 1091206 296654 262987 275835 276603 320972 311636 302611 305750 210723 214055 703051 641933 1482255 1434364 424021 420008 614534 623753 775259 750340 789763 797950 832375 838586 805852 899725 1942129 2039000 1235946 1045133 686365 672827 804333 802488 841416 847627 862087 871875 983354 984895 5185613 5312333 39.05 71.4 1
08:44:28 2024-01-25 686449 675064 208374 205208 332049 338690 352015 352033 221644 219877 270806 274766 314536 320371 4486162 4805867 6583919 6339709 1047381 1093031 298528 261669 277410 281307 321007 311636 303905 304106 212083 213605 680857 646984 1471142 1446796 426436 419973 622121 623238 772285 756890 793208 795620 831786 845000 810654 894373 1927365 2028973 1244521 1058885 683665 670527 811842 809408 834708 845027 870697 876044 975702 973656 5061302 5308548 39.05 71.4 1
08:44:29 2024-01-25 677973 675064 209056 204008 333052 338690 354006 348823 221179 221253 270698 275462 315956 320371 4489459 4822338 6551530 6375619 1062406 1091287 295932 262541 276136 278727 320758 312334 301991 306361 211420 213605 683637 640529 1496092 1434527 424021 420635 616499 624705 776905 751560 790887 800251 833554 838622 807067 902511 1942129 2044819 1235946 1045244 685664 673815 804931 801775 840821 852422 862737 871912 983390 987869 5187646 5321685 39.05 71.4 1
08:44:30 2024-01-25 686738 676977 208370 204605 332553 340412 352015 351997 221247 219912 270770 274624 314501 320371 4483064 4824018 6612447 6330002 1047761 1089669 297729 262069 276913 278492 320687 310331 304548 305035 211201 214205 700151 646984 1460826 1438603 425831 419312 621852 626411 773849 754608 795464 793305 832338 847420 808821 891812 1925740 2028973 1248359 1060082 684641 671002 811842 808225 834708 844955 869387 877838 981351 979164 5059519 5314889 39.05 71.4 1
08:44:31 2024-01-25 679896 675073 208991 203940 332652 338584 354506 348787 221708 220564 270626 275496 314246 320825 4497252 4829250 6556174 6403724 1057113 1089669 297946 262506 275886 278724 320901 311564 303160 306361 210506 214170 687580 639892 1470549 1429383 424021 423846 617812 625523 778593 750991 793143 800098 829877 838586 810617 899688 1944890 2047718 1231555 1046582 688595 674255 806071 802306 842608 847555 861437 876340 989044 984895 5163141 5319914 39.05 71.4 1
08:44:32 2024-01-25 682560 675064 208305 205203 331475 338655 354006 351997 220464 220564 270734 273759 314975 320371 4493661 4830990 6574932 6366726 1051893 1091250 297802 263945 277657 278423 321685 311564 303088 302790 212572 213455 682247 644908 1475417 1447823 426665 418723 621681 621806 772753 756817 793097 795547 832338 844333 807030 895647 1927107 2023041 1228856 1057380 682691 670233 811842 809408 834044 844360 870660 877875 976363 973620 5073529 5316122 39.05 71.4 1
08:44:33 2024-01-25 678897 675073 208995 203965 333016 338619 354506 349841 221708 220528 270662 275492 313519 320825 4503120 4816989 6565540 6366612 1057263 1091287 297838 262987 276065 276748 319645 311600 303549 305858 210065 214205 687580 639892 1486837 1432324 424021 420599 616499 623716 777455 751587 790887 800251 834735 838586 807030 901944 1944890 2047376 1262756 1045096 687089 673742 806048 802488 841380 852422 863691 873116 984013 984895 5178032 5310549 39.05 71.4 1
08:44:34 2024-01-25 686722 676525 208335 205035 332751 338690 352015 351997 221179 220185 270734 275148 314940 321023 4503120 4820585 6617331 6348536 1047268 1094511 300831 262069 277569 276398 320972 313781 304404 303893 212048 213905 687580 647446 1459149 1445498 426739 419973 622121 623716 772753 758765 795501 795583 833554 847456 809431 895652 1932883 2027350 1226973 1059475 684153 671002 811842 809408 834708 847447 871316 878536 978466 980620 5069993 5314338 39.05 71.4 1
08:44:35 2024-01-25 678340 675073 209061 204575 332985 338655 354757 349841 221179 221253 270435 275458 316064 320796 4509309 4826415 6546796 6366612 1059846 1090441 295897 262471 276913 276783 323070 312441 300967 305930 211420 213605 685027 638067 1469988 1436563 424623 420563 617374 622797 779181 752092 790887 802525 834735 838514 806459 902325 1942129 2044326 1232248 1041813 685664 673266 806071 802488 841768 852422 864617 874396 984173 984895 5175463 5314776 39.05 71.4 1
08:44:36 2024-01-25 686747 676986 208669 205212 332481 339643 352015 351749 221862 220185 270770 277539 315170 320569 4502679 4820434 6621470 6356787 1044816 1091287 297764 262287 276949 278812 322399 312302 305048 304999 211237 212874 708915 647169 1470274 1438603 425831 420563 622121 627079 774948 755711 796669 793190 829914 847600 811805 893026 1932883 2029356 1240156 1063264 688105 670784 810654 808798 838860 846218 866848 876008 982779 979164 5086661 5312333 39.05 71.4 1
08:44:37 2024-01-25 677376 674596 208995 204889 332751 337291 354317 351997 220532 220970 270446 277539 316136 322230 4493040 4818828 6514250 6375733 1063315 1091287 297244 263100 277747 276818 320001 313060 303160 305035 212083 213605 681169 639435 1467766 1438603 424623 421227 619532 622319 777455 755334 791450 801956 835662 838586 804069 901646 1942129 2041429 1243923 1044765 683178 671805 809505 804419 839455 847591 867736 876340 982548 989232 5156679 5312333 39.05 71.4 1
08:44:38 2024-01-25 682995 676721 208309 204884 331968 340707 354006 349877 221691 220317 270446 277344 316039 318274 4486845 4789357 6602819 6348385 1047339 1089669 297346 263052 276949 277463 322734 311564 302947 306361 210723 213905 686171 643764 1495856 1436563 425831 420744 618503 626411 771658 754264 793134 794811 829291 847492 811805 895103 1932883 2032235 1217458 1058533 688595 672431 809505 807044 839455 847447 867736 879617 984173 973656 5079399 5310549 39.05 71.4 1
08:44:39 2024-01-25 677863 674592 208995 204919 333761 337528 353255 351744 221042 221280 270482 276774 314396 322192 4499688 4839190 6499418 6366333 1060369 1093808 299183 262506 276136 276783 320972 313024 302239 305500 211420 213605 683637 638067 1467766 1437583 424623 420563 617374 622319 775222 752514 790887 802253 834120 838550 805852 903648 1943757 2043334 1224853 1043278 684653 673238 807214 802306 838966 852422 866502 875441 984173 987832 5158702 5307173 39.05 71.4 1
08:44:40 2024-01-25 685747 676242 208665 205212 332746 338655 353503 351780 222033 220092 271939 276938 315811 320715 4493260 4817254 6569620 6339241 1053394 1092871 298633 261704 277605 276590 321043 311600 305048 303879 212083 213905 687580 647446 1459804 1443721 427043 419973 623003 624637 773849 757925 797839 795620 833554 847492 810042 894373 1932883 2024975 1252197 1060392 685129 671002 811842 809408 835891 845027 872549 879822 979926 980620 5064915 5310549 39.05 71.4 1
08:44:41 2024-01-25 677557 675069 208995 204566 333256 339906 355939 350082 221691 221866 270590 275656 314870 321207 4504152 4831140 6528216 6380300 1062120 1090477 297874 262541 276949 276783 321007 313024 301779 305930 211420 213605 679798 638067 1479990 1438603 424623 420599 617374 622760 776905 753585 790887 802525 834120 838550 804712 904810 1944890 2043298 1251456 1043278 685391 672791 807214 802306 840784 852422 866502 875716 984173 989232 5158702 5314946 39.05 71.4 1
08:44:42 2024-01-25 686722 676712 208339 205208 332769 339393 353789 351816 223256 220233 270662 275320 315310 320942 4495768 4811652 6612145 6349114 1044703 1091287 298668 262139 276984 276809 321007 311127 305048 304784 211384 214205 701601 646523 1473527 1438603 426436 420895 622562 627300 774948 756890 797235 793263 829950 847564 811765 893147 1932883 2029356 1240156 1063151 686639 666975 811842 809408 837077 847217 869387 878536 982779 979237 5064915 5306763 39.05 71.4 1
08:44:43 2024-01-25 677102 674596 209405 206670 332733 339393 355976 350467 221076 221266 270590 275389 314361 320679 4492995 4815326 6509566 6366260 1060021 1091250 297838 262506 276949 276818 320223 313060 302699 305035 211455 213605 681169 638067 1485274 1438603 424623 420895 617594 621806 776869 754793 792014 802525 835335 838586 804675 899391 1942129 2041429 1224853 1043390 683178 671768 809505 804652 839455 847591 867736 875716 982779 982670 5159522 5310972 39.05 71.4 1
08:44:44 2024-01-25 684071 674773 208812 206670 332693 340564 351546 350791 222135 220387 270590 277717 314835 320679 4489361 4811502 6625801 6364270 1041850 1090514 297729 262287 277836 277996 321982 312329 301002 305930 211237 213905 678946 643306 1472071 1436563 425831 418393 616723 625523 772205 753741 793171 797913 831713 845752 811805 900995 1937007 2038537 1242040 1054090 687616 669578 806071 811708 842645 844991 865269 881110 984818 980620 5093051 5321685 39.05 71.4 1
08:44:45 2024-01-25 684716 674809 208812 206384 333653 340060 351907 351889 221145 220886 270590 276995 315847 321280 4495866 4887021 6593689 6348715 1062710 1091323 297520 263908 276949 276824 322961 311127 303937 305070 211420 213905 690399 637157 1484092 1439635 423721 419973 622121 623373 775222 756890 790887 795583 837808 847492 803501 895647 1937007 2020176 1235513 1055091 685664 672827 814120 804689 837077 852422 871316 876964 979926 984199 5126238 5307173 39.05 71.4 1
08:44:46 2024-01-25 679222 676320 208751 206091 333622 338548 356012 351285 221759 221076 272193 275700 314720 321882 4494032 4756387 6546863 6348423 1044391 1088898 298840 261669 277374 276852 320486 312584 302378 305715 212006 212250 690399 647446 1462588 1436563 427043 421892 617594 625523 775149 753729 797876 802253 828705 844558 811445 901683 1940750 2050623 1265717 1051093 686639 672431 807214 809408 842608 847519 865269 879549 986946 984895 5121187 5326092 39.05 71.4 1
08:44:47 2024-01-25 687700 674996 209536 203906 332877 340564 353897 351816 221759 221076 270468 277099 314501 319918 4503120 4872879 6602819 6348385 1060443 1092871 295897 262541 277764 276363 322961 311600 302946 304999 211455 212216 690399 638067 1495451 1445734 424322 418723 621774 621879 775186 756853 792014 795583 836552 847528 804106 896499 1936622 2017315 1237795 1054296 684153 672279 811842 806436 838265 847591 871316 876964 981388 983504 5135832 5326092 39.05 71.4 1
08:44:48 2024-01-25 677768 677380 208239 205173 333888 338477 356012 351533 221725 220564 272374 275006 314281 320437 4498713 4764833 6546867 6368810 1053802 1088127 297764 262506 276100 277660 320972 313272 303231 305715 211455 212874 690399 645601 1460408 1425334 425831 422856 619451 627300 778630 755334 796103 802525 829950 843366 815432 902362 1936622 2056670 1242040 1049242 689576 674804 808931 805865 838966 852155 867119 876964 990556 984895 5132670 5323091 39.05 71.4 1
08:44:49 2024-01-25 686193 674700 209566 205135 331560 340564 354720 351492 221213 221598 270662 275458 315451 319102 4496002 4854449 6584169 6366050 1050884 1091323 297279 262104 278263 276363 322018 311636 304120 305500 211420 213305 680119 639579 1468613 1448803 426739 419973 620364 621879 773849 756817 793134 795583 834120 847492 805852 895652 1935631 2023041 1221155 1058720 682691 671002 811842 808262 837077 847555 872009 880244 975702 982042 5117992 5318645 39.05 71.4 1
08:44:50 2024-01-25 678480 676977 208886 204963 333888 338512 355903 351997 221896 219688 270806 278499 315230 322339 4489361 4795590 6555917 6369086 1056509 1091323 297802 262943 276100 276852 321982 311636 302343 305930 211089 212908 682824 641933 1475996 1427356 424623 421263 619451 626855 779364 752129 791973 801387 833554 844558 811805 898826 1944890 2047718 1232248 1048107 688595 674841 804931 804689 843876 852422 862737 875716 990556 988568 5185346 5323933 39.05 71.4 1
08:44:51 2024-01-25 684287 674923 208882 205749 332333 340157 354006 351501 220532 221288 270518 276372 315608 320108 4484201 4839450 6565263 6364270 1052642 1093682 298668 263087 277605 276818 322018 311636 304583 304035 212416 213905 690399 646523 1461708 1445770 427043 422048 623003 624637 773849 760183 796669 797950 834735 846859 810654 898353 1932883 2026446 1250278 1058720 684653 671478 814956 810557 835891 846254 873909 879822 979962 983334 5075073 5322393 39.05 71.4 1
08:44:52 2024-01-25 681454 676940 209864 206448 333454 339405 354006 349877 221930 220970 270554 276679 314536 321317 4498713 4811577 6560844 6369086 1060283 1090514 295932 262943 276984 276818 321720 313818 302274 306649 211384 213905 683637 638067 1472708 1434527 424513 421263 616686 625080 779181 753195 792578 802525 834120 843366 808821 902139 1945842 2044782 1237795 1044354 686639 676520 807214 802379 843839 854833 865269 875716 988999 988939 5188263 5323933 39.05 71.4 1
08:44:53 2024-01-25 682214 674964 208743 205208 333057 339405 352267 353843 221247 220564 272759 274624 315010 320825 4498713 4811577 6574843 6350080 1047787 1094223 299157 261704 277605 276818 321982 311636 305427 304142 212083 214055 689717 646523 1458822 1443676 427043 420599 623444 625523 774398 759071 797272 797950 833554 847564 810654 896499 1932883 2026483 1165532 1058570 685129 671478 811842 810557 836484 846254 873014 881905 983321 984068 5075073 5318325 39.05 71.4 1
08:44:54 2024-01-25 680185 674974 209061 204893 333291 339441 355149 349697 221213 221253 270471 275526 314281 321207 4498713 4824116 6556175 6378438 1062881 1089706 296587 262541 276754 276818 321982 313285 302274 304462 211420 213605 679798 637612 1460235 1437311 424623 421227 616686 623636 777492 753993 792014 802525 835962 838586 805888 900671 1940994 2044473 1226702 1043594 684690 673778 808358 804083 841416 854833 867475 877639 985386 989786 5170655 5322127 39.05 71.4 1
08:44:55 2024-01-25 686193 675064 208339 205208 331726 339429 354006 351997 221247 219877 270770 276760 314835 320371 4489361 4822262 6612372 6350382 1044294 1090514 297874 262506 276984 275979 323678 311600 303195 306361 211237 212250 686171 643764 1488221 1436563 425831 418687 618214 626855 772481 755334 795464 796747 831750 846263 811805 897601 1935631 2035651 1221155 1057211 688595 670527 807214 811132 843002 848027 867513 881905 986969 981319 5099073 5319284 39.05 71.4 1
08:44:56 2024-01-25 677450 674332 208850 205071 334028 337563 353255 352033 221060 221288 270626 275492 314281 320437 4489085 4853164 6508850 6369086 1058359 1091360 296864 262506 276984 277699 320001 311671 304156 304142 212416 213605 683637 639892 1478789 1438603 425831 423488 621242 623482 780839 756282 791936 802525 835962 845154 806459 898715 1943509 2036862 1243923 1045505 684153 676274 811842 802304 839345 855896 872624 875567 984100 990216 5169398 5321685 39.05 71.4 1
08:44:57 2024-01-25 681767 675064 209435 205459 330974 341621 354506 349877 221691 220493 270770 275458 315486 318906 4485909 4774362 6588800 6366612 1041197 1089706 297314 262506 278691 275979 321982 312584 302310 306361 211420 212284 689717 641723 1482326 1437583 425831 418723 619182 625967 772753 754733 796066 799118 833874 845036 811805 894148 1936585 2041429 1245806 1052404 688595 671002 807214 811560 845440 849264 865736 881036 989671 985648 5103370 5331037 39.05 71.4 1
08:44:58 2024-01-25 682832 674996 209021 204570 334024 339679 352015 351780 221145 220599 270770 277623 313589 320833 4495507 4887207 6602819 6348423 1066359 1092907 297608 263381 276136 276818 322996 311600 304834 305070 211455 212250 690399 637157 1489321 1439635 424021 420635 623123 625523 777528 759107 792014 797913 839030 847564 805888 897023 1942129 2023578 1235089 1055878 685664 676261 815271 806450 839732 854796 873102 876614 979779 984786 5141100 5307173 39.05 71.4 1
08:44:59 2024-01-25 679487 675064 208841 206198 332787 338690 357021 351321 221247 221288 272374 274174 315486 321317 4489361 4761549 6556175 6369086 1044742 1092907 299122 261704 277605 277501 319716 313316 303834 304748 211455 212250 680857 647446 1451092 1434364 426174 422558 618067 627300 775222 754264 797913 801956 829987 844558 813205 903318 1935408 2053986 1236844 1051205 688071 673349 809494 809151 844238 847410 867387 881351 991183 984786 5128503 5330026 39.05 71.4 1
08:45:00 2024-01-25 685214 674259 209680 204570 331726 340600 354006 351997 221213 220599 270507 276976 314536 320371 4495507 4869692 6593423 6348423 1060283 1091323 295932 262576 277836 276398 322996 311408 302910 305500 211455 216704 680857 638067 1506990 1447823 424623 419678 621681 622319 775222 756890 793143 796183 837808 847564 805826 895647 1935654 2020176 1237795 1057380 685129 674784 813535 806289 839455 851408 872699 878766 981241 983286 5130566 5316122 39.05 71.4 1
08:45:01 2024-01-25 678146 676238 208704 206520 334028 338690 352267 351483 221247 219842 270842 275492 313589 319952 4489459 4786136 6546863 6348423 1051022 1088164 297799 262576 276100 279779 321007 311671 303231 305464 211420 213238 698701 647169 1491291 1425334 425831 423154 620364 627116 779181 755870 796706 802525 832375 845752 811481 905085 1936622 2055174 1221155 1049991 691030 676742 809505 806326 843039 847447 867662 878140 990372 990670 5132670 5321685 39.05 71.4 1
08:45:02 2024-01-25 684039 673091 208926 205238 331744 340229 354006 351501 220498 221669 270734 274399 315230 319466 4479153 4860610 6584111 6348423 1054254 1091360 297764 262104 277908 276398 322018 311636 304156 305070 212119 213006 682540 640807 1463901 1447823 427043 419973 621412 622797 773849 758534 794335 797348 835104 847528 807067 897601 1932883 2030638 1219306 1060119 685129 672431 815887 811671 835744 853172 875665 881980 979926 982079 5096080 5321685 39.05 71.4 1
08:45:03 2024-01-25 679933 675992 209065 204605 333762 338690 352231 349631 221742 220634 270734 278320 314501 321427 4483050 4821814 6565518 6366612 1056397 1089706 297874 262978 276949 276852 321982 311636 303231 306793 211012 212250 677425 638979 1486978 1429383 424623 421299 617630 626411 779733 752129 791973 802253 829392 842589 810654 902511 1945842 2049621 1241493 1049242 689576 676165 807195 805914 845561 856005 865083 876689 990556 982670 5197957 5310875 39.05 71.4 1
08:45:04 2024-01-25 682454 674592 208404 205242 333021 339679 352267 352033 221247 220599 272374 275075 315230 320371 4479153 4818713 6593494 6348423 1051256 1093719 299157 262506 277836 276818 320722 312584 305656 304856 212303 212284 687933 647446 1483678 1441623 427043 421263 623480 625523 774091 760183 799049 797986 834735 847636 811805 896537 1936309 2031076 1210062 1062659 687089 672908 814113 811634 838191 850540 875539 881147 981388 984104 5074293 5323933 39.05 71.4 1
08:45:05 2024-01-25 680415 674773 209534 204605 333522 339441 352267 349595 221247 221288 270698 276329 314281 320825 4489361 4811577 6560815 6378438 1062710 1091287 296829 263162 276984 276852 321982 313343 302274 305930 211455 213605 682540 638067 1463216 1435545 424623 421299 616723 623753 778630 754278 790851 802379 835962 843366 809420 905969 1949449 2049621 1255223 1046580 687089 674586 809494 807060 844238 853077 867736 876340 985460 988265 5173767 5331037 39.05 71.4 1
08:45:06 2024-01-25 685291 675069 208850 205212 333057 341259 352015 350346 221930 220599 270806 275552 314975 319204 4489370 4794794 6602643 6369086 1041105 1088934 297279 261774 278727 276502 321494 313060 302982 305177 211455 212250 690399 645104 1482346 1436563 426174 418759 617630 624749 773385 753585 799049 800251 834735 846766 811583 903308 1940124 2038009 1220462 1054090 688595 672394 808344 811671 845400 846886 866502 884502 988971 984068 5103326 5327238 39.05 71.4 1
08:45:07 2024-01-25 681317 674587 209021 205065 334033 338726 351971 352033 221213 220599 270806 275729 313554 322008 4485909 4873151 6593423 6359734 1059340 1091323 295897 262576 277321 276433 323032 311381 304156 305500 211455 212284 690399 637157 1473681 1443721 424322 419973 622658 623753 776905 758534 792578 796747 839409 852961 807084 898115 1942524 2025312 1231882 1053755 687089 674145 814113 806774 838265 852422 875195 879467 980382 984895 5147287 5317893 39.05 71.4 1
08:45:08 2024-01-25 676389 675064 208370 205208 333992 338655 353785 351465 221213 220528 272759 275458 314466 320437 4489365 4774212 6546867 6368525 1055304 1090477 297729 262908 276718 277695 321685 312548 302839 305930 211801 213204 710471 645141 1467839 1425334 425528 423628 620364 629084 781028 756407 795501 802304 834994 845533 815122 907054 1946004 2057616 1247690 1049266 692036 677748 809234 807044 845072 855373 866970 877601 993367 989932 5165704 5321409 39.05 71.4 1
08:45:09 2024-01-25 682532 674587 208806 206961 331977 340193 354757 351997 220498 221598 270770 274971 315416 320108 4485536 4839412 6584169 6366612 1052786 1090477 298181 261704 278227 276783 322435 313781 304120 304748 212565 213605 678428 641723 1459476 1447823 428564 420563 621681 623679 773849 760146 796066 800098 839409 852357 806920 895619 1935334 2019569 1242040 1056837 684153 672243 814150 809408 839732 847410 873835 878499 977774 984017 5139577 5327510 39.05 71.4 1
08:45:10 2024-01-25 678933 675073 209396 204884 334033 339643 353502 351465 222581 220564 270734 276714 314246 321280 4498713 4804604 6556175 6368810 1057150 1087858 296552 263346 276949 277238 321982 312293 303534 306793 211349 212250 694492 638979 1495566 1432324 424623 421892 617558 626411 779733 754264 794690 802340 836921 847546 811045 906335 1949449 2051593 1241493 1047705 689055 676274 807214 807023 846041 856042 867461 876964 990409 982634 5196217 5331037 39.05 71.4 1
08:45:11 2024-01-25 685973 674513 208982 205847 333481 339954 354006 351997 221896 220374 272374 275531 314975 320825 4508460 4827551 6626547 6359445 1049294 1091287 299632 262506 277374 277243 323943 312320 304156 306361 211054 212908 686171 645601 1459630 1436563 426133 419973 622121 627300 774948 758521 799960 798960 833408 852286 815271 895498 1937363 2034558 1240156 1063188 688595 672243 814076 811708 839455 847591 870660 884652 986269 981313 5094570 5319914 39.05 71.4 1
08:45:12 2024-01-25 675859 673091 209030 204884 333021 338346 354352 351961 220838 221598 270734 275531 314975 321052 4498713 4840502 6518891 6366050 1065523 1091287 297694 262541 277374 278082 320673 313060 304834 305070 212600 213605 683637 640807 1461261 1438603 425831 423750 620364 623716 783538 759599 795257 802525 839483 845679 809457 906120 1938013 2041429 1245806 1047363 684153 678187 813572 804616 842760 853943 872699 876964 984173 988229 5166071 5324249 39.05 71.4 1
08:45:13 2024-01-25 683478 675069 208987 205199 332004 341499 351618 350652 221247 220528 270770 275526 314975 319131 4495772 4789936 6612095 6368810 1041845 1089706 299632 262541 278263 281595 322925 312584 302947 306577 211420 212250 688990 643306 1484389 1434527 426436 419973 618214 627116 774800 755150 796484 800104 833998 849947 815197 902057 1936710 2039768 1221155 1053904 689055 671478 808358 813404 845072 850540 867736 883695 989781 982042 5107615 5329279 39.05 71.4 1
08:45:14 2024-01-25 681334 674596 208995 204570 334033 340192 354006 352033 221213 220599 270734 276714 313554 321882 4495768 4883549 6602819 6378091 1057001 1093682 295932 263346 278495 276783 323715 313304 304156 305930 212048 214659 682247 638067 1488411 1447823 424623 422646 623261 625150 779364 760176 792817 797825 841597 851754 809457 900132 1939373 2023272 1231522 1057099 686639 674768 814120 805258 839455 854833 874531 876964 983205 986289 5145237 5321685 39.05 71.4 1
08:45:16 2024-01-25 676895 675064 208339 205527 333767 338619 354069 351997 221708 221253 272952 276724 314501 320437 4498713 4764946 6546863 6368810 1052387 1089669 299329 262943 276949 277660 321946 312584 304583 305930 212048 213204 691455 645601 1494082 1427356 427043 423498 621774 629904 779623 757966 797691 805678 832155 845679 816430 901953 1942129 2055460 1221155 1046211 690559 674804 810654 808078 843839 853626 866848 879512 993367 982634 5147287 5324249 39.05 71.4 1
08:45:17 2024-01-25 683998 674804 209065 205208 332040 341259 354757 351997 221708 222327 270698 275492 315486 319393 4489632 4859352 6584169 6368810 1048492 1093374 298633 262104 278655 276818 322471 312293 304247 305035 213454 213905 685027 644946 1462739 1450826 428869 423546 623989 624896 774948 760575 797679 799464 836438 851151 810580 900507 1926996 2032235 1252197 1058885 685129 672431 816467 811708 837077 847555 876163 881147 979926 983468 5074293 5321685 39.05 71.4 1
08:45:18 2024-01-25 680148 674736 209680 205212 333761 339679 353255 349841 221247 221408 270698 276748 314975 320825 4485573 4828976 6528238 6385052 1063353 1090477 297802 263127 277410 277432 321982 314005 302734 305930 212083 213605 687806 638067 1467530 1439573 426436 422342 619569 623569 779035 755261 794236 805951 839483 843366 808807 906946 1946452 2044745 1230400 1044340 685664 674622 809505 805865 843242 853750 867736 876964 984781 988265 5181744 5329279 39.05 71.4 1
08:45:19 2024-01-25 687018 675073 208995 205212 333526 340707 352015 351389 221896 220564 270806 275522 314975 320825 4489370 4827738 6612372 6352238 1047052 1090477 299983 262541 277800 277238 323943 311346 305048 306361 211420 213386 687933 646981 1460220 1440597 427043 421748 623444 629084 778257 759670 798863 797825 834735 853635 814113 896537 1935631 2032235 1217458 1062759 688563 672279 814150 811708 839455 847555 871972 882438 983281 983504 5072150 5314776 39.05 71.4 1
08:45:20 2024-01-25 675028 675060 209641 205065 333996 340193 355903 349877 221247 221980 270734 276294 314975 321317 4498713 4821966 6537276 6382988 1061917 1091287 296829 262541 277374 276852 320165 313572 302947 304712 212416 214170 681169 639579 1497309 1438603 426436 422342 620009 623533 779364 756370 795406 804083 838993 844558 809420 905308 1946675 2046161 1251456 1044784 685129 674768 810691 806986 841416 854833 869387 879617 984049 990828 5168081 5331037 39.05 71.4 1
08:45:21 2024-01-25 682647 675073 209030 205203 332013 341546 353255 350899 221281 220599 272182 275565 316064 318644 4505245 4805639 6602907 6369086 1041845 1089706 299632 263065 279353 277026 321982 313536 303195 305714 212168 214772 690399 645408 1491192 1437527 428259 420456 620009 627263 776600 755833 801326 801956 834735 848036 811445 902288 1938161 2040349 1245806 1051315 688595 671478 809457 811422 846271 847519 867736 885028 990556 984895 5117030 5331956 39.05 71.4 1
08:45:22 2024-01-25 680861 674809 209065 204927 334024 339679 354006 352033 221213 221253 270770 276956 313589 320212 4498713 4882402 6607806 6363983 1060171 1091287 295932 263346 277800 276904 323679 313818 304547 305893 212133 214621 680857 638067 1490232 1446800 425646 422048 623849 623533 778556 758998 793143 797913 841870 852961 807030 899635 1938198 2023041 1239644 1054305 685177 674804 813572 808225 838929 853626 873872 878499 982779 984895 5143305 5321685 39.05 71.4 1
08:45:23 2024-01-25 676602 675069 209392 204889 334033 338655 353785 351997 221896 219903 272374 276294 314501 319952 4489595 4799966 6565518 6368810 1052195 1088091 297874 263381 276718 277660 321946 312809 304083 306397 211173 214808 697351 641723 1476018 1433447 425226 422009 618251 627300 779733 755196 792535 802340 836552 845752 811805 903745 1947656 2049170 1239644 1048219 688595 676790 807214 805295 846271 853979 867119 876964 990556 988265 5196217 5331037 39.05 71.4 1
08:45:24 2024-01-25 686086 675073 208815 205203 333526 340193 352015 351997 221930 220374 272374 275535 314975 320825 4498825 4840077 6626622 6359445 1047052 1089706 299632 262908 277836 279421 324388 312334 304607 306685 211314 214808 688990 644484 1468284 1437527 427043 422048 621242 627300 773471 755711 799960 799044 834144 847636 813780 900770 1932550 2035651 1245806 1057380 690559 670784 810691 811132 843639 847519 866884 883695 987645 982042 5098210 5331956 39.05 71.4 1
08:45:25 2024-01-25 674918 674809 209026 205212 333797 337634 354104 352033 221179 221288 270770 275582 315230 320177 4498437 4861059 6527499 6375847 1060171 1089706 297874 262541 277585 278925 320462 313762 304690 304927 212608 214205 677057 641265 1466758 1440597 427043 423750 620364 625252 781946 759599 793171 802342 839030 844369 809284 904973 1946273 2042782 1224853 1041800 685129 676790 811842 806413 838966 853979 871972 879654 984049 990865 5170617 5329279 39.05 71.4 1
08:45:26 2024-01-25 682763 675064 209026 205212 331744 340900 352267 350935 221247 220599 270806 275544 315486 318906 4498825 4793119 6612372 6366612 1042115 1089706 299765 263065 278832 278956 323427 313393 303124 306793 211279 214170 687580 644484 1479084 1438603 426739 419973 620095 627300 774948 756407 797802 800251 834465 847420 813817 899688 1936585 2041429 1223004 1055878 690067 671478 809505 811458 845671 847519 866884 885028 990556 984199 5109817 5338645 39.05 71.4 1
08:45:27 2024-01-25 680897 674115 208987 205199 334024 339679 354506 352033 221247 221443 272182 278320 314536 321706 4508065 4891644 6607806 6399406 1063467 1092957 300261 263100 275922 279960 322853 312186 305549 305392 212423 214205 691808 641723 1474767 1438603 425831 423858 623922 626745 781946 760605 793134 802253 838847 847564 811805 901683 1944890 2035651 1245806 1053340 685664 677223 814649 804689 839455 854015 874568 876726 981388 982634 5163179 5324249 39.05 71.4 1
08:45:28 2024-01-25 681597 675069 209021 205022 331744 340468 354317 351501 221896 221098 272491 275492 316404 319430 4482343 4780795 6584111 6375733 1041413 1096106 299342 263135 277729 278636 324063 312916 303088 306793 211907 214808 688990 643764 1464682 1434527 426739 419937 620254 628637 775065 754608 798775 800098 834144 852431 815006 897023 1936585 2035614 1243923 1059638 690559 672827 811842 810557 843278 852422 871972 881147 987645 982079 5103969 5331037 39.05 71.4 1
08:45:29 2024-01-25 676867 673538 209021 205246 334028 338619 354317 354024 221247 221598 272374 276299 315010 320959 4504853 4879789 6565560 6366260 1067095 1092920 297554 263206 277693 278496 320829 314710 304905 304927 212608 214170 679970 641265 1469136 1438331 426739 423714 622121 625080 781946 758801 796504 802379 838400 846227 809468 903685 1946750 2035651 1247690 1044726 684690 677748 814150 804725 838966 856532 873250 876340 983317 989734 5201172 5327238 39.05 71.4 1
08:45:30 2024-01-25 680336 674111 208876 205203 332013 340707 353785 350935 221281 221098 272374 275492 316218 319393 4498713 4784364 6584045 6363523 1041413 1092920 299559 263022 277729 278636 324483 312881 303728 306793 211279 212874 687580 643306 1496448 1436408 427043 419937 621295 628637 773786 758521 799617 799118 834735 847636 813853 899011 1932624 2038537 1245806 1057380 690559 670784 810654 811708 843639 847519 869387 883732 987681 982809 5102430 5324249 39.05 71.4 1
08:45:31 2024-01-25 674918 674120 208884 205238 333992 338144 354388 352033 221179 221288 270806 275557 315230 320508 4498549 4870424 6555917 6376072 1068228 1091479 297730 263022 277729 278401 320568 316088 304940 304855 212565 212250 682247 640349 1486158 1441669 426739 423858 622121 625252 782909 759071 793208 802379 839030 845000 809431 904329 1944890 2039764 1238273 1048107 684690 677748 814150 805766 840153 855255 872009 877001 981929 990937 5170617 5331037 39.05 71.4 1
08:45:32 2024-01-25 681864 675069 209061 205208 332013 341740 353785 351465 221247 221253 272374 275552 316439 319168 4498713 4774834 6574657 6394141 1040993 1091479 298075 263022 278120 278832 324255 312916 304191 306145 211420 214923 701601 643562 1463199 1436563 427043 419973 621852 628526 774948 756853 797876 799684 834465 847636 813853 899947 1932587 2039711 1245806 1059475 690559 670857 810691 811708 843876 847591 869424 883732 988884 984199 5107615 5327238 39.05 71.4 1
08:45:33 2024-01-25 678860 674596 209026 204889 335437 338655 353821 352033 221247 221288 270806 275492 314501 320508 4485573 4901041 6593743 6377331 1066246 1093031 298284 263206 276841 278435 322292 312109 305908 305070 212240 212284 685027 641723 1477524 1438603 426739 423700 623885 625523 781946 760232 793208 802379 837808 847528 810654 902325 1944890 2035651 1245806 1051093 685664 677785 815226 804689 838860 856496 874568 878252 983476 988301 5168081 5321685 39.05 71.4 1
08:45:34 2024-01-25 674405 674120 208704 205852 333761 338619 354352 351749 221281 221253 273022 274555 314536 319952 4495768 4767279 6556112 6366939 1044391 1093031 298040 262366 279405 277521 321007 313572 303195 304748 211455 214772 687806 645408 1502329 1434527 427489 422045 619451 626855 776390 755870 801622 802525 833554 847492 813205 901451 1936622 2049170 1245806 1053452 688595 670821 808931 811708 845072 847555 866848 883732 990556 986987 5128503 5331037 39.05 71.4 1
08:45:35 2024-01-25 684626 674978 209684 204562 333057 340779 354006 351997 221281 221288 270770 276976 315010 319918 4495208 4873151 6612581 6372778 1058659 1093808 297874 263609 277693 276818 323715 314586 303798 304784 212274 212874 682247 637157 1477158 1441676 425831 420635 623003 624637 777528 760183 792817 797986 840254 852431 807104 897060 1936622 2021608 1243341 1053979 686639 674841 814073 808262 839455 851579 874568 878536 982779 984895 5139945 5321685 39.05 71.4 1
08:45:36 2024-01-25 676377 676238 208339 204605 334033 338690 353821 351672 221247 219877 272374 275492 313589 320212 4482352 4789551 6570243 6379598 1050382 1091479 299435 261704 277410 278117 321719 313060 303834 306289 212048 214205 691455 647446 1457632 1433447 426849 423822 620364 627244 778630 754006 800186 804120 833554 843811 816235 903312 1942129 2054060 1244521 1049339 688595 673778 809505 811132 846648 852422 866884 881147 990519 982670 5130566 5326092 39.05 71.4 1
08:45:37 2024-01-25 685636 675069 209719 204600 332787 340779 353752 351997 221213 221288 270734 276941 315010 319466 4498713 4878708 6621699 6377030 1053019 1093031 296345 263785 277605 276935 323943 312809 304976 305930 212381 212284 691808 637157 1489271 1442698 424623 421227 623885 625080 778630 760183 791973 799118 840885 851830 807104 897023 1935408 2020330 1231882 1054342 686151 674291 813460 808209 839455 853626 874568 878536 983476 982368 5137895 5321685 39.05 71.4 1
08:45:38 2024-01-25 674882 674809 208845 205246 334028 339451 353821 352033 221247 220220 272374 275526 316136 320437 4498713 4793919 6556201 6377331 1051134 1088384 299505 262139 277836 279815 320901 313060 304120 305715 212083 214509 683637 647446 1470912 1429418 426849 423786 620095 629084 779181 754608 800186 802415 833284 843775 815080 905010 1938161 2056628 1252197 1051093 689576 674804 810610 809408 845072 852422 866884 879822 991689 982634 5141213 5331037 39.05 71.4 1
08:45:39 2024-01-25 684071 674120 209065 205238 332553 340779 352267 351997 221247 222639 270770 277665 315521 319466 4492118 4874012 6588953 6380020 1051144 1091323 299316 262541 279100 277571 322698 312548 304619 305070 212785 213869 673356 641723 1484616 1446796 426813 421263 622121 624637 774054 761297 797876 799684 835998 847636 810654 897698 1934256 2025912 1252197 1058885 685664 673275 816381 810812 837671 847591 877062 884753 979999 984199 5090474 5321685 39.05 71.4 1
08:45:40 2024-01-25 678897 675101 209529 204609 334028 340229 353290 350688 221776 221288 270576 276753 315010 321463 4490255 4825360 6574932 6387541 1058434 1090514 297874 263241 277800 277695 322507 314270 302910 306649 212459 213905 676061 638067 1467648 1435386 425831 422522 618503 624637 779733 753506 791973 805902 839066 843366 809468 907991 1944890 2044819 1242040 1040176 685129 674804 810654 807044 843876 853979 869387 879691 984854 990433 5164395 5327238 39.05 71.4 1
08:45:41 2024-01-25 683027 674978 209056 205212 332049 341812 354506 350441 221930 221288 272182 275526 315486 318906 4519234 4808412 6631204 6366612 1045847 1091368 300194 262541 277836 277466 323943 312856 304797 306793 211455 213238 694492 645601 1463167 1436292 426739 421928 623003 628203 775222 758838 800186 797986 834735 853635 815043 894111 1935174 2035651 1221155 1060119 690067 673815 811842 811132 843876 854229 871353 881184 987681 982079 5102430 5321685 39.05 71.4 1
08:45:42 2024-01-25 674826 673131 209065 205212 334033 338346 354104 352033 221247 221825 270842 275526 314536 323070 4499688 4863598 6528038 6364548 1067462 1091479 297279 262541 277836 278082 320687 312952 303798 305070 212636 212250 680313 639892 1462444 1438603 426436 423858 622121 624637 783612 759071 795464 802415 839103 845072 809468 902028 1944425 2039982 1247690 1044726 685664 677269 813460 807081 841805 855857 872009 877001 984818 991169 5177459 5324249 39.05 71.4 1
08:45:43 2024-01-25 682564 675069 209061 205212 332013 340779 353785 351501 221281 221288 272374 275526 316228 319102 4505656 4770504 6612048 6387541 1040670 1089669 297764 262323 279622 279353 321839 313608 303267 306577 212083 212726 690399 644666 1483883 1436563 427489 421263 619451 627153 775222 754075 801897 802525 829428 847600 811481 903685 1942129 2045961 1247690 1057903 689576 670821 809505 811531 846271 847627 866848 885028 991960 982670 5121187 5340389 39.05 71.4 1
08:45:44 2024-01-25 685673 674592 209676 203999 334033 340779 354006 352033 221247 221288 270518 277803 315240 321354 4512098 4886461 6612145 6375619 1064983 1091250 296829 264119 277711 277943 323943 311600 305477 305930 212048 212874 682247 637612 1493844 1445770 425831 421191 623702 624600 778593 759488 793134 799081 843666 853635 808211 898336 1942129 2023041 1243341 1053979 686151 674768 814150 809408 840117 854833 874531 879785 986587 987686 5133568 5322583 39.05 71.4 1
08:45:45 2024-01-25 674846 674804 208305 205527 334028 338655 354317 351997 221247 220970 273313 277539 315864 323033 4505656 4773272 6556193 6384871 1045885 1091287 299646 262881 278120 278470 321007 313572 304583 306577 212083 213204 691808 647446 1453548 1429383 427453 423498 620364 629084 779733 755675 801326 805803 834144 844369 816198 906909 1938161 2056899 1242602 1052590 689576 674768 811570 811708 846271 854229 868732 881147 991960 982634 5145237 5342454 39.05 71.4 1
08:45:46 2024-01-25 683729 673122 209061 205212 332715 341499 355007 351997 222033 222355 270482 277929 316158 319284 4505656 4868292 6574582 6384985 1047787 1089669 299765 262366 278691 276818 322698 312293 304476 305679 212749 213605 678766 641265 1466354 1447823 428869 421227 622121 624600 774601 761260 797235 800251 836552 847600 811192 897060 1931215 2027350 1215609 1058885 684641 673202 816381 811708 838265 847591 877062 882401 981351 984895 5100556 5331037 39.05 71.4 1
08:45:47 2024-01-25 678897 675073 209400 204884 333996 339643 353255 350611 222376 221470 270518 277640 314835 321170 4509120 4835652 6565189 6396906 1058659 1094312 297658 263346 277605 278047 321839 313024 303834 306793 211349 212874 675686 638067 1487771 1427083 425226 423154 618503 627300 781946 755352 793171 802525 836552 847456 811805 905931 1948061 2049170 1243341 1048107 689055 677748 808931 807044 846271 855218 867461 878878 992663 989698 5205596 5338645 39.05 71.4 1
08:45:48 2024-01-25 685747 675458 208991 205212 333526 340193 354862 351816 222376 220317 272614 275389 315310 320679 4515324 4840316 6650338 6378176 1047150 1090477 297729 262541 277800 276809 323943 313272 303231 306793 211420 212908 688990 643764 1465742 1434527 427043 419973 620327 627300 774487 755675 799012 800251 834735 847600 815048 897965 1936548 2039982 1223004 1057024 690559 672431 810079 811458 846271 847289 866884 886289 990519 984895 5117021 5329279 39.05 71.4 1
08:45:49 2024-01-25 681280 674079 208995 204884 334033 340421 355400 353843 221691 221457 270626 276961 314361 322878 4521517 4892815 6612145 6366612 1066246 1091287 297874 263750 277605 277660 324591 311636 305048 305930 212381 213238 682247 637157 1485489 1445770 425528 420895 623885 625080 778593 759488 793134 800251 842076 853635 809431 899688 1942129 2023041 1228250 1055841 686639 674804 815189 809408 841380 854833 874531 879785 984173 987686 5140949 5328063 39.05 71.4 1
08:45:50 2024-01-25 674846 674587 208335 205704 333776 341136 357270 351744 222101 221457 273072 276760 315345 322649 4505898 4774212 6555917 6375657 1044391 1088127 299611 262471 278263 278568 320972 313536 304120 306361 212048 212908 682247 646523 1461095 1429383 427453 423858 620364 628131 779733 755675 801897 804725 833554 846948 816235 907593 1944890 2058357 1248359 1051841 690559 674768 811266 811668 845072 854229 866884 881110 990556 982634 5139945 5340389 39.05 71.4 1
08:45:51 2024-01-25 684873 674111 209431 205671 332697 343782 355437 351961 221793 222306 270590 276156 316007 319699 4504833 4863905 6574620 6384985 1051144 1089706 299523 262471 279549 277625 322961 314487 305048 306361 212749 214322 677414 641265 1469652 1447823 427453 421227 622562 625080 775186 761260 797839 800819 837772 852431 811805 898937 1937007 2026213 1242040 1058885 685129 670784 816430 811708 838265 852422 877062 883066 981081 984895 5093051 5331037 39.05 71.4 1
08:45:52 2024-01-25 679380 674809 210091 206520 333550 340456 356012 350755 222290 221457 270590 278836 315310 321699 4511678 4830484 6546456 6401471 1057245 1088384 299348 263750 277800 278082 322698 313280 304156 305407 211639 212908 682247 638067 1479227 1429383 425528 423154 619414 627300 781946 755334 795464 802110 836516 846263 811805 904973 1945842 2049170 1245190 1048107 689576 677748 808931 807044 847472 855857 867736 878226 991960 989698 5201671 5331037 39.05 71.4 1
08:45:53 2024-01-25 686648 674549 210170 205680 333617 340564 354470 351889 222135 220387 272614 275389 315310 320825 4504853 4830990 6640924 6368810 1044821 1089669 297729 262908 277836 276935 323646 312548 304475 306577 211420 213386 664117 643764 1484684 1436408 427043 420895 623003 628131 774601 756817 800186 800251 834735 853635 816198 901798 1936585 2035651 1223004 1059638 691030 672754 811842 811708 843876 851821 871972 884991 989818 984199 5107615 5333961 39.05 71.4 1
08:45:54 2024-01-25 678627 674789 209435 205143 333888 338512 355277 351961 221076 221767 272193 276593 314940 322000 4505133 4849429 6527378 6382988 1059803 1088384 297802 263311 278263 277660 321494 316241 303657 306361 212416 212250 674709 638067 1463923 1438331 426739 422522 620364 625523 780839 756584 793134 805902 840848 842589 809431 909724 1946273 2044782 1230400 1042058 686151 675760 811842 809408 843876 856465 871316 878536 987608 994011 5170617 5335551 39.05 71.4 1
08:45:55 2024-01-25 687663 675545 208886 205744 333879 340050 354720 351889 222672 220423 272999 275492 315451 320825 4505656 4825487 6640121 6371284 1046776 1088898 299983 263092 277836 277660 324171 312293 305048 306793 211384 213386 677425 643764 1463977 1434527 427043 421227 623003 628131 775938 756853 800186 800251 834735 852431 818008 898974 1937007 2035651 1223004 1060392 690559 672791 811842 811708 845072 852422 871972 886289 989080 984895 5113466 5345011 39.05 71.4 1
08:45:56 2024-01-25 678145 672972 209540 205148 333888 339987 355811 353431 221111 221803 270734 276329 315416 320437 4498414 4839417 6537542 6380300 1061798 1090477 299559 263127 277836 278505 320711 314049 305048 305035 212749 212908 678428 640498 1476431 1438603 427043 423858 622121 625523 783612 759071 795464 804725 841480 848777 810617 909038 1947656 2047376 1226009 1046582 685664 677748 814150 809372 843876 855857 874531 878536 984818 993309 5170698 5339703 39.05 71.4 1
08:45:57 2024-01-25 685747 674964 208921 205143 333879 341596 354680 351816 222581 220599 272374 276299 314975 319626 4505133 4824786 6630397 6380300 1043330 1088384 298668 263311 277872 277238 324399 312074 304834 306793 211420 213386 672430 643562 1461853 1436563 423741 421263 623003 627280 774851 756853 800186 800251 834735 852431 815620 896058 1937007 2038537 1223004 1059326 690559 672279 811842 811422 843876 847591 870697 883732 989080 983504 5104211 5338930 39.05 71.4 1
08:45:58 2024-01-25 678613 672981 208917 205706 333960 338477 356012 354024 221213 221253 272759 275526 315934 321482 4498713 4892643 6584169 6366612 1066359 1088127 297764 263311 276136 278311 323451 311636 305477 305930 212416 212908 691808 639435 1471580 1438603 424623 423520 623922 626411 779733 761260 793097 802379 838993 851830 811805 900857 1941841 2035651 1247690 1053556 686639 678709 816111 807044 839455 856496 877062 879504 984173 988265 5170617 5335546 39.05 71.4 1
08:45:59 2024-01-25 680720 673901 208891 207544 331834 340528 354281 350935 221896 221288 272374 277539 316299 320335 4498713 4770611 6574799 6378438 1041413 1088384 297764 262541 279549 276852 322018 314013 304120 306419 211900 212908 689717 641723 1461884 1434527 428503 420895 619414 627300 775186 756407 801104 802525 834157 847564 812630 901312 1941856 2041429 1245806 1050085 690067 672011 809505 811458 847472 847555 867736 886289 992663 986900 5132670 5348329 39.05 71.4 1
08:46:00 2024-01-25 684732 672950 209829 204472 333996 340707 354506 352033 221708 221435 270482 278438 314466 320371 4507236 4889339 6607438 6366612 1060283 1089669 295932 263346 278263 276852 323943 312109 305048 306361 212048 212874 682247 635921 1484325 1447823 425831 421263 623922 624637 779181 762376 793171 799684 842709 852431 809431 899651 1942129 2021608 1241493 1060658 686151 674804 815226 809982 841380 853098 875814 881147 985421 988902 5133568 5331546 39.05 71.4 1
08:46:01 2024-01-25 676801 674410 208821 205238 334033 338655 354352 351997 222221 221111 273338 275423 314755 320401 4508065 4774324 6556193 6378176 1053045 1088384 299611 262541 277872 278276 321660 313536 302839 306577 212416 213056 680313 646523 1459705 1429383 427489 423894 620364 628648 781946 756817 801897 805902 834735 846263 818008 904637 1944890 2058430 1236390 1049339 690559 674841 811842 811708 846643 851543 869387 882438 994006 991115 5150254 5340965 39.05 71.4 1
08:46:02 2024-01-25 685260 674663 209503 205272 332782 341776 353255 351780 221930 222952 270770 275492 315962 319882 4507789 4867361 6602544 6380300 1050731 1093682 298424 262576 279353 277695 322961 313060 305048 306361 212785 213905 686653 641265 1484223 1447823 427489 421856 623003 625252 775222 761260 799012 801387 838437 853635 811805 899725 1932661 2027563 1234506 1059638 685664 672279 817539 811487 839455 852422 877062 886400 983321 989582 5109149 5340965 39.05 71.4 1
08:46:03 2024-01-25 679965 675064 209534 204609 333996 342312 355976 350935 222547 221634 270842 277203 315380 321699 4492006 4826075 6574799 6375733 1054067 1089669 297874 263785 277836 278117 322925 313060 304834 306649 211237 215377 687580 639892 1483224 1433511 425831 423154 620095 627300 781946 756407 795464 804725 838761 845036 811445 906269 1943795 2050351 1241493 1046619 689576 677748 809457 808262 847472 857143 870026 879280 995147 993445 5200361 5337673 39.05 71.4 1
08:46:04 2024-01-25 681864 674120 208669 205238 333523 340325 353750 354024 221213 220599 273145 275389 315345 320825 4479153 4835954 6584169 6348423 1051256 1089706 299122 262506 278495 277660 322734 312584 305908 305070 212907 213204 688990 646523 1461563 1442698 427489 423222 625693 627300 776905 762917 801326 802525 836589 854238 812630 899048 1936585 2032235 1210062 1060392 687616 672791 816381 811495 839455 852952 876838 887329 984835 984786 5085973 5333082 39.05 71.4 1
08:46:05 2024-01-25 673892 674115 209061 206670 333996 340193 354352 350652 221281 222043 272284 275561 315486 321317 4485611 4830715 6556067 6392346 1060171 1093682 299559 262943 277872 277660 321007 314528 304619 306361 212749 212250 686417 638067 1466397 1436563 426739 422558 620364 625080 779364 756817 795228 806509 841517 845000 810654 904712 1945842 2044819 1251456 1045059 686151 675796 811842 809360 845440 857107 875820 880722 989776 993127 5185422 5338645 39.05 71.4 1
08:46:06 2024-01-25 684140 676793 208921 205242 333761 341812 354006 351465 222478 221111 272374 275595 315230 319430 4508460 4828255 6631356 6378438 1043330 1090514 300055 262943 278691 276852 323679 314298 304156 305407 212083 213238 687580 642811 1462444 1435545 427043 420635 620364 627244 775186 756246 800186 802525 834120 851830 816282 903685 1938161 2039982 1245806 1056761 690559 671805 811803 816296 848453 852681 872077 886177 991850 986878 5133869 5338645 39.05 71.4 1
08:46:07 2024-01-25 683262 674732 208987 205031 334033 340193 353255 354467 221247 221634 272374 276714 314246 320437 4508065 4885871 6612145 6378176 1058547 1091287 295932 263785 278691 277238 323943 312548 305048 305177 212083 213204 682247 638067 1484562 1443721 425831 421263 623922 625150 779733 761260 793171 800251 842709 854170 809468 896690 1942129 2023041 1231201 1053941 686639 678187 816430 811668 843965 857253 876987 881980 986933 989633 5139945 5335551 39.05 71.4 1
08:46:08 2024-01-25 676598 674074 208339 205882 334033 340653 356119 352033 221930 221288 273677 275006 315230 322502 4495234 4767405 6560844 6378176 1049383 1088384 300522 262506 278404 278411 321720 313572 304619 306577 211490 212908 672430 647446 1474432 1434527 428130 423822 620364 628131 779733 755711 800008 805939 834994 846263 817429 904674 1940994 2058444 1240156 1047029 693518 678187 813498 811288 845561 856647 872699 885284 996152 990487 5145651 5345334 39.05 71.4 1
08:46:09 2024-01-25 684773 673168 209684 205061 332909 342149 352231 352033 221896 222327 270806 276329 316693 319430 4508065 4873151 6622686 6378438 1051256 1089742 298633 262541 279156 277695 322996 312584 304834 305715 213418 212250 687806 641723 1482453 1447823 428093 424448 623444 625523 775222 763458 800186 801808 841517 853635 811805 896727 1936622 2026483 1245806 1059063 686598 675264 818756 811708 841842 855401 876950 886626 981241 982597 5115950 5342454 39.05 71.4 1
08:46:10 2024-01-25 676904 675073 209065 206312 334033 339679 353821 352033 222616 220634 272374 277169 314536 322184 4508065 4811652 6565518 6378176 1056397 1088384 297729 263750 277215 278540 322471 314487 305048 306577 211420 213603 705951 642848 1482695 1425334 426436 423858 622121 628203 783056 757426 797876 804725 836552 847492 815043 904674 1945842 2050623 1228551 1049350 693518 679253 809505 808078 848675 857253 867662 881351 993159 992607 5199077 5332782 39.05 71.4 1
08:46:11 2024-01-25 681317 673547 209330 205735 333526 340193 353785 352249 221213 221634 272759 275040 315521 320371 4501644 4825411 6593494 6359734 1047798 1090207 299576 262541 278299 277695 322961 312584 306541 305070 212119 213238 684762 645601 1458822 1439635 427489 422522 625693 627244 776942 761762 802468 800251 835335 852751 814430 899688 1937007 2035414 1215609 1063341 690284 675301 816467 814594 841842 852277 876950 886289 984781 988532 5098210 5331880 39.05 71.4 1
08:46:12 2024-01-25 676794 676150 209676 205065 334033 340743 354069 350935 221281 221980 270806 276748 316100 321427 4525252 4825411 6556148 6396906 1061917 1088164 297521 263346 277872 278082 322018 314528 303267 306361 212600 212250 674709 637612 1464802 1436563 427043 423488 620364 625523 780839 756817 795501 807117 842709 845036 811765 910261 1949449 2049621 1230400 1047770 688068 677122 813535 808651 844962 858804 871935 879822 989080 994011 5175463 5335120 39.05 71.4 1
08:46:13 2024-01-25 684242 675064 209061 205242 332049 342329 353255 351425 222272 221288 272374 276389 315486 319393 4505264 4789936 6626622 6380637 1042072 1089706 300516 262978 278727 276852 324628 313280 304619 305407 212083 213238 688990 642341 1457420 1435545 426174 420635 621681 628167 775222 756222 801326 802525 835335 852431 816271 902362 1942890 2043252 1224853 1057268 692530 673386 811805 816333 848675 852386 870041 886327 990556 987649 5104221 5345011 39.05 71.4 1
08:46:14 2024-01-25 674882 674111 209021 205208 334028 338655 357021 352249 221742 221634 272374 275531 315010 321220 4485611 4886907 6555576 6385061 1066428 1088164 299559 263127 276949 278575 322961 312584 305908 305930 212451 212908 683637 640807 1478494 1437583 426436 423930 625250 626855 783612 762376 795538 802379 839103 852431 813535 905931 1948438 2044055 1247690 1054090 687089 679598 818211 808060 839455 856568 877062 876008 986122 991133 5170617 5331037 39.05 71.4 1
08:46:15 2024-01-25 676904 674106 209026 206203 333021 340515 355419 351997 221896 221598 272374 275139 316064 321427 4502034 4777704 6537153 6378438 1042901 1089706 299540 264688 277872 277695 321982 314270 304156 306361 212416 213316 682247 646523 1458862 1432495 428166 423894 620364 628167 779733 756817 801785 805902 834120 847492 819922 909387 1949524 2056448 1238273 1047736 692530 676607 814082 811708 846271 853979 870697 881036 993861 990397 5150533 5340389 39.05 71.4 1
08:46:16 2024-01-25 682684 672652 209030 205557 332787 340779 353290 352033 221213 222639 272374 277539 315521 318992 4508065 4852302 6584111 6369086 1052753 1089742 300297 262541 278727 277695 322961 313060 305908 305070 212451 212942 687580 645601 1472403 1439635 427489 422558 625140 627300 777492 762917 801897 801387 838182 854624 816319 900695 1938347 2034558 1236390 1063416 688595 673128 816381 812643 838966 852422 876875 886014 983354 987832 5083672 5331880 39.05 71.4 1
08:46:17 2024-01-25 678933 674228 209676 204927 334033 340193 354069 350935 221964 221980 271781 276329 315010 321463 4501644 4825336 6574905 6397142 1061954 1090732 296829 263381 277836 278117 322996 313060 303267 305869 212083 212908 678428 637612 1467908 1432495 426436 423822 620364 627300 781946 754608 797272 805877 841870 848109 815122 907219 1951816 2053050 1243341 1047113 690559 678228 810691 808835 848073 860899 870660 879197 991960 992607 5196217 5336584 39.05 71.4 1
08:46:18 2024-01-25 683807 675069 209021 205276 333996 341776 352231 352033 222427 221054 272374 275526 315486 321427 4503120 4832509 6639984 6378438 1041105 1089706 300588 263346 279585 277466 322996 314528 304156 305407 211935 212942 690399 642848 1466039 1435545 426849 421263 620364 627244 776905 756890 802282 804733 839446 852961 817592 904712 1938013 2044289 1226702 1054090 690559 671805 810691 815136 848046 852348 869424 888969 995570 982670 5130235 5340389 39.05 71.4 1
08:46:19 2024-01-25 682289 674592 209065 204600 334033 341295 352231 352033 221281 221825 272374 277783 314536 321427 4504560 4913313 6612372 6373893 1053993 1091323 297874 263346 279156 277466 324591 313316 305048 306361 212416 212942 682247 637157 1477494 1447823 427043 421892 623297 625523 779463 762884 799960 801771 843830 856051 811081 897928 1945290 2031262 1230400 1057024 686639 674841 816430 811487 844164 852778 875814 884502 982659 988265 5145651 5326092 39.05 71.4 1
08:46:20 2024-01-25 674882 674809 208519 205246 334028 339441 354885 352033 221776 220634 273677 275492 315010 320508 4504853 4786136 6565212 6383239 1050661 1088127 298703 263381 276984 278540 322471 313316 305048 306793 212119 213900 704317 643764 1460231 1424324 426436 423930 622562 629165 784094 760131 799926 806363 837105 849346 816125 904525 1947619 2054055 1230400 1044763 692036 678489 811225 811668 848675 854051 870064 883104 993934 992607 5197957 5340389 39.05 71.4 1
08:46:21 2024-01-25 680631 673639 208695 205557 333526 340743 353821 352249 221213 221288 273181 275458 315713 321463 4492006 4839412 6574620 6366612 1047808 1089669 299086 263428 278691 278082 322996 313500 305908 305500 212785 213238 688990 645601 1474034 1441676 428093 423118 626137 628490 779364 764357 802431 802525 839483 854769 816430 902701 1938747 2032235 1165532 1060392 689055 674821 818699 813218 839455 854161 876068 886289 985570 986987 5090934 5331037 39.05 71.4 1
08:46:22 2024-01-25 672904 673095 209645 206670 333996 340193 355170 351465 221247 221980 270770 276329 315451 321882 4498414 4849828 6528216 6385014 1060369 1090477 299348 263311 278263 277695 321007 314492 305048 306347 212714 212250 682540 638067 1467432 1436563 427148 423786 622658 626153 783813 760176 797369 806934 842562 848146 811620 910149 1945496 2044782 1251456 1047714 687616 677478 814150 809982 846041 856460 874494 881073 988381 994011 5186838 5344198 39.05 71.4 1
08:46:23 2024-01-25 681864 674804 209021 205212 332013 341295 354317 351465 221742 221400 272374 276294 316439 319393 4499900 4784364 6602735 6387541 1040327 1089669 298633 262541 279622 278213 321982 314492 304583 306793 212565 213204 690399 643731 1532961 1437583 430399 422865 622658 629904 778810 760176 804758 806524 838293 847420 818756 907556 1942598 2047718 1249573 1057903 690559 673778 811266 815716 848675 852952 868769 886289 992457 988265 5122579 5340389 39.05 71.4 1
08:46:24 2024-01-25 683770 674115 210039 204575 333996 341812 355007 352033 222238 221634 270806 277590 315451 319102 4508065 4879019 6612145 6378438 1054254 1091287 298668 262943 279585 277695 324134 313280 305048 306577 212083 213905 675090 639892 1467617 1450922 429480 424147 623775 625413 778257 760494 798826 802451 841297 854769 811805 901683 1935371 2031076 1247690 1060392 686151 672791 818662 811422 841416 854833 876104 885028 983476 982597 5108163 5341556 39.05 71.4 1
08:46:25 2024-01-25 676389 675064 209030 204884 334028 339715 356769 352033 222650 220564 272374 277134 314975 320473 4508065 4797720 6569888 6385282 1053896 1088384 300487 263311 277872 278675 322471 314013 305048 306793 212083 213204 682247 646523 1470349 1428255 429480 423642 622048 630532 781910 758972 802431 808821 836401 847420 818662 908277 1944275 2061470 1242040 1051093 692530 678669 813572 811668 847472 854015 871972 883732 993861 990901 5147287 5349741 39.05 71.4 1
08:46:26 2024-01-25 683937 672141 209056 205843 332751 341704 354317 352033 221247 222639 272374 275492 315962 320371 4511280 4861561 6588800 6378176 1052004 1088127 299576 262541 279120 277695 322961 314710 305908 305070 212749 215113 687580 647260 1473885 1445734 429480 422973 626544 629084 779364 764468 802212 802488 837735 855446 813817 900657 1936548 2031964 1238273 1061903 688595 673778 817592 813831 840190 852422 877062 886289 984549 989268 5090934 5340389 39.05 71.4 1
08:46:27 2024-01-25 675379 673168 209534 205208 334033 340468 355454 351997 221213 222483 272374 277312 315486 320496 4495208 4832412 6532888 6387541 1060171 1088898 298897 263346 278495 278610 321007 312804 305908 305715 212785 214621 685027 641227 1462261 1439573 427955 426184 624770 627226 785840 761113 797654 804689 841517 847564 811510 909312 1943720 2041429 1224853 1049242 686639 678452 816381 807044 841416 856568 876438 875736 984818 992607 5176137 5334839 39.05 71.4 1
08:46:28 2024-01-25 679896 673168 208850 205208 332040 340743 354388 351749 221896 221288 277419 275492 315521 319430 4498713 4770336 6584310 6387790 1043218 1089706 299576 262287 279585 278415 321043 314013 304583 306145 212317 215074 690399 647260 1474098 1435486 429480 423642 620181 629084 779587 756780 802119 807044 834735 849874 818441 907294 1944890 2058893 1165532 1047848 692036 676790 812995 811708 847472 853979 872009 883732 993861 991169 5150963 5340389 39.05 71.4 1
08:46:29 2024-01-25 683392 673122 209056 205704 333526 341776 354317 352033 221247 223002 272374 275492 316183 320145 4504853 4854659 6598119 6380300 1053584 1091287 299576 262541 279353 277660 322996 314487 305226 305750 213205 214772 685027 644484 1460800 1447551 430093 422973 625656 627226 777455 763430 801326 802525 841870 855446 815271 901498 1936585 2032235 1232623 1059638 686639 673778 818699 815020 838929 854161 876141 886289 984173 982597 5093051 5336584 39.05 71.4 1
08:46:30 2024-01-25 678897 674120 209719 205203 334033 340504 354317 350935 221896 221980 270770 276976 315451 322147 4498414 4841439 6556148 6387790 1058861 1088091 297838 263381 278495 278082 322147 314755 304225 306685 212501 214657 681169 638067 1462261 1437527 427043 423606 620181 625523 783056 758497 796103 809397 843306 845595 811805 908277 1947656 2044819 1251456 1045059 686639 676790 814150 810557 845440 856496 874531 881110 987681 994011 5192813 5340389 39.05 71.4 1
08:46:31 2024-01-25 682995 674809 209061 205246 333797 342570 353219 351997 222427 221253 272759 275595 315486 319918 4504969 4801605 6611773 6387790 1041845 1090514 298181 262541 279658 279815 322674 314755 304547 306721 212310 214808 683637 645408 1486964 1436506 429480 422342 620364 627280 778630 756185 804684 804689 835299 847600 816198 907518 1943981 2046273 1247690 1051278 690559 673778 811842 816296 848675 852422 869424 886327 992457 988265 5130566 5345929 39.05 71.4 1
08:46:32 2024-01-25 683209 674115 210008 204570 333996 342041 353255 352033 221930 221443 270806 277238 315010 320371 4508065 4882485 6616757 6396849 1052753 1088127 297729 263065 279297 279815 323164 314489 304940 306793 212423 214437 680119 640769 1483824 1448859 428093 422153 623444 625523 777492 762884 799960 802525 839066 854842 812884 899576 1935174 2026213 1217458 1059638 685664 672791 818174 811458 839455 854229 878009 885658 983902 987686 5102430 5334839 39.05 71.4 1
08:46:33 2024-01-25 678897 674120 209684 204600 333767 340229 354352 350935 221930 221598 270770 279320 315230 319503 4492006 4836870 6546942 6396906 1060443 1089706 300666 263539 278404 279815 321577 314420 304440 306793 212643 214170 672004 638067 1462826 1436563 426138 423786 621242 625302 783056 756185 795538 808028 842709 848146 811805 908277 1949375 2044819 1228551 1045059 686639 677223 814150 809408 843876 855218 874531 882165 989080 994011 5177459 5340389 39.05 71.4 1
08:46:34 2024-01-25 680897 673639 209056 205212 332782 341812 354317 351749 221930 221288 277455 276294 316183 319131 4508065 4784051 6602735 6387790 1038886 1090519 298875 263723 279369 277471 322853 313906 303977 306793 212423 215110 693394 641723 1484095 1435545 427453 421299 621774 629010 777419 756246 802082 804762 837105 852431 818625 904637 1944890 2053533 1247690 1050870 690559 673815 811842 815020 848675 853626 871353 886289 992457 989698 5137895 5345929 39.05 71.4 1
08:46:35 2024-01-25 684505 673538 210043 204889 333526 341776 353290 352033 221964 221598 270770 277203 315451 320145 4517417 4887170 6612048 6378438 1055304 1093734 300303 263609 279441 278012 323835 314119 305836 306793 212572 214170 678766 638979 1467465 1447823 427151 422234 623922 626411 779181 761260 799389 802488 841517 851552 812923 901683 1936622 2025012 1247690 1060119 686151 673815 816381 811708 841416 854989 877062 885028 982779 982670 5117535 5340389 39.05 71.4 1
08:46:36 2024-01-25 678340 674115 209091 204566 334033 340193 353290 351442 222272 221288 272374 277203 314536 319503 4498451 4830990 6584169 6377673 1056738 1090556 298319 264014 277729 278470 322853 313870 305406 306793 211942 214049 709283 643562 1459922 1428369 427650 423858 620364 627280 784168 756333 799617 804725 840254 849874 813853 907668 1949990 2050623 1222123 1047705 690559 678746 810079 809408 849956 856604 868769 879197 992457 993309 5205596 5340389 39.05 71.4 1
08:46:37 2024-01-25 683998 674809 209026 205242 334024 340743 351971 352033 222461 220634 272759 275600 319180 321060 4508929 4837220 6630539 6394991 1044391 1088347 300755 263609 278724 278017 324003 313136 304940 306793 211384 213569 687580 643764 1457126 1437583 426813 421263 621902 629129 777896 760183 802468 801956 836291 851588 818662 902362 1932587 2041429 1243923 1058885 692530 672791 813572 815941 846271 852422 873909 888223 990556 987869 5109718 5336584 39.05 71.4 1
08:46:38 2024-01-25 678631 673168 209061 205246 333678 339441 354352 352284 221281 221825 272374 275561 315227 320508 4508065 4896285 6602819 6394991 1066246 1091479 298563 263569 277462 279284 322292 312916 306339 306361 212600 212908 683637 641723 1477228 1438603 423777 423606 625693 627300 783157 763458 797876 802377 841517 852431 814113 904973 1943757 2038537 1226702 1054090 687616 679708 818427 808262 840784 856604 876068 877875 983354 991169 5177459 5330761 39.05 71.4 1
08:46:39 2024-01-25 672868 674120 208378 205742 334028 338655 355170 352033 221742 221288 273677 275232 314790 320473 4501644 4774362 6565517 6391576 1051886 1090704 300345 262401 278315 278553 321803 314049 304834 305149 212416 213204 691808 647446 1466208 1429383 428576 423930 622048 629165 780839 758497 802319 807154 835919 847528 819861 908314 1946475 2059816 1252197 1051093 690559 674841 817083 811708 846271 854015 870026 883769 993367 991169 5147287 5340389 39.05 71.4 1
08:46:40 2024-01-25 682823 672652 209065 205242 333057 341776 353785 352033 221247 222476 272374 275492 316218 320145 4512991 4867823 6612581 6386737 1047676 1093031 298493 263170 279405 277751 323679 313316 305048 306577 212168 214170 669745 638979 1487236 1448803 428130 422045 623922 625523 777492 762884 799617 801956 841517 853387 811805 902088 1936585 2026483 1243923 1058885 686151 673778 818119 811458 839002 852778 877386 885658 983476 982634 5111808 5340389 39.05 71.4 1
08:46:41 2024-01-25 677450 674120 209676 204605 334033 340229 354352 351749 222272 221634 270806 277625 315265 319503 4508065 4835852 6589027 6405287 1061648 1088347 297589 264014 278691 278117 322710 313572 303657 308529 212785 212908 682026 637612 1466312 1433343 427043 423858 620364 627300 783157 756817 796669 808299 841517 845072 812666 909999 1949990 2048196 1235946 1040988 690067 678746 811842 809408 848453 856604 870697 880484 991960 993309 5196217 5343195 39.05 71.4 1
08:46:42 2024-01-25 684773 674328 208841 205212 334033 340468 352231 352033 222272 220634 273290 275492 315486 321427 4504285 4831849 6654591 6377030 1045885 1091479 299470 263311 278727 278392 322996 312620 306699 306325 212232 213535 684762 646062 1470043 1438603 428130 423488 626137 628896 779733 763458 801785 800819 835372 854024 818662 896727 1932661 2036937 1245806 1060349 692530 676311 814073 811523 845072 854833 874568 886289 990556 982332 5111808 5340389 39.05 71.4 1
08:46:44 2024-01-25 675910 673163 209065 205242 334033 339451 355454 352249 221247 221980 272374 276329 315170 321184 4504560 4852975 6537417 6391015 1059940 1091479 298146 263311 278655 278394 322149 316394 305012 306361 212785 214509 681169 639579 1461696 1436563 427650 423750 622121 625523 783612 760110 797235 808872 843903 847456 811805 908923 1949524 2044511 1228551 1045059 686639 676790 815234 811132 845671 856460 876438 882401 989547 996123 5182860 5338645 39.05 71.4 1
08:46:45 2024-01-25 680897 674074 208987 205238 332710 341463 354885 351997 221896 221253 272759 276913 316183 319357 4485648 4789551 6598359 6395307 1038877 1088384 299316 263311 278691 279385 324628 313536 304548 305834 211420 213204 690399 641723 1472497 1434527 427114 421227 622121 628131 776319 756817 801326 802525 836552 852431 816198 904973 1942129 2041429 1247690 1055841 692036 673275 811842 815561 848675 852422 870660 888581 994072 989268 5124223 5348010 39.05 71.4 1
08:46:46 2024-01-25 680553 672611 208782 204570 334033 340707 353255 352033 221247 221288 272338 277134 314466 322147 4506344 4902015 6621825 6384871 1060021 1090170 296794 264155 278404 278276 324857 312548 305857 306793 212466 215110 689717 636249 1479043 1439536 425831 422522 625693 627300 781946 763458 795464 802525 843903 854842 811805 903270 1936710 2024476 1220821 1053867 689055 677748 817539 810557 842608 855857 878663 881147 984745 988265 5150963 5331037 39.05 71.4 1
08:46:47 2024-01-25 675048 675064 208665 204889 334033 339643 355134 351997 223470 220564 274064 275526 314975 320437 4512580 4804129 6574932 6392099 1057263 1089669 300831 264014 277800 278505 322925 313536 304261 306505 212565 214232 710471 642848 1475122 1428369 426436 423822 620364 628167 783813 756246 797839 804725 839030 847564 815665 909649 1949990 2050623 1245190 1051093 690559 678746 810654 809408 848675 856532 869387 880447 992421 994011 5220482 5348010 39.05 71.4 1
08:46:48 2024-01-25 684773 674804 209021 205246 334033 340743 355007 352033 222581 220599 272952 275526 316469 321317 4528258 4854843 6650413 6378176 1044821 1091509 299540 263530 279120 281131 324628 313818 306771 306793 212048 213569 693063 645325 1462047 1436563 426813 423750 625693 631772 780839 761260 801748 802525 836552 854962 819824 903610 1942129 2041429 1247690 1059363 692530 673778 814150 813794 847472 853626 874531 888186 992663 982634 5117021 5340389 39.05 71.4 1
08:46:49 2024-01-25 677045 673091 209021 205212 334033 340653 353785 354024 221742 221598 272374 276714 315205 323796 4521517 4892395 6603108 6375733 1064308 1090441 298389 263715 276949 278311 324291 312548 305908 306793 212714 215113 680313 638067 1474521 1438603 426436 422522 625250 626855 781392 763458 795243 801956 843903 856051 811805 903797 1942129 2025641 1250737 1057211 688595 676790 817592 810557 842608 855218 877062 881147 985942 988265 5156679 5334839 39.05 71.4 1
08:46:50 2024-01-25 673354 674115 208806 205203 334389 339679 355134 352033 222238 220564 273145 277195 315205 323033 4511918 4792137 6565518 6370943 1050754 1088384 299611 262506 278495 278435 322209 314492 305048 306793 212722 212908 685027 646984 1466701 1429383 428735 426097 621681 629092 781946 758609 802317 809445 835299 847492 818625 907595 1947656 2056899 1228551 1046359 693518 678746 811842 811708 848675 855182 870660 885028 996750 991133 5180851 5342454 39.05 71.4 1
08:46:51 2024-01-25 681864 672584 208991 205852 333490 340743 354033 352033 221213 222163 273467 277539 316158 320079 4508698 4849366 6574620 6375847 1049294 1091250 301226 263170 279120 278082 322961 314784 306123 305715 212749 213204 682247 645601 1479513 1441623 428735 423750 627026 627300 779181 764541 801180 801387 836552 855228 817429 900582 1927033 2035119 1242040 1063416 691030 674804 816381 813794 843876 854833 878663 886289 989781 989232 5107615 5338645 39.05 71.4 1
08:46:52 2024-01-25 674373 673543 209065 205208 334033 340193 355954 352033 221725 222355 272469 276987 315822 321243 4515324 4845267 6528216 6396906 1062443 1090732 300267 263750 278691 278505 321946 315257 305048 305930 213084 214205 679798 638979 1462012 1438603 427650 423822 622121 626411 784168 760721 797839 808872 843903 847528 812923 908960 1945141 2044819 1251456 1044653 687616 677748 815803 811708 845072 856302 876438 883029 989080 996123 5184855 5348010 39.05 71.4 1
08:46:53 2024-01-25 681592 674587 209021 205208 333016 341776 357021 351551 222410 221506 272698 277034 316334 319247 4512098 4794297 6612581 6387790 1041109 1091250 299086 262541 279694 279815 322961 315229 305048 305407 212416 213238 682247 647169 1490017 1434527 429719 423452 620364 627970 779733 756853 802391 808299 835299 847600 821025 908960 1944890 2059816 1270567 1051841 690559 677748 813572 811495 848675 855182 871972 886289 994777 993272 5154831 5357375 39.05 71.4 1
08:46:54 2024-01-25 684769 673091 209676 205532 333490 343567 355976 353843 222376 222689 272193 276803 316299 319211 4518372 4882070 6593422 6376041 1054142 1090477 300407 262541 279585 278117 323943 314013 304985 306793 213119 213905 682540 640807 1470356 1447823 428772 422820 624979 626855 778630 763458 801326 802525 843035 853952 813205 904973 1936585 2032235 1221155 1060392 686639 674768 819861 814983 841380 855437 879919 886289 986269 982670 5102523 5339371 39.05 71.4 1
08:46:55 2024-01-25 677413 674592 209065 204596 335546 340421 357021 351816 223011 221111 272843 279498 315275 322192 4504833 4832961 6584169 6384871 1057263 1088384 299014 263750 277836 278592 322113 314270 305477 306793 212204 213900 707485 643764 1462382 1425334 427043 426061 623444 630984 784265 760721 801897 809445 836552 847528 819824 908589 1949953 2056968 1249573 1044763 693518 679708 811842 811708 848675 856460 870697 885658 996787 994011 5192265 5340389 39.05 71.4 1
08:46:56 2024-01-25 680415 674804 208817 205996 333780 341248 357021 355528 221793 221612 273495 276156 315786 321207 4498414 4843705 6593494 6366612 1050792 1094458 299576 262541 279353 278346 323943 313572 306123 305679 212785 213386 690399 645601 1458617 1441623 428772 423786 626581 628637 779181 764541 802354 801956 836589 856469 818662 900620 1935408 2035614 1243923 1063416 692020 676238 816381 813831 843876 854833 875796 886327 990519 982597 5107615 5340389 39.05 71.4 1
08:46:57 2024-01-25 674104 674273 209759 205533 333780 339536 356382 354488 221793 221838 272193 277065 315310 321662 4521350 4839299 6537542 6387790 1061685 1088091 299863 263715 278691 279389 321946 314226 305908 305930 212785 212874 685027 639892 1468300 1436563 426174 426365 624807 627300 784265 762376 799617 807044 843903 847600 816013 903663 1943757 2041429 1252633 1052590 686639 680672 817539 809408 843839 861219 878312 879785 987608 994011 5185784 5340389 39.05 71.4 1
08:46:58 2024-01-25 681334 674809 209728 205676 332603 341668 355277 351659 222444 221612 273036 276191 316299 319845 4508065 4790890 6598359 6394434 1039053 1088127 298668 263346 279694 279779 322996 314971 304834 305904 212381 213386 680857 643489 1463495 1436563 428735 422486 622121 628936 778593 756853 802391 807081 834120 852431 820442 906306 1944890 2058357 1252197 1052590 690559 674804 811842 815020 848675 854833 871972 886289 993861 993309 5141564 5353125 39.05 71.4 1
08:46:59 2024-01-25 684662 675453 210227 204786 333960 342149 355509 353952 222444 221767 272193 278435 315451 320825 4512580 4903279 6621470 6387541 1050847 1088127 298424 263346 279622 278311 323943 313536 305908 306541 212416 214772 672421 639588 1492741 1447823 428093 422522 624979 626411 779181 762340 800186 802525 843633 854024 814113 899317 1950237 2030524 1243923 1060119 686639 674291 819861 813794 841416 855218 879919 886289 983780 988265 5117535 5362141 39.05 71.4 1
08:47:00 2024-01-25 677768 674955 210050 205601 336604 340564 355776 353988 223132 220423 272952 277953 314501 320437 4522176 4827039 6584169 6387790 1052195 1088127 300194 264155 278459 278579 323715 314270 305477 306331 211823 213535 688990 639892 1483740 1432430 427043 423858 620364 626764 783157 756185 797839 808564 842709 847600 815006 910254 1951375 2050623 1243341 1045096 690559 679636 811842 810557 848082 856604 871316 882127 992421 994011 5208563 5353712 39.05 71.4 1
08:47:01 2024-01-25 680750 673674 208891 206099 333879 341320 357021 355528 222238 221253 273736 275492 316397 321060 4514498 4832122 6593743 6359734 1044821 1089955 299611 262541 279353 278549 323943 313572 306591 306311 212785 213238 690399 645601 1471920 1438603 428735 423822 626581 628167 779733 765084 804710 801387 836552 856505 819824 902511 1936622 2038193 1219306 1064784 692036 675796 816381 813831 845671 851543 878312 886327 990556 982597 5115195 5348329 39.05 71.4 1
08:47:02 2024-01-25 676219 672986 209575 205614 333924 339500 356382 354024 221213 222093 272759 277517 316158 320437 4503120 4853278 6537542 6389780 1061798 1088384 299559 263346 278727 278540 322961 315229 304583 306793 212749 212250 673356 637612 1465547 1436563 427650 423822 621681 626411 783056 760139 797839 809445 843903 847492 811805 909722 1945842 2044819 1245806 1041653 687831 677748 815189 811132 846271 856532 875814 881147 990556 991611 5191636 5352150 39.05 71.4 1
08:47:03 2024-01-25 685260 674622 209536 205736 333875 342632 353219 351997 222810 221253 272952 279124 316263 319430 4508065 4804014 6621360 6387790 1041771 1089706 300487 262506 279585 278540 320651 314528 305048 306685 212416 213204 682247 647446 1473538 1434527 430060 423894 622121 628167 781584 758497 802391 809445 835962 847564 820753 908960 1944890 2059816 1236390 1053065 692530 677748 814036 811458 848675 856496 873250 885028 993897 994708 5160850 5359803 39.05 71.4 1
08:47:04 2024-01-25 684773 674145 209833 206065 333021 341776 354352 352033 221742 222895 272952 276679 316404 320145 4515056 4868476 6588911 6387541 1047899 1091287 299611 263346 279585 278505 323943 314049 306555 305930 213454 213535 682247 645601 1463901 1443721 428808 423786 627471 627898 779733 765627 801748 801956 837772 856505 819824 899725 1932661 2033966 1243923 1063588 690559 676274 817539 815062 843876 852742 876068 888969 992593 990106 5103370 5350384 39.05 71.4 1
08:47:05 2024-01-25 676215 673416 209868 205242 334033 340181 356561 353843 222033 222639 272759 276831 316183 319468 4524580 4855508 6546867 6396906 1064723 1089706 298668 263381 278299 279528 322961 315158 306807 306361 213119 215113 685027 641723 1476587 1438603 427453 426967 626581 627300 784338 764541 800186 805902 843903 853635 813817 904712 1948136 2043064 1226702 1052590 688105 680672 818756 808835 843876 861487 876104 881905 990873 998391 5178830 5350384 39.05 71.4 1
08:47:06 2024-01-25 679268 674111 209499 205882 333767 340743 358034 351997 222393 221945 272952 275677 316439 320488 4508065 4790890 6584111 6396906 1042901 1088091 300239 262541 279622 278579 322471 315007 305048 305834 213007 213569 682247 646984 1464127 1436563 430060 423894 621681 628167 781946 759071 804139 809174 836516 847564 821025 908960 1945805 2059816 1236390 1052590 692530 677223 813424 811458 848675 856460 875195 885753 996042 992425 5140912 5354914 39.05 71.4 1
08:47:07 2024-01-25 684773 674809 210194 205242 332765 342523 354317 354024 221930 221980 272469 277769 317707 320371 4517417 4889344 6617308 6392099 1052642 1093994 297694 263346 279622 278117 324399 313572 305693 306793 212714 212284 683637 638067 1467972 1447823 428093 423154 624807 626411 779733 762917 801897 801739 845100 855228 814113 905085 1944890 2026483 1251456 1060232 686639 674841 817539 811495 843876 858393 882003 889090 986269 990487 5159965 5348010 39.05 71.4 1
08:47:08 2024-01-25 676639 674592 209503 205075 334033 340193 355134 352033 222650 221054 272927 278425 315010 319952 4512954 4825599 6588800 6380300 1055492 1088384 298840 263311 277836 278964 322961 313608 305477 306793 212083 213535 682247 643764 1453488 1425334 426849 426365 623444 630501 784168 760717 800008 808262 839066 847600 818045 908687 1949990 2050623 1260873 1048107 693518 679708 811266 810557 853511 862120 871343 882918 998313 993902 5215320 5349741 39.05 71.4 1
08:47:09 2024-01-25 679896 672868 209440 206095 333992 340779 355170 352320 222157 221648 273677 275458 315486 320825 4504908 4851108 6631318 6371284 1046776 1089706 299576 263127 279389 278540 322996 313060 306807 306361 212416 213569 687580 645601 1462227 1438603 428772 423858 625751 629165 780473 764571 802391 802525 836589 855902 821025 902325 1935371 2035651 1245806 1062873 692530 676790 816381 816333 847849 857143 876987 888148 993294 989048 5127452 5348010 39.05 71.4 1
08:47:10 2024-01-25 674613 673538 209348 205817 334033 338690 356525 355474 222135 222327 273145 276748 315521 320473 4517417 4879789 6565518 6387790 1063014 1089706 298668 263970 277641 279771 324399 313316 306555 306793 212820 213386 678428 639836 1460278 1438603 427043 423858 627026 629165 784168 764541 797876 802379 844413 855600 811481 907668 1945805 2032235 1228551 1057211 690067 679708 821128 811523 845440 856496 881449 882290 989073 993829 5173454 5339173 39.05 71.4 1
08:47:11 2024-01-25 678787 674083 209030 206520 333526 339715 356382 352033 221964 221980 273145 275458 316474 319503 4508065 4773385 6584169 6389780 1041137 1088127 299366 262287 279694 278540 322734 314528 304619 305159 212451 213535 682247 646523 1482718 1434527 430060 423858 622732 628167 779733 759071 804747 809445 837503 847600 821025 908997 1944890 2062994 1250278 1052590 691543 677492 815271 815136 848675 857253 873760 886177 995917 992425 5158702 5363930 39.05 71.4 1
08:47:12 2024-01-25 682832 672136 209711 205242 333234 342149 354352 352033 221930 222952 272374 277358 316474 320371 4508160 4873151 6602907 6394268 1051144 1090514 299351 262541 279694 278117 323943 313572 305693 304521 213269 216704 685282 639892 1459824 1447823 428845 423488 625127 627300 779181 765084 801897 802342 842709 854024 813817 904973 1936622 2032235 1243923 1060119 689055 676002 821128 816333 843039 857253 882078 888468 985496 988265 5102528 5349734 39.05 71.4 1
08:47:13 2024-01-25 676092 674111 209676 205139 334033 340504 354921 352033 222650 221288 273022 277625 315010 319503 4498451 4832221 6588800 6387541 1054104 1089706 297802 264190 278691 278575 323715 313608 304797 306331 211455 213603 691808 638067 1489841 1427083 427043 423966 621681 628648 784338 756853 800186 807081 842709 852431 816235 911365 1951375 2053986 1237795 1050740 693012 680525 811805 810483 852298 856424 873946 883908 995341 994011 5215320 5349741 39.05 71.4 1
08:47:14 2024-01-25 681205 673538 208921 205242 334033 340779 354388 352320 221930 221288 274137 275608 315521 321317 4514198 4860628 6621817 6375847 1048084 1088164 299611 262576 279353 278540 322996 314262 306195 305930 212749 213386 687580 645601 1461903 1438603 428772 423822 625751 629129 779733 764541 802391 801956 836552 856541 821091 902362 1936784 2040349 1243923 1065654 694508 676128 816467 815173 847398 856984 876987 890237 993367 982634 5117992 5340389 39.05 71.4 1
08:47:15 2024-01-25 676141 672718 209529 205242 334033 338690 356525 353613 221247 222016 272759 276976 315486 320473 4514198 4883459 6556193 6383239 1064572 1089706 298668 263530 277836 279799 324399 313823 306591 306793 212785 213238 678428 639345 1457100 1438603 426436 423822 622195 630352 783612 764541 797272 802379 843185 855264 813535 905085 1945661 2031076 1227955 1058720 690559 678672 819861 811671 844238 856388 878633 883769 987681 993309 5168081 5352150 39.05 71.4 1
08:47:16 2024-01-25 674882 674120 209026 204923 333643 339906 354423 352033 222616 220599 273290 277255 315230 320508 4511678 4796483 6565189 6397142 1054030 1087321 299632 263970 277872 278610 323032 314049 305477 306296 211455 215377 686171 640073 1470012 1427356 427043 426365 623652 630056 784338 756890 801326 807154 842439 852431 818045 908701 1949188 2058893 1220988 1049562 694013 681601 811805 811597 852904 856568 870697 882438 998979 999101 5222424 5355274 39.05 71.4 1
08:47:17 2024-01-25 684237 674120 208995 205272 334033 340779 353821 352320 222307 220634 273677 278428 315521 320006 4504560 4849790 6649296 6384927 1044816 1088127 299351 263162 279622 277660 324857 313536 305048 305869 212083 213569 688990 641723 1457420 1434527 427489 422189 623859 630056 778630 760183 800008 804762 839030 852431 818756 908701 1949412 2045740 1228551 1054090 692530 675153 813535 817222 849883 854229 871972 887620 996189 989698 5138043 5355274 39.05 71.4 1
08:47:18 2024-01-25 682832 673127 209676 203970 334024 341535 353290 354024 221742 221980 272528 278142 315010 320862 4498488 4894846 6621967 6387541 1052642 1091323 297764 263346 279694 278204 323356 313572 305728 304521 212785 212250 672825 638979 1466175 1448859 428469 422558 623922 626411 779733 761297 800186 801775 843306 855905 813928 906220 1938161 2028789 1224853 1060355 687580 676261 820442 813794 842645 855255 882262 887366 983317 988337 5126426 5348010 39.05 71.4 1
08:47:19 2024-01-25 676895 673648 209538 204889 334033 340743 355205 352033 222650 221634 272374 278047 315010 319503 4510982 4835427 6584045 6387790 1056608 1087358 297521 263750 278727 278540 323487 313321 304191 308601 212083 213204 678428 637612 1469795 1432224 426174 423930 620364 626358 783747 757692 797913 808872 844266 851754 817555 911111 1953205 2053496 1243341 1044877 690559 679634 811842 810557 848082 861487 875195 881147 991019 994011 5205596 5349741 39.05 71.4 1
08:47:20 2024-01-25 684699 673644 209030 205242 334033 342606 353290 352033 222616 221634 273181 276748 315486 319106 4504946 4839412 6650338 6384871 1047052 1088091 298668 263346 279120 278311 324446 313280 305908 306261 211864 213569 686171 643562 1472010 1435545 427453 423118 624770 630948 779463 761260 802280 805840 841796 854624 821091 907481 1946675 2046710 1228551 1058608 694013 673706 811842 817369 851406 856005 873176 887833 993897 989602 5122503 5350853 39.05 71.4 1
08:47:21 2024-01-25 677450 673819 209503 205242 335918 339369 355383 353308 221896 221945 273145 277134 314940 321410 4511340 4910287 6607304 6396906 1062710 1091250 296794 264155 278655 278117 324857 313500 306339 306793 212749 213204 683637 636249 1492317 1438603 427043 423822 626471 627300 783056 764541 799960 805268 847315 859010 814039 904861 1942152 2032693 1244591 1056912 690559 678746 819861 812825 846643 856532 878633 884954 987645 994892 5173454 5351826 39.05 71.4 1
08:47:22 2024-01-25 674618 674592 208987 205692 334033 340146 355989 354024 222238 220599 277921 277108 315010 320473 4520639 4822192 6584169 6406040 1053275 1088384 300416 263311 278691 279389 322925 314528 305693 305620 212749 215113 682247 646062 1474899 1425334 428772 426967 623615 631915 784168 762884 806407 811705 840963 852250 823285 911475 1943609 2064955 1245806 1051093 694508 679708 815826 813794 848675 856532 876438 887034 999233 994011 5170731 5359093 39.05 71.3 1
08:47:23 2024-01-25 682832 673095 209680 205847 333406 341776 354352 354024 221247 222796 273145 275492 316439 320825 4517417 4870820 6612145 6387541 1046225 1090477 299258 262943 279585 278307 322602 314234 306807 306146 213171 213386 688990 645601 1467161 1438603 429719 423592 627471 628611 782697 765516 805795 806524 841297 859691 818441 901163 1943906 2038009 1243923 1063151 690559 677223 820442 816175 843876 855437 881336 890346 989080 989698 5107615 5353556 39.05 71.4 1
08:47:24 2024-01-25 673612 673815 209676 205603 334033 340743 356489 352033 221742 222796 272817 277169 315451 321280 4517417 4839186 6542207 6401705 1060369 1089955 298181 263899 279549 278767 322961 315487 304834 306073 212749 212908 676061 638067 1474090 1436563 427523 423858 622121 627153 784057 762305 800840 811708 846262 847383 815234 912526 1955712 2050623 1245806 1041690 689055 680116 815887 811708 848675 856604 878276 883695 991960 991647 5186838 5348010 39.05 71.4 1
08:47:25 2024-01-25 682564 673095 209030 205246 332985 342812 354352 351997 222238 221400 273145 277134 316404 318651 4512802 4808407 6626075 6396906 1041413 1088384 300194 262541 279694 278276 322961 315193 305048 305869 212416 213238 691808 644484 1508773 1436563 430060 424448 623545 630874 781584 760568 807058 806897 838884 854696 818404 911172 1947656 2050623 1232248 1053979 692530 674732 811842 816212 852261 853979 871935 887837 993897 991133 5133568 5357375 39.05 71.4 1
08:47:26 2024-01-25 684287 672872 210012 204566 333992 342293 354317 354024 222775 221598 272374 278125 315486 320371 4517417 4892815 6631549 6396906 1051144 1090477 298633 262943 279658 278610 322602 314013 305693 306793 213084 214205 681762 639892 1467059 1447823 430706 423498 625620 627116 780954 765590 802431 804807 843793 859083 817592 904973 1936784 2033532 1247690 1062114 687616 674768 821061 817495 843242 855218 881245 888856 984013 988265 5121187 5349741 39.05 71.3 1
08:47:27 2024-01-25 677597 673095 209676 204859 334033 340707 354352 351731 222427 221945 272759 278012 315486 322147 4523864 4850672 6570163 6415637 1063353 1091287 297764 264155 279120 279541 322471 315487 305048 306793 213269 212874 683911 637790 1461988 1440597 429480 423606 623952 628726 784168 761113 800000 811058 846225 852213 815271 914169 1949449 2050623 1232248 1046255 688595 678709 818793 811708 848073 856604 877062 885028 992663 997330 5196217 5349741 39.05 71.3 1
08:47:28 2024-01-25 682564 673118 209503 205242 333526 341416 355134 352033 222581 221945 273181 277238 316917 319882 4518123 4798923 6621855 6394358 1042101 1090477 300516 264155 279694 277695 324399 314528 305048 306296 212083 213569 690399 641723 1470390 1437527 429480 423009 623615 631772 779035 759963 805907 807098 842219 855446 819787 907595 1948061 2047229 1228551 1055841 693518 674622 814150 818602 850521 854833 873213 889146 998199 991096 5133568 5357375 39.05 71.4 1
08:47:29 2024-01-25 682347 673091 209056 205031 333674 341776 354069 354524 222238 221945 273181 278614 314975 320987 4517417 4907858 6631431 6389856 1060443 1089706 299292 264225 279120 278082 324857 313572 305908 306793 212565 212908 683637 637747 1487637 1444704 427650 423642 627434 627300 783575 764366 797691 804534 848887 855866 811805 906587 1946526 2026446 1211904 1057380 690067 678669 818699 812861 845671 856532 876104 886014 988381 991169 5158702 5343195 39.05 71.4 1
08:47:30 2024-01-25 673603 673122 208339 205843 335922 339405 356239 352033 222238 221634 272426 275578 315451 321184 4518123 4789274 6555813 6396906 1050792 1089706 299611 263530 278263 279389 323679 314492 305226 306793 212749 216020 708978 645408 1472240 1425866 427955 426220 624770 632672 786957 760056 802468 808835 842709 852431 821091 910981 1953761 2052496 1220988 1050740 694508 680672 811842 811708 851763 861487 871699 883732 996787 996123 5226154 5349741 39.05 71.3 1
08:47:31 2024-01-25 685214 675069 208991 205847 334033 341223 354317 353308 222341 220634 274100 276521 316439 321317 4517417 4835728 6649446 6392099 1047794 1088384 299086 263346 279156 278540 324857 312584 306339 308965 212501 216020 694492 645408 1465444 1437527 429480 423714 626989 631695 780729 763999 802391 802342 839030 858402 823285 906909 1944890 2046161 1251456 1060392 694508 674804 815226 818022 848675 851543 877062 889155 994777 988265 5111546 5348010 39.05 71.3 1
08:47:32 2024-01-25 678343 672615 209061 205566 334172 340193 354352 352320 222238 221980 273145 277238 316541 321446 4511378 4912696 6621967 6394434 1063467 1089706 298668 264190 277800 279591 324628 313280 306699 306721 212984 215377 683637 638067 1472494 1442694 427650 423606 627434 629705 783056 765084 799580 802342 847352 856505 814113 904973 1944890 2032009 1252586 1057380 690067 678746 818699 811668 845072 856568 879919 886289 989080 993040 5166071 5349741 39.05 71.3 1
08:47:33 2024-01-25 674359 674115 208995 205847 334033 340192 355954 354024 222272 220599 274137 277203 315521 321410 4517417 4818750 6579482 6401705 1052195 1088127 298424 264190 278495 279159 323691 315495 306159 306361 212317 216364 706857 643562 1483742 1431305 428259 426147 623371 629129 786597 759034 801326 810550 843903 854238 818008 912212 1957766 2056633 1247039 1051247 692530 680672 811803 811708 851160 862704 871972 883695 996480 998386 5213032 5357375 39.05 71.3 1
08:47:34 2024-01-25 685599 674111 209056 205242 333996 341499 353821 353775 222616 221634 277724 277540 316183 320950 4521350 4854598 6639984 6394078 1041369 1091250 300261 263750 279369 279815 324712 314755 305441 308529 212643 214129 690399 643562 1475931 1437527 429480 422486 623003 629165 779733 761142 804102 807044 840254 854842 818625 907032 1945805 2047718 1234559 1052404 692036 676742 813572 817406 850558 853979 871972 887782 996082 992607 5142157 5359093 39.05 71.3 1
08:47:35 2024-01-25 682832 672141 210332 204859 334024 342812 354069 352249 222238 221945 272877 278439 315486 320371 4517417 4882125 6646382 6387541 1051893 1093682 300194 263908 279441 279960 324340 314127 306051 306793 212942 214170 679093 641265 1470004 1449860 429683 423786 625693 627300 781584 767542 802468 804120 843903 858402 816198 905931 1938161 2032235 1245806 1060392 688071 674804 821061 816249 842645 855255 883555 887170 984745 989698 5107900 5349741 39.05 71.3 1
08:47:36 2024-01-25 676899 673538 209711 204893 334033 341259 355383 351997 222650 221980 272759 278319 315486 319952 4526769 4859116 6574918 6415846 1061917 1091509 298179 263978 279297 279569 323535 314860 304905 307154 212608 215110 678428 638979 1466594 1433447 426211 423894 622121 629941 786398 759034 800186 811745 843646 852431 815043 914298 1949412 2052077 1258989 1044616 690559 680190 815308 811708 848082 862704 874531 883695 991019 996828 5205596 5359093 39.05 71.3 1
08:47:37 2024-01-25 685636 674592 209645 205566 334033 342884 354317 352033 222616 221634 273870 277169 315962 320145 4523543 4824672 6630672 6394679 1041376 1091368 301044 263943 279477 277978 324591 315121 304976 308529 212643 215413 691455 643764 1461853 1434527 428130 423154 623508 630948 779463 760721 802354 808115 839030 854238 818625 909612 1946273 2049170 1249573 1054202 692530 674804 814150 817443 852904 853342 873909 889081 996045 992571 5139945 5362141 39.05 71.3 1
08:47:38 2024-01-25 681864 673086 209061 204605 333410 341499 355364 352249 222238 221980 273145 278047 314501 319468 4520321 4905678 6635119 6422398 1058584 1092920 299559 264860 279405 278470 324857 313870 306303 306793 213091 215413 674315 636249 1483155 1438603 428259 423534 626581 627300 783056 764541 799431 802379 845643 856505 814113 904973 1945768 2027722 1235513 1057380 690067 678746 818699 813831 846271 856604 878670 886289 989117 992607 5168081 5357375 39.05 71.3 1
08:47:39 2024-01-25 677157 674111 209680 205203 335922 341187 355454 354024 223114 221288 273145 278107 315230 319987 4517417 4846927 6574620 6407908 1056738 1093808 299505 264084 278547 279939 323763 314827 306303 306577 213091 216020 708978 644946 1468609 1426189 428093 427571 625422 632847 786041 762806 802354 809445 842439 853635 819861 911624 1954149 2053716 1241493 1050346 694923 681638 811803 811708 853043 862704 872009 885028 999453 991611 5226154 5359093 39.05 71.3 1
08:47:40 2024-01-25 683749 673163 209030 205843 333767 341776 354388 353626 222616 221634 277761 278320 315962 321427 4517417 4861513 6663350 6404450 1047066 1091479 302293 264014 279441 279336 324821 313393 306771 306296 212416 214083 694492 645141 1475547 1437583 428699 423894 626581 631915 782697 762847 804139 804120 839103 855902 821025 903993 1944890 2047413 1249573 1060119 694429 676224 815226 817406 848082 852742 876438 890072 993861 988265 5122579 5347022 39.05 71.3 1
08:47:41 2024-01-25 674882 672904 209061 205246 333670 339643 356239 352320 221930 222327 273276 277169 316546 321482 4523543 4902015 6584310 6404450 1065982 1094624 299435 264014 279405 280236 322781 314312 306555 306527 213789 213569 679970 641723 1458149 1438603 428130 427571 626581 629010 786634 764541 801180 807117 843903 853988 816235 904674 1945842 2041429 1228551 1053154 689576 680672 821061 810557 843876 862704 881282 882438 987681 994011 5188558 5349741 39.05 71.3 1
08:47:42 2024-01-25 673628 674115 208626 205847 334033 340193 356525 354024 222272 221781 277834 276714 315486 321446 4519045 4802573 6593734 6412392 1047381 1091479 302110 263206 279477 279674 322925 315451 305477 305834 212785 215716 691455 647446 1455204 1434527 430742 426713 623922 629129 781946 760680 804747 810594 837772 852431 821025 912587 1943795 2059816 1224853 1052702 694508 680190 815803 813218 848675 858964 876438 886289 998979 994011 5166071 5357375 39.05 71.3 1
08:47:43 2024-01-25 682832 672615 209100 205852 333761 342329 355989 354024 222020 222952 273907 276329 316439 320825 4511378 4863905 6612545 6391576 1051444 1093808 301897 263206 279477 278505 323655 314492 305908 305428 213876 215110 677057 643764 1480576 1444745 430596 423894 627594 628167 781946 765896 804139 802415 841517 856613 819861 903685 1936747 2035651 1221155 1065137 691543 677748 820479 817443 846041 855218 879919 889081 990556 991169 5102430 5349741 39.05 71.3 1
08:47:44 2024-01-25 673612 674328 210004 205281 334033 341812 357098 354024 221930 222952 273677 277203 315521 319468 4537927 4861364 6555294 6405548 1063165 1091442 298946 264119 279549 278575 322471 315523 305477 306793 213418 213204 674709 638979 1466879 1439573 427453 423930 623003 627028 784302 762376 800186 811169 844413 847636 813817 912997 1949412 2052182 1230400 1048107 689576 678746 817539 811523 848675 861487 876068 885658 993367 999249 5197957 5357375 39.05 71.3 1
08:47:45 2024-01-25 682080 674115 209087 205246 333526 341969 355989 352033 222272 221980 273181 276976 316474 319393 4514198 4800866 6612313 6403201 1041413 1091442 301004 263935 279428 277695 324857 314976 305298 306795 212416 213569 690399 642848 1460374 1434527 428772 423154 623775 630984 779733 760643 802391 808872 843306 853387 820442 908960 1949524 2047718 1228551 1054342 692530 676311 814150 818602 852403 854015 874568 890420 999723 993309 5139945 5368445 39.05 71.3 1
08:47:46 2024-01-25 684773 673159 209676 204609 333776 342848 354352 352320 222238 222327 273290 278897 315486 320862 4526769 4920909 6640480 6405548 1055757 1091250 298424 263346 279694 279996 324784 314234 306339 305407 212907 212284 675459 639892 1475276 1447823 428808 423664 625693 627300 780839 764026 802468 805902 843185 856577 815006 904973 1945768 2032235 1249573 1060392 688595 676790 821061 816212 843876 856496 881245 889081 984781 991133 5123251 5359093 39.05 71.3 1
08:47:47 2024-01-25 676904 674587 209711 205035 334033 340779 355454 352033 223304 221945 273310 278469 315486 320212 4522039 4859951 6603162 6412392 1054030 1091509 299122 264190 278439 279983 323943 315007 305908 305869 212820 214828 704501 643764 1458206 1427356 426211 426365 623444 631021 786597 759107 800908 810594 838406 852431 817429 914056 1955538 2053986 1248888 1046619 692530 680672 814150 811708 850558 861487 875814 883769 993897 991611 5205596 5365212 39.05 71.3 1
08:47:48 2024-01-25 684662 673552 209056 205562 334033 342884 354069 352033 222616 221634 273943 277169 315521 320408 4531499 4838262 6649846 6406272 1041938 1091287 301044 263644 281312 278505 323715 315487 305048 308529 212749 213569 678428 641723 1498336 1434527 430706 423822 622121 629165 781392 760183 806501 809445 837808 852431 823137 912864 1945842 2060037 1258829 1055705 692530 677748 814073 816249 850558 856496 874568 885228 996082 994011 5158702 5360798 39.05 71.3 1
08:47:49 2024-01-25 682560 672172 210039 205886 334028 342884 355134 352003 222272 222639 272374 277173 316439 320371 4518553 4882346 6612222 6397142 1050211 1093031 300941 263715 279694 278921 324399 314240 306447 305407 213304 212284 680119 640529 1463901 1447823 430401 423822 625693 628936 779733 764814 801748 805939 842709 856239 818625 907743 1936784 2035651 1236390 1059638 690067 676790 821061 817443 843876 854015 881245 889081 988381 992607 5102439 5359093 39.05 71.3 1
08:47:50 2024-01-25 672936 673122 209715 205246 334033 341488 356239 352033 221964 222639 272759 277203 316193 321817 4530636 4866610 6574932 6415846 1063202 1091250 298633 263785 279585 278675 322554 315523 305800 306793 213489 213204 674709 638067 1482621 1438603 428166 426365 625422 627300 786634 763458 800186 811169 845411 851830 813853 912997 1951375 2044819 1232248 1048107 688595 681155 818699 811495 848073 863313 878009 885658 991756 991683 5196217 5359093 39.05 71.3 1
08:47:51 2024-01-25 680832 674115 209676 206207 333761 341535 356275 352033 222272 221980 273713 278141 317185 320576 4518010 4788756 6593494 6405548 1043646 1089669 300927 262576 279333 279799 322996 314785 305048 305372 212785 213535 682247 646523 1451517 1429383 430097 426365 623003 631915 784168 760680 805356 810594 839030 852431 821025 911661 1949990 2058361 1228551 1049599 694923 680488 814073 811495 851800 856640 874568 888768 999723 991647 5181744 5359093 39.05 71.3 1
08:47:52 2024-01-25 681864 672141 209021 205873 334024 341812 355205 352320 221247 222043 274777 278464 316158 321097 4511889 4867872 6640121 6396906 1044166 1089742 299366 264049 279585 278540 324568 313060 306159 306331 212451 214083 712068 643764 1456538 1434364 428808 423858 625693 631951 779733 762884 804710 805902 840254 855264 821025 907915 1944890 2044819 1251456 1057408 694508 674804 814073 818602 850558 852778 875539 890642 993934 990433 5130566 5355274 39.05 71.3 1
08:47:53 2024-01-25 680861 673065 209100 205070 333714 341776 354352 354953 222410 221697 273579 278614 315345 322192 4511265 4917237 6631356 6397142 1057394 1089782 297658 264190 279156 278540 324857 313975 305908 305407 212820 213569 683637 635796 1491835 1438603 427043 423858 625787 626801 783056 763698 800186 804156 846911 856577 811481 904973 1945805 2026483 1256283 1057062 689576 678746 819897 811495 846271 861487 879956 886289 990556 994011 5166915 5349741 39.05 71.3 1
08:47:54 2024-01-25 676377 674111 209056 205246 333678 340743 358034 354953 222410 220970 273918 277964 315380 321339 4524467 4827039 6593761 6397142 1056738 1088127 299741 264225 278727 278610 324362 314528 305908 306795 212119 214266 687580 640073 1473044 1429383 426849 426365 623003 629129 786364 759107 800186 809445 838442 852431 818662 913647 1954149 2053991 1247039 1048107 693518 681638 814036 811708 853043 862704 874568 885028 996118 991683 5211255 5354470 39.05 71.3 1
08:47:55 2024-01-25 684287 673159 209056 205878 333541 341524 356476 355491 223097 221492 273918 277065 316113 322192 4511303 4845413 6658772 6403201 1045109 1088934 299611 264190 279622 277764 324857 314528 304261 306795 212785 214083 671059 642390 1468284 1434527 428772 423822 623922 631504 779733 761297 802391 808872 842709 852787 821025 908997 1945805 2047718 1228551 1054379 693518 675833 814073 819764 851836 853979 874568 890522 998272 994011 5133606 5359093 39.05 71.3 1
08:47:56 2024-01-25 682827 673122 210039 206674 333852 342366 356012 354775 222478 222185 273108 278880 317743 320979 4534288 4891459 6640121 6406494 1047824 1091323 300522 264000 279766 279194 324399 314563 306591 306793 214196 213421 687806 643102 1462858 1445770 430779 423462 626671 628167 781392 765933 802391 804696 842709 856613 821025 905085 1940750 2038537 1240156 1063264 690559 676790 820789 818022 845072 855893 881319 890420 990556 991169 5102430 5349741 39.05 71.3 1
08:47:57 2024-01-25 673665 673065 210126 205394 335540 342282 357492 353988 222324 222916 273072 278496 316299 322192 4511415 4856757 6556193 6415361 1061917 1089669 300194 264119 279585 279389 322173 315487 306339 306649 213604 213535 672004 639435 1469704 1437583 429480 427269 624770 628637 787748 764541 801897 811745 844973 854238 814970 912960 1954149 2047718 1210094 1049599 689576 681610 818699 811458 848675 863923 879565 885028 993367 997257 5202431 5357375 39.05 71.3 1
08:47:58 2024-01-25 682610 673787 210061 205992 333342 342704 356347 351925 223132 221767 273881 277688 316998 319357 4517417 4803569 6631093 6406272 1040290 1089399 299086 263346 281312 278540 323907 315451 305427 306296 213233 213900 675686 645408 1504818 1436408 431353 423858 623003 629092 781946 760685 807111 811169 838364 853635 823359 912638 1945805 2065853 1256873 1050833 693012 678228 815189 816212 850521 856496 876787 887304 998235 994011 5186269 5376245 39.05 71.3 1
08:47:59 2024-01-25 684621 673280 210412 205143 333960 342704 356516 354989 222788 222114 272807 278754 316369 321052 4526769 4905566 6640800 6406040 1052344 1091250 299296 264119 279694 278575 324857 315257 306339 306296 213084 213204 671508 639892 1470004 1447823 430060 423822 626581 627300 781392 765627 803612 804689 843185 856541 815665 904637 1942129 2032235 1223004 1062392 688595 676790 821061 816212 843876 856339 883830 890237 984781 992571 5121187 5363930 39.05 71.3 1
08:48:00 2024-01-25 679708 675458 210201 205109 335886 340600 356061 351853 223166 222114 272963 278635 315486 319952 4524467 4839223 6602819 6408119 1052944 1088384 299086 264190 278691 279515 323846 314528 305908 305834 212600 214564 697251 642848 1459402 1429383 427955 426329 623101 630948 787478 760146 802468 809445 845100 853387 819824 911298 1955538 2054055 1228250 1047811 694508 679849 814150 811708 855465 863313 874531 884991 998942 991647 5222424 5376130 39.05 71.3 1
08:48:02 2024-01-25 683187 672543 208921 206099 333956 341836 357344 356031 223132 221612 274719 276714 316404 322111 4533229 4839223 6658497 6401471 1044816 1091664 299576 263750 279585 279389 324857 313536 306807 306793 212749 214232 693063 645601 1462902 1436563 428772 426329 627114 632847 783612 764541 805891 804689 840885 856541 822775 907556 1944890 2051649 1251456 1061903 695417 676790 818119 819825 848675 855218 878312 890438 993861 989661 5132670 5371614 39.05 71.3 1
08:48:03 2024-01-25 678106 672941 209877 206061 336872 342563 355811 356031 222547 222448 274064 277862 315486 324026 4537531 4914668 6565189 6406272 1064983 1089669 299260 264931 278263 279849 324857 315158 306807 305834 213269 215755 683637 639435 1462546 1438603 426813 423894 627594 629092 784302 765933 800186 805865 848109 856577 813817 906269 1948136 2032235 1231522 1057099 692036 680672 821128 814016 846271 862704 881208 886289 990285 994011 5189590 5373060 39.05 71.3 1
08:48:04 2024-01-25 675835 674446 208856 206061 336360 340528 356347 354524 222616 222016 272270 279052 316193 322665 4523864 4804866 6565189 6401471 1052387 1088384 301153 263750 279585 280359 323943 315487 305908 305834 213084 213900 693218 647446 1457259 1429383 430706 427571 623885 632884 784168 761762 806501 811745 840848 852431 820561 913328 1951375 2059904 1251456 1046248 695911 681417 816381 813794 852366 861487 875814 889998 1001141 996828 5177842 5368239 39.05 71.3 1
08:48:05 2024-01-25 684287 672650 210161 206356 333884 342632 355419 354024 222238 223265 273276 277769 319087 320825 4526769 4885941 6612608 6396906 1051107 1091509 299576 263381 281276 278540 324857 314971 305908 306793 214089 213204 673755 641723 1467191 1447823 430706 423858 626581 629084 781392 765933 804673 807044 843903 856505 819824 907668 1940750 2036563 1236390 1060232 690559 676753 821061 818602 845072 855857 885126 890383 989781 991133 5113697 5359803 39.05 71.3 1
08:48:06 2024-01-25 677181 673901 210232 205744 335886 341740 355954 351997 222581 222788 272927 278012 315451 322111 4519875 4853287 6570121 6415637 1060171 1089706 300194 263970 279585 279159 322996 315487 305477 305372 213418 213204 676061 637747 1462444 1437583 428093 426329 623885 627300 784168 764541 801326 811745 845606 852431 815006 914298 1954149 2050623 1257106 1046582 690559 680672 817539 813182 848675 863342 876104 886289 994777 1002455 5209903 5373060 39.05 71.3 1
08:48:07 2024-01-25 686193 674928 209510 205813 334033 342956 354352 352033 223753 222150 273954 277633 316439 320371 4533229 4823494 6650413 6410843 1040327 1088091 299331 263750 281746 278605 323390 315487 305477 306331 213084 213569 683637 643102 1484905 1435545 431353 423822 623885 630501 782785 761260 807111 811169 839066 855446 822304 911298 1951375 2059904 1246440 1052367 692530 677748 815803 818602 854253 856532 876438 890573 1001154 996120 5159965 5373917 39.05 71.3 1
08:48:08 2024-01-25 684699 674627 210120 204893 334028 342848 354352 355455 222977 222448 273531 278893 315521 321427 4532889 4891348 6644438 6406272 1052642 1091287 299611 263750 281746 279389 324857 314749 306555 305869 213939 213204 671497 641265 1466487 1447823 430706 423894 625693 627300 781028 765933 802354 807117 843903 856505 819824 904786 1936710 2038537 1210062 1060392 690559 676790 821061 819764 845671 855218 885865 893870 992593 992425 5121846 5367470 39.05 71.3 1
08:48:09 2024-01-25 674877 674079 210039 205847 334033 342366 356489 351997 222393 222639 273181 278047 317743 319987 4523864 4859079 6556193 6415637 1058434 1091287 298668 264719 279622 280250 322925 315487 306231 306793 213789 213569 676061 639892 1461104 1438603 428772 427571 625693 627005 788901 764541 802468 811745 845643 854842 815006 912676 1951375 2044819 1253339 1046248 689576 682122 821128 811422 848675 864963 882003 887034 994703 999655 5212587 5366741 39.05 71.3 1
08:48:10 2024-01-25 679380 673091 209091 206343 333888 341776 356489 354024 222427 222327 273772 278535 316917 321317 4511378 4798131 6598119 6406272 1042901 1088127 302092 263092 279658 279423 322961 315451 305693 305834 212785 213569 682247 647446 1475915 1434527 431390 426967 624005 631878 784168 761260 807111 811745 839030 853635 821759 914298 1949375 2059978 1243923 1052590 695417 679451 816381 814983 852904 862120 880404 890446 999540 996791 5185608 5359093 39.05 71.3 1
08:48:11 2024-01-25 682832 672620 210091 206104 333987 342812 355134 354524 221930 223265 272391 276941 316953 320825 4521124 4883276 6626075 6387541 1044816 1090477 299611 263750 279622 279507 323583 313536 308506 306793 212785 214083 694451 646062 1476827 1436408 430060 426365 628517 632847 783056 765355 807074 803514 839030 856649 823359 905931 1944890 2041429 1247690 1063151 695997 678746 818699 819825 851014 860863 881172 891358 996189 990487 5151795 5359093 39.05 71.3 1
08:48:12 2024-01-25 673892 673386 209938 205817 335922 339679 356561 355706 222410 222639 273870 277681 316218 321410 4526769 4896135 6574918 6397142 1069549 1091323 299540 264190 278459 280372 324857 314741 306807 306793 213489 213900 685027 640807 1487927 1438603 427489 427873 627594 629092 788343 765933 801326 808872 843185 855264 818682 908277 1951375 2044819 1230400 1053941 690559 681363 823359 811523 846643 866100 882387 884212 991888 998203 5213021 5353011 39.05 71.3 1
08:48:13 2024-01-25 677265 674079 209969 206524 334033 341740 358031 354024 222616 222327 277797 276294 316953 320437 4517417 4793875 6598119 6420215 1046367 1091250 300871 263346 279658 280240 324134 315523 306339 306331 213269 213900 680313 646984 1448580 1433511 431390 427571 623885 632362 784033 762340 808297 811745 840848 853635 822922 915477 1951375 2066079 1240156 1052702 696494 681491 818756 817495 853511 856460 876987 888744 1000957 996755 5178032 5368408 39.05 71.3 1
08:48:14 2024-01-25 684773 672615 210190 205709 333740 342632 357021 352249 222650 223265 272759 277594 316917 320371 4526769 4889339 6621195 6401471 1051144 1091287 299611 263750 281077 279389 324857 314492 305620 306793 214196 213421 674202 643562 1471382 1445770 431353 423894 627114 628131 781946 767053 802391 805902 843306 856649 821025 907593 1938161 2039982 1236390 1062963 693024 679152 823322 820272 846197 859074 884600 893269 991776 993272 5109718 5357375 39.05 71.3 1
08:48:15 2024-01-25 673603 673091 209746 205463 334033 342582 356525 352033 222427 222796 273677 278012 316088 319503 4523543 4873233 6556193 6406272 1058397 1089706 299122 264458 279585 280324 322961 314528 306807 306793 213939 213569 682247 639892 1462578 1438603 428772 427873 626581 627244 788901 765084 802468 811169 845009 854842 815620 911949 1951375 2044819 1232248 1052354 691030 684061 822775 811708 848675 866332 882078 884842 993367 997330 5208563 5359093 39.05 71.3 1
08:48:16 2024-01-25 682832 674923 209684 205843 333996 342920 355989 352033 222581 222483 277724 278213 316917 320371 4526769 4798019 6621240 6415361 1042901 1089706 300168 262943 279658 279423 322996 315451 305908 308493 213119 213603 683637 646984 1459028 1434527 431060 427269 623922 630984 784168 761260 807149 811745 839066 854238 822959 914298 1947987 2068166 1243923 1053745 695500 682122 817629 816333 852298 856424 876913 888819 999723 994011 5177753 5359093 39.05 71.3 1
08:48:17 2024-01-25 683262 671160 209693 205878 334033 342848 355419 352249 221930 223265 273870 276941 316917 321052 4523543 4883549 6621470 6397142 1047750 1091016 300522 263346 279694 279194 324628 314749 305837 306577 213454 213569 680313 645601 1470279 1443721 431047 423930 628998 629092 781946 765405 805928 803551 841517 861496 821025 907021 1945661 2043252 1224853 1066307 694232 678118 821025 817802 848036 859682 881208 890424 993367 992558 5121187 5353011 39.05 71.3 1
08:48:18 2024-01-25 674918 674711 210004 205532 334033 341535 355954 352033 222461 222639 272952 277203 318337 322376 4523543 4839223 6574799 6415846 1063315 1091287 298633 264190 279585 279159 323487 315559 305908 305869 213418 212908 683911 638067 1466963 1437583 428772 426365 623922 629084 784302 762376 801326 811422 846875 852431 816319 915477 1958737 2058893 1234097 1049487 690559 680635 819824 815173 851088 863655 879565 886289 994593 1000999 5196217 5368445 39.05 71.3 1
08:48:19 2024-01-25 683867 674587 209676 205886 334033 342956 355419 351708 222684 222639 277870 277896 316917 320145 4521237 4808428 6621967 6413625 1041845 1089706 299576 264155 281746 278311 324399 315523 305048 307045 212785 213569 691808 641723 1469196 1434527 430706 423858 623922 631468 781946 761297 807111 810594 840885 857960 824382 914056 1953620 2060832 1227857 1056346 694508 677602 816467 819617 854859 856496 876438 893907 1000442 996123 5157435 5371614 39.05 71.3 1
08:48:20 2024-01-25 682684 673131 210337 205212 334033 342884 357257 352320 222650 222639 273145 278928 316439 321427 4529660 4884332 6630672 6410843 1052642 1091323 299294 263381 281455 279194 324075 314528 306771 306685 214161 213238 679798 641723 1470809 1447823 431390 423930 626471 628167 781946 768176 804747 808299 844266 862129 820730 908739 1938050 2038009 1234506 1061865 690559 677602 823396 820074 846271 856532 887133 892321 989628 993309 5128503 5368445 39.05 71.3 1
08:48:21 2024-01-25 676904 673644 210194 205562 333639 342293 356525 352033 222616 222639 273145 278435 316215 320437 4547952 4874214 6593423 6429781 1060332 1088091 298703 264190 279622 279515 324628 315559 305048 306366 213134 213386 676061 638979 1469988 1437583 428772 426677 623922 628167 786041 762376 801897 811523 848666 853381 818756 916870 1957944 2056448 1217357 1047747 692530 680672 817848 811458 851800 864963 877062 886289 993934 998739 5214974 5364620 39.05 71.3 1
08:48:22 2024-01-25 683461 673598 209529 205641 334033 342920 354317 352033 222650 221825 277797 277203 316404 320371 4529660 4822454 6639984 6415637 1043834 1089706 300416 263311 281348 279849 323715 315559 305908 308915 213119 214083 683637 646984 1474127 1435545 432343 426365 623885 630984 783612 761297 808788 810948 841870 857116 824530 911512 1948988 2062296 1230400 1054090 693518 678475 815803 818602 855334 856496 876438 890420 998979 998391 5170731 5368445 39.05 71.3 1
08:48:23 2024-01-25 684662 673159 210807 205242 334033 342884 354388 352249 222461 221661 272759 278893 316439 320825 4524467 4904372 6640121 6412867 1052381 1091323 299366 264155 281114 278575 324857 314563 306375 305834 213119 213238 676424 638067 1472974 1448803 430742 423894 625273 627300 781946 767206 804609 807098 848629 856469 818174 906906 1947619 2034558 1228551 1061633 689576 677748 821128 816065 846271 856604 883793 888438 987535 993309 5145651 5368445 39.05 71.3 1
08:48:24 2024-01-25 676904 673842 210004 205242 334176 341259 356275 352003 223788 221980 273907 278893 315521 320473 4517897 4839261 6603019 6415637 1058383 1090514 297764 264225 279156 279389 324399 314528 305477 307295 212416 214083 677425 638067 1480320 1429383 427453 426967 623003 630984 788295 762341 802319 810373 846298 856051 821016 915477 1956892 2058564 1230066 1053452 693936 682011 816381 811422 854253 863923 875820 886177 999723 991683 5233732 5368445 39.05 71.3 1
08:48:25 2024-01-25 684770 674120 209392 205882 334033 341812 354317 355437 222994 221980 271889 277260 316474 320437 4534288 4868476 6667920 6415846 1040457 1090514 299611 264225 282144 279815 324628 315523 305908 307045 213119 213900 678428 643489 1475750 1434527 430706 423858 623922 632449 783813 763395 807000 810520 840739 859691 824456 914823 1951375 2059816 1230400 1054202 695500 678709 815803 819183 853043 856388 875814 892359 999723 991683 5158702 5373965 39.05 71.3 1
08:48:26 2024-01-25 684039 673127 210411 205203 334033 342884 355170 352320 222616 222327 273181 278963 316183 321317 4524354 4915043 6640838 6406494 1054142 1089706 300933 263970 281312 278575 324857 315007 306591 305904 213454 215113 671508 638662 1468127 1447823 430742 423606 628945 629904 782909 765627 804758 807098 848431 856397 818174 908813 1943795 2031964 1245190 1062659 690067 677748 821128 816249 847472 856640 883201 887782 988847 994011 5141421 5359093 39.05 71.3 1
08:48:27 2024-01-25 676904 674111 210047 205208 333674 340779 355454 352249 222994 221980 273713 279170 315486 320473 4524467 4852052 6632151 6422400 1056360 1088127 298862 264225 279156 279498 323943 315007 305048 307045 212636 213603 678428 638067 1476002 1429383 429480 427014 623775 632672 788076 760568 802468 810483 846262 854769 819676 914298 1955025 2058893 1226435 1050346 694508 681974 814036 814016 853043 863923 874568 886014 999016 997330 5227537 5368445 39.05 71.3 1
08:48:28 2024-01-25 684773 674115 209759 205886 334033 342293 354069 352284 223304 221789 277797 277203 316218 319952 4529660 4853164 6672669 6406494 1042587 1089472 298668 263785 279658 277695 324857 315007 305643 306366 212785 213569 686171 642848 1459925 1437527 430706 423534 625286 632252 781910 762809 807058 806934 843159 859083 822775 910976 1945805 2047229 1230400 1062441 695638 676790 816430 820346 853043 855255 877062 893133 998272 992607 5133606 5359093 39.05 71.3 1
08:48:29 2024-01-25 680897 672150 209719 205238 334216 341812 354921 353343 222397 222483 277724 278090 314975 320508 4534288 4910136 6640121 6406494 1050884 1091287 298424 263970 281348 278575 324712 314563 305656 305869 212820 212942 682026 639120 1472251 1450922 431321 423714 627471 629084 784168 765590 804758 807098 848109 856649 816271 904712 1947926 2032235 1253339 1060119 689055 678489 821061 816212 847849 856640 882536 887819 988417 993309 5153358 5363930 39.05 71.3 1
08:48:30 2024-01-25 678340 674115 210367 205242 333678 342329 357780 352033 223338 222639 273907 278893 316218 320508 4524391 4856753 6611870 6425002 1058659 1088127 299559 265002 279622 279849 324399 315007 305048 307295 212785 214083 687806 638979 1491342 1436408 429480 427498 623885 630874 788636 761150 802431 811745 844413 853635 819861 917835 1956929 2058357 1245190 1049991 693936 679921 816381 813942 854253 862450 877062 886327 998272 997366 5214974 5364620 39.05 71.3 1
08:48:31 2024-01-25 683998 674804 209091 205886 333678 342920 354352 352249 223338 222016 272305 277203 316890 319987 4526769 4840893 6658772 6415846 1041105 1088127 299366 263381 281746 279242 323943 315523 305477 306117 213020 215413 682247 645408 1507196 1437527 431243 423498 624770 632222 784168 761150 809485 811560 839066 854238 825703 914298 1948438 2066097 1244521 1053556 693518 678746 816111 818022 853043 856640 877062 889206 999016 991647 5170617 5373965 39.05 71.3 1
08:48:32 2024-01-25 683802 672652 210229 206174 334033 342884 355170 352320 222461 222796 273181 278103 316953 320825 4542782 4895119 6631431 6406494 1051144 1090514 300487 263381 281348 279104 324857 314563 306051 308261 214212 215377 678428 643562 1462379 1447823 431280 423786 628808 630874 783612 768140 805965 807154 843646 861496 821025 904674 1942129 2041429 1252197 1063151 691543 678228 821061 818602 846271 856532 885126 892396 991960 992607 5122767 5360798 39.05 71.3 1
08:48:33 2024-01-25 675416 672583 210225 205743 334033 342052 357384 352033 222272 222639 273181 278079 315521 320212 4523211 4867121 6570163 6425198 1059841 1090514 298703 264190 279622 279638 322734 316945 306195 306577 213690 213535 682540 638979 1462826 1438331 428626 427462 625656 627970 787748 764812 800044 811597 848101 856051 816271 913647 1955013 2044819 1230400 1050740 689576 681881 821061 810848 848073 864968 879956 885028 993367 997366 5205596 5359093 39.05 71.3 1
08:48:34 2024-01-25 677899 673163 209711 206515 334028 341740 356561 354362 222650 222016 277761 275531 316953 319503 4526769 4789357 6598119 6415846 1044579 1087321 301472 262978 279658 280161 323427 315307 306447 308207 213162 214163 683637 648834 1452518 1435486 431891 427800 623885 632672 784338 762376 810523 811422 840217 857425 822995 915564 1949524 2063154 1222500 1051315 693518 678746 816381 817443 852773 856604 877062 889118 999723 998391 5177459 5377797 39.05 71.3 1
08:48:35 2024-01-25 682832 672145 209719 205886 334033 342884 356025 352320 221315 223265 277797 276976 316953 320789 4523211 4877897 6625954 6397142 1044816 1091323 299540 263970 280755 279995 324640 314240 306771 306793 212942 214794 694492 646797 1464254 1440597 431280 426329 629480 632847 784168 767804 807037 804652 843035 860852 823759 907593 1948136 2047413 1230400 1063416 695911 680190 818699 817406 851088 856568 877972 890346 998235 991133 5147287 5366741 39.05 71.3 1
08:48:36 2024-01-25 676566 673091 209676 205852 334459 340672 356525 354370 222581 222639 274100 278156 315962 322423 4536121 4914893 6602819 6415637 1066359 1091250 302268 265568 278832 279799 324857 314127 306771 308529 213611 215413 685027 638067 1492755 1442694 427416 423894 627594 630837 786597 765896 802468 806473 848146 863351 816198 906269 1951375 2032235 1233697 1057380 692530 680451 821061 813794 848073 863313 883164 887541 992663 994011 5178032 5361198 39.05 71.3 1
08:48:37 2024-01-25 675305 675073 209361 205852 334684 341259 356525 352284 222616 221563 272686 277255 315486 321446 4526769 4811727 6574620 6420215 1053797 1091021 303685 264719 279333 280135 322949 315307 306518 308529 213240 214129 674315 646984 1461696 1427083 430706 428781 626507 634476 786560 764541 807111 811458 845468 854842 821759 915364 1955013 2061277 1235946 1050346 697490 681363 815803 814983 855465 862704 876787 890275 1002561 997330 5241208 5370570 39.05 71.3 1
08:48:38 2024-01-25 680861 676150 209503 206355 334033 342293 356489 354441 222581 221980 272495 276907 316917 322376 4526769 4866230 6669581 6387790 1047027 1091294 300731 264049 279513 279709 324520 313906 306771 306793 213240 214461 690399 646523 1458771 1438603 430706 426713 629407 632810 784168 765933 809366 805902 842709 861496 822516 903312 1942129 2039982 1224853 1066652 694013 678746 821061 818602 848073 856266 880582 890383 992421 991169 5135832 5359093 39.05 71.3 1
08:48:39 2024-01-25 675107 673095 209684 205238 334033 340743 357600 354844 221930 222639 273567 277590 316439 322376 4536121 4863598 6565518 6425205 1062215 1092883 300407 264049 279477 279796 324591 315415 305800 308529 213240 213352 683911 637612 1479729 1436563 429480 427269 624159 629084 786327 762774 802468 811495 846875 852431 816235 916945 1956929 2053950 1235946 1046582 692036 681155 817539 812607 852261 863923 878938 887553 993897 999481 5205596 5365982 39.05 71.3 1
08:48:40 2024-01-25 684773 674587 209056 205847 334028 342884 354352 354024 222959 221945 271854 277173 316183 319468 4532953 4845413 6649021 6421563 1042901 1091405 299435 264084 279477 278401 324857 314348 305836 309401 212714 214049 680857 641723 1485568 1436506 428735 423786 624807 632577 782140 763458 804102 808872 842709 854024 821025 912212 1946273 2050623 1230400 1057211 694508 676274 815189 820993 853043 855255 875814 891910 998942 994011 5166071 5376106 39.05 71.3 1
08:48:41 2024-01-25 682827 672100 210004 204575 334033 342618 354317 352249 222581 222016 273145 278893 317961 321052 4530861 4907858 6640838 6416956 1056397 1093808 297381 265169 279405 279019 324821 314312 306555 306047 213119 213978 683637 637747 1475101 1438603 427114 423858 627114 631243 784302 765896 801897 804725 848109 861459 815006 904712 1945805 2030795 1252586 1057380 690559 680190 821128 814407 847472 861487 881208 890275 991960 994011 5177459 5376106 39.05 71.3 1
08:48:42 2024-01-25 677302 674083 210012 205238 334145 341776 355989 352249 223338 221980 274064 278958 315486 320473 4536121 4856319 6612581 6433544 1057044 1091442 300334 264860 279172 279674 324520 314971 306771 309401 212048 214232 690399 641723 1488652 1427356 429480 427571 626100 632847 788901 761260 802354 811745 844413 854842 820442 915602 1956408 2056899 1245190 1048107 694013 682882 816381 814016 853043 863923 876438 886289 998272 997293 5227537 5376106 39.05 71.3 1
08:48:43 2024-01-25 685747 674115 209798 206025 334028 342848 354317 354024 222650 221789 274064 277590 315962 321427 4526769 4853164 6678514 6414706 1044910 1091132 299435 263978 279477 279458 324857 313536 306541 307009 212282 214427 690399 643764 1475953 1438603 430060 423606 625751 633818 781946 765059 806464 807117 842709 856505 821025 909961 1946273 2049170 1253339 1057062 695638 676790 816381 820928 853043 855255 877062 892994 996823 992571 5150963 5376106 39.05 71.3 1
08:48:44 2024-01-25 680594 672109 209680 205208 334684 342257 355419 353838 222895 222483 274137 278664 315451 320437 4536121 4919653 6659676 6421601 1064836 1091442 299435 265231 278619 279827 324340 314013 306807 308275 213084 214014 685027 638067 1471982 1440597 427453 423930 627594 628203 785803 765933 801326 805865 848146 856613 815928 909038 1947656 2030795 1242775 1057106 692530 680672 821061 813794 847472 861487 881245 888856 991960 994011 5177183 5366741 39.05 71.3 1
08:48:45 2024-01-25 677376 674587 209645 205065 333643 340743 355954 352249 222959 221598 273870 278937 315451 320437 4526493 4841171 6593347 6412506 1056020 1090706 299611 264155 278691 280871 323943 314719 306555 306793 213084 214748 707485 643764 1462481 1427356 427453 427571 625693 633996 788343 761260 802354 811745 843185 854238 820442 914298 1955013 2055460 1247039 1048107 694508 679849 815803 811487 853043 863923 876438 886289 998235 997026 5224353 5368445 39.05 71.3 1
08:48:46 2024-01-25 683998 674079 209538 205843 334028 342690 354352 352249 223338 222016 271889 277134 316088 319468 4529660 4852975 6677942 6424125 1043051 1091250 299331 263718 281945 279163 324712 315523 305908 307259 212749 213603 682247 643562 1481215 1434527 430669 423858 623922 632399 781946 761260 807111 810594 841480 854024 823359 911624 1949990 2058357 1253339 1054305 693518 677748 816381 819764 853043 856532 877062 891780 999723 996828 5163179 5368445 39.05 71.3 1
08:48:47 2024-01-25 683802 672620 210706 206670 334033 342920 355419 353308 222616 222639 273145 278543 316474 320825 4531049 4910243 6640583 6419292 1053391 1091323 299611 263346 281022 279272 324857 314971 306231 306108 214125 214808 682540 641723 1463550 1446796 431730 423894 627471 628611 781946 765933 806407 807117 843185 856613 821025 907595 1943706 2035651 1240156 1060392 690559 676790 824567 819764 845671 856532 885865 890420 990519 992571 5121187 5359093 39.05 71.3 1
08:48:48 2024-01-25 679380 674115 210530 205272 333643 342570 355989 352033 222581 222639 273181 278664 315486 321679 4527985 4869036 6603082 6434176 1056851 1089399 302027 264860 279585 279389 323943 315559 305643 309183 213504 213238 677414 638067 1463627 1438603 428772 426967 623545 627244 786634 763971 802468 813255 848109 853635 816235 917987 1955538 2054041 1235946 1041727 691761 680672 818699 813794 850521 863313 878596 888186 993897 1000223 5196217 5359093 39.05 71.3 1
08:48:49 2024-01-25 681864 674809 209538 205557 334024 344689 356239 352033 223408 222327 277994 277590 316917 319882 4528070 4811727 6650338 6420215 1041534 1088200 299540 264155 281276 278540 324857 315487 305836 307259 212565 213603 690399 641723 1464698 1435545 430060 423858 623922 632399 781946 761297 807111 810594 842112 855228 823434 912960 1949990 2054188 1253339 1057380 694013 677748 816381 820346 853043 856532 877062 891794 1001141 997680 5155755 5377797 39.05 71.3 1
08:48:50 2024-01-25 684316 673122 210190 205203 334033 342884 354921 354844 222616 222016 272952 279002 315962 320833 4540958 4907925 6649962 6409036 1058622 1091287 300055 264190 279694 278540 324857 314863 306807 306296 213119 213603 674315 637290 1476228 1447823 429719 423858 625787 628637 784168 765059 802317 807081 844413 856649 818625 904712 1943981 2038193 1226702 1061903 689576 676790 823396 818602 846271 856532 885126 890383 989080 994011 5121187 5354470 39.05 71.3 1
08:48:51 2024-01-25 676303 674120 209680 204893 333678 341259 358034 352284 223683 221945 273713 278649 315716 322575 4533872 4858277 6612245 6403201 1055916 1088384 299611 264190 279353 280065 324147 315451 306555 306331 213454 214232 711964 643764 1454593 1427356 427453 427571 624807 632399 788343 761260 802354 811745 844413 854842 820442 915364 1955025 2058357 1245190 1048107 693518 679885 815803 813831 853043 863923 876438 886289 996823 991683 5222424 5368445 39.05 71.3 1
08:48:52 2024-01-25 682995 673856 209499 205238 334028 342884 354352 354024 223149 221980 274427 277962 316925 321097 4530936 4839110 6663350 6424797 1038812 1089706 299576 263978 281691 278540 324399 315487 305908 306795 212430 213603 682247 642642 1474099 1434527 431390 423534 623922 630984 783056 761297 808872 811487 841480 853988 824161 914298 1948438 2055463 1234925 1051315 694013 678746 817268 818602 853043 856604 877062 890383 999723 991647 5166071 5376106 39.05 71.3 1
08:48:53 2024-01-25 684423 671160 210376 205671 334033 342884 355205 352320 223097 223123 273349 278420 317150 320752 4533872 4902101 6635394 6410843 1049576 1091287 300837 263970 279622 279408 324399 315007 306771 306527 213418 213603 679467 645601 1467161 1438603 431119 426365 629480 632847 784168 767633 809366 804725 843903 861496 822775 907021 1941856 2038537 1245806 1065545 692530 678746 821061 819764 848675 856568 881966 891724 993861 994011 5137895 5359093 39.05 71.3 1
08:48:54 2024-01-25 675353 673127 210148 205839 333643 341812 357635 355743 222908 222802 273772 278129 316299 322192 4524203 4874176 6565486 6415846 1060406 1093031 299086 264155 279658 279423 322996 315595 306505 306082 213454 213238 674709 638067 1460220 1438603 428772 427269 624824 627687 787748 763237 802468 811495 848146 854842 816235 918404 1955538 2050623 1234097 1048107 690284 680672 819861 815020 848082 863923 879294 885228 993861 1000259 5205596 5364620 39.05 71.3 1
08:48:55 2024-01-25 678933 674809 209719 205557 334028 342884 357349 353843 225328 222390 273918 277788 317291 320262 4530936 4804866 6602794 6415846 1043218 1088384 299576 263381 281746 278540 324399 315487 305693 307080 212785 214049 683637 641723 1466472 1434527 431390 423930 623922 630984 781946 761260 808872 811745 841480 853988 824968 912960 1949337 2056918 1258829 1054342 693518 678746 816381 818602 853043 856604 877062 890420 999723 991683 5175463 5368445 39.05 71.3 1
08:48:56 2024-01-25 682818 672136 209529 205847 334033 342596 358034 355182 222410 223265 273918 277065 317291 320752 4533872 4887170 6630796 6380148 1051144 1088384 299611 263162 279730 278575 324399 314528 306339 306685 214161 213569 679284 644484 1471841 1445770 431390 426365 627594 629092 782501 768176 804710 805902 843903 862129 821025 907115 1942129 2038537 1218613 1064023 692036 678265 821061 818602 847801 856532 882536 891724 993367 993225 5121187 5368445 39.05 71.3 1
08:48:57 2024-01-25 673391 672145 209715 205710 335540 342041 358140 354379 222478 223073 273688 278103 316263 321824 4517860 4860306 6546530 6415846 1060171 1088127 300634 264155 279139 279849 322961 315007 306807 305407 213975 213569 678428 639435 1464981 1438603 428808 428175 626063 627687 788901 765627 801180 810594 847352 856505 818625 910976 1949375 2044819 1253339 1053556 690559 681845 821061 811153 846871 864219 883867 886289 991146 991683 5203640 5359093 39.05 71.3 1
08:48:58 2024-01-25 673892 673122 208777 206322 333595 340492 356454 354488 222513 222185 275266 276995 316042 324211 4524391 4806018 6593423 6415846 1050886 1088384 301225 263750 279622 279937 323715 315487 306591 306331 212466 213603 683637 646523 1459836 1429383 431390 428635 625693 634267 786041 763458 808297 811523 842709 852787 822959 915364 1951220 2051070 1234097 1047029 695911 681363 816111 815020 854859 862704 875814 887341 1000109 997330 5233732 5375830 39.05 71.3 1
08:48:59 2024-01-25 680415 673792 209427 207837 333888 342668 356132 354335 222547 221838 274694 277030 316741 321699 4524391 4856450 6668097 6392346 1044816 1087321 299611 263750 279622 279458 323860 313572 306447 307500 212749 214232 679467 643764 1475638 1435545 430060 423930 625787 634267 781946 765084 808909 808299 843306 856577 820561 908997 1946273 2047718 1251456 1057380 695417 676790 816381 820928 853043 856496 877700 894340 999723 994011 5156679 5373389 39.05 71.3 1
08:49:00 2024-01-25 682632 673538 209763 205143 336872 342426 355312 355779 222513 222497 273881 279019 315486 320437 4532536 4912362 6645397 6406494 1057076 1091323 297729 264190 279730 278771 324857 314976 306807 306721 213418 213569 685027 638067 1469871 1447551 428808 423894 626671 627079 783747 765700 801143 807117 845679 861496 818625 906950 1942129 2035614 1226702 1061633 690559 677748 823178 818602 846271 861487 885126 890494 989080 993309 5122579 5378998 39.05 71.3 1
08:49:01 2024-01-25 679708 673824 210045 205169 335918 341632 356347 351636 223166 222306 273495 278941 315521 319952 4537550 4872985 6584111 6423369 1060406 1087321 298668 264190 279658 279307 323487 315595 305908 305869 213454 212942 674709 638662 1462444 1436563 428808 426967 625250 628167 787748 764552 802468 811495 846911 852961 816235 916292 1955088 2050623 1233404 1048107 690067 680672 818699 813831 851160 863923 879956 889006 992457 1000223 5205596 5376902 39.05 71.3 1
08:49:02 2024-01-25 681303 672986 209903 205640 333888 342704 356906 353988 223166 222327 271854 277818 316953 320079 4536121 4811727 6621240 6415846 1044579 1088127 301436 262943 279139 280080 323715 315487 306339 306366 213304 213934 683637 647446 1460925 1430467 432001 428175 625103 634267 786004 763458 808909 811495 843067 851552 822995 914298 1949412 2063154 1228551 1051093 695911 679885 818119 815978 853007 861487 875446 887782 1001866 991683 5196745 5389772 39.05 71.3 1
08:49:03 2024-01-25 684505 672475 209868 206390 333600 342704 356347 355528 221930 223265 277994 276976 317432 321589 4536121 4883464 6626075 6397142 1044816 1088127 300522 263970 279658 279389 324857 313316 306807 306331 212872 214232 701601 645601 1455657 1436563 430742 427303 628554 633818 783747 765933 808297 808299 842709 860888 822959 907294 1945842 2044819 1249573 1060498 695911 678746 818699 818602 851800 856568 878633 895070 996823 992607 5142157 5372688 39.05 71.3 1
08:49:04 2024-01-25 677768 672977 209868 205779 337587 340564 356525 354406 222616 222639 272497 278710 316218 322196 4532889 4926340 6626932 6406494 1063528 1091323 298633 265037 279585 279541 323860 314528 306771 308638 213489 213900 685027 637157 1479567 1436408 427489 426967 628998 630984 786634 768249 801897 808299 850622 856649 816271 909349 1945842 2032733 1233306 1057380 692492 681363 822812 813831 848073 863923 886387 889006 992663 991647 5199077 5361556 39.05 71.3 1
08:49:05 2024-01-25 676007 675458 208856 206095 336630 340743 356561 352003 222650 222016 274840 277590 315962 321446 4524467 4797795 6593423 6406494 1050698 1088384 301225 264005 279585 280385 323943 315329 306375 306331 213304 213900 683637 645601 1460567 1425334 430779 428175 625693 634717 787785 764541 807149 810885 843903 854024 823174 915364 1955025 2058444 1235946 1047811 696902 681917 815226 813867 855465 860242 875814 887152 1000109 1001745 5235425 5370961 39.05 71.3 1
08:49:06 2024-01-25 683234 672434 209531 206168 334033 342329 356275 356770 223097 222327 272721 277169 316474 320212 4534137 4863712 6672669 6397142 1044816 1088898 299540 263970 279658 279642 323895 313572 306807 308425 212600 214266 688990 645601 1456832 1435545 430133 423966 627630 634024 781946 763734 807149 808299 843903 861496 822995 911013 1948136 2049170 1253339 1057380 695911 677748 816381 820928 853043 856532 876104 895185 1000442 996120 5150533 5386524 39.05 71.3 1
08:49:07 2024-01-25 679708 671963 209680 205281 334719 340779 357021 355779 222427 222639 277724 278858 315230 323753 4530936 4915737 6621360 6397142 1063315 1089742 297729 264260 279658 278610 324857 314270 306807 306117 213119 213603 683637 637157 1505316 1443721 428130 423930 629211 627280 784338 766006 800008 807117 847877 861496 816235 906269 1945842 2037921 1234097 1060392 690559 678746 821061 818602 848675 861487 885865 893232 991614 996791 5170541 5370961 39.05 71.3 1
08:49:08 2024-01-25 676352 673639 210039 205246 334176 342041 357780 352284 223304 221980 277724 279205 315857 320508 4524467 4858770 6593460 6415846 1054142 1087321 298862 265002 279658 279423 324628 315007 305693 307760 212451 213900 677425 638067 1470689 1429383 427525 427269 623922 631951 788901 761297 801785 812680 847546 854238 818662 915553 1955062 2053986 1243341 1046619 693024 682532 817539 812607 853043 865611 878126 887999 999022 999655 5236651 5385472 39.05 71.3 1
08:49:09 2024-01-25 683993 674587 209910 206356 335922 342812 354352 352355 223149 221980 274427 278459 315556 319987 4536121 4863897 6658436 6425002 1041845 1089706 298805 263381 282144 279194 324399 315559 305908 306366 213304 213603 683637 643562 1511673 1436563 432001 423966 623922 631951 783612 762884 809485 811495 842112 853988 824198 914060 1947987 2063154 1240683 1054342 693899 679708 816381 818602 855942 862120 876875 894095 999613 998240 5178830 5377797 39.05 71.3 1
08:49:10 2024-01-25 683770 672652 210781 205783 334033 342920 355490 353343 223097 223230 273181 278081 317432 320371 4532889 4891644 6635394 6401929 1050397 1091360 300557 263970 279730 279423 324483 314563 305847 304486 213789 214232 680857 645601 1497391 1439635 432001 426365 629480 632884 784033 769338 809485 805902 843903 863932 822995 904712 1944388 2041429 1249573 1065894 695417 679708 821061 819543 852696 862120 881133 892952 996189 993163 5137125 5363930 39.05 71.3 1
08:49:11 2024-01-25 675316 673159 209680 205562 333678 340779 357816 356031 221930 222639 277761 278116 316474 320177 4537531 4877617 6564951 6411275 1066428 1091287 299157 264190 278727 280402 324857 314528 305882 305869 213825 213603 675172 641440 1470466 1438603 428808 428781 629480 629165 788901 767669 800008 809445 849419 856541 818008 909275 1949953 2039982 1257106 1056196 692530 682495 824530 817457 849058 865720 883681 888744 992516 998167 5213021 5373389 39.05 71.3 1
08:49:12 2024-01-25 676488 674083 209017 205238 334640 341632 357600 352320 222616 221598 272686 278012 316145 321410 4517860 4832499 6602819 6420215 1055440 1088384 299611 264155 279549 280275 324399 315487 306771 306331 213454 214713 713457 643764 1481019 1425334 429719 428635 626581 634717 788901 765627 805928 811560 844376 855228 823359 915602 1955013 2057105 1247039 1051093 698488 684510 817900 816296 856605 866369 875665 890050 1003910 1001782 5244951 5383505 39.05 71.3 1
08:49:13 2024-01-25 681317 673131 209645 206283 335649 342534 356489 354441 222650 222016 272686 277169 316439 320177 4536121 4877767 6686748 6424797 1043334 1090732 299576 264190 279622 279389 324575 314234 306231 307931 212749 214266 687580 643764 1464698 1436563 430472 423894 626635 634267 782501 763662 809366 807081 843903 861496 822959 907294 1947383 2044782 1230400 1062925 697989 678525 819861 818418 852298 856388 881438 894584 999022 992498 5150963 5377797 39.05 71.3 1
08:49:14 2024-01-25 675835 671120 210284 206095 334719 340707 356525 354406 222581 222952 271854 278012 315521 323033 4536121 4929098 6640121 6413028 1063467 1091250 300516 265002 279549 279389 324857 313572 306771 306082 213269 213603 683637 636703 1484468 1440646 428093 426967 628998 630948 786634 768821 802468 808262 850622 860852 816235 910017 1949990 2032733 1225913 1060119 694013 682606 823359 815753 848675 865072 883644 888744 992663 999093 5192866 5366741 39.05 71.3 1
08:49:15 2024-01-25 675527 674004 208886 205878 334644 341259 356561 354524 223063 222327 272721 277242 316183 321934 4537531 4804604 6574657 6415637 1053519 1090477 299646 264190 279120 280307 324857 315451 306339 306331 213418 214897 710471 643764 1470219 1425334 428130 428175 625693 633781 788636 762340 804710 811745 845643 856051 822775 915326 1955013 2061823 1224619 1053581 695500 682606 817629 815173 855354 866332 876913 886289 999723 998775 5239015 5373389 39.05 71.3 1
08:49:17 2024-01-25 686449 673122 209056 205852 335685 342884 354352 353082 223114 221980 271889 277590 316439 320401 4537342 4863712 6677423 6420215 1041105 1088384 299576 264155 279622 279179 324857 314204 305190 307725 212565 214232 704501 643489 1481512 1434527 430706 423858 626581 634476 781946 764541 807074 810594 845100 856577 822340 914298 1946303 2055460 1232248 1058608 696494 678599 818211 820891 855942 860290 877062 894303 1001851 996120 5167029 5380367 39.05 71.3 1
08:49:18 2024-01-25 683262 673091 209641 204889 334181 342848 354885 353343 222581 222639 277797 279744 315486 320245 4534175 4924346 6649446 6404542 1053918 1090514 298424 264190 281312 278575 324857 315007 306555 306296 213418 213569 683637 638067 1466865 1447823 430023 423894 628693 627244 784168 765896 802354 807117 845972 861496 819824 911336 1949828 2037737 1226702 1063416 690559 678599 825740 820817 847472 861487 886387 892359 992320 993829 5121187 5377797 39.05 71.3 1
08:49:19 2024-01-25 677899 674587 210185 205212 334176 341776 356525 352033 223149 222952 274100 279262 315962 320212 4527587 4858967 6555888 6424922 1061917 1089669 299071 264190 279622 279423 323451 315559 305908 305372 213754 213204 671086 638067 1466864 1437583 429756 427269 625693 627687 787711 765084 801180 811745 847474 853988 820506 915402 1957343 2047229 1234097 1049339 691543 684288 821025 811422 848675 864408 881245 889764 993861 1000187 5235941 5376106 39.05 71.3 1
08:49:20 2024-01-25 680415 674120 209905 205852 333996 342884 356561 352033 222994 222483 272270 278012 317432 320371 4523211 4823306 6602819 6415637 1043646 1087821 301436 263311 279622 279849 323943 315523 306541 306296 213454 213900 683637 646523 1454565 1432495 431390 428175 625693 633781 784302 762847 808872 811745 843306 855869 826803 918722 1953205 2065668 1228551 1052553 698210 683575 818699 816212 854253 863313 879416 890411 1003984 997330 5229887 5376106 39.05 71.3 1
08:49:21 2024-01-25 680626 671120 209030 206164 334033 342570 356239 354974 222272 222639 272270 277134 316439 321882 4536121 4870820 6677423 6410843 1044816 1089706 299611 264155 279658 279194 327083 314492 306555 308965 212600 214232 687580 643764 1475344 1436563 430706 423930 626671 634717 783340 763698 807149 811127 843683 862129 825554 914936 1950428 2051593 1253339 1059363 696992 677748 816381 820928 856356 856568 878312 894424 999687 995414 5155755 5377797 39.05 71.3 1
08:49:22 2024-01-25 680273 673127 209719 205238 334719 342812 355170 354122 222959 222639 272270 278993 315486 320473 4537252 4922877 6658497 6415637 1050062 1091250 299366 264155 281348 279389 324857 315007 306807 306366 213418 213204 671591 639435 1476948 1447823 431390 423930 626671 627244 783612 765319 806407 809397 848666 861351 818478 907182 1943683 2035708 1226702 1062392 690067 677748 823178 820987 847472 856568 886387 890383 991146 995853 5130566 5368445 39.05 71.3 1
08:49:23 2024-01-25 676867 673122 210185 205242 333674 342546 356525 354024 223338 222483 273677 278858 315205 319952 4534100 4860117 6616757 6434368 1059527 1088384 297799 264225 279549 279779 324857 313916 305908 307725 212600 216059 685027 638067 1467343 1429383 428130 427571 623885 631951 788901 763971 804609 811560 848703 856051 820877 915213 1958775 2060560 1237795 1044763 694923 681845 818780 813794 855465 863003 877062 887071 999270 999481 5231816 5377797 39.05 71.3 1
08:49:24 2024-01-25 683897 674111 209494 205847 334033 342884 354352 352320 223114 221980 277761 278178 316439 319468 4524354 4854659 6658772 6420215 1039928 1088384 299540 264155 281945 278540 324628 315523 305908 309401 213269 213900 682247 641723 1475252 1434527 431937 423858 623922 632399 784057 763237 810523 811671 846262 859691 823285 912774 1949225 2050623 1234097 1055878 694923 679003 816467 820928 854859 856496 877700 894982 1001141 996123 5162730 5377797 39.05 71.3 1
08:49:25 2024-01-25 683749 673095 210091 204532 334033 342884 354388 353308 222650 222639 273181 278928 315486 320825 4536121 4910136 6649446 6406494 1050397 1090477 299258 263346 281312 279389 324857 314492 306807 305372 214161 213569 678428 641723 1456693 1447823 432001 426967 630113 631772 784057 771635 805743 806934 846298 863177 823248 909872 1944890 2038537 1243923 1064708 694013 678709 823396 820346 848073 856388 885126 893087 993367 994011 5122541 5376106 39.05 71.3 1
08:49:26 2024-01-25 673612 671877 209711 205839 334024 341812 358139 354524 222810 222952 273677 278116 315962 319503 4537531 4878858 6565518 6415637 1062925 1088127 298877 264190 279622 280402 323715 314492 306807 306793 213789 213569 669299 639892 1461901 1437583 430060 429278 629218 631772 790697 768924 804758 811671 848703 859691 820840 912601 1949524 2044819 1232248 1054016 690559 681845 823396 811708 848675 864255 883830 886289 991960 997330 5205596 5366741 39.05 71.3 1
08:49:27 2024-01-25 673624 673091 208665 206207 335922 341259 357348 352024 222616 222639 272721 276294 316218 321410 4536121 4799012 6598119 6425002 1047738 1088091 300522 264225 279389 280688 323943 314204 306339 306366 213454 214564 683637 645325 1459954 1425052 431321 428672 627434 636175 788196 765590 806353 813475 845625 858475 822340 914298 1955025 2058893 1239644 1047926 696902 681845 815226 815173 855465 863044 876438 888969 1002561 1000259 5250600 5381632 39.05 71.3 1
08:49:28 2024-01-25 685479 673122 209061 205886 333643 341452 355454 354441 222959 221980 272305 277590 316183 319468 4536121 4864676 6681988 6415637 1041703 1088127 299576 264190 279658 278540 323825 314528 305908 308456 212785 216020 680857 642883 1482326 1436408 431937 423606 626717 633634 783612 764504 807058 809261 844719 856541 822922 909999 1949842 2048899 1232248 1058570 695911 679152 816381 820928 853043 856532 877062 894340 999453 994011 5156679 5377797 39.05 71.3 1
08:49:29 2024-01-25 680861 672109 209719 204884 337521 342812 355419 354122 222616 222483 277761 278893 315010 319503 4536121 4924260 6658772 6415637 1050397 1091287 299294 263381 281312 278610 324857 315007 306555 306296 213862 212908 682823 640958 1460171 1450922 432504 425883 627471 630426 784168 769442 807058 808417 845009 856649 820442 909349 1943613 2038537 1221155 1060392 692036 678746 824344 819764 846271 856532 886387 892761 990519 994011 5121187 5368445 39.05 71.3 1
08:49:30 2024-01-25 676904 672863 210185 205704 333678 341812 356239 352033 222650 222639 273677 278469 315521 319952 4532889 4867211 6574799 6425198 1057642 1090979 299157 264190 279658 279389 322638 315559 306541 305407 213454 215377 674709 639579 1492012 1438603 429573 428139 626544 630426 788754 765059 804758 814053 848109 854842 819922 919420 1954149 2047718 1211904 1049355 691761 681363 821061 813831 848082 863003 881208 889043 993159 1000259 5214974 5368445 39.05 71.3 1
08:49:31 2024-01-25 677895 672615 209715 206520 333996 341812 357635 352249 223085 222639 274100 276329 316917 321427 4524391 4808407 6612145 6425002 1042901 1088127 301436 263346 279694 280080 323128 315523 306339 309291 213504 215716 683637 648190 1471966 1435486 432540 428442 625656 633597 788636 764504 809485 811495 843306 855905 826610 921426 1952229 2067849 1247690 1051093 697398 679885 818699 816249 852867 863313 876104 889081 1001524 991683 5193094 5376106 39.05 71.3 1
08:49:32 2024-01-25 682775 672145 209719 206198 334033 342848 355490 352320 221930 223109 278190 276941 316474 320825 4536121 4877749 6630521 6397142 1044821 1089706 299646 264190 279622 279423 324857 313572 306410 309183 213169 216325 674776 645408 1470274 1436506 430523 427462 629255 634533 784302 765969 808909 807117 843683 861314 822959 908923 1945842 2050623 1251456 1061903 696902 678746 818699 820928 851800 856568 878633 894429 998235 992607 5140987 5377797 39.05 71.3 1
08:49:33 2024-01-25 677450 674115 210004 205852 334746 340779 355989 354406 222650 222952 271889 278107 316915 322196 4546023 4926376 6640913 6415846 1063467 1091287 297764 265444 279658 279528 326622 314976 306771 309183 213219 214495 678428 637157 1477957 1438603 429480 426531 630150 630501 786597 768213 802468 810433 850585 856577 819861 911624 1949300 2039000 1232248 1057380 692530 681881 824695 813218 848073 862976 885126 887553 992663 991683 5196217 5368445 39.05 71.3 1
08:49:34 2024-01-25 674396 674111 209069 206102 334719 341259 356596 353343 222650 221825 272721 278047 315962 321446 4532889 4830484 6607438 6415846 1054813 1087321 299157 264190 279353 281113 324676 315271 306482 307860 212643 214863 701601 641723 1462328 1428255 429480 428139 624807 632884 788901 762376 807058 811745 845643 855264 821025 915538 1955062 2056899 1250737 1051205 694923 680882 816381 813218 855465 863008 877700 886327 999723 999481 5233732 5377797 39.05 71.3 1
08:49:35 2024-01-25 685492 674115 209357 205700 334033 342920 354352 352320 222994 221980 277797 277668 316218 319468 4537531 4870825 6658436 6425002 1041938 1088384 299611 263978 281890 279284 324712 317041 306339 307189 212977 214163 682247 641723 1464131 1436506 431011 423930 624807 632847 783501 763458 809411 811745 842709 857152 825787 912676 1949412 2056972 1232248 1055252 694923 678746 816381 819764 854253 861219 877062 893068 1001141 991683 5175463 5377797 39.05 71.3 1
08:49:36 2024-01-25 682986 671160 209715 205886 334033 342920 356275 353613 222650 227130 274137 277203 316474 320825 4534137 4896442 6631356 6406494 1048084 1091509 301184 263908 281058 281687 324821 315343 306771 306793 213947 214808 679798 643283 1459237 1445770 432307 426365 627594 631877 784168 768757 805319 807154 845515 862976 822191 906306 1940994 2039982 1217458 1063416 692530 678746 823396 820346 848073 856568 885126 893073 994777 991611 5130202 5377797 39.05 71.3 1
08:49:37 2024-01-25 672429 673851 210220 205566 333678 341488 357635 354024 222461 222952 277724 278047 316439 319952 4532536 4867159 6574918 6434368 1059846 1092920 299084 264719 279513 279979 324556 315487 306339 308965 213611 213946 683911 638067 1462934 1436563 429452 427269 626717 628611 787711 763458 801180 816370 850389 854024 818045 914866 1954149 2052482 1234097 1048107 690559 681638 821061 816212 850558 865145 881282 887782 995812 1002419 5213032 5370137 39.05 71.3 1
08:49:38 2024-01-25 680631 673168 209684 205882 333996 342848 356525 352033 222650 222327 277797 278442 316917 320371 4536121 4808295 6616757 6423090 1043160 1091331 300014 264084 282035 279319 324857 315379 306087 309183 213611 214129 682026 641723 1492703 1435545 432393 423786 625250 632847 783612 763458 811141 811495 841517 855228 824782 915477 1951375 2065853 1252961 1054202 693936 678452 817539 819764 855465 860879 877062 893429 1001141 991683 5178032 5377797 39.05 71.3 1
08:49:39 2024-01-25 684237 672656 210087 205709 334033 342956 355419 352284 222616 222952 273290 278469 316474 321390 4537418 4910136 6658772 6427968 1052640 1094312 302257 264049 281203 279319 324857 315343 308021 306793 214161 213535 681169 641265 1467894 1451954 431096 426365 627630 629129 783612 768715 807111 809445 845045 862713 823359 908997 1946750 2039982 1240156 1063416 693242 678746 823178 820928 847472 856604 885126 894340 991019 994011 5132165 5373965 39.05 71.3 1
08:49:40 2024-01-25 673612 674084 210047 205843 333670 342329 357348 352033 222376 223109 277761 278047 316218 319503 4532536 4867197 6574799 6442288 1059833 1091479 299016 264119 279477 280205 324821 315451 305836 306331 213789 213386 674709 637157 1466496 1437583 429415 427571 625693 629129 788636 763458 800575 811495 848146 852787 819922 915364 1953601 2050623 1232248 1047811 690559 681399 821061 815634 849920 863003 881245 885191 993159 1000259 5222424 5373965 39.05 71.3 1
08:49:41 2024-01-25 680103 674115 209715 206520 334033 342812 357635 354362 222650 222483 277761 276748 316917 319468 4530861 4803569 6626682 6438570 1044391 1090704 299505 263644 281800 279284 324291 315559 305908 306366 213084 214083 683637 645120 1519179 1434527 432614 426365 624807 631768 784168 762917 810638 811531 842112 854624 825403 915364 1951375 2063154 1220617 1051315 694923 680672 817539 818602 855193 861487 876104 890545 999723 996120 5170617 5379555 39.05 71.3 1
08:49:42 2024-01-25 682684 671151 210043 205847 334033 342920 355762 352284 222616 223265 277724 277312 316953 320079 4537531 4900890 6626359 6424359 1050792 1093031 301394 263609 281310 279284 324640 315007 306807 305904 214161 215074 676061 640807 1459476 1447823 432001 426220 627434 629092 783612 768213 805928 809445 845515 861496 820561 908997 1943981 2038537 1238273 1060392 692036 678746 824381 820656 847472 856568 885756 894340 992593 994011 5136020 5373965 39.05 71.3 1
08:49:43 2024-01-25 673929 673380 209866 205272 334181 342329 356525 352033 222650 222952 277724 278469 317172 319468 4545473 4882346 6584328 6433764 1062556 1093808 298981 264084 279658 279836 323487 315595 305908 308965 213797 213535 674709 638067 1460682 1437583 429914 427993 625693 629092 788901 763698 802317 813942 848219 855866 819861 917057 1955013 2050623 1232248 1050346 690559 682882 820789 813867 849956 864900 882573 889043 993897 1001674 5214974 5377521 39.05 71.3 1
08:49:44 2024-01-25 676904 673168 209719 206352 334033 342329 357635 352214 222684 222327 277870 276826 317432 321427 4536121 4798019 6612297 6438144 1044391 1090667 301044 263346 281945 279458 324399 315595 306626 309657 213418 214266 683637 644484 1493814 1437527 432393 426329 625250 632847 784168 763458 810638 812716 842709 855264 826646 915364 1949449 2066079 1246440 1052809 693936 679885 818119 818602 854253 861487 876068 890457 999723 997366 5191441 5387158 39.05 71.3 1
08:49:45 2024-01-25 683262 671675 210495 205878 334033 342920 355454 352284 222650 223265 277688 278012 316953 320598 4542234 4910243 6645548 6428949 1050890 1090477 300168 263381 281348 279423 324748 315559 306771 305372 214684 213603 689544 645408 1473899 1445770 431390 426365 629480 630538 783157 769952 808909 807154 843185 861727 821759 909984 1944388 2041429 1242040 1066307 693518 679708 823178 820928 848675 856640 885126 893068 993897 995418 5137895 5377797 39.05 71.3 1
08:49:46 2024-01-25 673612 673856 210034 205882 333670 342293 358174 352284 223097 223109 277870 278504 316917 320437 4537418 4867386 6588987 6452180 1062925 1089669 301190 264190 279658 280955 323907 315559 306807 305834 214089 215377 674709 639892 1462826 1438603 430669 428781 627471 629092 790320 765896 802354 811458 848146 856505 821025 914298 1955013 2050623 1234097 1054090 690559 683848 823396 811422 848675 865474 883793 886289 994777 1000223 5220482 5376106 39.05 71.3 1
08:49:47 2024-01-25 674608 673091 209645 206559 334033 341499 358139 353082 222959 222639 272651 276705 316917 320473 4541393 4808295 6612500 6434176 1045885 1088861 301436 263943 279477 280814 323943 315451 306807 308420 213469 214427 683637 647169 1453012 1429383 432614 428781 626581 634476 786597 765084 809485 811458 843903 856505 825366 919715 1955538 2066190 1253339 1051093 697894 682845 818699 817406 855465 865145 876068 889713 1002977 1001674 5227946 5385472 39.05 71.3 1
08:49:48 2024-01-25 681317 672579 209641 206342 334033 342534 356525 354406 222616 222639 272721 277242 316917 320245 4537229 4876075 6626396 6415418 1047798 1090732 302648 263899 281876 279423 324857 315451 306663 306793 214161 213900 685027 645601 1461048 1443721 432614 427269 631009 630948 783612 770058 808872 805902 844413 865154 823359 909687 1942338 2041429 1224853 1065100 693518 680190 823396 820928 848675 856568 885126 893031 997529 995418 5141564 5381632 39.05 71.3 1
08:49:49 2024-01-25 673612 671124 209680 205843 334428 341259 358714 352320 222581 223265 274100 277977 316404 322575 4540958 4867007 6574932 6425002 1061359 1091331 300950 264190 279658 280045 322674 315451 306339 306082 213577 213569 677425 638067 1462826 1438603 430060 427907 625693 629092 788864 765627 802317 813597 849984 855228 819824 916945 1957878 2050623 1234097 1051093 690559 682363 821061 814983 850485 865474 882499 887782 993934 1001674 5220482 5368445 39.05 71.3 1
08:49:50 2024-01-25 676867 673091 209529 206168 334033 341776 358174 354775 223304 222639 272426 276961 317185 322008 4547001 4794063 6612145 6423369 1043907 1091479 299611 263970 282144 280052 324784 315559 304689 307259 213233 213900 683637 644484 1503047 1436563 432614 426365 625250 632810 783850 763458 811518 812643 843306 855228 826573 915477 1951375 2065853 1244521 1054090 694508 680190 817539 819183 854859 861487 878596 891687 1001851 997293 5184855 5385472 39.05 71.3 1
08:49:51 2024-01-25 683262 672551 209719 206168 334033 342848 356239 352320 222581 227166 273809 277834 319164 321060 4543278 4886943 6640913 6414706 1049501 1091287 300943 263935 280933 279533 324857 315229 306309 305407 213789 214415 690399 645601 1453669 1438603 432001 427571 629480 632884 784168 769882 809485 807117 843903 864543 827196 906647 1944890 2044326 1251456 1066194 695911 680672 821061 820346 851160 861487 883830 893667 997492 993272 5158326 5377797 39.05 71.3 1
08:49:52 2024-01-25 673612 672611 209676 205238 333674 340193 358174 353838 222719 222895 273772 278614 318709 323944 4530710 4867007 6574843 6420215 1062406 1090704 299364 264049 279658 281018 323679 315559 306771 305834 213939 213569 676061 639614 1484979 1438603 430060 428781 627026 631772 790580 765896 802354 811745 848109 856348 821025 914823 1954149 2050623 1232248 1054202 692530 683884 823981 813218 848675 865510 885756 886289 993367 1002419 5205596 5368445 39.05 71.3 1
08:49:53 2024-01-25 675527 673095 209026 206490 335922 341452 358139 355455 223408 222738 274815 276885 316998 322878 4537531 4802348 6584035 6425002 1045885 1091442 301190 263311 279694 280275 323943 315487 306339 306366 213454 215907 683637 646984 1448776 1434527 432614 428478 625422 632847 786597 763458 810638 813255 843903 853988 825366 915364 1949673 2062884 1240156 1051841 697398 679849 819339 818602 853043 863923 878596 889044 1002745 997330 5189295 5385472 39.05 71.3 1
08:49:54 2024-01-25 681317 671115 209503 205878 333384 342596 358034 355994 222376 223786 273918 277879 316777 321207 4540355 4896442 6631243 6406494 1050872 1091250 301611 263530 279694 279849 324857 315487 306096 306793 213939 214232 690399 645601 1467161 1439635 432001 427571 629480 632847 783711 769915 809485 807081 843903 863932 825366 906950 1945805 2042877 1228551 1065100 695911 679933 821061 820928 850485 860843 883201 895340 996787 994011 5141100 5376106 39.05 71.3 1
08:49:55 2024-01-25 673612 671160 209636 205847 336279 341212 358463 355994 222513 223230 273190 278330 316777 322878 4537191 4877391 6584408 6424359 1061685 1092871 301403 264190 279694 281130 323943 315487 306807 305834 213939 213569 686417 639892 1466114 1438603 430706 428781 628517 629129 791140 767053 805618 811745 848146 856577 821025 912714 1949412 2047718 1255223 1056628 691524 683884 824344 813794 848675 865510 886387 888186 993367 999517 5216755 5376106 39.05 71.3 1
08:49:56 2024-01-25 675523 673127 209259 206317 337312 341488 358140 355528 223201 222845 275693 277416 316299 323107 4542594 4810277 6602819 6434368 1050065 1089669 300979 264225 279585 280702 324857 315271 306807 306685 213789 214564 689717 645601 1457709 1425062 431047 428781 627026 635618 788901 764546 808909 811495 844376 856469 822959 918100 1955062 2059816 1219172 1050740 697894 682882 816381 815597 856679 865474 877062 887745 1002977 1000223 5250600 5385472 39.05 71.3 1
08:49:57 2024-01-25 682775 673538 209759 206356 335777 342668 356418 355366 223201 222497 275425 278356 316741 321787 4550531 4877557 6650338 6406494 1044816 1088091 300522 264155 281312 280275 326318 314270 306345 306331 213269 214599 693063 645601 1459630 1438603 431390 427873 629480 634717 787478 768213 810638 808262 845100 863932 825403 908923 1949524 2044819 1232248 1063551 697894 680672 821061 819764 853511 861487 880582 893031 999723 994011 5160362 5373389 39.05 71.3 1
08:49:58 2024-01-25 676895 673538 210087 205710 336868 340564 359559 354832 222822 222845 274500 278489 316263 322160 4537418 4924271 6621549 6415637 1064075 1088127 299122 265002 279120 279814 324857 314492 306590 306331 213789 213900 673801 636249 1484992 1438603 428735 426365 629443 629129 786634 768213 801143 808872 850020 863322 818625 908277 1946563 2032235 1251456 1060119 690559 679708 821061 820346 848082 862704 883830 892359 990556 991611 5193018 5390560 39.05 71.3 1
08:49:59 2024-01-25 677408 675453 209899 205606 336872 342402 356382 355779 223891 221767 273918 278893 315205 320508 4540958 4868149 6635394 6425189 1060283 1091287 298633 265333 279658 279832 324399 315595 305693 307045 213454 213386 683911 637157 1461245 1436563 429719 427571 624807 629092 788343 764541 801748 813255 849383 853988 818662 914866 1955538 2050623 1257106 1048107 690559 680846 822812 816212 850521 863066 881282 887207 995341 1002419 5222424 5392308 39.05 71.3 1
08:50:00 2024-01-25 680484 673938 209575 206065 333888 342632 357457 354739 223166 222448 272270 277203 316917 320825 4545836 4811727 6626697 6425198 1041413 1088384 299576 263750 282144 278575 324399 315162 305908 309401 213418 213934 683637 643562 1467643 1434527 432357 423930 625250 632884 784168 763458 810638 811495 842709 855228 825403 914298 1951102 2063117 1231087 1054305 694923 680401 818119 820928 855465 861487 876068 893031 1001141 997293 5195165 5399178 39.05 71.2 1
08:50:01 2024-01-25 684237 671959 210970 205749 333960 342776 356061 353591 222581 222952 273870 278858 316636 320605 4545473 4905307 6649446 6415637 1047302 1088127 299294 263935 281312 279849 324857 315487 306807 306793 214125 214232 690399 645141 1461769 1442698 432307 427571 630817 631878 784168 771085 809485 807081 846482 861727 824161 907322 1942338 2041429 1249573 1065100 695417 680672 822812 820928 849883 856604 883201 894340 996823 994011 5156919 5389772 39.05 71.2 1
08:50:02 2024-01-25 675527 673161 210201 206061 336625 342149 358678 353343 223063 222952 277834 278684 316777 320437 4542234 4881245 6565263 6434550 1059894 1091287 299576 264190 279730 280812 323943 315631 306807 305869 213939 214049 678428 639892 1460809 1438603 431390 428781 626671 629129 790883 765933 803531 811745 848146 856577 821025 914019 1955538 2050623 1232248 1053941 692036 683921 824381 813794 848046 865546 886387 888223 993159 1002455 5227537 5378641 39.05 71.2 1
08:50:03 2024-01-25 676219 672438 209355 206455 335922 341740 358174 353613 222994 222895 275047 276714 317139 320508 4530710 4804979 6607438 6434368 1044391 1088384 300979 263127 281348 280486 323943 315631 306555 306649 213418 214232 682247 647446 1462323 1434527 432921 428175 625693 632672 785448 763458 810638 813831 843903 856505 825403 916076 1951375 2066079 1247690 1054305 697398 679849 818699 818602 854253 863923 879294 890499 1004005 1002455 5192904 5389772 39.15 71.2 1
08:50:04 2024-01-25 684237 670975 210045 205847 334033 342884 356239 353308 223063 223736 273567 278081 316917 320789 4545473 4891431 6641153 6415846 1051144 1090477 300837 263750 282275 280176 324857 314971 306807 306793 214196 214232 685027 645141 1479318 1443721 432614 427571 630561 631915 784168 770428 809485 807117 845009 861816 822995 906647 1946273 2041429 1247690 1064671 694508 680672 823396 820928 848675 856604 885756 896466 998948 996645 5131904 5380367 39.05 71.3 1
08:50:05 2024-01-25 673538 671115 210008 205847 333643 341812 358463 353308 222616 223265 272270 278664 316693 322649 4539356 4867197 6565487 6434368 1058659 1090477 298633 264190 279658 280299 323715 315559 306807 306793 213804 213569 682540 638979 1460079 1437583 430706 429242 626581 629129 790580 765896 802354 811560 848146 856541 820442 914298 1955013 2049170 1234097 1052590 692036 683884 824111 813794 848675 865596 887133 887999 996042 1001528 5225992 5382208 39.05 71.3 1
08:50:06 2024-01-25 674877 673127 209096 206961 334033 342559 358535 352249 222650 222639 272686 276714 317291 320212 4532889 4798656 6607438 6425198 1042901 1089669 301436 263381 279730 280843 323943 315559 306807 307500 213489 214049 685027 646523 1459070 1430467 432343 428781 625693 634717 787748 764541 809225 813255 843903 854024 825403 918024 1951375 2056881 1226702 1050085 697894 681881 819897 818022 854859 864963 882031 892594 1005409 1001072 5216319 5393161 39.15 71.2 1
08:50:07 2024-01-25 681317 671156 209026 206322 333816 342812 356525 354974 222616 223002 275230 277403 316953 322147 4537418 4877749 6691710 6415846 1048636 1089669 299646 264225 279694 279976 324837 314904 306807 309147 212820 214932 690399 643764 1464131 1437311 431353 426365 628554 634476 784168 765664 809485 810594 843185 861496 825403 912676 1945842 2050623 1232248 1060119 695911 678746 818699 820743 855942 862120 880708 895503 999577 993902 5140836 5387149 39.05 71.3 1
08:50:08 2024-01-25 679343 673543 210091 205704 334715 342329 355989 356787 223408 222845 272270 278858 315486 321220 4537418 4919653 6658772 6415846 1054282 1091323 300579 264190 281945 279194 324857 315265 306807 306613 213454 213421 671508 639435 1464016 1447823 432001 426365 627630 628899 784265 765933 804747 809445 846911 863932 821025 910976 1946750 2039982 1221155 1060392 692036 678746 828055 820780 849058 862120 888917 894196 992553 998203 5141564 5387154 39.05 71.2 1
08:50:09 2024-01-25 680348 673275 210337 205246 334211 341812 357348 353988 222994 222952 277724 278928 316218 320731 4545473 4874176 6611942 6453224 1061798 1091287 299122 264225 279658 279884 323943 315595 306339 306366 213789 215226 674709 637612 1495265 1436563 430060 427571 626754 629129 788901 763698 802317 811531 850389 856505 819824 918441 1955538 2056324 1234097 1051093 690559 686008 823359 816333 852298 868209 881133 888819 998749 1002236 5222424 5382849 39.05 71.2 1
08:50:10 2024-01-25 678856 673091 209564 206524 334033 342704 358174 352249 222959 222639 272270 277790 317210 321317 4545473 4811727 6626697 6434274 1042901 1088127 300943 263346 281348 280172 323943 315559 306339 308529 213304 214049 683637 645408 1469763 1434527 432013 428175 625693 633781 786634 763458 810638 813255 843903 854024 825439 915364 1953798 2056881 1247690 1050833 698488 684510 821128 817875 854143 865145 882078 893945 1005372 1001072 5196217 5393161 39.05 71.2 1
08:50:11 2024-01-25 682775 672145 209789 206459 334033 342848 356561 354406 221930 222703 272686 276976 316917 322184 4530898 4880080 6631318 6406272 1044816 1088127 301014 263970 279730 279849 324857 314528 306131 306082 213454 214301 694492 645601 1480763 1438603 431390 427571 630371 634717 784338 769989 809485 807117 843903 863932 825403 908687 1945768 2044782 1230400 1063341 697490 681008 821025 819690 853511 861936 882078 896014 999650 994011 5142157 5377797 39.05 71.2 1
08:50:12 2024-01-25 675527 671873 209899 205882 334680 340707 358174 354476 223188 222796 272686 278245 316439 322196 4545473 4917251 6621470 6415846 1063192 1090514 299157 265002 279120 279849 324857 314492 306807 306331 213789 214083 685027 637157 1474748 1438603 428772 426967 629480 630056 788636 769338 802391 809445 850659 863932 820170 908997 1949375 2039950 1241493 1062873 692530 681601 823396 820272 852904 863850 884940 892326 992663 997330 5193970 5387154 39.15 71.2 1
08:50:13 2024-01-25 677450 674186 210337 205246 334710 342329 356596 352249 223683 222327 277761 278963 315521 319987 4541958 4878858 6602461 6434649 1059578 1088127 298424 264225 279658 280275 324399 315595 305693 307045 213939 213603 667083 637612 1469690 1436563 430097 428175 625693 629129 788901 764541 802391 813904 850659 854024 819861 916891 1958775 2058757 1235946 1048033 692530 682606 822775 818510 853511 866369 883164 889843 996823 1003127 5224353 5389772 39.05 71.2 1
08:50:14 2024-01-25 680410 673163 209676 206203 334033 342726 357384 352249 222650 222483 278154 278469 316601 320145 4536121 4824524 6616757 6434555 1044391 1089706 301436 263908 279730 280521 323943 315631 306231 307295 213454 214266 687806 646523 1447514 1430467 432614 428781 626581 634513 787785 764541 811216 813867 843903 855264 826646 920733 1956408 2068166 1251456 1054202 697894 682606 821025 818455 854748 863923 879956 890420 1004549 999545 5220482 5373112 39.05 71.2 1
08:50:15 2024-01-25 682832 672141 209065 206343 334033 342884 356561 354441 222272 222639 272721 277225 316474 321956 4537531 4880080 6677423 6425022 1044910 1089706 299646 264155 279694 279849 324610 314049 306807 307751 213304 214599 693063 643764 1457861 1434527 431390 426967 628998 635167 782568 764851 810638 809445 843903 861496 827429 915477 1952229 2047229 1228551 1060232 697490 678672 819861 820538 854253 856568 881245 898543 999723 994011 5166623 5383310 39.05 71.2 1
08:50:16 2024-01-25 677265 671044 209715 205886 334754 341812 355454 354157 222616 222639 272270 278664 315451 321184 4537418 4919430 6650338 6425198 1060443 1089742 299632 265002 279730 279423 324857 315257 306807 306331 213454 214083 685027 635343 1468379 1443721 428772 426365 629480 628648 786041 767633 802391 808872 850020 863750 821275 911374 1953695 2035082 1234097 1063416 692036 680635 824567 819764 848082 863045 887133 892994 990556 991683 5162710 5383310 39.15 71.3 1
08:50:17 2024-01-25 677629 673159 210047 205242 334181 342329 356561 352033 223338 222639 277724 278893 315521 320212 4557728 4853164 6611942 6434550 1059615 1088164 298877 264225 279694 280479 323943 315595 305908 306117 213789 213603 673356 638067 1477161 1436563 430097 427571 625693 630268 788901 764778 802391 813942 852326 859654 821091 916870 1954901 2054541 1234097 1051804 692530 682845 821061 815679 851800 868823 883830 885228 993934 1002858 5222424 5383310 39.05 71.2 1
08:50:18 2024-01-25 676347 672611 209676 206563 334033 342654 358174 352284 222650 222483 272305 276783 316601 321427 4532536 4813828 6621470 6434555 1041762 1088384 299611 263381 282144 279937 324399 315162 305908 306830 213454 214471 683637 645104 1498356 1434527 432614 426967 625693 632920 784302 763458 810415 816370 843646 857189 827085 917949 1955013 2065738 1250278 1053005 694508 680672 819960 819825 856642 863923 878670 893031 1001592 1000223 5186838 5387149 39.05 71.2 1
08:50:19 2024-01-25 681317 667349 209534 205886 334033 342884 356525 353343 222272 223265 272305 277769 316953 320783 4537380 4889339 6640838 6406494 1047798 1090514 301916 264155 279730 279458 324857 314049 306131 305869 213825 214599 693063 645601 1459705 1437583 431390 427571 630561 634717 784302 771085 810377 809397 845699 865154 825256 910149 1947619 2049806 1251456 1062833 697398 680451 820988 819690 853007 861487 881282 894908 999723 994011 5152846 5393348 39.05 71.3 1
08:50:20 2024-01-25 673612 672136 209676 205878 334715 340743 357671 354441 222307 222639 272461 278474 315997 321970 4545473 4940571 6635394 6415846 1060443 1090244 297874 265002 279658 279423 323895 314563 306505 306366 213489 214083 683637 636249 1478568 1441623 428808 426365 629480 629129 788636 769989 804646 808725 851717 863860 817319 912439 1953205 2032235 1233697 1057062 692530 682532 823396 818602 849956 863923 886854 890485 991019 991647 5186838 5377797 39.05 71.2 1
08:50:21 2024-01-25 674955 675869 210220 205276 334216 341812 356596 352355 223718 222327 277834 278963 315997 320508 4545473 4863483 6621240 6425189 1062710 1089742 299122 264225 279694 279884 323943 315631 306339 306366 214125 213569 676061 637612 1461527 1437583 430742 427571 625620 632222 790320 767185 804758 816370 850476 857262 819736 920733 1955025 2053986 1237795 1047719 693518 681363 821061 816249 852439 866027 883201 889081 996118 1003127 5214974 5383394 39.15 71.2 1
08:50:22 2024-01-25 681568 673159 209680 205912 333996 342956 356596 353843 223338 222639 277834 277703 317432 320371 4537531 4815265 6616757 6425198 1043218 1087321 301436 263346 279730 280394 323943 315523 306807 306402 213454 214232 683637 647260 1454223 1430467 432307 428672 627434 635323 788636 765590 811104 815790 844953 859031 828055 917873 1954149 2059795 1189833 1053858 697894 681808 819861 818565 856277 865145 878009 890346 1002977 1001944 5227946 5389314 39.05 71.2 1
08:50:23 2024-01-25 682347 671115 209061 206173 334033 342534 356489 354938 222581 222639 272686 277377 316439 321737 4530823 4882495 6669392 6406272 1044779 1088091 300522 264190 281876 280240 324857 314013 306807 306760 213233 214713 684762 645408 1470055 1436563 431707 428296 631795 635811 787516 769435 810526 809224 847463 863823 828055 910254 1944218 2049621 1232248 1063416 697894 679708 821025 822678 854253 856604 881171 895615 1001851 994011 5156679 5377797 39.05 71.2 1
08:50:24 2024-01-25 676969 673095 210008 205852 337521 341223 357600 354441 222616 222639 272460 278047 315451 322423 4542594 4931418 6649446 6434176 1059689 1089669 300194 264966 281276 279354 324857 314971 306807 306331 213862 214049 685027 636249 1471285 1449890 431321 426677 629334 630874 788076 769989 805907 808990 850439 865081 819169 910291 1954149 2034558 1243341 1060392 691543 681155 824530 818602 850521 863923 885756 894098 993367 991647 5200552 5377797 39.05 71.2 1
08:50:25 2024-01-25 675048 674332 210008 205246 334675 341776 357600 353874 223994 221945 272686 278976 315451 320508 4542594 4854131 6631431 6443555 1054104 1087821 298424 264966 279658 280163 324857 315451 306541 308226 213084 213900 677057 637747 1490126 1436408 431013 428781 625656 631768 790469 762698 805907 816370 849947 853988 822775 920886 1964365 2060060 1247039 1048107 695638 684547 818699 816175 856679 865474 876068 887708 999723 1000223 5233732 5387149 39.15 71.2 1
08:50:26 2024-01-25 684038 673091 209822 205847 335685 342920 355419 352284 223775 222448 272686 278047 315486 321052 4536121 4863598 6677423 6429587 1038849 1088091 299576 263935 282144 279159 324604 315523 305477 307259 213233 214232 683637 643524 1507348 1436408 433154 426822 626544 632700 787516 765047 811682 813218 843903 856469 826573 916683 1949337 2066079 1236844 1056271 695911 681638 818699 820928 855942 863313 876068 893031 1002561 997330 5192265 5381087 39.05 71.2 1
08:50:27 2024-01-25 684292 672104 210008 206494 334033 342884 358034 354157 222616 223579 272234 277203 316917 320825 4545473 4877404 6639846 6420215 1047798 1090477 301401 264155 279694 280045 324857 314528 306345 306082 213504 216325 677556 647260 1481921 1440597 432540 428781 631153 634533 787209 770245 811793 809445 845100 863714 828055 908664 1943720 2044819 1251456 1064344 697894 681638 821061 820928 853007 862704 883164 894340 999723 994011 5164049 5383782 39.05 71.3 1
08:50:29 2024-01-25 673910 671120 209680 206207 334415 340743 358174 354441 222616 223265 272234 278664 316819 321410 4545473 4924271 6602819 6425002 1062218 1088384 299576 264793 279658 281262 324399 315007 308506 308529 213876 216020 678428 641723 1464698 1439573 431206 429740 631046 632672 792788 768140 805891 811705 851079 861496 822775 912638 1951375 2047229 1257106 1056987 693518 683328 825279 815020 848675 865510 886387 890312 994072 998739 5220482 5376106 39.05 71.2 1
08:50:30 2024-01-25 673612 673612 208841 206067 334680 341776 357887 353343 222959 222327 272721 277555 315962 321446 4537418 4812003 6612145 6434176 1053045 1088384 302354 264155 279658 280702 324399 317182 306699 309657 213504 214759 690399 646984 1467703 1431305 434412 429996 627471 636520 788901 765627 810638 816333 846262 856433 825403 916854 1965319 2063154 1239875 1051093 698888 683652 818699 818602 856679 863071 877972 890503 1003013 1000966 5246784 5385472 39.15 71.2 1
08:50:31 2024-01-25 681104 672615 209030 206485 333678 342848 357348 356007 222959 222788 272757 277203 316917 319952 4540958 4891831 6696073 6420215 1044816 1088898 300487 264225 281276 280653 327387 314276 306735 310058 213091 214794 688990 645408 1468062 1439573 431170 426822 629443 635618 784168 768176 809801 811745 846298 861496 825366 913461 1945805 2049170 1234097 1059638 697398 678709 818699 823262 855465 860863 878633 895713 1002561 996828 5170579 5394935 39.15 71.2 1
08:50:32 2024-01-25 680861 672615 210012 205700 334719 342293 356489 354441 222959 222952 272270 278984 315451 321446 4554825 4955485 6668097 6432571 1052004 1089669 299364 263978 281926 280030 324748 315235 306771 308529 214470 215262 681471 640958 1460285 1450909 432614 427571 627594 629129 784094 770245 808260 811745 846240 862129 825116 912024 1944890 2041429 1241333 1061903 693024 679708 825549 819922 848675 861487 886387 895708 993367 991539 5126238 5384942 39.15 71.2 1
08:50:33 2024-01-25 677376 673122 210190 205704 334415 342329 357875 352249 223114 223265 277761 278989 316183 320437 4551960 4889304 6575174 6443733 1060171 1088384 299329 265161 279405 280328 324784 315487 306555 307154 213947 215110 674202 638979 1468852 1437583 430706 428175 625693 631772 788562 765627 802391 815057 851261 857262 821025 919534 1956929 2052496 1234097 1049599 692036 681845 821061 819183 851800 864828 883830 889081 996045 1003127 5229887 5385472 39.15 71.2 1
08:50:34 2024-01-25 678933 672611 209715 205882 334033 342848 357600 352284 223304 222639 272686 278047 317242 320371 4545473 4825599 6644713 6434550 1043646 1091509 300660 263943 282325 280135 324291 315451 306771 309620 213576 214610 674315 645408 1493927 1434527 433228 427957 627434 632664 784302 764541 811793 816296 843830 855866 827782 916166 1955553 2059831 1252197 1054305 695911 681638 820207 820346 855465 863313 878633 893105 1002561 998775 5200552 5380769 39.15 71.2 1
08:50:35 2024-01-25 684143 671151 210337 205671 334033 342956 356525 354122 222959 223265 274064 278129 316439 320371 4547277 4917117 6658772 6425198 1055057 1093697 300942 263943 282035 280023 324857 315343 306771 308770 214470 214129 682540 641723 1465302 1447823 433571 427353 629443 630948 784302 770428 808788 811095 848146 863932 822775 911624 1947861 2039982 1243923 1062659 692530 680401 825549 820928 848675 861487 885324 895615 993367 999130 5139945 5387149 39.15 71.2 1
08:50:36 2024-01-25 678897 673127 210530 205238 334181 342812 357348 354024 223338 222639 274100 278893 315486 319987 4542234 4868292 6598037 6451748 1065597 1091058 298563 265267 279549 280170 324821 315379 306505 308085 213276 214232 677057 637612 1477572 1436563 431321 428781 625693 632362 790580 763971 805907 815020 848146 855866 823359 922129 1959229 2058444 1237795 1046285 695638 682882 818119 815597 856679 865510 876068 888413 1001851 1002419 5243111 5396501 39.15 71.2 1
08:50:37 2024-01-25 682832 674809 209538 205882 335913 342920 355170 353343 223753 222327 272495 278047 316917 319952 4537418 4859333 6677423 6456290 1043331 1091479 299470 264084 282470 279249 324821 315415 306771 308191 213418 214564 682247 641723 1478596 1437583 432271 426365 626581 634717 786610 763662 810638 811458 843185 856577 825403 914298 1949449 2057137 1232248 1055605 695911 678746 818699 820928 856071 861450 876104 895615 1002561 997330 5188558 5396501 39.05 71.2 1
08:50:38 2024-01-25 684019 671160 210376 206173 334033 342920 355704 354180 222616 223109 273677 278047 316439 320371 4558646 4910136 6654032 6454160 1050792 1091479 299435 264049 281999 281362 324821 314827 306807 306795 213418 213386 676424 641137 1472171 1447823 432307 426967 627630 630652 784302 768176 807111 810594 846911 863932 822775 911624 1944890 2039982 1240156 1061903 692530 678746 825549 820928 848675 861487 885403 895070 992663 991647 5126238 5383394 39.15 71.2 1
08:50:39 2024-01-25 679380 673122 210185 205847 334415 342848 356561 354024 222650 222952 277724 279002 315962 320245 4550550 4876721 6622059 6461801 1060171 1090667 299837 265231 281333 280527 324857 315415 305908 307760 213084 215716 677057 638067 1486862 1429383 429719 428478 626661 632362 790580 763458 802391 815057 852326 853988 821025 918233 1957803 2059816 1241493 1047363 693518 681327 819861 816175 854859 864219 879882 889044 999658 1003127 5220482 5387149 39.05 71.2 1
08:50:40 2024-01-25 682832 673644 209676 205696 333740 344932 355419 352249 223338 222483 277870 278047 315962 319430 4537418 4836167 6659573 6443170 1040670 1088310 299435 264049 281564 278557 324857 315523 305190 307725 213590 216020 683637 641723 1466932 1434527 431854 427084 625693 633818 784168 764541 809485 813255 843903 856577 824745 915602 1954149 2056899 1234097 1054342 695417 678746 818119 820928 856679 861487 878633 897568 1002561 997330 5177459 5387233 39.15 71.2 1
08:50:41 2024-01-25 682832 671156 210367 205852 334033 342884 355989 353343 222959 223109 271630 278543 316439 320371 4545473 4909863 6650413 6433764 1050792 1093808 299435 263750 281710 278610 324857 315007 306446 306939 213418 212874 675090 638067 1473550 1449860 432307 426365 627594 629092 784168 768213 805928 810594 845679 861496 822775 912024 1942524 2035651 1215609 1060392 692515 678746 825549 820928 848675 861487 886976 895615 993367 991611 5130566 5377797 39.05 71.2 1
08:50:42 2024-01-25 677450 673543 209857 205553 333714 342329 356561 354024 222650 223109 274137 278664 315962 319952 4545473 4872083 6603019 6452180 1059796 1088310 298633 264225 279658 279941 324857 316895 305908 309510 213383 213569 682540 637157 1480722 1434527 429452 427571 624807 630501 788901 764541 802391 815057 851864 854024 821091 918024 1955538 2054041 1235946 1046285 692036 679921 821061 817443 851800 863990 882536 889713 996082 1003127 5224353 5383567 39.15 71.2 1
08:50:43 2024-01-25 680626 673131 209684 205882 334024 342956 357098 352249 222616 222327 272270 278047 316474 320371 4537418 4839417 6649846 6447570 1041376 1088384 299611 264225 282144 281687 324821 315126 305908 307760 213084 214083 682247 643283 1470428 1434527 432307 426365 625693 634476 784168 763458 810638 811495 843903 856649 826573 914298 1951375 2059816 1232248 1052409 695911 680190 818119 820928 855465 861487 876104 895708 1002561 1000259 5185460 5387247 39.15 71.2 1
08:50:44 2024-01-25 682805 671147 210363 205847 334033 342487 355454 353343 222650 222639 273181 278971 316696 320825 4537418 4929957 6650413 6438144 1052642 1088127 300487 263785 281691 279845 324857 315007 306807 306649 214161 215377 678428 640047 1459935 1446796 432614 426967 629174 629165 784168 770428 807149 810594 845411 863932 822377 909349 1944890 2041158 1240156 1061633 693518 678746 824493 820928 848675 856604 886387 895615 993629 998423 5139945 5387149 39.15 71.2 1
08:50:45 2024-01-25 673427 671120 210185 205852 334033 342293 357600 352284 222616 223265 277724 278392 315521 319987 4537229 4884557 6593654 6425227 1059415 1087321 299978 264190 279658 280010 322996 315595 306807 306793 213983 213603 673356 638067 1487337 1436563 430742 428175 627026 629129 790020 765933 802391 811495 850659 856541 821025 915639 1955538 2049170 1235946 1051093 692036 686532 823981 813831 849920 865632 883867 887590 993934 1001710 5218050 5372274 39.15 71.2 1
08:50:46 2024-01-25 678933 671151 209798 205852 334024 342848 357635 352249 222650 222639 272270 277316 317210 320371 4537743 4826553 6621825 6425198 1044391 1088075 300487 263311 281348 279849 323943 315343 306505 306830 213304 214083 668545 645601 1468892 1434527 432921 428175 625693 632847 784338 762884 810638 813867 843903 855228 826610 916891 1949524 2069010 1242040 1051315 697620 679885 818699 819764 855465 863923 878670 892994 1002561 999517 5196217 5387149 39.15 71.2 1
08:50:47 2024-01-25 681380 672145 209100 206207 334033 342848 356525 353838 221930 222952 272686 276748 317114 321097 4549433 4888214 6650338 6415846 1050684 1091287 300943 263970 281312 279849 324496 315343 306626 305372 214196 214232 683637 645601 1459399 1442698 432614 427571 630817 632399 786041 770465 810638 808299 844413 863012 824782 908923 1950237 2043334 1249573 1065894 695911 675989 824381 820928 851014 861487 885126 895713 996787 991611 5140949 5381087 39.15 71.2 1
08:50:48 2024-01-25 673391 671151 210039 205527 333678 341848 358140 353343 222616 223109 273809 278732 316671 322081 4552683 4885408 6593408 6424359 1059838 1090477 299611 264190 279369 281104 324399 314528 306309 305869 213754 213900 676543 639892 1478494 1438603 431047 427605 629480 631021 791140 769882 805965 811745 851261 861496 822775 914019 1954149 2044819 1216449 1056987 693518 683921 824965 816249 848082 865546 886387 887782 991756 998811 5214974 5377797 39.15 71.2 1
08:50:49 2024-01-25 673612 673163 209030 205878 334715 341535 357635 353343 222994 222199 275473 278191 315969 321827 4537267 4829866 6641634 6434368 1050792 1088384 301436 264049 279658 280738 323943 315559 306807 307259 213454 214049 683637 645601 1473680 1425334 432614 429923 627026 636069 788901 764814 810638 815136 843221 856505 825439 916891 1955013 2055463 1258989 1051093 697894 683884 818427 818602 857287 863071 876141 890499 1003050 1001710 5250600 5383035 39.15 71.2 1
08:50:50 2024-01-25 679896 672141 209026 206136 333678 342884 356596 356329 223063 222390 275473 277769 316334 321735 4549433 4884557 6658772 6415846 1043413 1089955 300837 264005 279694 279928 324857 314306 306380 307035 213489 214266 683352 645141 1456772 1436563 432343 427571 629480 634717 786041 769882 809225 808299 838406 862432 825439 908626 1945805 2044819 1230400 1063151 696902 680672 821061 820346 853043 861487 882041 894340 999723 994011 5168081 5387149 39.15 71.2 1
08:50:51 2024-01-25 678594 672643 209715 205886 334790 340779 357349 357039 223063 222539 273918 278365 315345 322923 4544768 4926335 6640729 6420620 1062636 1090514 300123 265408 279622 279423 324313 314528 306807 306366 213489 214117 685027 636006 1483053 1438603 428772 427571 629480 631915 788343 770428 802354 809445 852467 862333 819824 908997 1949524 2032235 1245190 1057380 692530 679921 823396 818602 850521 863669 885756 892359 991756 991683 5196217 5387149 39.15 71.2 1
08:50:52 2024-01-25 675896 673127 210047 205238 337312 342523 357888 355994 223701 222185 273918 279408 315416 323107 4549774 4860117 6630796 6452382 1055744 1088127 299559 264225 279658 280310 323601 315523 305908 307795 213269 213603 679798 636249 1467246 1433511 429756 428175 624623 630984 790309 764541 802428 816285 851864 854024 821025 918233 1959200 2056899 1258989 1047363 692530 681881 821061 816249 855465 865510 882536 890383 998272 1003127 5214974 5382849 39.15 71.2 1
08:50:53 2024-01-25 682347 673159 210122 206352 333487 342704 358903 355026 223235 222533 274306 278330 316777 320225 4537418 4830990 6667646 6420616 1038788 1088384 299576 264190 282144 279207 324857 315595 305441 307760 213454 214232 673801 641723 1463848 1434527 432614 426967 626137 634267 783813 764541 810638 811495 842590 856613 825403 918441 1954149 2060344 1255223 1055878 695911 680672 818699 823009 857287 861487 878670 895652 1001560 998811 5177459 5380806 39.15 71.2 1
08:50:54 2024-01-25 682832 673538 210781 206356 333888 342812 356418 354299 223201 223265 273918 278858 317255 320942 4541861 4894934 6645585 6425198 1047006 1088164 300522 264005 281348 280071 324857 315523 306345 305407 214285 214266 690399 644682 1454565 1441676 432614 428209 631263 632399 784302 770465 809485 809445 844413 863012 824782 908960 1949990 2041888 1249573 1066652 695417 680672 824381 820574 850521 861487 886387 898395 996787 991647 5147287 5367470 39.15 71.2 1
08:50:55 2024-01-25 675148 673547 210131 206104 336397 342704 358643 355528 222856 223265 274923 278754 316439 320401 4537418 4889026 6584288 6434368 1061648 1090514 299576 264155 279694 281130 322674 315523 308506 305869 213975 213603 677057 639892 1482031 1437490 431390 427720 628554 630538 792263 768213 805965 811458 850020 860888 821025 915364 1954149 2047718 1234097 1054342 693518 683921 824381 813831 848675 865546 886112 888969 991720 999553 5214974 5390712 39.15 71.2 1
08:50:56 2024-01-25 675835 673569 208926 206451 336634 341632 358571 355528 223684 222845 275656 276941 315521 320473 4549433 4808070 6612447 6429781 1047485 1087321 301436 264190 279622 280738 323943 315559 306807 306366 213489 214083 685027 643764 1459925 1425334 432001 427505 625751 636069 788636 763734 809485 813904 844449 856469 827856 916891 1955062 2061694 1253339 1051093 697894 683401 817539 818022 857287 863071 876104 890485 1003050 1001710 5254350 5401768 39.15 71.2 1
08:50:57 2024-01-25 680713 671923 208926 206382 335918 342668 357134 355330 223132 222256 272721 277169 316439 322339 4570525 4881169 6668425 6415637 1044886 1088384 300487 264119 279658 280109 324857 314492 306807 305834 213418 214266 687580 645601 1462656 1438603 432307 427571 630371 635346 784302 769301 810638 807081 845100 865154 826573 907294 1943906 2047191 1228551 1064671 697894 681638 821061 820993 853007 862704 881245 894303 998199 993742 5156919 5397479 39.15 71.2 1
08:50:58 2024-01-25 673638 672583 209864 206031 335886 342806 358499 354867 222547 222952 272270 278012 316193 324248 4545473 4888061 6584169 6443555 1065597 1090704 299505 264155 279658 280240 323943 315559 306807 306296 214125 216059 681169 638979 1464981 1438603 431316 429996 626810 630501 792263 765969 804710 811458 848146 856541 821025 915364 1954149 2050351 1234097 1054090 692530 683884 824493 813831 851088 865546 885756 888819 995776 1001674 5242734 5389772 39.15 71.2 1
08:50:59 2024-01-25 675835 671959 209510 206446 333960 341596 358103 352284 222616 222639 272651 278961 317033 322518 4542594 4814232 6602907 6434368 1047569 1088384 301082 263346 281312 280010 323907 315487 306339 309074 213454 214049 683637 646523 1468740 1434527 433228 428478 625693 632847 786597 764515 811216 815057 843903 855228 827196 916854 1953546 2067544 1245806 1051278 697894 681937 820442 819764 855465 863923 879919 892719 1003984 997330 5200361 5397479 39.15 71.2 1
08:51:00 2024-01-25 682721 672332 210153 206386 333924 342848 356525 353343 222650 223401 274447 277873 317361 321280 4564260 4907858 6650338 6415846 1047006 1090732 300487 263750 281945 279498 324857 315007 306771 305869 214125 213204 687806 641723 1457841 1445770 432614 427269 629443 630948 784168 770428 809211 810594 845643 863932 821759 909312 1944890 2041429 1219306 1061596 693518 679708 825549 820928 848675 861487 885343 895615 995421 999101 5141100 5391912 39.15 71.3 1
08:51:01 2024-01-25 674631 673060 210192 205666 334033 341776 357564 354024 223063 223109 273954 278400 316404 322111 4551579 4877617 6574582 6425002 1065484 1088384 300619 264190 279658 280899 323451 314933 306807 305834 213939 213535 678428 639435 1486453 1438603 431047 428781 627557 629129 791140 765933 804710 811745 848146 856613 821091 914298 1949375 2047718 1232248 1055252 692036 683848 824344 813182 848675 865550 886387 889726 996129 1002455 5225992 5388060 39.15 71.3 1
08:51:02 2024-01-25 675835 671923 208995 206173 335922 341223 358139 355026 223166 222604 272686 276489 315486 322539 4542594 4822192 6602819 6423098 1043646 1088384 299540 263311 281945 279849 324074 315559 306339 306795 213418 213900 683637 644946 1485324 1434527 433228 428175 625693 632884 786597 764541 811793 813867 843903 856505 827196 915516 1951375 2059978 1234506 1053340 695911 681638 819279 819764 855334 863923 880671 894546 1003291 1002492 5188263 5395767 39.15 71.2 1
08:51:03 2024-01-25 682832 671083 209711 205847 333992 342596 356489 352284 222581 223265 274137 277784 317033 320371 4537380 4891311 6639846 6410843 1044816 1088091 300487 263750 279694 279849 324857 314492 306345 305834 213754 214232 667439 645141 1489275 1438603 432307 427571 631263 634230 785490 770428 811216 808262 845100 865154 825366 908016 1940920 2047413 1249573 1063151 697398 680672 822228 822094 852366 863954 885865 896466 1001302 993866 5165290 5393161 39.15 71.2 1
08:51:04 2024-01-25 673612 667308 209680 206000 335886 341474 358678 354370 222272 222952 274390 278295 316158 320473 4536121 4915043 6602819 6425002 1062218 1089706 299331 264829 278691 280275 324857 314492 306807 305834 213789 213603 678428 638979 1483186 1438603 428735 427571 629480 632810 788901 769338 801748 809445 852467 863932 818625 910291 1951375 2032235 1248888 1062441 692530 679849 824111 818602 852904 864963 886089 893307 994740 999655 5196593 5387247 39.15 71.2 1
08:51:05 2024-01-25 674613 673122 210197 205813 334613 341499 356561 353343 223598 221612 272686 278725 315451 320508 4544025 4849242 6602869 6425002 1052528 1086841 299223 264190 279549 280702 324399 315451 306807 309183 213269 214897 710471 643764 1472198 1425334 430706 428781 625787 634717 791140 763458 807111 814053 848109 856469 825338 917506 1960397 2058357 1230066 1050346 695911 683615 817539 818076 858383 868787 880193 890087 1002487 1002200 5244857 5390991 39.15 71.2 1
08:51:06 2024-01-25 685176 674070 209649 205843 334033 342812 355419 355994 223545 222093 272495 277783 315486 322111 4540958 4867083 6686748 6429587 1038992 1088384 299576 264119 279658 279389 324348 314971 306807 308191 212749 214232 679467 641723 1465444 1436563 431353 426365 627594 634717 784168 767633 809485 811745 844376 861496 825366 914298 1951375 2050623 1232248 1057380 697398 679152 819960 824945 858383 860716 881449 897564 1002414 996718 5170617 5386703 39.15 71.3 1
08:51:07 2024-01-25 679380 671083 209676 205276 334710 342812 356097 354441 222616 222639 277761 278958 314975 320508 4551579 4919542 6668097 6422970 1050025 1089706 298424 263970 281312 279389 324857 314528 306807 306331 213418 213386 672825 637290 1484671 1447823 432001 426967 628517 629129 784302 767739 805891 810594 847474 863322 821025 911624 1944890 2041429 1217458 1061903 693518 679969 826878 823262 851088 861342 888880 894791 991776 996718 5139945 5390560 39.15 71.2 1
08:51:08 2024-01-25 676352 673091 210367 205246 336397 342570 357588 354024 223149 222639 273870 278893 315486 320212 4537418 4868292 6593460 6443733 1060171 1088384 299559 264225 279658 279849 324857 315523 305908 307760 213418 213603 671497 636249 1485173 1433511 430060 428175 625250 630501 788901 764541 802354 816249 850622 855228 821025 920852 1955013 2056899 1237795 1047710 693518 682532 821025 817259 853511 866369 882078 890723 998313 1003127 5214974 5385472 39.15 71.3 1
08:51:09 2024-01-25 681868 672104 209540 205532 333761 342884 356525 354024 222650 222327 278154 277816 317172 319393 4542234 4824524 6621470 6434649 1041413 1088384 299122 263346 282144 279389 323943 315523 306123 307224 213418 213900 687806 641723 1476127 1434527 433228 426942 625693 633818 784168 764541 811216 815099 843903 856505 827819 918100 1951220 2069284 1240683 1057211 696494 681601 820753 822678 856605 862559 880820 894350 1002561 998775 5192928 5394837 39.15 71.3 1
08:51:10 2024-01-25 682832 671011 210376 205491 334028 342956 355989 354406 222650 223109 273677 278893 316917 320371 4550418 4924260 6658772 6420422 1048084 1088384 299540 263750 281945 280077 324857 315487 306807 307035 214125 213204 673356 640807 1463375 1447823 432956 427269 628481 630948 784302 770465 810523 811169 848146 863932 823359 911661 1940683 2040349 1245806 1062204 692530 680116 827503 822641 848675 862559 889599 895615 993367 991611 5155944 5386703 39.15 71.3 1
08:51:11 2024-01-25 678409 673091 210367 205246 333678 342329 356561 354024 223338 222753 277797 279547 315962 320437 4550418 4881245 6636170 6453098 1058659 1088384 298668 265373 279622 280045 324857 315451 306231 308261 212785 214232 688990 638067 1483746 1429383 429415 428478 625693 633818 791140 764515 805928 816249 850622 854024 823359 919303 1961567 2061823 1226435 1048494 694508 684547 819376 816333 855391 867023 876068 887745 999723 1002455 5233732 5394837 39.15 71.2 1
08:51:12 2024-01-25 684003 673122 209503 205700 334033 342920 355454 352284 223304 221980 272495 278047 315486 320115 4542234 4867159 6686748 6434368 1038074 1088127 301226 263750 282144 278999 324591 315559 305908 307295 213084 213900 682247 641723 1473484 1434527 432614 426365 626018 634267 784033 764541 811793 813255 843903 856613 826610 916721 1949151 2062296 1234097 1054090 696494 680599 819824 823262 858807 861487 878633 895624 1003763 1000894 5184855 5392308 39.15 71.2 1
08:51:13 2024-01-25 681606 671120 210372 205852 334033 342920 358779 353343 222959 223265 274100 278047 316474 320371 4545473 4898302 6649446 6415637 1047052 1088127 300168 263750 281022 279423 324075 315229 306807 306685 213975 213900 680857 645141 1463825 1441669 432614 427571 631009 632884 784302 770428 810638 808872 846857 863615 827429 910074 1943609 2048313 1230400 1066232 697490 681601 823944 822405 850521 861487 885126 896466 998409 994011 5163406 5377797 39.15 71.2 1
08:51:14 2024-01-25 673612 667349 209052 205242 334024 340229 358426 353874 222461 222952 277724 278047 316145 322412 4557728 4877671 6579482 6425198 1059415 1088384 300516 264155 279694 279814 322961 315559 306807 305834 213789 213535 682540 638067 1483800 1436563 431047 428599 627026 629129 790580 765896 802391 813905 849871 860872 821091 916030 1956809 2051593 1208337 1052553 692530 685520 824294 813831 850485 865546 884977 888856 995304 1001710 5224353 5377521 39.15 71.2 1
08:51:15 2024-01-25 674400 672141 209056 206278 334033 341776 358139 352249 222616 222639 272270 276329 316439 322412 4542594 4797907 6612048 6429781 1042901 1088384 299646 263346 282144 280045 324399 315523 306339 308420 213269 214049 683637 644946 1499619 1434527 432357 427571 625693 632847 784338 764541 811216 815716 843683 859010 829235 917949 1955987 2065595 1246440 1054090 696494 681290 818699 819764 855942 863850 878633 892994 1002561 999508 5195127 5392656 39.15 71.2 1
08:51:16 2024-01-25 682126 671120 210464 205878 334033 342884 356239 352320 222650 223265 278081 277818 316439 320145 4537418 4907858 6650338 6425198 1048084 1089706 299329 263127 281114 279654 324857 315007 306807 306793 214196 213900 683637 643764 1472089 1443721 432614 427269 631046 631915 784302 772183 810377 810550 847389 866378 825703 911172 1948061 2043804 1226702 1066615 694508 680672 824381 820743 851014 861487 885756 895615 998948 991647 5147287 5377797 39.15 71.2 1
08:51:17 2024-01-25 673612 672356 209711 205886 333674 342329 358174 352320 222908 223265 277724 278081 316439 319952 4545473 4888054 6584169 6425198 1064445 1088384 299366 264190 279658 280045 323451 315559 306807 305834 214125 213569 676061 638979 1474375 1437583 431390 427810 626671 629165 790883 768858 808210 816370 851717 859083 821016 919264 1956855 2053050 1234097 1047773 692036 681881 823944 816065 852330 865510 883830 889938 996787 1003127 5224353 5383310 39.15 71.3 1
08:51:18 2024-01-25 679717 671192 209529 205878 334033 342848 357600 354612 222616 222327 272305 277169 317174 320371 4537418 4825599 6630796 6434368 1044391 1088127 301365 263750 279658 280508 323943 315523 306807 308420 213454 213603 683637 646984 1469629 1427356 432614 428781 626581 634476 788636 765516 810415 816370 845662 859691 825256 919527 1957878 2063081 1257106 1049599 697894 685483 818699 817985 856679 862329 879565 890383 1003013 1003127 5243111 5394837 39.15 71.3 1
08:51:19 2024-01-25 680897 671115 209030 205882 334033 342570 356275 354974 222616 222016 272686 277134 315962 321882 4542234 4876683 6649446 6415637 1042901 1088384 299646 263381 279658 279389 324628 314528 306096 305407 213269 215832 693063 645141 1478598 1436563 432001 427873 631670 634459 787516 771634 811141 806971 845990 865117 827466 910149 1947656 2044548 1230400 1060535 697989 681638 821061 820346 853007 862631 881282 893101 999453 994011 5140949 5377797 39.15 71.2 1
08:51:20 2024-01-25 673612 671124 209065 205878 334410 340396 358462 354441 222272 222639 277761 278357 315521 321446 4537418 4917251 6612522 6413051 1063202 1088384 299069 263970 279658 280275 322961 315487 306807 305372 213975 213569 678428 639435 1492308 1437583 431390 431215 630113 632672 792116 768338 804562 813475 848000 856433 820877 914559 1953620 2044819 1234097 1053904 692530 684510 824381 813794 850484 865546 886387 887477 992421 1000259 5231242 5376106 39.15 71.3 1
08:51:21 2024-01-25 674877 671151 209052 206494 334033 341812 358210 352284 222684 222639 278030 276329 316474 321390 4542234 4807955 6616757 6425198 1041413 1088112 299576 263346 281746 279619 322674 315559 306411 306366 213418 214049 683637 644484 1485215 1434364 433388 428296 626544 634476 786398 764504 811756 816370 843830 857262 828994 920733 1949524 2068166 1248359 1054090 696494 676025 818699 820272 854859 863313 879683 891956 1001141 998775 5186838 5387149 39.15 71.3 1
08:51:22 2024-01-25 681317 670898 209534 206173 334033 342848 355989 352320 222376 222952 272495 277169 316439 320825 4542234 4882397 6640121 6406494 1044541 1087321 299682 263970 279694 279423 324857 313572 306807 306366 212749 214599 694492 643562 1470156 1437527 431744 428296 629370 636483 787405 767487 811682 809298 846262 863932 827584 910939 1949524 2049170 1249573 1062384 697894 679524 821061 820928 853043 861487 881245 895615 999723 994011 5155513 5387149 39.15 71.3 1
08:51:23 2024-01-25 675527 667344 209030 205557 334715 340743 356561 354406 222272 222483 277797 278047 315010 321482 4541586 4933682 6658333 6425198 1051144 1088934 300479 264155 281348 279194 324857 314528 306807 306331 213269 212908 671508 637747 1465149 1449890 431744 426858 628808 630874 785840 768895 805743 810483 848109 862713 821025 909773 1948136 2041429 1238273 1060157 692530 679708 825549 820574 847472 861487 886387 894977 991960 995418 5130566 5377797 39.15 71.3 1
08:51:24 2024-01-25 676867 671160 210341 205272 333674 342329 356561 352033 222650 222639 274137 278893 315864 321919 4542234 4860117 6612447 6443902 1053843 1087612 297729 264864 279585 279915 324857 315523 305477 307725 212785 215413 687806 637747 1479824 1433447 428663 428478 625656 631732 788754 764468 804758 813831 848146 855264 820730 922791 1956929 2058357 1220988 1046248 694923 682399 819861 815597 856679 865510 878009 888413 999723 1001710 5233732 5387149 39.15 71.3 1
08:51:25 2024-01-25 684019 672141 209100 205527 334033 342884 355170 352284 222994 222016 277994 277625 316183 321427 4542234 4874214 6681988 6434368 1038849 1088384 299576 264190 279694 278575 323860 314528 305908 310008 212835 216020 695922 643562 1491169 1435486 432306 423786 627434 634570 784168 767259 809366 810594 843185 862129 826610 912864 1945570 2046673 1255223 1060232 696902 678475 818699 820538 854859 856604 878670 895615 999723 994011 5168081 5373112 39.15 71.2 1
08:51:26 2024-01-25 681317 671156 209091 204609 334216 342848 355419 353874 222650 222405 277761 279019 315230 322147 4563962 4948423 6658608 6415846 1046262 1089706 299364 263750 281746 279194 324857 314563 306699 308965 213654 215074 672421 639892 1461681 1447823 432540 427462 629255 630874 784168 770428 807149 811169 848666 863932 823359 910261 1942129 2039982 1234506 1060232 692036 678746 825549 819922 848675 862704 885324 895615 991019 996828 5130566 5383310 39.15 71.3 1
08:51:27 2024-01-25 677450 671197 210012 205272 333674 342329 356596 352033 222650 222952 273713 278928 315962 320177 4537418 4876655 6602643 6442044 1058659 1088384 298460 264225 279622 279849 324410 315235 305692 310277 213169 213980 686417 637157 1487706 1433447 429877 428781 625656 631878 791140 763971 802428 818113 851827 853988 821025 918270 1960599 2056899 1217357 1046619 692530 681881 821061 816249 855465 865609 881282 889192 999723 1003127 5224353 5386703 39.15 71.3 1
08:51:28 2024-01-25 681864 672141 209706 205882 334033 342992 357763 354024 223338 222327 272305 278012 316439 319430 4545473 4826921 6639984 6434635 1041734 1088127 301472 263311 279405 280688 323691 315307 306735 306904 213347 214163 675172 646333 1451656 1435486 433806 429996 626581 634717 787785 764541 811793 815634 843185 856505 827819 919527 1951375 2067544 1249573 1052590 697894 681881 819897 819764 854253 861834 879956 891817 1002977 999517 5211076 5387149 39.15 71.3 1
08:51:29 2024-01-25 680631 671160 209061 206207 334033 342606 356525 354974 222272 222483 272686 276976 316693 321089 4541861 4880080 6700625 6425198 1044816 1087612 299646 264049 279549 280170 324857 313428 306771 309183 213099 214645 693063 643764 1456977 1434527 431937 428512 629443 634717 784338 765969 809225 811169 838406 861496 825403 911374 1945805 2047718 1255223 1060392 697398 678746 820479 820928 853043 856640 881245 898419 999723 994011 5155755 5379559 39.15 71.3 1
08:51:30 2024-01-25 676340 667340 209061 205276 334719 340743 356596 354476 222616 222483 272497 277685 314536 320544 4542234 4929605 6650658 6415846 1058898 1089955 299364 264754 278475 280065 324821 313464 306518 306793 213276 214094 675686 637157 1470937 1436408 428772 426967 629480 632672 788901 769338 802354 808299 851717 863932 818662 910036 1946675 2029356 1235946 1057816 690559 680190 821061 818602 850558 862704 884851 891724 990556 991647 5172062 5383567 39.15 71.3 1
08:51:31 2024-01-25 674918 673131 210034 204919 333670 341812 356275 352033 223097 222016 273290 278928 315265 319468 4537418 4873047 6593535 6434550 1061080 1090732 299342 264754 279477 279319 324784 315343 305657 307619 213126 213500 679798 635343 1475458 1430467 429756 427353 624770 629129 788901 763458 802354 814910 850659 853988 820506 916891 1955013 2052715 1234097 1048107 692036 679921 821061 816249 852439 863003 881282 887782 996082 1003127 5214974 5383310 39.15 71.3 1
08:51:32 2024-01-25 680622 671151 209096 205532 333526 342920 356525 352024 222650 222016 277797 277590 316439 319430 4542234 4824524 6621360 6421601 1042413 1088405 299329 263241 282071 281796 323835 315379 306303 308529 213126 213797 678428 645288 1492812 1433511 433388 427571 625250 633573 784338 765246 811793 813867 843903 856541 826610 918100 1945842 2063154 1250278 1052702 695911 680672 818699 819764 854859 863313 878596 891687 1001141 999444 5194247 5385472 39.15 71.3 1
08:51:33 2024-01-25 682832 667268 209030 205886 333996 342812 355454 352249 221896 222952 271854 276984 316882 321052 4537531 4877142 6640838 6421601 1050679 1091479 298528 264049 281767 279249 324821 314791 306771 308529 213383 213170 679093 637157 1471100 1449890 431854 426329 629665 628611 784168 768338 804710 810594 848109 862713 822775 911587 1944890 2041429 1238273 1060392 690559 678746 825549 820928 848073 861450 885393 894391 994072 996123 5133568 5385472 39.15 71.3 1
08:51:34 2024-01-25 674882 672584 210155 205532 333663 341776 356525 352033 222959 222952 273567 278522 315927 320177 4537380 4886907 6584292 6460991 1060133 1088310 298981 264049 279477 280100 324748 315379 304582 306974 213433 213535 677425 636249 1461696 1433447 429987 428512 625693 631772 790020 765084 802354 816249 850622 855191 819824 916854 1954988 2053533 1258989 1048107 692036 682606 821061 817985 852366 865756 883793 891687 996045 1003127 5213032 5377797 39.15 71.3 1
08:51:35 2024-01-25 676867 667313 209503 205674 333996 342848 357348 354024 222616 222483 272391 277590 316439 320108 4536121 4811450 6636160 6442963 1037948 1090667 299470 264049 281999 279214 324748 315487 304654 309474 212785 214014 679627 641723 1472699 1433447 432614 426967 626989 634717 784168 764541 811216 813218 843903 856541 827159 921151 1949449 2062740 1255223 1054202 695500 680190 818699 820928 856679 861487 879609 895615 1002561 997293 5188558 5387233 39.15 71.3 1
08:51:36 2024-01-25 683262 672615 210004 205852 334033 342848 355954 353308 222874 223265 273567 277655 316917 320371 4537531 4907858 6645359 6433544 1050783 1088310 301330 263759 281763 279284 324857 314528 306771 305904 213754 214772 672421 639435 1476519 1445770 432614 427160 627594 629092 784168 770428 807111 811169 846240 862713 824161 911624 1943981 2035614 1236390 1061903 692530 678746 825549 820928 848675 856604 888284 895615 993367 996123 5137895 5385472 39.15 71.3 1
08:51:37 2024-01-25 673892 672100 210150 205852 335918 342293 356525 352033 222616 223109 273567 278664 316402 321317 4537418 4878708 6593734 6443170 1059851 1090706 299155 264825 279622 280902 324399 315559 305908 309183 214125 213535 685282 637157 1460964 1436408 430559 428781 626581 631645 788901 765627 804102 815020 851224 856469 821025 917506 1955538 2052145 1235946 1048107 692036 681327 821061 817420 852366 864219 883793 889982 996045 1002858 5214974 5377797 39.15 71.3 1
08:51:38 2024-01-25 678375 672579 209494 205852 333996 342690 357600 354024 222616 222327 271889 278090 316123 320145 4545473 4827039 6640725 6442748 1041376 1088236 299540 264155 282144 278575 324857 317408 306555 307940 213418 216059 682247 641723 1464698 1434527 432307 426967 626581 634717 784168 765084 811216 811458 843185 861496 825366 916945 1949375 2059816 1234097 1053158 695911 679708 819922 822678 857287 861450 877972 895615 1003712 998739 5175463 5390991 39.15 71.3 1
08:51:40 2024-01-25 683262 667308 210337 205817 334033 342884 356489 353343 222616 223265 273567 278392 316439 320371 4537418 4924384 6654591 6426247 1055581 1088384 300563 264155 281312 279493 326622 315007 306807 306331 213269 213569 685027 637574 1469793 1445770 430060 426365 629218 629092 786597 768757 804102 809445 850622 863932 821025 909999 1945768 2033676 1228551 1060082 690559 680604 825549 820928 848675 863923 888917 894066 991960 998423 5159031 5377797 39.15 71.3 1
08:51:41 2024-01-25 674882 671115 209715 205242 333678 342293 356525 352249 223839 222327 272461 278893 315451 320177 4542594 4866651 6631599 6442748 1053806 1088384 298633 264225 279297 280135 324857 314492 306807 307259 212232 216020 668545 638979 1487614 1425334 428772 428781 626581 634717 791140 763458 806838 813794 848109 854024 822775 920852 1956929 2058357 1248888 1048107 695417 683364 818699 814983 856679 864255 878633 887745 1001141 1000223 5233732 5385472 39.15 71.3 1
08:51:42 2024-01-25 683774 671151 209026 205809 334033 342884 355419 352284 223304 222221 277834 277866 315486 321427 4554171 4877378 6688595 6434176 1037557 1088384 299576 263978 279513 279124 324857 314168 305908 307259 212643 213900 679467 641723 1477694 1434256 431353 426028 627026 634717 783612 764546 808909 811745 844413 856613 824161 914298 1955804 2050623 1253339 1053909 695911 678709 818699 820928 856679 861487 877972 895615 1003272 991647 5169761 5387149 39.15 71.3 1
08:51:43 2024-01-25 681317 671120 209649 205027 334181 342848 355383 353343 222616 222639 271889 279743 315230 320950 4546850 4912213 6659340 6425002 1054142 1089180 299378 264155 279622 278540 326318 314013 306771 308601 213084 214049 680313 634439 1484555 1438603 428772 426365 629443 629129 787514 768176 802317 809445 851224 863932 819787 911561 1947656 2032235 1235946 1060232 690559 679708 823396 819764 851014 863313 886387 892994 990556 996828 5168081 5373389 39.15 71.3 1
08:51:44 2024-01-25 673892 671120 209680 205212 333599 341812 358034 352033 222959 222483 273870 278967 315230 321817 4550915 4877142 6621390 6425189 1057398 1088384 299523 264190 279585 279814 324147 314863 305908 307760 212416 213934 685027 637157 1486726 1429383 429719 428478 625250 632847 790020 763458 804710 816212 848146 853988 821025 920852 1955013 2056899 1219172 1045096 694923 681845 818699 816212 855465 864828 879919 888413 998235 1002382 5214974 5385472 39.15 71.3 1
08:51:45 2024-01-25 681854 672611 209065 205847 334033 342920 355419 354024 223149 221980 272270 278191 316890 320115 4552683 4842740 6649446 6421563 1035752 1086804 299331 263785 281746 278483 324857 315523 305908 309474 213119 214049 682247 641265 1479216 1433511 431390 426002 625693 634267 784168 765084 810638 812713 843903 856577 824745 914298 1948438 2053950 1232248 1054305 695911 679708 819589 820928 856679 861487 876104 895843 1002561 997293 5179160 5386952 39.15 71.3 1
08:51:46 2024-01-25 683262 667272 209711 205708 333996 342848 355704 352320 222581 223265 273349 278256 316893 319852 4543278 4914919 6650479 6429587 1047085 1085202 299611 263943 281800 279620 324857 315487 306807 307465 213789 212908 681471 639435 1461681 1447823 432956 426967 628517 629129 784168 770428 809366 810594 848146 863932 821025 910291 1942064 2038193 1226702 1061147 690559 679708 825549 820928 848675 862704 887133 894340 991960 997680 5139945 5385472 39.15 71.3 1
08:51:47 2024-01-25 674918 671124 209973 205208 333674 341535 356525 353775 223753 222539 273772 279463 315240 321699 4538513 4860164 6621470 6443555 1054142 1086841 300479 265002 279585 279423 324399 315229 306807 307975 212381 214049 677425 637157 1477595 1428369 429756 428478 625693 633818 790580 765059 804710 815020 849984 855264 823359 919265 1957878 2056899 1226662 1045875 694508 681845 818699 814983 855465 866186 878633 887782 999687 1000223 5224353 5377797 39.15 71.3 1
08:51:48 2024-01-25 682827 671115 209056 205843 334033 342920 355134 354953 223408 222008 274390 277908 315345 318992 4549774 4867083 6688519 6425198 1040364 1088310 299331 264155 279658 279423 326852 313572 306339 307259 212565 214232 688990 641723 1459438 1432495 431390 426365 627630 634717 783442 764814 809485 811169 843221 861496 824745 912676 1945842 2047718 1232248 1057380 696902 678746 818699 821736 857162 856568 878633 895615 1001141 996123 5166071 5384942 39.15 71.3 1
08:51:49 2024-01-25 677768 667304 209503 205238 334684 342005 357524 357039 223063 222703 274306 278788 315090 322649 4537229 4924260 6649946 6420422 1057150 1088384 299559 264966 279585 279423 324857 314528 306807 306331 213418 213603 685027 634439 1480402 1436563 428772 427571 630817 631915 788901 769882 801748 809445 851864 861727 818662 910976 1946563 2033648 1224619 1057380 692036 679849 823396 819825 850485 863923 885756 890420 991019 991683 5194247 5387149 39.15 71.3 1
08:51:50 2024-01-25 675527 672109 210004 205212 336562 342041 357314 354989 223545 221838 273918 278788 317743 322649 4543278 4860117 6621470 6442963 1051520 1086858 298668 264719 279585 280337 324628 314528 306807 307259 212083 214232 693041 639892 1464502 1424324 428808 428781 625751 634476 791140 763458 807111 811458 848146 856505 820561 918682 1955025 2059904 1228250 1047811 695911 683884 819897 816212 857895 865546 876104 889044 1002561 1001674 5233732 5377797 39.15 71.3 1
08:51:51 2024-01-25 682804 671156 209759 207463 335777 342596 357527 353768 223545 222185 274694 277873 316263 322155 4537418 4867201 6686748 6434555 1038849 1088384 299611 264155 279694 278610 323860 314528 306591 310008 212785 214232 682247 641723 1478029 1433511 432956 426365 628517 635618 784168 765933 810523 810019 843185 863322 826573 911336 1945570 2047718 1232248 1061903 697398 680401 821061 820928 854253 861487 881245 895708 999723 994011 5141025 5387233 39.15 71.3 1
08:51:52 2024-01-25 675835 672588 210504 206178 337789 340600 356418 354832 222822 222533 273918 278369 315310 324248 4545473 4923527 6588687 6415637 1061685 1088112 299331 264190 279389 280702 323943 314563 308674 305869 213754 213603 685027 639435 1476341 1436408 431390 427600 629480 630948 791140 769338 804784 811745 850622 861496 821025 914298 1949375 2043371 1234097 1056628 694508 683364 824381 813831 848675 865510 886387 890947 993367 997293 5211264 5376106 39.15 71.3 1
08:51:53 2024-01-25 673391 674419 209440 206309 336863 340636 357206 355026 224235 221803 275120 277644 315486 320473 4537418 4811539 6603019 6415846 1052387 1086858 301225 263785 279585 280350 323943 315265 306339 306331 212785 213569 683637 645141 1454472 1423315 431390 427564 626581 635618 788901 764778 809485 813831 845009 856505 826803 917987 1955538 2051033 1237795 1047811 697894 683884 817539 817443 857895 863954 877062 890383 1003013 1001710 5243111 5382849 39.15 71.3 1
08:51:54 2024-01-25 681196 673538 208917 205774 335886 342426 356382 357455 222513 221803 274694 277134 315486 321317 4541058 4867197 6668097 6406494 1044073 1086841 299611 263935 279694 279814 324628 313536 306380 305869 212785 214266 691633 645408 1457713 1434527 431390 427571 629480 634717 784338 768213 810638 808262 838406 863678 826610 908997 1943757 2044819 1227857 1060498 697894 681638 821061 820346 853982 862704 882536 894340 999723 994671 5141213 5392308 39.15 71.3 1
08:51:55 2024-01-25 674722 671639 209903 205770 336872 340564 357457 356031 222478 222952 277957 278242 315521 323033 4542594 4910243 6602819 6415846 1059908 1087612 298805 263970 279261 280407 322607 314270 306807 305407 213454 213603 677057 639892 1460285 1436563 431390 427591 630113 630984 791140 769338 804747 811745 851079 861496 822775 913366 1951375 2044819 1255223 1053904 692530 683884 824381 815941 848675 865546 886387 887782 994006 998811 5214314 5382849 39.15 71.3 1
08:51:56 2024-01-25 675048 671006 208921 206455 335922 341355 357995 355026 223269 222639 272686 276329 316658 322539 4536121 4799816 6607438 6434368 1044391 1087612 300522 262943 281312 279814 323715 315559 306339 306331 213084 213603 693136 645601 1471861 1432495 433228 428635 625693 633818 786597 764541 809201 815716 843903 856469 827856 919415 1949412 2056918 1242040 1054202 697398 679885 820789 818602 855465 861718 880582 892582 1002977 1000223 5214154 5397479 39.15 71.3 1
08:51:57 2024-01-25 682527 667164 209545 206425 333924 342740 356382 352320 222616 223265 277994 277625 317220 320825 4537418 4907858 6631356 6415846 1048084 1088384 299611 263381 281746 279194 324857 314276 306807 308529 214125 212908 682540 639892 1459935 1445770 433007 426967 627630 629129 783747 770428 808909 811745 848146 863932 822959 910036 1940683 2038537 1217458 1060392 693024 680401 825549 820928 848675 861487 886387 895615 993367 996974 5142157 5382080 39.15 71.3 1
08:51:58 2024-01-25 675353 670938 209986 205740 336360 342293 356525 352033 222461 222796 273579 279246 315451 322376 4537418 4877749 6560518 6425198 1056098 1088112 298668 263785 279622 279941 323451 315559 306541 305869 213454 213238 683911 636249 1462261 1436563 430742 428175 625693 629165 788901 765059 802391 813904 850659 856541 821025 919453 1954149 2050623 1234097 1046248 692254 682882 822812 816212 851763 865510 883830 887115 993934 1004627 5237023 5380367 39.15 71.3 1
08:51:59 2024-01-25 677450 672686 208891 206382 334024 342606 357635 352003 223408 222390 274233 277134 316439 320825 4537229 4797907 6612447 6425002 1041137 1086841 299366 262978 282144 279423 323943 315007 305908 306795 212785 213603 668545 641723 1491530 1432495 433228 426365 625693 632920 783711 764541 811793 813867 843903 856505 829235 915516 1949990 2056918 1236844 1054342 695417 680672 818699 820928 855465 861487 878670 893143 1004720 999581 5192904 5388060 39.15 71.3 1
08:52:00 2024-01-25 683473 671635 210232 205208 334033 342884 355419 354880 222753 223037 273145 278103 315962 319466 4537550 4900890 6649446 6406494 1046404 1085301 299611 263381 281348 279294 324857 314528 306807 305407 214161 213386 679798 641648 1465081 1443721 432614 427269 628554 630538 783157 770428 808909 810594 846911 864576 822959 908664 1950237 2038537 1241333 1061633 693518 678746 824965 819958 849650 861487 886387 898543 996042 998189 5131904 5388060 39.15 71.3 1
08:52:01 2024-01-25 671992 667272 209719 205233 333410 342293 358163 353988 222272 222952 277884 278469 315486 321898 4536121 4863598 6565263 6434649 1059527 1086841 298668 263970 279297 279853 324399 315523 305908 307045 213269 213238 665248 636249 1463603 1433511 430742 428175 625693 630538 788901 765084 802391 815057 851079 855228 819861 916891 1954149 2056633 1235946 1047363 690559 679849 821061 818331 852439 862360 884600 891283 998985 1002982 5216560 5388060 39.15 71.3 1
08:52:02 2024-01-25 677863 671160 209030 205272 333771 342596 356561 352033 222650 222327 278016 278494 317031 319430 4536121 4822154 6631356 6425198 1038812 1086841 298703 263970 282144 278540 324628 315523 306159 307259 212820 213603 668545 640349 1464552 1434527 432307 426713 625693 633818 784168 764541 811793 813868 838406 856613 825403 917057 1951370 2058564 1230400 1051315 695911 680190 819008 820538 856679 863342 880708 896504 1002524 999655 5178830 5394837 39.15 71.3 1
08:52:03 2024-01-25 682564 667344 210337 205390 333780 342884 355954 353378 222684 222327 273531 278937 315962 319918 4542234 4914987 6649296 6420620 1048084 1087321 300522 263381 281348 279646 324857 315007 306807 306073 214161 213569 677057 641723 1465784 1439635 433264 427269 629480 631915 783157 770428 811102 811745 846911 862713 822340 914169 1949962 2035651 1238273 1060232 692530 678746 825549 820574 848601 862120 889523 895540 994703 996791 5131668 5377797 39.15 71.3 1
08:52:04 2024-01-25 675933 672592 210284 205139 335685 342329 356561 352033 222410 222881 273677 278047 315230 321427 4537418 4867197 6593535 6439140 1057319 1088112 297764 264225 279622 279849 324628 315487 306325 307760 213119 213603 678428 635796 1475109 1433511 429756 427873 624807 630984 790020 762884 802391 816285 851864 854060 821025 920268 1954149 2053986 1237795 1046619 693242 680918 821128 818659 855942 868136 881096 891358 998125 1002982 5216560 5387149 39.15 71.3 1
08:52:05 2024-01-25 681643 673280 209030 205666 334028 342956 355454 353879 223650 222327 277761 278047 315962 319430 4542234 4826921 6639984 6430050 1041137 1088384 299122 263162 282144 279441 323715 315559 306339 306795 213119 213603 674315 643562 1494220 1432495 433228 427269 625693 633818 785766 764541 811793 813904 843903 856541 829067 916891 1949449 2066194 1246440 1051043 694923 681491 821128 820743 857772 863850 880820 894466 1002451 999655 5201619 5388451 39.15 71.3 1
08:52:06 2024-01-25 681334 667236 209564 205886 334033 342596 356382 353613 222272 227006 277724 277255 315997 320145 4542234 4898598 6640913 6415846 1047798 1088384 299611 263162 281746 279995 324857 313285 306807 305442 214125 213238 673356 640529 1457389 1444745 432614 426967 627630 630874 784168 769882 807149 811169 845679 863219 822377 911013 1942129 2035651 1215609 1063960 694508 680006 826878 823262 848675 861342 888284 895466 994703 998947 5130566 5387149 39.15 71.3 1
08:52:07 2024-01-25 673427 667313 209715 205246 335922 341812 356525 352033 221964 223109 273677 278047 315521 319689 4545473 4874214 6584045 6434537 1053843 1086841 298216 263785 279464 279958 324857 315487 305048 307330 212820 213569 682540 636249 1482687 1432495 430097 428175 626581 631021 790020 764541 802428 816285 852197 855264 821025 918270 1955025 2054051 1217357 1048597 694013 682569 821025 816102 854143 866369 883969 891358 998796 1003127 5214974 5387149 39.15 71.3 1
08:52:08 2024-01-25 680897 671197 209802 205774 334024 342956 356525 352033 222650 222483 272305 278392 316439 319430 4530861 4826921 6631356 6429505 1038812 1086841 300226 263785 282144 278610 324399 315523 305908 307295 213119 214083 682247 640807 1461716 1432495 432614 426365 625693 633818 783747 764541 811216 813291 838406 856613 827232 917057 1949449 2061823 1213726 1054053 696494 681089 819861 823262 856605 861378 882078 895741 1002561 998811 5192067 5392656 39.15 71.3 1
08:52:09 2024-01-25 682832 667200 210594 205242 333177 342920 355989 353378 222461 222327 273290 278928 315556 320371 4548337 4905381 6649296 6406494 1044816 1085017 299294 263346 279730 279458 324399 315007 306096 306793 213489 213603 680857 643764 1473708 1439635 432614 427571 631263 632884 784338 771634 811793 808299 843221 864264 826646 908724 1942983 2044706 1219306 1066451 696494 681638 824567 823262 852298 861342 885756 895615 997529 996269 5155944 5367470 39.15 71.3 1
08:52:10 2024-01-25 674775 667272 209021 205666 335922 341499 358678 353838 221896 222952 274064 278012 315927 321772 4542594 4882346 6584169 6425002 1059796 1088384 300407 264155 279658 280359 323356 315487 306554 305372 213754 213569 678428 638979 1494969 1436563 431353 427587 627471 629129 793388 765933 804710 811458 849947 861459 821025 915364 1949151 2052538 1235946 1050721 693518 685520 825703 816333 852696 865474 886387 888856 996189 1003915 5214974 5381087 39.15 71.3 1
08:52:11 2024-01-25 672839 671083 208991 206494 335685 340743 357852 352249 222616 222448 272651 276294 315486 322376 4534100 4811839 6602544 6429587 1043646 1086841 300241 262908 281312 279814 323415 315487 306339 306795 212749 213603 683637 644484 1476488 1433511 433535 428781 625693 632810 786597 764541 811793 815020 843903 856469 827819 919377 1955013 2068603 1219306 1054090 697490 682569 821025 820918 855465 863923 879257 891780 1004720 999408 5185460 5387233 39.15 71.3 1
08:52:12 2024-01-25 681864 670861 209065 205878 334024 342848 355454 352284 222238 223265 273567 277238 316601 320371 4550531 4905566 6631356 6415637 1047803 1088384 299540 263613 281276 279172 324628 314270 306339 305869 214089 212874 676061 639435 1458432 1445770 432614 427571 627557 629092 784168 769301 808297 811745 845643 863322 825554 914056 1946750 2038009 1215609 1059932 694013 678599 827818 820928 848675 856604 887651 896504 993367 996828 5133237 5377797 39.15 71.3 1
08:52:13 2024-01-25 673111 671115 209645 205242 334033 341776 356489 354024 222427 222639 273181 278636 315451 321280 4536121 4879988 6574843 6425198 1057295 1087612 298633 264155 279658 279814 322996 315559 305908 308456 213754 213386 676061 637157 1466580 1434527 431321 428478 625693 629129 788901 765627 802354 813867 852326 859618 822262 918722 1955987 2051593 1234097 1049991 692530 686222 822812 816212 851763 866154 886499 888376 998235 1003127 5231816 5385472 39.15 71.3 1
08:52:14 2024-01-25 677376 671115 209833 206203 334033 342329 357635 354524 222616 222483 278117 277015 316439 320371 4536121 4817254 6612409 6429587 1039928 1088112 300516 263346 282144 279194 324628 315523 306361 307009 213418 214049 682247 641723 1487539 1433343 433228 426967 626581 634267 784265 764541 811793 815753 843646 860872 829235 919527 1949225 2065228 1260785 1054090 697490 680672 818699 820928 856552 863923 878596 894982 1002561 998775 5184855 5387149 39.15 71.3 1
08:52:15 2024-01-25 681864 672141 209684 205843 334024 342848 356525 352320 222376 223265 277724 277203 316439 320371 4545473 4884332 6640838 6425002 1049018 1088384 299331 262908 281348 279194 324857 314492 306771 305834 213754 213204 667083 638067 1457884 1444745 432614 427571 628037 629129 783711 770428 810523 810948 850475 863860 823397 909886 1946675 2038899 1219306 1063151 691543 678746 825549 820743 849058 862436 888284 894340 992593 998386 5136279 5385472 39.15 71.3 1
08:52:16 2024-01-25 677102 667272 209719 205208 334033 341499 356525 351744 222650 222639 273181 278893 314975 322376 4537418 4863598 6616757 6437179 1058772 1086841 297764 264155 279585 279814 324628 314749 305908 307725 212083 213603 674315 635921 1475227 1427356 428808 428781 625693 633781 790020 762230 807020 813942 849200 856397 824493 917911 1954864 2056448 1231882 1046992 695417 682882 817539 818076 857895 865474 876068 887782 1003910 1001674 5244951 5387149 39.15 71.3 1
08:52:17 2024-01-25 681280 667299 209061 205246 334033 342293 355441 353343 223149 221598 272270 277625 315451 321023 4537342 4868476 6668097 6429587 1035789 1087612 298805 263750 280986 278505 324604 314971 305908 307295 212785 214049 688990 641723 1455069 1433511 431390 426028 625066 634717 784057 765516 810523 811708 845431 861351 828055 914112 1946377 2050623 1232248 1057380 695911 678452 819861 822630 855465 856568 882078 898213 1001851 998386 5166071 5395029 39.15 71.3 1
08:52:18 2024-01-25 677450 667051 209645 205242 334688 340779 355454 354122 222581 222327 277761 278629 315703 320473 4545473 4915857 6654032 6420215 1052642 1088384 297279 264190 279658 278575 324857 313572 306807 306331 212949 213535 678428 635343 1472425 1438603 429415 426978 630113 632672 788636 771085 804758 809899 852961 864470 819640 909848 1949449 2030795 1219038 1057024 694508 680846 825279 818602 850521 866369 886387 890420 993159 997330 5194247 5381632 39.15 71.3 1
08:52:19 2024-01-25 675207 672611 209056 206670 334649 341535 356525 353343 223338 221598 271889 278858 314975 320437 4537380 4853278 6612145 6429587 1053045 1087612 299540 264190 279353 280275 324399 314647 306771 308965 213119 214564 713457 642848 1457905 1421299 431937 430568 629218 636336 793138 767804 808724 815210 848703 860909 825703 917911 1960348 2059816 1233697 1052241 697894 683652 816381 816212 859114 865587 877062 889160 1002977 1002419 5252494 5385472 39.15 71.3 1
08:52:20 2024-01-25 681131 671160 209147 205843 334033 342329 355989 355223 222616 221789 272495 277203 315521 320723 4536121 4881840 6659770 6406272 1041413 1087340 299646 264155 279694 279423 324857 313572 307013 305869 213119 213603 684762 644682 1468083 1438603 432357 428332 632394 634423 786398 769952 811756 808688 846225 866378 827012 911550 1944890 2043252 1249573 1063514 697620 680672 821061 820854 853043 861487 882536 895615 999687 994011 5164049 5381632 39.15 71.3 1
08:52:21 2024-01-25 672657 670898 209649 205272 334028 340468 357887 354122 222376 222639 277921 278047 315962 320473 4545473 4925579 6603019 6424985 1063080 1088384 299366 263750 279156 280275 323943 314528 306807 305407 213754 213535 678428 638979 1456977 1439573 431937 430910 630224 630801 792263 768030 806279 811671 851116 861459 823434 914823 1951375 2044819 1234097 1057211 692530 683364 825740 813831 848675 865510 886387 890947 993367 997330 5205596 5368445 39.15 71.3 1
08:52:22 2024-01-25 673344 671124 208309 205208 334649 340707 356561 355689 222272 221980 272721 277242 314975 320473 4537531 4830484 6588724 6425002 1049256 1086070 299646 263346 279585 280275 323943 315487 306339 306296 212785 213603 680857 645408 1454914 1427083 432393 429996 627434 635958 788754 765590 810489 816370 847500 857116 826610 918696 1949151 2065816 1205782 1048107 697894 684547 818119 818022 857623 862967 876104 890420 1003013 999471 5219444 5385472 39.15 71.3 1
08:52:23 2024-01-25 679380 667272 209065 206198 334033 342570 356262 353838 221896 222639 277994 276941 316439 320496 4545473 4889339 6640838 6406494 1044905 1087612 299258 263311 280986 279489 323619 314563 306807 306793 214125 213569 682247 644484 1460389 1443676 433191 427498 630972 631732 785840 770245 810489 808262 846115 863071 825366 909050 1944890 2041429 1224853 1065281 694508 680672 824381 820656 850521 861487 886387 895615 997661 991611 5141564 5377797 39.15 71.3 1
08:52:24 2024-01-25 671704 667047 209494 205199 334033 341776 358714 354024 222272 222952 274064 278047 315924 322111 4538998 4874214 6579482 6434649 1058659 1088384 298424 263750 279658 279814 323943 315523 305908 306366 213504 215226 676061 637747 1477137 1436506 431206 428453 626989 631772 789758 765590 802317 816296 851224 856505 822848 920733 1953620 2050623 1241493 1049710 691543 681845 823123 818022 853007 865510 885126 890619 996823 1003127 5222424 5377521 39.15 71.3 1
08:52:25 2024-01-25 678141 671151 209026 206665 333761 342848 357348 354024 222616 222483 277761 277909 316439 319430 4537531 4822262 6612145 6425198 1041413 1086841 299470 262908 281348 279814 322996 315523 305908 309388 213169 215868 682247 645408 1465827 1433447 434804 428781 626544 632700 787516 764541 811833 811531 843903 860909 827159 916071 1949100 2065228 1186492 1051278 695417 680401 818699 820928 856679 861487 878009 894977 1002561 998775 5181858 5387149 39.15 71.3 1
08:52:26 2024-01-25 681317 667268 210464 204889 334033 342920 355170 352284 222461 221980 272952 278469 315962 319466 4538998 4891311 6640838 6425002 1043961 1088112 298668 263750 281348 279520 324857 314755 308239 309183 213169 214772 672825 637290 1498780 1447823 431818 426184 629255 630874 784168 765590 805928 810550 848000 862713 822775 912676 1943906 2035651 1238273 1060119 692254 678746 825549 820928 848073 860879 885324 895615 991960 995418 5130566 5376106 39.15 71.3 1
08:52:27 2024-01-25 674918 670857 209680 205212 333401 341776 356561 352033 222376 222639 273374 278047 315230 320825 4536121 4860117 6593423 6434635 1059415 1086841 297729 264190 279585 279814 324376 314719 305728 310058 212643 213500 676061 635796 1481284 1431305 429877 428745 625693 630948 788901 763458 804036 816370 848146 854024 822262 920852 1955538 2054055 1243341 1044690 694508 681881 818699 815597 855465 865280 878670 887782 999723 1001674 5224353 5377797 39.15 71.3 1
08:52:28 2024-01-25 682302 667344 209026 205242 334033 342884 354388 353843 222650 221945 277761 277818 315486 319466 4537418 4836167 6649446 6425002 1038446 1085264 300982 263346 281890 279604 323655 315271 305764 307154 212643 214129 682247 643266 1485222 1433447 433462 427269 625693 632884 784168 763778 811756 813831 843903 859010 826610 922747 1949524 2063154 1236125 1052590 695417 680672 818699 820346 856407 861487 878009 894340 1001851 998020 5188558 5392656 39.15 71.3 1
08:52:29 2024-01-25 681317 667272 209680 205709 334033 342329 355954 352320 221930 223265 274137 277169 316474 319773 4536121 4889339 6630672 6406494 1043330 1086841 301184 263908 281658 279604 324640 314384 306771 306793 213647 213946 682247 644484 1452600 1441669 432614 427571 631046 632362 786361 770428 810638 808299 846188 866378 825366 908960 1938124 2041429 1228551 1063588 694923 679708 823396 820928 850521 861487 885126 894977 998202 994011 5141246 5377797 39.15 71.3 1
08:52:30 2024-01-25 671704 667272 209529 205246 333807 340779 358174 353343 221930 222639 273677 278016 315521 319468 4542234 4886943 6588800 6425198 1059040 1089955 299329 263978 279369 280894 322817 314863 306518 306793 213733 215413 678428 638979 1460670 1436563 431084 429277 627434 632672 792263 767596 805356 812680 848036 861496 821025 915364 1954149 2044819 1232248 1052367 692530 683921 824381 813831 848675 865510 886387 887782 992421 1000259 5214974 5377797 39.15 71.3 1
08:52:31 2024-01-25 672657 667313 208378 206207 334033 340743 357635 352284 222650 221980 272532 276329 315486 320437 4537418 4807095 6607438 6425002 1050065 1089955 300695 263504 279549 280170 323308 315379 305809 308965 213276 214094 683637 645601 1467521 1429383 432614 429923 627026 634717 787785 763123 809201 816370 838406 855866 825439 918684 1949449 2063154 1232248 1051093 698488 682882 821061 818602 855465 863075 880971 890540 1004433 1000223 5226154 5387149 39.15 71.3 1
08:52:32 2024-01-25 680897 672145 209030 205912 334033 341812 356239 354441 221999 222016 272305 276329 315486 320371 4536121 4877767 6650338 6404450 1050382 1090706 302184 263609 281167 279709 324784 314827 306771 306793 213983 213569 680857 641723 1476688 1441676 433044 427498 630817 631915 783711 770428 810526 809445 845045 863012 825439 908997 1943981 2039982 1226702 1065100 694923 680190 823798 820928 848675 861487 886387 895615 993934 991647 5147287 5377797 39.15 71.3 1
08:52:33 2024-01-25 671228 667268 209056 205208 333406 341812 358139 352320 221930 222639 277724 277823 316541 320862 4542234 4877749 6574799 6442288 1061288 1088363 298563 264119 279513 282906 322781 315343 306771 306793 213904 213535 679798 638067 1473189 1437527 430706 429692 626671 630715 790883 767804 804710 811458 849984 856613 821025 915639 1951375 2046236 1234097 1052590 692530 683957 824381 813868 849920 865582 886387 885228 993897 1002858 5214974 5377797 39.15 71.3 1
08:52:34 2024-01-25 672657 667205 208700 206385 334033 341546 357384 352284 222616 221980 272305 275587 315205 319952 4542234 4804866 6602907 6440388 1039891 1085154 299435 263644 282035 279249 323763 316956 306339 308456 212785 215603 682247 642341 1482961 1433447 433228 426967 625693 633973 784338 764541 810350 813867 843903 856577 827819 915516 1945842 2065853 1264698 1052590 694923 680190 819960 820928 855465 862704 878670 894433 1000548 997330 5196783 5373112 39.15 71.3 1
08:52:35 2024-01-25 681317 667304 210047 205065 334033 342884 354921 352320 222616 222327 273483 278649 315521 318578 4537531 4915061 6650167 6433764 1049294 1088347 302796 264014 281800 279249 324821 314492 306807 306366 213454 213238 672825 637290 1472433 1445770 432307 426365 630793 629165 784302 767633 805965 810019 848182 863322 822775 911587 1943981 2035651 1240156 1060392 690559 677972 825549 820928 848675 861487 885287 894702 993367 991611 5137426 5388814 39.15 71.3 1
08:52:36 2024-01-25 674882 667344 209715 205212 333670 341812 356239 352033 222650 222327 273540 278893 315010 321427 4541861 4877475 6593608 6452575 1056823 1090115 298075 264084 279441 279814 324399 315523 305477 307295 213169 215413 685027 635343 1457709 1430467 430133 428781 625250 630092 788901 764541 804784 816249 851261 855264 821025 918233 1955025 2053986 1237795 1046619 692036 679921 821061 816249 853043 863003 885126 890383 998272 1003127 5214974 5383394 39.15 71.3 1
08:52:37 2024-01-25 677936 671160 209065 205242 334033 342920 356561 352249 222650 222016 277921 277707 316474 319168 4538998 4817674 6631419 6433764 1041376 1085313 299470 263206 281945 279814 323943 315077 305908 309401 213312 213569 683637 643102 1511366 1433447 433228 427571 625693 632884 784338 764541 809201 815671 838406 856541 827943 916203 1945842 2063154 1246440 1053745 694923 680672 819279 820346 855465 861718 878670 893068 1002561 999517 5186838 5387149 39.15 71.3 1
08:52:38 2024-01-25 681317 667272 209065 205886 334033 342570 355490 352320 221281 222952 277797 277398 316439 320371 4545473 4895081 6649846 6424359 1047798 1088273 302027 263715 281746 278575 324446 314976 306771 306331 213418 212874 672421 638067 1463077 1445770 432307 426967 627630 629129 784069 769338 807149 811169 845679 861496 820561 912864 1942129 2035651 1238273 1060232 692530 678746 824965 819958 849058 856604 885287 895615 991019 995418 5121187 5373389 39.15 71.3 1
08:52:39 2024-01-25 671954 667313 209096 205208 334024 342052 358034 352033 222616 222639 273290 278047 315010 321427 4537418 4867382 6597981 6443170 1057076 1086070 297279 264190 279622 279458 324412 315343 305477 307295 212785 213569 679798 634439 1486335 1429383 429756 428175 624807 630538 788901 763458 802391 816285 851864 855264 821025 920192 1955062 2051043 1242879 1046619 692036 679921 821061 818022 853043 863089 881282 889169 996787 1003127 5211255 5383310 39.15 71.3 1
08:52:40 2024-01-25 678535 667349 209030 205238 333526 342884 355989 352033 222272 222016 273870 277203 316693 318906 4532536 4826075 6650413 6433544 1037707 1085301 298668 263930 281455 278984 324399 315229 305477 306830 212785 215226 683637 639892 1473581 1432495 431390 423606 625693 634267 783612 763458 809485 811560 838442 856613 824198 915364 1946675 2052077 1232248 1051315 695417 678746 818427 819958 855465 861487 876141 895615 1004168 997330 5168081 5380867 39.15 71.3 1
08:52:41 2024-01-25 681317 667272 209538 205422 334033 342884 355205 352320 222272 222952 272759 277625 315521 319393 4547163 4917237 6650338 6425002 1045815 1084431 301050 263723 281746 278815 324399 314528 306591 308915 213312 212726 673755 638067 1461563 1445770 432956 426967 627630 629129 783157 769338 808788 809445 848182 860520 821025 912212 1944617 2032733 1230400 1060232 690559 678746 825549 820346 848675 862704 889864 894340 991960 991647 5141982 5383310 39.15 71.3 1
08:52:42 2024-01-25 674918 671197 209711 204609 334172 341776 356561 352003 222650 222128 273713 278699 314571 319503 4552201 4867377 6631115 6443902 1053391 1085276 299378 264190 279120 279423 323943 314563 306915 308226 212119 213603 680857 635921 1467582 1427356 428808 428781 625693 633818 790580 765084 805928 815671 850622 855264 820597 919576 1955062 2056899 1240568 1046619 695417 682882 818699 816249 856679 866259 879331 889183 1001141 1002419 5228174 5383310 39.15 71.3 1
08:52:43 2024-01-25 680949 671160 209030 205238 334033 342920 354388 352320 222994 221980 277957 277203 315521 321133 4546850 4863897 6673335 6432829 1037948 1086841 299051 263715 281945 278505 324374 315379 305477 307259 212749 213569 691808 639892 1464936 1430467 432614 426329 625693 632884 783896 764541 811216 812643 843903 856505 826573 916945 1945805 2059816 1230400 1051242 695417 680190 818699 820928 857895 861487 876104 894340 1002561 997330 5179160 5387233 39.15 71.3 1
08:52:44 2024-01-25 682832 667263 209503 205670 334033 342812 356262 352284 222272 223265 273870 277838 316158 319786 4549774 4896268 6631431 6423369 1047798 1086804 299540 263127 279405 279249 324399 314492 306807 306793 213454 212874 671497 639892 1458539 1443721 432614 427269 628517 629092 784168 770428 808297 810594 845442 863932 822959 908997 1942129 2038537 1236390 1061903 693518 678746 824965 820305 848675 856604 886387 895615 995483 997716 5122541 5377797 39.15 71.3 1
08:52:45 2024-01-25 671704 667308 209065 205203 334028 341535 357600 352033 222238 222390 273542 278420 315934 321060 4553215 4877029 6574799 6443733 1053806 1085264 297764 263943 279477 279520 323943 315487 305477 306296 213233 212874 674709 635796 1467432 1432495 430097 428296 625250 629129 788901 765084 802354 816259 851864 855264 820442 918720 1949412 2049170 1257106 1041727 692036 679885 822539 817406 851800 864219 883830 890591 996750 1003127 5222424 5385195 39.15 71.3 1
08:52:46 2024-01-25 676940 671088 208991 205746 333526 342812 356525 352033 223063 222043 273809 277769 316777 319211 4527479 4829052 6630672 6434176 1038446 1085264 300370 263311 281746 278999 322996 315487 305908 309133 212749 213569 672944 643562 1491880 1432495 434187 427571 625693 632847 784338 763999 810955 815020 843903 856505 827856 917506 1949100 2063154 1246440 1050912 694923 680401 818699 820346 856071 863923 878633 894340 1003984 998775 5193094 5387149 39.15 71.3 1
08:52:47 2024-01-25 682832 667277 210052 205242 334033 342848 355419 355994 223063 222837 273313 278535 316334 319284 4551555 4911347 6650257 6415846 1044703 1088310 299122 263750 281746 279285 324857 314528 306807 306366 213454 212908 670191 637157 1475556 1446796 432614 427269 628998 629129 784338 769952 807111 810594 849984 863932 823359 911710 1944890 2035651 1219306 1060119 691543 679708 825549 820928 848675 862120 887249 894977 993367 991611 5140987 5394837 39.15 71.3 1
08:52:48 2024-01-25 674882 670884 209977 204889 333639 341776 357314 353879 223395 222390 273724 278788 315090 321735 4553027 4874176 6631356 6425189 1055026 1085264 297799 264225 279585 280045 324628 314971 306807 307760 212381 214232 690399 637612 1505905 1425334 429756 428781 626581 634717 790883 763458 807074 815634 848146 855264 824161 920809 1955025 2053986 1247039 1048219 695911 682882 818699 816175 856679 865546 878596 887782 1001141 1001674 5233732 5387233 39.15 71.3 1
08:52:49 2024-01-25 682560 672145 208695 205246 333816 342596 357021 355186 223408 221492 273918 277951 315345 321170 4547277 4854659 6668097 6433764 1035877 1085301 299122 263750 281746 279311 324628 315523 305908 307259 212785 213603 682247 640529 1470132 1430467 432001 426329 625693 634476 784168 764541 810638 811495 843185 861228 825366 915364 1949990 2054032 1232248 1052404 695911 678746 818699 820538 856679 861487 878633 895615 1002561 1000223 5175463 5387149 39.15 71.3 1
08:52:50 2024-01-25 682564 667313 209715 205676 333780 344658 357527 355026 222513 222881 273072 278330 316299 319211 4550418 4910136 6650338 6425198 1044814 1087612 300194 263381 281312 278999 324857 314492 306807 306331 213418 214810 670191 637157 1473681 1446796 432614 426967 628285 629092 783711 766006 807111 810594 848146 863322 823359 911661 1938161 2035380 1240156 1060392 690559 678746 825703 820928 848675 861487 888284 895615 993096 991647 5141213 5385472 39.15 71.3 1
08:52:51 2024-01-25 676340 672583 210087 205066 336330 341524 356382 351961 222856 222341 273495 278954 315090 321207 4545473 4877557 6626697 6443902 1054142 1086841 299559 264190 279585 279849 323655 314528 305908 307760 212169 213603 674315 636249 1480549 1427356 429756 428512 625250 632884 790580 763458 804747 816015 850020 854024 821025 918233 1955025 2053986 1222804 1044317 694429 681881 818699 816212 855465 865510 878670 889713 999723 1001674 5224353 5383315 39.15 71.3 1
08:52:52 2024-01-25 683262 673280 209767 205706 335913 342740 356769 353988 223201 221767 274014 277873 316258 320145 4542234 4867083 6679239 6425198 1038890 1085239 299122 263346 279622 279207 324857 313536 306591 307500 212381 214266 690399 641723 1484453 1430467 431390 426967 627630 634717 784168 765933 811793 811169 843185 861496 825403 914169 1945842 2047718 1232248 1057965 696902 678746 818699 820574 855465 856604 881282 898358 1001141 994011 5168081 5392308 39.15 71.3 1
08:52:53 2024-01-25 682499 672588 209763 204816 335922 342668 355312 356031 222822 222454 273918 279694 314975 320825 4563962 4929878 6679098 6425002 1052642 1088384 297946 264225 279585 278610 324857 314049 306807 305869 213119 213569 674315 634481 1493884 1438603 429452 426967 629480 629129 786634 770428 802391 809445 851864 861727 819861 909999 1946750 2030795 1230400 1058885 690559 679708 823396 819764 850521 865978 885756 893031 991960 991683 5172062 5386335 39.15 71.3 1
08:52:54 2024-01-25 677730 673547 209907 205131 336397 341632 356382 354488 223201 222306 274064 278893 314975 320115 4550380 4867197 6612372 6434649 1054254 1086841 297729 264225 279549 279814 324374 315007 306555 307295 212083 214083 680857 637157 1476910 1425334 428808 428781 625693 634267 792263 764045 806538 813867 848146 855264 823359 918233 1954149 2053986 1248888 1047363 695417 681917 818119 814983 855942 864864 876104 887115 999723 1000223 5233732 5393462 39.15 71.3 1
08:52:56 2024-01-25 682721 667169 208886 205606 334028 341632 356769 356031 223132 221408 271889 277169 315451 320825 4537139 4863598 6688571 6406494 1041808 1085264 299611 263127 279622 279591 324857 313536 306807 306793 212785 214232 690204 643562 1447197 1433511 431390 427571 629443 635346 784338 766006 810638 809445 845100 865948 825403 908960 1944890 2043252 1232248 1060392 696902 679708 821061 819825 854253 861487 881282 894424 999723 993742 5151644 5389772 39.15 71.3 1
08:52:57 2024-01-25 673271 670683 209217 205139 336872 342349 356347 356031 221930 221980 277724 277268 315733 321267 4537531 4925429 6630796 6420422 1052381 1086841 297314 264225 278727 278706 324857 314715 306807 305869 212749 215603 683637 634439 1489691 1442698 429452 426365 628998 628648 786634 768176 802391 808872 850622 863932 821025 911561 1944890 2030795 1232248 1060232 690559 678746 825116 819764 848675 862704 886387 893031 990556 991647 5180293 5391473 39.15 71.3 1
08:52:58 2024-01-25 675835 670938 209540 204790 335886 341079 356239 352003 223304 221980 274137 279626 315345 322339 4534175 4863712 6621470 6425002 1053354 1085301 298198 264155 279353 279849 323943 314528 306339 309074 212083 214083 684762 638979 1460208 1421299 429452 428781 625751 634717 790020 762884 806538 811458 848146 855902 822775 917543 1955062 2053986 1230066 1048107 694923 682532 816381 813831 856679 864341 876068 888241 1001141 1000999 5255035 5389772 39.15 71.3 1
08:52:59 2024-01-25 681317 671639 208891 205597 334024 341776 354921 353378 222650 221315 275203 277229 315230 320825 4557728 4866917 6686748 6415846 1041808 1086841 299366 263750 279658 279389 324857 313060 306087 307045 212785 213603 693063 642811 1467703 1432495 431390 427571 629035 634717 783747 766006 810364 810019 843185 861496 825403 912638 1944388 2044819 1232248 1058885 696494 678746 819861 820928 853043 856604 882573 895615 1000442 996120 5159965 5391912 39.15 71.3 1
08:53:00 2024-01-25 676757 671154 209501 205208 334684 340743 355989 353909 222410 222016 274064 277169 314501 320473 4554825 4933569 6658772 6425002 1050397 1085301 297874 263381 281312 278575 324857 314741 306807 306331 213304 213421 683637 635343 1465939 1444745 430742 426365 628554 628203 784375 767669 804747 809445 849419 863932 821091 911661 1938161 2035651 1243923 1060119 690559 678746 825549 820346 848675 863655 885619 895825 994006 997387 5145237 5384211 39.15 71.3 1
08:53:01 2024-01-25 677284 671124 209684 204605 333714 341535 358034 353988 223149 221980 273677 278664 315010 322081 4532536 4858967 6593344 6432571 1053056 1085301 297874 263785 279585 279489 324591 314528 304834 307295 212600 213386 686417 634439 1473804 1429383 429756 428175 625432 631021 790869 763458 802428 816285 851864 855264 821025 919576 1955538 2054055 1237795 1041653 692530 680882 820479 815634 855942 864255 883300 891283 1001154 1003054 5225992 5391328 39.15 71.3 1
08:53:02 2024-01-25 681864 671151 209021 205242 334028 342596 356224 354024 222959 221945 277761 277203 315345 320371 4536121 4853164 6667646 6425002 1032779 1085264 298703 263750 279622 278575 324857 314049 305908 307295 212749 213637 676543 640807 1472894 1432495 431390 426365 625751 634717 783255 764814 809485 811745 845009 856649 824782 914298 1945842 2050623 1230400 1052404 695911 677748 818119 822354 856679 861509 881374 896761 1003947 998240 5155641 5387233 39.15 71.3 1
08:53:03 2024-01-25 678897 667263 209065 206384 335922 342582 355134 353343 222461 222327 273809 278862 315956 321089 4536121 4915890 6650488 6415846 1051893 1086841 297314 264754 279585 278806 324857 313608 306807 306117 212785 213569 674315 633536 1512634 1434527 428772 426967 629480 631021 787785 769338 802354 809445 851864 863932 818662 908960 1954410 2026483 1239644 1057380 690559 680190 823215 818602 852904 863741 887133 895374 993294 999655 5193857 5377797 39.15 71.3 1
08:53:04 2024-01-25 673616 667313 209435 204967 333678 340743 355989 352249 223097 221111 277724 278671 314281 319952 4536121 4839299 6612048 6420344 1050886 1086841 299316 263750 278727 280189 323943 314528 306375 306117 213119 214232 703030 641477 1461740 1421299 429480 428478 625693 634267 790020 763458 806538 813867 848146 855300 820597 919491 1955025 2053986 1204770 1048219 695417 684510 817539 816333 857772 868172 879565 890087 1001031 1002492 5248067 5383310 39.15 71.3 1
08:53:05 2024-01-25 681280 671630 208845 205203 334028 341812 355170 354335 222650 221324 277870 277203 315010 321390 4530898 4867197 6686545 6415846 1041845 1087340 300977 263346 279658 279423 324857 313280 306469 306331 212451 213934 687580 642848 1476898 1432324 431390 427571 629035 634717 783747 765933 810638 809445 843221 862713 825439 914298 1943757 2044819 1253339 1059363 697894 678746 821128 822530 855942 856460 882078 897078 999540 996013 5163330 5378998 39.15 71.3 1
08:53:06 2024-01-25 675518 667011 209056 205246 334485 339942 355348 354406 222655 222016 277834 277203 314501 320508 4541861 4926475 6658608 6415846 1044925 1086841 297279 263381 279694 278579 324640 314528 306807 306331 213454 213569 683637 634439 1471060 1443721 430742 426365 629480 629129 788901 768249 804747 809445 850659 863932 821025 911661 1945805 2032733 1230400 1060392 692530 679524 825703 820124 850874 863887 888917 892947 992553 998203 5155830 5385472 39.15 71.3 1
08:53:07 2024-01-25 673624 671188 209096 204570 335922 341295 356525 352033 222994 221980 273713 278574 314536 319244 4538998 4858967 6612245 6434550 1054142 1086841 297764 264190 279622 279423 324628 314528 305908 307760 212451 213569 677057 636249 1462556 1427356 429488 428175 625250 632884 790020 763458 804139 816322 850659 854060 821025 916646 1955538 2053986 1243341 1047747 695500 684510 821025 817875 855428 868823 882078 891358 999540 1003127 5224353 5387149 39.15 71.3 1
08:53:08 2024-01-25 680047 671156 209475 205169 332712 342884 354388 352033 222684 221634 277994 277238 316215 320145 4545473 4867197 6677232 6434368 1032852 1085301 299157 263346 279658 278575 324857 314306 305908 307725 212785 213603 680857 639892 1460285 1430467 431390 426038 622231 634717 783612 763698 809485 811597 845715 860888 825403 916292 1945661 2048165 1234097 1057062 697989 678599 819552 823262 857858 856388 880820 897484 1002561 991611 5155603 5393161 39.15 71.3 1
08:53:09 2024-01-25 679823 671554 209026 206410 334137 342534 354352 352284 222238 221945 274064 278954 314431 321052 4537531 4919382 6649446 6420215 1041667 1088368 297244 263935 279658 278640 324857 314492 306771 306073 212749 213569 683637 634439 1462605 1444745 430023 426967 628481 629092 786560 768140 805282 810594 849984 863932 821025 909961 1947656 2036862 1247690 1059856 692036 680116 825740 820198 851088 863778 890148 893592 992663 991611 5169761 5387149 39.15 71.3 1
08:53:10 2024-01-25 675527 672059 209030 204855 334145 340707 355954 352284 223114 221754 273567 278858 314501 321772 4536121 4839223 6621470 6425002 1053394 1086841 298668 264190 279353 280045 324399 314683 306339 306296 212749 214897 697251 640807 1464211 1427085 430023 428781 625693 634476 791140 764270 805891 814983 849346 856469 824530 920194 1958737 2061823 1228250 1049578 696494 684547 819376 816333 857858 870054 878596 889118 1002561 1004627 5241208 5388060 39.15 71.3 1
08:53:11 2024-01-25 684237 671120 208987 205674 334033 342776 354352 352249 222959 221598 278154 277811 315451 321052 4542594 4872985 6677423 6427699 1037406 1087612 299576 264119 279622 278666 324591 314234 306555 307725 212600 214232 688990 641723 1462149 1433511 431353 426967 628481 635618 783896 765933 810638 811745 845009 861496 825403 914408 1949449 2053050 1235946 1056875 697989 678599 820544 824433 857895 861487 879919 897531 1004005 996828 5164049 5382849 39.15 71.3 1
08:53:12 2024-01-25 676488 667272 209056 205238 336247 341740 358034 354406 222272 222292 272270 278012 314501 320473 4537418 4922877 6649446 6429587 1053391 1088384 297802 264190 279585 278575 324857 313536 306374 306331 213418 213569 683116 633987 1495849 1437583 429415 427571 629480 630501 788343 769882 802391 810594 853071 862940 821091 914056 1949076 2034558 1243341 1060119 692530 682085 824530 820928 850521 865145 886387 896466 996337 997293 5216133 5387149 39.15 71.3 1
08:53:13 2024-01-25 673603 671120 208991 205178 334181 341474 356525 352284 222925 221218 277957 278435 315956 320177 4537342 4839863 6607438 6425002 1052293 1084458 299470 263873 279156 280240 323907 315007 306807 306296 213084 214345 682247 643764 1467264 1423190 431353 427680 627114 636069 790020 764778 810638 813831 846240 860872 829235 919377 1959275 2060832 1241493 1050740 698888 685520 818756 817406 857895 864219 880820 891650 1005180 1003091 5252489 5387149 39.15 71.3 1
08:53:14 2024-01-25 678860 667241 208665 205709 334033 341776 356489 354406 222427 221980 272460 277706 315486 321052 4537418 4867121 6663674 6394078 1041413 1086070 301175 263127 279658 279354 324399 314234 306807 306793 213754 213569 683637 643562 1455331 1438603 432614 427571 630817 631878 784265 769331 809485 807117 846115 866232 827981 911449 1943906 2043804 1247690 1065691 695500 679859 823396 820928 850485 862595 886387 895340 996787 996828 5137238 5383970 39.15 71.3 1
08:53:15 2024-01-25 671704 667277 209680 205203 334024 341776 358139 354024 222238 222639 272200 277783 315451 321052 4537418 4880927 6584499 6434368 1057150 1088384 297764 263750 279549 279423 322961 315487 305477 306793 213233 213204 673356 634439 1454192 1433447 431011 428175 626137 629129 788901 765627 804333 818113 853539 857116 820877 920733 1956892 2055969 1237795 1047019 692530 681327 821061 816212 855334 864183 883830 889044 998235 1003018 5214974 5381632 39.15 71.3 1
08:53:16 2024-01-25 680626 671593 209026 205203 333761 342848 355419 352033 222650 221945 277884 277668 315451 318906 4537531 4822300 6626075 6429587 1041413 1085272 299051 262541 281746 279472 322961 315523 305908 305834 212749 213569 683637 643562 1487222 1429383 433228 427571 625693 632884 784338 764320 811607 816370 843646 859691 829639 919557 1953205 2068314 1165532 1050833 695911 681638 819960 820928 855465 863923 879294 893870 1002561 1000187 5186838 5385472 39.15 71.3 2
08:53:17 2024-01-25 681317 667200 209065 206173 333996 342812 356204 352284 221247 222952 274100 276960 316183 320371 4537418 4897644 6631356 6415637 1046306 1087612 299258 262943 279694 279736 324399 314492 306339 306793 214089 213386 690399 641445 1472824 1438603 432921 427571 630371 633122 786361 772183 811682 811708 848703 865117 824530 915553 1946675 2038193 1242040 1058608 692530 679969 825703 820928 848675 862704 888730 895713 993367 991683 5133606 5381632 39.15 71.3 2
08:53:18 2024-01-25 673892 667313 209715 205203 334028 341104 356239 352033 222581 222639 273145 278112 315486 321280 4536121 4874138 6612372 6448331 1056397 1086841 297802 264119 279585 279423 323943 314492 305693 307295 212232 213603 675686 635343 1479128 1427356 429719 428175 625865 634476 790883 764357 807058 814053 847731 859691 824493 919527 1958775 2056899 1213687 1049599 697490 684510 817539 814983 857287 866259 877972 887851 1002268 1001674 5244951 5379942 39.15 71.3 2
08:53:19 2024-01-25 682080 667272 208991 205212 334033 341776 354352 353343 222616 221218 278117 277734 314975 319969 4542594 4875405 6677232 6431652 1040457 1087612 299034 263346 279622 279493 324857 313500 306555 307009 212600 214232 688990 641723 1467818 1429383 432001 427571 630707 636299 786361 768895 811141 811671 847500 863177 827012 912488 1951338 2047718 1232248 1059819 698888 680604 821061 822936 857895 861487 883830 898030 1002561 991647 5162349 5387149 39.15 71.3 2
08:53:20 2024-01-25 677302 672104 210056 206164 336742 342848 358426 356614 223338 223265 273976 279743 316439 322423 4554825 4928628 6677423 6443733 1058898 1097604 300800 265887 283174 283018 327826 320303 310149 311804 215440 215001 681762 644484 1485395 1462109 437247 432133 636202 636373 795644 777933 816198 820854 857923 873004 832494 923311 1969867 2064759 1251456 1072741 701882 687913 838869 834878 860918 870406 899790 910341 1003050 1009313 5168081 5432298 39.15 71.3 2
08:53:21 2024-01-25 685524 683916 212432 207522 341656 347568 368785 363233 226280 224594 278781 284283 320270 324532 4592233 4967620 6696073 6499343 1087529 1117170 302706 269972 286763 287221 335379 324501 315820 317521 216657 217724 688024 649297 1519570 1477766 438493 432583 640295 641514 804617 783710 820385 825056 860226 870415 830245 920923 1991002 2087398 1241493 1078990 703385 691715 842487 836990 864659 874560 899753 907673 1002232 1006394 5205596 5460394 39.15 71.3 2
08:53:22 2024-01-25 694020 693296 211362 206528 342527 348581 372136 368285 225802 224247 281367 285870 321198 326648 4617517 4990218 6761351 6546752 1091443 1127994 299611 266447 288527 286985 334631 324537 315820 316048 215440 216120 688024 651156 1495489 1483035 436936 431331 635751 634607 797342 779262 811682 815020 852800 862333 816235 908664 1982648 2082358 1269469 1074090 697989 683884 834126 830148 853043 865474 885324 895615 993096 994011 5211076 5461965 39.15 71.3 2
08:53:23 2024-01-25 697370 694246 207660 208242 337794 346397 369970 365164 223683 222144 279210 283822 320846 323403 4626883 5008680 6742700 6537422 1091266 1129594 296201 261704 284090 286400 333870 321450 313022 314474 212317 215074 691976 647260 1514924 1474617 431854 429388 626544 627226 786398 767804 797802 801387 836552 847492 799487 890905 1972668 2056596 1256283 1060232 689576 677748 819897 811385 841380 853979 871305 875679 974939 973656 5250600 5435042 39.15 71.3 2
08:53:24 2024-01-25 700277 694345 205349 200607 333674 340432 363215 361010 221708 219158 275731 282473 316028 320437 4610937 4942895 6677232 6527302 1094559 1125264 290798 257817 281348 281166 324872 318280 306446 310277 209129 210144 683911 643562 1479284 1464304 428259 423642 611065 616182 772753 749325 782702 792742 820932 825458 783789 876372 1959275 2059816 1228551 1042849 680264 667648 799177 796710 833453 843357 846634 857092 963785 963898 5271247 5422933 39.15 71.2 2
08:53:25 2024-01-25 709289 694237 201322 197806 327914 336818 358174 356329 220360 216379 274100 277169 311568 315518 4610937 4889339 6714724 6499925 1066132 1117133 286746 252189 277605 276904 321660 314719 302910 304461 206660 207245 687580 647371 1495224 1454004 425528 420556 601949 608528 755848 735968 773011 779243 801926 813872 772730 854577 1930798 2026483 1220617 1041053 671908 652691 788320 788150 815224 820550 837373 847780 946727 937601 5173454 5396717 39.15 71.2 2
08:53:26 2024-01-25 695352 693305 198439 199178 325019 331278 355989 352033 216519 215005 269377 273759 309590 311631 4598306 4976992 6649171 6462464 1085137 1116044 283781 255735 272407 275324 320687 310905 301992 301060 204173 204963 684233 633912 1487477 1458144 418960 414592 599403 600009 750590 731769 760164 763476 795171 802531 759039 846912 1918475 2014844 1236844 1031028 661640 648984 784182 774607 806025 817894 828074 832305 935549 939046 5214974 5380881 39.15 71.2 2
08:53:27 2024-01-25 702230 695989 196585 195365 322556 330455 351979 349877 215548 217586 267312 273638 307686 310144 4607651 4889344 6672669 6476574 1063355 1112845 283574 247913 273717 273835 318528 310978 297793 298853 202536 205030 701601 641723 1449364 1446800 418960 413498 592178 599792 740595 723113 756291 761278 781458 793518 754477 833558 1905144 2004382 1227249 1031761 660699 643441 774962 774828 795107 807099 820785 830337 924979 919610 5149323 5390991 39.15 71.2 2
08:53:28 2024-01-25 699968 694205 195933 193216 321097 327727 351979 348751 214628 212450 266047 272733 305538 312259 4610937 4947947 6630539 6471958 1080469 1111232 278571 247530 270392 271076 315663 308642 296675 297780 201676 203502 687580 632291 1475119 1448859 414226 409583 587251 593084 738124 717489 745453 755693 779729 784540 744032 830370 1904326 2005269 1233006 1017394 655015 639934 765470 764723 793386 801249 809476 821012 921006 921083 5179160 5376939 39.15 71.2 2
08:53:29 2024-01-25 706391 695265 200175 191628 319122 326803 348698 347701 212429 211821 263943 271418 303462 310314 4626342 4993351 6686748 6453098 1066208 1108800 279847 244872 269903 270802 315326 306334 295075 294962 200390 202154 698701 637747 1470747 1452915 413955 408236 587338 588527 729884 715458 744590 745088 770704 786739 733835 818710 1890677 1977804 1209977 1020290 648166 639224 765742 760091 786602 798034 800177 811686 917213 910524 5200590 5385472 39.15 71.2 2
08:53:30 2024-01-25 704279 693676 195202 191319 315218 324965 346288 344540 211378 210464 263904 269390 302936 306001 4629641 4984105 6668097 6434649 1063315 1107003 277901 243334 267572 269778 311988 301696 292995 293678 197479 201204 704499 637290 1454833 1443721 410540 405831 583899 588527 725754 710307 737912 735987 761676 775238 728825 808798 1880993 1963003 1215673 1017320 643932 634331 761375 754640 779701 790540 793125 801939 909104 906756 5239293 5377797 39.15 71.2 2
08:53:31 2024-01-25 703266 693984 193459 190773 315107 323379 344970 343019 214726 209117 261792 266908 303507 306079 4626342 4991191 6659921 6434550 1060021 1107092 275548 243485 266563 267486 310753 301414 290542 290304 199753 198660 684762 630486 1452718 1452915 408426 402168 578903 581053 718608 701588 729310 729523 760634 771938 724081 804028 1876073 1967878 1202301 1007463 638460 629070 751142 746554 777008 783835 788557 800995 900116 892569 5169761 5385195 39.15 71.2 2
08:53:32 2024-01-25 704284 694250 192683 189183 315302 318892 344452 343019 210071 208431 261500 265222 301738 305645 4629641 5023852 6677423 6425227 1069742 1107003 271296 242181 266214 265174 309342 300911 290499 289854 197792 197763 701559 625039 1477564 1447823 404459 399071 576412 577767 716573 700093 723145 726186 755431 761784 717058 802393 1872045 1967878 1206139 1001745 636612 627213 743909 743703 770533 774282 788143 795112 889417 888199 5132165 5373689 39.15 71.2 2
08:53:33 2024-01-25 696999 694277 191566 187613 313169 318374 343001 340399 209597 206421 260693 265466 299875 305645 4629641 4943911 6644713 6462188 1070833 1103784 270435 240610 264228 264186 308565 300595 287526 290327 196749 197076 705992 622783 1484697 1437583 402378 400583 568915 574831 712957 689907 715987 724644 745014 750773 715462 792987 1858913 1960846 1192706 1004599 634155 617376 742513 741818 760288 766504 782693 785516 883042 884765 5196217 5366741 39.15 71.3 2
08:53:34 2024-01-25 700282 694354 189299 187059 308385 316934 342446 336715 208583 205459 258399 263795 298688 302197 4638993 4920612 6639984 6434537 1053896 1100577 271487 237644 261486 262607 305894 297460 286813 288061 195024 196120 704499 632291 1446822 1436563 403315 396889 565667 573570 704357 685414 716496 718525 740389 752720 710385 780366 1845419 1928368 1209924 1005216 625281 612893 740668 732145 753655 766504 773380 778044 881045 874181 5235553 5372274 39.15 71.3 2
08:53:35 2024-01-25 705267 694273 189235 185826 309779 315771 338806 335737 206607 203867 255951 264049 297318 300129 4636248 5000451 6645585 6415846 1054142 1100834 270035 236143 261158 260173 304963 295502 284827 285285 194549 195656 691261 622413 1467333 1447823 396700 394087 565667 567580 701798 683925 705189 708056 736632 745758 700171 780921 1844422 1940297 1186948 990359 624836 615442 729140 729451 754333 757490 763964 776865 872479 865456 5132165 5359093 39.15 71.3 2
08:53:36 2024-01-25 697228 694282 188078 189307 307168 314845 337714 333687 206074 204147 255236 261132 295229 300196 4635772 4973110 6631356 6443902 1063467 1096048 265878 235379 258930 261052 303075 294521 281335 285054 192572 195425 672602 625039 1488382 1427356 396401 393195 559351 567580 699214 676315 701009 708313 725272 736668 699179 773903 1833778 1924379 1198186 1001033 624391 609195 731910 728630 744611 755216 764077 765369 862207 865334 5203640 5361386 39.15 71.4 2
08:53:37 2024-01-25 702235 694318 186867 185337 306992 314595 335877 333789 204268 203113 254382 258392 296154 297599 4638993 4951533 6658608 6425198 1044035 1094494 265843 234427 258132 259444 299413 293639 280052 281821 191325 194463 689054 625538 1447744 1429383 396401 390933 555765 562687 690008 670825 696861 700084 722403 737710 690980 765241 1820635 1904566 1200143 996008 615079 603879 726797 717417 740368 752711 752277 760680 863755 862382 5190270 5349741 39.15 71.4 2
08:53:38 2024-01-25 703118 694277 190412 184276 304263 311774 333987 333030 203318 202936 254822 259508 293207 296203 4638993 5022015 6639984 6397142 1047798 1091323 264252 233259 256295 257848 299413 293292 280175 279591 190688 193236 685651 622858 1439511 1442698 394718 387912 555497 556695 685963 671520 693830 695133 722403 730278 682891 760712 1821929 1915113 1198186 981804 613596 605403 716550 717470 735721 744058 747099 762341 857193 847271 5118847 5349741 39.15 71.4 2
08:53:39 2024-01-25 697232 694056 190074 182995 304263 311266 333987 329947 203003 201102 252815 257468 292910 296807 4638993 4973831 6584111 6425198 1060283 1089706 261582 232527 256319 256265 300560 292877 278550 279153 189788 192049 671152 619310 1459977 1428369 387758 387876 550309 554630 688019 663741 688110 693059 712142 723586 682891 755580 1812683 1907306 1182537 991063 613765 599258 718622 717391 729610 741887 747062 752514 844977 852404 5186838 5349741 39.15 71.4 2
08:53:40 2024-01-25 700006 694349 186090 182092 301432 309126 331968 328951 201402 200123 252351 255128 292020 296398 4639077 4944126 6658772 6425002 1038446 1088384 260196 231047 256592 253842 297491 290223 277306 279752 188528 191345 665352 623625 1451209 1428255 387722 383753 547180 552994 678704 661760 686644 686963 703237 722563 674668 746961 1806001 1884288 1181191 986001 607928 599700 715536 708276 728507 739427 737282 743917 848114 845761 5158702 5345011 39.15 71.4 2
08:53:41 2024-01-25 708479 694282 185574 180627 302169 306937 329573 328951 204907 199844 250332 256046 290894 293500 4627872 5039582 6639709 6397142 1050099 1088384 262532 230329 252508 253064 297780 287765 276457 278110 189349 190109 669702 620573 1434156 1428255 386645 384293 548210 550410 680704 658038 679301 683943 703165 711320 669498 746998 1807506 1907302 1180580 976008 607928 595813 706368 708276 727210 730449 736796 747297 836479 836670 5104520 5331880 39.15 71.5 2
08:53:42 2024-01-25 700001 694345 184165 180342 299536 305966 329929 328182 200916 198526 249172 254904 289897 292118 4635115 4926616 6589500 6397142 1045138 1084495 258004 227414 252364 252853 293877 287347 274504 276408 188286 189013 654470 619607 1458459 1424201 387743 382119 541412 547194 671621 654988 678818 680732 698259 712431 670928 741482 1787797 1870631 1170799 982927 599733 589853 706368 699083 717844 730183 730805 736626 838998 836670 5192265 5340389 39.15 71.5 2
08:53:43 2024-01-25 703118 694246 183000 180170 297978 306685 327340 324898 200240 197871 248019 255082 287478 292118 4652240 5021090 6616757 6387790 1043423 1084532 258128 226252 252009 250713 293841 285627 273056 274719 188021 187958 659041 613501 1441250 1436506 385441 381042 541412 542779 669521 654951 671913 674791 699246 706119 662783 739220 1789103 1883551 1176668 968336 599769 589347 699216 698587 718351 721435 725786 736631 831093 829336 5100326 5338645 39.15 71.5 2
08:53:44 2024-01-25 695188 697709 182834 178633 296824 304071 325862 324992 199521 196295 247601 252710 286642 293092 4648345 4985209 6588800 6401929 1046932 1082155 255720 226252 249291 252063 292776 284492 272463 274684 185675 187958 647952 620637 1445456 1410943 381659 381042 538319 540797 669720 649447 671258 676812 689195 700308 660492 729868 1778547 1867947 1169965 977556 596455 583717 700208 694531 711414 725517 727797 728563 827476 826996 5177459 5331037 39.15 71.5 2
08:53:45 2024-01-25 708212 698147 181357 178288 297140 303111 324846 324992 197760 196999 246215 249842 286425 288658 4644441 4984634 6649296 6387541 1034017 1079022 255327 224786 248524 250577 292954 285076 273054 272972 185121 186782 645894 621969 1427033 1422180 381928 378113 538319 542779 662940 648487 671434 667671 685137 698233 653210 725093 1778584 1869580 1181934 971126 593492 586652 695229 688900 713467 721481 717328 727456 825535 818584 5130566 5325190 39.15 71.6 2
08:53:46 2024-01-25 706736 698152 181357 176884 296848 302270 324974 324042 197451 196350 244872 250573 290504 288622 4648345 5046195 6574657 6378438 1053391 1078186 253375 223400 246369 249803 290529 283137 272284 270980 185085 185289 643891 613426 1426454 1423929 380680 378646 535141 536450 663950 645365 665427 669637 685137 690289 650366 724640 1775698 1879798 1171960 967403 592377 576969 689008 689946 707360 712422 721323 725286 813447 816109 5133643 5321685 39.15 71.6 2
08:53:47 2024-01-25 698789 698344 180555 176332 294496 299413 324974 320845 197142 196264 244460 249357 290157 286786 4641175 4930058 6574746 6378438 1029094 1079348 252529 227467 247548 247745 290436 283462 269883 272270 183842 186418 645894 616948 1428959 1421002 379870 375145 530703 535962 654289 639228 662438 662271 676160 692270 645492 717320 1769745 1845741 1171596 969471 589658 580210 691983 683870 705359 712422 709139 717121 816368 811374 5143305 5338645 39.15 71.6 2
08:53:48 2024-01-25 709293 694246 180478 180219 294465 300736 321955 321783 195847 199178 245309 248528 285494 287356 4654979 5055574 6603289 6378176 1049303 1079106 250951 224262 244032 247674 290712 281013 269847 269833 183702 185861 641072 612988 1428194 1421002 378524 375140 532208 533207 658684 640263 658321 666041 682017 685390 643636 718465 1766953 1869396 1159870 963970 587979 575226 682763 682349 699170 707387 715431 720333 806895 809972 5152594 5323434 39.15 71.6 2
08:53:49 2024-01-25 697196 698019 178411 178014 290789 299432 322934 317172 195812 194880 243801 247690 284548 286244 4658413 4948410 6612145 6382727 1026166 1076070 250498 222792 244544 244981 287369 279324 267366 270450 182505 185341 638747 616392 1450687 1417974 376816 373293 528720 533585 652308 635536 656845 656365 675051 685282 637862 709326 1753318 1848359 1165976 959469 583812 574601 682007 678732 700171 707103 707188 716389 810430 802324 5114918 5333082 39.15 71.6 2
08:53:50 2024-01-25 703971 694246 178382 176779 292824 297924 322934 317136 194595 194880 242972 247770 283425 285802 4661850 4990143 6528216 6392099 1044816 1074472 248590 221750 248504 245187 287180 279612 266136 268212 182652 184448 653208 609931 1452536 1414955 374003 372997 524153 528743 652770 631121 651404 656632 671506 681127 638313 706620 1750445 1841312 1163463 966028 581256 567861 680828 674791 691080 707387 707692 710049 806628 802396 5201671 5319914 39.15 71.6 2
08:53:51 2024-01-25 707596 694237 177692 176285 290070 297924 319750 316809 194224 194335 241805 246605 282284 283157 4654979 5026108 6574620 6366726 1034754 1074509 249143 220052 243282 243648 286978 277827 265728 267352 181927 183523 644464 608193 1435939 1428255 373402 369596 525306 527002 647706 632948 647140 649006 673000 678920 634786 708130 1751689 1858861 1162987 958104 581293 568732 674959 677209 691080 697172 706183 710049 797467 800192 5135832 5323710 39.15 71.6 2
08:53:52 2024-01-25 697232 694309 176943 175788 288961 296978 320010 315978 193352 192736 241465 247233 281390 283157 4657697 4951109 6574843 6375733 1021756 1071359 249977 219648 243711 242085 286338 276975 264093 266532 180241 183571 645958 616948 1423560 1413951 371750 367449 523781 528877 645869 630456 649554 649387 667110 679455 630014 700898 1750445 1839165 1181302 951921 577831 567788 672588 671501 691936 694394 695907 709256 798957 791007 5088527 5318583 39.15 71.6 2
08:53:53 2024-01-25 694132 694232 181316 174713 288518 294811 317973 315978 193017 191187 241465 245714 280534 284457 4657697 4980544 6565518 6368810 1038372 1072225 248297 219306 242127 242791 284286 276056 263909 265147 180602 182862 640176 618795 1417293 1403428 371936 369112 520014 525623 645869 625514 647562 646455 662037 676340 632779 698669 1743662 1818198 1150486 959194 577009 568732 674996 669601 688023 698055 691780 700332 795702 792716 5132165 5327510 39.15 71.6 2
08:53:54 2024-01-25 708789 694210 181387 173958 288961 295133 316057 315157 196336 192228 239528 245749 279913 282258 4634780 5036929 6528216 6359445 1047569 1071359 247705 218214 241412 242120 282470 274982 263504 263123 180602 181627 643035 607537 1445495 1416967 370880 367377 516939 521172 643015 622714 640096 645506 658096 667362 628272 696424 1739949 1824792 1167057 961843 577831 562948 673543 669601 683027 694322 696897 697792 789983 791219 5177459 5312333 39.15 71.6 2
08:53:55 2024-01-25 706400 697086 177288 174087 288151 294198 316057 315978 195649 192117 238381 245336 278832 282802 4664479 5026108 6584169 6350080 1028771 1069050 246977 216826 242127 240034 282788 273949 261678 263088 178925 180801 637318 605724 1436717 1427083 369304 366003 516939 518124 637398 623707 636359 645786 661964 665341 625629 695805 1739917 1829971 1169092 952634 573737 561477 665880 665638 678856 685381 693784 698823 787748 788951 5164049 5307173 39.15 71.6 2
08:53:56 2024-01-25 702766 694056 176752 173862 287944 293571 315960 315053 195922 190586 238381 243252 278902 282167 4664344 5011054 6621470 6339241 1024631 1069944 246907 216153 240254 239333 281590 273495 261861 263310 178079 180162 639663 605621 1450807 1425052 369009 364969 516832 518130 635296 620918 635516 640099 660511 663946 619643 691151 1733035 1838968 1144033 951511 573737 558811 667596 667499 676420 685381 690778 693687 782872 784405 5166071 5314776 39.15 71.7 2
08:53:57 2024-01-25 702230 694020 176757 172943 287247 292374 315479 315053 191665 190886 236874 243047 277951 279644 4664344 5023975 6584365 6330190 1028003 1069944 245768 215483 239811 243941 281034 272624 260230 260649 178642 179952 635888 604233 1416816 1417757 368184 363830 515331 516661 633012 619055 633708 638181 658817 658241 619944 690489 1729467 1828187 1160952 950284 571188 559564 663891 663247 675412 683309 686634 689576 779697 783744 5164049 5314776 39.15 71.7 2
08:53:58 2024-01-25 705327 694056 175907 172393 285985 290635 315035 313840 191364 190419 236143 242471 277039 279536 4673709 5033391 6574843 6348385 1028771 1069185 243643 214815 239068 239701 280144 276876 261002 260217 178958 179525 634459 603993 1435994 1416140 364811 360654 513872 516181 633836 618108 632769 637279 654710 658241 619504 688377 1724490 1815624 1180638 952324 570954 557945 663381 661838 671589 683706 684575 688493 776356 782129 5155830 5307173 39.15 71.7 2
08:53:59 2024-01-25 706363 694011 175066 171807 284676 290705 314042 310993 191097 189155 236143 242640 275505 279536 4673709 5031803 6565540 6350080 1028003 1068427 243030 214781 238328 238978 279415 276731 260269 259458 178456 178868 642152 600865 1436062 1416140 363416 360835 510971 513519 632352 617121 630898 636566 649047 658169 617711 686073 1725789 1814155 1136533 949822 569291 556041 661935 659425 669688 680193 681079 686985 774054 779850 5166585 5312333 39.15 71.7 2
08:54:00 2024-01-25 705327 694273 175021 171534 284641 289893 313786 311938 189898 189321 237185 241155 275496 278446 4675068 5025835 6565518 6340714 1026166 1068427 242354 218181 237556 238204 278523 272275 259502 258993 178080 178394 640702 601915 1420706 1416140 362867 359459 510249 510730 629213 613921 628151 634579 651380 654855 612696 683108 1721958 1812650 1159870 946110 566903 553089 660243 656413 667249 676367 677999 682389 772716 775319 5182552 5310549 39.15 71.7 2
08:54:01 2024-01-25 705327 694246 174200 170999 283515 295310 312068 310268 189795 188692 239838 240918 280173 277361 4661400 5042695 6556193 6340714 1023248 1065328 241576 217803 236822 237433 279394 270671 258774 260072 177890 177586 638032 601659 1421394 1416140 360681 358941 508056 509179 622082 612357 625248 631633 648364 653931 609956 681126 1715808 1807238 1157794 946783 565695 549869 656800 655290 666166 675271 678326 679382 769438 776873 5139945 5310549 39.15 71.7 2
08:54:02 2024-01-25 705327 694246 173771 170541 282037 288694 311594 309727 189234 188100 236297 240751 276558 277662 4667049 5037956 6565518 6343774 1025435 1062241 240432 217803 236352 236664 279001 270182 258411 259342 177173 177641 640159 602270 1444327 1408943 360084 357550 507661 509972 622118 610601 623555 632268 645511 652827 609956 678632 1713872 1803404 1155717 948731 564342 551177 656764 654041 667113 677803 677362 679194 768313 771911 5178146 5292010 39.15 71.7 2
08:54:03 2024-01-25 702882 696743 173330 170650 281152 289018 310215 310182 189199 186922 239802 239045 275220 279106 4675087 5024923 6574843 6337841 1028040 1062204 244351 217767 234636 235934 278805 269350 257616 258397 176448 176715 630171 604069 1406397 1404953 359828 357550 505053 504742 622118 607445 621736 628322 642065 649888 612001 673643 1710217 1798291 1145333 947462 560003 548730 652285 647443 662395 674357 676711 679677 769438 766342 5156919 5292010 39.15 71.7 2
08:54:04 2024-01-25 702230 695802 173054 169571 280685 288910 308305 307391 188640 186500 234788 238149 274799 276123 4661140 5063198 6574843 6330153 1035454 1062993 240029 213627 239000 236664 276622 268711 257219 257206 176289 176160 643602 602270 1408007 1406946 360084 357264 503314 506722 622998 603943 618103 625126 637648 645474 605229 670308 1702509 1779851 1149487 945999 559605 552471 653210 647126 662836 671845 667615 676709 765887 765028 5090934 5302705 39.15 71.7 2
08:54:05 2024-01-25 702757 694201 173054 169409 280267 286705 310215 306428 188310 186303 234421 240508 274379 276123 4667049 5000937 6518926 6348069 1032034 1060724 240250 213029 238795 234809 276356 268486 255178 258397 175131 176126 640301 606462 1408595 1392503 358047 355370 501855 504706 622117 601990 621736 621663 636225 649299 607400 669792 1706989 1784579 1149487 938801 555997 547144 647720 643810 662395 667317 665573 677265 766070 762912 5060588 5282578 39.15 71.7 2
08:54:06 2024-01-25 700010 694214 172787 168473 280890 286266 308270 306964 187980 185557 234091 242418 273506 275795 4664344 4948964 6528216 6341030 1013116 1060724 240388 212291 236286 233726 275704 268073 254005 256595 174765 179459 631459 606537 1436080 1399736 358555 353848 500439 506004 614530 602656 619935 620131 638587 648083 599230 669928 1706989 1801825 1131316 935523 559206 547107 645846 647585 658469 665153 670910 674678 759208 757436 5145237 5293629 39.15 71.7 2
08:54:07 2024-01-25 701354 697127 171896 168469 279463 287144 306340 305468 187879 189870 233690 238253 273506 274329 4667049 5015425 6602819 6322326 1016565 1060471 240726 210965 234532 233528 274861 266804 254786 253991 174765 179249 638747 601410 1414001 1410943 358047 353848 500439 501614 614713 601067 611228 619255 636225 640321 594983 667751 1701729 1789992 1143256 940879 558597 540784 648640 645749 656919 667137 667904 669784 760283 757364 5168574 5292010 39.15 71.7 2
08:54:08 2024-01-25 701272 695265 171511 168000 278104 287243 307053 306532 187097 189568 232599 238086 272255 275593 4675068 5076311 6556013 6331678 1032547 1057347 239476 211260 232510 233726 274633 265950 254573 254659 174208 176439 637802 601485 1403623 1401723 357777 353737 500085 501650 616682 594942 612464 617399 631254 638448 594875 660666 1690745 1769785 1137026 942074 553038 545855 647629 641042 658004 665189 660619 668794 760670 755816 5083672 5316523 39.15 71.7 2
08:54:09 2024-01-25 696985 695989 171469 167824 279946 286003 307733 304240 187097 185522 232962 237587 271390 274978 4668134 5018246 6528252 6354911 1030563 1059220 237796 210614 232545 232256 273184 265577 252205 255165 173462 176762 632415 602686 1411884 1390529 354912 353848 496076 503857 616021 594870 613953 617399 630106 640321 598047 660159 1694889 1771447 1118218 934179 550678 543498 642115 638302 654785 662028 658706 670775 759062 754712 5060588 5288254 39.15 71.7 2
08:54:10 2024-01-25 699693 696250 171426 171096 278496 284109 306946 304367 186220 185522 231875 237421 271840 273693 4675087 4952558 6518891 6337590 1012554 1059220 238164 209614 233837 231864 272350 265577 251608 253567 173031 175543 635357 603804 1404374 1396762 355450 350795 495573 501614 612272 594906 610810 613761 630611 639384 593891 660153 1696904 1788121 1141179 927565 553670 540463 639344 640156 650671 658015 663523 667807 754328 754179 5146371 5293629 39.15 71.8 2
08:54:11 2024-01-25 702771 696108 170925 166776 278378 283546 306083 304346 185982 185618 231083 236288 270976 273923 4668284 5018983 6546867 6302991 1016840 1058469 237831 208926 232510 231152 272315 263917 251737 252437 173428 175053 632003 597137 1426895 1410943 354375 350513 494536 495272 608512 596277 606618 613684 629470 634170 591786 659690 1687412 1773294 1112113 936172 551991 539024 641285 637876 650904 661883 660001 664408 754187 752584 5117992 5292123 39.15 71.8 2
08:54:12 2024-01-25 702230 694778 170864 166182 278654 283546 305079 304276 185057 185392 230258 235595 270117 272239 4676401 5076462 6537542 6325507 1032034 1056184 236191 208891 231029 231508 271036 263662 251608 251595 172721 174530 636352 598841 1401068 1397752 351740 350759 492739 496106 610307 585712 608920 612527 622222 636546 592806 653833 1683237 1760347 1124323 930722 547163 540463 636657 633556 649510 656700 656052 666269 753076 750706 5046775 5303289 39.15 71.7 2
08:54:13 2024-01-25 698216 695261 169990 170447 278770 281645 305795 302783 184990 185003 230168 235525 270012 272306 4673069 4958023 6523569 6336194 1006798 1054282 236130 208274 231465 234460 271001 263697 249342 252192 171898 174931 636276 603131 1424458 1395772 351740 347634 493822 495765 604127 594591 608883 607427 627657 632764 588854 656772 1692483 1786855 1114148 924896 547552 534996 633960 634726 643808 652483 656873 661822 749376 751555 5152256 5288002 39.15 71.8 2
08:54:14 2024-01-25 705707 696743 169922 170716 277561 282775 305151 303954 184412 185522 228901 235197 269705 272306 4685100 5041069 6546867 6312974 1016840 1054652 235930 207590 230867 234624 272306 262636 250037 250826 172169 173940 638299 596777 1440547 1406946 351632 347563 492739 496106 607617 592874 603008 611052 622150 629424 585861 651093 1678427 1756421 1099903 934142 544449 537377 636657 632034 647675 656380 650469 661686 750066 746800 5091266 5301335 39.15 71.8 2
08:54:15 2024-01-25 695995 696177 169350 167726 277286 281786 303758 299510 185023 183517 230258 233903 269072 274687 4668021 5008830 6528238 6330416 1019705 1054652 236295 207556 228919 234824 268943 262269 250952 252445 171590 173618 633453 603993 1396058 1392503 353868 346204 489926 494154 603833 589388 605257 603672 622150 631308 585490 652870 1687647 1782738 1132872 921509 546386 531842 630343 632034 642184 649326 651013 656776 739188 745016 5157435 5305122 39.15 71.8 2
08:54:16 2024-01-25 706504 696255 168817 167717 276073 281649 304579 301405 183836 184381 228511 235361 268829 270270 4679079 5039369 6546867 6322326 1016840 1056184 234280 207088 230028 230659 269353 267329 250952 249295 171164 173421 628559 595863 1421601 1401723 350366 347040 492391 494003 604055 587109 598980 606321 618531 628436 586319 645616 1673991 1748934 1114148 929546 543641 536582 634859 627398 646687 652255 649545 658720 747178 739301 5051182 5293924 39.15 71.8 2
08:54:17 2024-01-25 695995 696478 169081 167028 276492 282276 303084 300314 183735 183180 228866 233357 268476 270630 4676401 4958247 6509614 6321984 1010488 1052707 233756 205910 229596 230498 268090 264182 249861 249295 170774 172919 633886 601485 1397679 1392231 350864 344921 487134 495404 601475 590411 601480 601972 620354 623413 576955 648520 1677200 1770815 1108043 927565 544450 533498 633062 631140 641276 650652 649135 653005 744565 742883 5093051 5297713 39.15 71.8 2
08:54:18 2024-01-25 706489 694550 168843 166341 276270 280788 302127 301263 183702 183879 228370 233706 267591 272306 4669472 5070712 6500240 6302991 1026313 1051597 233327 206088 228068 230140 269065 263210 249861 249883 171336 172286 623024 595439 1402205 1392503 349870 346255 485548 493653 603187 585121 603192 601644 613172 627106 576987 641781 1673991 1760874 1103973 917640 542834 531878 629452 630435 644007 648340 649545 654803 736600 738031 5118847 5284471 39.15 71.8 2
08:54:19 2024-01-25 697269 695265 167814 165789 274701 279788 303672 301041 183448 182727 227856 232467 266744 268752 4674805 4964077 6509566 6339468 1006798 1048553 232320 205590 228493 228554 268876 261729 248724 249883 169692 172286 633886 600552 1395143 1392503 348879 343370 487026 492534 595113 585863 596125 594960 613136 620508 578019 642764 1672802 1760686 1120412 927565 541224 529806 629452 625394 636611 649326 645754 649447 738922 736040 5093051 5293629 39.15 71.8 2
08:54:20 2024-01-25 704155 695270 169513 166098 274246 279502 302990 301407 184338 182936 227239 232536 268616 270522 4681414 5028234 6476090 6339468 1024200 1052707 231538 205804 226657 228749 268876 261253 247626 250586 169540 172182 626530 600552 1403363 1382302 347647 344368 485030 486751 595955 577122 597007 595946 614635 622031 578839 642764 1676047 1772294 1099903 918293 539046 528274 623895 623762 634743 641668 642829 647493 730210 736786 5164237 5284277 39.15 71.8 2
08:54:21 2024-01-25 699845 693296 171412 166067 271952 279896 300192 299353 186997 182161 227239 232133 267597 270558 4690416 5066454 6556193 6318895 1017334 1051504 230792 205521 225956 227652 267834 260009 248392 248798 169120 171516 633453 597137 1399373 1392503 346665 344368 484148 485166 598034 576856 593919 598435 608683 621418 576847 640207 1664405 1746497 1095833 920254 537242 528647 622975 620131 636162 640312 638085 649447 731782 730323 5105140 5274925 39.15 71.8 2
08:54:22 2024-01-25 693114 694773 171071 165832 271533 279502 300541 298023 186997 180874 226709 230755 267785 269474 4674730 4990381 6560844 6323573 1006044 1050759 231503 208698 225956 227337 269254 259207 246898 249371 167688 171704 637315 601840 1397126 1390529 347145 342843 485030 486236 594691 580287 592233 598131 612165 618620 579844 643590 1664744 1748664 1112105 924896 535230 522900 623895 618272 632568 641739 636534 644668 733896 729507 5056975 5284277 39.15 71.8 2
08:54:23 2024-01-25 693835 693296 171377 165001 271537 278716 301103 297813 186806 180645 226709 230400 270399 270177 4682851 5007768 6528038 6330416 1015449 1048038 231791 208626 225030 227617 266700 259973 246722 248378 168517 170853 628559 602270 1392114 1388558 347893 342361 482940 486485 594801 581180 592123 592528 609514 616532 571263 638353 1664744 1751449 1087693 921964 538280 525967 624779 622879 633017 645191 640973 644631 734486 729962 5100326 5284277 39.15 71.8 2
08:54:24 2024-01-25 702998 694287 168891 163951 272820 278681 298550 297456 186043 181413 230478 230755 267060 268482 4674955 5029893 6462162 6334461 1021928 1047330 234913 208626 226924 226422 266816 258882 245654 248378 169668 171157 622300 598489 1422080 1383283 344774 342843 481659 486925 590774 577941 593919 592637 611238 618620 572843 640207 1668935 1759284 1068229 915650 536371 523859 618476 620058 629370 639826 640272 642036 729606 729737 5140949 5291818 39.15 71.8 2
08:54:25 2024-01-25 700277 693301 167826 164817 271314 279109 299509 297951 186302 180840 230388 230332 266357 269689 4681564 5076462 6556174 6320126 1024117 1051394 230404 208591 225684 226526 266852 258088 246584 246744 170360 170007 624753 596906 1408355 1390529 344774 342627 478084 484861 594691 577532 593919 596295 607382 617715 574574 632650 1660024 1747227 1112105 912295 532093 522900 616695 616419 633914 636573 636534 644631 721476 729829 5113189 5273087 39.15 71.8 2
08:54:26 2024-01-25 694623 693301 167826 164434 270671 279109 297716 297113 186302 180645 230478 228956 266357 267210 4681564 5035381 6593743 6320517 1006731 1049085 232641 204668 226960 225828 265218 257145 246792 246779 170026 170411 638808 599261 1383503 1397752 345957 340775 482258 484861 594421 577941 588660 595451 604159 613280 571976 633782 1653149 1727614 1105875 922199 533640 522900 622094 616256 633017 640312 636225 643644 731782 727587 5041776 5274925 39.15 71.8 2
08:54:27 2024-01-25 697978 693305 168441 163874 271088 276515 298550 295919 182974 180485 226675 229660 266321 265502 4674843 4975811 6508850 6328368 1001038 1049359 231627 204633 225684 224920 265634 258159 244451 246814 169430 169973 634329 600983 1394955 1387217 342532 340499 481577 481799 586064 576307 584834 591982 607649 613280 571191 634519 1655749 1742282 1089983 922067 531648 521415 618476 614594 625679 637470 632797 639683 728575 721345 5060588 5269187 39.15 71.8 2
08:54:28 2024-01-25 694591 693305 167478 163908 269851 277134 299691 294952 183113 179563 230279 228956 264798 268410 4685753 5014480 6518891 6328774 1016904 1047219 230513 204668 224581 225338 264265 257364 244723 246223 168718 169973 619859 600627 1387118 1378491 342798 340739 476560 484591 586136 576014 590932 589298 604195 612920 568851 632650 1659987 1755648 1105730 916715 532848 521415 617347 612915 625679 638468 636460 640175 729126 727587 5098210 5284277 39.15 71.8 2
08:54:29 2024-01-25 701267 692317 167704 163316 269851 276285 297933 296616 181888 180210 225456 228922 264833 266987 4681640 5076462 6481589 6312384 1023392 1049715 230604 203882 224941 224955 263237 257400 244381 244710 169430 169299 617306 593712 1397345 1388558 341654 339710 478555 485548 590774 571259 588697 589660 602754 611519 565531 627249 1655498 1742282 1112105 910314 533262 522020 616472 612915 629407 631832 635558 641542 724419 726560 5128503 5282453 39.15 71.8 2
08:54:30 2024-01-25 701272 693305 167011 163620 270887 276056 297507 296408 181348 180520 225139 228255 265032 265280 4682414 5044653 6518891 6307863 1007515 1047003 230568 202637 225467 224469 264159 256428 243665 244403 168908 168762 637315 592864 1409150 1399443 341582 339297 478048 481830 592229 572066 584647 589660 603705 607874 569584 627176 1648593 1723263 1087693 918293 530514 522020 616695 612376 630511 632755 631000 641086 721161 720186 5047299 5282453 39.15 71.8 2
08:54:31 2024-01-25 695921 693305 167006 163010 269405 274334 296711 295203 182176 179632 225139 228221 264763 265094 4684949 4976652 6509614 6293971 998189 1047003 230529 203524 225049 223464 264159 257077 243491 245566 168718 169333 631343 600754 1397282 1387217 343346 338508 477940 477665 586498 572984 584231 590692 604014 611093 570062 632282 1654644 1738033 1091337 918293 528734 519170 616035 610115 623849 632826 628852 635424 721350 717044 5042753 5261671 39.15 71.8 2
08:54:32 2024-01-25 692052 692816 166703 163093 269030 275176 297933 294331 181348 179439 225139 228805 264728 266354 4688450 5013786 6489986 6312974 1003898 1046734 230367 202247 225049 223671 262537 256749 243321 246894 168577 170785 626530 597546 1392170 1386232 343346 337997 477868 480331 584575 567973 581297 586948 602122 607576 566586 630449 1650804 1737762 1077518 921509 530514 519170 616472 610979 622966 631299 627277 632618 723664 719100 5060588 5284564 39.15 71.8 2
08:54:33 2024-01-25 694738 693310 166401 162798 268177 274754 297933 293059 181923 178467 225139 233154 263146 266987 4685753 5020270 6518891 6322326 1014724 1045521 229421 202919 222980 223326 262721 255139 242952 244473 167776 169499 618409 601414 1391152 1377971 343102 337997 475515 481154 586305 571078 587147 587248 600515 610266 562162 630449 1655754 1752338 1097249 912384 529760 516721 612952 612856 622085 631046 632347 633552 721161 720222 5098210 5284277 39.15 71.8 2
08:54:34 2024-01-25 701272 693682 166855 162248 269030 274719 295414 295933 180993 179740 224047 233154 263111 265502 4682851 5074444 6462237 6312365 1016840 1047782 228710 202247 223486 222947 261552 255889 241800 243552 168246 167831 626203 592441 1402126 1385829 340676 337855 475852 479781 582024 567895 583668 581919 598306 610266 562090 626286 1655498 1750412 1112105 908375 529760 516866 609889 610401 621205 627574 629124 630902 717065 717044 5156679 5282453 39.15 71.8 2
08:54:35 2024-01-25 698258 692811 165601 162798 269037 275176 295973 293954 180993 178501 224083 228965 262892 266354 4685753 5053740 6546867 6303622 1014376 1047617 228710 202567 222213 222637 262721 254285 242241 242974 167776 168347 626530 594946 1406028 1384628 340676 337890 474325 478312 586310 568773 583705 588377 598804 610266 564876 624284 1648762 1733899 1103798 906440 526818 519538 611179 603938 625029 627574 628839 634487 716321 718497 5126539 5261634 39.15 71.8 2
08:54:36 2024-01-25 699470 693301 165553 162248 269415 273915 294385 294196 181060 178501 223733 228325 263111 263877 4681927 5036149 6556193 6284918 1003898 1045100 229421 201577 222980 222294 261883 254072 242172 242159 167776 167267 629103 592441 1396998 1395772 340676 334556 476562 479027 586196 567749 581138 583631 595236 604123 561981 622957 1641665 1715311 1107951 915000 526010 519905 613637 606998 624733 627610 622591 632347 717553 712332 5083672 5270891 39.15 71.8 2
08:54:37 2024-01-25 693867 693305 165871 162796 269001 273043 297513 292330 181279 178467 224047 228494 262673 263912 4691760 4981932 6518891 6312974 995899 1045484 228001 201577 222909 221541 262319 253540 240724 242939 167237 167797 629850 598841 1389472 1383283 340193 334591 474507 475719 581280 568773 581138 586075 598330 603978 563643 626102 1646342 1729435 1093414 914210 524075 513019 610320 605133 617994 629271 621673 632737 719472 711758 5051182 5271297 39.15 71.8 2
08:54:38 2024-01-25 691066 692290 165336 161727 268623 273043 294620 292578 180582 178152 223033 226914 263111 263912 4691760 5006593 6499493 6303622 999538 1043193 227648 200769 222944 223572 260286 254676 240655 242228 166700 167233 632836 596862 1416897 1381322 339471 334556 475888 477068 577050 567165 574382 576937 598066 602865 565113 625136 1646342 1732521 1095491 917897 525899 515915 611074 605426 616623 627097 620525 628742 716321 711185 5062758 5274925 39.15 71.8 2
08:54:39 2024-01-25 694513 693041 165040 161722 268466 273043 295700 290325 180707 177345 223540 227937 261506 265130 4685753 5018945 6509566 6303622 1011832 1045049 227613 201260 220829 221609 260286 252763 242724 241822 166984 166738 632836 598846 1373452 1372620 340193 333516 469143 477744 577122 567968 581553 576969 598369 602531 558891 621403 1646379 1739298 1087184 909984 525936 513670 610661 608870 618177 627574 625390 627217 718419 712404 5094570 5282537 39.15 71.8 2
08:54:40 2024-01-25 701272 692811 165366 160935 269217 273959 293616 292365 179819 178467 222075 228166 261471 264392 4688299 5037956 6453741 6298535 1016042 1042418 226206 200769 221511 225697 260286 252728 240984 242228 166665 167233 641404 596287 1397831 1374063 337794 334556 469107 476393 577633 565526 578646 576933 594654 604267 558891 621609 1648593 1750412 1069379 907579 524336 512962 604882 607145 615553 625538 625276 627633 712147 712332 5101130 5280512 39.15 71.8 2
08:54:41 2024-01-25 701272 693032 165196 161181 268470 272591 292927 291960 179535 177905 221608 227618 261471 263473 4684949 5089456 6476203 6312365 1016803 1045484 226557 200315 221138 225697 259277 256040 241492 240711 166700 166341 635822 591173 1396193 1382302 337317 334018 471833 476056 578042 562788 576083 577550 593006 602531 557275 621221 1646252 1741048 1083623 904847 526442 514488 605412 606077 615989 622177 623498 626963 710725 715093 5156679 5284451 39.15 71.8 2
08:54:42 2024-01-25 698935 693301 164507 161727 266687 272937 293616 290837 179819 177345 222614 226914 262014 264723 4689095 5068175 6542207 6303253 1014376 1046808 226557 200910 219916 225239 260321 254145 242002 240676 166152 165978 635822 592864 1381745 1383283 337794 333830 467643 475382 580460 563423 577790 580305 593919 603841 557633 615699 1632069 1725794 1093414 899488 522330 513019 604882 605243 620543 622069 625276 628927 710761 712079 5136911 5274925 39.15 71.8 2
08:54:43 2024-01-25 700778 694559 164672 161177 266941 271380 292312 292684 179296 178083 221227 226914 261471 263650 4688337 5051832 6518891 6293887 1006081 1043968 226592 199479 221174 225168 261577 254290 241662 239939 166700 169823 631530 589489 1406504 1392503 337794 333830 471833 474302 577158 558960 573741 576825 585879 596275 558064 614951 1632364 1705611 1099644 910962 521958 513417 604177 601936 619935 622069 620990 628306 709184 709334 5097095 5282453 39.15 71.8 2
08:54:44 2024-01-25 693522 693296 164503 161834 266834 270896 294349 289884 179570 177032 221982 226274 260673 262667 4695105 4980544 6546863 6293733 998879 1042418 226564 199966 220141 225168 260286 252716 240948 240676 165296 168184 634784 597137 1391354 1381322 337555 333830 469071 468796 576283 563459 574965 576933 591552 596729 559287 617993 1632364 1714778 1076800 912123 519365 510825 605412 600928 613037 622967 619449 628791 714290 708687 5029556 5275267 39.15 71.8 2
08:54:45 2024-01-25 691978 693150 164627 160561 266794 270483 293006 289884 178846 176231 221853 224992 260638 264023 4688450 5008553 6490134 6294270 998978 1042418 225822 198681 220141 220718 259925 252716 240104 244299 165562 169788 629850 594561 1391087 1379364 336292 333360 469107 472089 573525 558887 570346 574660 591332 595253 555163 617569 1629916 1722689 1087184 912980 520845 510067 603164 598362 611211 621373 614415 622552 710405 703354 5061780 5269112 39.15 71.8 2
08:54:46 2024-01-25 691487 691162 163615 160532 265758 272415 293882 289743 178936 180430 221227 224124 259844 264296 4695105 5004192 6490134 6276678 998077 1041545 225472 197785 219573 221337 258832 252716 240273 241309 165031 169669 619629 593712 1381768 1379364 335782 332891 469107 473327 573120 558851 570346 573776 589556 594577 549914 616132 1632364 1718998 1087184 912744 521215 509707 605559 598362 610311 621993 613509 621630 707256 703354 5066374 5273145 39.15 71.8 2
08:54:47 2024-01-25 695847 694332 163585 160247 265599 270883 293275 288937 178833 176436 221240 225793 259413 263069 4699815 5039150 6495732 6312974 1009613 1042358 223770 199305 218702 220718 259560 252680 239600 239939 164503 169858 629850 597137 1383666 1370171 333857 333360 466951 471520 573120 558924 574965 574697 591823 597184 549842 616168 1631760 1733114 1068493 902125 519735 507427 600368 601474 609377 620463 619963 623587 710405 708905 5094570 5274925 39.15 71.8 2
08:54:48 2024-01-25 702818 692519 164261 160233 266590 272415 290679 290219 178270 176686 220052 225655 260027 263914 4688337 5097283 6462275 6294270 1013277 1039437 224428 198681 218702 220718 258832 252716 239600 240632 165088 166814 626530 589069 1391800 1378387 332702 332855 467407 468796 571431 556447 572077 567991 586131 594986 548996 612964 1632143 1732650 1073448 899748 520845 509347 599912 598398 610006 615036 616269 619829 704357 703390 5168081 5284277 39.15 71.8 2
08:54:49 2024-01-25 703997 693296 163165 160866 265059 272379 292036 291410 178552 176130 220705 225340 258160 263950 4705136 5075664 6537542 6298062 1013949 1041681 224585 198681 217800 220683 259919 251117 240273 240632 164732 166814 629850 591173 1388488 1380456 333749 331847 465428 468724 576407 558023 573741 576325 584375 596275 549770 611285 1624993 1714778 1089520 894208 518075 510464 595199 598398 613377 616838 618131 621577 704357 707406 5126238 5274925 39.15 71.8 2
08:54:50 2024-01-25 701267 693301 163165 160204 264494 275530 291494 290388 178100 177175 219911 225504 259705 261509 4688186 5064125 6499267 6307586 1003935 1040401 224278 197750 218737 219996 259560 251897 239600 240295 164503 166814 629850 587812 1400700 1384628 332198 331847 467607 467261 573120 556410 567379 572965 583890 594415 549950 610652 1629976 1704989 1063274 903833 516790 509311 595163 595580 610275 614533 612455 621630 701265 699189 5088804 5261704 39.15 71.8 2
08:54:51 2024-01-25 692052 693041 162597 160272 262799 269659 290714 293638 178338 177417 220563 223813 259566 261436 4700478 5033277 6556193 6293495 998189 1042358 224707 198404 218527 219987 258832 250657 240273 240091 164170 166778 631343 594561 1373470 1388558 333713 329506 467407 467920 574779 559209 566904 574587 582338 589998 551858 609047 1620857 1697056 1080953 907719 516790 510067 601642 597104 612509 617670 613489 622957 705355 699117 5041776 5265573 39.15 71.8 2
08:54:52 2024-01-25 693114 693301 163126 159354 264485 270501 291556 288058 178057 180309 219402 224020 260949 261364 4688148 4989922 6522707 6293986 1000964 1042012 223667 197716 217800 219583 259746 250126 239042 240295 164170 166603 634784 596264 1409482 1380456 333676 329773 466746 467900 572643 558814 568374 573776 586023 591987 549806 610107 1623023 1705574 1095128 908874 514851 504837 601452 593859 609377 616767 613763 621630 703169 700138 5018793 5263722 39.15 71.8 2
08:54:53 2024-01-25 694623 693301 163096 159070 264419 269536 290679 293746 177777 180148 219745 224020 258228 261026 4687997 4990646 6499902 6293896 995351 1040807 224152 197578 218234 219171 259560 250269 238085 240552 163279 166814 628154 596264 1381565 1378491 333135 329542 465391 467630 571395 559209 567744 573739 586023 592860 549806 611887 1625450 1708029 1076800 908101 513721 504765 599746 594572 608444 619287 612455 621151 703169 699117 5033239 5273087 39.15 71.8 2
08:54:54 2024-01-25 695884 694932 163353 159054 264490 270121 290679 287221 177777 180120 219402 224020 258228 260773 4688337 4995057 6509281 6310693 995948 1042284 223632 197544 217275 218808 259346 251010 238049 240295 163417 166546 633268 596264 1379297 1381322 332936 329773 465391 467569 568145 558023 566904 572893 584303 591114 549770 610578 1622835 1705574 1095128 907579 513320 504765 599284 592856 607549 615001 612455 620673 703133 698590 5026028 5273087 39.15 71.8 2
08:54:55 2024-01-25 695847 693305 163114 158952 264212 270121 290679 293467 177497 180077 219402 223675 260613 259968 4688262 5012467 6518283 6315609 993750 1040429 223564 197392 217275 218560 258832 249531 238049 239949 163417 166546 633268 596264 1376625 1381893 332666 329239 465391 467238 568072 557628 565230 571241 587095 590207 552078 610142 1623107 1705537 1072646 906440 513376 503273 597090 591909 608444 614929 614407 618821 705355 699822 5026028 5263722 39.15 71.8 2
08:54:56 2024-01-25 695884 693296 162635 158556 264019 269290 290272 288530 177218 179826 218685 223295 258194 259531 4688337 4990035 6499553 6311098 994520 1038964 223184 197234 217136 217706 258219 249460 236912 239551 163382 166313 631753 596691 1389355 1378387 331623 328512 464552 466431 568874 556141 564794 567919 583892 589411 550516 610901 1623107 1705611 1074723 904996 513011 501751 596171 591037 605513 613271 608911 619755 704357 694376 5029632 5265573 39.15 71.8 2
08:54:57 2024-01-25 696985 693301 162571 160046 263614 269065 289866 288124 177184 176453 218685 223710 257980 259750 4688299 4997163 6486294 6304947 994445 1039185 224935 196960 216984 217672 257425 249879 236937 239171 163314 165850 630238 594561 1395325 1380911 331354 328480 464077 465222 568069 554621 565298 567847 582589 589375 550516 610142 1623144 1709240 1076800 903723 512646 504200 595291 588971 604656 613271 607937 616099 703859 694340 5026028 5265573 39.15 71.8 2
08:54:58 2024-01-25 694173 693305 162571 158556 263614 269290 289057 288129 177184 176708 218685 223261 258194 259531 4688299 4989922 6490915 6303253 996474 1041911 225345 196892 217847 217462 256274 250126 236406 238633 163210 166092 629850 594523 1380410 1377411 332424 329669 466306 465881 566996 553947 562857 568389 583781 586348 548205 608773 1623107 1710452 1074723 908375 513376 503844 596465 591001 603374 613271 607937 613303 702294 694304 5041776 5277019 39.15 71.8 2
08:54:59 2024-01-25 692047 692281 162387 158556 262590 269254 288882 287719 177218 176214 218720 222384 257374 261617 4695105 5020270 6500240 6293887 1006957 1039060 223115 197165 218204 218315 256707 249353 237402 237930 163038 165479 626864 596264 1363541 1379160 332424 325778 464077 468564 567266 554585 564972 565508 582328 586239 545513 607709 1623061 1710452 1076800 904772 516021 501787 598859 595488 603801 613271 608320 613229 699672 698268 5069993 5276850 39.15 71.8 2
08:55:00 2024-01-25 696985 693041 162052 159934 262005 268140 289761 287804 176661 176532 218379 223675 256626 261098 4701105 5054238 6443828 6312365 1011832 1040807 221537 196721 215928 217637 256168 249246 236336 239232 163097 165710 635250 594561 1388283 1370671 331953 328600 461475 467238 565663 549982 564794 568316 583441 589734 543997 608217 1630000 1723946 1095128 897194 513320 501709 592569 592819 601172 611474 612020 612399 700239 699822 5109149 5282453 39.15 71.8 2
08:55:01 2024-01-25 701272 693037 162086 157990 262406 269895 293863 288530 176627 176461 217362 223106 257408 260773 4704457 5097209 6518891 6303113 1015449 1040807 222256 196448 220395 218560 255663 249022 237767 237386 163176 165305 622116 588488 1378391 1379930 331717 327573 459877 467864 570085 551853 566102 566782 577046 585771 543508 604087 1621919 1705611 1083030 893610 514887 504535 591786 594572 605513 609648 614407 612061 695215 699822 5133869 5261671 39.15 71.8 2
08:55:02 2024-01-25 703469 693305 161573 158405 262304 269065 288443 287719 176627 176461 218005 223640 261772 260773 4715368 5083784 6518891 6298759 1003222 1038228 225586 196414 215893 216530 256415 248480 236546 237301 162921 165075 625371 591173 1414762 1381050 330544 330838 459841 463582 568874 551182 565186 568792 576987 588236 546453 602969 1621905 1704527 1074723 894921 510388 504558 589465 585910 604656 606088 609225 613376 696840 694304 5107338 5263722 39.15 71.8 2
08:55:03 2024-01-25 696966 693305 162022 157985 261970 269326 288512 287634 176627 176214 217362 221887 256982 259567 4701805 5037847 6509566 6281003 1000973 1039332 222221 195224 215928 216496 255121 247957 236181 236899 163234 164261 634784 586557 1393689 1391165 330434 328505 462623 463655 565553 549622 560932 566563 577628 584051 544765 602844 1618514 1697268 1064240 901140 511114 501787 590044 590011 602095 606088 601648 613665 693178 691162 5086812 5231600 39.15 71.8 2
08:55:04 2024-01-25 692052 693301 160986 158788 260338 268498 294315 285597 176627 175722 217853 222114 261553 259567 4695105 5028355 6556193 6288730 995940 1040069 223917 195767 220359 216310 254843 246431 236616 236568 162305 164789 633268 593712 1381497 1384591 331482 328041 459769 464529 568728 553176 560969 568718 577546 584339 545587 600683 1613851 1687238 1070570 902441 513011 501751 592742 590356 603801 611985 606551 612472 694083 692207 5041776 5267410 39.15 71.8 2
08:55:05 2024-01-25 693114 693046 161905 157396 262005 267566 288006 286436 176073 175722 217327 221853 261921 258368 4698454 4986615 6504932 6294270 991003 1039460 221571 195224 220359 216218 255628 247922 235054 237870 162305 165203 628722 594561 1391938 1374063 331013 325743 459985 463641 564536 553139 561691 567037 577009 585234 547455 604426 1618445 1701697 1070570 899414 509014 500610 594568 588978 601443 609684 604782 614251 698010 690190 5041776 5273087 39.15 71.8 2
08:55:06 2024-01-25 691561 693301 162067 161626 261992 267602 289009 286436 176073 175722 216989 221204 256591 259131 4688337 5005108 6481589 6293887 995940 1037552 220889 199196 215893 215190 254061 247922 234741 236568 162271 164789 630238 592864 1391494 1374063 330544 325480 460093 462383 562330 548605 559672 566014 581325 583171 543888 606128 1620613 1704844 1088767 904996 510462 500220 592206 587091 595118 608577 603182 611741 694156 691226 5033239 5265573 39.15 71.9 2
08:55:07 2024-01-25 691561 692321 161530 161704 261231 267245 289009 286199 176039 175722 217141 221204 261660 259381 4701770 4999896 6490915 6293887 994520 1039332 220889 199196 217896 215156 254061 247922 234657 236934 162271 164789 631185 592864 1392431 1375044 330076 325252 460093 459516 559095 548219 557763 563007 577118 585252 545975 606240 1620751 1703636 1078877 904609 509737 499686 590651 587095 598997 610220 602325 609771 698175 691226 5018836 5265573 39.15 71.8 2
08:55:08 2024-01-25 690643 691796 161389 161582 261919 267155 288602 285561 176039 175565 216955 220490 258392 259131 4688337 5010904 6480867 6293887 994520 1036317 225815 198810 220323 215121 253248 247122 234295 235803 161753 164261 630238 591173 1387258 1374063 329609 324500 460021 459674 559023 548881 556114 558942 578820 579073 540793 603229 1617365 1701660 1051064 904772 508866 498592 590651 586565 599931 608965 601248 608940 696583 690250 5018603 5265573 39.15 71.8 2
08:55:09 2024-01-25 691266 692816 161420 161521 260373 266745 288196 285561 175520 175127 216618 220185 261553 258949 4688337 5006593 6476975 6293887 995940 1035546 220923 198775 220323 215156 253248 247331 233609 235803 161753 163770 631753 592018 1379502 1373089 328678 324500 460021 459674 558987 549000 555648 558906 575386 579073 540793 602355 1613924 1701258 1066416 903783 508467 495643 590642 585101 597191 607676 599507 609884 695069 689095 5033239 5269335 39.15 71.8 2
08:55:10 2024-01-25 692008 693301 161015 161477 260338 265962 288124 285089 175486 175127 215980 219846 261116 258368 4688337 5018059 6490134 6294382 995940 1036317 223132 198950 219703 215087 253248 247122 233609 235803 162018 163770 622385 592441 1383076 1374063 328678 324503 459625 459278 558164 548493 554863 558869 574910 579073 539995 603294 1613924 1703820 1063019 902311 507570 495895 589804 585101 598148 607531 599470 606267 695105 689131 5033125 5273087 39.15 71.8 2
08:55:11 2024-01-25 689760 691983 161107 161707 260338 265962 287993 285089 175486 174952 221144 219846 257636 258333 4701770 5018209 6490134 6293887 994520 1033167 225550 198775 219667 214937 252472 246360 233574 235111 161236 163460 630238 591873 1400222 1374063 328678 324816 459661 458955 558757 547330 556829 558833 573662 577450 541055 601369 1613887 1698848 1064339 903708 507570 495859 588560 583740 596345 604078 600529 606155 692959 685182 5040908 5278803 39.15 71.8 2
08:55:12 2024-01-25 692052 691312 160371 161226 259545 266496 287786 284601 176911 174604 216652 219474 257458 258333 4688337 5018059 6480715 6284918 996652 1035556 225550 198775 219440 214754 252016 246360 233214 235231 161236 163426 630238 591173 1391809 1373089 328423 324816 458619 458955 559706 547294 556434 558567 572784 577045 540965 601517 1613887 1696172 1053099 902311 507570 495787 588143 583703 594586 604258 597882 604552 692923 685074 5033163 5273334 39.15 71.8 2
08:55:13 2024-01-25 691711 691121 160447 161182 259510 265741 287382 284419 175319 174604 221035 219137 256773 258333 4688337 5015985 6471581 6285002 993102 1035546 221989 198496 216061 213757 252472 246153 232855 235076 161091 163701 630238 592018 1382430 1373089 328214 324816 457223 460614 559310 547294 556038 558869 573223 579358 541348 598298 1610411 1695242 1086647 898775 506095 495751 588056 581947 592651 605532 599103 606416 693214 685255 5029632 5267500 39.15 71.8 2
08:55:14 2024-01-25 691747 692098 160657 158707 261923 265750 286548 283857 174936 174569 220916 222033 257027 257466 4695105 4999301 6472366 6285002 993102 1036317 221678 195754 215757 213757 252472 245981 234431 235076 161091 163474 620892 591173 1402226 1372620 328214 323999 456901 458732 558519 546521 554990 558869 576141 579323 540965 597450 1611562 1696443 1078166 897462 505342 495438 588619 581910 592651 604258 596998 605151 693407 684736 5032371 5273145 39.15 71.8 2
08:55:15 2024-01-25 691483 692139 160149 158596 261186 266056 287180 284476 174869 174535 220651 223899 256773 258105 4708506 5018059 6490134 6284918 997364 1035546 225550 195303 215453 214089 251665 245981 232174 234317 160979 163178 630238 590752 1405645 1372115 327714 324587 458504 458273 558124 545291 553674 558041 574368 575571 539017 598666 1609268 1696443 1064339 899451 507570 495017 587311 581983 592979 603832 596080 602751 690660 684736 5047855 5259875 39.15 71.9 2
08:55:16 2024-01-25 690629 693458 160333 158268 260967 265378 286338 283609 176611 174360 216760 220793 255844 258261 4688337 5018059 6480717 6293887 998040 1030138 225392 195303 215151 214089 250895 245893 232174 233956 160722 163030 628722 589489 1384276 1372115 327251 324359 458939 458273 557729 546673 553674 557647 573115 577302 537766 599386 1609268 1696443 1072646 901028 507570 495594 588143 582806 593088 602522 596080 602323 689127 685219 5051182 5246607 39.15 71.8 2
08:55:17 2024-01-25 692052 691080 160333 158707 261074 265679 287082 281918 175144 173684 218204 219744 255808 259388 4705250 5032895 6494774 6294270 999500 1034813 222095 195303 214964 214421 250895 245602 232174 233956 161066 163178 628722 589489 1390827 1371142 326753 322562 456580 459851 556547 540968 553638 556465 573694 576490 536591 596897 1609268 1697780 1084527 898174 505342 493937 585778 580233 590637 603371 597329 602404 689163 683219 5041776 5261821 39.15 71.8 2
08:55:18 2024-01-25 691780 691312 159519 160926 260265 265236 286164 284439 175352 173580 217978 220793 255879 258226 4708430 5029635 6489988 6281477 1000218 1035583 225235 195303 214813 213757 250989 245395 232174 233596 160688 162657 628722 589489 1378420 1370171 326717 322920 457604 458237 555862 541004 553638 556428 571427 576485 534969 596639 1608125 1694005 1066416 899748 508383 492860 585526 580233 590035 602486 594321 603085 685250 682738 5041776 5265573 39.15 71.8 2
08:55:19 2024-01-25 691070 691307 159481 160961 260443 265112 285615 282024 175352 173580 217950 220758 255703 258190 4688224 5037381 6490915 6293495 1000213 1032545 221776 195232 214103 213723 250476 244811 232105 233713 160432 162691 628722 587812 1390694 1370171 324446 322693 457604 458273 556547 540932 552387 555242 571427 575669 531923 595062 1608125 1696443 1084527 900346 506851 493554 586895 582986 591232 600721 594321 599225 685106 683957 5057511 5261704 39.15 71.9 2
08:55:20 2024-01-25 691561 690295 159456 160637 264337 264371 285223 281581 174936 172874 220568 223777 255703 258119 4701377 5030185 6490134 6281477 997364 1031596 221368 194176 214813 213630 251106 244811 231748 233398 160210 162622 627207 590475 1372616 1370171 324807 323674 457281 458408 556153 540932 551959 556035 571463 576413 538256 594842 1604704 1691572 1062263 896861 505342 492824 584698 576897 585816 600721 594051 602656 685178 681227 5044234 5261821 39.15 71.8 2
08:55:21 2024-01-25 690091 690783 159452 160667 260448 264265 285508 282174 174234 173858 216904 223516 255806 256745 4711229 5018983 6481269 6294270 990942 1034777 220431 193894 214554 212404 251245 244811 231748 234178 161733 162657 635250 591173 1372392 1372115 324843 322956 455989 457435 556547 544065 552779 558832 572711 577226 537766 595557 1604410 1690865 1080286 894577 503334 492824 585363 577005 594659 602522 596116 603330 689127 683255 5027400 5265573 39.15 71.8 2
08:55:22 2024-01-25 692052 692321 159523 157823 260448 263860 285508 282024 174267 173858 216752 223969 256020 257945 4695105 5002430 6481269 6287332 988789 1029956 220524 195029 213731 213586 252263 243273 232105 233596 159886 162691 625123 593712 1376180 1373089 326487 322920 454987 457813 558914 544101 553674 559624 571463 576616 537386 593845 1603529 1678107 1073925 898197 502618 495787 585558 580233 595923 603710 594778 603367 684587 683219 5027400 5269488 39.15 71.9 2
08:55:23 2024-01-25 693114 693453 159452 157712 260448 263456 285508 282038 174080 173756 216491 223813 255199 255956 4701770 5008322 6499678 6292681 988864 1035354 220502 195060 213731 213096 251665 248459 232105 233748 161434 162622 628722 592864 1388661 1374574 326572 322431 454987 457112 558914 544065 553402 558832 571427 576413 534969 593001 1600021 1678107 1071805 897194 502618 495787 585526 576933 595501 601603 594321 605776 685106 681263 5036779 5250424 39.15 71.9 2
08:55:24 2024-01-25 694020 693305 159312 157699 260082 263053 285543 281559 177918 173460 216186 223777 255239 256710 4700393 4990218 6490273 6302087 988864 1036095 220158 194687 213553 213255 251877 248422 231943 232877 159665 162925 627207 593712 1388740 1374063 324843 321906 455216 458010 558914 540968 551996 558832 568140 575125 531887 592122 1598886 1675696 1076046 897194 503334 495787 585526 576933 594056 600263 592569 603085 684135 680234 5046157 5269488 39.15 71.9 2
08:55:25 2024-01-25 693602 693301 159164 157712 259712 263202 285731 281989 175398 173305 216150 223707 255199 256710 4704457 4990218 6499607 6295171 994520 1036095 219815 194479 213254 212370 250756 244813 234037 232057 158778 162103 617907 591173 1376678 1376531 324879 320896 453704 457435 558124 543962 551812 558041 568068 573034 531815 590333 1598886 1671306 1076046 894613 503334 497501 580473 577923 589166 594524 593910 602228 676236 679207 5079399 5252476 39.15 71.8 2
08:55:26 2024-01-25 691070 692321 162769 160926 258151 264300 284707 280702 173840 172393 216186 220198 254918 255885 4701770 5025034 6551525 6280042 993625 1035119 220207 194580 213069 212960 252036 245427 232070 233366 159819 161966 620645 587646 1367930 1381322 324242 320932 456540 457331 556547 539739 549471 555606 567261 573532 531923 588624 1598914 1675732 1078877 893012 502618 492788 577136 577923 591356 595244 593928 602191 676164 682135 5088804 5263722 39.15 71.9 2
08:55:27 2024-01-25 692120 692281 158419 157823 258079 264265 284437 281095 174522 172839 216455 219868 255129 256279 4708506 5049726 6556193 6284116 992825 1033276 220678 194438 213112 214294 252036 245427 234037 233366 160364 161932 629850 586805 1383179 1384844 323151 321609 454987 456143 556547 541250 549435 555533 565658 573944 531851 590185 1602296 1680487 1060250 893012 502618 495206 579286 579153 592105 595244 594065 603085 684062 681191 5107615 5263722 39.15 71.8 2
08:55:28 2024-01-25 695151 693301 160469 157712 258631 263825 282797 282121 175258 173391 215543 219868 255015 255134 4711171 5060025 6556193 6279634 991686 1034777 220299 194141 213360 212404 252391 245528 233344 233695 161889 161415 629850 585129 1374995 1381893 324123 321727 454869 456680 554903 538178 548657 555177 566898 573769 531815 590333 1602319 1686796 1060186 888022 501190 494689 579697 576996 590942 595394 596116 602656 681059 683219 5141902 5263722 39.15 71.9 2
08:55:29 2024-01-25 699968 692321 160540 157378 258881 263421 283923 282850 174979 173979 214830 224056 254381 255064 4704457 5062626 6518793 6275157 994243 1034777 219956 193493 213432 212041 249364 248247 232724 234024 161434 161864 628722 585129 1390146 1381893 323204 321763 454869 454564 555542 539360 549398 554785 565658 574792 535170 590370 1602296 1684814 1058109 891302 501903 492177 578056 577514 589166 595244 593444 603310 680062 680198 5100326 5256221 39.15 71.9 2
08:55:30 2024-01-25 695389 692249 162769 157383 258373 264230 282881 281130 177779 173115 215356 219408 254381 255099 4701770 5056457 6542184 6266214 991686 1033167 219956 193528 212692 216337 249330 243702 232561 231184 161548 161037 623878 585129 1393115 1384844 322589 320493 454943 455244 554366 538032 549899 553748 566386 572086 531779 587928 1602089 1679129 1080286 889843 500834 493989 578019 576820 593460 595394 594065 601373 681540 680712 5117021 5259970 39.15 71.9 2
08:55:31 2024-01-25 699983 693305 162773 157273 258694 262650 283697 282116 177427 173425 214121 223672 254381 254672 4718085 5063198 6499418 6284522 996769 1033313 218896 193493 212359 216044 249330 243702 232071 231379 161284 161406 627207 585723 1389999 1371130 321457 322108 451467 454098 556034 537923 550993 554995 566991 575499 535207 588403 1603361 1684704 1080286 883713 500478 494542 580894 576969 592218 595244 593407 598907 676128 681227 5126426 5289016 39.15 71.9 2
08:55:32 2024-01-25 702691 692816 162694 157383 257691 263018 283229 281018 177497 172359 215017 223707 252825 255850 4711229 5091015 6509566 6281003 995973 1034813 217538 193834 211362 216115 249330 243702 232071 231023 158558 161294 636789 586805 1374197 1372115 322660 320410 448295 454710 554649 539520 552484 556741 565439 576233 531693 589317 1603361 1685185 1080286 884972 501079 494689 579286 576978 591176 594190 594755 594833 676128 680198 5121187 5265573 39.15 71.9 2
08:55:33 2024-01-25 703266 692321 162729 157383 257365 262615 283264 280916 177497 172359 215168 220022 253213 256315 4713809 5102074 6499418 6285016 1001010 1033313 217690 194176 211292 216115 249330 243702 232561 233366 162794 161294 627207 586385 1374838 1373089 323204 320410 448331 456143 555761 538214 552779 555950 565439 575243 529934 587835 1602259 1687651 1080286 884972 502618 495353 579660 580238 588010 594406 593488 597090 676092 681173 5142157 5259875 39.15 71.9 2
08:55:34 2024-01-25 700930 691801 162440 157383 257330 262615 282797 280275 177462 172839 215168 219561 252825 256745 4713809 5093043 6508850 6289499 1003935 1030138 217946 194141 210702 213846 250975 243702 231196 235493 158449 161037 639866 587536 1380168 1373089 322207 319925 448331 456788 554939 538178 551568 549892 564062 571720 528775 587798 1604410 1687651 1062263 886233 503334 493952 578019 577849 587141 594677 592733 594335 676092 676061 5143716 5267500 39.15 71.9 2
08:55:35 2024-01-25 696554 692285 160020 157069 256899 262650 282222 280275 177497 172359 214810 219561 253602 257286 4713809 5089153 6514250 6275566 1001759 1034813 217573 193970 210337 216079 250622 242981 232071 235493 162794 161037 627207 585129 1380031 1372115 321719 319890 449061 456143 554939 537798 551140 549928 564062 573061 529067 584847 1600021 1687995 1084527 888763 504051 492557 577610 577849 586273 593318 593799 596777 676128 681867 5143716 5265573 39.15 71.9 2
08:55:36 2024-01-25 698253 691983 158066 157163 256899 263018 281936 280240 177338 172325 214644 219255 253567 256244 4713809 5097283 6528216 6289401 1005156 1033276 218403 193834 210420 216150 249919 242981 232071 232058 162759 160891 621826 584293 1381354 1370171 321719 319925 450974 457166 553302 536622 549471 549010 562398 570548 527464 584637 1600021 1687275 1068493 888487 503334 492338 577055 576958 585444 593727 592164 595430 678814 679514 5145237 5268144 39.15 71.9 2
08:55:37 2024-01-25 696136 692698 162365 157273 257042 263096 281936 279915 177269 172617 214156 218949 252825 256315 4705136 5085813 6514250 6275566 1007515 1030321 217911 192883 211327 216231 249919 243359 232071 231732 162759 160557 630238 583875 1374391 1374063 320745 318958 450654 456143 550045 535036 546802 549677 562362 570539 526683 584178 1602296 1687275 1066416 885320 502618 491166 575794 576849 583608 592633 592626 595467 680001 676169 5144270 5265573 39.15 71.9 2
08:55:38 2024-01-25 697232 693190 162632 156909 256899 262615 281900 280341 174770 172325 214156 219255 253390 255099 4710450 5098446 6508850 6275566 1013465 1028501 217876 193247 211179 216008 249183 243530 231385 231732 162680 160950 622385 583458 1385693 1370171 322288 318958 451342 455784 548354 535036 546611 548900 559198 570544 527092 585078 1602356 1694650 1072646 883713 502260 486918 574756 576289 584610 591507 592455 595318 680778 680067 5142347 5265573 39.15 71.9 2
08:55:39 2024-01-25 698258 690259 162247 157546 257042 263280 281042 279880 173953 172290 213970 219115 252790 254885 4713809 5093043 6499553 6275157 1010353 1029228 217911 192883 210996 215973 248973 243436 231385 231407 162496 160489 631753 583458 1374167 1370171 322288 318958 449698 455426 550539 536269 546189 548900 559162 570112 525940 585078 1600021 1691572 1086647 883713 501903 486557 574756 576697 583863 591794 592331 595355 681707 676025 5127452 5269377 39.15 71.9 2
08:55:40 2024-01-25 699470 691094 162365 156691 257897 262397 281506 282303 176987 172101 213785 218914 252825 254672 4707095 5097283 6518891 6284522 1006798 1033064 217876 192883 210702 216079 249218 242945 231908 231732 160718 160557 633268 583458 1381784 1371517 322288 319157 448331 455784 550045 535000 546575 548900 558896 568775 522945 586387 1600021 1687995 1054371 883713 501190 486882 574756 576289 583594 592663 593173 593768 676200 676385 5103494 5267500 39.15 71.9 2
08:55:41 2024-01-25 698867 690606 160024 156517 257148 262545 281007 281905 177076 172256 213785 218669 252651 254672 4700393 5095059 6518891 6275566 1004650 1028464 217538 193358 209645 215671 249218 242190 231385 231570 160192 160412 628722 585129 1371065 1370171 322288 318218 450500 454746 553670 535000 548233 549677 559090 568345 522909 583742 1595484 1685443 1078166 883713 500916 492245 574756 574587 583863 589575 589979 593062 675019 675253 5142157 5253982 39.15 71.9 2
08:55:42 2024-01-25 697258 691121 159130 157024 255575 262039 281759 279639 177076 171982 213785 218269 252403 256461 4713809 5082552 6508850 6275566 1004650 1034083 217690 192918 210008 215706 249568 242226 231710 231652 162496 160286 631753 585129 1373538 1370171 322975 318441 447630 454746 550081 535000 547034 550186 559126 568740 522873 584572 1598886 1684617 1060186 885357 501190 491166 574756 576019 583450 589989 590471 593062 676931 678782 5141213 5263713 39.15 71.9 2
08:55:43 2024-01-25 698573 691983 162456 156770 255645 262475 282395 279869 174283 172152 213607 218726 252579 255134 4715368 5095059 6518891 6275566 1004650 1033083 217538 192883 209317 215369 249568 241778 231385 231407 160009 160267 627207 585129 1374624 1370171 322060 317960 448145 454062 550045 531991 547071 548900 559126 567942 522873 583742 1595484 1681678 1056032 882775 500478 491166 574756 574587 583414 590724 590434 592969 675019 676241 5139945 5269488 39.15 71.9 2
08:55:44 2024-01-25 698757 691724 159581 156924 255469 262074 281759 279284 174040 171945 213607 218024 252264 256138 4707202 5097283 6528216 6284522 1006081 1033064 217200 192275 209680 215520 249008 242190 231223 231245 159856 160012 630238 584293 1378958 1371142 321376 317924 447001 454375 549586 531883 546342 548123 558661 567111 522837 583742 1595484 1681241 1058109 882775 500478 490437 573944 572893 582142 589402 588688 590384 674141 675253 5156634 5265573 39.15 71.9 2
08:55:45 2024-01-25 697003 691348 161846 156477 255504 263909 281225 279923 173901 171878 213307 218059 252299 255744 4712578 5089985 6518891 6287521 1004650 1033064 217200 192602 209680 215671 248833 242190 231223 231083 159856 160548 630238 584293 1380923 1370171 321376 317000 447437 454052 550009 531883 545381 547349 559090 568212 522837 582876 1594279 1682431 1060186 882738 499767 490437 573097 572929 581695 589402 588688 590416 674982 675253 5147287 5269488 39.15 71.9 2
08:55:46 2024-01-25 696168 691303 158731 156438 255502 261013 281042 281507 174478 171741 213500 217920 252264 255779 4712578 5082594 6508926 6280042 1007440 1033347 217061 191669 210008 211904 247648 242190 230737 230759 159856 160012 627207 583042 1376923 1370171 321149 317035 446965 453391 548206 531581 546391 545695 558267 567076 522801 583446 1595484 1687275 1064339 882457 499767 486431 573097 572893 580450 588298 589597 591757 675104 676205 5133869 5246607 39.15 71.9 2
08:55:47 2024-01-25 698785 691267 161872 156325 255537 261013 280188 278575 173971 171708 213264 217711 252335 256560 4715368 5122804 6500169 6263253 1006769 1033170 217154 191669 210091 211763 247648 242226 230414 230759 159856 159502 636789 582626 1377858 1369200 320694 317663 445640 450769 547431 531062 546003 545695 557446 567284 522837 586007 1598886 1690376 1062263 881203 499767 486052 573097 573776 580428 590891 589560 593062 675104 675253 5105499 5246607 39.15 71.9 2
08:55:48 2024-01-25 700006 690291 161872 156151 255716 261013 279957 281240 173556 171743 213115 218234 251806 253890 4715254 5131856 6480942 6281477 1002467 1032880 217096 192205 209973 211904 248956 242226 229201 231407 159744 159978 625691 586140 1399239 1362908 320467 317960 447195 450307 545558 531472 546779 547312 562398 568775 522909 585078 1601158 1698848 1073925 881203 498622 484614 574756 574587 583120 591794 589560 592548 676164 675253 5079399 5261821 39.15 71.9 2
08:55:49 2024-01-25 700765 691307 162134 155156 256934 261132 280306 278505 173435 171982 212596 218269 252017 253536 4697543 5070733 6434719 6292260 1003898 1030138 216005 191704 209763 211799 248414 241403 230056 231915 158962 160833 633711 590331 1391131 1359049 321376 317035 445679 450660 547431 535036 544996 547021 563663 567173 522873 583352 1595484 1691572 1075253 884078 497997 486810 577238 575249 582178 591794 585275 590374 675580 672264 5062758 5259875 39.15 71.9 2
08:55:50 2024-01-25 695990 691335 161806 155466 255716 261132 282134 277625 173556 171436 212816 218047 251246 254103 4716433 5056246 6425026 6301679 1006050 1031452 215186 191634 209136 211362 248414 241322 230130 231407 158962 160489 633711 591741 1371405 1360013 322288 316486 445715 450660 547431 535829 544575 546925 563229 568212 522607 584572 1594316 1686044 1067564 885569 497997 486774 576385 572893 580428 591342 584582 590337 675019 671284 5056975 5261821 39.15 71.9 2
08:55:51 2024-01-25 693100 691307 161833 155470 255716 261869 281541 278352 176830 171129 212851 218047 251246 254707 4709718 5070515 6471296 6301679 1003823 1035655 216387 192065 209177 211510 247924 241367 228989 230759 159408 160286 624176 591173 1367665 1360977 322288 318487 446163 450696 547431 535792 546779 545658 559162 566542 521957 584120 1592740 1680487 1071805 885357 498350 486359 576385 567883 579946 588262 584637 590517 676452 672777 5060588 5263722 39.15 71.9 2
08:55:52 2024-01-25 694020 692515 161806 155432 255711 261869 281007 278352 174457 170942 213414 217487 251561 256632 4713809 5061971 6481589 6286974 998752 1032184 217026 191931 209470 211693 247436 241769 229130 230723 159408 159469 622092 586805 1387859 1367753 320921 317408 448260 451776 545667 531810 541119 544047 559054 564012 522837 585404 1594279 1680487 1047725 893374 497644 483861 574756 569561 581248 591142 583453 593812 677890 672095 5032371 5269488 39.15 71.9 2
08:55:53 2024-01-25 692047 693305 158247 156225 254044 261653 280188 278352 173798 170858 213378 216812 251211 255203 4713809 5023927 6528216 6284522 986753 1032332 216585 191390 211756 210778 247471 240103 230201 230223 158962 159843 633711 589332 1362454 1377971 321376 315802 447013 450951 550429 531810 541119 546044 555309 565549 527668 578499 1585066 1657349 1064339 885126 494648 486016 570503 568755 582965 585942 584315 593395 667187 673045 5105499 5263722 39.15 71.9 2
08:55:54 2024-01-25 694015 691983 161727 155397 254861 261869 278453 279529 173556 171433 212561 216476 251211 254932 4717979 5076612 6537542 6275096 991686 1033157 216457 190695 209610 209938 247886 240405 229747 230278 159408 159368 624176 582626 1386122 1377006 319416 318305 450500 449565 547431 530598 542902 547021 558119 566941 522909 581113 1591419 1673016 1069685 879951 494021 486395 572087 571975 583972 586230 586935 591633 667151 672264 5107825 5263722 39.15 71.8 2
08:55:55 2024-01-25 701262 693296 158685 155427 254861 261685 280236 278241 172799 171674 211415 218199 251177 254678 4723904 5075902 6499493 6279634 995351 1032332 215186 191031 209693 210400 248414 240245 229307 230243 159196 159775 615854 586805 1379776 1369594 320467 318938 445473 449931 548096 530207 544418 548511 555736 567052 527483 580627 1590775 1673677 1080286 879135 494648 486774 568122 571975 581248 586050 583507 588481 667151 672228 5126426 5263722 39.15 71.9 2
08:55:56 2024-01-25 701230 692811 158574 155117 254079 261500 279266 279136 173315 170855 212079 216847 250618 253536 4708506 5123580 6518891 6284522 998842 1031742 215083 191634 207979 210547 247613 240210 230117 230007 159408 159435 625691 585129 1371618 1372620 320467 318038 441669 451801 549723 532066 546358 546670 557724 567412 523012 577680 1595084 1678579 1073925 882457 497644 487911 571852 567811 578829 586230 584729 587648 672427 670269 5145237 5269328 39.15 71.9 2
08:55:57 2024-01-25 696172 691276 158233 155087 254079 261761 279266 278940 172799 170889 212376 216847 251177 256362 4711229 5113556 6518891 6275566 1007515 1033327 215152 190863 209142 210877 246606 240245 229342 229329 159408 159435 628722 582626 1378313 1371130 320095 318001 447050 452122 546475 531313 541813 544367 556433 567196 522089 578499 1590854 1681678 1058109 882457 498350 484955 570098 567811 578756 586073 583453 586816 671982 673045 5145237 5250424 39.15 71.9 2
08:55:58 2024-01-25 697223 690976 158242 155363 253867 261869 279266 279136 172799 171129 211451 216847 251002 255619 4723161 5100436 6508850 6275566 1008914 1032557 215152 190863 208629 210547 246054 240934 229111 229258 159408 158928 627207 582626 1377858 1370171 319336 315462 446272 453196 545998 531924 542197 543595 556433 565565 522089 580068 1597573 1684064 1080286 880577 496902 485855 570503 567775 578010 586230 583453 589243 673992 674179 5143175 5265573 39.15 71.8 2
08:55:59 2024-01-25 699280 691267 158468 155332 255207 261500 278453 279136 172799 170976 211451 216476 251002 254932 4720536 5109709 6518891 6279634 1001722 1031600 216214 191297 207330 210582 246850 239873 229271 229098 159147 159181 624812 583458 1368201 1369200 319562 315714 444639 449285 547431 530378 543663 544367 556433 563905 520945 578621 1592814 1678432 1058109 881203 496865 485190 568888 570369 577863 586230 586303 585912 670997 670821 5144960 5250349 39.15 71.9 2
08:56:00 2024-01-25 697196 691008 158242 155294 253685 261500 278418 279264 172799 170823 212044 216476 250827 254932 4723161 5102303 6518891 6275566 1000262 1033170 214784 191297 207261 209575 246850 239095 229111 229293 158962 159181 624176 585129 1375929 1368230 319562 315802 442138 448581 547162 530598 544418 546691 556323 567151 523386 578621 1590549 1676015 1052398 881092 497555 487257 568888 569561 577601 585369 586971 587802 667115 672095 5151569 5256221 39.15 71.9 2
08:56:01 2024-01-25 697159 691271 158242 155328 253685 261500 278418 278940 172799 170823 211415 216175 250443 255619 4715406 5104305 6508850 6275157 1006050 1031825 215152 190395 208304 210547 245675 239873 228915 228716 158962 158894 623878 581795 1370403 1368230 318819 315802 444458 449249 545006 529062 540736 543485 555756 564048 519695 580235 1593912 1685509 1058109 878554 496846 484431 570062 571990 577973 586230 583548 587684 673004 673312 5099724 5269114 39.15 71.9 2
08:56:02 2024-01-25 699248 689217 158574 154759 254105 261132 278418 279136 172764 170858 211380 216175 249713 254573 4717171 5119018 6518616 6279634 1005332 1031692 215186 190996 207330 210547 246469 239130 229307 228902 158962 158928 635250 582626 1367769 1369200 319110 315802 445267 450055 545849 529098 541959 540806 555756 563184 520858 575900 1590474 1678723 1058109 879429 496366 484811 568851 570369 577119 585637 586863 587877 667151 671147 5145266 5263722 39.15 71.8 2
08:56:03 2024-01-25 697232 690606 158242 155117 253681 261500 278418 278352 172764 170586 211380 216476 250409 254932 4717171 5100288 6518191 6275157 1006648 1032792 215152 190695 207979 209855 245297 239873 228474 228902 158962 158456 623878 581795 1377336 1366222 318660 315802 445267 449381 540995 528688 541283 541288 554971 563220 520023 578946 1593912 1685406 1078357 881294 497555 484321 568851 570369 577601 585673 586266 587877 673676 671002 5122503 5273087 39.15 71.9 2
08:56:04 2024-01-25 698716 690751 158242 155112 253969 261132 279708 278743 172730 170552 211380 216140 249713 253887 4713809 5121144 6518891 6279634 1006081 1032424 215117 190395 208198 210183 245297 239130 228560 228387 158851 158422 625123 581795 1372455 1368230 318660 315802 441813 447950 544201 528315 540316 541288 554543 564750 519583 575937 1589646 1678107 1076046 880929 495422 485768 568741 568535 576156 585353 584111 586205 670633 667155 5146852 5254094 39.15 71.9 2
08:56:05 2024-01-25 698573 691936 158021 155328 253300 261132 279708 278101 172592 170552 211380 215505 249679 254932 4723161 5097246 6509566 6275566 1004521 1031604 215152 190996 206973 209890 246090 238811 228915 228547 158740 158456 630634 583458 1372618 1368929 318660 315802 442102 448990 545427 528315 541155 540806 554152 561604 519950 574200 1585993 1673677 1053956 879951 495035 484162 567243 568352 576156 583364 583548 586056 671313 667155 5144270 5254057 39.15 71.9 2
08:56:06 2024-01-25 697978 689254 157662 155091 255060 261132 279511 277925 171872 170552 211133 216002 250644 254932 4715368 5104305 6509566 6275566 1001722 1030138 214749 190395 206076 209235 245297 238557 228206 228193 158518 158422 632173 582626 1370552 1366256 318660 315802 442102 448672 545849 529062 541155 540842 553007 561568 519143 574236 1586265 1672491 1073925 879951 495035 484504 567243 567950 575337 582831 582978 586019 670523 667011 5141100 5273145 39.15 71.8 2
08:56:07 2024-01-25 698573 690747 157381 154862 253054 260949 279761 278065 172544 170046 211345 215470 249679 254752 4723161 5104558 6518891 6275566 1001010 1030138 214749 190430 206041 209235 245332 237653 227887 228547 158518 158422 633711 583042 1371832 1364843 318174 315802 442030 448037 545391 528688 541155 540806 553334 561103 519143 575003 1586265 1668939 1071805 879326 494648 484847 567243 567950 574747 582795 582978 584243 668735 671662 5156919 5267599 39.15 71.8 2
08:56:08 2024-01-25 699474 691094 157626 155186 252524 260949 279511 277925 172216 169875 211169 215505 249644 255329 4725516 5109709 6509566 6275566 997479 1030138 214245 190395 206076 209235 246090 238355 227658 227874 158702 158422 622850 583458 1383499 1366293 318399 315536 441335 447647 545427 528688 541192 540878 554152 562789 519180 576156 1585103 1668939 1069685 879951 493948 485190 566841 567147 575560 580908 581251 584540 667317 667263 5152943 5267585 39.15 71.8 2
08:56:09 2024-01-25 697708 691130 157661 155082 253125 260586 279636 277355 172455 170011 211232 215470 249679 255508 4726530 5111808 6508926 6284522 1003898 1030225 214451 190263 206076 209235 245297 237653 227852 227874 158518 158422 617907 583169 1375501 1364843 317949 315580 442102 449565 543970 527532 539515 541288 550185 560709 519712 576156 1585103 1671306 1073925 878702 493948 483477 566441 567147 574747 582795 580919 584577 667079 667263 5135739 5269335 39.15 71.8 2
08:56:10 2024-01-25 699200 691983 158027 154725 253160 260219 279439 277355 172437 170450 211021 215436 249644 252747 4715102 5117184 6518434 6275157 1004464 1029604 214417 189762 207296 209200 244303 238724 227852 227615 158740 158137 625691 581795 1369679 1366293 318392 315580 444752 449565 540995 527123 537918 540522 550149 560709 516875 576566 1586265 1675696 1051879 878702 493948 483477 565640 567147 574747 582385 582978 584540 667042 667335 5122503 5256221 39.15 71.9 2
08:56:11 2024-01-25 697973 691987 157776 154618 253056 260622 279046 277161 172317 170331 211204 215333 249541 253996 4708506 5122804 6499418 6284304 1006050 1030138 214451 189269 206973 208548 243826 239130 227112 227645 157655 158279 630634 581380 1388518 1364843 315829 315580 441705 448037 540605 525972 537502 539758 550149 560709 518410 575937 1589646 1680487 1045648 878702 494021 482076 565640 567147 574341 583687 582978 583321 667079 667227 5117021 5271425 39.15 71.9 2
08:56:12 2024-01-25 699244 689249 157841 154086 253444 260112 278474 277905 172078 169773 210908 215333 249541 252567 4715254 5124462 6499418 6278353 1005332 1028642 214451 189235 206973 208223 243792 239130 227400 227486 158262 157417 627557 580965 1370328 1366293 315829 315358 441047 448293 540605 522977 537649 538233 550149 560709 517642 575937 1590775 1680487 1071805 876137 493213 482076 566171 567147 573899 582795 582978 583321 669536 667263 5126426 5256221 39.15 71.9 2
08:56:13 2024-01-25 698748 690255 157805 154364 253265 260213 278334 277869 172180 170381 210950 215264 249541 253801 4721983 5133564 6499418 6275157 1006769 1031877 214451 189235 206650 207898 243757 238724 226444 227133 158372 157350 624176 581380 1386284 1364843 315793 314914 440391 448293 540988 522977 536327 538233 550113 560447 516875 574236 1586265 1678107 1058109 876137 494021 481736 565640 566308 573899 582566 581325 584577 666103 667227 5135832 5256221 39.15 71.9 2
08:56:14 2024-01-25 698248 689249 157801 154266 252524 260399 278334 276755 171564 170011 211098 215264 249506 252459 4721983 5131033 6518891 6282459 1006731 1029408 214417 189235 208831 208409 243792 239291 226444 227680 158262 157852 624176 581795 1388142 1364843 315793 315358 441886 447136 540222 525909 537122 539376 550149 560709 519180 575973 1589646 1682870 1078166 876137 493319 480354 565640 567147 574341 584545 582978 586391 667187 667263 5098210 5265573 39.15 71.9 2
08:56:15 2024-01-25 699776 691307 158021 154334 253540 259560 278922 277534 172062 170046 210537 215470 249459 252423 4740507 5133794 6471618 6280042 1001038 1032612 214382 189200 206650 208257 244543 238846 225919 227874 158005 157417 627557 583571 1379563 1360977 315757 315358 440643 444627 539458 522977 537538 539376 553861 561568 519143 577680 1590775 1687275 1069685 876137 491917 480680 568046 567147 575268 582508 582978 584540 667223 667263 5083672 5261971 39.15 71.9 2
08:56:16 2024-01-25 699776 691303 157801 154120 253300 257964 279118 276720 171516 170046 210026 215229 248848 252711 4719796 5108571 6443630 6291982 1003898 1030050 213922 189200 206041 207898 244920 238107 226165 228352 157460 157885 621403 586140 1380379 1354662 315757 315536 440023 446359 538315 527160 537502 539758 554971 560709 517642 576826 1586265 1687275 1056963 876174 491219 480717 568888 567147 574747 585405 581251 583710 667151 666721 5079399 5254132 39.15 71.9 2
08:56:17 2024-01-25 699781 692547 157805 153868 253331 257531 278725 276684 171397 170011 210026 215470 248882 252675 4719796 5104295 6452256 6292681 1002392 1029678 214130 189658 205938 207910 244337 237653 225709 228582 157795 158355 622941 588067 1386963 1355623 315469 315622 440333 445692 539189 526788 537538 539758 554971 560709 518973 577643 1586265 1686081 1077419 876137 491568 480680 568888 567147 574747 583919 583394 583710 667151 666252 5086058 5246607 39.15 71.9 2
08:56:18 2024-01-25 696665 691008 157330 154189 252520 257964 278224 276260 171703 169776 210061 215286 248848 252783 4723161 5082925 6438370 6300396 1002467 1029160 213502 189131 207656 207759 244198 237512 226181 228253 156986 158456 625691 589332 1372226 1355623 318392 314914 441002 445401 542102 528688 537955 539758 555756 559887 516875 575493 1586228 1678107 1087699 879951 491917 482076 568888 566746 574341 584545 577744 582844 668735 664977 5066374 5265573 39.15 71.9 2
08:56:19 2024-01-25 695995 690779 157801 154330 252520 258362 277995 275802 171669 169742 210390 215470 248882 252711 4713809 5069227 6425712 6287295 998714 1031144 213650 189957 207656 207759 243687 237477 226269 227346 157685 157818 629288 589489 1356722 1360977 318482 312825 442066 446662 539840 528315 534940 537941 550149 557625 513860 574200 1581660 1669450 1077419 889211 491917 477940 566841 558869 573052 580765 574337 585937 667042 663018 5032371 5243420 39.15 71.9 2
08:56:20 2024-01-25 688101 690524 157361 153834 252520 258543 278334 275802 171669 169269 210026 213442 249436 252675 4715444 5027512 6463054 6266214 988789 1028142 214945 188959 208684 207621 243447 237547 226504 227381 157610 158103 635058 585129 1367107 1363274 315793 312718 442138 445014 538278 525899 534071 538196 553370 556910 519216 574273 1581176 1665289 1081750 884655 488783 477904 567023 562140 576375 582831 576037 584183 666573 662333 5015797 5252476 39.15 71.9 2
08:56:21 2024-01-25 694020 693041 157256 153868 252555 257748 278725 275380 171635 169321 210026 214139 248848 251569 4716433 5002288 6463054 6275566 980350 1025622 213753 189034 207584 207621 245087 237336 226165 227540 156847 158070 620826 589332 1362924 1365288 315685 313557 441299 444977 539402 527569 536498 542825 553334 558411 519950 574891 1579002 1654116 1063324 885357 489130 483477 567243 558942 576375 578252 573453 584125 661969 662082 5072150 5252476 39.15 71.9 2
08:56:22 2024-01-25 691070 691715 156783 154116 251502 257928 278725 274958 171669 169269 210061 214139 248848 252247 4711229 5015405 6500302 6275566 983251 1026454 213753 189000 210483 207251 244508 236047 226996 226889 157215 158003 618114 588067 1358885 1368724 317613 312825 441191 441394 542907 527532 536484 539213 550185 557302 517862 573186 1577045 1650604 1077419 885320 489130 483477 565371 558906 574341 577654 573489 583710 661305 662082 5079399 5231637 39.15 71.9 2
08:56:23 2024-01-25 690091 692057 156530 154330 250943 258796 278334 274730 171703 168669 210026 213956 248848 251857 4713809 5016984 6491056 6275566 980387 1027378 213605 188959 210447 206640 244508 236117 225709 226465 157021 158041 626018 589332 1363874 1367753 315721 312861 441656 441394 542138 527350 536228 542056 550149 557625 518008 573630 1576434 1650604 1051927 884028 490173 483441 565640 558942 574341 578095 572643 583710 658173 662082 5079399 5231600 39.15 71.9 2
08:56:24 2024-01-25 690091 692053 156639 154399 250943 257964 278334 274730 171635 168669 210061 214104 248468 252461 4723161 5011843 6490990 6275566 983214 1025695 213422 188572 210264 206640 244578 236388 225709 227292 156986 157852 629096 587812 1379884 1367232 315541 312718 440571 441394 541371 528905 535050 541288 553152 557410 519143 573630 1574772 1650905 1059083 884655 489130 482881 565640 558869 574455 577690 573453 583710 658209 662082 5090524 5239096 39.15 71.9 2
08:56:25 2024-01-25 691561 691271 156783 154223 252644 257964 278334 274118 171669 168936 210026 214104 249009 252247 4719796 5026257 6490990 6275566 980350 1027149 213422 188572 210412 206640 244543 236152 225709 226940 156528 157317 626018 587812 1360094 1364843 315793 312718 443072 441394 542138 526606 535124 541288 555240 557446 518997 573445 1577008 1650604 1077419 883005 490025 483404 566441 558833 574455 577690 576035 583710 658173 662082 5069993 5231637 39.15 71.9 2
08:56:26 2024-01-25 691627 691344 156783 154082 250947 257964 278334 274118 171669 168785 209879 213773 248641 252247 4719796 5016836 6500215 6275566 984650 1027259 213456 188868 210412 206606 243548 235917 225743 226431 156384 157250 627557 587812 1371564 1366293 315865 312090 440714 441827 542907 526869 534940 541142 549968 555807 513824 573742 1574444 1649918 1083916 883713 489130 482794 563175 562334 573899 577217 574956 585937 658137 661973 5074293 5252200 39.15 71.9 2
08:56:27 2024-01-25 690091 691271 156749 154124 250733 258796 277907 274118 171363 168635 209991 213612 248502 252247 4713809 5011843 6509614 6271095 985351 1027277 213422 188572 210080 206640 243757 235717 225709 226431 156986 157350 626018 587812 1358933 1370171 315793 312019 440714 441791 540162 522977 534402 539084 550534 555664 518973 570089 1574481 1646310 1058109 881092 489057 480463 562344 558797 573530 575646 576892 583562 658101 662082 5084505 5241261 39.15 71.9 2
08:56:28 2024-01-25 691070 691235 157112 153731 250912 259342 276595 274502 171601 168902 209955 213374 248813 251785 4713809 5030340 6537524 6274738 987253 1027149 213388 188503 210304 206330 242974 236047 226216 225976 156951 156650 635250 586805 1367785 1370171 315721 311510 441939 441755 541100 522941 533571 539758 548350 555098 517941 572514 1574116 1646220 1065444 882383 488983 480426 562904 561176 573826 577217 574251 583258 658065 661865 5088101 5285237 39.15 71.9 2
08:56:29 2024-01-25 694513 691271 157002 153659 251643 258725 276559 275380 171447 168936 209627 213374 248848 251430 4723161 5069227 6541736 6265791 985978 1029578 214085 188469 210412 206537 243347 236612 225482 225929 157460 160628 627557 580137 1377714 1374063 315549 312055 441155 441683 538315 522934 532779 537905 545932 555951 516839 571487 1583189 1660170 1081750 879411 487179 477688 562904 564222 574565 580555 577561 584540 661896 663265 5117026 5273176 39.15 71.9 2
08:56:30 2024-01-25 696172 693458 156749 153659 251472 257893 276595 276648 170938 169439 208716 213739 248813 251041 4720536 5061429 6499418 6270262 990274 1029596 213685 188207 210672 206685 243008 236082 225482 226010 156951 160698 627557 581103 1391238 1372115 313221 313701 440643 440773 539458 522564 532779 539376 546772 558411 518875 571893 1577045 1659772 1056963 876172 488176 480354 563825 563621 574601 580482 580169 582622 663330 665834 5117026 5254057 39.15 71.9 2
08:56:31 2024-01-25 700277 692281 157038 153808 252905 257928 277871 276225 170548 169708 208682 214436 248089 251005 4720536 5089606 6490915 6265791 988864 1026878 213719 187911 210524 206359 242974 236082 225803 226168 156603 160628 627557 580137 1386826 1371130 313256 313444 440679 440773 539458 522934 534312 538233 546352 558411 516839 571930 1578681 1662125 1056963 874415 486254 480354 565307 565173 575712 580482 577634 582696 662860 665798 5124337 5246532 39.15 71.9 2
08:56:32 2024-01-25 701466 691983 156683 153309 250908 257712 277445 275853 170514 169473 208647 214070 248054 250754 4729901 5086864 6481589 6270262 987457 1027112 213422 187946 207354 206359 242974 236082 224976 225661 156916 160698 626980 579724 1377961 1373089 312816 312713 440679 440773 538315 522194 532024 538233 545166 556446 516803 571893 1577008 1659772 1079585 875385 486254 477868 559144 562104 575337 580793 580301 582548 662390 663918 5115851 5246532 39.15 71.9 2
08:56:33 2024-01-25 698258 691978 156749 153808 251678 257100 276559 275837 170480 169590 209125 213967 248089 250617 4720689 5079689 6481589 6265791 989522 1027254 213058 187911 210304 206038 242974 235882 224976 225661 156916 160663 627557 578486 1385915 1370171 312781 313444 439332 440297 538315 521456 532024 538160 546808 558805 516839 571487 1577045 1659772 1059083 873171 486254 477904 562344 562104 573862 577217 577298 583712 662545 665218 5127452 5269377 39.15 71.9 2
08:56:34 2024-01-25 699597 691239 156714 153339 250908 257135 276928 275446 170328 169405 208647 214104 248089 250790 4723904 5083304 6485639 6279634 990274 1027364 212433 188331 207072 205860 243178 235882 224976 225504 156807 158676 625691 582626 1392230 1364843 313769 313701 438759 440953 538315 519718 535198 538196 546808 558805 516839 570199 1575852 1659772 1060409 871931 486980 480608 559108 562934 573015 577244 576037 579361 657529 663737 5134209 5267500 39.15 71.8 2
08:56:35 2024-01-25 701124 692592 156515 153773 252905 257100 276631 274695 170562 168902 209452 214666 247298 251572 4721983 5096664 6490915 6275157 995351 1027378 216297 188241 206490 205895 242974 235858 224785 225277 156663 160593 627557 583042 1365119 1363875 313769 312968 438166 440989 539458 524272 535235 538233 546772 558805 513860 569318 1575852 1659772 1056963 871931 487745 477544 559108 562104 568041 577217 573453 577611 659581 662082 5140031 5275032 39.15 71.9 2
08:56:36 2024-01-25 699968 692103 156258 153880 252475 256958 276417 274325 170801 168635 209300 213887 249485 252387 4729901 5116174 6500240 6293318 990262 1028642 212218 187946 207252 205895 243347 235717 224785 225661 156698 160663 627557 583458 1372975 1364843 313805 313444 438166 440297 538315 521254 535235 538233 549608 559198 513896 569759 1575852 1659772 1059083 871931 487708 480644 559108 562140 572077 577217 575365 577611 659581 663018 5119110 5259875 39.15 71.9 2
08:56:37 2024-01-25 702081 691983 156575 153629 252194 257354 276877 274746 170936 168834 209522 214070 252353 251643 4728791 5108772 6500240 6275157 995077 1029371 216039 188372 206345 205860 242974 235318 224942 225312 156444 160593 627557 583042 1373787 1363875 313513 311764 437424 440171 538315 520989 535235 538196 545932 558411 513752 569184 1577008 1657386 1056963 871931 488783 480413 559036 558906 568005 576882 575365 578402 657066 662082 5130566 5271425 39.15 71.8 2
08:56:39 2024-01-25 699893 691983 156471 153949 252513 256993 276452 274361 170954 168567 209195 213750 249329 252459 4732513 5111846 6490915 6275290 991003 1027112 213841 187946 206490 205860 242974 235154 224976 224998 156410 160593 627557 583042 1365942 1364843 313769 312740 438079 440297 538315 520852 535198 538196 545932 558375 513788 568475 1577008 1659772 1056963 870692 487362 477868 559036 562067 568041 576476 575365 577166 658648 662082 5118833 5261971 39.15 71.9 2
08:56:40 2024-01-25 695315 690264 156243 153305 255254 257135 276559 274083 170578 168767 210555 213682 249329 252531 4729100 5110752 6508850 6279634 1001722 1029310 212365 187911 206490 206571 241451 235682 224976 225161 156698 157944 625691 580137 1367987 1362908 315549 311546 436615 441791 537554 521456 532779 531707 546653 554318 512392 567233 1577045 1663877 1067564 873793 489130 474934 559720 558604 568037 577217 574300 577648 658209 663372 5141289 5263722 39.15 71.9 2
08:56:41 2024-01-25 695884 685331 155892 153059 250873 257712 275588 274083 170242 168518 208682 213830 249644 251179 4731111 5110752 6499418 6264407 1000181 1025549 212399 187911 206345 206152 241381 236447 223589 224998 156410 160334 627557 580137 1390171 1360013 313984 312019 439010 442902 532054 521087 532024 531418 545130 555986 511838 571930 1581529 1673289 1075253 873791 488091 474898 560514 558761 568842 577217 574337 577648 662904 662082 5079399 5256221 39.15 71.8 2
08:56:42 2024-01-25 697903 689249 156457 153029 250699 257100 275484 274502 170396 168669 208356 212783 247676 251041 4728791 5141251 6466842 6275566 998189 1026608 214504 187911 206200 205717 241822 236047 225418 225452 156444 160369 622941 581795 1397363 1357933 311867 311591 438079 440773 532018 521456 533277 531865 546772 556769 513845 573223 1583465 1680487 1061204 871931 486980 474528 562867 558869 567969 576631 574337 577648 664889 662082 5079399 5265573 39.15 71.9 2
08:56:43 2024-01-25 699968 690751 157037 152639 251678 256350 275520 274118 170362 168902 208321 213739 248054 251232 4723161 5134566 6462387 6282841 1000325 1026385 212218 187911 206011 205975 242089 236047 223486 224998 156410 160593 623903 583042 1390412 1355623 311832 311479 438079 440773 532018 521456 533571 531828 546388 558983 513845 571967 1581529 1678107 1061204 871657 486291 474195 559108 558797 568005 577037 574337 577611 664419 662082 5079399 5261971 39.15 71.8 2
08:56:44 2024-01-25 699931 692056 157002 152643 251331 256309 275291 274502 170210 168635 208321 212783 252318 251041 4720536 5126638 6471121 6282841 1000769 1028947 213725 187877 206200 205575 240780 236082 225207 225208 156410 160523 624480 580965 1391234 1361411 311867 312019 438298 440153 531982 519982 532024 531008 545201 555951 513845 571487 1581256 1675696 1059083 871931 485873 473493 560911 558797 568842 577293 573894 577166 663646 662082 5079399 5259970 39.15 71.9 2
08:56:45 2024-01-25 699968 690783 156749 152779 250912 256309 275291 274083 170008 168669 208356 213226 249573 250829 4723161 5133727 6518283 6283276 1003084 1028947 214318 188477 206057 205757 242365 235682 223589 224425 156444 160153 619629 579001 1375684 1360977 313984 311073 439284 441683 532054 519982 531951 530225 545590 555134 512392 568549 1577045 1668939 1054843 871931 486291 473493 559720 558761 568293 577293 573894 577202 662904 658358 5081542 5261971 39.15 71.8 2
08:56:46 2024-01-25 699968 689285 156253 152779 250912 256309 274870 274083 170297 168635 208321 212749 252282 250652 4723161 5133907 6481589 6272017 1003046 1028216 214353 187843 205767 205757 242365 235577 223451 224443 156157 157829 622660 578486 1364585 1364105 312525 310748 438079 442115 532090 519458 531574 530225 545881 553893 510871 568704 1577045 1666578 1065444 871931 487708 473931 559324 557939 567234 576882 575365 577505 661933 658358 5086661 5256221 39.15 71.9 2
08:56:47 2024-01-25 700282 689244 156213 152783 249416 256919 274870 273281 170008 168402 207996 212749 252353 250617 4713809 5113551 6500240 6270407 1000218 1028873 213813 188297 204939 206112 241752 234558 224490 224443 156271 157904 630634 581795 1362069 1362908 312561 310811 438079 441430 537518 521087 533608 531828 546544 552656 510871 565084 1574735 1659772 1065444 871931 488214 475973 558928 559587 566832 574712 574956 574205 658065 658286 5135832 5263722 39.15 71.9 2
08:56:48 2024-01-25 696427 689281 156208 153029 251136 257100 274905 273246 170244 167903 208321 212749 252389 251607 4723161 5102303 6499418 6275157 998189 1027112 216297 188627 204940 207814 243390 236349 224490 224634 156162 158803 629096 583042 1365222 1365288 312525 310095 436925 441647 537554 521419 533534 531865 545881 552656 510579 568449 1574518 1655005 1069155 874415 488783 476344 559324 559587 566832 573868 573436 574205 656142 658250 5137891 5258073 39.15 71.8 2
08:56:49 2024-01-25 695151 689290 155953 152998 250783 257100 275291 273019 170244 167869 208438 212715 252318 251821 4720536 5104032 6499418 6270262 995351 1027149 216075 187946 204615 205575 243734 236647 224734 224755 156166 158049 627557 581795 1366920 1365288 313984 310424 437183 440629 537554 521087 533608 535147 545735 553821 511594 565120 1573824 1657386 1081750 874415 488437 477051 558891 559191 567234 573868 574140 577130 658648 658020 5141564 5271425 39.15 71.9 2
08:56:50 2024-01-25 695151 691312 155948 153165 251136 256884 274905 273210 170244 167903 208031 212567 252318 251923 4723161 5113518 6500240 6275566 996769 1027149 216075 187911 204940 205289 241451 239171 224282 224755 156201 158235 638267 582332 1363950 1364719 313984 310677 436861 441273 536613 521383 533534 531937 545881 554789 511700 565157 1574518 1655005 1079585 875274 489130 477051 558928 559191 567234 573231 573732 577055 658648 658214 5135832 5256221 39.15 71.8 2
08:56:51 2024-01-25 695133 691450 155956 153029 251136 256704 274905 273210 169974 168499 208031 212715 252353 252247 4717312 5112033 6500240 6266214 998805 1026385 216484 187322 205333 205717 240711 234231 224373 223576 155905 160153 629096 581497 1378562 1368009 314653 310677 438043 441539 535820 519837 532324 533631 544088 552620 510871 565120 1574772 1659992 1098764 871931 488437 473493 558907 559587 565631 573948 573732 574205 659361 658214 5126426 5261971 39.15 71.9 2
08:56:52 2024-01-25 696693 689285 155961 152783 254824 256554 274449 273019 170008 167835 207382 212533 252282 250617 4723161 5104670 6500240 6266214 998189 1026385 216297 187616 204938 205289 240711 234429 223589 223611 155905 157979 629096 580137 1365646 1364105 313984 310535 437715 443869 536234 519873 531804 533631 544088 554862 509894 567789 1572467 1659772 1061204 874415 488437 474492 558101 559191 565631 573568 573732 577130 657102 658214 5141327 5256221 39.15 71.9 2
08:56:53 2024-01-25 696702 692062 155744 152779 251131 257100 274642 272793 169974 167869 208031 212567 252353 250265 4726530 5095059 6500240 6266214 995351 1025622 212530 187651 204579 205044 240780 236212 223589 223611 155905 157864 627557 581795 1363738 1363875 311867 310060 436425 442902 536468 521855 532632 531792 544929 554139 510689 567162 1574190 1655289 1077419 871931 487017 478830 559287 558795 566832 573025 573325 575045 656140 657251 5128503 5261821 39.15 71.9 2
08:56:54 2024-01-25 693114 689285 155238 153063 251081 256309 274870 272151 169823 167835 207996 212386 252056 251643 4729141 5102303 6480867 6275157 992486 1026385 212530 187616 204938 204902 240780 239135 223555 223611 156023 160041 626018 581795 1365434 1362908 311867 310932 435688 438464 535965 519727 531731 536288 546975 554175 512245 567640 1571951 1655716 1077419 870544 486254 477051 558928 559191 569333 573612 571994 575268 656286 656290 5121187 5256221 39.15 71.8 2
08:56:55 2024-01-25 699693 690300 155956 153059 250955 256309 274905 272702 169974 167570 208031 212386 248424 251821 4732513 5107732 6495613 6272017 991003 1026385 212530 186803 205261 204617 241601 238726 223365 223576 155905 157608 626018 581795 1369293 1363875 311867 310131 435688 437683 536752 519982 531988 531973 545626 556433 512861 568337 1572172 1658229 1054843 870059 487828 477243 559684 559587 567234 572185 572031 575045 655750 656254 5134209 5256221 39.15 71.8 2
08:56:56 2024-01-25 699175 691307 155739 152813 250783 255557 274870 272377 169974 167685 207851 212092 248424 251077 4723161 5100919 6490915 6266214 991040 1025906 212530 187322 205226 204407 241485 239063 223210 224465 155762 157608 616599 581795 1379013 1362908 313984 310601 435688 439792 535209 519982 531198 536288 545459 553893 512861 567491 1575311 1654981 1054843 869308 485400 476907 559684 560447 568842 572113 571183 575305 654860 659512 5126614 5259739 39.15 71.9 2
08:56:57 2024-01-25 700241 691307 155709 152809 250950 255557 274870 272377 169470 167305 207382 212681 247935 250300 4729141 5102303 6485221 6265791 986716 1024171 213005 186769 205261 204478 240780 239099 223210 223611 155437 157608 626018 583181 1367952 1362908 311649 311073 435688 439152 532126 519982 530410 531937 545496 554318 512763 567863 1567825 1658192 1075253 870059 484709 477510 559287 560381 569649 571970 574126 575193 654787 658250 5125324 5256221 39.15 71.8 2
08:56:58 2024-01-25 700774 691983 155688 152813 251122 255522 274870 272151 169739 167536 207706 212783 247935 250265 4723161 5112620 6490915 6266214 988864 1025388 216039 186735 204902 203948 240780 239063 224784 223542 155307 157608 624480 580965 1391752 1361805 312873 310601 435688 439152 532090 518478 532032 531937 545881 552727 510759 565120 1571581 1650604 1075253 870059 484709 478408 559610 560778 570053 572846 573584 576869 654678 658069 5119110 5264379 39.15 71.9 2
08:56:59 2024-01-25 699931 692321 155272 152813 251341 256062 274870 271961 169470 167570 207382 212783 248808 250366 4719044 5094952 6490915 6275157 988864 1026385 216075 186769 205361 203948 240745 238726 222865 223576 155762 157829 623903 579724 1378377 1363875 312208 310819 436303 439152 532054 517710 528802 531901 545496 554006 513845 565084 1571167 1650604 1075253 869183 482645 474969 559610 560234 570420 574401 573584 576459 654678 658033 5112803 5256221 39.15 71.9 2
08:57:00 2024-01-25 699968 691724 155818 152779 251136 255557 274449 272377 169770 169050 207348 212783 248634 249491 4716634 5108313 6495613 6266214 989051 1024171 212934 186735 204938 203914 240711 238690 222831 223542 155402 157608 634166 581795 1372103 1364843 310922 310131 435575 438549 532090 518478 528875 531901 544305 552691 513481 567422 1567825 1650604 1073088 866917 483676 475674 558928 559587 568842 574656 573029 575045 656730 657606 5112803 5263722 39.15 71.9 2
08:57:01 2024-01-25 699893 691312 155281 152817 250957 256026 274449 271926 169436 167536 207382 213203 248489 250265 4732513 5109560 6490134 6266214 988160 1023419 216004 187021 205226 203948 240711 238690 222831 223576 155653 157756 624480 580137 1382199 1362908 312208 310131 437501 439152 532054 518442 528839 531901 545074 552691 513845 564721 1567825 1652944 1054048 868839 483332 474969 558101 557154 568842 572229 573325 575045 656448 660447 5122235 5265613 39.15 71.9 2
08:57:02 2024-01-25 700854 691126 155242 152567 250783 255308 274449 272547 169956 167122 207059 212783 248634 249491 4732513 5097396 6490915 6266214 986444 1024171 216075 186735 205261 203948 240745 239027 222865 223576 155402 157169 624480 578486 1382874 1364843 312208 310601 436806 438841 532090 518943 528055 531865 545110 552691 511514 565120 1571167 1654116 1073088 869456 482645 477194 558533 557154 567133 572681 573732 576645 654824 658214 5137891 5265613 39.15 71.9 2
08:57:03 2024-01-25 702616 692620 155567 152643 251028 255346 274465 271976 169671 167271 207348 212749 247242 249455 4736655 5111720 6490096 6270262 989559 1025585 211865 186735 204544 203914 243012 234688 222797 223507 155402 157608 626018 581795 1360914 1360977 313095 310716 433088 439261 532090 519211 530374 531828 544233 552620 512355 566596 1567825 1650604 1056963 866917 484709 475602 557312 558795 565631 570437 569456 574994 652904 654338 5126539 5259596 39.15 71.9 2
08:57:04 2024-01-25 701153 691983 155100 152713 250712 255346 274080 272166 169653 167768 207712 214107 247935 251041 4728905 5120621 6490915 6265791 989559 1025622 211900 186735 204544 203914 240711 234688 222762 223507 155368 157169 624480 581795 1365646 1362908 312873 309807 433124 439261 532090 519211 529998 534315 541135 552620 510871 565625 1567825 1652944 1075253 866917 484427 475602 557312 557639 565631 571274 570264 573598 654325 654338 5135832 5255987 39.15 71.9 2
08:57:05 2024-01-25 698702 691983 155645 153032 250533 255275 274272 272011 169535 167469 207278 212250 247794 250898 4729901 5107653 6490134 6274738 995351 1023479 212530 187322 203543 204762 242024 234688 223175 223352 155195 157134 635058 581518 1365646 1362908 312873 308222 433088 438951 532054 518406 529962 530972 541063 551000 509808 564421 1571167 1652944 1054843 871931 484769 474528 556524 556355 563925 570001 571994 573154 654787 654338 5126163 5263722 39.15 71.9 2
08:57:06 2024-01-25 695075 690227 155705 152779 250044 256026 274323 272512 169702 167237 207244 211956 248247 251464 4728791 5105930 6518793 6271530 1000218 1026842 216004 186735 203900 204549 241684 234688 224855 222818 155368 157134 627557 579724 1362256 1360836 312651 308186 435602 438987 532018 516943 530370 531367 541063 550185 507775 564822 1570461 1655289 1061204 870692 485493 475033 555738 555926 563093 570437 571183 573598 656787 655492 5135832 5256221 39.15 71.9 2
08:57:07 2024-01-25 695110 689208 155203 152284 250044 255487 273158 271511 169702 169312 208922 211888 248070 250363 4728735 5132087 6490915 6266214 998805 1024098 213091 186735 204188 204549 240837 234688 222797 222474 155619 157025 625441 578486 1363368 1360977 312208 308186 435688 440031 530413 513963 526792 529866 540991 550185 504882 564384 1571167 1657349 1059083 871311 484806 473655 555701 556355 562298 570472 571147 574450 657716 654338 5124337 5256221 39.15 71.9 2
08:57:08 2024-01-25 697196 690264 155203 152153 250607 255487 273122 271926 169402 166887 206737 211888 247688 249979 4728791 5137577 6500089 6271530 999466 1023844 213083 186735 204544 204378 241577 239135 223959 223162 155619 157030 616599 578486 1377858 1357933 311767 310273 435575 439883 530323 513891 528826 529080 541099 550192 509680 565120 1576396 1669767 1054215 869456 483676 472986 557845 558005 565631 573868 571994 574859 657565 655295 5084694 5250349 39.15 71.8 2
08:57:09 2024-01-25 699112 689254 155705 152010 249381 254276 273158 271511 168866 167305 211465 212024 247242 249907 4735693 5076364 6434251 6289006 998978 1023844 212282 186735 203864 203948 241006 234688 222144 225035 154617 157608 623903 586805 1363948 1349868 311832 308222 433192 438723 532203 519982 528766 530616 546267 549385 507775 567274 1567825 1659735 1070922 876137 485055 474361 559720 554284 563527 572149 565221 571934 656787 653018 5041776 5256221 39.15 71.9 2
08:57:10 2024-01-25 691784 690255 155238 152259 250783 254667 274414 269825 169823 171195 207382 211403 247935 250829 4729901 5081634 6471904 6291828 993102 1023844 212530 186701 203722 204378 241006 234688 222200 223162 155368 157498 624480 587700 1364355 1355623 311867 307185 435575 438951 532203 520718 528123 530616 544233 549797 507775 566870 1572283 1655289 1070922 879951 484427 474361 557831 549892 563093 573057 565184 574450 657388 653018 5026555 5242794 39.15 71.9 2
08:57:11 2024-01-25 688774 690227 155238 152254 251136 254443 273193 271062 169402 171470 207025 210135 248283 249420 4723161 5046195 6480553 6273870 990003 1023771 213725 186150 204687 203914 240837 238690 224065 225353 154867 156855 622941 583458 1366711 1361411 312208 307936 437551 440085 530698 517674 525978 529080 544233 548336 508924 565157 1567788 1655289 1089912 879951 482302 472986 558101 549928 565631 574411 567735 574168 659581 655936 5022965 5239208 39.15 71.9 2
08:57:12 2024-01-25 691784 691003 155238 151698 251136 253886 273193 271062 169251 171230 211686 211403 247935 247464 4723904 5027437 6471121 6282396 983461 1023734 212424 185138 204868 205236 240935 234422 223158 223352 154867 157134 621403 585053 1361621 1355623 312208 307685 437520 437565 529948 518151 525978 530991 545074 550185 511993 566357 1566639 1650604 1087699 876100 481275 474033 559324 553857 568037 572990 565257 574168 656250 653940 5028778 5256221 39.15 71.9 2
08:57:13 2024-01-25 692047 690259 155238 151732 251046 253851 273193 270649 169368 166474 207025 211223 247762 247918 4720536 5033224 6453613 6276508 981278 1023771 212757 186503 203793 203180 241684 234616 223123 223439 155091 157134 619864 585129 1375014 1360215 312651 309324 435575 437465 530698 519433 527510 530225 546384 550185 512392 565120 1567486 1651153 1107482 878665 480933 475705 559720 553075 568842 572198 565221 575268 653827 653018 5036779 5258218 39.15 71.9 2
08:57:14 2024-01-25 691780 691271 155203 152010 250783 253851 274414 270649 169251 171159 211501 211189 247242 249070 4723161 5011686 6472264 6265791 982260 1026231 212580 188017 203793 203671 242114 233848 224101 223370 154764 157354 621595 586805 1373174 1362908 313095 308851 436280 440346 531982 519946 527885 531382 544088 548601 509283 564950 1563037 1634583 1087699 878702 482645 474195 556131 549856 565631 568731 564349 576781 649087 653018 5069993 5246593 39.15 71.9 2
08:57:15 2024-01-25 689131 690747 154708 152673 249272 254667 273193 269825 169402 170920 207348 212538 247935 249034 4729901 5021090 6490915 6261265 982334 1023844 212723 188424 203973 205382 241541 234580 224416 224403 154798 157134 627557 583875 1349420 1371645 312208 307641 436925 438531 531982 518158 525978 530616 539433 548215 509320 562378 1563037 1636901 1056032 874415 481959 474361 553279 549856 565631 568532 568613 577055 654325 655973 5094293 5254357 39.15 71.9 2
08:57:16 2024-01-25 693747 689249 155173 152153 250044 255094 272289 273213 169134 171230 211465 210718 247935 248685 4723161 5076612 6537542 6252584 982334 1023844 216004 190083 203935 203248 241313 234436 223750 224403 155662 156309 622941 578587 1364012 1372620 312208 309397 437424 437911 531267 513855 525978 530616 539253 548565 510040 562747 1563310 1640170 1054215 873171 481848 474361 554489 554712 567234 570530 570300 577130 653827 653842 5100326 5258218 39.15 71.9 2
08:57:17 2024-01-25 695146 691312 155208 152254 250044 254276 272289 271546 168866 167305 211429 211223 247935 247953 4729901 5074961 6528216 6256426 982404 1022650 215969 190083 204400 203282 240837 234688 223158 224403 155628 156741 624480 579001 1379791 1371645 311033 307114 436811 437728 532203 513711 525568 530699 538603 548215 509029 562452 1565491 1640429 1070922 872545 481848 474361 553243 555124 565631 570103 569419 575268 652904 652393 5098210 5248464 39.15 71.9 2
08:57:18 2024-01-25 693114 690751 155203 152010 250044 254454 272063 271546 168866 171096 211465 210751 247935 248265 4723161 5076612 6508850 6256426 983736 1023844 212828 190118 204400 205119 241006 234523 223158 222818 154867 156697 622941 578721 1378289 1372620 311122 307795 436784 437538 532203 515956 525793 531294 541366 549410 510543 564421 1567108 1651004 1070922 871311 481275 474361 554771 556355 567234 570437 572580 575305 652904 653383 5115195 5231563 39.15 71.9 2
08:57:19 2024-01-25 697228 691271 154927 152010 250044 253921 273158 271546 168866 167570 207638 211403 247242 248440 4723161 5067752 6514148 6265546 982334 1024134 213119 190083 204544 202966 241006 234358 223158 222474 154902 156915 622941 577252 1378056 1369179 310959 310053 436625 437383 531826 515225 525048 531331 540983 549230 510291 565625 1565528 1644662 1077419 872545 481275 474361 554525 554749 566832 573034 570337 575268 652904 654109 5109728 5231637 39.15 71.9 2
08:57:20 2024-01-25 697223 691267 155169 152048 250044 253921 272931 271546 168333 167305 211321 211043 247762 247918 4723161 5060821 6490915 6256862 983035 1021209 213303 190118 203902 203107 240668 234358 223158 222131 154902 156697 622364 576841 1378289 1370171 310446 307720 436843 438439 531753 516322 525830 530543 540983 549266 509894 564199 1567448 1645863 1092125 871931 479910 474026 556048 555533 566832 569601 569896 574154 655052 652429 5113368 5242831 39.15 71.8 2
08:57:21 2024-01-25 696702 691720 155061 152010 249864 253921 272289 271511 168333 167700 211059 210718 247242 247882 4720689 5082776 6480942 6265791 988160 1023844 211900 190083 203579 207015 241006 234028 223487 222166 154549 156697 608949 581795 1377872 1361805 311325 310273 433016 436566 531826 516689 528604 531974 542903 550185 509931 562562 1566692 1648655 1098211 867583 481275 475033 555221 556355 566065 568203 567698 570976 649051 652429 5122767 5277691 39.15 71.9 2
08:57:22 2024-01-25 700277 692026 154958 152044 249307 254208 272705 269859 168866 171230 211429 211877 246445 248943 4732513 5097095 6485498 6265791 988864 1021205 211055 190189 203390 202685 241515 234028 222110 222131 154833 156915 622364 581380 1360993 1362908 311767 307685 431847 437911 530413 513927 527200 531367 542903 553555 509029 562378 1567486 1650772 1073088 867308 484364 475669 554735 555926 563093 567951 566895 572073 653196 653940 5143364 5254094 39.15 71.9 2
08:57:23 2024-01-25 697481 691715 154635 152288 249263 254667 272931 270684 168900 168813 211429 211077 247207 250265 4727452 5104305 6490915 6275157 988154 1021205 211238 190189 202655 202685 241006 233663 223158 222131 154725 156418 622941 581795 1359314 1360977 311767 307650 432447 437911 530413 513891 526828 531367 540229 549385 507811 564897 1570461 1651121 1092125 867583 483676 475669 555258 554922 562117 568131 566458 569726 649123 653018 5126426 5259875 39.15 71.9 2
08:57:24 2024-01-25 697978 689249 154669 152254 249267 253886 272289 269859 168866 170681 211429 210135 246481 249491 4729901 5115196 6485498 6266214 988160 1022650 211238 188497 202655 207086 241006 233627 223158 222097 154725 156877 622941 581795 1372206 1360977 311546 308151 432822 437256 530004 513891 525677 531367 539433 549000 509320 562710 1565259 1650905 1092125 867545 482608 473960 553952 555351 562153 568131 568514 569983 649051 653940 5123184 5256221 39.15 71.9 2
08:57:25 2024-01-25 700204 690783 154669 152044 249097 254562 272705 269894 168866 170955 211429 211336 246445 249280 4729141 5097209 6500215 6265791 991040 1021205 210739 190118 202584 206906 241006 233263 223158 221789 154647 156697 624480 580965 1364232 1360977 311325 307926 431726 437601 530413 513891 526828 530991 539018 550185 504846 561042 1563273 1649941 1094338 866954 483332 474361 554827 555124 562857 567987 568514 568370 651348 652909 5136632 5256221 39.15 71.9 2
08:57:26 2024-01-25 695995 691492 154785 152014 248847 253886 272289 270426 169165 166340 211393 210135 246410 250229 4723161 5104520 6490915 6275566 989559 1021205 211055 190118 202584 207086 240837 233263 223158 221943 154368 156697 622941 581914 1360782 1360013 311325 306755 431726 436951 530112 513927 525677 530616 538638 550185 507547 560608 1565259 1647556 1070922 866265 483332 474361 553315 554712 559027 568023 568865 571665 651238 652909 5140427 5265613 39.15 71.9 2
08:57:27 2024-01-25 697941 690300 154669 152288 248983 254813 272705 269825 168366 170920 211393 211979 246305 250089 4732513 5111958 6480553 6266214 992524 1023313 211125 190189 201948 202966 240668 233299 223158 221913 154368 156697 624480 580137 1361416 1360013 311938 306327 431386 439261 530413 513891 525677 529117 537845 549410 504774 560174 1565528 1648231 1052722 870692 483676 474361 550131 549892 558991 568203 565257 568517 653160 654683 5131677 5265613 39.15 71.9 2
08:57:28 2024-01-25 695995 690570 154656 152014 248913 254454 272063 269859 169165 166474 211357 211043 247034 249491 4732513 5111846 6500240 6266214 993936 1023844 211238 190225 201983 203282 240668 233299 223158 221977 154759 156697 623903 580137 1361205 1360977 311325 307185 431726 439613 530004 513891 526828 529866 537845 549410 504418 561042 1565565 1648268 1075253 871931 483332 474026 550095 549892 558991 568203 565257 568517 649123 653018 5153223 5258095 39.15 71.9 2
08:57:29 2024-01-25 695995 690813 154889 152153 248352 254314 272063 269859 168366 168602 211393 212574 247242 250193 4720689 5119336 6499493 6265791 999613 1023410 211900 190047 202655 206941 238845 234028 222895 226198 154764 156478 625691 578486 1376656 1360977 310446 306755 433052 439170 528825 512302 527238 522959 537809 548637 503246 561875 1567825 1655042 1047725 866917 482645 468854 553048 553075 558955 568766 567772 571050 656448 653940 5069993 5254280 39.15 71.9 2
08:57:30 2024-01-25 698111 690118 155065 151597 249542 253781 272113 270922 168999 171159 211284 210135 247242 248685 4732513 5133727 6500240 6266214 998376 1021300 211935 187489 202301 203107 239657 233299 222845 222988 154368 156484 626018 578486 1374538 1360977 311105 306292 432858 439152 530698 512338 527510 527105 537018 548215 503282 559381 1565565 1650604 1056168 866954 483332 471616 550059 549892 558132 568203 566094 569359 649195 653018 5118847 5259875 39.15 71.9 2
08:57:31 2024-01-25 698573 691492 154927 151908 248950 254562 271353 269755 169063 166508 207747 210650 247207 248614 4732513 5102303 6509566 6275157 993662 1023844 211308 190189 201948 206796 240330 233299 223002 225916 154368 156587 624480 580137 1365009 1360013 310885 306292 431386 438016 531826 513625 525641 529117 537845 548637 504027 559821 1563037 1645900 1050602 869456 482645 474092 550059 549892 558955 568203 565221 568041 649051 653018 5141213 5246607 39.15 71.9 2
08:57:32 2024-01-25 695921 690300 154678 152085 248896 254456 272113 269720 168765 171258 207747 210034 247030 250473 4739267 5111621 6504932 6275157 992486 1023844 211055 190189 201314 207015 240330 232899 223158 226233 154660 156697 624480 580137 1361832 1360013 310446 306717 430441 438640 531450 513421 525641 529117 539168 549410 503991 559381 1564418 1649978 1073088 870692 482645 473691 550095 549892 559063 567803 565221 567602 648137 649344 5137895 5246607 39.15 71.9 2
08:57:33 2024-01-25 696674 689285 154420 151800 248538 254243 272459 270910 168897 168366 207747 210034 246685 249910 4738154 5111846 6499418 6265791 998790 1023844 211604 190118 202301 203141 239303 233299 223002 226162 154557 156587 624744 579724 1360711 1360013 310446 306327 433088 439152 530698 513457 527510 525954 537018 547830 502892 562333 1565565 1650905 1056963 869456 483332 471579 550095 549928 557347 568203 565257 571665 652904 653018 5111508 5252476 39.15 71.9 2
08:57:34 2024-01-25 697978 689281 154562 151347 249307 253921 271423 269825 168366 168602 207710 211662 246752 248927 4725402 5138354 6480830 6265791 998790 1023415 211618 190101 202655 206835 239251 234358 222185 225916 154682 156260 622941 578074 1390114 1355623 310007 307461 432819 437392 527296 511545 526015 522923 537431 548637 504810 564421 1567825 1659409 1075253 866265 480933 468854 554097 553075 559063 568766 566932 570167 656286 653018 5071873 5246869 39.15 71.9 2
08:57:35 2024-01-25 699968 685340 155229 151037 250044 253073 271423 270426 168299 170955 210762 210751 246924 248995 4737410 5137276 6476767 6266214 996474 1023844 211900 189781 202620 206980 239852 234358 221874 221481 154368 155914 619864 579832 1370630 1352480 310007 307220 432371 437256 527437 512302 526015 522959 539469 549410 506717 565224 1571167 1666578 1085486 869456 481002 468927 555738 553893 559063 569721 565257 568517 656286 653018 5075772 5261990 39.15 71.9 2
08:57:36 2024-01-25 699470 689276 154703 151313 250044 252298 271873 269825 168265 170920 210578 210751 246481 248685 4733686 5086699 6441756 6284116 993810 1022393 210809 184881 201913 206945 239419 233299 222533 223509 154196 156587 627557 585129 1367774 1347957 312172 305794 430696 437911 528451 516943 526015 528172 541063 546603 502892 562311 1563037 1650333 1070922 873544 482645 468927 554917 550236 559674 567067 562848 568480 652904 647794 5034581 5250416 39.25 71.9 2
08:57:37 2024-01-25 689660 689276 154562 151212 248534 252333 271873 269388 168866 167309 211429 214787 245722 248685 4723161 5078111 6461960 6282841 990786 1023118 211202 189914 201807 204544 239303 233684 222185 221413 154120 156587 621403 587366 1358970 1353701 311987 306789 431852 437911 527705 513963 525978 522923 539433 543779 503017 562311 1563037 1648268 1066591 875478 482302 470953 553315 550030 557347 567102 563812 568517 652941 647302 5032371 5252476 39.15 71.9 2
08:57:38 2024-01-25 688679 689285 154858 151279 249092 252333 271458 268220 168900 170302 207710 211415 246790 248649 4729901 5074167 6488466 6277907 990786 1024182 211689 187632 202408 202618 238810 233591 222185 221413 154484 155948 619864 583042 1398248 1355623 311387 306789 435575 437624 526851 513421 522007 522851 538603 542909 503991 562710 1564147 1650567 1085486 878004 479910 468782 554489 550419 562226 568731 566092 571898 654787 649308 5011572 5258106 39.15 71.9 2
08:57:39 2024-01-25 692052 690259 155130 151283 249648 252333 272579 268969 168299 170814 207927 210068 246790 247082 4729625 5033429 6457352 6282459 976642 1023734 211393 187536 202408 204330 240321 232322 223123 223145 153837 156697 627916 584850 1371434 1360977 311325 306789 432980 436221 531450 513927 523598 530241 539397 543779 504616 559308 1557106 1625071 1109744 874784 479910 473655 550095 550419 559027 567367 562604 570167 649046 648250 5079399 5261971 39.15 71.9 2
08:57:40 2024-01-25 689040 690264 154420 152010 246969 253073 272705 268151 168799 170660 211393 214947 246755 247882 4729901 5022537 6481589 6271530 984870 1025956 211618 187095 202443 204089 239445 232322 223186 223145 154196 156414 622941 583458 1369006 1362908 311914 306681 432980 436620 530698 513855 522820 528934 537809 543743 504774 558479 1555093 1627708 1061204 873171 479910 471579 551333 550419 559063 566569 565690 571861 649506 649042 5096080 5254357 39.15 71.9 2
08:57:41 2024-01-25 691561 689213 154669 151279 248494 254419 270596 269379 168799 170695 211321 214577 247207 247847 4729901 5058074 6537542 6270262 982334 1022393 211435 187191 202373 204161 239038 232720 223123 222796 154231 156339 623903 580663 1353561 1370171 310446 306284 433052 437605 529729 513767 521601 527105 537930 543743 504666 557653 1558568 1632268 1077419 873793 479230 471579 551333 550419 562298 567803 565184 571898 649051 649308 5107615 5254357 39.15 71.9 2
08:57:42 2024-01-25 694513 690965 154669 151279 248498 253073 270561 269825 168299 168212 207780 214577 247171 247847 4727452 5068110 6514148 6260721 986754 1022393 211238 189675 202584 203484 239674 232940 222503 223074 154231 156592 613568 577551 1381878 1365655 308806 308239 433498 432705 528825 512314 524946 528378 539835 546988 507775 560571 1562229 1641596 1089912 865577 478551 472986 553647 549892 563129 568203 566859 570167 649506 653018 5109718 5261971 39.15 71.9 2
08:57:43 2024-01-25 699285 690715 154635 151313 248467 254825 271423 269602 167999 171124 206871 211189 246410 247408 4729901 5090550 6481589 6256862 986052 1022393 211569 189639 203035 206514 239586 232863 222185 223038 154376 156488 622941 577588 1394136 1363348 308951 309178 432836 432574 528269 512314 522376 528296 536228 549410 504738 560932 1563037 1645139 1066591 867583 478514 472318 550059 549856 563527 567915 565221 570167 649506 653018 5117021 5256221 39.15 71.9 2
08:57:44 2024-01-25 698258 692290 154635 151279 248463 252298 271423 269567 167767 170885 207016 210718 246445 247082 4732513 5092101 6481589 6256862 986015 1023118 211717 189507 202584 206514 239586 232676 222185 223145 154192 156260 621145 578173 1387485 1366754 308443 308960 432872 432597 529053 513274 522230 527332 540018 546952 504918 560174 1562578 1641596 1066591 865614 478514 468566 553684 549856 563093 568203 566421 570130 651260 649344 5113372 5261971 39.15 71.9 2
08:57:45 2024-01-25 698258 690747 154386 151283 248498 253038 271199 269790 167733 171040 206580 210102 246059 247464 4729901 5083088 6481589 6247510 985141 1023118 211900 186892 202620 206549 239383 232465 221874 222832 154085 156478 621403 576841 1373558 1366055 308806 309178 432728 432561 528305 513003 521897 528114 537529 546808 507593 560137 1558605 1641633 1087699 867583 478477 473374 550059 549856 565261 568095 566458 571013 649506 653018 5117021 5254357 39.25 71.9 2
08:57:46 2024-01-25 697232 690742 154532 151283 248463 252862 271423 269790 167797 171195 206580 210102 246410 247118 4738486 5092101 6480867 6266214 988864 1023118 211202 189639 202584 206549 239622 232998 222185 222675 154085 156226 631041 578486 1377279 1360977 309570 308474 433237 432579 528943 513400 525048 528151 539835 548421 504738 559990 1562652 1643763 1089912 865116 478551 475253 550095 549856 562262 567403 565184 569139 649506 653018 5128189 5231600 39.25 71.9 2
08:57:47 2024-01-25 699968 690779 154527 151313 248075 252298 271423 268969 168730 170695 207670 210718 246445 247847 4732513 5097171 6481589 6261325 985778 1023844 210872 189338 202407 203091 239586 231813 221874 222832 153871 156226 621403 578074 1376538 1360977 308660 306292 431047 432782 528451 513133 523598 527514 540490 547506 509714 560424 1562652 1645051 1087699 866348 477991 473612 552899 549856 562262 566569 565184 570851 649046 649308 5121030 5231563 39.15 71.9 2
08:57:48 2024-01-25 699968 691267 154527 151279 247905 252298 271164 268559 167767 170779 206580 210718 246031 247118 4732513 5082515 6481589 6260890 986052 1021168 211252 189471 202407 203267 239586 232501 221874 222832 154505 156226 619864 576841 1381258 1362908 308624 306996 431690 432809 528451 512314 522820 527105 536228 546988 508990 561531 1564841 1646022 1087699 866348 476940 471398 552862 553550 562857 567367 565184 568443 647671 648984 5113091 5258095 39.25 71.9 2
08:57:49 2024-01-25 699432 691239 154171 151279 248119 252333 270974 269533 167999 171124 206580 210718 246031 246391 4754379 5107546 6486294 6275157 987457 1022393 210361 189675 201948 203232 239586 232337 221874 222519 153837 155736 621403 580663 1376934 1360013 309570 306292 430369 432705 528930 513040 525195 527514 536228 547794 507437 558912 1561927 1644977 1089912 864967 478811 472507 552899 553550 562857 566353 565981 569226 647634 649272 5123184 5254169 39.15 71.9 2
08:57:50 2024-01-25 698897 691492 154497 151245 247736 252333 271388 268969 168265 170541 207198 210718 245446 247638 4731592 5115196 6471121 6275157 988160 1021432 209885 189675 201596 203837 239586 231777 221874 222775 153734 156113 627557 580965 1360716 1359049 309971 306257 429335 432777 529199 510790 525195 527155 536192 547758 504774 558479 1561927 1643493 1064339 866236 479726 472731 552862 553366 561263 565556 564338 568821 647452 649020 5119110 5259875 39.15 71.9 2
08:57:51 2024-01-25 698573 690751 154137 151178 247701 252968 271009 268781 168265 170660 207052 214947 245481 248475 4732513 5100288 6494496 6265791 986679 1022393 209885 189710 201314 203579 239586 231777 222185 222519 153871 156226 631041 581103 1362256 1359049 310007 306789 429201 435262 529199 510790 525978 527514 538310 546988 504081 557222 1560819 1641436 1089912 864351 480933 468530 552862 552691 559564 566245 565782 567607 647525 649020 5131668 5256221 39.25 71.9 2
08:57:52 2024-01-25 696579 691983 154432 151313 247666 252298 271199 268747 168198 170576 207336 214612 246238 249245 4732513 5111289 6480867 6260890 988864 1021209 209850 189542 201314 203091 239180 231777 221874 222519 153837 156117 621403 580137 1355749 1359049 310007 306008 428891 432958 528825 513040 524414 527514 538310 546988 504027 557653 1557745 1644080 1087699 864500 479570 472318 551333 549820 559674 564618 564190 568304 647525 648790 5122235 5263722 39.25 71.9 2
08:57:53 2024-01-25 699968 690264 154141 151283 247453 254286 271199 268712 167999 170541 206871 211683 245652 247953 4729901 5115004 6481589 6266214 988864 1023844 210214 189374 201913 203091 239215 231777 221874 222363 153837 156226 620826 580137 1362746 1359049 309570 306292 429205 432511 528825 510754 525195 527550 536228 547023 504774 557653 1558605 1641436 1089912 865116 478551 471652 551333 549856 558955 564905 564486 568304 646849 651279 5112803 5263713 39.15 71.9 2
08:57:54 2024-01-25 701578 690776 154103 151283 247701 252263 270974 270838 168149 167529 207162 214983 245274 247882 4730148 5105930 6481589 6256426 986754 1023118 210396 189241 201314 202807 239215 231777 221874 222519 153803 155974 621403 579724 1379052 1360836 309351 306257 429197 432669 528451 512314 523635 526733 538310 546988 504774 557689 1558605 1641804 1087699 862658 477836 471579 551333 549820 559027 565700 565690 565925 646392 649272 5130530 5254341 39.15 71.9 2
08:57:55 2024-01-25 701161 690078 153996 151182 247907 252263 270974 269958 167999 170421 207310 210650 245652 247429 4732513 5105930 6462312 6256862 986052 1022393 210578 186298 201913 203091 238845 231777 221563 222519 153837 156197 642369 578486 1376538 1360977 308660 306292 432209 432669 527260 510866 522413 525954 536228 546183 504810 558516 1558605 1641436 1041326 864500 477123 471579 551724 549856 559063 566533 564349 567602 647671 649272 5121030 5269335 39.15 71.9 2
08:57:56 2024-01-25 700894 690606 154497 151043 247907 254286 271318 270910 168512 170779 206580 210102 246238 247673 4735888 5099111 6490915 6256426 984339 1023118 210578 189171 202266 202949 238845 231777 221253 222519 153803 155974 621403 576841 1381496 1360977 306888 306257 431798 432912 527296 511682 521232 526733 537930 546183 504810 559784 1558568 1641744 1087699 865116 477123 472050 551724 549820 562262 566569 564349 568480 647671 649308 5109718 5259875 39.25 71.9 2
08:57:57 2024-01-25 699963 691983 154390 151009 248151 252968 271318 270910 168014 168366 206436 211979 246410 246391 4716634 5104670 6481589 6265791 986052 1023844 210591 189338 201631 202949 239180 231813 221563 222363 154115 156226 621403 579724 1395775 1366178 309133 306961 429125 432665 527669 511951 523635 526733 534687 546183 504846 557689 1558605 1641596 1087699 863886 477160 471616 552115 549856 559027 565736 566092 566362 647671 649272 5111532 5256221 39.15 71.9 2
08:57:58 2024-01-25 700001 691983 154394 151144 247453 254286 271094 270693 168198 167660 206909 212156 245512 247740 4732513 5102467 6481678 6262057 987457 1022393 210067 189409 201314 203091 239325 231381 221563 222207 153589 155289 621403 580137 1366360 1357125 309570 306789 427850 432445 527881 513040 524006 526733 538310 546567 504738 557258 1558605 1640274 1087699 862658 478115 471616 550552 549820 558919 564905 564048 564856 647176 649236 5109718 5242831 39.15 71.9 2
[truncated: 172,502 more chars]
