# Supplementary material for: Methods for Estimating the Detection and Quantification Limits of Key Substances in Beer Maturation with Electronic Noses
Source: Sensors (Basel). 2024 May 30;24(11):3520. doi: 10.3390/s24113520 (PMC11175341; doi:10.3390/s24113520)
Supplement: Supplementary file 1 [file sensors-24-03520-s001.zip › Data/Acetaldehyde/raw data/Day 3/ETH2.txt]

Time Date R01 R02 R03 R04 R05 R06 R07 R08 R09 R10 R11 R12 R13 R14 R15 R16 R17 R18 R19 R20 R21 R22 R23 R24 R25 R26 R27 R28 R29 R30 R31 R32 R33 R34 R35 R36 R37 R38 R39 R40 R41 R42 R43 R44 R45 R46 R47 R48 R49 R50 R51 R52 R53 R54 R55 R56 R57 R58 R59 R60 R61 R62 T01 H01 Phase
09:04:00 2024-01-25 668985 656837 204303 199292 320090 328711 340860 339585 216183 214270 263124 267721 303920 311229 4480009 4861561 6528216 6303622 1037299 1066913 288562 255412 266181 267371 308297 301275 294076 293821 206332 206382 694351 627333 1428834 1409710 414777 410892 606409 608823 755948 736985 769543 774865 811645 824216 786428 880300 1898593 1992093 1223207 1023197 664948 656572 788878 782936 817583 825815 842919 848348 956044 961071 5130566 5284451 39.25 71.3 1
09:04:01 2024-01-25 668178 657215 203021 199913 321092 327755 340584 340363 215548 214270 263682 266029 305796 310350 4479733 4819876 6509566 6294270 1026166 1065813 289607 254593 268909 267964 309197 301373 294119 293856 206477 206209 679124 629135 1441200 1417974 417770 412587 605085 609968 751546 737930 773241 774865 814091 827303 786153 871907 1890448 1971476 1211911 1030512 664474 652691 788320 781273 811795 828835 849086 851561 953884 962800 5119223 5276755 39.25 71.3 1
09:04:02 2024-01-25 663229 658232 203656 199918 320090 327719 342965 337259 217379 214270 263310 266873 304839 309001 4476817 4784140 6565487 6303253 1023173 1063783 289475 254806 267823 266593 308297 300953 293834 294305 206298 207465 678596 631839 1442708 1407708 417177 410892 607269 611460 752616 735913 774492 772670 809281 826987 792550 875711 1889334 1974616 1211907 1034703 662583 652628 788878 784048 811654 824654 847877 850156 955237 960137 5102430 5288342 39.25 71.3 1
09:04:03 2024-01-25 661253 657766 202972 200615 321132 325782 342929 337259 216855 213973 263310 266873 305796 309038 4476817 4757318 6546863 6293971 1019579 1063820 289000 255198 267761 266593 310206 301166 292529 294883 205682 207141 689457 630038 1432234 1405709 416584 412295 605772 611894 749883 733651 774492 773766 806926 824983 792056 869940 1886652 1979660 1237311 1032495 664948 652166 789997 783790 815180 826394 846671 853330 953884 957278 5098210 5284277 39.25 71.3 1
09:04:04 2024-01-25 660598 658698 202981 199626 322823 326731 342688 337803 216670 214339 263310 265844 305796 310667 4480009 4735295 6500240 6312365 1017297 1063820 288562 255198 268550 272028 309232 300359 291357 296632 206008 206819 681092 627678 1431582 1404711 416289 411712 603303 610592 751012 731645 773941 774865 806926 826149 792019 869285 1886652 1984714 1238763 1032839 666198 653091 787762 786167 811795 820586 847732 855835 951077 955926 5050486 5284277 39.25 71.3 1
09:04:05 2024-01-25 662238 658698 203942 199288 322072 330053 341892 338313 216484 214305 264646 266029 304874 310144 4470657 4724897 6490990 6303622 1016840 1063820 288527 254628 269433 268525 308261 300359 290542 295369 205972 206819 691451 627226 1422454 1404711 417177 411712 603192 610158 751012 729505 774492 774994 808156 824983 792802 871833 1889334 1984714 1217557 1035040 668094 648948 788320 787556 811795 820586 848408 857092 952498 954808 5046157 5284277 39.25 71.3 1
09:04:06 2024-01-25 662505 658684 203977 199288 322036 328484 342410 338824 216519 213676 268186 266839 304626 310362 4476817 4739309 6490134 6312365 1018290 1063783 288124 254593 268945 272327 308297 300851 291357 296215 206298 207580 692901 627333 1449611 1401723 417770 412295 603887 610592 751546 730538 773559 775067 810499 825128 792203 871870 1889334 1989048 1219440 1032495 669521 648984 785853 784074 811654 820586 847877 857092 955503 956871 5034581 5284277 39.25 71.3 1
09:04:07 2024-01-25 661567 658684 204263 199604 320740 327719 341928 336786 217379 213607 263310 268128 305325 312259 4470657 4776770 6490915 6303622 1029057 1063820 289739 256079 266813 268151 308010 300359 292691 294918 206298 206819 694351 630486 1433066 1392503 415403 415191 603728 612330 756508 733361 773390 779206 809376 822541 793365 877907 1890522 2004654 1211896 1023655 667145 653091 784182 786405 819851 820550 839225 858313 963052 957547 5064915 5291818 39.25 71.3 1
09:04:08 2024-01-25 662473 656832 203621 199952 323572 326731 341928 339849 215514 215005 263310 267630 304839 310789 4470657 4805491 6458338 6307526 1033943 1063820 288861 255412 267259 267336 308332 301836 292245 295570 206033 206853 692901 622858 1434697 1398448 415403 412121 602261 610592 756508 729505 770059 778204 811823 820451 791044 878568 1893497 2005269 1217557 1022469 669997 656072 784182 782966 819851 820586 839225 857509 963052 958903 5090934 5295152 39.25 71.3 1
09:04:09 2024-01-25 667762 656841 204308 199696 321092 329475 340860 338860 216519 214637 263310 266908 303955 310615 4480009 4854131 6523569 6303622 1039928 1066913 288562 254593 266403 268185 308297 301909 293585 294404 206333 206313 694351 626434 1430643 1407708 417200 413354 607269 608428 756419 735968 771192 779280 813908 820451 784169 879854 1901257 1989812 1223207 1019565 664474 655608 786018 781827 819851 827086 839225 848348 963052 955665 5156919 5293629 39.25 71.3 1
09:04:10 2024-01-25 663118 656841 202668 199948 321097 327755 341616 338860 215548 215039 263932 266688 305796 309365 4480009 4830077 6546713 6312365 1028040 1070175 287216 255447 268082 272100 309923 302374 292995 295799 206298 206313 693989 621388 1424215 1414955 415403 412587 606747 606705 753151 735881 769785 774403 816400 826987 784097 876372 1897412 1986959 1221323 1028100 665422 656609 788878 779577 815217 827050 846978 850834 954658 962501 5111546 5284277 39.25 71.3 1
09:04:11 2024-01-25 669500 658223 203696 199918 321097 329475 339831 338860 216519 215561 263904 266873 304839 311009 4470657 4800156 6518891 6289401 1024668 1066642 289739 254593 268495 267371 310863 302588 293806 293778 206768 206278 685916 628688 1438719 1416967 417770 410892 605587 608343 751012 733988 774305 774718 814055 826403 785835 872521 1890485 1970044 1226973 1031761 664474 648984 787762 781827 811618 827050 848445 850797 953884 960407 5119110 5277019 39.25 71.3 1
09:04:12 2024-01-25 660630 657766 203661 200541 320836 328509 343001 336786 216890 214544 263310 266908 304874 308347 4461958 4770880 6551525 6276058 1021719 1063820 289000 255019 268082 270040 310864 300983 293585 294461 205790 206957 697146 629586 1435809 1405709 417177 410892 605809 610428 752230 734577 780006 774315 808103 827059 792240 875129 1886652 1980644 1233006 1033966 667346 648948 789997 786405 811654 826394 849086 855227 952498 956871 5069190 5274925 39.25 71.3 1
09:04:13 2024-01-25 659590 658716 203982 199948 322819 327454 341928 337803 216704 214305 268033 266029 304874 311229 4470657 4737886 6485498 6303365 1017628 1063607 289000 255019 268909 268984 309453 302802 291765 296215 206296 206313 691451 626434 1432305 1405709 416584 411712 602446 608167 750103 733237 774305 774994 808103 824663 793365 876329 1889334 1983452 1221323 1032839 669045 652691 786611 784110 811618 820586 848408 857092 955237 956195 5034581 5274925 39.25 71.3 1
09:04:14 2024-01-25 662040 658433 204325 198980 321841 327719 341652 337566 216855 218035 263310 267686 304379 312259 4470657 4774324 6495613 6303622 1030362 1063030 290255 254984 267294 270802 310314 304221 293137 295061 206151 206347 692901 630937 1434462 1396463 417473 413534 602131 610897 754761 733377 776170 779614 806963 820451 793365 876922 1890522 1989812 1221323 1026566 668094 652166 783626 786405 817530 825448 844155 858313 959577 954844 5055536 5284564 39.25 71.3 1
09:04:15 2024-01-25 656686 656572 203487 199944 322067 325747 343001 338586 216543 214971 261829 266942 304874 310789 4473627 4808407 6481678 6312065 1037707 1063537 287251 255447 267608 270420 309453 302337 292245 295226 206115 206313 692901 622858 1433043 1398448 415403 411649 601480 608860 754780 731821 771743 777263 811072 820523 791986 882012 1895898 2002396 1221323 1022604 669997 656572 784182 782930 819270 825439 841088 856482 963052 955556 5090934 5284277 39.25 71.3 1
09:04:16 2024-01-25 667117 656841 204308 198945 321097 328746 340584 338860 216634 214305 263310 266908 303920 310651 4470657 4842328 6453024 6307863 1035216 1063820 288124 255412 268245 270004 309875 303520 292175 295383 206768 206278 673908 622282 1433033 1405709 416584 411974 603303 607135 753687 734465 771155 780756 815244 818107 787941 880755 1898593 1998980 1193754 1024065 668094 655608 781960 781273 819851 827086 841088 852724 965101 961107 5117120 5274925 39.25 71.3 1
09:04:17 2024-01-25 667080 656841 204299 200266 320125 328746 341412 338824 216704 214637 263310 268163 304874 310131 4476817 4851213 6528238 6298759 1032912 1066876 287286 255987 267796 269814 312739 301623 294323 294126 206405 206278 696164 621969 1451930 1407708 414814 410999 606875 608860 756398 738050 769400 774865 814055 825237 790585 876997 1895898 1989085 1200818 1025839 665422 658004 789997 782936 816372 827014 845995 852650 956008 963826 5141902 5286222 39.25 71.3 1
09:04:18 2024-01-25 669390 656823 203621 199878 321774 330448 340273 340555 216484 214270 264573 266619 306942 310058 4477037 4801119 6500240 6299492 1028361 1063783 289880 255130 269036 270384 309626 302447 292585 293884 207059 206244 679124 627783 1426982 1416967 417770 410999 605550 607997 751087 738456 773952 774865 815244 827353 788613 873769 1894515 1971440 1145295 1031761 664474 654018 788320 782936 811618 829455 849086 850760 955237 955556 5113189 5280616 39.25 71.3 1
09:04:19 2024-01-25 662238 656832 203942 200546 320764 327719 342929 338490 216855 214270 263868 266908 304839 308819 4477037 4768968 6556193 6307751 1023136 1063747 290312 255165 268209 269968 312518 301915 293656 295026 205790 207534 695674 631397 1435517 1404711 416584 411035 605587 612292 753650 735876 774621 774865 808103 829914 793365 873111 1889334 1979878 1231211 1035440 667108 653091 790557 785776 813993 826978 850296 855835 952461 957547 5074293 5276906 39.25 71.3 1
09:04:20 2024-01-25 659553 656837 203946 199561 323046 327684 342410 338278 216821 214305 264797 265995 307411 311670 4467395 4715449 6500240 6312252 1016840 1064864 289633 255165 269451 269301 309055 302701 291872 295756 205790 206888 692901 628853 1427171 1401723 416584 409739 602131 611713 751583 731677 773952 776677 809281 828251 793365 871833 1889334 1986266 1132370 1035440 669997 652691 786412 785220 815107 825228 849086 858313 956592 957547 5041776 5275302 39.25 71.3 1
09:04:21 2024-01-25 662510 656837 204303 199735 321769 327719 342375 337531 217530 213573 263310 267686 304839 310326 4477037 4774212 6499965 6308118 1028982 1064348 290551 255200 267796 268677 308156 302876 292175 295026 206405 206888 694351 630486 1435799 1392503 415403 413534 604947 612255 755811 733757 773941 779577 810672 820415 795056 879817 1895898 2005518 1233398 1023619 668094 652619 784182 787519 820433 820550 841648 858313 963052 957278 5069993 5276755 39.25 71.3 1
09:04:22 2024-01-25 661649 656837 203452 199909 323014 329011 342374 340327 216149 214971 263682 266908 304874 311400 4480231 4800790 6462939 6331349 1035491 1066312 290495 256346 268520 268081 309090 302986 292112 296381 205754 206922 692901 622858 1432216 1397752 415403 411649 602615 610006 755836 731091 771740 778652 814288 820487 792240 880480 1895898 2004654 1223207 1022469 670952 656572 784182 784110 820433 825228 841648 857702 963016 955556 5088804 5291818 39.25 71.3 1
09:04:23 2024-01-25 668029 656837 204089 199253 321061 329208 340824 338860 216484 214603 263868 266908 305504 310615 4480009 4858620 6472264 6312618 1036353 1068753 288790 255200 267939 270184 308120 301414 293003 294783 207059 207070 683352 622858 1438748 1405949 416584 413758 604350 607997 756508 733876 771192 782863 817286 820415 787542 880443 1901294 2003233 1190123 1023197 669045 656572 784182 782936 821015 827050 841685 853330 966513 961107 5131894 5286222 39.25 71.3 1
09:04:24 2024-01-25 666475 656837 204299 200367 320999 328746 342410 338824 216855 214637 263310 268571 304874 310314 4480009 4854659 6528216 6303253 1036466 1069009 288946 256667 267904 270184 310029 301440 293451 294747 206590 206888 694351 621081 1464825 1406946 414814 413890 606672 609099 755972 737967 770022 777722 815822 827571 788731 878910 1895898 1989085 1223207 1026529 665897 658506 791407 781827 818109 827050 847877 853293 957433 964579 5130566 5284338 39.25 71.3 1
09:04:25 2024-01-25 667716 658232 203625 199883 321097 329208 340309 339885 216484 214122 264797 266653 305478 310314 4470657 4794451 6518891 6290657 1028516 1066731 291529 255271 268801 269850 309524 302876 293209 293643 207497 206278 687345 628688 1469559 1410943 418960 414052 606409 608860 752727 734010 776702 776713 815822 828156 786428 874429 1895898 1971476 1226973 1032495 664474 652796 788320 783492 813954 829419 849086 853256 955237 955556 5113368 5261634 39.25 71.3 1
09:04:26 2024-01-25 659590 658433 203977 200581 321056 327719 343001 337732 216855 214270 263682 266908 305513 308856 4477037 4762198 6546867 6296016 1022735 1066694 289774 255271 267939 270040 309741 302019 294140 295556 206405 207494 685470 630036 1428389 1402964 419282 412228 606672 610392 754365 737972 776441 774865 811718 828225 792802 876997 1889334 1977072 1221492 1032495 665897 652691 791117 786368 816372 827562 848481 855798 953884 959581 5092529 5282453 39.25 71.3 1
09:04:27 2024-01-25 659086 658236 203021 199596 323046 327189 342965 338824 216855 214637 264173 266433 306946 311229 4470657 4736120 6499418 6314373 1016654 1065142 288895 255306 268730 269281 310029 302191 292228 296281 206224 206992 691451 627344 1424229 1400438 419842 409810 603838 609961 751165 733942 776170 774865 809281 827023 793365 871870 1889334 1984859 1231087 1035813 669997 655572 788878 786962 811581 825228 848445 858313 955237 957547 5045028 5282453 39.25 71.3 1
09:04:28 2024-01-25 660057 658232 203946 199288 323046 328215 342651 338278 216855 214305 264424 266619 304874 310580 4467671 4737886 6480553 6309855 1019083 1064937 288895 255271 269595 269281 309488 303305 292175 297203 206187 206416 692901 626897 1438233 1406428 416842 409810 603303 609063 751546 732700 777699 778401 811072 824627 793365 875711 1890176 1987675 1217557 1032839 670952 654342 786611 787519 815180 826394 850296 860187 957950 959581 5037804 5282453 39.25 71.3 1
09:04:29 2024-01-25 662004 657766 204308 199596 322067 328215 342965 338824 216855 213607 262841 267872 304591 310615 4470859 4764556 6490365 6315181 1019083 1066568 289739 255306 269631 269281 309488 303520 292352 294983 206477 207026 692901 626897 1432968 1405709 418960 410999 603192 609961 751546 732535 776699 779577 810462 827571 793365 875674 1890485 1989085 1223207 1033966 670952 652691 787762 786368 815758 826978 849403 858313 957397 958903 5043973 5282453 39.25 71.3 1
09:04:30 2024-01-25 660561 656837 204303 199913 322072 328675 342929 337531 217565 215864 263718 268536 304839 312259 4477037 4793689 6509566 6319315 1032940 1066495 290480 255306 267152 268864 309055 302368 295097 295169 206477 207349 675502 628688 1464085 1397752 416584 414153 603838 615433 759655 735059 774108 781864 808103 820487 795621 882863 1895898 2001814 1204220 1023619 669712 652691 784182 788708 821015 820550 845393 860800 963052 957547 5066374 5276755 39.25 71.3 1
09:04:31 2024-01-25 661723 658085 203665 199913 323086 327454 342410 339849 216183 215005 263310 266942 304874 311229 4480009 4804679 6462939 6333700 1036466 1066605 287892 256057 268316 268677 312552 302876 292352 296524 205897 206416 680534 622376 1447044 1401723 415403 412300 602131 608860 757994 733757 772290 779577 814055 820595 792203 880869 1898593 2001814 1211911 1023197 670952 658004 784182 783520 821015 827562 843518 857702 963052 955629 5098210 5292123 39.25 71.3 1
09:04:32 2024-01-25 669223 656837 204756 199257 321810 329706 340860 339610 216996 214637 264610 266942 304839 310615 4480009 4853278 6471670 6318895 1037207 1066493 288895 255271 268730 270564 308085 301661 293351 294269 206477 206382 695801 624643 1455090 1405912 416584 413570 603838 607739 756954 734921 772290 781864 816400 820487 787904 881106 1901480 1998980 1145295 1019654 668094 656572 784944 782936 821015 829759 839262 853330 965111 963181 5164049 5284277 39.25 71.3 1
09:04:33 2024-01-25 663899 656832 203621 200367 321061 328480 341892 338789 216890 214936 263310 268128 305796 308456 4473845 4843043 6522755 6320517 1035454 1066729 288019 256452 267680 270040 312518 302019 293102 295799 206477 206451 694351 622282 1453593 1405709 415109 411071 606747 610006 755811 737967 770059 774994 816400 826987 790809 880942 1895898 1986923 1200818 1026294 666198 658506 791117 782936 817530 828252 848481 853293 957470 965261 5129901 5284277 39.25 71.3 1
09:04:34 2024-01-25 668479 656837 203621 199918 322072 329475 340309 341441 216670 214305 268638 266873 305796 311009 4476817 4807955 6518391 6326644 1027629 1066729 289809 255236 269559 269281 309993 301836 294040 295204 206477 206204 679467 628180 1435656 1417144 417770 411035 605440 607797 752230 737444 774492 775067 815991 827059 786391 876372 1895898 1974272 1201016 1029562 667619 655608 789997 782936 815224 829563 848445 852044 956592 962465 5128503 5269225 39.25 71.3 1
09:04:35 2024-01-25 663921 657502 203656 199918 320796 328746 342965 336786 217379 214603 268186 267686 305796 310350 4476541 4791073 6570180 6320517 1022656 1066768 289774 255306 268541 270392 310824 299029 295010 296107 206477 207465 697146 631561 1424299 1405949 417473 412300 608404 613637 755410 733988 777008 774865 811718 829536 793365 876997 1890677 1980607 1225330 1032495 666198 648984 792839 787556 816102 826432 850296 857092 955237 959240 5085790 5284277 39.25 71.3 1
09:04:36 2024-01-25 659590 658232 203803 199909 323800 327755 342411 338824 216890 214971 268565 266029 305334 311229 4470657 4737886 6508694 6320982 1016803 1066010 289501 255306 269559 269281 309665 300851 292494 295577 206477 207465 692901 626451 1422742 1401723 417177 412880 603196 610628 751546 733237 774658 777336 811072 826794 795056 874466 1890677 1986266 1221323 1035813 669997 654574 787762 787556 813991 826394 848482 858350 955333 955593 5047576 5284277 39.25 71.3 1
09:04:37 2024-01-25 662510 656837 204308 199739 322072 329746 342410 337768 217565 213642 264200 268536 304874 310825 4480009 4772217 6494557 6329747 1025467 1066768 290480 255271 268515 268969 309875 300887 292896 295691 206951 207280 695801 631388 1419892 1399736 417772 414628 604087 610897 756508 733793 778150 781864 809318 825237 793365 878531 1893171 1994046 1223207 1028831 669997 653091 784182 791021 819270 824618 847877 858313 962334 956871 5056975 5282453 39.25 71.3 1
09:04:38 2024-01-25 658831 656841 203986 199878 322072 327189 343001 338551 216484 214971 263310 267721 306438 311229 4470657 4813441 6518116 6320517 1031922 1066768 289061 256057 267904 268185 309232 302050 294532 294918 205972 208113 688551 625538 1454133 1397752 416547 413390 602714 609063 756954 732200 772290 779614 814974 820595 793365 881180 1897245 2004654 1195343 1023197 671908 658506 785853 784110 821015 827562 844192 858313 965786 961071 5098210 5291818 39.25 71.3 1
09:04:39 2024-01-25 668749 656837 204760 199292 321974 329706 341376 338860 216890 214936 264200 266942 304839 311087 4470657 4851693 6480553 6311098 1034948 1066768 289299 255306 268459 268185 308046 301768 292940 295369 207059 206382 676687 622858 1459128 1405949 417177 415228 604693 607997 756954 735447 772839 783729 815991 820487 788768 883099 1899742 1998980 1193754 1021742 669997 658040 786611 784048 820734 829491 842919 857092 965830 963898 5160154 5284277 39.25 71.3 1
09:04:40 2024-01-25 665465 656832 203977 200541 321097 329244 342410 339849 216855 214971 263310 269767 306942 310350 4467471 4868981 6546580 6301809 1041338 1066768 291872 256022 267223 269004 310171 300359 294354 293841 206768 206416 685916 625113 1440281 1407429 416584 414772 609473 607273 759208 735025 772290 779344 817557 825237 788768 881217 1903792 1995460 1225090 1020290 665688 656536 788878 784048 821015 829527 844155 855798 963052 963181 5139945 5284277 39.25 71.3 1
09:04:41 2024-01-25 664240 656837 203661 200499 321845 328480 342410 340949 216149 215005 268565 266468 305831 310350 4470657 4815265 6527453 6310693 1027554 1066768 289000 255377 269739 267778 310171 301841 293442 295226 206477 206347 669299 623298 1446719 1418982 417770 411071 605587 606500 753296 735351 774492 775067 817180 828261 787542 877034 1899943 1980644 1201203 1029562 668094 658678 791117 782936 816372 829599 848445 853330 956008 963898 5137540 5272988 39.25 71.3 1
09:04:42 2024-01-25 664392 657502 204120 199952 320606 329778 342965 337803 217869 214305 268602 266942 304909 310227 4467471 4792137 6579615 6306184 1022581 1066768 290559 255377 268909 268185 309701 302802 295075 295133 206477 207673 691451 630486 1450266 1406946 418686 412916 607622 610933 754365 733988 778884 774447 815244 829464 793365 876997 1892022 1979878 1227249 1033966 667145 654610 793402 787592 817530 828252 848408 857702 954622 955629 5107347 5284277 39.25 71.3 1
09:04:43 2024-01-25 658154 656837 203056 199944 323082 327719 342965 338860 217379 214971 264200 266063 306293 311707 4477037 4750393 6517905 6325035 1016803 1064937 289439 255412 268495 267778 311149 303735 292656 296843 206332 207061 691451 627344 1429486 1401723 414461 410710 604947 610897 751546 735355 776590 776750 811682 829500 793249 876997 1890213 1986266 1223207 1035331 671908 655340 788320 787556 816372 826978 850931 857568 957397 955593 5036779 5284277 39.25 71.3 1
09:04:44 2024-01-25 662666 656837 204624 199770 321786 328215 342965 337803 217565 213642 268186 268502 304874 310362 4480009 4791342 6499493 6320126 1025124 1066913 290621 254984 268909 268220 309418 303121 294325 296071 206477 206451 684487 632253 1442846 1401723 418067 414480 603838 610428 756508 733793 779331 782660 811682 826403 793365 878568 1894552 1994046 1225090 1028831 670952 648984 784182 788745 818689 825851 850204 858313 963052 957547 5047855 5284277 39.25 71.3 1
09:04:45 2024-01-25 658363 656841 203986 199600 322560 328250 343001 337768 217565 214544 263310 268536 304874 311229 4474742 4805867 6509366 6315609 1031922 1063570 288137 256199 267294 269004 309453 302081 293834 295620 205897 207742 684201 627792 1424175 1397752 415403 413534 603410 610465 759208 732899 774492 780756 814091 825237 792056 883490 1899705 2007683 1221323 1023197 671633 658506 784182 784147 821015 828252 846032 858313 965786 961107 5093051 5284451 39.25 71.3 1
09:04:46 2024-01-25 667497 656577 204630 199635 321097 329742 341892 339610 216915 214971 264646 268571 304626 312259 4480009 4875571 6499380 6310882 1041301 1066876 289000 255482 268909 270802 310642 301505 293514 294340 207059 206416 680534 623625 1426192 1404953 417177 414809 605587 608860 760320 737444 774492 781864 816027 820559 789661 885061 1899705 1998980 1226973 1019654 668094 656609 786647 782936 822514 834293 842919 854582 966513 965980 5163216 5284277 39.25 71.3 1
09:04:47 2024-01-25 663188 656823 203661 200262 322072 329244 342965 339885 216925 215074 263718 267721 305796 308965 4476817 4844779 6542126 6315609 1031812 1065105 287251 256234 268658 268116 311774 302557 293656 295204 206768 207465 685916 621081 1441265 1406946 415403 411685 607306 608860 756419 736464 771740 775031 816027 827059 790809 877907 1895898 1986959 1225090 1028557 667145 659009 792277 783492 818689 829491 849086 855873 960256 966663 5139945 5286089 39.25 71.3 1
09:04:48 2024-01-25 667762 657972 204160 200223 322819 329813 340860 339610 217227 214305 268295 266942 305547 310350 4461958 4805867 6537417 6301679 1023173 1065365 290594 255233 269262 268081 310135 300851 294282 293330 207059 206922 690561 631388 1436517 1410943 417182 412300 607622 608602 753296 740409 777045 777336 815822 828559 791080 876372 1894552 1974272 1201974 1032495 664235 649020 791117 784110 817583 829491 848482 854582 956720 955629 5093051 5261671 39.25 71.3 1
09:04:49 2024-01-25 658620 656837 202985 200576 322556 327490 343001 338586 216925 214637 264236 266942 306942 309329 4461958 4752162 6537417 6321984 1014376 1063783 289000 255200 268577 269778 310641 302300 292975 295928 206441 207384 691451 627516 1454932 1401723 417770 409846 604693 612292 751546 734834 774198 777336 811682 831603 793213 876997 1890522 1990680 1223207 1033966 671430 653686 787762 787556 816102 824654 848445 860913 957470 959240 5051182 5288342 39.25 71.3 1
09:04:50 2024-01-25 659843 656837 204347 199557 322072 328215 342965 337294 217903 214637 264236 268980 304839 311010 4471390 4811152 6499902 6317123 1027517 1063820 290621 255306 268047 269038 308297 300851 293181 295613 206768 206485 675777 630486 1428900 1395772 417146 414845 604693 612737 755884 734926 778224 782973 809926 825237 795533 882471 1895898 2005518 1231442 1025875 669521 653650 786611 789638 820770 825228 844192 859433 967341 955363 5064915 5284277 39.25 71.3 1
09:04:51 2024-01-25 660671 655909 203977 199939 324069 327225 342446 340399 216183 215005 264273 266942 304874 310937 4471390 4816081 6457516 6330416 1035491 1065365 288755 256882 268459 268559 309701 300851 291970 297545 206477 206451 662833 621969 1433319 1399736 416584 413570 603303 608633 759208 733757 773390 781864 816400 826403 793365 883765 1899742 2007537 1219306 1023197 671908 659439 784388 786167 820697 827050 846671 860913 965786 963666 5098884 5293629 39.25 71.3 1
09:04:52 2024-01-25 668479 656837 204908 199778 322107 331224 341928 340435 216890 214971 264200 267721 304874 311333 4493661 4866610 6499678 6321631 1034247 1066694 289809 256128 269000 268185 309438 303974 293890 294883 207059 206382 675298 622858 1424179 1405949 417770 414117 604517 608231 759135 736921 774492 784085 817144 820523 788731 884357 1905144 2004654 1211911 1021742 669997 658506 786412 784074 823679 829491 844118 857055 966549 966663 5158326 5291935 39.25 71.3 1
09:04:53 2024-01-25 666124 656841 203951 200572 321061 331423 342651 339575 216855 214936 263310 268536 305761 309256 4487412 4858967 6556112 6302953 1029539 1069009 288947 256558 268873 267929 311113 303268 294140 294640 206477 207430 685916 620497 1445373 1410943 416584 412264 607354 608860 756508 738585 773390 777263 819260 828225 790446 878531 1898593 1989775 1225090 1028831 667619 659906 793402 784048 819851 829455 849086 857092 961890 966663 5135832 5284493 39.25 71.3 1
09:04:54 2024-01-25 667217 658433 203942 199918 322520 329742 340824 340124 217158 214305 262881 266908 307086 310974 4481152 4804129 6517964 6294593 1027047 1068212 289844 255306 269739 268151 310135 302701 293066 295615 207059 206817 667460 624643 1447964 1416140 418326 411938 606838 608860 754365 738585 777471 777263 818104 829464 788695 876997 1895898 1976801 1219306 1029562 668094 656072 791117 784048 816372 833668 850894 853256 957433 963862 5111508 5286222 39.25 71.3 1
09:04:55 2024-01-25 662510 656837 203942 200506 320317 328445 343001 337495 217530 214787 264573 267686 306217 310022 4483841 4811152 6574932 6312252 1024934 1066803 290004 256798 268873 268151 311301 302447 294354 295655 206477 207349 684201 628688 1457662 1401723 417770 414052 607306 612664 754761 737967 777008 774994 811682 829500 796186 878247 1890677 1981283 1219573 1032495 667619 652691 793152 788708 816336 828216 850894 858313 956321 955556 5089419 5292123 39.25 71.3 1
09:04:56 2024-01-25 659553 657766 203951 199909 323408 327719 342965 338824 216855 214936 268602 266433 306227 311892 4483841 4728838 6509566 6321984 1019083 1063710 289844 255447 269739 267964 312259 301273 292494 296524 206477 207026 692901 626897 1425960 1401723 417770 414052 603838 610897 753799 734921 774731 779206 811718 828225 794934 878247 1894552 1989812 1223207 1033966 671908 653650 788608 787556 818109 826432 850857 862179 961616 961730 5060588 5284277 39.25 71.3 1
09:04:57 2024-01-25 659843 656841 204343 199878 322787 328711 342965 337768 218242 214936 264054 269676 305978 311929 4477439 4806018 6513378 6305316 1022003 1063710 292028 255341 268909 270802 309197 301485 293386 294640 206477 207061 699970 631388 1424439 1401723 418362 414444 604087 610897 756508 735876 779294 784085 813442 827571 795621 880443 1895898 1994046 1225090 1029562 671430 652691 786412 789864 820433 828216 849086 860043 963052 959581 5066374 5284277 39.25 71.3 1
09:04:58 2024-01-25 658326 655909 204263 199913 322525 327719 344698 338789 217192 215005 263614 269077 305978 311451 4483641 4811002 6522858 6309422 1032034 1063747 289035 255447 268047 269274 309918 301273 293066 295556 206477 208177 685470 628240 1427755 1395472 417200 414153 604947 612181 759171 733757 774268 781864 814018 825237 795621 883727 1899943 2008147 1223207 1024654 671908 660139 788878 788113 823059 828732 845393 862179 965111 962429 5092529 5284338 39.25 71.3 1
09:04:59 2024-01-25 666960 656837 203984 199249 321643 329706 341616 340399 216821 214971 264469 268259 306942 313369 4480638 4853013 6476767 6312065 1034986 1066876 288965 256163 268766 268747 310387 304277 293351 295655 207059 206416 676687 622858 1429132 1404711 417473 413534 605121 608860 756954 735876 773941 783729 815991 820559 791044 883062 1899705 2003233 1219306 1024654 671430 658972 786412 784048 822766 829491 848189 858313 967954 965980 5133756 5293629 39.25 71.3 1
09:05:00 2024-01-25 665804 656373 204303 200541 321061 331261 342410 338860 216855 215211 264059 269934 306441 310717 4481430 4874252 6537542 6302953 1038737 1066913 289880 256310 267904 269004 310171 300324 295218 294020 206768 206416 699788 622896 1448823 1406946 415403 412336 608599 609063 756954 740751 772290 777300 818137 827023 792802 880869 1898593 1992093 1223207 1025801 667619 660373 792240 784048 820433 829491 849086 855835 961616 966663 5126238 5292708 39.25 71.3 1
09:05:01 2024-01-25 667703 659402 203946 200227 322067 329706 340860 340638 217192 216473 264693 268979 307086 310974 4480638 4809208 6518891 6302874 1026166 1063747 290458 255271 269549 268185 309665 303427 293422 294340 207497 206416 687345 628688 1445971 1410943 418362 412300 608599 610592 753687 740227 776515 779577 815379 829464 791007 876997 1895898 1977072 1225090 1033966 666161 654111 791117 784074 816372 833435 853390 855835 957397 963145 5108031 5288342 39.25 71.3 1
09:05:02 2024-01-25 658620 656572 203977 201211 322031 327719 343001 338551 217685 214833 264693 268294 306906 308638 4483841 4764288 6561124 6307488 1022520 1063783 289774 255447 268909 268220 311586 300554 293870 295541 206187 207528 691451 628688 1426593 1401723 417770 412300 604168 613605 754900 737967 778150 777263 813479 829572 795399 876997 1890677 1984859 1233006 1037155 669521 654610 792240 789900 815758 829136 853427 857531 956592 955556 5064915 5291818 39.25 71.3 1
09:05:03 2024-01-25 658831 656832 204299 199604 322429 327719 342965 339838 217462 214833 265516 267851 305691 312998 4477439 4747615 6499418 6325897 1016565 1065105 289862 255412 270608 268151 309232 301768 292210 297050 206477 207349 694351 628202 1451486 1401723 418694 412264 604591 611349 754365 735355 779294 781864 815244 827059 795399 878873 1893171 1992633 1223207 1034934 671908 654610 788613 788708 818109 831051 850931 860043 960219 955665 5051182 5284277 39.25 71.3 1
09:05:04 2024-01-25 659806 656837 204268 199883 322787 328746 343001 337519 217929 214833 263873 268994 304769 312075 4483841 4807371 6508972 6312618 1028286 1066768 290621 255412 268082 269004 310423 302802 293834 295899 206477 207349 676306 629586 1438970 1392503 417177 414845 605587 613605 760819 735881 774694 782973 811682 825237 797899 885691 1898593 2008147 1234925 1023347 671908 658506 788320 788150 821896 825815 846634 860043 965111 961071 5096269 5291818 39.25 71.3 1
09:05:05 2024-01-25 665786 656837 204129 199249 323014 329742 341605 341612 216613 214833 264282 268363 304769 313701 4480823 4863259 6461688 6293971 1035454 1066010 289000 255447 268873 268185 309626 302687 292940 294433 207059 206451 678077 622413 1423317 1404953 417177 413534 604947 608860 758365 735876 773390 784085 815991 820595 791044 883690 1905144 2001814 1202832 1024654 671430 659439 786412 784048 822477 829527 846671 857702 967954 965980 5126149 5291818 39.25 71.3 1
09:05:06 2024-01-25 664995 654946 204303 199913 321097 331224 342363 341376 217252 216626 263832 269251 305656 310204 4483841 4858108 6546334 6299949 1038446 1063747 289607 256989 267223 268185 310171 300911 295365 295655 206477 207061 674896 621969 1456880 1406946 415403 412264 608167 608860 756508 736173 772290 777300 818372 827059 791044 879192 1898593 1992093 1226973 1028063 668094 659906 793402 784048 819913 829527 850296 857702 961616 966663 5137895 5280733 39.25 71.3 1
09:05:07 2024-01-25 665802 656577 203625 199909 322067 330956 341293 339599 217252 214202 264802 266804 305656 311120 4477343 4805491 6546849 6285002 1024117 1066120 290798 255377 269323 270536 309918 300851 294318 293500 207351 206451 677715 629833 1431945 1410943 418067 413534 607658 611349 755436 741983 778150 779614 811365 829536 792203 876997 1895898 1975671 1225090 1033966 666372 653650 792240 784110 817838 829563 850894 855835 957397 962118 5107615 5282453 39.25 71.3 1
09:05:08 2024-01-25 656686 656837 202981 200581 322496 329820 344689 338575 217287 214867 264428 267990 306367 309438 4474422 4743446 6537267 6316002 1016575 1063820 289809 255447 268909 268185 311149 302300 293422 296942 206187 207673 692901 627792 1433980 1402964 417770 411649 605587 612431 756648 736921 777008 778578 812867 829536 795533 876997 1892022 1987538 1233006 1037429 671430 655572 791117 790460 816372 827014 854679 860043 956008 955629 5046157 5277287 39.25 71.3 1
09:05:09 2024-01-25 661253 656832 204334 199744 323517 330301 342713 339599 217205 214236 264802 268398 305443 314432 4477439 4757527 6499493 6302087 1016840 1062241 289404 255447 270247 267743 309701 303662 294123 296524 206477 207349 674368 626004 1427332 1401723 418031 412264 604693 610897 754365 735355 779331 781864 814091 828225 793249 878531 1895898 1996155 1223207 1034703 671908 654610 788878 788441 818109 827014 851536 860043 960256 960804 5053366 5284375 39.25 71.3 1
09:05:10 2024-01-25 659843 655909 204343 200293 322537 330806 342641 337519 217729 214867 264428 269029 304734 312284 4480231 4791190 6509566 6312618 1029094 1063783 289880 255482 268645 269073 309701 300887 294318 295863 206477 207707 676951 628240 1447541 1392503 416584 414809 605440 612701 760320 733757 774658 782973 815289 826403 795533 885023 1901294 2005269 1213760 1023197 673346 660410 786611 787880 820734 828216 847877 857531 964429 963898 5103969 5293629 39.25 71.3 1
09:05:11 2024-01-25 666480 656373 204947 200127 322274 330491 342363 340255 217054 214902 264615 268363 306604 312998 4480009 4869363 6508855 6303622 1041413 1063532 288781 256275 268909 269414 308297 300851 294318 295204 207059 207061 687345 625113 1426825 1404953 417770 414881 608167 608860 761398 738585 774694 782973 817180 825237 789886 886322 1903792 2001313 1145295 1020290 668094 656609 788613 784048 823132 829599 844155 855227 966244 965980 5160362 5292123 39.25 71.3 1
09:05:12 2024-01-25 663445 654983 203382 200897 321786 330521 342785 339706 216717 216205 264018 267548 306118 310131 4470657 4839412 6528216 6289486 1026506 1066876 288947 255482 269739 267964 310895 300605 294318 294883 207013 206451 694351 621081 1436977 1414134 417177 412651 608167 608428 755848 738063 774492 779614 818986 829500 788731 878568 1896197 1992093 1225090 1029562 668094 659439 793130 784048 818689 834293 850290 854582 960256 966663 5139945 5284375 39.25 71.3 1
09:05:13 2024-01-25 664392 656354 203984 200053 320807 330491 342266 338717 217391 214236 264428 268107 305656 311083 4470657 4803014 6556193 6293611 1019742 1063820 290361 255412 268945 268220 309918 302551 295989 295169 206768 207349 685651 630486 1447068 1406946 417772 413534 609413 610933 755436 740263 779331 777263 816400 828844 795056 880980 1890485 1979205 1219440 1033966 666198 653797 793402 788150 818689 829491 852141 860913 958825 961107 5103969 5276755 39.25 71.3 1
09:05:14 2024-01-25 656650 657547 203338 200337 323736 329586 342893 338717 217205 214867 264510 266770 306870 309803 4467471 4749619 6509084 6312618 1014376 1063783 289277 256199 269359 267964 312095 300851 293834 297514 206477 207707 692901 627792 1437940 1401723 417504 412264 607306 612701 753687 736391 781149 779025 814091 829608 796697 876997 1890213 1989775 1223207 1036113 671908 656304 789997 790460 816372 827050 853464 861303 958861 955629 5045028 5292123 39.25 71.3 1
09:05:15 2024-01-25 662666 656618 204339 200267 322943 328604 342857 339742 217054 214202 265392 267955 305621 311052 4470657 4755178 6499418 6312618 1018941 1066913 289439 254628 270608 269004 309232 302263 293870 296107 206477 207349 685916 629586 1467600 1401723 419027 413570 604693 610897 755972 734926 782427 782973 816400 827059 793286 881143 1895898 1995460 1202667 1029562 671908 652728 787762 791021 821015 829455 849403 857568 965101 955593 5066374 5291818 39.25 71.3 1
09:05:16 2024-01-25 659899 656586 204479 200297 322417 328604 342893 337697 217729 214867 263982 269216 305656 311891 4480009 4807371 6513625 6293971 1028982 1063820 290762 255482 268118 269004 309232 301520 293962 295333 206477 207707 685916 628688 1461991 1393145 419027 414881 605587 613605 756324 735968 781314 783003 813479 824663 796697 883099 1895898 2003233 1223207 1026640 670952 654646 787762 791021 823096 824654 848796 862565 965147 955593 5079399 5284277 39.25 71.3 1
09:05:17 2024-01-25 661723 656499 204024 200262 323925 329586 342821 340531 216682 214936 264018 268398 305656 311229 4470657 4803014 6462200 6321984 1032034 1065849 288124 256199 268684 269004 310171 304531 293877 296942 206332 207061 679124 621524 1445597 1397116 416584 414809 605440 612701 760859 734834 774768 783529 814091 825237 794970 884459 1899943 2008147 1204516 1023197 673074 659942 786611 786405 820734 828252 848623 857605 965111 963898 5103969 5297713 39.25 71.3 1
09:05:18 2024-01-25 668855 656582 205126 199774 322417 329635 342266 340495 217054 216778 264428 268142 304804 310615 4465282 4865711 6480942 6303253 1033509 1065094 289000 255482 268945 268851 308261 304166 295102 295655 207059 206451 673908 622858 1422167 1406946 417770 414772 605121 608860 759745 733988 773559 783556 818408 825237 791044 887067 1903792 2003233 1215609 1021742 670191 659475 787762 784074 825540 833704 846671 858313 969398 966663 5141213 5288254 39.25 71.3 1
09:05:19 2024-01-25 666203 656310 204341 200896 321667 329671 342857 340734 217391 215615 263982 269251 305796 310350 4474742 4855751 6546867 6276020 1030488 1066913 287888 256629 268945 268220 311586 300395 294318 294883 206913 207384 689668 620637 1443721 1408943 416289 413207 607622 609063 756990 741983 773941 778474 820181 829464 792802 880906 1899668 1989812 1204516 1028831 668094 660410 793402 783520 821015 829599 848482 858313 963016 964570 5139945 5297713 39.25 71.3 1
09:05:20 2024-01-25 669605 659768 204161 200441 322907 330634 341749 340770 217391 214867 265177 267686 305831 311229 4477439 4812842 6574843 6294270 1025768 1063857 290661 255447 269549 269004 310206 302496 295669 294340 207059 207528 695674 630486 1424048 1407944 419027 414153 609449 612701 755325 741873 781589 779062 811365 829500 793365 876003 1894552 1977768 1231087 1034934 667145 654646 793402 788745 818689 834025 852178 858313 960292 963898 5102430 5288254 39.25 71.3 1
09:05:21 2024-01-25 658868 656800 203515 200467 322943 328108 344869 339432 217567 214902 262331 268315 306721 309365 4480441 4757318 6532888 6302991 1017061 1065365 289915 256199 269549 268220 312095 301309 293870 296273 206477 207707 684487 627344 1425852 1401723 417110 412300 606875 612737 754365 736427 778740 779651 814091 829608 799552 878284 1890522 1989775 1221323 1038320 671908 656572 793402 791021 816372 829491 855970 861303 956720 955665 5055536 5297713 39.25 71.3 1
09:05:22 2024-01-25 662736 658200 204166 199809 323925 328604 342857 339670 217391 214902 263504 266468 305582 312259 4480009 4741907 6500240 6312365 1018215 1063820 289915 255412 270608 268594 310753 302475 292210 296215 206768 207384 688239 628688 1484753 1401723 419656 413570 605022 610933 756398 734838 781033 782613 815822 828261 797899 881180 1895898 1993254 1225090 1031761 671908 654148 787762 791021 821015 829491 848445 860043 965101 955629 5051182 5301738 39.25 71.3 1
09:05:23 2024-01-25 658679 656755 204479 200127 322907 329066 342857 338646 218103 214867 264573 269168 304909 310937 4480009 4798923 6514250 6312974 1029094 1062241 289185 256234 268082 269038 309887 301309 294318 296107 206477 207707 674052 628688 1467766 1392503 417473 414881 606875 614113 762477 736427 777045 784085 812867 826403 797629 886322 1895898 2008147 1219440 1023384 671908 658506 788878 790460 824956 827050 846671 862602 966586 962501 5085237 5292010 39.25 71.3 1
09:05:24 2024-01-25 664046 656727 204166 199779 323397 329101 341749 341214 216855 214971 267807 267755 304874 313850 4480009 4815326 6463054 6318895 1035491 1063030 288597 255447 268909 268220 309980 302050 292494 295613 207059 206451 679124 621095 1432162 1402964 417770 414809 604517 608633 760050 736398 772426 784147 817180 824663 793365 885061 1903792 2002432 1211911 1023197 671908 660410 786611 786405 821082 829563 848481 857531 968639 965298 5103931 5305122 39.25 71.3 1
09:05:25 2024-01-25 667703 657935 205165 200432 321401 329635 342230 340495 217530 214971 268259 269355 306079 311965 4480009 4867083 6528216 6294008 1041413 1065365 289607 255447 268495 270250 309701 302766 295984 295026 207059 207095 677715 626175 1441535 1405949 417146 414953 609449 611386 762555 740263 775942 782973 819602 829367 792802 887623 1903792 1997564 1203822 1020290 668094 658506 791117 784147 826711 835471 846671 857702 966586 966663 5178179 5291859 39.25 71.3 1
09:05:26 2024-01-25 664355 656268 203836 200756 323411 329332 342568 340602 216519 215974 268222 266977 306476 310095 4480009 4839412 6537267 6335613 1028077 1063820 288124 256234 269775 268220 311149 300851 294354 296107 207059 207384 695801 621491 1433613 1410943 417177 412336 607622 608365 756954 737214 773559 778615 820834 829572 791080 881180 1898321 1991859 1226973 1028063 668094 661346 793402 784147 820734 834293 848445 858313 963052 964642 5153743 5303490 39.25 71.3 1
09:05:27 2024-01-25 668178 656800 204095 200398 322640 329564 342410 340949 217227 214971 262916 266977 306476 310998 4470657 4810239 6509566 6298477 1026166 1063783 290762 255377 270054 268185 310171 301485 294282 294020 207643 206451 679124 627755 1440441 1415136 418990 413498 607589 609027 755436 741837 778113 780756 818460 829536 792203 880905 1898593 1979169 1188307 1033230 668094 656536 792240 787519 818689 835471 853427 857702 958825 965261 5134209 5286311 39.25 71.3 1
09:05:28 2024-01-25 662083 656695 204417 200997 321857 329297 344942 338789 217869 214936 262295 268855 306870 309766 4473845 4771444 6556193 6307751 1022656 1063747 290215 256163 268909 269038 311113 301550 295776 296107 206477 208327 687101 629586 1440894 1405709 417735 414153 607622 614040 756382 738585 779921 778989 816129 834265 797261 878873 1890485 1988813 1221323 1038798 670952 656036 792587 791021 816372 828216 855287 861915 957470 961035 5076912 5276642 39.25 71.3 1
09:05:29 2024-01-25 660382 656732 204095 200363 324248 328640 342965 339575 217344 215005 265291 268979 306223 312112 4467671 4737737 6499418 6312618 1016116 1062957 289590 256163 270155 267964 310859 301732 293351 296942 206913 207673 692901 626897 1422454 1401723 417735 414052 605550 612701 754761 735876 777008 781500 815244 829536 797863 878531 1895898 1994046 1225090 1032843 673346 655572 791117 790423 819851 828216 853390 862565 962979 961474 5047291 5292123 39.25 71.3 1
09:05:30 2024-01-25 663031 656691 204730 200363 322871 329173 342965 339813 217495 214270 265104 268856 306978 312998 4471679 4778609 6500240 6293971 1025580 1062204 291845 255412 268945 269825 309197 301520 294282 295333 207059 207528 694351 630486 1423722 1399736 419656 414881 606240 614511 758061 737146 781589 783878 815244 827023 797863 885023 1899943 2004654 1225330 1028100 670952 655536 788878 792143 824298 826432 849086 865097 965111 962873 5073186 5293870 39.25 71.3 1
09:05:31 2024-01-25 658432 655690 204408 200989 322751 327648 344942 340363 217192 216101 264282 268911 305513 311928 4474422 4813441 6500240 6331349 1034247 1063747 289000 257024 268909 269038 310135 302766 294536 297108 206187 207707 694351 623779 1454977 1397752 417770 414845 605587 612701 761398 735876 774694 784085 817557 826405 797298 886322 1906498 2010533 1223004 1025384 673826 660117 787762 788708 824298 829527 849086 861030 966549 968460 5103370 5303289 39.25 71.3 1
09:05:32 2024-01-25 668178 656654 205233 200157 322520 329778 342374 340638 217252 215466 264547 268467 304839 311087 4480009 4855155 6490915 6289449 1041376 1063532 289915 256199 269323 269859 309232 303232 294932 295484 207351 207349 679124 625113 1444641 1406946 418094 417300 608051 609924 762477 740933 777699 784110 820761 827571 792802 888218 1904871 1998943 1145295 1020290 668094 659635 789997 784074 825540 835471 846634 857702 971173 971362 5171048 5301443 39.25 71.3 1
09:05:33 2024-01-25 663303 656190 203916 200572 322294 329208 343001 339849 217101 216101 264715 268059 305796 310277 4480009 4831113 6518891 6312618 1026166 1066876 288378 255447 270155 268220 310171 300851 293862 296107 207059 206416 659892 622858 1429699 1415136 417110 412880 608167 608860 755836 738585 774694 779169 820761 829572 791044 879817 1898593 1983452 1224619 1031028 669997 659906 793402 784048 818689 836062 855049 855798 961964 968460 5131668 5292123 39.25 71.3 1
09:05:34 2024-01-25 666456 656190 204049 200197 321097 330741 343001 338575 218055 214682 264948 267686 304874 311156 4470657 4784475 6565518 6293986 1021198 1062204 290798 255447 269323 268220 310171 299903 296085 295297 206477 207673 688551 630486 1427110 1406946 418067 414153 609413 613605 756508 739521 780440 777300 816400 829536 796752 878258 1890677 1979878 1206257 1033966 668094 654574 795093 790460 820433 829491 850931 860576 959199 965680 5093938 5282578 39.25 71.3 1
09:05:35 2024-01-25 660043 656837 203594 199735 323805 327719 342713 339599 217532 214936 268602 266619 306223 311229 4477037 4730995 6499418 6312365 1014339 1061982 289880 255447 269703 267743 310859 301732 292175 297050 206477 207384 692901 626451 1425383 1401723 417770 411974 605883 612664 754365 736398 778113 781827 815244 829500 797774 876997 1890677 1989085 1221323 1035328 672866 656536 790897 791021 816372 830609 854642 864380 961964 964275 5051965 5292010 39.25 71.3 1
09:05:36 2024-01-25 661463 656823 204268 199288 323050 328179 342713 338575 217309 213607 262881 268094 304874 312776 4467671 4755454 6490134 6312618 1019630 1060702 290762 255198 270155 268969 308297 301768 292861 296107 207059 207349 685916 630036 1436913 1401723 419656 414772 605121 610897 756398 736398 782702 784085 817557 828225 796697 883727 1898593 1995460 1225090 1029562 671908 654610 788320 792452 822766 828252 848862 863110 965565 962192 5054955 5293870 39.25 71.3 1
09:05:37 2024-01-25 658632 654910 204339 199918 322787 330990 345247 340892 217344 215005 264054 268946 305547 312112 4477037 4803014 6509566 6309422 1030563 1062957 290161 256593 268873 269004 310135 302986 294076 296942 206187 207528 691451 622858 1455718 1392503 417177 414845 606445 613569 761398 735580 776420 784085 816400 827571 795533 886322 1899705 2007499 1195570 1024654 673826 660410 787762 788113 825070 829455 848862 863147 968382 966517 5103370 5291822 39.25 71.3 1
09:05:38 2024-01-25 666755 656377 204917 199913 322107 330491 342893 340842 217192 215005 268565 268502 304769 310615 4473569 4849641 6528216 6303253 1038409 1063537 289607 256558 267858 270202 310641 302087 295984 296107 207059 207349 685916 624224 1432294 1404953 416584 414480 609413 612431 760320 741873 772426 781310 818335 829234 795056 883727 1899631 1992633 1226973 1026114 669045 661346 793402 786405 820697 834616 851322 858089 966149 972151 5131668 5295594 39.35 71.3 1
09:05:39 2024-01-25 666570 656837 204263 200227 322763 329599 341580 341634 216855 214936 263100 266770 305761 309913 4467671 4800156 6518891 6293986 1024705 1063747 290798 255412 270191 268781 310171 300851 293137 293984 207643 206451 675777 627792 1444625 1410943 419656 413534 607622 609961 755972 743035 779294 781864 818408 829572 793365 878531 1895898 1980361 1228551 1031761 669997 658506 793402 785928 818689 837062 857608 858736 959310 969096 5112803 5286222 39.25 71.3 1
09:05:40 2024-01-25 662666 656841 204308 200892 320811 329475 342965 338824 217903 214936 264656 268211 305547 310022 4470657 4786536 6537153 6303622 1021198 1063783 289915 255412 269415 268594 311113 299903 294033 296107 206477 208032 700580 628688 1425852 1401723 417146 414480 608517 614511 756954 738475 781589 778989 816400 834302 796697 876997 1890485 1986266 1219440 1035942 670952 656536 793402 792452 817583 829795 858835 864380 959310 962983 5061235 5284300 39.25 71.3 1
09:05:41 2024-01-25 660332 656837 204773 199979 324033 330990 342965 339885 217530 216168 265213 266942 304874 311261 4470657 4737119 6480942 6303253 1016840 1060702 289404 256199 270355 268185 311413 303447 294536 296942 206477 207349 694351 625113 1428242 1401723 418362 412300 605809 612664 755436 735876 780996 782973 816400 829536 797899 881143 1895898 1995460 1226973 1033966 673826 654610 788878 792143 821082 832219 855124 865879 964991 962983 5047817 5288153 39.25 71.3 1
09:05:42 2024-01-25 659291 656373 204991 200398 323050 331188 343001 338040 218208 214867 268638 268946 304874 312259 4470657 4782601 6500240 6312618 1030563 1063783 290833 256199 268495 269671 310171 301520 294354 296524 206913 207707 692732 628688 1427180 1392503 417772 416970 608327 615892 761398 733951 780477 784147 816400 825824 799670 886322 1901294 2013847 1234925 1026566 671908 658506 789997 791888 827457 829795 849403 864948 971667 967235 5075073 5292024 39.25 71.3 1
09:05:43 2024-01-25 661498 656572 204489 200232 324028 329208 342929 341430 216855 214936 268638 268315 307122 311052 4473845 4821255 6443828 6302991 1035491 1066120 288763 256593 269513 269038 310171 304166 292210 296481 207059 207174 692901 620497 1444996 1401723 418365 414845 605121 609099 760859 736921 774193 785849 818140 825824 793249 888889 1907853 2008799 1197385 1023197 671908 660410 786896 787321 827457 834616 848974 860726 972073 969366 5144270 5288153 39.25 71.3 1
09:05:44 2024-01-25 664392 654619 203980 200576 321745 329742 342965 339813 217391 214936 264236 269390 306249 309475 4476817 4843043 6537542 6294008 1029576 1066120 288124 256629 269739 269004 311149 300851 294354 294883 207059 207528 685916 620194 1454205 1408943 417177 413210 608983 609099 758098 740824 773559 780944 820798 829572 793365 883765 1901294 1992633 1226973 1029562 669521 661346 797318 786762 823276 836985 853942 860763 964991 971426 5137238 5284277 39.35 71.3 1
09:05:45 2024-01-25 667848 656841 204272 200506 322787 330777 341892 340255 217530 214305 263100 268447 305831 311229 4467671 4795243 6537524 6284918 1020267 1063783 292573 255412 269965 269004 310859 302766 295781 294961 207497 207563 680534 628688 1429880 1410943 419656 414153 609880 610860 756508 740458 781589 782702 817758 829536 793365 878568 1899943 1977072 1209369 1032922 667619 655608 795584 790762 820497 835989 854530 858623 962038 965079 5117021 5272711 39.25 71.3 1
09:05:46 2024-01-25 660782 656732 203025 201265 323014 327719 343001 338717 217192 214936 268602 267721 306258 309329 4467471 4748208 6518953 6308118 1015393 1062204 289915 256199 268945 268185 311621 300851 293870 297369 206477 207707 692901 626897 1424229 1401723 419387 412336 607306 614511 755436 735025 780591 780756 815822 834302 797899 878568 1895898 1989812 1225090 1035813 673346 659341 793152 792452 820497 831079 853316 865879 963405 964349 5050105 5278794 39.25 71.3 1
09:05:47 2024-01-25 661495 656832 204553 199913 323050 328746 342857 339885 217344 213676 263279 268536 304874 310615 4470657 4770530 6504932 6312618 1025580 1065365 291719 255482 268909 269671 309232 301803 293102 296107 206913 207673 685916 630220 1455061 1393796 419027 417300 606445 614548 760320 735871 781589 785849 815244 826441 799634 886322 1898593 2004654 1233398 1026603 670952 658678 790297 793084 825393 829905 849959 864948 968530 964349 5079399 5288254 39.25 71.3 1
09:05:48 2024-01-25 659516 655645 204299 200406 324785 328338 343001 341706 216855 215846 268186 268536 304909 311670 4474742 4804642 6472264 6312065 1034717 1063783 289000 257024 268909 269004 310206 303415 293813 297180 206477 207205 688775 621528 1449447 1399736 417770 414772 604947 610933 765102 736034 774694 784085 817217 827059 794970 888889 1907853 2007646 1201016 1024654 675474 662101 789735 789638 824521 834148 851509 863222 972665 966554 5113372 5303377 39.25 71.3 1
09:05:49 2024-01-25 666755 656572 204913 200611 321817 330366 342965 340638 217530 215005 268259 270212 304874 311229 4486402 4870820 6546867 6312618 1035789 1063532 289404 257024 268459 269038 311149 302300 296192 296107 207059 207528 695801 621049 1436450 1408943 417177 413534 608553 609997 758548 741873 773559 780756 822614 829536 793070 883765 1899705 1992633 1226973 1028968 670191 662137 797318 787396 823350 837207 853942 860726 965675 972151 5139945 5291818 39.25 71.3 1
09:05:50 2024-01-25 667555 655909 204290 200302 322680 330741 341892 339885 217565 214305 263100 267907 305547 311450 4480009 4813977 6542184 6293986 1021198 1063030 290833 255412 270155 268816 309958 301309 295253 293984 207351 207528 679653 629586 1427125 1410943 419359 414480 610348 610897 756398 741180 781589 782613 817217 829608 794970 880517 1890485 1979878 1225090 1036841 669233 657742 797885 790874 821015 829419 855162 861991 961355 965261 5100326 5289995 39.25 71.3 1
09:05:51 2024-01-25 659536 656832 203977 200441 324069 328480 343001 339885 217379 214971 265021 266873 306258 311707 4467471 4729390 6495613 6312618 1016840 1066294 289185 256163 270608 268185 309887 301309 292219 296107 206477 207349 694351 625113 1448452 1400729 419323 412336 605587 612231 756508 735876 782702 784085 816400 829536 797629 881180 1895898 1995460 1226973 1034934 673826 656772 788650 790874 822766 829311 853333 863222 967083 955593 5056698 5293629 39.25 71.3 1
09:05:52 2024-01-25 655417 654969 204837 200546 322596 327790 345429 338633 217565 215039 264646 268980 305796 311707 4470657 4803569 6509566 6331349 1029094 1063783 289035 256809 268684 269414 310171 301520 293791 297151 206187 207742 691451 625538 1447153 1392503 417770 414917 606875 614113 762477 735876 778150 783556 816400 830374 797936 889039 1905144 2008147 1196704 1026261 675751 662137 788805 788598 827383 829383 850828 865728 969324 969548 5104211 5297713 39.25 71.3 1
09:05:53 2024-01-25 664789 655107 205129 199918 323046 330509 342050 340949 217227 214971 268711 268315 304874 314367 4470381 4849693 6486294 6303622 1038297 1063532 289677 256199 269549 270461 309232 302802 295218 295240 207351 207061 680534 624668 1427461 1404953 417146 417300 607658 610933 763018 738257 777008 783556 820834 826758 793365 887782 1905144 2000376 1210062 1022604 670191 659329 792240 787955 827223 836580 848332 858201 969361 968460 5170617 5293629 39.25 71.3 1
09:05:54 2024-01-25 662510 656227 203986 200611 322556 329244 344674 340878 216890 216008 268222 268094 306507 310350 4480009 4831572 6523569 6312974 1025778 1066120 289404 256234 270644 268629 311113 302766 295477 296107 206768 206416 654387 622858 1434572 1415136 418435 413534 604204 609063 755848 739703 778150 781310 823233 834302 793365 881143 1899943 1983037 1206365 1031983 670191 662248 796789 787396 823350 837799 855162 858313 965101 970208 5137167 5297404 39.25 71.3 1
09:05:55 2024-01-25 666456 656841 204164 200576 322107 330777 342965 340363 217530 214637 263135 268128 305796 310900 4476817 4803569 6565518 6294270 1019742 1065086 292963 256199 270191 269038 310206 301309 295698 295240 207059 207528 678233 630036 1422130 1408943 419692 414845 610816 613605 756954 742925 782145 781864 818372 829608 795533 881180 1890522 1984714 1219440 1035365 668278 655926 796789 791814 821015 834148 855138 862794 963052 966394 5113368 5288342 39.25 71.3 1
09:05:56 2024-01-25 660843 656837 204325 201211 323014 328782 345429 338860 217600 215005 262916 268536 305831 309548 4473845 4757021 6565532 6321984 1021793 1063783 290594 256234 269677 269448 312095 300816 294175 296942 206477 207707 672958 628240 1426593 1401723 418399 414225 609019 615456 758106 737214 781589 779651 816400 834302 799104 877907 1892112 1993986 1221323 1040619 673826 657857 793365 795280 819778 832256 857041 863830 960219 962501 5047576 5299813 39.25 71.3 1
09:05:57 2024-01-25 661514 655909 204913 200223 323805 330953 343001 339885 217413 213973 263100 268536 304874 310615 4470657 4750711 6481678 6312384 1019742 1063783 290833 255412 270414 269448 309232 302263 293102 296841 206768 207384 685916 630036 1426425 1401723 420323 414881 606335 612737 756990 737146 783259 784147 817953 829500 796733 886322 1901430 2001835 1206365 1029451 673826 656808 789772 795251 825107 832256 850894 864482 965866 961071 5060588 5276642 39.25 71.3 1
09:05:58 2024-01-25 657035 655645 204334 200231 323082 327454 344942 340435 216890 215673 268638 268980 307086 312295 4470657 4784140 6481678 6312065 1034717 1063532 289000 256809 268945 269038 310677 302876 293422 297426 206477 207822 672518 621528 1458342 1397752 414763 414845 605121 612737 762477 737013 774268 783520 818140 828261 796733 886359 1910977 2012258 1213760 1025384 675269 662248 789436 788525 825693 834148 851509 861303 973598 968497 5109723 5302981 39.35 71.3 1
09:05:59 2024-01-25 663814 654987 204630 200611 322496 330545 343001 340914 217565 215039 268186 270024 305796 311009 4476817 4854659 6537551 6312974 1032547 1066120 288798 257060 269359 269073 312130 300887 295253 296733 207279 207707 695801 621081 1440768 1405949 417473 414520 610348 612737 761398 739898 774731 781500 820834 829608 793249 886433 1902822 1996824 1228856 1032458 671430 662248 797649 787396 823350 836652 854679 860987 964776 972989 5139945 5301183 39.25 71.3 1
09:06:00 2024-01-25 667080 656841 204347 200572 322596 331045 342446 339849 217903 214936 263135 268259 306258 311229 4480009 4803569 6556193 6294270 1020267 1066120 290621 255447 270417 269038 309852 303735 295877 294747 207377 207742 677715 630486 1450259 1409942 419692 414615 611248 612701 756954 742961 780476 781897 818408 834302 793249 884535 1901807 1982689 1206365 1035440 669997 656390 797922 792033 820697 834293 855970 863894 964776 966663 5103969 5291845 39.25 71.3 1
09:06:01 2024-01-25 656454 656837 203977 200576 324069 327755 343001 340435 217565 215005 268638 267466 307158 311138 4470657 4744561 6504982 6302752 1016840 1063030 290573 256629 270680 268220 310930 301803 293870 296726 206768 207742 684487 625538 1445530 1402964 419557 413534 606875 614113 755848 736464 781033 784085 815991 834302 801298 881900 1898901 1991909 1225090 1038395 675269 660517 793365 793231 820433 829527 857190 866404 964776 963862 5036779 5284277 39.25 71.3 1
09:06:02 2024-01-25 660630 656841 204908 200266 323577 329244 343001 339885 218277 214339 265516 269355 306726 310615 4480009 4776770 6504199 6321382 1021926 1063783 291790 255412 270608 269448 309232 302263 293585 297622 207059 207707 676306 630486 1420574 1401723 420685 414917 606445 613605 759782 736464 783668 786442 816027 829536 800158 886433 1902547 1998255 1228856 1032495 674306 656121 790897 792033 823096 829563 852215 864418 966972 961071 5045028 5284277 39.25 71.3 1
09:06:03 2024-01-25 656186 656113 204659 200436 321710 329013 343001 338824 218090 214971 268069 269801 304909 312295 4470657 4793689 6518891 6294046 1029094 1063857 290215 256593 268495 269894 309953 303698 294069 295648 206913 208391 671152 628240 1437008 1392503 417182 417300 608167 615892 763098 738621 779368 785849 816400 827059 804344 888031 1902785 2012680 1219573 1029043 673346 657821 792023 793268 827297 828799 849983 868169 970734 963789 5080154 5284338 39.35 71.3 1
09:06:04 2024-01-25 660782 654914 204263 200546 324974 328711 343001 342187 216821 215846 262331 268536 305796 311670 4478240 4804717 6472264 6335867 1035416 1063747 289000 257024 269739 269636 311078 304254 294020 297780 206477 207528 659892 622413 1468147 1400729 417770 414845 605809 612231 763018 737083 774731 784110 818372 832192 800084 891241 1906711 2010312 1215609 1025347 677683 662211 790897 790387 825540 829527 851233 865653 969288 968031 5093938 5301183 39.25 71.3 1
09:06:05 2024-01-25 665729 658232 205349 200188 322747 330241 342893 341910 217495 215005 268784 268502 306690 311306 4477037 4870825 6528216 6312365 1041413 1063783 289862 256989 268459 270684 311113 301505 295311 296632 207643 207707 677715 625113 1444882 1406946 417146 418185 611175 613712 763559 742925 776971 784085 822578 831567 795117 889970 1906711 2001129 1145295 1024148 670191 660263 793365 788113 827297 838768 851322 860763 969324 964570 5155792 5301183 39.25 71.3 1
09:06:06 2024-01-25 662666 656373 203946 200581 323050 329742 343001 342464 216855 216309 263504 268094 306721 311009 4480009 4822114 6518891 6312618 1024705 1063820 290762 256199 270644 269004 311301 302191 295182 296942 207497 207026 671573 622858 1436058 1416140 419656 414772 608946 609493 758634 738293 779294 782418 825135 838366 792872 883828 1902822 1982652 1211910 1033617 671908 660263 795658 786405 820433 837617 858299 858313 961616 970922 5132165 5284277 39.25 71.3 1
09:06:07 2024-01-25 664125 656837 204343 200572 321512 331459 343001 339491 217869 214787 262331 268280 306258 311229 4477037 4789936 6546456 6308978 1019742 1063783 290833 256199 269739 269414 312270 300816 295311 296733 207059 208357 694203 630486 1457358 1404711 418990 414809 610348 615892 758902 742399 782702 779614 818533 836443 801298 886659 1896062 1982652 1231087 1035440 670191 656500 796880 793268 818747 834025 858411 863793 960219 963862 5055536 5284338 39.35 71.3 1
09:06:08 2024-01-25 659320 656832 204621 200197 324033 328675 343001 340613 217344 214971 263908 268094 304874 310615 4477037 4736697 6490915 6312252 1021160 1062204 291684 255412 270155 269414 309665 302687 294282 295785 207059 207673 685916 632291 1422610 1401723 420918 414881 606875 614000 759709 738059 783817 787358 817337 834289 800121 885505 1901468 2000413 1203822 1031650 673826 655499 788878 793268 824484 834616 852104 863793 966513 961071 5060588 5284447 39.25 71.3 1
09:06:09 2024-01-25 657035 655913 204738 200541 323082 328215 344688 339849 217530 215039 264646 269355 305761 311670 4467395 4807521 6500240 6325897 1030930 1062738 289035 257601 269323 270426 310171 303483 293997 297888 206332 207707 695801 622412 1438874 1395772 417770 414881 606445 615621 763018 736921 776971 786167 819695 831334 799487 888814 1909427 2010275 1210775 1026114 675751 662284 788878 788745 826868 836062 851509 861915 969324 971325 5093051 5291973 39.25 71.3 1
09:06:10 2024-01-25 665259 654946 205205 200537 322525 330777 342929 340949 217530 215005 263100 269321 306582 312580 4477037 4853164 6514148 6312618 1041413 1065328 290074 256593 269487 270306 311859 301732 296085 296107 207643 207673 679124 625113 1439405 1405949 418362 417890 610726 610897 763559 740421 780034 787358 825135 832192 795584 891391 1909427 2006819 1188307 1022604 669997 660373 793402 789864 830407 839203 849086 860913 970771 972151 5164049 5293629 39.35 71.3 1
09:06:11 2024-01-25 664558 655913 204308 201172 322787 329706 343001 341430 216890 216344 262881 268315 306978 310350 4470657 4824524 6518891 6312618 1028361 1065365 289809 256343 270644 269004 311586 303698 295253 296942 207351 207209 660410 622858 1445731 1417144 419656 414772 609413 610860 756990 740787 780630 783729 827948 836589 794982 883579 1902822 1988054 1204770 1033966 671908 661346 795658 787881 821015 837181 857800 858313 966149 970136 5137895 5284338 39.35 71.3 1
09:06:12 2024-01-25 663582 656841 204913 200576 321903 331010 343001 338860 218055 214787 263135 268536 305796 311670 4470657 4791035 6574843 6303253 1022843 1063783 291684 256593 270381 269448 311113 301520 296085 296107 206915 208177 694351 630486 1442916 1406946 419692 414556 611248 616329 759171 744379 783668 781277 820969 835962 797753 885988 1896025 1989740 1217557 1035440 670952 657538 797775 794811 819851 829527 858411 865097 962038 963862 5046157 5284277 39.25 71.3 1
09:06:13 2024-01-25 660561 656577 204917 199944 324557 329475 343001 340638 217903 214637 263943 268281 304874 311306 4467671 4731564 6499418 6312107 1016840 1062241 290256 256593 270644 268594 310171 301803 293102 297678 207059 207742 694351 625113 1425383 1401723 418990 413534 606875 614548 756508 738110 782998 783665 819879 834193 800090 885950 1901468 1997573 1228856 1035440 674787 656572 793152 792452 822766 829527 854679 866928 968530 963181 5055536 5276793 39.25 71.3 1
09:06:14 2024-01-25 655686 655909 204913 200546 323082 329742 345429 338824 218242 215005 264656 269390 306654 312259 4470657 4803432 6499418 6303622 1028249 1060665 293374 256593 269549 269894 310171 302015 295218 297514 207059 207707 676306 628688 1442164 1392503 419091 417300 608167 616329 762333 741081 783272 789675 817521 829914 801831 891391 1903689 2016065 1233006 1029562 671908 660139 793152 793268 827883 829455 850296 867527 971495 965298 5078726 5292123 39.35 71.3 1
09:06:15 2024-01-25 658081 655909 204303 200567 324749 328215 343001 341670 217565 215974 264985 268571 306223 311487 4477037 4798309 6489986 6321984 1032034 1061944 289035 257060 269323 269859 310641 301803 295182 296859 206477 207707 685916 623336 1437557 1395772 416879 417264 607306 615456 765087 737967 780886 787918 819879 831676 800127 890083 1909152 2013847 1219306 1024654 675924 662953 792023 791021 827297 834293 850290 864333 970771 964534 5100326 5293629 39.35 71.3 1
09:06:16 2024-01-25 664207 656359 204911 199918 323050 331278 342929 340949 217495 215005 262876 268571 304874 311560 4470657 4862982 6480830 6312365 1035491 1065328 290356 256809 270191 269825 309701 302759 293997 297050 207643 207384 668831 622858 1443480 1405949 418399 414917 608167 610860 764617 742172 780871 788598 823050 829914 796752 891391 1912148 2007499 1199201 1024654 673346 662101 792240 788077 829058 836652 848862 864493 974289 970172 5140912 5291818 39.25 71.3 1
09:06:17 2024-01-25 665506 655909 204693 200896 322787 330509 343001 341430 218055 215639 268602 270247 306472 311229 4476817 4854659 6546867 6312618 1033282 1063549 288763 257024 269739 269448 312095 301344 295570 298353 207351 208032 687345 621081 1461232 1408432 417770 414845 610743 612701 762986 744379 778884 783455 823050 834157 799021 886916 1903963 1995460 1145295 1029562 670191 664092 797922 788672 824335 833617 853829 863222 965830 972952 5147287 5302981 39.25 71.3 1
09:06:18 2024-01-25 665502 656837 204334 200541 323050 331780 342688 340914 217869 215211 263504 268536 306258 311377 4471679 4803569 6560875 6285118 1021198 1062993 291436 256593 270608 269414 311149 303698 296085 296107 207643 207707 687345 629586 1437154 1410943 420955 414845 611248 614074 760278 746259 783593 784085 820615 835372 797885 883541 1902822 1981283 1210062 1035937 669723 659615 796223 790984 821015 836652 858299 863447 963052 966663 5113368 5276755 39.25 71.3 1
09:06:19 2024-01-25 656682 655103 203977 201036 323769 328711 345429 340399 217903 215418 263100 268571 306721 309803 4476817 4736604 6546863 6312974 1014376 1063783 290559 256593 270155 268594 312130 301309 294354 297780 206913 208177 684487 626434 1422742 1401723 419027 413570 607622 615126 759188 743321 781477 783455 818717 836625 801831 882995 1897412 1992633 1226973 1038097 676716 659796 793402 793268 820433 832219 858336 866404 964418 965261 5046157 5291818 39.25 71.3 1
09:06:20 2024-01-25 660561 656572 205205 200397 323800 329742 343001 339885 218242 214305 268711 269355 306726 310651 4470657 4780179 6499418 6312365 1024380 1062241 291684 255412 270191 269859 309665 305413 293997 297468 207351 207707 676306 630486 1414492 1400729 420955 417300 608479 615126 762444 740028 784031 788553 818100 829356 799487 887474 1901294 2003233 1228856 1028931 674306 657967 790557 793190 827883 834590 850902 867021 972183 965944 5081542 5293629 39.25 71.3 1
09:06:21 2024-01-25 660488 655909 204343 200572 324754 329244 343001 342464 217298 215639 263100 268571 305796 311707 4470657 4826262 6462387 6321984 1035491 1062775 289677 257024 269739 269636 311113 301803 293834 297780 207059 207528 668831 621491 1435561 1399736 418365 414917 607195 614074 763375 738054 778921 788553 820615 829356 799932 891391 1907853 2008147 1221155 1026352 676716 663224 789997 791021 827297 836319 848482 863867 970771 964606 5102430 5297404 39.25 71.3 1
09:06:22 2024-01-25 666456 656373 205349 199909 323086 331278 342965 341982 217985 215039 263100 269168 304874 311596 4470657 4859079 6537542 6303622 1038409 1063820 290215 256593 268873 270495 310428 302802 296085 296107 207497 207742 678948 625113 1450079 1406946 417146 418299 612501 614949 767346 742668 776860 786564 823014 833444 799021 891391 1905144 1998980 1145295 1025528 669997 660410 793402 788782 827810 836987 848445 859396 969361 964642 5156679 5291973 39.35 71.3 1
09:06:23 2024-01-25 665709 656832 204339 200615 323086 329742 343001 342742 216890 215974 262916 267721 306756 311229 4473627 4811652 6528216 6303622 1026166 1066876 289035 256199 270644 269004 311547 301803 295669 296942 207351 207384 663079 622858 1459933 1416140 421054 414484 610726 612330 760545 739752 779146 782900 825458 836589 793254 884986 1899943 1984859 1202986 1033966 671908 662284 796916 788745 821015 837842 858411 861564 964418 964606 5120910 5280512 39.35 71.3 1
09:06:24 2024-01-25 661769 656373 204621 201036 322036 329742 344942 340685 218242 214971 263135 268536 305796 310350 4476817 4785210 6560844 6308118 1020193 1063783 290621 256629 270608 269448 312095 302300 296197 296942 207059 208391 695674 630038 1437061 1404953 421054 414628 612501 617471 760174 742289 783780 781680 819879 838993 800054 880443 1895898 1988952 1217557 1035440 670952 658506 798046 795524 821082 829599 860861 866404 961616 965980 5062758 5288254 39.25 71.3 1
09:06:25 2024-01-25 658620 656837 204913 199909 324557 329279 342677 340914 217565 214971 263943 268128 305796 312888 4470381 4741907 6495613 6303028 1021198 1063537 292128 255447 270644 270874 309665 304598 294354 296273 207205 207742 677715 631388 1416933 1404427 422257 417010 608366 615911 760137 740070 785494 789675 820461 829162 799067 886322 1901294 2003259 1226973 1029562 673826 656572 792587 793263 827883 829491 848445 867639 970771 966394 5074293 5284375 39.35 71.3 1
09:06:26 2024-01-25 658957 654946 204630 200576 324028 328546 343383 342464 217227 215974 262916 268536 305831 310100 4470657 4800677 6467657 6326835 1035876 1063783 288869 257024 270054 269636 311149 302263 293870 297780 206913 207707 687345 622412 1448621 1400438 419557 414628 607970 614949 763559 737967 778921 787992 821110 829500 797899 890345 1907853 2012531 1221155 1023619 674787 662284 790334 791021 825540 836062 850931 861953 972220 964570 5100326 5293629 39.35 71.3 1
09:06:27 2024-01-25 666059 654983 204908 200581 322072 330509 343001 340914 217565 215039 263135 270247 306942 312259 4476817 4875590 6537542 6321856 1032547 1063820 289000 257317 268909 269483 312095 302515 295003 296524 207059 207955 695801 621081 1453303 1408432 418960 414628 611102 613451 763522 744395 778366 783974 820615 834265 795533 886322 1902822 1995460 1206365 1031028 671430 664166 797318 786442 823132 836002 855324 860006 966280 972265 5137895 5292123 39.25 71.3 1
09:06:28 2024-01-25 665802 656837 204621 200611 323122 331547 342965 340949 217903 214971 263539 268536 306721 312259 4470657 4811839 6546867 6275983 1021719 1065365 291924 256234 270680 269859 311621 302227 296085 294883 207377 207742 680534 630038 1425007 1415740 422558 416888 612906 613459 759738 746091 783780 786315 822578 836661 795570 883765 1901807 1986266 1188307 1035849 669997 657356 798046 793268 820770 834293 857190 863072 961653 966663 5095155 5287875 39.25 71.3 1
09:06:29 2024-01-25 658118 656841 204334 200665 324785 329244 343001 340949 217565 215005 263908 266942 306507 312702 4470657 4743832 6500302 6312974 1016840 1063607 290356 256269 270716 269038 310677 304382 294354 296762 207059 208032 685916 627678 1446195 1404427 421956 414628 607269 614365 759188 739632 786054 787433 817758 834302 800879 887067 1903755 1998980 1228856 1033966 675751 658678 791117 793268 824335 834293 854716 866746 966586 963898 5051182 5284451 39.35 71.3 1
09:06:30 2024-01-25 654760 654946 204913 200402 323086 328782 343383 340914 217565 216344 263463 269168 305831 312295 4480009 4802739 6508972 6331349 1031298 1063532 289809 257601 268945 269894 310895 303735 295776 297780 206477 208717 698617 626434 1450330 1395128 419557 418112 608994 617605 764642 742172 783780 787592 818901 829464 802585 892589 1905144 2018321 1242602 1029006 675269 660410 792839 793268 827883 829563 848445 867639 972220 966663 5083672 5291973 39.35 71.3 1
09:06:31 2024-01-25 662666 654951 205016 200262 325019 329778 343001 342500 217227 215039 262881 268536 305796 311560 4467258 4804642 6463054 6321984 1035491 1065845 289185 257024 269811 269671 311149 302723 293997 297570 207205 207823 687345 622858 1433777 1403100 418960 417155 607269 614365 763998 737967 778835 784147 820181 829500 799670 891279 1909209 2008147 1145295 1026040 675444 658033 789997 791021 826711 836652 853183 863867 972220 964642 5100326 5292123 39.35 71.3 1
09:06:32 2024-01-25 665807 654983 205524 200581 322596 331547 343001 341706 217600 215903 263100 269578 304909 313182 4467258 4863712 6499418 6303622 1037948 1063820 290356 256629 270191 269894 309701 302723 295003 298143 207643 208113 680534 625422 1432234 1409710 418881 418408 609031 613201 765728 741360 779257 788782 825568 828261 796604 895129 1907853 2005269 1215609 1023159 671908 662284 791117 788150 829058 836074 849086 860080 974289 970172 5158702 5284451 39.35 71.3 1
09:06:33 2024-01-25 664120 654705 204334 201207 322823 329778 343001 341465 217777 215974 268638 269203 306258 309620 4470657 4836167 6527499 6312365 1032547 1065813 289000 257853 269775 269636 312824 301556 294932 297050 207643 208439 687345 621835 1460013 1409710 418365 414700 611065 612554 762367 743868 776971 782973 824399 834302 799932 888889 1905144 1995460 1190123 1028464 670952 661756 797481 786368 823096 838505 855970 857568 965147 972989 5141213 5288191 39.35 71.3 1
09:06:34 2024-01-25 664207 656572 204913 200581 322854 331314 342965 340949 217903 214971 263539 268384 305831 311928 4467258 4784140 6565518 6276095 1021198 1063030 292164 256234 270608 269859 311372 301803 295906 295856 207643 208148 698617 630038 1441952 1409710 420511 414736 612436 615273 760712 742631 782766 782973 820798 835263 801210 885023 1898593 1984714 1145295 1035577 669521 658506 793402 791021 820697 836002 858411 860043 963052 964570 5111808 5288342 39.35 71.3 1
09:06:35 2024-01-25 656723 656373 204334 201527 323046 329244 343383 339885 217903 215039 263135 268163 306756 310350 4470657 4744561 6509654 6312974 1016116 1063820 290798 256414 270644 270802 311621 302263 293102 297707 207497 208148 679300 627516 1421591 1401723 419510 414300 608131 615788 757994 738026 781589 784085 816027 836847 802016 883099 1895898 2002021 1182180 1032995 674787 656609 792277 792143 823132 829599 856580 866404 965830 965298 5056975 5276793 39.25 71.3 1
09:06:36 2024-01-25 655024 654978 204908 200546 324069 329511 344191 339885 217903 216008 268675 269390 305796 309710 4470657 4804979 6500302 6312065 1030967 1060702 289035 257024 269359 269414 310677 301768 294717 297383 206805 208148 675777 622858 1446357 1396463 418960 417119 607970 615273 764642 736427 778740 786442 821006 832229 800842 888036 1907853 2010995 1228856 1024654 675407 662284 788878 791888 826711 834293 850894 863867 970807 964606 5102528 5293629 39.35 71.3 1
09:06:37 2024-01-25 665538 654983 205200 200266 322107 331930 343001 340435 217565 215039 263100 270212 304874 310896 4473627 4857710 6499493 6308118 1036466 1063783 290215 256593 270283 270460 310318 304377 296609 295821 207643 207499 679124 624643 1432882 1406708 420155 418371 610142 613201 765728 742399 779257 787918 825721 828808 796752 890475 1908253 2010533 1190123 1022469 671908 661346 792240 789864 829646 837217 849086 860043 973598 970099 5167029 5291935 39.35 71.3 1
09:06:38 2024-01-25 661681 654946 204272 201167 322560 330156 343001 340914 217530 216309 264761 268536 306472 310058 4470657 4831535 6528216 6293971 1026166 1063783 290161 256593 270680 269038 311774 304166 295798 296439 207643 207974 672849 622282 1447302 1417974 420155 414556 611793 610787 758634 743035 779294 783308 827603 837844 795621 885691 1901257 1984075 1226435 1032495 671908 662284 796880 788708 821015 837217 858411 860913 965786 964570 5118847 5291818 39.35 71.3 1
09:06:39 2024-01-25 660561 656841 204773 201202 322495 329778 345429 338860 218242 215005 263504 268946 306293 310314 4480009 4777296 6565487 6317477 1021926 1063783 290551 256593 270572 269825 312758 302619 295834 297635 206771 208904 691261 630036 1442103 1406708 420140 414448 611248 617204 760859 742925 783631 782947 817758 836011 802585 881143 1898593 1989775 1221323 1038835 673826 659439 797481 793268 821015 829563 858411 867639 965101 966663 5047576 5301183 39.35 71.3 1
09:06:40 2024-01-25 662195 656373 205200 200406 323086 329742 343001 339885 218277 214603 263135 269732 305831 310651 4480009 4783590 6499418 6317201 1022656 1063747 293240 256199 270608 270852 310393 303396 294646 297000 207643 208073 677715 632291 1429817 1404711 421703 418335 608167 616329 761398 738621 787176 788708 817144 829572 801410 890755 1905144 2003233 1206365 1029562 673826 658678 791117 793226 829058 829491 850894 867401 972220 966663 5085171 5292123 39.35 71.3 1
09:06:41 2024-01-25 661502 654946 204621 200546 325019 329208 343001 342742 217495 215974 265246 268946 306258 311016 4473627 4822154 6461688 6321984 1037707 1063532 289880 257601 270319 270439 311336 303396 294175 298986 207643 207928 675298 622858 1433613 1403428 419581 417264 607306 612701 763559 737990 781751 788708 822578 829572 797899 890120 1908616 2008111 1204648 1025073 674787 662953 790557 788745 827297 834791 852178 862602 974980 970136 5117021 5301183 39.35 71.3 1
09:06:42 2024-01-25 664387 654910 205086 200607 322560 330741 343001 341430 217903 215039 262331 270212 305796 310612 4477037 4854659 6528216 6312618 1034717 1066605 290161 257568 269487 269650 312723 303846 297072 296661 207643 207893 687345 621081 1454072 1409710 418365 414845 611248 613605 762477 742558 776971 784085 823779 834302 799589 887104 1905144 1995460 1228856 1026566 671630 661720 797481 787556 823132 837217 857525 860043 965111 972265 5139945 5293629 39.35 71.3 1
09:06:43 2024-01-25 664392 656966 204773 200576 323050 331278 342965 340949 218055 214787 263504 268536 306258 311670 4470657 4798656 6556193 6293897 1019008 1065328 291719 256346 270319 270250 311809 303588 295691 296215 207643 208073 697146 631388 1433814 1411442 420918 414917 612546 614548 760819 745672 783817 784085 820798 836661 797753 885654 1895898 1986266 1236844 1032968 670952 658469 798046 793268 821015 834616 859635 865172 963016 966663 5070674 5293629 39.35 71.3 1
09:06:44 2024-01-25 658868 656837 204908 200406 323709 329244 344942 340914 217672 215005 263978 267907 306258 311306 4470657 4737737 6495613 6293971 1020921 1062993 291845 255951 270428 270439 310064 303503 295039 296582 207497 208183 677715 631839 1445880 1401723 421588 414917 608167 615825 761398 738840 783878 788187 819602 829428 800121 886322 1901294 1998980 1228856 1033457 674787 656572 791117 793268 825540 835804 855933 866404 969361 964579 5069993 5293629 39.35 71.3 1
09:06:45 2024-01-25 657858 654910 204908 200406 324033 328711 343453 340914 217565 216309 262331 269168 305796 310868 4476817 4814382 6481589 6331349 1035491 1064789 289475 257533 269867 270439 311194 302580 294175 297780 207497 207569 676687 622413 1433871 1399736 418067 417300 607306 613851 765162 737432 778703 788782 823378 833713 799399 888018 1908888 2008147 1228551 1026331 675269 657997 791117 789900 827883 834827 852784 863867 974980 970136 5117021 5291818 39.35 71.3 1
09:06:46 2024-01-25 665538 654484 204913 200891 322560 331930 343001 341106 217565 215039 268259 270247 305796 311486 4480009 4854659 6537542 6309422 1035491 1066731 289809 257966 270283 269755 312901 303551 296013 297324 207643 208218 677715 620683 1460053 1406946 417110 414917 613373 612904 763559 742741 777008 784085 823596 835480 797899 886322 1903792 1995460 1188307 1031761 671908 657997 798046 788113 820905 838505 858411 859396 965786 971543 5121187 5284277 39.35 71.3 1
09:06:47 2024-01-25 663450 656837 204908 200611 322067 330777 344942 339885 218242 214971 263504 268571 309077 311707 4470381 4795243 6565625 6294270 1023467 1063630 291436 256741 270464 272066 311443 303121 296143 297534 207351 208508 685651 630209 1438395 1405949 420286 414628 612906 617583 761398 744015 783914 782863 820798 837262 800238 882434 1895898 1992093 1223207 1038937 671908 658506 796916 792593 820734 833704 858411 867639 965786 969402 5043973 5288046 39.35 71.3 1
09:06:48 2024-01-25 657932 654983 204917 200397 324069 329742 343001 339885 218277 214936 268711 269801 305796 311561 4477037 4788667 6500240 6303066 1028440 1064789 291880 256882 269180 270579 310535 302616 294753 297288 207643 208723 693489 628688 1436719 1392503 419027 418594 609377 617204 763559 740751 782441 788004 816027 829500 802585 890480 1903792 2018284 1217557 1028831 675407 660410 793402 793084 827883 829527 848445 867639 972220 968031 5083672 5292010 39.35 71.3 1
09:06:49 2024-01-25 664120 654978 204621 199918 325019 331224 343001 342500 216890 215039 262733 268571 305796 312025 4470657 4805135 6453613 6319315 1037207 1066312 290101 256667 270211 269755 313439 305575 294140 297570 207643 207569 671573 621081 1430575 1401723 420155 414592 605293 610897 763018 738621 778555 791057 824399 828297 797899 891720 1909209 2008147 1191938 1023197 673346 662284 792240 790460 830235 836074 848445 862602 974980 970172 5166071 5299202 39.35 71.3 1
09:06:50 2024-01-25 662505 655909 204303 201211 323086 330478 343001 341430 217565 216379 262916 268536 306792 310789 4470657 4830350 6528216 6319315 1028516 1066312 290215 256487 272139 269720 311916 304709 295977 297780 207643 207498 672004 622858 1458572 1417757 421588 414845 610979 610933 759208 743905 781589 784085 824788 836011 793249 883765 1899705 1983182 1217458 1034703 670952 660410 795753 792143 822550 836002 858411 861953 965786 964534 5113368 5291818 39.35 71.3 1
09:06:51 2024-01-25 656686 656368 203661 201242 324260 328746 343418 340949 217903 215039 263135 266942 306756 312259 4470657 4738773 6500240 6328368 1017628 1063740 290657 256882 270572 269274 312075 305358 294175 297780 207377 207742 685916 626451 1430112 1404427 420918 414543 607306 614585 759076 738621 782766 787556 817794 835480 802016 886322 1901611 1997528 1228856 1033966 675444 658040 792277 793268 824919 834293 855970 866928 967954 963898 5056975 5293353 39.35 71.3 1
09:06:52 2024-01-25 654914 654448 204630 200494 323805 329279 343489 341982 217903 215974 268638 269390 305796 312259 4480009 4793689 6481757 6342772 1037948 1065253 289809 257278 269975 270355 311443 304019 295477 297478 206913 207742 668831 621454 1436515 1399736 418722 414953 606875 614076 764642 736391 778921 788150 820834 829572 799670 887814 1908925 2008111 1210094 1025384 674787 662927 790557 789900 826711 837244 852178 862602 974980 964642 5113243 5293629 39.35 71.3 1
09:06:53 2024-01-25 664525 653990 204593 200611 321893 330813 343001 340914 217869 215005 268332 270247 305761 311707 4470657 4854659 6537542 6319315 1033943 1066768 288930 257711 269595 269720 312646 301625 295798 297050 207351 207742 687345 621388 1440603 1406428 417110 414881 611211 613459 762477 744015 777008 783729 824983 834302 795570 886322 1899705 1995460 1145295 1031761 671908 657997 798046 787556 821015 838505 857665 857531 964418 970136 5121187 5276793 39.35 71.3 1
09:06:54 2024-01-25 662510 654835 204625 200572 322103 330777 344942 339849 218242 214785 263135 268980 306258 311229 4476817 4780962 6574878 6311492 1019668 1065253 290692 256632 270464 270355 311916 300851 296711 296726 207059 208391 686014 629962 1428389 1406946 419692 414917 612501 617642 760859 745144 783358 782418 819602 836047 801447 882825 1895898 1989812 1204516 1038835 673346 659439 795753 793190 821932 834025 858411 867639 965830 966663 5051182 5289857 39.35 71.3 1
09:06:55 2024-01-25 657895 655909 204921 200572 322692 329742 344942 339610 218725 214971 263135 270024 305796 310580 4470657 4784364 6518391 6339179 1028238 1069265 292467 256847 270428 270957 311113 302723 295669 296942 207351 208032 697251 631388 1430650 1395772 420620 418185 609031 617642 763018 737214 783358 789937 816027 829536 802290 889113 1905144 2016853 1219573 1031028 673826 659439 792277 793263 829058 834025 850290 867639 973598 964606 5090934 5293629 39.35 71.3 1
09:06:56 2024-01-25 665506 655913 204630 199778 324069 330509 343001 342500 217565 215039 263135 269168 305796 313258 4476817 4842328 6471296 6339355 1036466 1066010 290418 256882 270464 270544 310864 304598 293969 296942 207643 207823 669003 622358 1428220 1402964 419027 417155 607306 612267 764642 739703 779331 790497 824399 829464 797629 891942 1907853 2006689 1213760 1022922 673826 657997 792839 788782 830235 837253 848445 861303 972839 972265 5166071 5292123 39.35 71.3 1
09:06:57 2024-01-25 663874 654983 204339 201207 323122 331459 343001 341623 217903 215974 268295 269425 306721 309511 4467258 4839603 6546648 6326380 1029094 1066768 290161 256918 270500 269414 312130 301803 294932 296762 207643 208357 677715 620692 1456585 1415136 420155 414700 611248 610933 761398 742215 779294 784085 825056 836047 793249 885061 1899742 1983452 1220988 1032495 671908 662284 797481 790460 823313 838505 857665 861303 965786 969451 5121187 5292208 39.35 71.3 1
09:06:58 2024-01-25 659626 656373 204339 201844 323046 329813 343453 340399 218090 215039 263539 268946 307221 310350 4470381 4743705 6556112 6330303 1016803 1063388 290657 256882 270572 269602 313080 302263 294689 297419 207059 208177 692901 627344 1432547 1403428 419547 414809 608553 618080 758098 741873 782729 783556 818408 837622 802585 885691 1898593 1995460 1206365 1038941 676404 660410 795093 793226 824335 834293 858411 867639 969398 969585 5064915 5292123 39.35 71.3 1
09:06:59 2024-01-25 656924 655913 204917 200576 324069 329813 343418 340399 218090 215673 268675 269390 305796 311929 4467471 4796179 6527810 6320996 1031223 1063703 290657 257420 269739 270684 311149 302723 294690 296719 207351 209008 696475 627792 1433163 1398448 417772 417300 604204 616329 765728 737432 781589 787629 819602 829536 802585 889206 1905144 2010995 1202832 1023619 676885 661756 791117 793017 827883 836652 852178 866404 972220 970136 5100326 5292010 39.35 71.3 1
09:07:00 2024-01-25 665027 654983 205205 200397 323577 331458 343001 342500 217903 215039 263135 269321 305582 311368 4473627 4849184 6509187 6320126 1034421 1063667 290480 256918 270054 269859 312288 305432 296430 296942 207643 207707 681943 622858 1437694 1406946 419619 418480 608883 612231 765728 742925 780440 790460 825568 829428 795533 892989 1909209 2004654 1188307 1023197 671908 662284 795093 791021 830235 838433 851509 861266 974289 970136 5166071 5301183 39.35 71.3 1
09:07:01 2024-01-25 663445 655872 204272 201176 323050 330478 344942 341910 217869 216831 263100 268911 306721 310789 4470657 4844448 6546796 6320126 1030563 1066768 290161 257060 270644 269448 313044 304423 295547 297888 207643 208507 677715 621388 1432958 1414955 418990 414845 614218 612231 762477 745070 779884 784085 824788 837844 794934 886322 1899631 1987403 1208337 1033966 673346 662284 797281 788672 823059 838469 859635 860006 966513 972916 5137540 5291935 39.35 71.3 1
09:07:02 2024-01-25 664392 656837 204908 200576 322786 331511 344942 339849 218208 214971 263908 269133 306437 312149 4480231 4806719 6584311 6320126 1019593 1063740 292093 256989 270608 269859 311809 303602 297338 296942 207377 209008 691451 631388 1427678 1406946 420918 417917 612979 617642 761398 742746 783914 784085 820798 836011 800238 883727 1894948 1992093 1223207 1038835 672866 659439 798046 793226 823350 834256 858411 868169 967156 968031 5068645 5291542 39.35 71.3 1
09:07:03 2024-01-25 660745 656837 205196 200604 324525 329742 344942 341670 217869 214305 263943 269766 304874 311306 4470657 4768800 6509281 6320126 1022003 1060724 291436 256163 270680 270852 310717 304598 295182 296762 207351 208032 695801 630038 1437602 1401723 422558 417300 608599 614548 761398 738621 783951 788782 820761 834302 801410 890905 1902404 1998980 1188307 1031761 674787 658678 792240 795510 829058 829563 852784 867710 973598 966663 5079399 5292010 39.35 71.3 1
09:07:04 2024-01-25 660020 654951 204621 200581 324983 328711 344942 342706 217530 216124 263683 269133 309077 312185 4474050 4809883 6480012 6339075 1033906 1062775 289035 257601 270572 270852 312023 302652 294175 297599 207059 208177 681943 622413 1455285 1399736 418362 417300 607306 615419 765728 738585 781589 788708 823196 829572 801410 890378 1910567 2012420 1224853 1023619 676885 662691 792240 792143 827883 836002 853792 865134 976363 970099 5109812 5301183 39.35 71.3 1
09:07:05 2024-01-25 666281 654910 205344 200362 323050 331278 343001 341946 218055 215766 263504 270212 305796 310580 4474742 4873078 6518243 6320126 1037948 1063513 290621 256989 270283 271321 310100 304842 297599 296417 207643 208073 676687 625113 1424754 1408943 419692 419072 609413 612664 765492 740458 780996 788782 826738 829428 795533 895010 1910567 2004654 1188307 1024654 672866 662284 795658 791021 830235 838469 850585 861915 974289 972952 5166071 5301183 39.35 71.3 1
09:07:06 2024-01-25 662510 655780 204625 201523 324064 330473 344942 342428 217530 216680 263504 268536 306721 310789 4481152 4835841 6542032 6302953 1028516 1065328 289000 257533 270392 269602 312059 303735 296085 296690 207643 208543 679829 621969 1445398 1415869 418990 414845 611248 612664 762477 746459 779294 784085 825019 836011 795533 886322 1905144 1989085 1201203 1033966 673346 657961 798046 791021 821896 841325 857628 861266 965786 970099 5126572 5284338 39.35 71.3 1
09:07:07 2024-01-25 659553 656577 204917 201211 322783 329742 344416 340914 218350 215974 263908 269133 307400 310277 4481152 4765899 6565017 6321631 1024668 1065053 291880 257533 270572 270425 313044 301520 296502 297671 207607 208682 698617 629586 1450118 1404711 420918 417890 611248 618080 761398 742631 783914 784085 820761 838478 802440 885691 1898593 1990496 1240683 1036414 671908 659906 799744 795474 823059 836652 860103 871544 967156 969402 5051182 5301183 39.35 71.3 1
09:07:08 2024-01-25 661723 656373 205484 200406 324525 329778 344942 340638 218242 214936 263943 269766 306223 311560 4484201 4782704 6518579 6326835 1022656 1063783 292254 256452 270644 270684 311193 304598 295877 297599 207351 208357 678420 631388 1435429 1401723 422222 418480 607586 616329 762986 738475 786254 791057 820834 835480 802585 889076 1905144 2003233 1145295 1032495 675269 658506 793402 796674 830235 834293 852784 868598 974980 969402 5081542 5302981 39.35 71.3 1
09:07:09 2024-01-25 665438 656373 204913 200541 325019 330741 343001 342695 217565 215974 263723 269766 306721 311631 4490626 4811511 6462125 6330303 1037707 1066731 289669 257565 270572 270460 311547 302759 293890 296218 207497 207707 679124 622413 1436550 1401723 418990 417890 607736 613134 765456 738585 779257 791057 824399 833713 799634 890475 1908925 2008111 1206463 1026566 675444 661720 792240 791021 829646 836002 852141 865097 974903 971543 5135554 5291973 39.35 71.2 1
09:07:10 2024-01-25 664392 655645 204913 200615 323010 330777 344698 341430 217869 215005 263100 270247 306946 311451 4490447 4861364 6560830 6307488 1032547 1066839 288965 257782 270572 270594 313009 302580 296085 296690 207497 208357 677715 621691 1448316 1406946 417735 414881 611248 615387 764185 745070 779294 782966 825568 836011 797899 889635 1905144 1997528 1210062 1032495 671908 661720 799177 789864 822514 838541 857665 860043 967990 974146 5137895 5291973 39.35 71.3 1
09:07:11 2024-01-25 663450 656377 204917 200576 322525 331547 345405 339885 218242 214971 263504 268571 306511 311965 4486845 4807564 6593734 6312974 1022003 1063747 291648 256809 270644 269894 311809 305396 296919 296942 207643 208391 672958 630486 1432234 1406946 421551 417890 612979 618080 761398 742631 783951 784085 822614 837226 801447 885691 1895898 1990368 1240683 1036586 671908 658506 800311 795339 823132 837835 860103 867639 964418 970688 5083672 5301183 39.35 71.3 1
09:07:12 2024-01-25 660275 656837 204908 200546 325019 329244 345429 341670 217869 215939 263978 268094 306476 313555 4477439 4736697 6499418 6325944 1016803 1062204 290833 257456 272284 269414 311697 302723 294033 297888 207497 208391 675777 626897 1434193 1401723 421551 414845 609031 616329 759208 738475 783914 787556 820181 836011 802585 886322 1899668 2003233 1165532 1035928 676885 658506 793402 794811 825540 836652 858411 868876 969324 966663 5069993 5292010 39.35 71.3 1
09:07:13 2024-01-25 656422 656377 205205 200642 324754 330491 344452 340878 217903 216309 263100 269968 306834 312888 4477439 4810210 6518891 6337841 1034247 1063607 289915 257853 270342 270579 311840 302723 296085 297671 206913 208647 689489 623336 1453642 1396762 418399 418185 608994 616766 765728 740469 782145 788745 823341 829572 802585 891720 1909209 2013847 1202832 1023619 677367 663195 791117 792996 829058 834791 853427 867021 974980 971506 5109817 5301183 39.35 71.3 1
09:07:14 2024-01-25 665259 656577 205493 200257 323082 331780 343001 342983 217903 216008 265740 269968 306690 313850 4477439 4867999 6546863 6303066 1039928 1063783 290480 257565 269180 270719 312059 303305 296919 296942 207643 208507 679124 624668 1424898 1406946 418067 417300 612979 615456 764100 746201 778884 784110 825297 836661 799067 888889 1905144 2001041 1165532 1032495 671908 663195 799021 788745 825540 838469 858411 862565 969361 975779 5133606 5301183 39.35 71.3 1
09:07:15 2024-01-25 663850 656837 204917 200611 323444 332553 343001 340949 218277 214833 266305 269147 306476 311965 4483841 4806675 6570220 6312252 1021198 1062204 293786 256741 270500 269859 311149 302475 296711 296107 207571 208357 694351 630114 1439395 1408943 421588 416938 612979 615419 760283 745070 783951 783864 823196 836661 800201 886322 1895898 1986266 1217557 1035849 671908 658506 801447 794349 822182 834293 860177 870265 965786 968031 5046157 5289857 39.35 71.2 1
09:07:16 2024-01-25 662238 656832 205200 200546 324525 329742 344942 341706 218208 214833 266305 270612 306511 314035 4477439 4754520 6495613 6321631 1024079 1062204 293217 256847 270644 270719 311707 302759 295877 297570 207497 208032 677715 630486 1456205 1400729 422222 418480 607622 617204 763018 738366 783988 790786 818408 834302 804296 889783 1907853 2010496 1165532 1029562 674787 660373 792839 795547 830235 834293 852141 869289 974980 969402 5090934 5302981 39.35 71.3 1
09:07:17 2024-01-25 665336 656577 205061 199909 324064 330741 343001 342983 217963 216136 266228 269934 305691 312401 4477439 4854414 6461688 6331010 1035491 1063532 290621 257817 270644 270495 310677 304109 295218 297360 207643 207384 670202 622413 1439536 1404953 419656 417890 607622 612701 763559 740787 781589 792180 825568 829500 797899 894336 1907853 2006689 1195570 1023197 673826 657997 793402 791021 830235 838505 850678 862565 974939 974401 5166071 5292123 39.35 71.3 1
09:07:18 2024-01-25 663450 654951 204308 201519 323082 330509 344942 341659 217963 217932 264693 269968 306616 310790 4480638 4849932 6537542 6312618 1026166 1065973 289035 257601 270680 269790 313044 302687 295570 297570 207643 208212 677715 620497 1431938 1418149 419656 414881 611594 612231 762477 745346 781589 784110 825056 837262 795533 889001 1903792 1984859 1217357 1033966 674511 662284 798046 791021 823096 838505 857665 862528 966471 970172 5128503 5292123 39.35 71.3 1
09:07:19 2024-01-25 659843 656572 204908 201879 323050 329778 346333 340627 218363 215466 265740 269662 307295 310204 4483841 4767483 6574905 6307526 1022520 1066768 290868 257420 270644 270460 313520 302248 295877 297599 207351 208717 682700 628688 1437940 1401723 420955 414881 611248 618080 759745 741617 783914 784085 819565 838514 804730 885061 1898593 1989812 1238763 1039802 673826 660410 798046 795510 824335 836652 857628 867639 966586 964570 5051182 5291935 39.35 71.3 1
09:07:20 2024-01-25 659569 655909 204917 200572 324069 330992 345247 339599 218983 215801 265698 270674 305656 312998 4477621 4799966 6528216 6312618 1031223 1062204 290833 257420 269739 270684 311475 302759 296085 297780 207351 208863 678401 628688 1444888 1392503 419359 418480 609449 618080 766070 739338 783817 790497 818372 829572 803800 893026 1905144 2015850 1217557 1028063 677367 661720 795093 793226 829646 836652 853464 867639 974980 971543 5102247 5292010 39.35 71.3 1
09:07:21 2024-01-25 664789 656572 205489 200406 322759 332266 342749 342176 217963 216205 266111 269286 306802 312181 4483841 4863595 6537524 6309855 1039928 1063820 290833 257024 268945 271456 312059 303735 296502 296942 207643 207742 687345 624838 1423317 1406946 418435 419072 612979 615825 764951 743721 780477 786442 826848 836661 797899 889113 1907853 1998980 1145295 1028063 671908 663195 798046 789900 825540 838469 858411 863867 969361 976950 5133606 5293629 39.35 71.3 1
09:07:22 2024-01-25 666133 656373 204760 200615 323781 332032 342713 341695 218103 214902 263873 268807 306616 311194 4474422 4796746 6546849 6301679 1021198 1063783 292644 256199 270680 269825 311840 304493 296085 296107 207643 207742 662833 630036 1421494 1410943 422222 417300 612979 614548 759664 747187 783914 785293 824399 836011 797899 886322 1898593 1986867 1210062 1035849 670952 659906 798046 793047 825540 836002 858411 865787 963748 964412 5109718 5291818 39.35 71.3 1
09:07:23 2024-01-25 656686 655918 204120 200932 324766 330990 345808 341286 218068 215870 266148 267990 306616 311917 4477037 4735295 6514250 6325414 1016116 1062241 290868 257060 270355 269038 311621 302759 293997 297888 207351 208357 667827 626897 1439112 1401723 421551 414881 607622 616329 760320 739667 783951 787592 820834 835423 802585 888218 1899668 2001814 1165532 1032954 676404 658506 793402 794948 827883 833581 857190 867639 972220 966663 5069993 5301183 39.35 71.3 1
09:07:24 2024-01-25 655167 654946 205027 200932 324237 329301 346896 341803 217916 216205 265401 270073 306332 312555 4480231 4814382 6500355 6325634 1032398 1063607 290567 257817 270608 269929 311621 304382 295253 297743 207059 208542 680534 622412 1433870 1397752 419063 417890 604168 616329 765528 740933 781149 788782 824129 834302 802585 891720 1908925 2013576 1188307 1025838 677367 663664 791423 793268 829646 837217 855362 867639 975665 971543 5109817 5302981 39.35 71.3 1
09:07:26 2024-01-25 664392 654647 205171 201564 323972 331529 344869 341803 217951 215870 265698 270898 306581 311561 4480009 4867083 6546867 6321984 1032889 1063783 290798 257853 268945 269929 312130 303735 296919 297360 207377 208066 677715 622449 1445289 1406946 418399 417033 612546 613642 763559 746201 779331 784183 825056 835423 797936 890980 1904326 1995460 1165532 1032495 673346 661756 798046 790460 823096 838541 857665 862494 964429 972265 5141213 5284098 39.35 71.3 1
09:07:27 2024-01-25 661723 655618 204668 201336 322501 330670 345917 340220 218783 215570 265589 269216 306581 311597 4470657 4797851 6555962 6312618 1019742 1063682 291719 256989 270644 269894 312130 301309 296085 297442 207351 209043 687101 628688 1449661 1401723 421951 417300 612979 617642 762477 742595 785942 784085 820761 838514 804296 883802 1898593 1989812 1204516 1041053 675269 661544 798046 794948 824335 836062 858411 870302 968639 964570 5060588 5288153 39.35 71.2 1
09:07:28 2024-01-25 658636 654655 205560 200958 323925 329635 346406 340255 218783 215535 265364 270073 306546 311709 4467258 4784028 6513625 6317477 1026016 1063513 293786 257024 270417 270719 311113 302759 295570 297570 207643 208032 687345 629586 1432678 1395128 422222 418776 607658 617204 763559 740787 786254 791057 819565 835480 802585 892349 1903792 2004654 1228856 1029562 674269 659439 793402 796710 830235 834293 854716 869289 972839 964606 5085171 5292010 39.35 71.3 1
09:07:29 2024-01-25 661686 654882 204982 201247 324983 330598 345429 342911 217391 216436 265589 269251 306616 313219 4467258 4833163 6462681 6312102 1035491 1063783 290567 257636 270680 269894 311840 302759 294318 297635 207497 207707 679124 621043 1428908 1401723 419656 417890 604168 613642 765185 741873 781033 791057 824399 834302 799670 892752 1908925 2008147 1185151 1028100 675444 662727 792277 791021 830235 837842 853464 866404 975665 972989 5122503 5282578 39.35 71.3 1
09:07:30 2024-01-25 665697 655849 205162 201418 322902 331135 344905 341803 218068 215870 264802 270674 306906 311266 4474742 4865165 6556193 6312618 1034017 1065365 289070 258251 270608 269894 313044 302460 296085 297360 207643 208391 677715 621081 1441428 1406946 418399 414953 612546 614113 764073 743721 779331 784147 825092 836011 797774 887777 1905144 1998980 1210062 1030474 671908 663737 799177 790460 825540 844549 857628 862602 969398 975779 5139945 5307173 39.35 71.3 1
09:07:31 2024-01-25 666456 656582 204837 201106 322548 332176 344869 340770 218926 214902 263873 269321 306721 309710 4471390 4810554 6584292 6303622 1021650 1063820 292050 257420 270680 269894 311840 304598 297446 296107 207643 208717 688551 630036 1449922 1408943 422222 417300 614320 617204 760819 745517 787409 784147 824399 836011 802440 887623 1901294 1988367 1215673 1038395 671430 659475 800311 794385 821932 835149 861400 867676 965101 964606 5070674 5292010 39.35 71.2 1
09:07:32 2024-01-25 660565 656805 204810 201067 324983 329635 346406 341803 218068 216171 263943 268094 307221 311855 4483641 4733564 6514250 6294008 1016840 1063820 290868 257060 272284 269859 311336 303682 294069 297635 207643 208212 681062 626897 1434622 1401723 422222 414917 607622 616329 761398 741983 786254 788782 820834 833626 804023 887777 1899742 1998980 1165532 1032839 676404 658506 793402 793190 827883 835471 856580 870265 972220 966663 5082939 5291746 39.35 71.2 1
09:07:33 2024-01-25 658131 654801 205129 201106 324875 329332 346896 342609 217881 216542 263319 269801 305831 309674 4480009 4797795 6495677 6331678 1033980 1062241 290567 257853 270608 270684 312095 302759 295010 296702 207059 208426 695801 622858 1445174 1397752 419063 418185 607622 616329 764951 737177 781033 789937 823816 834625 802585 891757 1908962 2012420 1171997 1025875 676885 663700 792277 792705 830412 837253 855970 867021 975629 971579 5111808 5291822 39.35 71.3 1
09:07:34 2024-01-25 666281 654801 205493 201067 322898 331637 344833 341803 218103 215974 263759 270849 307014 310398 4480231 4870820 6551525 6312974 1034754 1063783 290255 258251 269549 271042 312130 301839 296502 297360 207643 208212 677715 622176 1438579 1406946 418399 414917 612546 615456 763559 744248 780477 783556 825056 835782 797936 887147 1903792 1992633 1165532 1032495 673346 661756 799177 790460 823132 838577 857701 861953 963748 974401 5142157 5305122 39.35 71.3 1
09:07:35 2024-01-25 662629 656263 204841 201071 322608 330634 346406 340734 218735 215039 263723 269355 306507 311451 4480009 4805016 6574799 6312974 1019016 1063783 292963 256809 270680 269929 313044 301309 295906 297570 207351 208717 679663 628688 1440894 1404953 421588 417890 612979 618080 763018 743721 785696 784085 822614 838550 802585 885061 1898593 1995460 1228856 1041053 674787 660410 798046 797913 825540 836062 857665 866788 968675 964642 5056777 5305122 39.35 71.3 1
09:07:36 2024-01-25 660181 656263 205480 200437 324875 332401 345673 342464 218242 215005 263978 270212 308968 314109 4480009 4771198 6509614 6322326 1019742 1062278 292609 256234 272593 270719 310677 303646 294932 297780 207643 208212 685916 630486 1431662 1401723 423120 418185 608994 616329 763018 741873 787409 791057 823378 836071 802585 890550 1905144 2007646 1165532 1031761 676404 659942 793402 798773 830235 834293 854716 869326 974980 964606 5092529 5318696 39.35 71.3 1
09:07:37 2024-01-25 658905 656004 204806 201032 324978 329564 345429 342983 217600 216379 263723 269390 308642 311929 4476817 4818713 6472366 6312065 1035491 1063820 289950 257060 270644 270719 312095 303324 295010 297635 207643 208217 681943 621081 1450476 1401723 420657 418185 607622 614548 765728 741873 781149 792742 820113 829608 801447 894373 1908962 2010724 1202832 1026640 675924 661792 793152 791021 830235 838469 853464 867021 978539 974401 5154984 5306943 39.35 71.3 1
09:07:38 2024-01-25 664392 654765 205129 201344 323034 331637 344942 342018 218277 216008 262916 270828 306253 311229 4480009 4854659 6546863 6322326 1031812 1066120 289510 258468 270608 269894 313080 301803 296085 297360 207497 208391 677715 620637 1449851 1408943 418399 414592 612979 613678 763559 743758 780477 783937 825092 836047 797936 887147 1905144 1991844 1188307 1033230 673826 661756 800040 791021 823169 838613 860177 861953 965111 974401 5144270 5297551 39.35 71.2 1
09:07:39 2024-01-25 664558 656154 204730 201068 322835 331207 345673 340602 218700 215039 266117 269697 306223 311670 4474742 4796746 6584169 6321355 1021198 1063747 292312 257024 270608 269894 312973 303630 296919 298564 207497 208828 684201 628683 1446646 1405949 421956 417890 613848 618080 763018 746127 785622 784085 823196 838478 804296 886322 1901294 1995460 1225090 1041794 674787 660117 799744 795547 825503 836652 859493 868980 968602 970592 5054955 5291822 39.35 71.3 1
09:07:40 2024-01-25 661966 656654 205382 200997 324983 329778 345673 342464 218242 214833 266680 269321 306437 311560 4474422 4778609 6499418 6325897 1021926 1060434 292093 256199 272247 270684 310859 303646 294860 297622 207643 208357 685916 631388 1442904 1401723 423149 418480 609031 616329 762477 740751 788225 791057 823196 836661 802585 890448 1899433 2003233 1188307 1031761 676404 660103 793402 797840 830235 834293 855287 869252 974048 969219 5075073 5291864 39.35 71.2 1
09:07:41 2024-01-25 658881 656427 205159 200541 324028 328711 344416 342983 217590 216693 263100 269321 306472 312738 4477037 4807955 6472264 6312065 1033943 1062687 289880 258432 270608 270495 311804 302723 295326 297671 207351 208357 685916 622818 1459401 1399107 419027 419072 610348 618080 766033 740227 783817 791057 820834 834302 804867 892514 1907853 2015814 1228856 1026566 677683 663664 793402 793190 830235 837217 857190 867639 978215 974837 5117992 5310875 39.35 71.2 1
09:07:42 2024-01-25 667703 654951 205882 201001 323077 332283 344698 342140 217963 216518 263688 270178 305761 310615 4489603 4867083 6522820 6348942 1037948 1062993 291684 257782 270644 271286 310171 302723 295798 296942 207643 208357 681943 624643 1423892 1408943 419656 419665 611211 614076 767733 746657 782702 791057 825056 829572 797899 895466 1908888 2007499 1213760 1023925 671908 663224 796880 793268 830235 838505 855933 865097 974048 977680 5159965 5318696 39.35 71.3 1
09:07:43 2024-01-25 666381 655695 204594 201211 324525 330509 344942 342803 217567 216124 263908 268502 306721 311928 4480009 4811839 6527499 6321984 1028040 1063532 288755 257601 270680 269636 312095 302227 296085 297570 207643 208391 679124 621081 1467528 1414955 419692 414881 612113 612701 763018 742558 782702 784110 827462 838478 797133 891616 1905144 1999894 1188307 1034195 673826 662691 800311 791582 823715 843357 860140 864380 968345 976987 5131668 5301443 39.35 71.3 1
09:07:44 2024-01-25 664558 656841 204917 200537 322560 330777 346297 340734 218547 215005 263943 269355 305796 311341 4480009 4803014 6574918 6312618 1019742 1063820 290621 256989 270644 269894 312467 302766 297500 297780 207643 208863 684201 629586 1428848 1405949 421886 418185 612979 618080 764642 746657 786218 784085 823196 838478 804023 886322 1899943 1994046 1225090 1041813 674787 660410 799177 796674 824410 836652 860712 871207 968419 970592 5055930 5303289 39.35 71.2 1
09:07:45 2024-01-25 659127 655872 205200 200581 324525 331225 345356 341645 219075 215005 263504 270212 305978 312998 4480009 4788667 6509566 6321984 1028249 1062993 292050 257420 270381 271321 311149 304166 296197 297780 207643 208863 677715 630486 1437171 1395472 419656 419072 610779 618080 766033 741873 783817 791057 820798 829572 804675 894336 1907853 2020176 1226973 1026566 678331 663195 795753 793268 832184 836002 857608 869928 976823 974911 5117992 5311033 39.35 71.2 1
09:07:46 2024-01-25 666281 655909 205489 200581 324233 332373 342641 342983 218055 215673 263723 269934 306227 312289 4476761 4849655 6494774 6325897 1033509 1065328 290762 257601 270644 270972 310171 304145 294896 297468 207643 207707 675298 623912 1438233 1404953 419692 419072 609031 615387 765728 744542 782702 792742 826258 834302 797899 895741 1914390 2008111 1213760 1023197 673346 657997 795658 791582 832238 843784 853867 866928 977602 979028 5185575 5307173 39.35 71.3 1
09:07:47 2024-01-25 662666 654983 204621 201527 323745 330598 345673 342464 218208 216344 263100 269627 306756 309949 4477037 4843043 6537542 6312027 1026506 1063783 289844 257024 270716 269859 313520 302475 295906 297108 207643 208357 669217 621969 1438028 1416140 420955 414917 612546 613605 763559 746201 782702 784147 827462 838478 797298 886322 1905144 1990644 1230400 1033966 674787 661756 799744 793268 824919 843784 863246 866928 968530 975094 5122235 5291935 39.35 71.2 1
09:07:48 2024-01-25 659791 655909 204917 201911 323625 330241 344416 341394 218242 215974 263873 269390 309733 311009 4480009 4774658 6532888 6311990 1016840 1063783 291684 257024 270680 269859 313520 304166 295877 297671 207351 208542 699607 627344 1436101 1401723 421551 414917 610779 618080 760320 744088 785629 785849 822308 838478 802365 886322 1901294 1998020 1228856 1038835 677367 662284 795983 795510 828046 837690 860712 871357 973415 969329 5062222 5301183 39.35 71.2 1
09:07:49 2024-01-25 660598 656577 205964 201202 324753 330741 345673 340363 219228 214902 263908 270178 305796 311306 4477037 4780179 6509566 6312027 1028982 1061453 294199 257420 270608 271097 311113 302759 296085 297180 208403 208682 677715 630036 1421149 1392503 421551 418095 610779 619838 765728 742925 786218 793305 819565 834302 804675 894336 1908253 2016705 1225330 1029562 675751 661815 793402 797751 832522 837763 856384 872601 976326 971463 5093258 5310549 39.35 71.3 1
09:07:50 2024-01-25 664392 654655 204810 200599 325014 331242 343001 342983 217777 216205 263504 269390 306507 312508 4477037 4851693 6462275 6331349 1034247 1063747 290321 257420 270608 269894 311621 303682 293962 296762 207643 207742 671573 620502 1434054 1401723 421054 418480 608994 613642 765728 742399 781589 793305 825568 829608 802585 895741 1913031 2008147 1224853 1023197 674928 664055 793402 793017 833743 841957 853942 866597 977749 977828 5163216 5292010 39.35 71.3 1
09:07:51 2024-01-25 663663 655098 204917 201202 323997 331511 344942 341946 218455 216205 265246 270247 306721 311229 4480009 4852302 6541902 6312618 1032848 1063532 290798 257853 269739 269894 312095 301803 296502 297514 207643 208177 687345 622449 1435268 1408943 418399 417300 612979 614548 764100 744941 781589 784110 826841 836011 799670 887777 1905144 1993254 1145295 1033966 673826 663195 802477 791888 828046 843784 861258 862454 971284 975633 5140949 5301183 39.35 71.3 1
09:07:52 2024-01-25 667392 656837 204908 201176 323541 332283 343001 341695 218103 216626 263943 269168 306686 312259 4477037 4803014 6565518 6303253 1019742 1065057 292573 256989 270680 270684 311840 304709 297527 296524 207643 208682 697146 630486 1427565 1410943 422222 417890 614283 617204 761398 745906 785622 784147 824983 836636 802585 887814 1899943 1992093 1213790 1037322 673826 660373 802477 797751 828635 839021 860585 867527 967083 972151 5126426 5292010 39.35 71.3 1
09:07:53 2024-01-25 658905 656495 204268 200581 325019 329742 346896 342742 218242 216088 263908 268128 307221 310615 4480009 4739490 6509614 6339468 1016840 1063783 290833 257817 272668 269636 311621 302759 293997 297888 207351 208391 685916 625986 1431383 1404953 422222 414917 609031 617204 760859 742925 786218 788745 822578 837851 802365 887574 1905144 2001814 1210062 1035947 677367 659649 796752 797147 828635 837835 860861 871357 972000 969329 5072150 5297813 39.35 71.3 1
09:07:54 2024-01-25 657969 656572 205196 200615 324557 330992 346896 339885 218957 215974 263135 270247 306942 310580 4470657 4794376 6518891 6331349 1031298 1062204 290798 257601 270155 270719 311621 305339 296085 297780 207205 209043 692732 627792 1420936 1396762 419656 418480 608517 618080 766070 740933 783817 791057 823196 835480 804730 895010 1905144 2017315 1145295 1026995 678331 666018 797318 797184 832005 838136 853279 871319 977019 973530 5102430 5307135 39.35 71.3 1
09:07:55 2024-01-25 664392 654983 204913 200214 324502 331099 343001 342983 218198 216309 263943 269425 306293 312508 4480009 4864380 6457628 6326495 1035491 1063537 289915 257420 270644 270684 311149 303682 293962 297360 207643 207384 675298 620497 1440958 1401723 420286 418480 608517 613642 765185 742925 781589 793305 829307 829572 800121 893026 1908925 2012420 1206463 1026002 677683 666018 792827 793047 830235 838361 855821 867489 980530 974871 5111508 5314338 39.35 71.3 1
09:07:56 2024-01-25 664097 654488 204917 201527 323853 330777 345429 342742 218242 216309 263100 270247 306507 311009 4480009 4848856 6551525 6307526 1028040 1066120 289035 258251 270680 269859 312758 302227 296085 297108 207643 208391 684487 620194 1442221 1408943 419027 417006 612538 614076 765728 746657 780440 784147 826841 836047 799966 887994 1905144 1994046 1188307 1033918 675269 666018 801906 790276 826868 838433 861438 864493 970594 975597 5133290 5304966 39.35 71.3 1
09:07:57 2024-01-25 664525 655904 204764 201102 323050 330956 343001 341106 218277 214971 263943 269168 306721 312295 4470657 4810049 6584169 6299949 1019016 1061453 292164 257024 270644 269894 311867 303846 297165 296733 207643 208391 685651 629586 1451640 1406946 422222 418185 614320 618080 762747 745517 787409 784110 824399 837226 802585 890308 1898593 1989775 1213790 1038358 673826 660190 802585 797788 825189 837835 865171 871319 965712 969402 5064915 5291973 39.35 71.3 1
09:07:58 2024-01-25 658584 656572 205315 200437 325014 329778 345673 341706 218090 215039 263978 268571 306293 311306 4476541 4738528 6499418 6312576 1016840 1062993 290833 256809 272668 270439 311367 304598 294033 298104 207643 208357 676306 628412 1440483 1401723 423120 414953 609031 616072 761398 740787 786989 788745 821996 837851 802365 889197 1903792 2001814 1188307 1034934 678652 659182 795056 797788 829338 838391 858299 870078 972037 968460 5047626 5301183 39.35 71.3 1
09:07:59 2024-01-25 655722 654983 205304 200581 323772 330509 346261 339885 218957 215039 263539 270814 306258 310615 4477037 4798019 6518616 6322326 1029094 1060665 290551 257817 269739 271132 311113 302723 295669 297780 207351 209043 678401 627792 1442883 1392503 419323 418480 608983 618080 766070 737177 783259 790497 823196 834302 802365 893736 1909209 2013260 1224853 1026040 679137 666055 793365 794714 830235 839021 854493 867527 976363 974132 5113697 5323185 39.35 71.3 1
09:08:00 2024-01-25 666456 656231 209316 200576 323841 331458 343001 342742 218242 216309 263943 270178 305796 311368 4480009 4868202 6518229 6312974 1037207 1063820 290798 257420 270162 270719 310206 303682 295347 296733 207643 208066 681943 623336 1433170 1404953 420955 419665 610726 613642 767190 745070 783259 792180 829402 829608 797936 895745 1913031 2009635 1213760 1025528 674787 664166 797922 793268 833780 838397 855162 867117 975592 975090 5181554 5292010 39.35 71.3 1
09:08:01 2024-01-25 664558 654805 204343 201202 324525 330777 345429 341982 217938 217017 263723 268946 306942 311009 4480009 4839412 6537542 6321984 1026543 1063820 289035 257853 270716 269859 313044 302263 296085 297360 207643 208507 677715 620637 1438318 1410943 419656 414917 612710 613605 764100 744849 781589 784147 829022 838478 799067 887814 1907853 1999578 1211904 1036414 675269 664166 800879 793231 825693 838433 863321 862565 967954 974364 5129901 5293629 39.35 71.3 1
09:08:02 2024-01-25 661884 654983 204913 201211 323276 330777 343453 340914 218277 215639 263943 269801 306756 310058 4467258 4750190 6560844 6312974 1017371 1063820 290903 257060 270680 269894 313777 301803 296085 297780 207377 208863 676306 628240 1435225 1402964 421588 417033 612546 618080 761398 742069 786254 786442 822032 838586 804675 886322 1898901 1999667 1165532 1041362 677683 662717 797922 797788 824521 837763 863321 872826 965866 964606 5055536 5288254 39.35 71.3 1
09:08:03 2024-01-25 660782 655909 205493 200293 324785 330545 345429 341982 218242 214637 263978 269390 305831 311341 4477037 4767405 6500302 6312618 1024117 1062241 292290 256809 270644 271132 310641 304598 296197 297180 207497 208391 677715 630038 1421266 1397752 421892 419368 609449 618080 764642 742399 786291 792180 820181 835480 804638 892391 1909614 2016829 1208058 1029414 675751 662438 795621 797693 832596 836507 854642 870908 974251 971316 5094570 5307173 39.35 71.3 1
09:08:04 2024-01-25 661612 655909 204908 200441 325019 330777 343001 343019 218055 216008 265998 269766 306721 311560 4477037 4825799 6466496 6312027 1035491 1062801 289880 257601 270644 270719 312095 304145 295010 297635 207643 208212 681943 621081 1444996 1402927 420620 418480 607658 614548 764951 743035 783259 793305 825568 834302 802585 895010 1917605 2016829 1202832 1027577 677199 664166 793365 792033 832596 838433 855124 867639 977774 977680 5133530 5302981 39.35 71.3 1
09:08:05 2024-01-25 664558 654951 204773 201558 324069 330813 344942 342018 218242 216344 263135 269836 306756 310350 4470657 4833783 6528216 6293971 1025778 1063820 289677 257060 272092 269859 312824 302475 296446 297144 207643 208066 680005 621524 1458515 1416140 420955 414953 611594 613605 763018 745356 782145 784147 827498 838550 797298 890605 1908253 1989048 1213726 1034703 675474 663695 800196 791996 825693 842726 861437 863867 968382 972843 5126238 5293629 39.35 71.3 1
09:08:06 2024-01-25 661567 656572 204913 201211 322560 331278 343453 340399 217929 215039 263908 269355 306756 310094 4473627 4750228 6556175 6322326 1018855 1063783 290833 257060 270680 269894 313556 302000 296085 295805 207059 208717 690001 627344 1436685 1401723 420991 414953 611248 618080 760320 741507 785696 784183 820834 838550 804037 889759 1902822 1998255 1206365 1040126 677683 662248 797922 797788 824882 838952 862050 869289 968419 970099 5046157 5301183 39.35 71.3 1
09:08:07 2024-01-25 659590 653986 205205 200432 324557 329778 344942 340674 218312 214637 263539 270024 305796 311123 4470657 4770807 6509566 6317477 1026054 1062278 291880 257601 270608 271132 310428 304166 295877 297570 207643 208717 677715 628688 1437715 1392503 421588 419665 610348 618080 765617 742961 785905 792180 820181 834302 809457 896499 1908253 2018932 1211907 1032458 676716 663188 795621 797876 830235 833617 854716 871866 974903 972193 5100556 5297404 39.35 71.3 1
09:08:08 2024-01-25 664282 654987 204908 199952 324525 331278 343001 342753 217903 216008 263539 269355 305796 311631 4470657 4849242 6472264 6328103 1033943 1063030 289915 257060 270644 270684 311149 304145 295253 296726 207643 207742 668831 622858 1427690 1404953 420620 418480 609413 614548 765728 742925 781589 793305 825056 834625 802440 895218 1916010 2010349 1206463 1029043 677683 666055 793365 792143 830088 838505 855970 868838 977046 974401 5103370 5293629 39.35 71.3 1
09:08:09 2024-01-25 664134 654951 204917 200926 323050 331278 344942 342500 217938 215974 263135 271073 306293 312259 4476541 4850113 6556193 6321984 1034754 1063532 289475 257853 270608 271288 313777 304061 296502 297360 207643 208426 677715 621081 1446299 1406946 419027 418185 613848 617808 765728 745517 781033 786442 825056 838688 801721 891316 1906711 2001129 1211911 1035440 675751 665506 801447 791582 825540 843357 863283 864445 966549 975779 5139945 5293629 39.35 71.3 1
09:08:10 2024-01-25 664387 654983 204769 200637 322560 331189 343418 340949 218957 215039 263943 269425 306293 310740 4470657 4795621 6565487 6321984 1019505 1063030 291790 257060 272401 270719 313777 303846 296711 297780 207351 209078 687101 628688 1443614 1404953 422222 418185 614246 618080 763018 744322 787409 784147 825806 843793 806436 889759 1901257 1997573 1225090 1040942 677199 662248 799744 796477 827297 836470 860177 869252 971210 970959 5072150 5299202 39.35 71.3 1
09:08:11 2024-01-25 654724 654488 204921 200642 323360 329778 344970 342983 218242 216379 263135 270024 306498 311827 4476817 4811839 6491056 6330153 1033980 1062278 289677 258205 270644 270719 311621 302723 294389 297707 207351 208391 676687 621528 1447522 1398743 419729 418262 607658 616329 766070 740787 783259 792490 825348 836480 802363 892915 1914647 2014634 1219306 1026114 678652 663700 793402 793268 830235 838361 858411 867676 975702 974401 5102528 5302981 39.35 71.3 1
09:08:12 2024-01-25 664244 654978 204913 201237 323122 331278 343143 342500 218277 216413 263100 269934 306756 310131 4480009 4843043 6537551 6321984 1026543 1063857 290074 257817 270716 269894 313080 302723 295382 295770 207643 208391 677715 620497 1434131 1414134 420620 417300 612979 613642 763559 744322 782702 788279 830226 841407 797188 890120 1906711 1992755 1220988 1034703 674306 661792 798046 792705 825693 838577 861400 866404 966586 972807 5121187 5292123 39.35 71.3 1
09:08:13 2024-01-25 658616 654983 204917 201879 323122 329813 344487 340949 218277 215074 266449 269390 307471 310350 4470657 4743705 6546706 6317821 1014449 1063532 290833 257024 270680 269929 313556 302227 294932 296894 207351 208717 695801 627792 1432525 1401723 421886 414953 611248 618080 760859 744542 789426 788553 823963 838442 807158 886247 1902822 2001984 1165532 1041165 678331 657997 798046 797788 826600 836002 860674 869289 973356 964678 5055536 5292123 39.35 71.3 1
09:08:14 2024-01-25 656723 654951 205205 200611 324521 330813 343453 340914 218312 216809 263135 270282 306507 310615 4474742 4784102 6518926 6331678 1031298 1063820 290833 258251 270572 271132 312095 302759 295605 295840 207351 209113 698617 626004 1457398 1397752 419692 419072 609019 618080 767770 741949 783631 790837 824727 835998 806584 895535 1916010 2016065 1223004 1026566 679022 664712 793328 795524 830235 838469 856580 866788 977056 973713 5109718 5307286 39.35 71.3 1
09:08:15 2024-01-25 666133 655645 209022 200581 324069 331852 343001 342742 217963 216344 263759 269989 305796 311596 4486260 4863712 6518847 6302953 1041376 1066084 290798 257385 270644 271511 310171 303134 296919 296237 207643 208357 680534 625113 1441719 1406946 421551 420556 612979 615383 768960 746892 785307 793047 830263 835335 802410 898054 1916010 2010312 1190123 1024796 673826 661720 797885 793268 832201 843784 853390 866218 977083 975779 5177459 5310549 39.35 71.2 1
09:08:16 2024-01-25 666180 655909 204917 201202 324983 330741 343001 343019 217530 216309 263978 268536 307185 310864 4480231 4804717 6518891 6312618 1025435 1066839 290833 256989 272668 269859 312467 302687 295906 297780 207643 207673 674315 622858 1435482 1417144 423120 417300 612546 613605 765162 745612 785905 788553 830263 838370 799884 890045 1909427 1989085 1230400 1035165 675269 664092 801447 793268 825503 843357 863208 864948 966586 972952 5128225 5291818 39.35 71.3 1
09:08:17 2024-01-25 658118 655613 205200 201840 324028 330241 344416 341670 218242 215974 263908 269766 308787 310277 4473845 4752951 6546867 6331010 1016116 1063747 290833 257601 270716 270439 313741 304755 296085 297082 207351 209008 694351 627963 1423892 1404711 422222 414917 611248 621118 762333 744285 788618 788553 822395 843646 808306 888069 1902822 1998292 1228856 1040313 678331 664129 798009 795510 830235 837217 860173 866788 974980 964570 5069993 5293629 39.35 71.3 1
09:08:18 2024-01-25 654951 654448 205196 201036 324754 329742 344935 342464 218055 216344 263504 269801 306686 312592 4474050 4784140 6486294 6340714 1034247 1062204 289880 257385 270608 270649 312059 302723 294482 297117 207497 208391 671997 621969 1442326 1399736 419692 419072 608994 616983 768960 742260 783185 790874 825458 836552 804756 894149 1914353 2015395 1211911 1025801 679623 664639 793402 793047 830235 838361 857800 867639 975629 974821 5117021 5310549 39.35 71.3 1
09:08:19 2024-01-25 666008 654933 205200 201211 323050 331458 344942 341982 218208 216309 263504 271451 306472 310318 4477037 4870213 6537542 6312618 1040858 1063783 290833 257385 270378 271321 312059 304277 296919 297570 207643 208682 688775 624668 1439600 1406946 419619 418480 615960 616946 767869 746298 781440 788553 829253 840217 802400 892664 1907853 2003233 1210062 1034934 674787 665579 800879 792434 828046 845145 860140 864445 968382 975779 5140987 5292010 39.35 71.3 1
09:08:20 2024-01-25 664392 656572 204899 200896 323010 331816 344942 340914 218242 215005 263943 269355 307299 312149 4480009 4813441 6574843 6307751 1019016 1062993 292573 256670 270716 270684 312095 304709 297374 296942 207643 209440 687101 630486 1466629 1406946 422222 418262 616072 618352 764515 748780 787821 787992 826628 841407 804185 891391 1901294 1990496 1231087 1038395 673826 660410 802477 796674 825693 836038 862700 869252 966244 970099 5074293 5302981 39.35 71.3 1
09:08:21 2024-01-25 660745 656837 205484 200546 324753 330741 343418 340638 219417 215039 263943 270247 305796 311524 4477037 4792969 6518891 6326835 1029020 1062204 292609 257024 270572 271511 311586 302723 295906 297780 207643 208828 677715 630486 1422093 1395472 421928 421777 612501 621123 767906 742485 787224 795318 823378 835925 808882 895647 1908253 2017242 1241223 1031028 675751 662284 796046 798923 832238 836002 855287 869289 975629 973640 5098210 5310549 39.35 71.3 1
09:08:22 2024-01-25 666013 654983 205493 200362 324069 331780 343001 342983 218242 215974 263908 269955 305547 313442 4477037 4839223 6509508 6321707 1038137 1063783 290573 257024 270644 271546 310606 302723 296919 296942 207643 208391 681943 624643 1427750 1408432 422558 420781 614534 614401 769544 745722 785457 792033 830263 835925 800201 895647 1914390 2006110 1211911 1025384 671908 664018 798046 795524 829646 838541 858411 867363 972220 977852 5140949 5292704 39.35 71.3 1
09:08:23 2024-01-25 667228 656572 204904 200615 324292 331242 343001 343019 218208 215673 264014 268536 307221 312775 4480009 4812842 6542184 6303253 1021719 1063820 292573 256989 270716 269894 312095 304598 296085 297514 206994 208177 680534 628688 1424101 1416748 424204 418262 614718 616182 762367 746855 788038 790237 827837 838514 800201 890943 1899433 1988327 1219440 1038333 671908 660139 802477 793226 827297 837253 860140 869532 965111 970136 5103969 5295594 39.35 71.2 1
09:08:24 2024-01-25 657078 656373 203951 201519 324978 329706 344416 341946 218242 216124 263943 268094 307185 312738 4477037 4735295 6509566 6321984 1016803 1065328 290833 257060 273054 269859 312059 305686 294069 296667 207643 208391 685916 626897 1445398 1406428 422863 417010 610763 618080 761288 742215 788300 790465 823596 838442 804675 889285 1906894 2004654 1210062 1036738 677367 661742 795716 797876 830235 836652 858411 871181 974980 970959 5081542 5301183 39.35 71.3 1
09:08:25 2024-01-25 658641 655089 205196 200896 325019 329208 343453 342983 217565 216309 263688 269390 306472 313219 4480009 4797869 6472264 6335867 1034247 1062241 289880 257817 270608 270495 312059 304709 294076 296667 207351 207742 668831 622858 1462343 1404427 421354 419036 609031 616182 767906 742778 782553 793194 826738 836661 802585 893649 1914390 2013847 1202832 1026566 678652 665652 793402 793268 830235 838505 857190 867639 978503 975779 5126426 5301183 39.35 71.2 1
09:08:26 2024-01-25 664387 653027 205196 201176 323050 331780 343418 342464 218350 215974 263135 270212 306756 311009 4480009 4845413 6546867 6307488 1029229 1066084 289439 257817 270680 270306 313741 304493 296502 297180 207643 208682 695801 622858 1453790 1413726 419547 418076 614718 615273 766799 749312 782553 788113 828632 838478 802440 893227 1910567 2003233 1210062 1033966 674306 665652 801447 792143 827883 845474 860140 865097 970771 975779 5141025 5301183 39.35 71.3 1
09:08:27 2024-01-25 664283 656373 204769 201062 323082 331780 344942 341587 218887 215039 263978 269168 306721 312259 4473845 4784140 6560480 6299949 1021198 1063783 292609 257024 270716 270684 312781 302687 296740 297050 207643 208619 685651 630943 1446888 1410943 423310 419036 616026 618043 762908 746966 788344 786405 825568 838478 802585 891391 1899943 1989812 1229168 1038395 673826 660410 802052 797840 825693 837244 864579 870562 966513 964642 5055536 5286357 39.35 71.3 1
09:08:28 2024-01-25 660745 655909 205196 200231 325019 329778 344651 341946 218208 215005 263978 269989 306258 311560 4470381 4764833 6509566 6330416 1024117 1062738 292609 256809 270680 272117 310859 303397 294896 297888 207643 208799 697251 632291 1437947 1401723 423347 419665 610652 620446 765728 742778 787969 793305 820834 834535 807047 893059 1905144 2013847 1233006 1032458 676404 661346 793402 797913 831649 836652 855287 871218 975665 972989 5090934 5302981 39.35 71.3 1
09:08:29 2024-01-25 664387 654951 205061 199913 324297 331458 343001 342983 217903 215673 263723 269390 305831 312280 4470657 4852704 6499871 6303042 1034679 1062993 290559 257024 270126 270460 310206 304109 295253 296899 208818 208113 663913 622858 1463625 1405709 420772 418740 610615 614328 765728 745144 783259 793305 826481 834625 802016 895647 1908925 2008147 1195570 1023197 673826 661756 795658 793268 832274 843357 852784 865172 977083 975779 5163141 5293629 39.35 71.3 1
09:08:30 2024-01-25 662510 654651 204630 201202 323764 330741 344942 341982 218242 216344 263100 269390 306476 311009 4477037 4843043 6537542 6312618 1026166 1063783 289439 257101 270716 269859 312130 302475 296502 297707 207643 209230 679124 622858 1462056 1416967 420772 417119 612906 613888 765185 744776 783817 784147 829877 838370 797863 888852 1905144 1989048 1217357 1033966 675269 661756 801335 792143 825540 843357 862087 864482 969128 975779 5141564 5288046 39.35 71.2 1
09:08:31 2024-01-25 662510 655909 204917 200607 322759 331780 344942 340638 218770 215005 263943 269355 306258 312259 4477037 4807558 6579482 6312618 1019742 1063783 291436 257024 270680 270684 312095 303232 297649 297671 207643 209418 684201 630486 1442373 1405709 422710 418708 614718 619838 764642 747187 787969 783864 825721 843196 804867 886322 1901294 1995460 1226973 1041794 675269 661815 802052 797876 825540 835378 861437 871181 969361 970099 5047576 5293629 39.35 71.3 1
09:08:32 2024-01-25 660602 654951 205493 200611 324983 330777 345429 340399 219417 215005 263504 270758 306044 312298 4477037 4786136 6508888 6321984 1022581 1062241 292325 256989 270716 271511 309852 303858 295583 297707 208405 208799 679124 631388 1441486 1401723 423947 420584 611197 620278 765728 742961 789726 793226 822431 836661 807030 895647 1908253 2021608 1231087 1029562 677367 663224 795716 795547 829850 837842 857800 870562 974939 975090 5109991 5302981 39.35 71.3 1
09:08:33 2024-01-25 664392 655150 205349 201440 323046 331780 344942 342500 218242 216008 263908 271073 305831 310144 4477037 4858108 6546867 6312974 1035491 1063820 290559 258613 270381 270684 312758 304382 296776 297514 207643 208578 679124 621081 1443147 1407708 419871 418999 614718 617204 764951 746473 783385 790237 826221 837226 802016 889750 1910700 1998980 1190123 1032495 673826 664913 801447 791021 826711 843357 860177 865097 969361 975779 5133568 5293629 39.35 71.2 1
09:08:34 2024-01-25 663450 655909 204913 200607 323050 331816 344942 340914 218770 215005 263943 269355 306756 310144 4477037 4803569 6574843 6303253 1021198 1062723 293786 257024 270716 270719 311845 304598 297491 297180 207643 208904 685916 630486 1425815 1409710 422674 418999 614718 619398 763559 747187 789990 786442 825568 838586 804867 889743 1899705 1992633 1242602 1038835 675751 660410 802052 797913 825503 834791 862700 870562 966549 964642 5053366 5293629 39.35 71.3 1
09:08:35 2024-01-25 661264 655645 205340 200581 324983 329813 344942 340914 218385 214971 263943 270178 305796 311306 4473627 4780179 6509566 6321984 1029020 1063783 293786 257024 270644 271905 312813 303844 295870 297780 207643 208723 687345 630486 1452506 1397455 422674 420556 610779 618153 765728 742925 787261 793305 820798 835480 807009 895535 1905144 2019753 1221492 1031247 676404 662284 795093 797913 832238 836038 855324 871218 975665 972229 5100326 5302981 39.35 71.2 1
09:08:36 2024-01-25 666096 656113 205493 200257 324064 331816 343001 341587 217903 215673 263908 269355 305547 311596 4476817 4851693 6490915 6294125 1037948 1065198 290551 257024 270392 271905 313134 303396 296919 296273 207643 208287 680534 624643 1433764 1407708 421405 420259 612546 614585 770295 747076 783285 792180 827498 834302 800728 898770 1908962 2006689 1193754 1023197 673826 661756 796916 793268 829850 843357 857190 866404 974251 975779 5162937 5301183 39.35 71.2 1
09:08:37 2024-01-25 662399 655913 204303 201519 324064 329813 344942 343019 217565 216379 263943 268536 307435 312259 4470657 4825599 6532888 6312267 1026166 1065365 289915 257568 272607 272609 313270 303396 295691 297780 207643 207638 677715 623342 1444463 1417974 421850 417890 612979 614949 764073 745870 783817 786442 829914 842562 797789 885329 1907853 1986266 1182698 1033966 673826 661720 799177 793190 827612 838505 860140 867639 968675 971968 5124526 5293629 39.35 71.2 1
09:08:38 2024-01-25 656924 655909 204299 201519 325019 329511 344709 341946 218277 216159 264014 268128 307221 311855 4470657 4727628 6504932 6321984 1016840 1063820 291845 257533 273258 270887 311845 305464 295418 297780 207643 208869 677186 627783 1444463 1401723 424021 417890 609449 618080 762912 742925 787969 791057 824399 840812 805852 890378 1905144 2005518 1188307 1033966 677367 660410 795093 796507 829058 837217 857628 869252 974289 964376 5069993 5292123 39.35 71.2 1
09:08:39 2024-01-25 655167 654448 204899 200611 324525 329528 344487 342500 218242 216344 263723 270024 306293 310144 4470657 4801615 6490990 6330303 1034247 1062775 290974 257966 270162 271301 311952 303077 293926 299464 207643 208252 673908 621835 1439109 1399736 419692 419072 610292 616983 767733 739934 783259 792180 825311 836480 804296 894452 1908962 2013847 1217357 1026603 677367 665182 793402 792921 832274 838541 854679 867639 977565 975779 5160362 5307286 39.35 71.2 1
09:08:40 2024-01-25 663921 653063 204908 201562 323572 331278 344942 342742 218242 215974 263135 270660 307110 311229 4476817 4852302 6542207 6312974 1028077 1066731 289704 257887 270428 270579 312937 302332 295691 297780 207643 208723 677715 620497 1434422 1409942 419692 417300 614136 615892 765185 745517 782702 785849 830263 838550 799670 890517 1905144 1992633 1211911 1032495 675269 665182 802477 792143 827297 844549 860177 864519 971225 975779 5139945 5292010 39.35 71.3 1
09:08:41 2024-01-25 664084 655904 205196 201071 324260 331852 344942 340949 218922 215005 263978 269355 306792 312295 4470657 4784177 6579482 6312974 1019742 1063593 292806 257136 271994 270992 311952 302616 297158 296625 208781 208904 690001 630486 1424702 1408943 422820 418990 615516 618080 763018 747039 788006 787955 825348 838478 804296 889113 1898901 1989812 1234925 1037359 673826 660410 802350 797876 824919 834791 863965 870562 966549 964642 5053366 5291973 39.35 71.2 1
09:08:42 2024-01-25 660332 656373 205349 200572 324754 330777 345429 342500 218277 214971 263978 270815 305796 311560 4470657 4764983 6504932 6317546 1024934 1063593 293886 256776 270536 271441 310971 303539 296013 297780 207643 208218 677715 630486 1437675 1399736 423420 420483 611197 618080 765728 740458 788567 793305 822614 833626 805852 893063 1909209 2012420 1221323 1031761 676404 660080 795658 799081 832274 834791 856580 874159 975702 971543 5090934 5292010 39.35 71.3 1
09:08:43 2024-01-25 660525 655649 205205 201237 325014 329813 343001 343019 218055 216344 266035 269613 306756 311306 4476817 4817254 6471121 6326835 1037131 1065550 290621 257675 270536 270992 311988 304524 296192 298106 207643 208543 678077 621969 1441748 1401723 421354 419519 609413 616329 766070 741873 782441 793120 826738 834836 802585 894336 1914117 2013847 1208279 1026603 677367 664913 793402 793268 831024 838541 855970 869645 978539 975779 5126426 5297404 39.35 71.2 1
09:08:44 2024-01-25 664392 654987 208946 201562 323113 331816 343418 342983 218277 216344 263100 270247 306756 311266 4470657 4845413 6546867 6319315 1031261 1066694 289809 258073 270572 270544 313413 304019 297599 297780 207643 208869 677715 621081 1449309 1410943 421354 418076 613336 614585 765185 747039 782478 787592 829291 838514 800238 890489 1907853 1992633 1199419 1033966 676131 663737 800311 793268 825540 843357 862737 865134 966586 975090 5137895 5293629 39.35 71.3 1
09:08:45 2024-01-25 662666 656577 205052 201246 323086 330813 344416 341465 218643 216008 263978 269390 307400 309839 4480009 4758817 6556478 6337841 1024117 1063346 291436 257711 270572 270649 313890 303551 296430 297780 207643 209043 692901 628688 1458875 1406428 422222 417890 612979 617681 763098 745980 788567 786442 823233 843366 805863 886359 1899943 1995460 1206365 1041362 677367 662284 799177 797311 827883 837613 859530 869326 973598 964606 5069993 5293629 39.35 71.2 1
09:08:46 2024-01-25 656379 654978 204908 200615 324525 330777 344935 341382 218277 216379 263504 270247 306472 310144 4467258 4826262 6509614 6334817 1031463 1064496 290621 257711 270237 271216 312132 304488 297027 297780 207351 209078 685651 626451 1436100 1398743 419692 419665 608994 618080 769818 742399 782766 792180 825568 836661 802402 895647 1908962 2013994 1215609 1025838 678331 664712 793402 793226 831591 838505 857190 867676 978539 975090 5126426 5302981 39.35 71.2 1
09:08:47 2024-01-25 663450 653063 204625 201242 324028 331314 344942 341706 218242 216309 263135 269801 306507 310350 4489085 4845413 6546863 6328774 1026166 1066768 289334 257675 270536 270321 312901 302580 296430 297780 207643 208391 679124 621081 1435111 1410943 419692 417300 613413 613984 766949 745906 783259 786442 829950 838320 800274 889113 1906498 1988403 1211904 1032839 675444 663737 800311 793268 825540 843357 862700 866404 966549 975510 5118885 5293629 39.35 71.2 1
09:08:48 2024-01-25 660782 654987 204908 201703 323541 329813 344452 341706 218277 215974 263943 269390 307435 310996 4467258 4762360 6551525 6338234 1016840 1063740 291578 257278 271545 270320 313598 302580 295003 296702 207205 209043 694351 628233 1426593 1401723 422222 417300 612464 619838 761398 742668 787409 787592 823233 838622 805888 887147 1899742 1998980 1145295 1038853 678813 657961 798046 797041 829646 837253 857628 869289 974980 964642 5072150 5292010 39.35 71.2 1
09:08:49 2024-01-25 655172 654983 204913 200650 324525 329550 344970 342983 217903 216379 263539 270212 306942 312112 4470657 4804983 6499678 6349114 1033471 1065253 290974 258108 270464 271181 311952 302723 296919 297780 207059 209307 694351 622783 1444827 1395772 420620 419665 612228 620495 767770 739934 782729 791619 825297 836661 804712 895647 1908962 2017315 1219306 1026603 679296 665688 793402 794422 829850 838541 858411 870302 981388 975090 5104221 5330819 39.35 71.3 1
09:08:50 2024-01-25 663814 653063 205187 201246 324296 331816 344942 342742 218277 216008 263978 271486 306258 309710 4476817 4860452 6546706 6321269 1035491 1063673 290692 258471 270237 270992 313520 302439 296531 297570 207643 208834 679124 621528 1436556 1408943 419729 418030 615270 615456 763871 746608 782702 788782 828705 838514 801447 890452 1908253 1993290 1211911 1033966 674449 663700 800311 792705 825540 843357 862737 863147 968675 975779 5130566 5291732 39.35 71.2 1
09:08:51 2024-01-25 660305 655877 204917 201301 323014 331475 344381 340878 218735 215639 263943 269731 306686 310168 4477037 4770876 6584310 6330016 1021198 1066768 291507 257423 270500 271062 313926 303735 296085 297671 207643 208904 691451 628688 1453719 1401723 421928 418371 614283 619398 763559 746657 787372 786368 824399 843366 805815 888218 1901294 1995460 1165532 1041794 678331 662691 799744 796674 829058 836002 860103 870488 973598 964570 5063340 5291897 39.35 71.3 1
09:08:52 2024-01-25 660520 655909 205275 200537 323673 330473 345917 340914 218887 214971 263908 270212 305796 311052 4473845 4783590 6527715 6334461 1023467 1066768 292842 256416 270644 271476 311078 304709 296085 297671 207643 208647 687345 630486 1429418 1401723 423984 419665 610311 618080 765728 742925 788529 793305 823196 835976 804638 892577 1905144 2008923 1210062 1031761 676404 661346 795658 799008 832238 836652 857800 871801 974903 970099 5094570 5307173 39.35 71.3 1
09:08:53 2024-01-25 660312 654840 204913 200615 325014 329778 344942 342983 217717 216761 263908 269766 306258 312149 4480231 4803014 6475940 6330628 1034986 1065216 290180 257640 270608 270719 312095 302687 293962 298122 207643 208142 683352 620968 1447423 1404711 420918 419368 609031 616329 766106 743978 783817 793305 827324 837844 804296 894154 1914390 2013847 1208279 1027296 677367 664675 793402 793268 830235 838505 858411 869495 978503 975779 5108500 5307173 39.35 71.3 1
09:08:54 2024-01-25 664392 654184 205344 201198 323537 331816 344942 342669 217894 215974 263908 271038 305761 311341 4483204 4869628 6546107 6320126 1040884 1066768 291476 257746 270644 271961 310859 304309 296560 297144 207138 208357 681943 625113 1432816 1409710 422222 418652 612979 616329 769438 747187 783878 793305 829254 836661 800805 898241 1908925 2004654 1210062 1024796 673826 661756 798046 794959 832005 845145 858411 867021 974980 978544 5164049 5302981 39.35 71.2 1
09:08:55 2024-01-25 667885 656837 204913 201036 324754 331780 343001 343019 218208 215639 264719 269321 306721 311670 4480009 4805867 6542126 6320126 1025580 1066768 293374 256989 272668 270684 311881 303858 296740 297360 207352 207997 684853 626860 1438471 1419156 424021 418480 612979 615892 762986 747035 785622 788150 828668 838586 802585 887777 1905144 1989085 1165532 1038835 671908 661815 800311 795510 827883 838469 862663 872788 966513 971543 5093240 5302981 39.35 71.3 1
09:08:56 2024-01-25 659320 656823 205344 200611 325019 331930 345917 342140 218242 215974 264754 269355 306472 311596 4480009 4735621 6518731 6316648 1016766 1063747 290621 257420 270716 269859 313446 304377 295726 297082 207643 208863 674896 627973 1425960 1401723 422222 417300 611248 618080 763288 742925 786218 788745 823779 838586 805852 890943 1903792 2001313 1145295 1038835 679296 663224 798046 796674 830407 837253 860248 870525 974980 964570 5079399 5307868 39.35 71.3 1
09:08:57 2024-01-25 655172 654683 205196 201211 324557 329742 345212 342983 217869 216831 263688 269989 307014 312997 4486126 4824786 6509366 6353312 1034948 1063740 289475 257817 270644 271042 312937 304524 295633 297567 207643 208682 681943 622580 1433319 1399736 420620 419072 609413 617859 768313 742399 781583 793305 826738 837226 802292 895647 1914390 2013847 1224853 1026566 678813 665652 793402 793190 833490 838541 855933 867639 978503 978544 5154643 5310549 39.35 71.2 1
09:08:58 2024-01-25 662666 653990 204773 201527 323541 330813 345429 342464 218055 216309 262697 269766 306721 309913 4480009 4854131 6546796 6329558 1028003 1063783 289404 257782 270355 270852 313377 302687 296919 297780 207643 208682 669217 621969 1433825 1410943 420286 417300 613848 614548 764642 744776 783259 786405 829877 838514 799670 887777 1905144 1989812 1204770 1034703 675751 663195 800311 793153 826711 838541 862663 867639 968639 972952 5126539 5291935 39.35 71.2 1
09:08:59 2024-01-25 657329 654946 204343 201835 324525 329742 344416 341946 218242 215639 263943 268502 307540 311670 4461958 4758040 6537417 6321044 1015393 1061982 290974 257533 271994 270355 313009 303361 295669 297635 207643 208869 676306 626897 1427461 1401723 422222 417300 610311 616872 761398 743035 786218 788745 823196 838586 805852 887777 1901294 1998980 1188307 1038333 679296 661815 797885 796674 829646 837217 860861 869252 974708 964606 5067823 5291973 39.35 71.2 1
09:09:00 2024-01-25 655172 654910 205349 200611 324557 330777 344935 341946 218208 216344 263908 269934 306472 311341 4471390 4818600 6518659 6339166 1032034 1062993 290277 258328 270355 271476 312059 303646 295877 297743 207377 209008 685114 622412 1440821 1397752 420620 419665 609880 618080 768313 743035 782692 793033 825568 834800 804675 895647 1914390 2013847 1217458 1027333 679296 665652 795093 793190 832596 838541 858411 869252 979926 975779 5117021 5307173 39.35 71.3 1
09:09:01 2024-01-25 664558 654448 205205 201027 323769 331780 344942 342464 218242 216309 265855 271451 306223 312295 4497252 4888214 6546796 6326495 1037707 1065328 291436 257385 269739 271546 312095 302475 297583 297514 206132 208502 679124 625113 1438526 1406946 421318 418358 614754 617204 769438 747002 783593 791057 828668 835387 802016 894373 1910293 2001814 1188307 1028063 673826 665456 800311 793268 830235 838577 860103 867639 972220 973620 5140987 5302981 39.35 71.3 1
09:09:02 2024-01-25 666013 656837 204917 201202 323805 332787 343001 341982 218277 215005 263978 269355 306721 313476 4484201 4811115 6584328 6312618 1018290 1066463 291916 256738 270644 270649 312095 302723 297491 296942 207643 208717 694351 630036 1441705 1410943 423420 418480 615121 618080 763559 747039 788529 787592 820378 838514 802585 891720 1901294 1991983 1219440 1037322 674511 660410 802622 797876 825540 835967 865195 871801 966549 970099 5055536 5292232 39.35 71.2 1
09:09:03 2024-01-25 658620 657543 205349 200581 325010 329778 345673 341982 218582 215005 264754 269766 306942 313591 4484201 4757034 6509281 6326495 1018363 1066680 290661 256953 272861 270684 311586 306496 295339 296425 207643 208682 676306 628688 1467018 1401723 424021 418480 609413 618080 765647 742925 789314 791619 825568 838442 804069 892359 1905144 2003233 1210062 1033457 677367 660410 795658 797876 832005 839363 858411 871801 974214 964642 5074293 5301183 39.35 71.2 1
09:09:04 2024-01-25 656141 654951 204917 200856 324978 329742 344935 341982 217672 216379 263908 270178 306476 312444 4483841 4813548 6499654 6331349 1032661 1063747 289915 257817 270608 271097 310864 302652 295311 296667 207059 209078 694351 625113 1434688 1392503 419692 419665 611211 618080 767770 740787 783878 792180 824363 836661 807009 895741 1910567 2015850 1217458 1028831 679296 665652 795153 793226 833453 838347 857190 869532 981351 977852 5154643 5302981 39.35 71.2 1
09:09:05 2024-01-25 664282 654448 204917 201519 324033 331278 345429 342500 218242 216344 262916 270758 307404 310974 4493260 4848600 6551530 6318895 1028040 1063783 288790 257817 270716 270439 314031 302723 296711 297780 207643 208682 687345 621081 1454759 1410943 420620 417300 614283 614548 765187 745517 783259 787592 829877 838550 800274 889745 1907853 1989812 1230066 1034703 676404 665182 801447 793268 825656 844549 863965 866404 968639 975779 5144960 5302981 39.35 71.2 1
09:09:06 2024-01-25 656186 655645 204913 201879 324785 329742 344935 342464 218242 216309 266305 269934 307870 311414 4477162 4756387 6537551 6320126 1015393 1062241 290833 257782 270392 272066 313520 304598 296085 297117 207643 208863 676306 627963 1428680 1404711 422222 417300 611248 619727 762477 742595 787409 788745 824983 844558 807030 887777 1905144 1998980 1188307 1039113 679296 661756 799177 796710 830235 838433 860248 869289 974980 970136 5079399 5307173 39.35 71.2 1
09:09:07 2024-01-25 654914 653063 205205 201237 325019 329778 345489 342983 218242 217449 266117 270003 306940 312335 4486845 4824937 6500302 6339204 1034247 1063783 289915 258328 270428 271132 312130 302723 294482 297707 207643 208391 670781 621081 1437765 1398743 420620 419072 609413 617642 768350 741180 781583 792742 825019 836011 802365 895876 1914390 2016853 1206463 1027333 679296 665688 795658 796544 829813 838541 858411 866751 977774 975779 5107863 5319914 39.35 71.2 1
09:09:08 2024-01-25 664125 654448 204917 201202 323086 331996 344942 342742 217929 216472 265552 271621 306940 310886 4486845 4881656 6556193 6312065 1035491 1063820 290833 257675 270116 271097 313044 301768 296919 297780 207643 208357 679124 623336 1423222 1406946 419656 418480 616499 617642 766070 748854 782702 788187 829877 838478 802585 890452 1907853 1998980 1211911 1033966 674787 665688 801484 792705 827297 845743 861400 864445 971210 975779 5141213 5292241 39.35 71.2 1
09:09:09 2024-01-25 663450 654654 204908 200615 323046 331816 344942 340627 218643 215951 266342 269745 309223 312075 4483841 4811115 6584169 6317123 1019016 1060702 292227 256741 270680 270684 312130 303735 297793 297360 207643 209440 690001 629586 1423086 1406946 423120 419072 614754 618269 764642 747002 788567 785849 826738 838550 802329 887777 1899705 1992633 1217557 1037577 673826 661346 802477 797876 824919 836002 865232 870562 966244 970099 5064915 5302981 39.35 71.2 1
09:09:10 2024-01-25 660275 654946 205493 200572 324753 330509 345429 342212 218643 214798 266305 270073 306118 313442 4483841 4783590 6518391 6326495 1019083 1066010 293786 256593 272247 271097 310641 303682 296085 297780 207607 208717 687345 630486 1412407 1401723 424021 420410 610348 618080 764642 742961 789763 793054 824983 836047 804069 893699 1907853 2004654 1190123 1032495 677367 661346 795753 799648 833453 836002 857190 871838 975665 972916 5100326 5312333 39.35 71.3 1
09:09:11 2024-01-25 665540 653986 205493 200397 324033 331816 344760 342767 217998 216171 263837 269851 305656 312181 4487047 4860117 6494774 6322050 1032940 1066084 292702 257817 270716 271097 309958 304609 296085 297780 206132 208032 675298 622858 1423892 1404953 421923 419072 610292 614548 766070 745070 781620 792666 829327 835480 801410 898241 1914390 2006689 1211911 1025384 673826 664018 798046 793190 830235 838613 859493 869989 973598 973656 5155977 5292010 39.35 71.3 1
09:09:12 2024-01-25 665808 655690 204908 200607 324557 332266 344724 342803 217998 214936 266159 268841 307080 312075 4486845 4797832 6537542 6312618 1027009 1062993 292573 256629 272284 270719 312130 304598 296502 295548 207029 208357 681943 627792 1421361 1410943 424050 418480 613848 616329 763559 749201 788225 789937 827498 838586 802016 887814 1899470 1986266 1165532 1038097 671908 661075 802016 797275 825540 838469 864617 868635 965111 970136 5089419 5292010 39.35 71.2 1
09:09:13 2024-01-25 656887 654983 205239 200576 324550 330491 345808 342453 218103 216055 265462 268432 306616 313665 4483841 4732555 6514148 6325035 1017816 1063532 290868 256809 272861 270684 311149 304145 294896 295805 207643 208357 677715 628688 1471852 1401723 424021 418480 609449 618080 763559 740421 790887 792180 825568 837226 804712 892600 1903792 2001814 1210062 1032495 677367 660410 795658 797913 829850 833617 857628 871875 974980 970136 5081542 5302981 39.35 71.2 1
09:09:14 2024-01-25 659755 653986 204917 201414 326749 330491 345528 344923 217951 216936 263873 270073 306546 311988 4481152 4797795 6476975 6330303 1034247 1060702 290074 257636 270680 270719 312095 304359 295669 295770 206097 207742 670202 621081 1443554 1401723 420991 419072 609413 614585 766070 744286 783259 792629 829291 834302 801410 896788 1908962 2008147 1193754 1023197 673550 661756 797481 793268 831649 843357 857190 866404 972802 975779 5170731 5292232 39.35 71.2 1
09:09:15 2024-01-25 662326 655588 204480 201282 324762 330992 345772 342947 217054 216275 263873 268807 306870 310827 4480009 4816170 6532888 6322326 1026543 1062204 290356 257024 272284 269859 312130 305339 296085 297780 207643 207742 664414 622413 1425985 1415136 422820 417890 612979 614548 763559 744813 783914 788187 829950 838622 798909 889118 1905144 1989812 1192614 1033457 674787 663737 801484 793268 825540 845145 862737 865172 966586 975090 5130566 5301183 39.35 71.2 1
09:09:16 2024-01-25 659806 655103 205126 201599 324710 330992 346896 340770 218585 215905 263837 270038 306581 310168 4483204 4794600 6574799 6331349 1021650 1062278 290621 256989 270680 270684 313556 303768 296919 295840 207351 209078 688551 628688 1461757 1402964 422222 419072 614283 618153 765162 744955 788604 786442 824983 843366 807047 889635 1899943 1995460 1211911 1042536 677367 662754 801484 797913 828470 837577 862050 871218 973598 970136 5069993 5302981 39.35 71.2 1
09:09:17 2024-01-25 654752 655103 205157 201243 324766 329671 346896 340208 218138 216205 266263 270863 306581 312998 4480009 4816895 6528216 6339355 1030526 1062993 290145 257817 270644 271132 313149 303433 296502 296702 207205 209078 691451 625113 1448608 1397752 420955 419665 608957 618080 769205 739934 783358 792742 825056 835976 804712 895647 1914390 2016853 1224853 1028100 679296 665688 795093 794948 832485 838577 857800 866751 980620 975779 5125886 5310549 39.35 71.2 1
09:09:18 2024-01-25 664207 654655 204982 201594 323920 331368 345917 342597 218103 216693 265589 270073 308606 311229 4480009 4860438 6551498 6312065 1025815 1062278 289677 257853 270716 270629 313556 302759 296711 297390 207643 208717 679124 620803 1455367 1410943 420323 417890 613848 615825 765728 747261 781620 787629 829950 843366 801410 890415 1907853 1989812 1220988 1033966 675924 664675 801447 793268 826711 844549 864617 866404 968639 975779 5141213 5297813 39.35 71.2 1
09:09:19 2024-01-25 661537 655618 205315 201414 322943 330634 346896 340770 218783 216020 266263 269850 306721 309949 4476817 4798019 6584169 6321984 1019742 1063532 292164 257060 270752 270719 313777 302263 296740 296702 207643 209078 678233 628688 1444219 1402964 422820 419368 614754 618190 763834 745906 788641 786442 825568 843366 805888 885467 1899742 1998980 1165532 1041794 676885 662284 802052 800215 827883 837217 862737 871875 972220 972265 5062758 5297813 39.35 71.3 1
09:09:20 2024-01-25 659573 654655 205493 201063 324911 330634 345673 340734 219276 215870 263873 270814 307122 314144 4474742 4784065 6518891 6321984 1027554 1060724 292164 257636 270608 271546 311876 304598 296085 297780 207643 209522 674052 628688 1421900 1392503 421923 418687 611248 619100 767770 742631 785895 793305 824129 836661 807104 895647 1907853 2019905 1221323 1029562 678331 661756 796715 797913 832274 837842 857190 871218 978503 975090 5102528 5306946 39.35 71.2 1
09:09:21 2024-01-25 664207 655499 205489 200406 324645 332176 344589 342875 218068 216205 263943 269766 305369 311631 4490001 4864527 6537542 6312974 1035416 1062241 290692 257060 270644 271546 310575 304166 296955 296942 208550 208357 672518 624668 1434901 1406946 421923 418460 614718 616329 769475 747002 782766 792180 828705 833626 802016 895647 1908888 2001814 1211911 1026603 673826 665688 800311 793268 830235 838613 857701 868169 972220 973656 5155755 5316353 39.35 71.3 1
09:09:22 2024-01-25 666419 655763 204806 201296 324911 331673 342857 342911 218068 215870 263978 268946 306507 312295 4480009 4815265 6569939 6308118 1019742 1063532 292368 256989 270716 270684 312130 302794 297583 295513 207643 208863 676306 629586 1451864 1406946 423149 418480 614754 617245 763559 747039 790554 787629 825056 838514 802329 890452 1899433 1989812 1217557 1036104 673826 662013 802622 799648 825540 836038 865232 871838 968675 970208 5062222 5316632 39.35 71.2 1
09:09:23 2024-01-25 660047 654828 205226 200441 324947 330598 346406 342561 218103 215039 265196 269390 306293 312851 4483204 4739650 6514250 6331349 1016803 1063549 290621 257060 273054 270719 312095 304359 296475 296667 206097 208717 677715 626860 1441513 1403428 424021 417890 609449 618080 763559 742961 790887 791057 825568 838478 806459 893227 1905144 2004654 1210062 1033966 678652 660410 795753 800215 833527 833617 858136 873811 975702 970136 5094724 5323933 39.35 71.2 1
09:09:24 2024-01-25 658905 656661 205309 201344 324978 329599 345917 342911 217869 216379 263943 270024 306756 312408 4495507 4821335 6490134 6341030 1033680 1063607 290356 257853 270644 271132 312130 302759 295382 297602 207643 208717 679124 621491 1433319 1397752 420323 419368 609449 618080 769475 744015 781620 792180 826738 835423 804712 895741 1908962 2018321 1206463 1025838 679296 665688 793402 793226 834117 838577 856580 866751 981388 978690 5149531 5318696 39.35 71.2 1
09:09:25 2024-01-25 664355 654039 205125 201669 323616 331637 345393 342983 217894 216008 263135 271073 306511 310738 4476663 4854659 6551525 6322326 1032547 1061226 289035 258069 270680 269894 313080 302263 295834 297780 206063 208426 677715 620194 1444958 1406946 419729 417890 613848 615456 764447 747172 783259 787629 829914 838550 801869 893063 1907853 1998980 1210062 1031983 674306 665688 802052 792705 827883 843766 862663 866404 972220 973620 5157435 5291859 39.35 71.2 1
09:09:26 2024-01-25 664558 654769 204775 201036 323326 332608 345429 341358 218887 214971 263978 269710 307369 312112 4483429 4794376 6574843 6312252 1019016 1062204 292368 257024 270644 270460 311265 302227 297583 297360 207643 209008 692901 630036 1421455 1406946 422820 419072 614718 618080 764617 746436 788529 786405 826738 838550 804675 887740 1901294 1994046 1223207 1038835 675269 661815 802622 799044 826711 836002 863928 871801 969361 971506 5062456 5311064 39.35 71.3 1
09:09:27 2024-01-25 660322 654765 205202 200367 324839 330670 345917 341587 218208 214971 267098 269934 305761 313332 4477037 4755454 6499493 6321631 1016728 1060665 290621 256593 272861 270719 311257 305464 296197 296425 207643 208357 687345 629586 1448407 1401723 424322 419072 610275 618080 765456 742925 790288 793305 825568 837226 804033 893026 1905144 2003233 1228856 1032495 677367 660410 795658 800215 832238 836652 857800 873116 975629 970592 5101749 5314528 39.35 71.2 1
09:09:28 2024-01-25 659843 654505 205242 201344 326817 329671 345673 343019 217869 216344 266305 270038 306942 312738 4483841 4816723 6486294 6330609 1035174 1063747 290321 257420 270608 271266 312095 305464 293997 298113 207643 208357 676687 621999 1454225 1401723 421886 419665 610311 615998 768277 744542 783960 793226 829841 836661 802585 897615 1917112 2010995 1219306 1024654 676404 664639 798046 793268 834708 845145 857800 867639 977774 982334 5191825 5322127 39.35 71.3 1
09:09:29 2024-01-25 661351 654728 205062 201665 324983 331278 343158 343019 217530 216774 264613 268911 307185 310864 4489361 4822114 6528216 6321984 1025435 1065328 292573 256773 272668 270684 312095 304709 296531 297360 207352 208032 669688 626860 1429546 1416140 424322 418776 613848 616329 763559 749201 787372 789900 828668 843366 801979 889076 1905144 1986830 1197385 1035440 673826 657997 800311 795376 827883 843357 862700 868876 972628 977408 5122235 5310875 39.35 71.3 1
09:09:30 2024-01-25 658636 655227 204130 201484 324983 331930 344935 342464 217963 216205 263908 268502 306756 311670 4486402 4731582 6509566 6312065 1016840 1060665 290621 257024 273365 269859 312130 305247 295989 296702 207643 208863 685916 625113 1422454 1401723 423420 417890 611594 618080 763018 740458 788567 792180 825721 838514 807030 890415 1905144 2007499 1188307 1035813 679296 661346 796916 799943 832238 836002 858411 873774 980135 972041 5089614 5312708 39.35 71.2 1
09:09:31 2024-01-25 657969 654048 205209 200567 325019 329706 343453 342767 217929 216309 263943 269766 307426 313219 4480009 4812340 6462462 6331349 1032435 1062204 290215 257849 270644 271097 312095 304598 295984 296667 207643 208032 683352 621081 1440094 1401723 420955 419072 608983 616329 766070 742925 783817 793305 826221 836661 804296 895647 1913031 2012420 1202832 1026603 677367 665652 795584 793268 834044 842726 857190 869928 983047 982040 5155830 5320308 39.35 71.2 1
09:09:32 2024-01-25 664318 653949 205344 201554 323444 331780 345772 342875 218208 216275 263135 271262 306721 311781 4489440 4865017 6560937 6339468 1032547 1063747 289677 258613 270608 270684 313998 302687 296459 297888 207643 208717 679124 621081 1471139 1406946 420918 419396 615626 617204 766070 747701 783817 790237 828668 838478 804296 892456 1908216 2001814 1211911 1033966 675751 665652 802350 792705 827883 845743 865789 868169 971210 977633 5153933 5310875 39.35 71.3 1
09:09:33 2024-01-25 664120 654910 204908 201176 323050 332266 346651 340878 218852 215639 263978 269934 306511 311562 4480231 4807558 6584169 6302953 1019742 1060702 291845 256989 270716 271286 312789 302191 297583 297390 205878 209043 693082 629586 1438554 1405949 423420 419368 615626 619064 765728 749385 789726 787322 826738 843366 804675 887777 1899705 1995460 1226973 1040313 676404 662284 802622 799648 827883 837217 865789 876974 972628 975058 5069617 5291822 39.35 71.2 1
09:09:34 2024-01-25 659549 655904 205484 200639 325019 331225 344381 340842 219263 215005 263908 270247 306476 311306 4476817 4792969 6518891 6312027 1027554 1060724 292609 257385 270572 271546 311840 304598 296502 297707 207643 209698 679126 628688 1431100 1392503 421928 418687 612979 619502 769438 745144 788567 793226 825568 837844 807067 897022 1910567 2017315 1210062 1028063 680264 667341 798046 795547 833453 844980 858225 871207 981204 978507 5133237 5318131 39.35 71.2 1
09:09:35 2024-01-25 662252 653022 205091 201916 323708 331744 345917 342983 218277 216309 265552 271206 306756 311009 4486402 4852302 6546867 6326495 1026543 1066605 289475 257817 270716 269894 314033 304806 296704 295805 207643 208682 679124 621081 1435436 1410440 420955 418480 614754 615892 764915 747136 783817 788150 831713 838586 802016 891924 1907853 1992633 1215471 1034703 675751 665145 802622 793268 829225 845524 868268 870185 971284 975670 5141100 5314338 39.35 71.2 1
09:09:36 2024-01-25 656381 653027 204630 202044 324983 330706 345247 342742 218277 216518 263873 268571 306756 311229 4474883 4743372 6528216 6312065 1013949 1062204 290692 257601 272861 269859 312830 303397 295877 297117 207643 208682 695801 626451 1425671 1401723 422222 417890 611248 618080 763559 745346 787372 791057 824983 843366 807067 891682 1905144 2001814 1211911 1038835 679989 662284 798046 798886 831894 841361 863246 875247 976326 972151 5080154 5307173 39.35 71.2 1
09:09:37 2024-01-25 655172 655536 205306 200883 325019 330741 345454 341982 218055 216878 263539 270212 306507 312738 4493033 4804642 6500355 6345239 1033980 1060724 289880 258215 270680 271132 312130 303418 295669 297152 207497 208863 684487 621491 1449585 1397752 420955 419665 610311 618080 768313 740385 783914 793305 825019 836011 805789 895647 1914390 2014387 1230400 1028235 679296 665652 795093 797751 834966 843784 858336 871357 979834 975633 5112803 5310549 39.35 71.2 1
09:09:38 2024-01-25 664558 655103 204668 201207 323997 331278 345429 342742 218865 216159 263908 271486 305796 311229 4489361 4865017 6556193 6322326 1033282 1060702 289915 258396 270608 270684 312687 302263 296711 297780 207643 208357 679124 620194 1446199 1406946 419692 419072 614718 617204 767832 747002 783259 788745 828705 838514 803501 893063 1907853 1997491 1211911 1034703 675407 665688 803622 793084 830125 845524 863321 867527 973488 980624 5156679 5306763 39.35 71.3 1
09:09:39 2024-01-25 665667 655103 204908 201128 323086 332787 343453 341515 218957 215639 263943 269766 306507 310789 4489361 4784326 6579482 6318465 1019742 1062204 290692 257060 270680 270719 315133 301768 296919 296667 207497 209078 691451 628688 1426882 1404953 422820 419072 614246 619064 764913 745833 789726 788187 825568 844558 807067 887777 1899705 1996875 1228856 1041794 678331 663077 802477 801200 828139 839021 866353 875247 971284 974220 5071873 5291746 39.35 71.3 1
09:09:40 2024-01-25 660561 656108 205493 200541 325014 330455 346651 342983 218277 215039 264789 269766 306942 311596 4486402 4770807 6509566 6331349 1022581 1060665 292290 257024 272284 272131 311840 303360 296609 296460 206063 208717 677715 631110 1425374 1401723 424021 418652 611248 619727 765728 745070 790517 793226 824399 837226 809431 899635 1907853 2017315 1211907 1031761 678331 664092 799589 801771 834966 839021 858336 874247 980530 976753 5107615 5316632 39.35 71.2 1
09:09:41 2024-01-25 659843 654448 205205 201202 325019 330598 343158 343019 218242 216344 264014 269989 306472 313480 4486402 4861059 6499493 6321984 1034986 1062993 290621 257817 270716 271321 310641 304573 297027 297360 207029 208391 657972 623336 1445745 1406946 422222 418687 611248 615892 769270 746657 783914 793263 829914 836661 802585 897601 1910567 2006110 1213760 1026114 675269 666018 801906 794110 834966 845073 858336 867527 977749 978201 5168081 5318583 39.35 71.3 1
09:09:42 2024-01-25 667429 655909 204904 201207 324911 333820 344942 343019 218208 216344 264754 268946 307221 311928 4476817 4812903 6528216 6303066 1024705 1062241 290621 256809 272786 270684 312130 304598 297032 297780 206132 207563 671573 622858 1437499 1416140 424021 418480 614246 615892 763559 748780 786218 788745 830226 843366 802016 889113 1905144 1986266 1211911 1038358 674787 663077 802477 797514 827810 844476 863779 867527 972665 975597 5132165 5308752 39.35 71.3 1
09:09:43 2024-01-25 656650 656113 204625 202193 325014 329778 344487 341946 218277 216159 263943 269355 307404 311229 4480009 4757207 6528238 6334940 1013949 1061453 290833 257317 272284 269894 313520 303646 294033 297888 207643 208821 694351 626451 1429486 1401723 422820 417300 610726 618417 762477 744015 787409 791057 824983 838622 807067 888537 1903792 1998980 1210062 1041362 679623 662607 800158 797656 832005 841398 863321 873847 977441 964606 5079399 5308752 39.35 71.2 1
09:09:44 2024-01-25 655172 654946 205342 201067 324501 330545 345247 341982 218055 216379 263908 270247 306721 310362 4480009 4812340 6509614 6348536 1032034 1060702 289915 257853 270644 270754 312095 302759 295382 299573 207643 208391 679124 621969 1442811 1397752 420955 418460 609449 618080 769475 742925 783914 793047 825056 836047 805852 895745 1913705 2013847 1202832 1029006 679623 667950 796516 796655 833780 842590 860824 872601 978466 975779 5123184 5310972 39.35 71.2 1
09:09:45 2024-01-25 665502 654448 206067 200896 324069 331816 344942 343019 218277 216008 263978 271327 305796 311087 4486382 4881207 6537542 6322326 1038409 1063820 291436 257420 270608 271546 312095 302759 297793 297570 206132 208717 680534 625113 1436977 1406946 422222 418723 615626 617204 770565 747039 786254 793033 829950 836011 802585 897601 1913031 2006110 1213760 1029006 675751 665506 801447 795524 832005 843212 862705 871978 974980 979200 5155679 5310549 39.35 71.3 1
09:09:46 2024-01-25 665336 656500 204908 201211 324561 332787 344942 342983 218922 215039 267279 269801 306756 309710 4486402 4797556 6537148 6312618 1024705 1063532 292963 257024 272668 270719 313044 303682 298125 295548 207352 208357 667460 625538 1449122 1416140 424322 418776 612979 616329 763559 748796 790325 790497 829914 843366 802585 890023 1907853 1991117 1210062 1040619 674787 663224 802585 797730 830198 838361 864946 870525 966586 974401 5096909 5314338 39.35 71.3 1
09:09:47 2024-01-25 660782 656837 205344 200581 325019 330777 343418 342983 218770 215545 264789 270247 306258 311596 4487727 4781182 6509566 6312065 1025580 1062241 293950 257060 270752 271546 311149 304145 296085 297599 206097 208717 680534 630486 1434499 1401723 424021 418687 611248 618153 764951 749792 790887 793299 824399 834800 810617 893839 1910977 2024681 1227249 1032458 677683 664166 797922 800031 834966 839021 858411 873116 977774 975090 5098210 5312829 39.35 71.3 1
09:09:48 2024-01-25 665235 654946 204904 200223 325019 331511 344942 343019 218350 215974 263943 269801 306978 311631 4480009 4851693 6462387 6322326 1035491 1063532 290798 257456 270680 270719 311621 304609 295877 296253 206741 207742 670202 621081 1425617 1401723 422222 419368 610348 615456 766106 742595 782174 793263 829950 836071 802440 897023 1917605 2015395 1199201 1026114 676716 666055 796752 793231 836154 844768 855933 867676 980656 977680 5179160 5308913 39.35 71.2 1
09:09:49 2024-01-25 663450 654687 204308 201237 324060 331966 345429 342453 217903 217017 263943 269390 306756 311009 4480009 4833783 6532888 6318895 1024705 1063783 290798 257024 272668 269894 313044 302723 296085 297780 206097 207707 654387 621388 1437465 1416140 423420 417890 614320 615456 763559 745906 785659 788745 832375 843366 802016 889787 1912110 1991117 1221155 1035440 675269 664166 802016 797788 829779 843357 863965 867676 970807 976987 5111546 5292010 39.35 71.2 1
09:09:50 2024-01-25 656186 654484 204630 201906 324525 329778 344970 342500 218277 216008 263943 268980 307686 311670 4479733 4745591 6518891 6331349 1015393 1060702 291684 257853 272284 270216 312824 303433 295669 296702 207643 208572 685916 626621 1434641 1401723 422820 417890 611248 619690 763018 742069 788604 791057 825568 843366 807067 892589 1908253 2006819 1190123 1038395 680264 663188 800196 797730 832596 838469 859530 871838 977602 973175 5075772 5312333 39.35 71.3 1
09:09:51 2024-01-25 656422 653986 204917 201062 325019 329244 344487 343019 217869 216379 263943 270212 306978 312653 4480009 4812340 6472366 6321081 1035174 1062204 289669 257817 270428 271132 311363 304395 295669 297707 206097 208391 662245 621969 1434886 1402964 422222 419665 610726 616329 768313 745144 782174 794422 830115 836071 803503 900737 1917605 2010349 1219306 1025384 675751 666055 799058 796655 836484 845743 857190 868206 981388 980808 5170731 5307173 39.35 71.2 1
09:09:52 2024-01-25 662510 654719 204625 201527 324100 331816 343383 343019 217903 217052 263978 269168 306940 311229 4476817 4827954 6532888 6330416 1025435 1062241 290833 256741 272861 270495 312824 302759 296286 297888 207643 207990 665241 622282 1437465 1416140 423420 418480 613413 615387 763559 747664 786218 788782 829950 843793 802440 891279 1909427 1988776 1215541 1035440 676716 665582 802440 793268 827883 845743 865269 868206 973598 979420 5126125 5287888 39.35 71.2 1
09:09:53 2024-01-25 656961 654484 205196 201879 324753 330777 344452 342223 218242 215673 263978 270212 306792 310314 4473845 4757972 6537551 6312065 1013949 1060665 290868 257456 270716 269859 313556 302759 295075 297671 207643 208391 694351 625113 1421591 1401723 422222 418212 611248 617245 762477 745144 787409 790799 824983 843793 810610 891316 1902931 2001129 1190123 1040619 680264 663658 800040 797913 830235 837878 860712 873737 977056 970099 5083672 5302981 39.35 71.2 1
09:09:54 2024-01-25 656836 653986 205056 200888 323912 328782 343418 343019 217903 216344 263943 269425 306258 311560 4473627 4823597 6462350 6339190 1032034 1060738 290299 257853 270680 270684 312095 303433 294033 297888 207643 207777 675298 620052 1427690 1401723 421588 419665 609449 615892 766143 744015 781620 793263 832624 835853 802327 900132 1916010 2010349 1217458 1024617 675751 665833 797481 792629 832274 844980 858187 867363 972839 980113 5151644 5299202 39.35 71.2 1
09:09:55 2024-01-25 664789 654946 204769 201062 325014 331816 343001 343019 218277 215673 267163 268980 306756 309674 4477037 4804754 6527715 6331198 1024705 1063532 290621 257024 272861 270719 312824 304382 297027 297101 207643 207777 666594 622858 1434369 1415136 423750 418480 613848 615892 763559 747136 787064 789675 832624 845589 802440 892702 1910256 1990459 1219172 1035440 677199 664407 801484 793226 827883 843784 864579 871582 971532 975090 5121187 5293629 39.35 71.3 1
09:09:56 2024-01-25 656421 654484 204306 201589 324911 329813 344970 342018 218277 215974 263978 268536 307721 310362 4470657 4742863 6518891 6326835 1013912 1063783 290621 257060 272861 269894 312095 305649 297632 296702 207643 208717 677715 626451 1429857 1402393 424021 418480 610348 618080 763559 742156 790887 792868 826554 843793 806920 892878 1906711 2005395 1228856 1035440 679296 660410 796916 800215 834966 836002 860861 873811 975702 972078 5090934 5310549 39.35 71.2 1
09:09:57 2024-01-25 660557 654022 205191 200646 323947 330777 344942 343019 218090 216796 263978 270024 306258 311560 4480009 4835614 6476316 6331678 1033207 1062241 290012 257636 270680 270754 312095 305649 295365 296702 206063 208066 668831 621005 1439815 1401723 421886 419665 611248 616329 767770 745070 785382 796618 830189 839030 804867 897900 1916010 2014634 1206463 1028063 677367 665688 795753 794848 836749 845145 857190 867639 981924 973620 5179160 5312333 39.35 71.2 1
09:09:58 2024-01-25 664392 656108 204343 201242 324785 330813 342903 343019 217998 215673 264754 269390 306507 309674 4486162 4804717 6537551 6312974 1024705 1063537 292164 257060 272284 270719 312824 302794 296711 297360 207352 208066 683352 625113 1445484 1412132 424322 419072 613848 616329 762986 748979 789426 791362 832033 838442 802403 891391 1909427 1988327 1213760 1036414 673346 661756 799969 795413 827883 843766 864617 867639 971247 975779 5130566 5299202 39.35 71.2 1
09:09:59 2024-01-25 655024 654022 204339 201527 325019 329778 344416 342500 218312 216008 263978 268163 306792 312038 4480009 4729390 6514250 6322326 1013949 1062056 290868 257456 272668 269894 311662 303610 295669 297152 207643 208426 677715 625113 1424071 1401723 423420 418185 611248 617281 762986 744322 791685 792521 825531 838478 809321 895407 1906711 2005395 1190123 1037359 679296 661815 799589 799044 830235 838541 859530 875247 974939 970136 5075772 5299202 39.35 71.3 1
09:10:00 2024-01-25 657885 653063 204921 200633 325019 331036 343489 344511 218090 216379 263943 270024 306293 310580 4473627 4797795 6476975 6333053 1032472 1063030 290594 257636 270680 270754 311876 304145 295669 295840 207643 208066 668831 620525 1449899 1401723 422222 419368 610384 615892 768997 742411 783668 796126 830447 837844 804867 899486 1916010 2012420 1221155 1023655 677367 667476 796880 793268 836154 845145 858835 870302 979999 973620 5170617 5308548 39.35 71.2 1
09:10:01 2024-01-25 661571 654983 204343 201281 324785 330813 343418 343019 217903 216193 264754 268980 306756 309674 4476541 4811839 6527904 6322326 1026352 1063532 289915 257636 272284 271288 313080 304598 296955 295805 206097 208426 679124 621969 1440249 1416140 422222 418185 614283 616983 765654 746781 787176 788598 832155 844778 801189 892664 1909427 1989085 1215541 1035440 677683 665145 802016 795524 827883 845743 865083 867639 970771 977852 5111508 5301183 39.35 71.3 1
09:10:02 2024-01-25 658326 654910 205196 201870 324033 330741 345454 342464 218735 216309 263978 269766 307650 309949 4477037 4758344 6537542 6331010 1013949 1062985 291684 257420 270680 269894 313741 303610 294896 297117 207643 209008 666437 626897 1439322 1404711 423120 418185 613809 621528 764628 744518 788381 790910 825421 843185 810610 891391 1906711 2002515 1214453 1041053 679623 664166 799744 798886 830235 841398 861400 871801 976363 969832 5073616 5304966 39.35 71.3 1
09:10:03 2024-01-25 655417 654448 205344 201211 324983 331422 345489 342706 218242 216797 263873 270212 306721 312960 4477037 4814610 6523681 6339355 1029428 1060724 289880 258613 270414 271132 312533 302759 296085 297567 207059 208682 679124 622413 1434697 1397752 421253 420149 612316 619727 770091 741360 786054 793231 828074 838993 808306 898129 1917112 2015276 1206463 1029006 680264 665616 795658 795241 836154 843357 858411 871544 980419 977852 5133493 5307173 39.35 71.3 1
09:10:04 2024-01-25 663921 652764 205236 201211 323046 331744 345429 342464 218242 216159 263504 271073 306406 311229 4477037 4861561 6556193 6331010 1029539 1063495 289053 258328 270644 270649 313741 304382 296919 297780 207643 208682 679124 620194 1452351 1406946 420918 419186 615915 619422 767906 746929 783780 788598 832033 842599 804756 892989 1907853 1998943 1213760 1034934 675751 665688 804768 793268 830235 845743 861400 867639 974708 973620 5150963 5308752 39.35 71.3 1
09:10:05 2024-01-25 664392 655909 205340 201176 323936 332787 344942 342500 218887 215005 264014 269321 306258 311891 4480009 4816873 6579584 6312252 1016840 1062993 292050 256989 272284 271097 312789 304598 297865 297360 207643 209008 694351 629586 1426325 1408943 424476 419857 618214 619250 765728 749746 790739 790650 829674 838370 805937 890378 1901294 1990368 1225090 1038877 673826 662284 804904 798861 827883 838505 866502 870562 966549 972952 5083672 5310549 39.35 71.2 1
09:10:06 2024-01-25 660295 655409 205205 200537 325019 330741 345917 342742 218242 215005 264754 269934 305796 312777 4483204 4764833 6499418 6330416 1017628 1060724 290480 256558 272861 271097 310726 304145 294896 297888 207377 208717 679124 629586 1468064 1404427 425417 420177 612399 618080 765728 743905 791902 795524 827801 841407 805815 894410 1907047 2007537 1210062 1033966 678813 661346 797885 802488 833453 836002 859635 875021 975665 970136 5088804 5314062 39.35 71.3 1
09:10:07 2024-01-25 660447 654448 204908 201305 325019 331010 344942 343019 217869 216344 263943 270178 306507 312666 4480009 4811877 6472264 6330115 1032435 1062204 290974 257385 270680 271097 312059 303646 295218 297671 207643 208357 672849 620968 1435441 1404427 423162 420149 611631 617093 768997 746201 786017 796692 830263 839030 806011 898204 1914390 2016065 1204648 1028100 677367 667439 796789 793268 834671 843357 857800 869017 981351 980077 5140912 5312333 39.35 71.3 1
09:10:08 2024-01-25 662510 649317 204769 201879 324521 331780 345429 342464 218242 216344 265479 270178 306942 311009 4486402 4843043 6537148 6331010 1029576 1063532 289677 258396 270680 270684 313998 304382 296919 297559 207643 208717 679124 620194 1454424 1408432 421980 418890 615589 616219 767360 746892 786755 790799 830906 838514 802585 893026 1910700 1995460 1211911 1033966 675751 667677 802622 793268 827883 845743 865232 867639 970771 978544 5137238 5301183 39.35 71.2 1
09:10:09 2024-01-25 661723 654951 205235 201211 322429 330777 344935 341946 218770 215639 263943 269801 306721 310022 4480009 4756984 6556193 6326495 1014376 1063532 290798 257420 270680 269894 313998 306047 296250 297567 207643 209043 684487 628233 1422167 1405739 423200 419665 616463 621602 766799 749312 790427 788553 827324 844558 807067 887777 1905535 1995460 1145295 1041053 677367 664166 801484 800215 830235 838433 865269 873153 974289 971543 5069993 5304966 39.35 71.2 1
09:10:10 2024-01-25 656454 654434 205340 200581 324983 330777 344416 341430 218277 216739 263908 271038 306437 312738 4474883 4797795 6528216 6340714 1027554 1060724 290559 258034 270608 271132 312130 303646 296654 297359 207351 209078 684487 625538 1436380 1399107 422075 421450 612906 621602 770091 744666 788300 796126 825568 837253 808821 899298 1910567 2017279 1226973 1029562 682205 663700 798046 795547 832238 838577 857591 869289 979889 975779 5111546 5307173 39.35 71.3 1
09:10:11 2024-01-25 664392 654849 205489 200896 323537 332283 345429 342983 218242 215974 263943 271416 305761 310580 4489361 4863905 6546867 6326495 1036967 1062204 290798 258215 270155 271286 313520 304437 296919 297780 207643 208682 679124 622858 1448932 1409710 420808 419368 616026 617093 767906 750451 783347 788708 829950 838514 804296 895858 1907853 1998980 1213760 1034369 676716 665688 802622 793268 827883 844991 865232 867639 970771 980113 5141213 5292010 39.35 71.2 1
09:10:12 2024-01-25 661723 654946 204917 201202 323050 331780 344416 341430 218582 216008 263978 269801 306721 310314 4477037 4768968 6574843 6307488 1019742 1060724 291684 257024 270752 271097 313306 301768 296085 297635 207351 209418 693626 629135 1436951 1405709 423010 419665 614718 621602 765162 746979 789689 788745 825568 845154 811765 891541 1899668 1995460 1226973 1044340 678331 661756 800311 799044 830235 838433 862050 871875 974980 970136 5079399 5304966 39.35 71.3 1
09:10:13 2024-01-25 656711 653949 205475 201172 325019 332401 344970 342393 218242 216866 263539 270247 306472 310615 4486402 4814804 6514288 6346716 1031298 1060724 290974 258215 270644 271511 312095 303646 295347 299650 207607 208799 697251 622930 1472048 1396463 421106 420556 611631 619838 770091 742032 783878 793305 826258 838884 808195 897662 1914390 2016829 1202832 1026566 679296 667139 795153 793268 834929 843357 858411 866788 981388 973584 5145237 5314776 39.35 71.3 1
09:10:14 2024-01-25 664392 653986 204908 201211 323800 331816 343418 342983 218922 216344 263100 270247 307185 310789 4479733 4852302 6546867 6322326 1026580 1063820 289000 258215 272284 270874 313998 304598 297527 297780 208670 208799 679124 621969 1446955 1414955 421405 419296 616463 617698 767906 747664 783914 789900 833554 845318 802585 893026 1909209 2000249 1213760 1033966 675751 667648 802622 793268 829058 844396 865232 867639 972220 979200 5147287 5312333 39.35 71.2 1
09:10:15 2024-01-25 662666 655913 205205 201176 323541 331278 344935 341946 218922 216008 263978 270212 306721 310631 4486402 4768968 6574918 6331349 1018855 1062241 290683 257385 270355 271511 314511 303698 297865 299464 207643 209453 674368 628688 1428287 1405709 423310 418999 615589 623387 764642 745517 790325 788745 825311 845679 809395 888450 1899705 1998943 1188307 1041818 679296 661756 800311 800215 830235 838505 862050 871875 977203 970099 5085171 5310549 39.35 71.2 1
09:10:16 2024-01-25 655167 652990 204917 201036 324983 330246 345454 343019 218242 216866 263943 270212 306942 312259 4480009 4804717 6486294 6331678 1032034 1060724 290356 258215 270680 271097 311774 304322 295382 299887 207643 208874 681943 622858 1441748 1402431 421703 420854 611793 618080 769438 741544 783322 796581 829991 838406 804675 897564 1918739 2019481 1208279 1028831 679780 667611 795658 795510 836484 844549 857800 869252 984173 980808 5159446 5310549 39.35 71.2 1
09:10:17 2024-01-25 662510 653027 204764 201519 324516 331278 343418 343019 217869 217017 263978 269488 307435 311229 4480009 4832499 6546867 6312027 1026166 1065328 289466 257817 272284 270684 314519 303396 297194 297613 208845 208939 679124 622413 1433459 1416967 422038 419360 614718 616329 765492 747737 785942 792180 833517 843366 802585 892589 1908925 1989812 1222804 1035440 677367 665652 802622 793226 829058 843357 865269 872055 972183 975779 5128503 5303490 39.35 71.3 1
09:10:18 2024-01-25 657620 654983 204917 202334 324754 329778 345489 342742 218957 216159 266683 268980 306834 311670 4480231 4750450 6527715 6312027 1014376 1062993 291684 257817 270752 271076 314667 303396 296776 299970 207643 209411 684487 628688 1447253 1405709 424351 419072 614718 619538 764100 745943 790291 789864 825568 845752 809431 891391 1905144 1998980 1228856 1041794 679296 664407 800879 799648 830235 838541 862700 873737 975629 970136 5067660 5307173 39.35 71.3 1
09:10:19 2024-01-25 656723 654448 205884 201036 324165 331278 343453 341946 218957 216309 263943 271038 306507 310615 4480009 4818713 6532888 6330538 1029057 1063783 291719 258613 270392 272166 312794 304322 296596 297527 207643 209593 685651 627792 1428663 1393748 423310 418687 612979 619976 768923 745649 790427 793263 825568 836047 811188 894148 1910567 2020176 1211911 1029562 681233 665688 799177 796710 832238 843357 860177 869289 982779 975779 5111546 5314889 39.35 71.2 1
09:10:20 2024-01-25 664392 654638 205200 201211 324028 332553 343383 342983 218957 216344 263504 271073 306756 311229 4489365 4854659 6556193 6331349 1031223 1065328 289404 258399 270428 271076 314224 305247 297757 297780 207643 208939 688775 621911 1446790 1409436 421551 419072 616062 617642 769544 750452 785494 791057 832338 843793 806584 895010 1907853 2001814 1190123 1034703 676404 667139 802622 793268 829058 845488 865269 867639 972183 973620 5147287 5302981 39.35 71.2 1
09:10:21 2024-01-25 660332 654946 205205 201835 323805 330777 345247 342500 218277 215974 263943 269766 307471 309694 4480009 4759709 6556193 6331349 1013949 1060724 291633 257568 271994 270887 313603 302652 296466 299464 207643 209230 694351 628233 1428281 1401723 423120 418185 612979 622640 767495 747187 788604 788782 825568 844304 809160 889336 1903792 1996077 1188307 1040779 679780 663159 800311 799044 830235 838541 861400 871838 975629 971543 5079121 5292010 39.35 71.2 1
09:10:22 2024-01-25 655172 654719 204913 200615 325014 330545 345489 342983 218242 216680 263908 270247 306942 313476 4480009 4804717 6504932 6341030 1032472 1064864 290551 258147 270428 272025 311952 304672 296013 298192 207643 208869 680534 622580 1447931 1397752 421624 418064 612501 621118 769983 740421 783556 793305 829674 838478 805888 898204 1914390 2016853 1206463 1026566 679780 665688 795658 795547 834671 843357 858411 869289 982779 978340 5140912 5310549 39.35 71.2 1
09:10:23 2024-01-25 662666 653027 204773 201237 324069 331278 343383 342983 218242 217052 263943 269801 309150 310974 4486402 4836167 6537542 6330416 1027781 1065936 290586 257533 272461 270579 312901 302616 296179 297888 207643 208183 663913 622282 1435435 1416140 424021 418890 615932 615856 765185 747701 786254 790910 832375 844558 802585 890452 1907853 1988367 1202832 1032945 674928 663700 802052 797876 830235 843357 863965 869289 972220 975779 5111808 5302981 39.35 71.2 1
09:10:24 2024-01-25 655681 654933 204908 200581 325019 330246 343453 342983 218277 215074 265161 269355 306942 311341 4473845 4752063 6527878 6323839 1015448 1063593 291436 256882 273633 270614 311952 305464 296192 297599 207643 209132 687345 626396 1467690 1401723 424476 419519 612710 619324 764642 745070 790590 793305 826573 838586 807067 895647 1907853 2004654 1213760 1032839 679296 661815 797481 801350 834708 837217 858411 875716 979962 972952 5090934 5310549 39.35 71.3 1
09:10:25 2024-01-25 662004 654448 204913 200576 325014 331278 344942 343019 218055 216344 263978 270024 306507 311596 4480009 4818487 6476316 6337841 1034421 1063593 290621 258073 270572 271406 311988 305899 296192 297780 209140 208502 670202 621081 1459128 1401723 421965 420584 611175 617204 768350 745070 786054 797950 831750 834800 802585 898373 1915750 2010995 1219306 1023925 676404 665145 798046 793226 834117 845743 857665 869252 975665 979164 5159522 5312333 39.35 71.2 1
09:10:26 2024-01-25 665771 654951 204917 201242 325019 331780 343001 343019 218242 215673 267361 269168 307014 312295 4476817 4797832 6518283 6328774 1027047 1066010 290692 257675 273017 270992 312866 305358 296459 299619 207643 208032 661745 621969 1448590 1418982 423866 418480 614283 616329 764617 749312 788263 788818 832964 845154 802016 890415 1908936 1986266 1223004 1035817 674787 663468 802052 796710 830235 838613 864617 869289 972220 975779 5104314 5302981 39.35 71.3 1
09:10:27 2024-01-25 655681 654983 204913 201071 325019 329813 343453 342983 218770 216623 265161 269390 306188 311560 4465282 4746076 6514250 6338234 1019008 1065253 292467 256452 273017 271371 311006 304465 297282 297635 207643 208717 677715 628688 1446696 1404427 424623 418064 610726 618080 765728 744286 792014 793226 824983 837851 809468 894111 1910567 2013847 1219573 1031761 678539 657997 796916 800215 834708 838469 858411 873774 979232 975779 5109718 5307173 39.35 71.3 1
09:10:28 2024-01-25 664392 654687 205349 200227 325019 331816 343001 343019 217963 216008 263978 270212 306507 311631 4480009 4849392 6481589 6328774 1034873 1062626 290692 257675 270500 271821 310935 304215 295798 297360 206132 208391 675298 623625 1460442 1405949 423420 418687 612546 616072 770565 747187 783951 793263 831125 835423 804157 894111 1914390 2008147 1213760 1023655 675407 664675 799177 793226 832274 844877 860177 871582 972875 979200 5149323 5318319 39.35 71.2 1
09:10:29 2024-01-25 667355 654942 204908 201207 325019 332283 343001 342695 218277 215823 265161 269355 306756 309674 4480009 4809422 6574878 6335470 1019742 1064496 294261 257640 272139 271371 313590 302759 297793 296942 206132 209043 685916 631664 1455061 1408943 424623 419368 617337 620420 765456 749929 790887 790497 826841 838622 804675 892391 1899705 1989812 1219440 1038835 674787 662284 804325 800215 828227 838469 867736 874470 970771 974401 5064915 5307173 39.35 71.2 1
09:10:30 2024-01-25 658620 654983 205200 200615 325014 331278 343453 341465 219263 215005 263978 270849 306258 311341 4479733 4780179 6527810 6339709 1019083 1065253 294405 256847 272139 272025 311550 305737 296085 296460 207643 208799 677715 631561 1423471 1401723 424623 418687 612501 619727 766070 745070 792251 794385 824983 838514 811229 896386 1907534 2017315 1221492 1031761 677367 662727 798046 799648 834708 838541 858411 873153 979232 973620 5119223 5314776 39.35 71.3 1
09:10:31 2024-01-25 664207 654488 205493 200262 325019 332823 344942 343019 218277 216344 263978 270247 305796 314556 4489361 4860117 6494774 6339709 1034209 1062626 290551 257640 270572 271511 311586 304609 295906 295805 209113 208473 660677 621388 1432816 1402964 422820 420556 611248 616329 768313 746127 783951 795620 831750 834836 802585 899688 1914390 2010995 1193754 1024654 675269 665652 799744 796710 831649 844549 860177 866788 972839 979237 5155944 5307173 39.35 71.3 1
09:10:32 2024-01-25 666533 655450 204917 201237 325019 331816 343001 343019 218242 216193 264789 269390 307154 312259 4480009 4804754 6546648 6330303 1024848 1065253 291542 256994 272861 271097 312824 302759 296919 297743 208818 208751 665241 622858 1451098 1416140 424623 419072 613848 615825 764642 748669 788567 789937 832338 844558 802585 890452 1907534 1986266 1193754 1037591 674787 661792 802477 795547 829646 843357 866502 869289 971950 975779 5111546 5323185 39.35 71.2 1
09:10:33 2024-01-25 654760 654983 204339 201870 325014 329813 345489 342500 218957 216159 263978 269112 307471 310864 4480009 4745406 6537301 6330303 1013800 1064496 291703 257601 273054 269929 313777 303682 295870 299887 207377 208863 676306 626451 1422454 1403714 423420 418185 611248 619064 763559 742668 789726 792470 820378 843366 809505 891757 1906498 1998980 1190123 1038835 680264 661756 799177 799044 832274 838505 860826 875716 975665 970172 5085171 5292010 39.35 71.2 1
09:10:34 2024-01-25 655061 653031 205205 201246 325019 329813 345489 343019 218242 217017 266412 270247 306507 310615 4480009 4805588 6499418 6353312 1030451 1063458 290798 257853 270680 271581 312166 303467 297230 300347 207351 209008 676306 623336 1435214 1397752 421923 418687 611248 618190 770565 741019 788604 792106 828705 838514 806459 898994 1914390 2014424 1230400 1028100 680264 667648 795753 793226 835891 845743 856996 870302 981388 973656 5186838 5312333 39.35 71.2 1
09:10:35 2024-01-25 664383 655098 204913 201562 325019 331547 343418 343019 218277 216008 264825 269390 306756 312295 4489361 4811002 6542126 6320898 1024896 1065328 292128 257024 272668 270719 313234 306084 296919 295770 207029 208391 678077 625986 1428787 1416140 424623 419072 614319 617204 764642 752092 788567 791057 832375 844558 802585 890452 1908925 1989812 1211911 1038835 673826 661756 802052 797950 830235 843784 865232 871218 969398 975090 5111546 5312333 39.35 71.2 1
09:10:36 2024-01-25 657652 654983 205200 200436 325019 330813 344452 342983 218725 215039 265231 270247 306293 314293 4483046 4762942 6518040 6338991 1016691 1061944 292093 257782 273054 270852 312723 306269 295311 297117 207643 209043 685916 626434 1422167 1401723 424021 418480 611248 618117 764642 745070 790850 792742 825568 843366 809346 892989 1905144 2003233 1213760 1039839 680748 663224 798046 800215 833490 838203 860140 874396 975629 972193 5086661 5308752 39.35 71.2 1
09:10:37 2024-01-25 658030 654411 205484 201172 325019 329778 346531 342983 218208 216983 263908 270212 306223 311561 4486402 4829288 6537056 6348423 1027517 1062957 290621 258578 270355 271905 311774 304598 296430 300677 207497 209746 691451 625113 1432807 1392503 421886 418687 612979 619027 771658 744542 787372 793190 826805 837226 806760 899523 1914390 2016705 1204648 1028063 679780 667611 796789 795510 834671 843357 858411 869216 981351 979930 5152316 5314338 39.35 71.2 1
09:10:38 2024-01-25 662238 653013 204913 201809 324525 331242 345429 342717 218242 216309 263504 270212 306472 310350 4487727 4868149 6556147 6340389 1025741 1062204 289439 257930 271994 269859 313926 302687 296919 297390 207643 208869 679124 621969 1434741 1410943 421886 418480 614718 615825 766033 746966 783322 788782 833554 843756 802585 892989 1907853 1992633 1214802 1034703 676885 665652 802622 793226 829963 845145 866502 870152 972147 974837 5111621 5307173 39.35 71.3 1
09:10:39 2024-01-25 655686 654914 204917 201844 324978 329778 346304 342706 218735 216309 263978 269390 307400 311229 4481152 4762320 6546796 6330078 1013912 1060724 291880 257533 270644 269825 313520 302723 295490 299174 207643 208682 675777 626897 1421879 1401723 423420 418480 611248 619027 762986 746127 788529 791057 825568 843366 809431 890378 1903755 1999667 1188307 1038835 680264 661720 799744 798886 830235 838505 862663 873116 977934 971961 5069993 5291973 39.35 71.3 1
09:10:40 2024-01-25 656338 652995 205205 201176 325019 331242 345489 342464 218735 216983 263908 270849 306223 312284 4482606 4799669 6532053 6335867 1028704 1060724 293146 257820 270319 271546 310793 305575 296009 297707 207643 209008 677715 628688 1424432 1392503 423420 418723 612464 621366 769402 746657 790887 795547 825721 837190 810617 898299 1909209 2023041 1188307 1029562 680748 665616 799177 797606 832238 843357 857665 870562 981351 978544 5122767 5307173 39.35 71.3 1
09:10:41 2024-01-25 664387 652990 205489 200896 324489 333063 345673 342983 218242 216159 263978 271641 305796 310580 4493661 4874024 6546755 6326495 1036893 1066312 291295 257746 270644 272377 312095 304635 297721 297180 206132 208799 679124 624648 1424179 1406946 423420 419937 617103 618080 770565 749164 783988 793305 833284 837226 802585 898241 1908925 2004654 1195570 1026566 674787 667575 802016 793226 832005 846939 862700 870152 976363 979200 5141025 5307173 39.35 71.3 1
09:10:42 2024-01-25 664392 655909 205196 201211 324685 333292 344942 342983 218887 215005 265161 269766 306498 311562 4484201 4806675 6556112 6312618 1021234 1065253 292538 257555 272861 271132 313044 305501 297547 297360 207352 209008 679124 628688 1424771 1410943 424623 419483 616499 618080 765185 751676 790887 792490 829254 845154 804867 892354 1903792 1989775 1210062 1038835 674787 663224 806035 800782 827883 838541 867736 873116 969324 974364 5083672 5307173 39.35 71.2 1
09:10:43 2024-01-25 659843 655913 205344 200258 325019 330741 344452 342983 218922 215005 265382 270212 306441 313777 4486845 4752763 6509566 6326218 1019008 1060724 292276 256989 273054 271097 311952 304145 296085 296667 207643 208682 679124 628233 1474980 1401723 424439 419665 611248 619838 765728 742558 793143 793305 826221 838586 807067 895647 1910567 2004654 1213760 1032839 680264 661053 797444 802488 835891 837217 858411 876689 979926 972952 5080808 5307173 39.35 71.2 1
09:10:44 2024-01-25 656564 653027 205056 201198 324983 329742 345489 343019 218055 216379 264493 270380 306940 311929 4486845 4815893 6494774 6342772 1032034 1061982 289915 258215 270644 271371 312095 305358 296085 297567 207351 208863 679124 621491 1454728 1397752 421850 418652 611248 619398 770565 742925 786254 793305 827426 837851 807030 900995 1914390 2013847 1202832 1028063 680264 667611 795753 793226 837077 845145 858835 870885 982779 973620 5170617 5310549 39.35 71.3 1
09:10:45 2024-01-25 662510 652990 204764 201523 324745 331744 343418 343019 217869 217157 266305 269710 307154 311304 4494461 4825802 6537542 6332901 1025435 1063783 290798 257385 272981 270684 313044 302723 296502 297599 207643 207742 657021 621969 1443551 1418149 423420 419072 614718 616329 765185 749201 785622 790497 832338 845154 802585 892752 1907853 1986266 1224853 1035440 676131 663700 802622 796674 830235 843321 865232 870525 974289 975779 5121187 5307286 39.35 71.3 1
09:10:46 2024-01-25 656813 654942 204303 201659 325019 329778 344452 342464 218350 216774 267171 269112 307404 312776 4486845 4753005 6518891 6340389 1016565 1062241 291684 257675 273440 270649 312095 304109 295347 297117 207643 209043 687345 626004 1433107 1401723 424623 419072 611248 618153 765162 745070 792014 793305 825056 843366 811728 894405 1907853 2007499 1211911 1038937 680264 662284 798046 801350 834080 837577 860861 875716 975665 972916 5098210 5310549 39.35 71.3 1
09:10:47 2024-01-25 660217 652990 205200 201211 324627 330777 343383 344692 217998 216472 266305 270758 306367 312401 4483841 4858164 6481589 6335867 1033509 1062957 290661 257782 270716 271546 310859 304609 296711 295770 206994 208426 681943 622858 1455379 1406946 423420 418723 612979 617204 770565 746572 783951 795583 832964 837626 802585 898336 1914390 2008923 1209369 1023619 675269 664639 800311 796674 831968 843357 862663 868635 974980 982701 5155977 5314989 39.35 71.3 1
09:10:48 2024-01-25 666281 655909 205196 201018 325019 332553 343123 342695 218948 216136 266909 269662 309150 312112 4483841 4814382 6556013 6293971 1019016 1065253 292573 257024 272284 271097 312130 302759 297757 296690 207643 208863 674368 629586 1426948 1408943 424623 419665 617374 619838 765728 751518 792014 789937 827462 838586 804675 893268 1899705 1995460 1221323 1038097 675751 663224 804333 802488 827883 838469 867119 874433 970771 972989 5056975 5302981 39.35 71.2 1
09:10:49 2024-01-25 658387 654983 205489 201207 325019 330777 346860 341659 219289 216136 263873 270898 306942 312998 4490255 4792969 6527810 6312065 1024125 1062204 293261 256629 270716 271546 311586 306121 296502 297635 207643 208979 680534 630486 1427168 1400729 424623 418723 611248 619064 766106 745144 791685 794385 825568 836011 810617 894111 1909209 2021337 1213790 1031761 678813 663664 797885 801350 834708 838469 859635 874433 981117 975779 5107615 5307173 39.35 71.2 1
09:10:50 2024-01-25 663450 654687 204913 200397 325014 331529 344760 342767 218455 216727 263908 270108 306581 314072 4483841 4855155 6472264 6321081 1034209 1062993 290798 257817 270680 271132 312095 304323 295877 297671 208550 208212 668831 621081 1438699 1401723 423120 418460 611211 617204 768313 743721 783914 797950 832338 836661 804296 899576 1917112 2012420 1199201 1023925 676404 665145 798046 793226 833453 845145 857628 869252 974251 979200 5149323 5302981 39.35 71.3 1
09:10:51 2024-01-25 666456 655909 204917 201202 324766 332536 344724 342803 218595 216020 267403 269662 306906 312039 4490255 4803569 6527499 6325035 1024705 1062993 290833 257420 272861 270684 312569 302723 296919 299197 207643 207707 660244 622858 1435745 1415136 425256 419072 614718 616329 765185 749385 788225 791057 833554 845154 802585 891720 1908888 1986923 1219306 1037322 674787 663432 802052 797876 830235 842762 862737 871838 970771 975779 5119110 5302981 39.35 71.3 1
09:10:52 2024-01-25 656417 655909 205200 201243 324875 330992 346860 342911 218783 216240 265462 268994 306581 312704 4483429 4732555 6518891 6339468 1016840 1063513 291684 256773 273658 271097 311840 304109 296022 297888 207643 209008 677715 628688 1484323 1404953 425528 419368 611248 617681 765185 742741 792578 793305 825092 838550 808248 897662 1909209 2004654 1213760 1033966 680748 662284 796916 801919 834708 837217 858411 876340 979926 974364 5094570 5323185 39.35 71.3 1
09:10:53 2024-01-25 659843 655921 205135 201278 326744 330992 345808 342947 218068 216913 263873 270073 306798 312075 4483429 4796407 6476975 6344000 1033980 1060724 290356 257060 270716 271132 312095 305310 294033 297888 207643 207742 668831 620497 1445170 1401723 423120 418029 611248 616329 767770 745070 783914 795583 831713 837844 802440 896017 1914390 2013847 1224853 1024796 677367 665652 797481 793226 834708 844396 858411 868913 975665 980808 5160362 5302981 39.35 71.3 1
09:10:54 2024-01-25 665586 655103 204812 201239 324803 331493 344869 342983 218103 216240 264648 269216 306581 311083 4470657 4802429 6518891 6312440 1020267 1063820 291436 256593 272284 271132 311626 304598 297027 297151 206994 208177 675514 626413 1429359 1412132 424623 419665 614754 617204 765162 750340 788604 790799 829914 843366 807380 890415 1899742 1989085 1145295 1038849 673826 662284 804333 800215 827297 838505 867736 871875 966549 972952 5074293 5293629 39.35 71.2 1
09:10:55 2024-01-25 657520 655103 205131 200927 324839 331930 346651 342550 218138 216205 265426 269216 306581 312998 4480009 4739211 6514250 6327952 1016363 1060665 290692 257024 273054 269929 312781 303646 294896 297888 207643 208647 677715 626004 1450343 1401723 424623 419072 611248 617681 764913 744542 790887 793305 825019 838586 808248 894452 1905144 2003233 1211911 1035440 679296 662284 797481 801350 836154 837253 857665 876340 978503 972229 5085171 5303420 39.35 71.3 1
09:10:56 2024-01-25 658757 655103 205135 201419 326858 329635 346115 342875 218068 216913 263873 270108 306581 311891 4470381 4814804 6481269 6321081 1032034 1062241 289915 258215 270680 271077 312095 303433 295669 299464 207497 208863 681943 622138 1451239 1397752 421923 418358 611248 619727 770020 744088 783951 793305 827462 838550 805888 898246 1914390 2012420 1224853 1025838 679780 667139 795753 793190 836484 845743 857190 870265 981388 979200 5168081 5307173 39.35 71.2 1
09:10:57 2024-01-25 661500 655098 204633 201414 324646 331135 346406 342839 218068 217589 263873 269627 306721 309913 4470657 4836038 6537542 6321984 1023248 1060724 290418 257024 272668 270684 312569 304598 297081 295805 207643 207742 658575 622858 1457329 1416140 424021 418480 614718 616329 764642 747039 788529 791057 832338 844558 802585 890452 1907853 1987538 1219172 1032926 677367 665182 802622 795413 829058 842580 866502 868913 972183 977582 5132278 5292010 39.35 71.2 1
09:10:58 2024-01-25 659569 655103 204810 201735 324381 332401 347387 341767 218560 216205 264648 270178 306437 310520 4482616 4805096 6584169 6321984 1019016 1060702 292609 257420 272146 271097 313009 301803 297793 295805 207643 209078 687101 628688 1424568 1401723 424021 418029 615952 620013 766070 749201 792014 789937 827104 846349 807104 890452 1903792 1998943 1165532 1041794 677367 661756 803762 802216 829058 838469 865269 875716 974289 975090 5066374 5303112 39.35 71.2 1
09:10:59 2024-01-25 661723 656463 205489 201106 324978 331637 346406 341803 219395 214902 264754 271003 306227 311306 4493204 4789551 6523569 6312065 1025979 1060702 293502 257420 270716 271581 312095 305686 296919 297707 207643 209160 679124 630036 1425512 1393796 424623 419937 612979 620049 768350 744813 791119 795583 825568 836047 811229 898299 1908925 2021337 1228856 1028831 680264 664675 799021 799648 834708 838541 859635 873774 981117 977160 5122879 5314586 39.35 71.3 1
09:11:00 2024-01-25 664207 653840 205922 200472 324356 332373 344869 342911 218068 216542 263978 270212 304909 311560 4480009 4860117 6500215 6326835 1032034 1063783 290145 257853 270716 270684 310641 304609 296085 295805 206706 208212 668831 621969 1442294 1404953 423120 420744 612113 616329 769438 746657 783951 797147 832375 835423 802329 899688 1915750 2010995 1221155 1024654 676404 665688 799177 793226 834117 845743 857665 866751 974939 979200 5155792 5316632 39.35 71.3 1
09:11:01 2024-01-25 666212 654307 205134 201080 324875 331601 345393 344887 217694 216309 263978 269112 306507 309949 4483429 4811727 6532888 6312974 1023248 1062241 290586 257024 272861 269894 313044 302759 296711 295805 206739 207742 666594 622858 1433481 1415136 424623 419072 613848 616329 764642 747664 787409 790786 832375 844558 802585 890452 1909209 1986266 1219306 1035849 674306 661756 802052 797876 830235 838613 864617 873153 969398 975779 5128568 5314528 39.35 71.3 1
09:11:02 2024-01-25 657030 654796 204658 201036 324983 330598 346896 342803 218735 216344 266937 268571 307686 312666 4480009 4746851 6518391 6322326 1012507 1061982 290621 257853 270752 269894 314033 304382 296085 297830 207643 209078 694351 626451 1423029 1401723 423750 418480 613883 619976 763559 744955 790554 791057 826738 845154 809431 890415 1904871 1998980 1210062 1039081 680264 664407 800311 799081 832238 838613 862050 873153 975665 972952 5077167 5320133 39.35 71.3 1
09:11:03 2024-01-25 657035 653840 205817 201063 324942 331368 347387 340878 219263 216309 263943 271073 306906 311087 4480009 4802348 6528216 6331678 1028286 1062760 290868 257853 270644 271546 310829 304598 297230 296702 207643 209078 682751 626897 1435367 1393145 424021 419973 612979 620049 770020 746657 790887 795583 820378 837262 811229 900469 1910567 2023041 1145295 1029562 679623 665688 799744 797950 833490 843357 861437 871838 983476 973584 5132670 5323933 39.35 71.2 1
09:11:04 2024-01-25 665981 654059 205927 201063 324345 333148 345673 342983 218312 216309 263978 271656 306262 310580 4476584 4873151 6565518 6331349 1036466 1062241 290621 258215 270155 271581 313556 304166 297374 295805 206097 208863 680534 621969 1427335 1408671 422222 419665 616499 618080 767770 750758 783914 791057 833554 843366 803537 895275 1908962 2001814 1213760 1034703 677367 667648 802622 793226 829058 846158 867119 870302 972220 973584 5149531 5308913 39.35 71.2 1
09:11:05 2024-01-25 658469 654765 205449 202158 324345 331511 345454 342464 218957 216159 267208 270003 307185 310314 4480009 4743372 6556175 6331678 1015393 1062241 291586 257456 270752 269929 313711 305829 296085 297117 207643 209043 685916 626897 1422967 1401723 423420 418480 612979 619100 763834 745906 790325 790497 826738 845154 810957 890666 1905144 1998980 1188307 1040779 680748 663700 800311 799081 831649 838577 862050 873116 975629 973493 5072865 5314528 39.35 71.3 1
09:11:06 2024-01-25 656569 652845 205449 201063 325019 330777 344970 341982 218242 217111 265928 270247 305796 312332 4484201 4784065 6509654 6341030 1030563 1060702 289915 257060 270644 271266 311621 302759 296085 297637 207059 208682 677715 622138 1450139 1393796 421588 417993 611248 617896 769475 740458 783951 793305 827462 838884 807067 897060 1917112 2016853 1203967 1026603 680264 666667 795658 796147 836213 843357 856375 869289 982779 979539 5140836 5312708 39.35 71.2 1
09:11:07 2024-01-25 664047 649141 205422 201523 323997 331547 343229 342500 218643 217146 263504 270178 306756 310350 4489361 4843043 6546867 6312065 1025435 1061489 289475 257060 272284 269894 312824 302723 295906 297635 207643 208212 669217 621081 1432661 1414134 423120 418480 615158 615892 764411 748854 783951 789937 833554 844558 802585 890675 1907853 1986959 1213726 1034703 676404 663737 802622 797913 829646 843357 865269 869289 974048 977680 5122235 5303289 39.35 71.2 1
09:11:08 2024-01-25 656564 654230 203946 201523 325019 330513 344487 342731 218783 215974 264754 268536 306756 312331 4473845 4736120 6514250 6334940 1015319 1060724 290974 257024 273054 270719 312095 303360 294932 297888 207643 208577 677715 626823 1446765 1402964 424623 419368 611248 617717 764642 745070 791685 793305 825990 838586 808858 895741 1905144 2004382 1213760 1032958 679296 662284 796752 800215 832274 838469 860177 876974 980493 974911 5084505 5316506 39.35 71.3 1
09:11:09 2024-01-25 657035 654484 204913 201211 324364 329244 347879 342767 218208 217017 263943 270247 305796 311965 4480009 4808428 6481678 6348536 1034247 1063820 290798 257636 270752 271546 311519 304359 294689 297888 208550 208426 669003 620497 1425617 1401723 422820 418460 611248 617204 768350 745070 783951 797950 832338 834836 802585 901869 1917112 2012420 1217458 1024654 675444 665182 799177 795510 833490 845145 861977 872526 977602 982637 5159965 5325932 39.35 71.3 1
09:11:10 2024-01-25 667848 654910 204908 201246 325019 331529 344760 343019 218208 216344 267587 269390 308497 312112 4483204 4817674 6532477 6322326 1024705 1063532 290621 257024 272668 270684 312130 304598 297027 296479 206994 207742 672944 622858 1437121 1416140 424351 419368 614319 617204 764642 749929 789426 791057 832375 845752 802585 891757 1908936 1986266 1210062 1038097 673826 661525 802622 797950 830235 838613 867647 875096 971247 974944 5122235 5312708 39.35 71.3 1
09:11:11 2024-01-25 656206 654484 204516 201202 324875 329528 344935 342706 218770 216159 264825 269147 306616 310615 4467258 4747211 6514250 6331678 1016840 1060432 290621 256809 273622 270719 311876 304359 296767 296460 207643 208391 677715 627307 1453680 1404953 424623 419072 611248 617717 765185 742741 792578 793305 826258 838622 809431 897601 1906182 2004654 1213760 1032839 681233 661815 797481 802488 835891 841361 860712 877714 979816 972807 5084505 5318131 39.35 71.3 1
09:11:12 2024-01-25 662510 654719 204917 200332 324870 331242 344942 343019 218277 216309 266305 270073 306472 311596 4480009 4839863 6471694 6321984 1032034 1060724 290215 256989 270680 271097 311149 304022 296192 295805 206097 208032 670202 621081 1440958 1401723 422222 419665 611248 617204 767733 746127 783914 795510 831713 837844 802440 901228 1914390 2012420 1223004 1024796 677367 665652 798046 793190 834966 847991 860674 869928 977749 980624 5159965 5314338 39.35 71.3 1
09:11:13 2024-01-25 666456 654448 204628 201282 324983 331744 343001 343019 218242 216136 265019 269168 306258 311229 4477037 4803569 6528216 6303253 1021198 1060665 291719 256593 272284 270684 311372 304709 296711 296942 207317 208357 677035 627344 1462584 1410943 424623 419665 616062 618080 763338 752121 790325 791619 829291 843366 804069 891682 1899705 1992056 1165532 1038835 674306 662284 804904 800215 829225 841957 870945 876498 970594 976478 5075073 5310549 39.35 71.3 1
09:11:14 2024-01-25 660291 653972 205306 200437 324983 332202 345673 342695 218922 214833 263978 270814 305761 311087 4480009 4788015 6518891 6318895 1024117 1060724 293055 257601 270644 271546 311832 303397 296085 296460 207643 208863 687345 628271 1422167 1392503 423420 419973 612979 620013 770295 744776 790325 794385 825568 836011 810617 897060 1910567 2017315 1192846 1028794 681233 665688 798046 799492 837545 843784 860824 875247 980530 978434 5129147 5310972 39.35 71.3 1
09:11:15 2024-01-25 664392 655103 206067 200581 324033 331780 344942 342731 218138 216344 263978 271038 305796 310615 4479733 4867121 6528216 6321984 1036893 1062241 290833 257420 270644 272478 312023 304382 296919 297780 206097 208391 680534 624838 1421304 1406946 423420 419937 616062 617822 771658 749201 785659 793305 832338 838514 806234 899673 1908962 2004654 1213760 1028831 674787 667648 804830 795413 833780 845488 862514 871357 974869 983407 5155755 5312333 39.35 71.2 1
09:11:16 2024-01-25 666419 656373 205205 201202 324033 332823 345429 342597 219263 215039 264014 269989 306721 311671 4486402 4797832 6584169 6317123 1016840 1060665 292609 257024 272284 270684 313009 302759 296740 297360 206097 209043 681092 628688 1444030 1407944 424623 419665 617374 619064 765492 750303 792014 790497 827462 843366 806459 893063 1899742 1993203 1165532 1038835 674787 657961 806584 802122 831931 843176 865083 874509 971284 975328 5111808 5307173 39.35 71.3 1
09:11:17 2024-01-25 659573 654910 204917 200642 325019 331459 346860 342731 218922 216159 264789 268946 306756 311297 4480009 4737081 6528216 6344000 1013949 1059915 290692 257024 272763 269894 311809 303646 295347 299573 207643 209043 684487 626004 1426825 1401723 424021 418776 612029 619064 764100 746127 788604 792180 825056 844558 810617 893101 1905144 2004654 1211911 1038937 680264 664092 801335 802342 830407 841398 865083 874284 974832 972770 5075772 5291708 39.35 71.3 1
09:11:18 2024-01-25 657969 654443 205340 201207 325019 331301 346896 341430 219570 215974 263978 271676 306258 312997 4476817 4784065 6518891 6335867 1026166 1060665 291684 257817 270608 271581 312059 302759 296085 296667 207643 209850 674052 628240 1428872 1392503 423120 419937 614012 620049 770565 744813 789763 794984 825990 837851 810005 898336 1908925 2019905 1193754 1028100 681570 669377 799969 800061 836154 838397 860861 877162 981204 978471 5104183 5323710 39.35 71.2 1
09:11:19 2024-01-25 664392 653027 209156 200572 324501 333040 345673 342983 218242 216159 263978 271038 305796 310651 4480009 4881207 6537542 6322326 1035416 1062241 290868 257024 270680 272342 311840 304598 297793 297570 208550 208357 680534 624668 1430711 1406946 423420 420963 616062 618080 771658 749201 787409 793263 829950 838550 804867 897601 1914390 2003233 1213760 1031028 677683 668337 806011 795524 832596 848137 863816 871903 976290 983407 5163330 5322114 39.35 71.3 1
09:11:20 2024-01-25 664097 655909 205205 201653 324911 332823 344942 342983 218922 215039 264789 269801 306507 312259 4486402 4794413 6570220 6303622 1019742 1062019 292609 257024 272284 271132 312130 302794 298546 297405 207029 209043 695801 629586 1432880 1410943 426163 419665 616937 618080 765728 751407 792251 792742 829914 844558 804069 893273 1903792 1992633 1202667 1041362 676716 665272 807158 801845 829021 838361 869518 874210 972665 975779 5074293 5314776 39.35 71.2 1
09:11:21 2024-01-25 658355 655909 205669 201063 325019 331278 344452 342983 218922 215005 264789 270247 305796 311560 4480009 4770807 6527764 6331349 1016766 1061934 292609 256234 272861 271511 311586 304395 296719 296667 207643 209043 679124 630486 1433354 1404427 425831 418687 612546 617717 766106 743721 793143 794385 828095 838514 811229 901190 1908925 2019753 1233398 1034934 679585 664092 799058 802414 836374 841398 860548 876153 981924 975779 5094724 5314776 39.35 71.3 1
09:11:22 2024-01-25 660525 654634 205125 200581 325019 330741 344942 343019 218242 216344 263943 270212 306721 311560 4480009 4811539 6472264 6340714 1032940 1060702 289849 257420 270716 271132 312130 304359 295253 296702 207643 208357 676687 621081 1430921 1404711 423120 418358 611248 617204 769438 746657 783951 797311 832375 836011 802329 899688 1914390 2012531 1195570 1026995 678652 665506 799627 796089 837004 846866 858299 870078 982779 979200 5180104 5312333 39.35 71.3 1
09:11:23 2024-01-25 660782 654179 204479 201233 323745 331816 344416 343019 217833 215974 264754 268980 306721 311670 4483204 4804717 6532888 6322326 1023248 1062775 290833 256989 272668 270719 312166 303397 296919 295805 207643 207707 655629 622858 1433552 1415136 424623 419368 614283 617204 764495 747002 788006 790497 832964 845752 804867 891757 1907853 1991117 1215609 1041362 675751 664166 802585 797730 832596 838433 862551 871801 970807 975779 5133869 5303377 39.35 71.3 1
09:11:24 2024-01-25 657627 656263 204630 201202 325019 331459 344452 342429 218277 216309 265196 268571 306258 311087 4480009 4736847 6509566 6328368 1015449 1060724 291684 256809 273054 270719 311113 303895 296085 297671 207643 208863 680357 628233 1485930 1401723 424623 418064 611248 617681 763834 745203 793143 793226 820378 838514 809431 898424 1908888 2012531 1195570 1034934 679296 664166 797922 802414 837233 840803 860173 876964 981351 975779 5098210 5305303 39.35 71.3 1
09:11:25 2024-01-25 660312 654484 204913 201036 324392 330777 344688 343019 217903 216344 263978 270212 306293 310580 4479733 4818382 6472264 6340714 1033509 1060665 289950 258251 270680 271871 312095 302759 294725 297602 207643 208391 680534 621691 1457838 1401723 422222 418687 611248 617896 770565 742558 783988 795547 829950 838514 804675 899688 1917605 2016829 1204648 1026114 678293 666521 797922 796089 837004 846902 858411 869289 982779 980544 5166839 5301443 39.35 71.2 1
09:11:26 2024-01-25 663921 653027 204913 201554 324069 331278 344191 342983 218277 217052 263908 269801 306756 309913 4480009 4840807 6546867 6321081 1024705 1063030 290356 257456 272284 270684 313044 306264 295906 297635 206097 207777 659910 621969 1436472 1416140 423721 419072 614754 616329 764915 749385 786850 791057 833554 845752 802585 891961 1912110 1993986 1206463 1035440 676716 666055 802585 798861 830235 843212 865195 871181 972220 977680 5119110 5307173 39.35 71.3 1
09:11:27 2024-01-25 654455 654983 204303 201207 325019 329778 344487 342500 218922 216159 264754 268571 306511 310615 4476817 4740307 6518891 6339468 1015356 1060702 290868 256741 276849 270719 312095 304609 294896 297888 207643 209328 677715 626472 1437482 1401723 424623 419072 611248 617822 764642 745070 792578 793305 826841 842771 809431 895741 1910977 2008966 1191938 1035440 680748 662248 799398 800635 833780 838469 861400 875716 978233 974874 5085171 5312333 39.35 71.3 1
09:11:28 2024-01-25 658081 653027 204908 200615 324623 329742 343418 343019 218242 216309 263943 270535 306258 311596 4480009 4845783 6476203 6344000 1033509 1060702 290516 257817 270716 271356 312130 304609 294896 297888 205878 208391 670202 620497 1428907 1402927 423420 418358 611248 617204 769475 745070 783951 797642 832375 834800 804867 901981 1921436 2010349 1199201 1025384 676716 665506 800196 796655 837077 843766 858411 869289 983321 979164 5175463 5312333 39.35 71.3 1
09:11:29 2024-01-25 665506 653990 204630 201066 324754 330777 344942 343019 217565 216159 267316 269355 306756 311707 4480009 4815265 6532477 6322326 1023248 1063532 290621 257024 272861 270719 312824 304598 297027 296444 207643 207707 655704 622858 1436027 1416140 424623 419072 614754 617204 764642 749482 790887 790497 832964 845752 802363 893903 1912148 1991302 1199201 1038395 675751 664166 802585 799492 830235 844549 867027 871207 974048 975779 5156634 5302981 39.35 71.3 1
09:11:30 2024-01-25 654478 654448 204339 200611 325019 329742 344452 342983 218277 216552 265161 268571 306293 311306 4461958 4737737 6509614 6330303 1016840 1060738 291128 256234 271007 270719 311621 304395 296085 296702 207643 208717 676306 628688 1460527 1402964 424623 419665 611248 618153 765728 745877 792578 793263 825092 842599 811188 899738 1913285 2010349 1213760 1033929 679952 664166 799058 802488 835891 838469 857628 879637 980620 975779 5104211 5319914 39.35 71.3 1
09:11:31 2024-01-25 662473 653727 205196 200611 325010 331278 344942 343019 217742 216008 263978 270212 306756 313554 4486162 4835765 6481589 6331678 1032034 1061489 290833 257636 270752 271581 310206 305059 296085 297780 206706 208357 668831 621969 1437694 1402964 423420 418687 612546 617204 770565 746473 783988 795620 833554 838957 804581 903346 1919802 2014634 1197385 1025491 677683 665506 799744 794385 834708 844991 863246 869252 975665 980620 5158702 5318583 39.35 71.3 1
09:11:32 2024-01-25 664558 654946 204913 201519 325019 330813 344942 343019 217903 216159 264014 269355 306792 311707 4489361 4822042 6542207 6322326 1024705 1062204 290551 257060 272861 271132 312758 302759 296955 296667 206132 208066 661745 622858 1453472 1416140 424623 419072 614754 617204 766070 747002 788006 791057 836331 845570 804409 891822 1910529 1991339 1221155 1038119 675751 663664 802585 797913 830235 844980 864431 871838 972220 975779 5135743 5307173 39.35 71.2 1
09:11:33 2024-01-25 655954 654983 204339 200611 325019 329778 345006 342717 218770 216344 265196 268536 306756 311087 4476668 4737737 6509614 6321081 1015244 1060702 291790 256629 276849 270719 311621 304181 296085 297676 207643 208391 677715 629586 1480285 1401723 424623 419665 611248 617785 764951 745070 793143 793194 828975 844155 810610 895535 1910529 2006819 1213067 1035440 681233 662284 798046 801919 836806 840730 859635 876964 981388 974837 5100326 5321685 39.35 71.3 1
09:11:34 2024-01-25 662980 653986 204913 200572 325014 331314 345223 343019 218277 216344 263978 270212 306472 311596 4480009 4835765 6481403 6331349 1030563 1060665 290356 257060 270752 271546 310206 304181 295834 298307 206097 208066 675298 621388 1431942 1402964 423420 418723 612979 617370 770565 747039 785659 797825 834994 838688 806011 903586 1916010 2012527 1197385 1026114 676404 665688 799177 795510 834966 845743 860177 868672 974939 983063 5151347 5316122 39.35 71.3 1
09:11:35 2024-01-25 665807 654987 204917 201246 325019 332553 343001 343019 218277 215673 264789 269390 306756 310353 4480009 4810277 6537542 6312974 1021756 1062241 291436 256234 272604 270719 312824 304598 298289 296942 207208 208391 680534 626897 1428877 1412095 424623 419665 614571 617642 764642 751028 791685 791922 833399 845715 806011 893147 1906711 1991909 1226973 1038835 674787 657997 804333 802067 831649 843357 864617 871875 971247 975670 5119110 5302981 39.35 71.2 1
09:11:36 2024-01-25 656682 655909 204908 200581 325019 329778 343453 342983 218312 215005 264789 270247 307122 311596 4480009 4774362 6509614 6331678 1022656 1060724 294199 256593 270752 271356 310895 306436 296085 295840 206063 209014 677715 630486 1431682 1400729 424623 418759 612546 619976 766106 745943 792666 797788 827493 838406 809247 898166 1910786 2010040 1213760 1032495 679296 661756 798790 802488 836484 838505 857665 876964 982669 975779 5093051 5312333 39.35 71.2 1
09:11:37 2024-01-25 663450 655450 205205 200436 324798 331816 344942 343019 218312 216344 263978 270212 306293 311596 4480009 4851693 6476975 6322326 1031298 1060738 290551 257636 270752 271356 311113 304645 296502 295770 206706 208391 675298 622375 1432162 1405949 423420 421450 612979 616329 771187 749275 788300 799871 832229 839030 806011 904142 1918739 2014634 1211911 1024654 676885 665688 801906 794349 837077 843802 857665 869308 979962 973656 5168081 5312333 39.35 71.3 1
09:11:39 2024-01-25 666955 654933 205196 201211 325019 331780 344698 343019 218735 215939 265125 269676 306686 312149 4480231 4797832 6528216 6321631 1023211 1062204 292735 257385 272861 271286 313009 303646 296919 297570 207352 208357 679124 626860 1424486 1414955 424623 419665 616499 616909 765617 751148 792251 792996 831567 845679 805974 895256 1912148 1992056 1210062 1038835 674787 664055 806048 800141 829646 838541 869518 875404 969361 975779 5093051 5303339 39.35 71.3 1
09:11:40 2024-01-25 656077 656108 205191 201031 325019 330473 344899 342983 218735 215039 265342 269766 306188 313369 4480009 4761970 6514250 6325596 1019083 1062204 293225 256773 272668 271511 311078 303646 296085 297635 207643 209008 677715 630486 1418424 1401723 425831 419570 612979 621528 768914 747261 795131 797825 830263 838406 810610 898737 1912148 2007499 1213760 1033966 681570 663548 798046 802488 837077 841361 861400 876964 982779 978544 5098210 5338196 39.35 71.2 1
09:11:41 2024-01-25 659694 654634 204908 200615 323912 330777 345429 344716 218021 216761 264754 270178 306258 311270 4486402 4821665 6481589 6325596 1032034 1060665 290798 257601 272092 271321 311840 304359 296085 297671 207643 208357 671159 620497 1442294 1405949 423420 418687 613638 617896 772285 749385 787738 797730 833998 839030 805365 903444 1918475 2013847 1215609 1025528 678331 665652 800311 795510 834080 847196 861400 872166 975665 980620 5155830 5314338 39.35 71.3 1
09:11:42 2024-01-25 666277 654910 204913 201207 325019 332787 344942 343019 218242 215639 265196 269355 306721 312222 4480009 4812340 6537542 6317123 1023248 1062241 291436 257024 272861 270908 311881 304598 297027 297780 207173 208357 675298 626451 1436272 1415136 425831 420781 616352 617822 767308 751377 789577 793017 832155 845643 807121 893940 1910567 1989085 1165532 1041362 675269 664166 804904 800178 830235 843357 867736 873774 970084 975779 5111808 5310549 39.35 71.3 1
09:11:43 2024-01-25 658584 655872 205331 200581 325010 330741 344416 342983 218887 215005 265161 270247 305796 312888 4477037 4774212 6518891 6335867 1022618 1062019 293019 256809 270716 271680 311550 304109 296711 296667 207643 209008 679124 631110 1416705 1400729 425757 422946 614246 622896 769544 744666 793105 797825 827837 843555 809247 898204 1910567 2011827 1211218 1033230 679296 664166 798046 802451 837993 838505 860861 876340 981388 977680 5109718 5322393 39.35 71.2 1
09:11:44 2024-01-25 664558 654910 205344 200537 325019 332283 345161 343019 218242 216344 263978 270212 306258 311596 4480009 4839223 6481589 6331349 1032034 1060702 290833 257998 272284 271097 311113 304645 296711 295770 207317 208682 659324 622858 1427979 1406428 424138 422048 614246 618043 769322 746818 788300 799529 833371 839030 804638 902325 1917112 2016838 1202832 1026114 677367 667139 800158 797552 838265 844955 858411 869289 983476 980316 5188558 5321685 39.35 71.3 1
09:11:45 2024-01-25 663806 654448 204625 201207 324983 332522 343418 343019 218242 216159 264754 269355 306721 311670 4486246 4811839 6528216 6312027 1023211 1062993 292199 257024 273054 271097 312824 302723 296919 297599 207317 208472 668831 625538 1432390 1417757 426096 420447 615755 618006 765728 750845 789503 792632 834318 846948 804867 893026 1910567 1991821 1223929 1038835 674787 662655 804867 800215 830235 843357 867736 873737 971950 975779 5108163 5307286 39.35 71.2 1
09:11:46 2024-01-25 656149 655909 204908 200576 325010 329778 344935 342742 218922 216008 265161 269488 306223 311524 4477037 4736697 6504932 6331349 1017778 1060665 291507 256593 273054 271546 310793 304109 295554 296460 208550 209008 677715 630036 1433462 1406428 426399 421777 612870 619838 767906 746054 793068 797825 830263 838514 808248 897662 1911446 2004654 1213760 1032495 679780 663658 798046 802488 837077 838469 858411 877601 981388 975779 5103969 5315846 39.35 71.3 1
09:11:47 2024-01-25 664397 654914 205205 200231 325019 331816 344942 343019 218242 216344 264014 270212 305796 311596 4486402 4865673 6476203 6331678 1032472 1059879 290321 257024 270716 271132 311149 304250 294689 297743 206097 208357 670202 622282 1462178 1406428 424979 420854 612870 617568 770091 747113 787176 797825 831088 836011 804069 896690 1919839 2012420 1224853 1024654 679137 668678 798046 793226 835891 843766 860248 871544 975702 981539 5179812 5310549 39.35 71.3 1
09:11:48 2024-01-25 665804 654946 204947 201036 323853 330741 343001 344960 218055 215974 264754 268946 306472 311229 4477037 4803569 6528216 6312618 1023248 1065328 290621 256593 273054 270684 312569 304598 295906 297780 207173 208177 676687 625949 1460057 1417757 425831 419665 614718 618006 765728 750808 790102 792180 833554 845752 804867 895858 1910567 1989085 1190123 1039489 675269 661720 802622 797913 829646 842762 867736 873116 970734 975779 5102434 5301183 39.35 71.3 1
09:11:49 2024-01-25 655172 655098 204908 200581 325010 329742 344452 342742 218770 216008 265161 269766 305761 311560 4473845 4753005 6509566 6331349 1019824 1060724 294199 256593 272284 271511 311078 306306 296085 300253 207643 208799 687345 631397 1419762 1405436 425831 421749 611138 620719 768997 746878 793143 795510 825568 838478 811547 900591 1910567 2021608 1225330 1033457 678331 663664 799177 800215 834708 843150 857665 874433 981351 978544 5126539 5314776 39.35 71.2 1
09:11:50 2024-01-25 664995 653972 205484 200546 324754 332283 344942 342983 218208 216309 263978 270247 304874 311631 4489361 4856639 6509566 6326495 1036466 1060665 290833 257060 272284 271961 309816 303646 298546 297780 209260 208764 681943 625538 1426195 1407708 424322 421048 616026 618006 773936 746892 787372 794984 833554 838478 807009 900277 1913031 2004654 1215609 1029289 675751 668120 802622 794911 832005 846218 865232 870265 974214 979237 5156679 5292010 39.35 71.3 1
09:11:51 2024-01-25 664392 655186 204913 201172 323572 332823 344942 342742 218735 215005 264014 269766 306258 311928 4486402 4803569 6584169 6293971 1016840 1060724 292573 257024 272284 270719 312095 306264 297793 296928 207643 208799 695801 632291 1445723 1409710 425528 420854 618214 621118 765728 751518 792578 791057 829914 845967 807030 894977 1899742 1991909 1198276 1038097 675751 661720 804894 802488 829963 838505 867736 876340 972183 973383 5062758 5310549 39.35 71.2 1
09:11:52 2024-01-25 659806 654946 205493 200607 325019 330741 344191 340914 219263 216159 263943 271073 305796 310827 4480009 4807371 6518891 6335867 1028286 1060702 290621 257817 270608 271581 312059 304598 297655 297743 207643 209781 693835 627792 1437583 1396463 422038 421450 612870 621602 770565 745070 787372 793226 831996 838370 806994 894148 1917112 2017315 1208279 1028063 680264 667611 796880 795510 837077 845743 858411 866751 981388 979200 5194207 5314889 39.35 71.2 1
09:11:53 2024-01-25 660552 653027 204303 201211 324754 331516 343418 343019 217530 215974 264754 268571 307050 311229 4480009 4809422 6546849 6294008 1020470 1060702 291436 256593 272668 271097 311845 304414 297194 297108 208818 208438 679124 628233 1454516 1410943 425831 420259 617337 618080 765185 755441 791124 793120 832499 845154 802329 893026 1909427 1995189 1228856 1038097 674787 663224 804768 799044 830235 843357 866502 871875 972220 975779 5141902 5306763 39.35 71.3 1
09:11:54 2024-01-25 656686 655909 205344 200576 326445 330777 344452 342983 218277 214971 264789 270212 305761 311123 4477037 4770807 6514250 6331678 1024117 1060702 294199 257024 270752 271905 311336 304358 296560 297780 208634 208904 677715 630486 1440101 1400438 425831 421412 612979 619976 768313 746657 792956 797788 827324 838514 811192 900291 1912340 2013847 1221155 1032495 678813 661756 798907 802488 836484 838577 857665 876340 981388 980077 5096872 5321685 39.35 71.3 1
09:11:55 2024-01-25 665068 653986 205493 200607 324754 332823 345673 343019 218277 216344 263978 270780 305547 311341 4486402 4860117 6518891 6322050 1037207 1060702 291458 257024 271994 272166 311336 303858 297685 297780 207643 208578 680534 624196 1432816 1407708 424285 421155 616062 618080 772753 748979 788604 794948 833554 838550 802365 900127 1917112 2006075 1215609 1029562 675751 669853 802622 793226 830235 846254 866502 866516 974980 980620 5159031 5312333 39.35 71.2 1
09:11:56 2024-01-25 661535 654946 204913 201237 323537 331816 344970 341946 218957 215974 266900 270212 306721 310314 4480009 4767255 6579605 6312267 1018818 1062775 290621 257568 271994 271301 314224 304377 297655 299197 207643 208939 692901 628233 1429260 1405709 424021 419665 615626 621366 765617 746781 793143 791057 825056 845036 811045 890415 1903792 1995460 1145295 1041818 680264 663664 802052 800215 832238 838541 865134 875716 975665 972989 5085171 5312333 39.35 71.3 1
09:11:57 2024-01-25 655690 653031 205205 201211 324754 329475 345489 342983 217903 216774 263908 270024 306258 312738 4470657 4797832 6486294 6336194 1032034 1060396 290551 258328 271994 271336 313850 303539 296618 299464 207643 208218 680534 621081 1427655 1401723 422820 418652 611248 618080 771736 742595 783878 796747 831125 839030 804675 903005 1914390 2012420 1223004 1024654 679022 665688 798046 793226 834708 845743 857665 868635 977083 979164 5158702 5307480 39.35 71.3 1
09:11:58 2024-01-25 663339 654835 204625 201514 325014 331547 343418 343019 218242 215673 264789 268980 306472 311229 4480009 4803164 6528216 6312618 1023467 1062801 292325 256776 273028 271266 311988 306010 296143 297780 208818 208218 675298 625422 1432754 1414682 425528 419665 614754 617896 765185 751822 788604 792180 833408 845752 802585 892456 1905144 1989085 1145295 1038199 674787 661756 802622 799648 829646 847748 867736 873153 969398 975779 5095155 5302981 39.35 71.3 1
09:11:59 2024-01-25 658400 654452 205205 200576 325019 330741 343453 341982 218922 214971 263978 270212 305334 311087 4480009 4776770 6509566 6349211 1024162 1063268 292183 257533 270500 272046 311667 303539 296675 297780 207643 208904 677715 629586 1433206 1392503 424322 419937 613665 619940 770529 746657 790887 797788 825568 837262 811533 894148 1908888 2020176 1231087 1032221 678813 663700 798046 800215 834708 843357 859530 873153 979962 973620 5107586 5312333 39.35 71.3 1
09:12:00 2024-01-25 664120 653027 205344 201211 324069 331816 345429 342753 218277 216193 263943 271073 305547 312295 4486402 4870820 6565518 6312065 1036466 1065142 291436 258506 270464 271406 313377 302616 297757 297491 207643 208904 679124 622412 1451527 1407944 422222 420483 617374 617822 768350 751028 787101 792180 833554 844990 804712 895741 1909209 1998980 1213067 1034703 677367 667648 804904 794385 829963 845027 867736 868635 973598 977680 5139945 5310549 39.35 71.3 1
09:12:01 2024-01-25 657035 654946 204769 201914 325019 329813 346026 342742 218277 216159 264754 269168 307221 310644 4476817 4738662 6518891 6328368 1015449 1063268 291578 257459 273404 270579 312901 305575 295977 299464 207643 208682 667827 625113 1455273 1401723 424439 419368 612546 619064 764617 744849 790739 793305 826258 845752 811805 894336 1907853 2005555 1211911 1038835 680748 661756 800311 801200 832238 838613 862737 874470 975702 972684 5081542 5302981 39.35 71.3 1
09:12:02 2024-01-25 656767 653027 204908 200607 325019 331694 345247 343019 217903 216344 263978 270247 305831 312259 4480009 4811122 6481678 6347693 1034948 1063740 290215 257711 272139 271216 312646 303966 295977 299464 207643 208113 675298 620497 1431511 1404427 423420 418652 612710 618080 770565 744101 783988 797950 834465 836047 802365 901005 1917112 2013847 1223004 1023655 677367 666667 798046 794948 834708 844360 860140 868635 978539 973620 5158702 5314889 39.35 71.3 1
09:12:03 2024-01-25 662666 653986 204621 201211 323628 330813 343383 343019 218242 215708 264754 269168 306498 311707 4480009 4797832 6537542 6328774 1022618 1063740 292022 257413 273210 270957 312866 303503 295691 297780 207173 207707 668831 622858 1430207 1415740 425528 419483 614718 617642 765728 750991 788604 792180 832964 842589 804296 893119 1910567 1987675 1206365 1037461 674787 661756 804904 799081 830235 843357 867736 873811 970771 975779 5117535 5310549 39.35 71.3 1
09:12:04 2024-01-25 658625 654951 205205 200585 325019 331278 344452 342983 218770 215005 265196 270913 305547 311560 4467258 4761435 6504932 6352012 1021272 1060650 293629 256667 272102 272201 312591 303966 296085 296425 206097 208717 677715 631839 1446959 1401723 425831 419973 612979 621602 768313 744322 792578 795913 826738 838514 811805 899688 1908962 2020176 1210023 1031761 678331 664018 798046 800215 835891 843357 857701 875441 979962 973584 5122879 5307173 39.35 71.3 1
09:12:05 2024-01-25 664392 654719 205484 200266 324557 332319 344942 343019 218312 216159 263978 269801 304909 311596 4486162 4860117 6499553 6325521 1031997 1062985 290661 257640 270572 271406 310717 304001 296502 297888 206132 208212 676687 623177 1438699 1404953 423837 418723 613811 617204 770565 746608 786254 796747 833554 837851 802329 899576 1915750 2008147 1215609 1024654 675751 666869 800311 797275 832274 845743 862700 869289 974939 981349 5163330 5310972 39.35 71.3 1
09:12:06 2024-01-25 664171 654479 204588 200615 324790 331780 344942 343019 218242 216008 265342 269355 306293 312259 4486162 4804478 6546648 6330303 1024848 1065253 292191 256847 272981 270992 313485 303397 296919 295805 207352 208619 676687 625001 1433617 1416140 425528 420818 616499 618080 765167 750303 790051 792742 833554 843811 802329 894373 1908925 1989812 1211911 1038835 674787 662727 802622 799648 829813 843357 867736 873774 970807 975779 5122879 5292010 39.35 71.2 1
09:12:07 2024-01-25 655922 654983 204630 201237 325019 329813 344452 342983 218277 216518 265196 269355 306978 312888 4474742 4733319 6518391 6330303 1014724 1062911 291542 257640 273827 270684 312789 304359 295821 297152 207643 209272 685916 626451 1423317 1401723 424623 419556 611594 618627 764642 744813 792578 792106 827498 842771 809468 897023 1907853 2006075 1190123 1032875 680958 657961 798046 802488 837077 838505 857665 877001 981388 975779 5098398 5330819 39.35 71.3 1
09:12:08 2024-01-25 658081 653247 204913 201242 324401 329778 343418 343019 218242 216193 263978 270247 307194 311560 4480009 4842328 6490134 6330040 1034948 1062948 290383 257640 270680 271097 312130 304380 295253 297419 208818 208357 662537 621081 1428618 1401723 423347 418393 611248 617204 768350 746201 783988 797348 832375 836047 804074 898039 1914390 2008147 1197385 1025528 676404 665688 799744 794948 834080 844762 861400 866788 975665 980620 5151347 5312333 39.35 71.2 1
09:12:09 2024-01-25 666059 654488 204908 201246 325019 331852 343001 343019 218277 215074 264789 269390 306293 310900 4480009 4809422 6555575 6317029 1024848 1065253 292050 256953 272668 270719 312503 304598 297919 297419 207352 208032 664718 626004 1459729 1416748 425528 417478 615626 618080 766106 751560 789763 792742 833554 842589 802060 893063 1907853 1989812 1188307 1038849 674787 661756 804333 800215 830407 843357 867736 873190 970120 975779 5104244 5308548 39.35 71.2 1
09:12:10 2024-01-25 657392 654983 205200 200581 325019 331278 343453 342983 218277 215005 264014 270247 305582 311087 4480009 4772368 6523382 6330303 1023467 1061907 293261 256989 270752 271581 311149 305936 296704 297780 206063 209008 677715 631839 1444352 1399736 425528 419973 612979 621160 769438 744849 790814 796747 820378 840144 811805 898373 1909209 2021608 1213084 1029562 678813 663737 798046 800215 836213 843357 857665 873153 980656 979875 5121187 5321685 39.35 71.3 1
09:12:11 2024-01-25 664392 649353 205493 201242 324069 332355 343193 342742 218277 216008 263539 271711 305796 309730 4480009 4874087 6565558 6339355 1030563 1062993 288790 258649 270716 270719 313711 303982 296531 297780 206097 208717 669217 621081 1440851 1406946 422222 417442 616499 618080 768350 749238 783951 791057 833554 843366 804712 898592 1908962 2002396 1213760 1032875 677367 668593 804904 796747 829646 845027 867736 868672 972220 973656 5134001 5302981 39.35 71.2 1
09:12:12 2024-01-25 655681 654983 204621 201910 325019 331283 345247 342742 218770 216159 264014 268980 306792 311229 4476817 4751259 6537497 6325483 1014671 1060738 292199 257456 272861 270922 313890 304598 296085 299464 207643 209522 689489 626897 1422409 1402964 424322 419072 612979 619976 764642 747261 790554 793305 826610 843811 811805 894373 1907853 2008835 1223466 1038835 681233 663232 800158 800215 832274 838613 865269 876340 978539 974401 5081542 5307173 39.35 71.3 1
09:12:13 2024-01-25 655172 654022 205196 201071 324753 331547 345489 342500 218957 217017 263978 271073 306507 310362 4471390 4819650 6537417 6343623 1029094 1062204 290798 258396 270392 271301 311867 303361 296919 299392 207377 209558 693989 623336 1429521 1392503 422222 419673 612979 619940 772753 746201 788567 796710 829877 838550 807067 894111 1919839 2013847 1232248 1028794 681233 669067 798046 795510 839455 846939 858411 871801 984173 980584 5182860 5312333 39.35 71.3 1
09:12:14 2024-01-25 665971 654905 204908 201211 324983 331744 345917 343019 217530 216344 267061 269355 306946 311229 4490626 4830990 6536876 6330661 1026166 1060724 289404 258111 272139 270649 313962 304598 297655 297309 207643 208828 677715 620194 1441259 1410943 422849 419368 616499 617204 766033 749325 787064 791021 834735 845154 804296 894336 1910293 1995460 1213687 1035440 678331 667341 804904 795474 830235 843766 867736 869252 974289 978544 5141327 5301183 39.35 71.3 1
09:12:15 2024-01-25 656132 653917 205235 201492 323050 331278 344935 341946 218735 216124 263943 270143 306472 309329 4484201 4775225 6565553 6331010 1015393 1060724 291436 257317 272211 270649 313962 304129 296971 299464 207351 209008 692901 626897 1427171 1401723 424322 419072 614246 619940 764642 746399 790887 791057 820378 846948 811192 892359 1905144 1998943 1210062 1041053 680958 663700 801447 800215 832201 838577 862700 874433 977046 972229 5077242 5307173 39.35 71.3 1
09:12:16 2024-01-25 655172 652764 204908 200581 324516 330509 345212 342947 217929 216344 263908 270212 306223 311928 4490626 4811152 6532129 6340389 1029020 1062775 290215 258179 270572 271286 312095 304326 297027 297117 207497 209043 690001 624224 1430887 1392503 422222 418723 612979 619976 770565 742595 788529 793263 828632 838478 808195 897060 1914390 2016705 1201016 1028968 681233 667648 797481 794911 838265 845952 858411 869289 983476 980584 5185460 5318131 39.35 71.3 1
09:12:17 2024-01-25 662401 654434 204299 201492 324754 331242 343418 344960 217530 216344 264754 268946 306721 311341 4493661 4825599 6546755 6321081 1025543 1065253 290727 257024 273054 270684 312934 304635 296919 297635 207643 208032 660410 622413 1464927 1416140 424623 419665 615589 617642 765801 747701 788529 792180 834735 845752 802585 892989 1907853 1989085 1228551 1035040 675751 663664 802622 797876 832184 844549 866502 871838 972220 975779 5122767 5292317 39.35 71.3 1
09:12:18 2024-01-25 656569 655649 204303 201202 325014 329742 344935 342983 218277 216159 264754 268502 307154 312888 4492982 4735740 6532839 6325596 1013277 1060724 290798 257385 273054 270818 313377 307136 295877 297671 207643 208863 685916 624838 1424806 1401723 424021 419072 612979 621491 765185 746657 792014 793305 825056 845000 811192 894340 1907853 2004654 1213760 1038835 681233 663224 800311 802488 834671 838505 862663 876927 978503 975779 5098210 5314889 39.35 71.2 1
09:12:19 2024-01-25 655206 652990 205205 201167 325014 330509 346304 342983 218208 216680 263908 270758 306476 312408 4477439 4815478 6509566 6342772 1032034 1060724 290356 257817 270716 271441 313044 303682 294896 299428 207643 209043 677186 621081 1432768 1397752 422820 418723 611248 618153 771187 745070 786218 793263 831125 838514 806459 896653 1917112 2017279 1206463 1029562 679296 668120 798046 797275 837077 844991 858411 869252 981388 979200 5188558 5312333 39.35 71.3 1
09:12:20 2024-01-25 666277 654905 204908 201207 324983 331744 344942 343019 218055 215673 267208 269488 309502 311671 4486845 4822967 6537542 6325035 1023173 1060434 290551 256741 272752 270719 312789 302759 296919 297780 207317 207707 676687 624643 1431299 1415136 425528 419665 614718 618080 765728 750991 789726 792180 832964 846948 804867 893026 1909209 1992056 1211911 1038328 674787 661720 804768 797840 830235 844549 866502 871801 974018 975779 5122767 5310549 39.35 71.3 1
09:12:21 2024-01-25 656141 652995 204098 201207 325019 329706 344416 342464 218242 216136 267171 270878 306476 311709 4477439 4731431 6509566 6335867 1016175 1060724 290586 256847 273054 270684 311804 303682 296085 296667 206451 208682 677715 626434 1468708 1401723 425226 419665 611248 619838 765236 745070 793143 792957 825019 838550 809395 898241 1910567 2010496 1191938 1032495 678813 657961 798046 802488 837077 838469 859635 876689 981351 977160 5107615 5307173 39.35 71.3 1
09:12:22 2024-01-25 662666 652990 205200 200537 325019 331780 344942 343019 217998 216774 266569 269968 306581 313442 4483841 4838794 6471121 6349767 1032034 1062775 290489 257930 270716 271546 312059 303646 295669 296667 207643 208032 668831 621081 1446607 1401723 423420 418687 611248 618080 770020 744813 787372 797913 834144 837226 802329 902325 1917112 2012420 1219306 1024654 676885 665652 800311 796674 834708 844991 865902 870525 975665 982006 5170731 5314776 39.35 71.3 1
09:12:23 2024-01-25 664387 654448 205484 201523 325019 331511 344942 344815 217963 216889 267587 269745 306616 311597 4486845 4811577 6537542 6326835 1024705 1066768 290833 257420 273054 270684 313044 302723 296919 296667 207643 207707 667946 622310 1442037 1417144 424623 419665 614754 617642 765728 750266 789689 792180 834735 845000 804296 892752 1909209 1992093 1181584 1037322 675269 663700 802622 799044 832005 843747 866502 873116 972220 975779 5122879 5307173 39.35 71.3 1
09:12:24 2024-01-25 655172 655645 204303 201036 325014 329742 347387 342695 218363 216809 266909 269029 307545 312075 4487047 4748782 6532560 6340714 1016116 1063740 290661 257601 272092 270495 314033 303418 296085 297567 207643 209043 676306 626897 1426119 1401723 424322 419665 614718 620013 765185 747664 792014 792180 826258 845000 811765 893031 1905144 1998943 1210062 1041362 681233 664675 801447 800215 832864 843357 863965 874433 978466 974364 5079399 5310549 39.35 71.2 1
09:12:25 2024-01-25 656384 653027 205200 201202 325019 330455 347879 342767 218455 217111 263873 270674 306616 312776 4483841 4797795 6522707 6340714 1028516 1060724 290551 258215 270644 271546 311845 302759 296919 297567 207497 209698 692901 624224 1430792 1392503 422222 419973 613848 619976 772285 745070 788604 794948 829254 838514 810617 898336 1917112 2015850 1210094 1029289 680748 668120 796880 794911 838265 844955 858411 868598 983476 979164 5177865 5307173 39.35 71.3 1
09:12:26 2024-01-25 663183 649281 204773 201519 324754 332290 346578 342478 218608 216878 266111 270108 306616 310227 4487047 4851146 6546867 6318895 1028212 1061453 289439 257024 272668 270684 313520 302687 296919 297635 206063 208682 681062 620525 1451316 1415136 423420 419665 616062 617204 766070 750511 786218 791057 834735 845752 802585 894336 1909209 1988367 1219172 1035440 677367 665652 804333 796710 831591 845743 867736 871218 974980 978544 5121187 5299623 39.35 71.3 1
09:12:27 2024-01-25 655172 653986 204339 201879 324798 330491 347304 342695 218748 216240 263873 270073 310024 310131 4490166 4759709 6546867 6325483 1013949 1060434 290868 257024 270716 271288 314033 304598 296085 297707 207643 209043 676306 626897 1423317 1401723 424322 419368 614283 622760 765185 746731 790887 792180 826258 844771 811805 893026 1905144 1998980 1190123 1040559 680748 664675 801447 800215 832238 843357 862737 874433 977774 975779 5079399 5310549 39.35 71.3 1
09:12:28 2024-01-25 654988 653031 205205 201559 324803 330223 347879 342875 218138 216913 263837 270709 306546 312704 4492808 4803014 6500240 6348583 1032034 1060702 289880 258251 270680 271286 312130 302759 295139 300420 207643 209043 670607 621969 1434516 1399736 422222 418723 611248 618153 772205 743721 786254 794948 831088 838478 806422 902511 1917112 2017279 1228551 1028831 680264 667648 798046 796710 837077 845027 860248 869252 981388 979200 5175463 5312333 39.35 71.3 1
09:12:29 2024-01-25 666277 655909 204982 201423 324803 332739 345917 344923 218442 216205 265462 269662 306581 312039 4486402 4801569 6537542 6317477 1021756 1060702 292164 256809 272668 270719 312130 302759 296919 296762 207208 208404 675298 625500 1427704 1412095 425528 418029 616228 618080 765728 751407 790887 792742 834465 845752 802329 894336 1905144 1989775 1190123 1038835 674787 661720 804904 800215 830235 843357 867736 874433 972220 975779 5093051 5307173 39.35 71.3 1
09:12:30 2024-01-25 655686 655103 205126 200791 326413 330992 346896 342320 218138 216240 265426 268994 306786 311672 4477037 4743909 6518891 6335867 1013949 1060724 290833 258169 273054 270684 312789 305395 296085 297152 207643 208717 695801 626451 1438526 1401723 424623 418817 612546 619976 765236 746127 791450 793305 826258 845154 811805 894973 1905144 2004654 1145295 1038835 680748 657997 800311 801919 834708 838505 861437 876964 978503 972952 5085171 5302981 39.35 71.3 1
09:12:31 2024-01-25 658831 654174 204807 201345 326712 331893 345673 342983 217764 216878 263873 270639 306581 312481 4480009 4808150 6472366 6331678 1032034 1060724 290321 257024 270680 270719 312095 304609 295669 297780 207643 208177 670202 620497 1433689 1404711 422826 418687 612546 617204 769475 744776 783988 797913 834144 836636 802329 901005 1917112 2012420 1221155 1024654 676404 667913 800311 795547 834117 846939 862700 869289 975665 982042 5151644 5314889 39.35 71.3 1
09:12:32 2024-01-25 666452 655098 204666 201423 324911 331637 345429 344923 218103 216240 265200 269216 307260 311450 4480009 4821877 6541902 6331349 1024705 1066120 289880 257420 272284 270495 313520 302759 296919 296460 206097 208391 693218 620497 1445617 1415136 424021 419665 615626 617204 766070 748669 787696 791057 834735 845752 804296 894336 1909209 1986959 1220988 1034703 677367 665652 802622 797275 830235 845743 868268 871181 974289 977852 5121187 5292015 39.35 71.3 1
09:12:33 2024-01-25 656924 655103 204055 201634 324947 330366 345383 342839 218748 216936 265019 269216 308678 311854 4478316 4742863 6528188 6312065 1012470 1060665 290692 257024 273054 269894 313044 303682 296085 297707 207643 208863 685916 626451 1425671 1401723 424623 419072 612979 619064 765185 744813 792014 793305 826221 845752 811229 897601 1907853 2004654 1211911 1038097 680958 657961 799744 802488 835891 838505 862700 876964 978503 974401 5088804 5305312 39.35 71.3 1
09:12:34 2024-01-25 658016 654831 205315 200922 324947 330366 345419 342839 218245 217216 263837 270108 305761 312295 4471390 4811839 6508850 6341030 1031298 1062019 289950 258215 270680 271546 312130 302794 296711 297602 207351 209078 684487 623336 1432055 1392503 422820 419973 612979 620013 771658 742668 788604 795021 829914 838550 808807 898336 1917112 2014424 1208279 1029562 681233 668593 798046 794948 837077 845988 859635 869252 982779 980620 5177459 5316632 39.35 71.3 1
09:12:35 2024-01-25 662387 655103 204810 201383 324911 333257 346651 342623 217881 216913 264648 269578 306756 311229 4484201 4827954 6542207 6328368 1023248 1063783 290621 257024 273054 270684 313044 304598 296711 296460 206706 207707 666594 622783 1443039 1416140 425528 419665 615626 617658 765728 750377 789726 792180 834735 845000 804867 894373 1908888 1989085 1199201 1037322 675407 663700 802622 799648 832522 844549 866502 874433 972220 978690 5111808 5291822 39.35 71.3 1
09:12:36 2024-01-25 656961 654765 204806 201063 324978 329599 346896 342284 218407 216205 263943 268571 308569 312259 4483204 4739490 6518891 6340576 1013949 1059166 290621 257024 273054 270817 312130 303360 296085 297152 207643 208863 685916 625258 1434641 1401723 424623 419072 612113 621086 765185 745070 792251 792666 827498 844558 809431 894480 1909209 2006075 1213760 1032495 680264 657961 798046 802488 837077 838505 857665 876964 981388 980113 5094570 5324249 39.35 71.2 1
09:12:37 2024-01-25 660805 649141 205278 201067 324983 329564 346651 342875 218068 216983 263943 270247 305796 311892 4486402 4808914 6495000 6341030 1032034 1060724 289915 257817 270680 271546 312130 303433 295626 297602 207351 209043 669217 621012 1455718 1395772 422222 418759 612113 618190 770565 745070 787409 794422 829914 838586 807067 898336 1914390 2015850 1208279 1028831 680264 668593 798046 797311 837077 845027 858411 869289 981388 979237 5180104 5310875 39.35 71.2 1
09:12:38 2024-01-25 661557 652845 204161 201700 324381 331601 346406 342561 218242 216983 263943 269989 306905 310754 4486402 4835852 6537542 6321984 1023211 1059680 291569 257317 272668 269929 312574 302759 296711 295805 206132 208066 679124 621081 1430824 1414955 424021 419665 614754 615825 766070 747737 787969 791619 834144 845752 802585 893063 1907853 1986266 1206463 1032839 676404 664675 804194 794948 830235 844396 867736 869289 973328 980150 5132670 5308913 39.35 71.3 1
09:12:39 2024-01-25 657078 652886 205457 201669 323621 331601 346896 341670 218887 215673 263978 269934 306942 310754 4473845 4797982 6565226 6321984 1016840 1060724 290692 257060 272092 271132 312942 303735 297194 295805 207377 209078 687101 628688 1426765 1402964 424623 418496 616937 621403 767227 749399 792014 792180 827462 846227 810654 891831 1902968 1996077 1145295 1041906 678813 663700 802622 801350 830235 838577 867119 877601 974939 975779 5075751 5314250 39.35 71.3 1
09:12:40 2024-01-25 656236 652882 205422 201265 324911 331637 345489 340914 218922 216379 263943 271206 306511 310580 4480009 4814804 6528216 6341030 1026091 1060724 290215 258215 270644 271581 312095 305395 296919 299831 207643 209732 691451 625113 1443836 1397752 423149 418759 611248 617859 771658 745070 787663 793263 832338 838550 807067 899725 1914117 2013847 1210094 1028100 679296 667850 798046 794948 837077 845658 857628 869289 981388 979237 5185575 5307059 39.35 71.3 1
09:12:41 2024-01-25 660410 652845 204591 201528 324875 331744 344416 343019 217565 216136 267245 269522 306721 311450 4480009 4819839 6528238 6312365 1021719 1060702 292368 256844 272861 270684 312130 302759 296194 297678 207352 208357 673908 625967 1420362 1415136 424623 419665 614498 618080 764915 751407 790887 793305 832375 845752 802365 895103 1905144 1988367 1252197 1038199 676131 661720 804904 800215 829058 843357 867736 874470 970807 977680 5106378 5307173 39.35 71.3 1
09:12:42 2024-01-25 657035 654505 205098 200437 325014 329778 344452 342983 218385 214867 265391 270178 305761 310651 4477439 4755454 6508850 6330416 1019016 1060434 290833 256844 273054 271132 311621 304609 295347 297888 207643 208717 679300 628688 1474269 1401723 425831 418687 612546 618190 766106 746127 791973 795583 825092 838586 811765 900352 1908925 2010995 1213760 1033966 679296 661756 798046 802488 837077 838347 857701 876964 981388 979054 5112803 5322127 39.35 71.3 1
09:12:43 2024-01-25 665155 653804 205278 200537 325019 331780 344942 343019 218242 216472 263978 270178 305831 311596 4480009 4840013 6471543 6339468 1032034 1060702 290594 257817 272284 271356 312723 304609 294896 297888 206132 208212 668831 620497 1429197 1401723 423420 418759 612546 618080 771658 746127 785659 797950 834735 837851 804675 903797 1917112 2012420 1211911 1024654 677367 665725 800311 796710 836154 844991 861400 869326 979760 983334 5159965 5316506 39.35 71.3 1
09:12:44 2024-01-25 664558 654505 204913 201207 324785 331278 344942 344851 217625 216344 264754 269390 307221 311229 4479733 4818688 6532888 6312974 1023211 1061982 292164 257024 272861 271927 312130 304709 296711 295770 207317 207742 679124 625076 1424486 1414134 425528 418687 616499 617413 764951 752129 790887 793305 834735 844771 802365 894377 1907853 1989812 1225090 1038835 675269 662727 804333 800215 829227 843357 867736 876347 974048 977363 5118575 5312708 39.35 71.3 1
09:12:45 2024-01-25 657078 653804 204272 201237 325014 331459 346823 342731 218922 216309 263978 269168 307221 311438 4470657 4739309 6518926 6331678 1013949 1060724 290621 257456 271542 269929 313080 304598 296614 297602 207643 209043 685916 625113 1422742 1401723 424021 419368 613809 619976 765185 744849 790887 793305 828938 844405 811805 895652 1907853 2004654 1213760 1038835 681233 663232 801484 801647 834708 838613 864002 879637 982367 976987 5085973 5316506 39.35 71.3 1
09:12:46 2024-01-25 656767 652990 204917 201062 325019 329742 348372 342983 218582 216379 263943 270849 306646 312591 4476817 4816873 6509654 6341030 1030563 1060434 289809 258328 270680 271546 312130 305612 297027 297637 207351 208787 677715 621491 1451239 1395772 423120 419937 612979 619538 771658 745070 788006 795583 829950 838622 807104 899011 1917112 2017315 1230400 1029562 680748 668593 799177 795547 838265 846218 861977 872526 985421 981167 5185460 5319265 39.35 71.3 1
09:12:47 2024-01-25 662004 654220 204944 201703 324790 332608 344970 344960 217903 216866 264014 269390 307330 311229 4476817 4825487 6546863 6331349 1025435 1060738 289915 257456 272284 269929 313300 304598 296919 297780 206097 208717 679124 620497 1442723 1415136 423163 419665 616062 617204 766106 749770 787409 792180 834735 845036 802585 894373 1909209 1989812 1219172 1032875 677367 667950 802622 796710 830235 844927 868268 873533 974943 978507 5123467 5307173 39.35 71.3 1
09:12:48 2024-01-25 654988 654022 204164 201272 324983 329778 345454 342500 218277 216193 264014 268432 306756 312038 4467258 4739490 6514250 6312065 1012433 1060738 290833 257024 276813 269929 312095 303682 295075 297707 207643 208752 687345 625113 1429550 1401723 424623 419368 612546 618190 765185 743758 792578 793226 828705 838622 809431 896537 1907853 2006689 1213760 1032495 679623 661756 798046 802488 837345 843187 863283 876777 981241 978507 5103370 5319914 39.35 71.3 1
09:12:49 2024-01-25 662505 652248 204659 200337 325019 331780 343001 343019 218090 216889 263873 270212 305617 311596 4480009 4844779 6471581 6322326 1032034 1060702 290798 257060 270752 271132 311621 304395 294896 295840 206097 208066 670202 620497 1447758 1402964 423420 418723 612546 617642 770020 747701 786850 797986 834735 838478 803537 901721 1914390 2008147 1199201 1024654 676404 665725 800311 796710 836154 847233 865789 872601 977749 981897 5163216 5312333 39.35 71.2 1
09:12:50 2024-01-25 664392 654646 204951 201488 324978 332787 344942 343019 218608 215870 264754 269731 306507 311670 4480009 4804717 6556201 6312618 1021926 1063532 293786 257024 272861 271132 313009 302759 296919 297360 207352 208357 680534 628240 1426959 1410943 425528 418652 616937 618080 765728 756181 792578 793305 833554 843739 804645 894373 1905144 1989775 1188307 1040619 675751 662691 806048 802342 833743 845524 866353 873588 972037 978471 5127452 5304966 39.35 71.3 1
09:12:51 2024-01-25 654988 655103 204489 200997 325019 329742 345247 342983 218643 216240 265382 268946 306258 311052 4483204 4733319 6514250 6331349 1016175 1060724 290551 256593 273054 271286 310864 304359 296085 298027 207643 209043 687345 628688 1487666 1401723 426436 418358 612979 619027 765617 746657 792535 794984 826258 838586 811533 897023 1910567 2012420 1213760 1032221 679296 662691 800158 804659 839135 843187 862090 878140 982632 977014 5107338 5319914 39.35 71.3 1
09:12:52 2024-01-25 664125 653804 205196 200231 325019 331780 344942 344511 218138 216344 263943 270247 305831 311596 4480009 4839223 6481589 6337178 1031298 1060665 290974 257782 272284 271356 310859 304145 296502 297780 207173 208357 667460 621835 1428907 1405949 424021 419937 612979 618080 771658 747002 786254 797913 834735 838478 803501 901005 1914390 2008147 1215609 1025838 675751 665688 803622 797788 839942 848137 862090 872601 983469 983407 5170617 5306983 39.35 71.3 1
09:12:53 2024-01-25 661388 654910 204724 201523 325019 331780 346860 344923 217903 217017 263978 269355 307014 311229 4486402 4827954 6537542 6322326 1024705 1062204 290798 257024 273054 271077 313044 302723 296919 295805 206097 208032 661745 622580 1429189 1416140 424623 419665 615626 617822 765728 749164 789726 792180 834735 846859 804867 895010 1908888 1986923 1202832 1035813 675444 667002 804830 800061 832596 848137 867662 872601 973452 979654 5118847 5307173 39.35 71.3 1
09:12:54 2024-01-25 658016 654896 205196 201668 324033 330527 345383 341982 218922 216309 263978 269989 306756 309475 4480009 4759709 6560844 6331349 1014671 1060546 290551 257601 270716 270495 313998 302475 295906 297324 207643 209043 674368 626897 1458875 1401723 424623 419665 614754 621806 765728 747172 792014 792180 826258 845000 811805 892582 1905144 2001814 1190123 1041794 681570 667002 802477 803337 830235 838397 870213 876815 972037 975633 5062758 5314776 39.35 71.3 1
09:12:55 2024-01-25 660254 653063 205484 200576 324803 332401 344416 340949 219263 215974 263978 271451 306258 310825 4477037 4788674 6518891 6322326 1025286 1060724 290621 257782 272016 271581 312095 305612 296919 296667 207643 209078 674052 627792 1422562 1392503 423420 420599 615121 621806 771658 746608 790887 797913 827727 838514 811805 899688 1910567 2021608 1217458 1026603 683178 668301 800196 799796 834561 845670 863321 876536 982367 981319 5141591 5322393 39.35 71.3 1
09:12:56 2024-01-25 664392 653722 205493 200752 323920 332283 344942 343019 218277 216309 263978 271038 307086 310144 4480009 4868625 6556193 6326835 1034017 1061982 290551 258293 270381 271581 313044 304166 297793 297780 207643 208391 679124 622892 1434524 1406946 422222 418358 616499 617245 769475 751407 785622 792742 834144 845154 806459 897601 1910567 2004654 1213760 1036414 679137 668774 808182 796655 833780 849337 866315 872601 977441 982042 5149323 5319914 39.35 71.3 1
09:12:57 2024-01-25 662666 652959 204917 201383 324260 332859 344693 341430 218957 216008 263978 270212 306258 310094 4480009 4777481 6579482 6348914 1016840 1060724 291684 257060 272284 271167 313639 302227 296919 297152 207377 209043 692901 627792 1427171 1401723 424322 418460 616499 621806 766033 749238 793143 793305 826841 846263 811805 892428 1905144 1997528 1215609 1045833 681570 666965 804296 802414 833188 838397 866353 877450 975629 975090 5069502 5302705 39.35 71.3 1
09:12:58 2024-01-25 655019 654169 205457 200713 325019 331278 345489 342464 218242 216379 263504 270849 306258 311928 4480009 4808914 6518926 6330190 1028361 1060724 290770 258215 270716 271546 312130 302723 296711 299428 207059 209043 680357 621931 1452376 1395772 421892 418759 612546 619502 772205 746201 787969 793299 829950 838586 807067 895381 1917112 2018895 1211910 1031247 681570 669816 799058 797788 836749 846866 863321 877549 984173 979200 5137601 5310972 39.35 71.3 1
09:12:59 2024-01-25 664392 653840 205336 201027 324069 331852 343453 342983 218770 216309 265846 271073 306258 310350 4480009 4859352 6551328 6330416 1026166 1063532 289677 257853 270716 270719 313556 302723 296495 297888 207643 209043 677715 620052 1460992 1410943 422820 419665 616499 618080 768350 751028 788567 792180 836659 845752 802329 895750 1910567 2001835 1224853 1035365 678652 667538 804904 797788 830235 849337 868192 872128 973598 973656 5145237 5302981 39.35 71.3 1
09:13:00 2024-01-25 658486 654951 205052 201207 323577 331816 344935 341982 218957 216159 263978 269801 306721 310094 4477037 4766628 6546493 6330416 1013619 1060432 291684 257024 270716 270719 313198 302263 296740 299673 207643 209078 694351 626004 1423076 1402431 424021 419665 614754 620890 765728 747172 792014 792180 826258 846263 811805 891241 1902822 2003259 1226973 1041887 681570 666055 802585 800067 834373 838433 866502 875716 977083 974401 5088804 5305122 39.35 71.3 1
09:13:01 2024-01-25 654624 649322 204917 200611 325019 329813 345525 342983 218242 216866 263723 270247 305796 311450 4483204 4815265 6480942 6341030 1031425 1060724 289000 257420 270716 271546 312130 304598 296197 299713 207643 208391 680534 620637 1433133 1399464 422820 418723 611248 618080 770565 746915 785659 795583 831125 838478 805852 901005 1917605 2016829 1230400 1026114 679296 667501 800196 797221 838823 847944 858411 870562 984173 981209 5166915 5307135 39.35 71.3 1
09:13:02 2024-01-25 662510 652728 204908 201527 324521 331547 343453 342983 218455 217052 263908 269801 306721 310314 4480009 4833783 6541736 6317477 1025778 1060434 289000 257420 272284 270684 313998 304598 297027 295805 207643 208717 679124 619310 1452262 1410943 422820 419665 616062 617204 767770 749929 786254 791057 834735 845752 804730 899219 1916239 2008966 1215609 1034120 677683 668484 806048 796655 831415 847483 867736 866751 973598 981319 5150963 5302981 39.35 71.2 1
09:13:03 2024-01-25 657858 649317 204773 201870 324525 330545 345525 342500 218312 216008 263943 269801 306721 309803 4470657 4750450 6532888 6312478 1013228 1060724 290683 257024 270716 269929 312830 304598 296192 297602 207643 208897 678420 625113 1441036 1401723 424322 419368 612979 620013 765162 745378 790887 792490 826258 844369 811805 895858 1910977 2005395 1213760 1041016 681233 664166 802016 801203 834671 838577 862737 876964 981887 974328 5085171 5302981 39.35 71.3 1
09:13:04 2024-01-25 656417 652981 204913 201207 324663 330521 343489 344511 218090 216379 263943 270178 305796 311052 4470657 4811539 6472264 6328774 1032034 1059915 290356 257420 270716 271132 312781 304395 295877 297117 206097 208212 670202 620052 1454225 1401723 423420 418723 612546 618080 770295 746657 786540 797950 834144 838478 807047 904637 1921436 2014634 1221155 1026114 677683 665506 801335 796674 838537 846254 857665 872488 981388 979164 5162951 5292010 39.35 71.3 1
09:13:05 2024-01-25 659590 653027 204334 201562 324785 330777 343453 343019 217869 216008 264754 268571 306507 311229 4479733 4804754 6532888 6312974 1022520 1062024 290833 257024 272861 271323 313044 303646 296919 296460 206097 207707 663889 622858 1430944 1415136 424623 419665 614754 618080 764951 750432 789726 792180 834144 847767 804682 895858 1910529 1990459 1193754 1038395 675751 664166 803725 799611 829850 843357 867027 874433 970771 977160 5103370 5291973 39.35 71.3 1
09:13:06 2024-01-25 654988 653031 204343 200607 325019 329813 343453 342464 218242 216008 264789 269390 305582 312888 4467471 4715297 6500240 6322326 1013277 1060724 290798 256269 273054 270684 311621 303646 295490 296460 207643 208391 667827 627792 1462553 1401723 425528 419665 611248 618190 765728 742631 791973 793263 825348 843793 811765 899537 1909427 2010349 1193754 1032421 680264 664166 798046 801702 837077 838577 862090 876964 982779 973584 5102430 5314889 39.35 71.3 1
09:13:07 2024-01-25 662505 653027 204769 199913 325019 333063 343001 343019 217903 216008 263943 270024 305796 311123 4470657 4839412 6472264 6322326 1032034 1059972 290356 257024 270716 271356 311621 304573 296085 297780 206706 208619 672601 620497 1448045 1402964 423721 418723 613143 617642 769475 745870 786254 797986 835464 838957 805863 903496 1916010 2010077 1197385 1026114 676716 665652 801484 797311 833490 847392 865195 871801 975433 983468 5149323 5307286 39.35 71.3 1
09:13:08 2024-01-25 664392 654022 204769 200615 325014 331780 343001 343019 218242 215074 265161 269390 306258 311266 4470657 4808407 6532888 6293971 1021756 1059952 292164 256629 272668 270754 312130 304598 296919 296762 209140 208391 673908 626897 1437413 1410943 425831 419378 616499 620658 765528 752129 790887 795450 833808 845570 807158 894187 1907047 1994172 1210062 1039136 675751 663224 804931 801919 830407 843784 870213 875684 971495 976987 5067059 5291845 39.35 71.3 1
09:13:09 2024-01-25 657858 654026 204917 200674 325019 330777 343453 343019 218277 214971 264014 270212 305547 310651 4470657 4764833 6504932 6322326 1022656 1060724 292361 256809 270716 271581 311149 304598 295834 297743 207643 208717 679124 628688 1415529 1395772 426399 420635 612979 621366 769475 745943 792956 799529 827140 841370 811731 900868 1910567 2019569 1225330 1032421 679296 665182 799177 801350 837345 843321 860177 875093 981388 981319 5104614 5308548 39.35 71.3 1
09:13:10 2024-01-25 664387 649317 205696 201066 323841 332823 344942 343019 218277 216043 263978 271073 304909 309710 4470657 4861561 6551525 6312974 1032547 1061971 291569 258251 270191 271132 313556 302263 297419 295805 206097 208717 677715 620645 1434017 1407429 422222 417478 616499 618080 768386 750007 788300 792521 834479 845082 807158 898349 1910529 2001129 1215609 1033966 678652 668120 804333 797751 830235 846850 866539 866751 974048 973692 5133606 5301183 39.35 71.2 1
09:13:11 2024-01-25 660598 655103 204917 201066 323568 331852 344416 341742 218957 215823 263978 269801 306258 308094 4467258 4753604 6565487 6321984 1019083 1060702 290903 257060 270752 271132 314033 304382 296711 298027 207643 209551 694351 627792 1431360 1401451 424322 417771 615626 620049 764951 748706 792956 790800 829086 848146 811731 892865 1903963 2001984 1211911 1041794 680748 663737 804867 801919 832238 843187 865269 876852 975702 974401 5075772 5292010 39.35 71.3 1
09:13:12 2024-01-25 654988 653027 204913 200607 325019 330813 345525 342500 218277 216379 263759 270247 305796 311229 4470657 4805491 6509654 6330190 1029094 1059952 289915 257853 270716 271546 311809 303469 295834 299464 207497 208717 681062 621491 1434589 1393796 422820 419973 612546 619574 773702 747261 789990 797258 830263 838370 810235 900775 1918739 2014424 1219306 1027827 681233 668337 797885 797913 837077 845743 863283 875716 983354 979237 5129925 5307173 39.35 71.3 1
09:13:13 2024-01-25 664120 649353 205196 201066 324069 332859 343418 342753 218770 216008 263539 271073 306507 310350 4480009 4845413 6551525 6330416 1023596 1060738 289475 257672 272284 271132 314033 304631 296286 297888 206097 208863 679124 620157 1437182 1410943 422820 418064 616499 617933 770091 752514 788300 792669 834699 846349 806584 895633 1913248 1996875 1213726 1032949 677683 667392 804904 795583 831649 845027 867513 870562 974289 973620 5122541 5297713 39.35 71.3 1
09:13:14 2024-01-25 654760 653063 204625 201906 325014 329813 347633 341982 218922 216159 264014 269836 306721 309839 4479733 4757059 6555851 6344000 1014449 1060702 290868 257060 272092 271323 314069 302510 295870 299573 207643 209078 694351 626897 1423029 1401723 424623 417442 615952 623986 767323 750377 793105 792669 829674 849077 811694 892938 1907853 1996824 1188307 1041906 682691 665652 802622 801350 832274 843212 865269 875716 978539 974132 5081542 5310549 39.35 71.3 1
09:13:15 2024-01-25 656609 653031 204908 200650 325019 331314 345489 342983 218242 216680 263943 270814 306258 311043 4480009 4808543 6532211 6344000 1026091 1060724 290074 257853 270355 271511 311484 303610 295834 298370 207351 209698 690001 625113 1426909 1392503 422820 420563 615522 622930 773385 747150 788418 797825 829674 841407 811657 902795 1913285 2023041 1195570 1030512 683178 667611 799177 799943 837345 845743 859530 871838 984173 979164 5143175 5310549 39.35 71.3 1
09:13:16 2024-01-25 662505 649245 204621 201527 324525 331516 343418 342983 217903 216866 263908 269133 306942 309475 4477037 4837220 6537542 6307526 1023248 1062241 290798 256629 272861 270684 312789 304598 296919 297671 207643 208472 660410 621969 1437121 1416140 424476 420781 615915 617859 767906 748484 788038 792106 834355 848109 805974 894298 1907853 1991821 1202832 1037655 675751 663700 802477 796581 830125 845027 867736 869252 974980 973620 5126201 5297404 39.35 71.3 1
09:13:17 2024-01-25 656650 649317 204908 201844 323664 330813 345247 341982 218277 215639 263978 270212 306756 310058 4470657 4757207 6542207 6326835 1013228 1060724 290868 257024 270716 270495 314033 304709 296085 297359 207643 208863 676306 626451 1429260 1401723 424513 420191 614608 623373 765728 749312 792504 792979 829086 848109 811657 892989 1905144 2000376 1213760 1041053 681233 665616 802350 800067 834080 843357 863965 876340 978503 972952 5079399 5302981 39.35 71.3 1
09:13:18 2024-01-25 654455 649272 204908 200581 325019 329244 344452 343019 217565 216309 263943 271193 305796 311670 4470657 4811849 6472264 6339077 1032034 1060724 290220 257636 270680 271132 312130 302759 295669 297602 207643 208682 680534 620194 1455813 1402431 423200 422048 613373 619838 770455 744101 788300 799255 829731 838370 807030 898336 1918242 2018136 1208279 1028063 681233 668593 799627 797876 838860 844991 857665 874396 987117 981313 5166877 5310549 39.35 71.3 1
09:13:19 2024-01-25 662040 653722 204339 201211 325014 331278 344416 343019 217869 217017 266827 269390 306756 311229 4470657 4825322 6537148 6312027 1026543 1063532 289677 258251 272284 271132 313998 302723 296919 297635 207643 209008 676306 619310 1443364 1409710 422563 420818 617337 619398 770091 751259 788344 793231 835809 845752 804675 898241 1910977 1998980 1193754 1035440 678813 668901 806642 795510 830235 845027 868268 869289 974289 973620 5130566 5291973 39.35 71.3 1
09:13:20 2024-01-25 655686 653063 204913 201875 324983 330777 345489 342983 218277 215880 263978 270212 306756 309985 4471679 4754877 6532888 6311990 1012507 1060724 290692 257782 272284 270495 314033 302759 296085 297707 207643 209043 685916 626434 1427750 1407429 424513 419665 614718 619867 765728 748539 791865 793268 828632 846948 811805 895647 1910977 2003233 1211911 1040313 682415 666018 801447 800215 834708 842762 863965 876964 978503 974401 5079399 5307286 39.35 71.3 1
09:13:21 2024-01-25 654900 649322 205205 200576 325019 329244 346045 343019 217706 216680 263943 270247 307086 311377 4480231 4818382 6486294 6331678 1033232 1060724 290356 257782 270716 271546 312130 304109 294896 297602 207643 208391 680534 621835 1433410 1403428 423347 421749 612436 619398 771739 747150 788300 798960 831088 838586 809420 899392 1918475 2019753 1210094 1029562 681233 668593 798046 795547 838265 847181 857665 869289 982779 980620 5175463 5302981 39.35 71.3 1
09:13:22 2024-01-25 664120 654484 204917 200926 325010 331547 343001 342971 218277 215974 264754 269355 306258 310388 4473627 4794376 6537542 6303622 1022843 1060665 292573 256773 272284 270719 312569 302723 296919 296762 207029 208799 694351 630038 1451458 1414955 426436 421450 617337 619347 767360 752328 792466 793305 832375 847500 804675 896499 1905144 1992633 1187626 1038724 675269 661720 806071 801919 829963 843357 869593 876340 972183 976221 5083672 5307173 39.35 71.3 1
09:13:23 2024-01-25 657858 653986 204913 200572 325019 330777 345228 342742 218242 215005 264754 269801 304909 311087 4470657 4755454 6504932 6312065 1021123 1060724 293055 256234 270716 271581 310895 303646 295982 297707 207643 208834 669217 630038 1448251 1400438 426133 420420 613774 622930 770091 748322 793143 797913 825019 838478 814076 898002 1908925 2023041 1217557 1031028 680264 664639 799177 802488 836484 843357 861400 874470 981388 973656 5113368 5312333 39.35 71.3 1
09:13:24 2024-01-25 663921 652768 205200 201237 324064 331816 343418 342983 218277 216008 263539 271262 306441 310350 4480009 4845413 6556193 6331349 1023596 1061944 289035 258328 272284 270719 313520 304598 296919 297780 207643 208834 677715 620497 1442334 1409710 422710 420556 617337 618043 770091 750266 786218 792180 834735 846766 802329 896924 1910567 1998255 1215609 1035440 677367 667648 806584 795547 830235 844991 867736 869289 974289 973620 5128503 5292010 39.35 71.3 1
09:13:25 2024-01-25 655024 653986 204917 201906 324753 330777 345489 341982 218770 216344 264014 269425 307221 310789 4470657 4757318 6528238 6312065 1011031 1060724 290868 257024 272284 270495 313556 302759 296740 299174 208405 208834 693989 626434 1429199 1401723 424623 420584 613811 621602 765185 744918 790887 793226 830189 845752 811805 897022 1909209 2008147 1213760 1035188 681233 657997 799177 802488 836484 838541 860177 878499 981388 975779 5090934 5312333 39.35 71.3 1
09:13:26 2024-01-25 659843 649277 204908 200266 325019 330777 344942 343019 218242 216344 266342 270212 306942 311052 4480009 4822636 6462312 6331678 1032034 1060724 290356 257636 270716 271546 312130 304358 295132 299861 207643 208799 675298 620497 1435145 1402431 424701 421749 611967 618080 770565 746657 787101 799529 834144 838550 807104 897328 1920342 2013847 1210094 1028100 679296 669307 798046 794948 837077 846254 857665 870562 982779 980620 5168081 5310549 39.35 71.3 1
09:13:27 2024-01-25 664392 653027 204769 201062 324978 331511 343001 343019 218277 215673 265161 269355 306507 311670 4480009 4794413 6537551 6312974 1021756 1061971 290551 256593 272861 270719 312758 303432 297491 297707 208818 208252 676687 624643 1434940 1417974 426133 420854 616062 618080 765728 751444 790554 793157 834735 845000 802329 895647 1908925 1992093 1226973 1038835 676885 662691 804333 800215 829850 844549 867736 875716 972183 975779 5096947 5302981 39.35 71.3 1
09:13:28 2024-01-25 658625 654724 204917 200262 325019 330777 344970 342983 218350 214971 264789 270212 305547 311087 4473627 4761435 6508850 6322326 1016728 1058963 291684 256199 273054 271750 311591 304358 296740 297780 207643 208904 687345 629549 1447927 1404711 426739 421749 612979 619100 767227 744776 795406 796147 825056 838586 813502 901422 1908925 2017315 1213760 1033966 679296 663195 798046 802488 837077 838613 860177 876340 982779 973656 5113368 5316122 39.35 71.3 1
09:13:29 2024-01-25 664120 652764 205484 200406 324557 331816 344942 342753 218242 216193 263978 270212 304839 310615 4477037 4854659 6556193 6321984 1034754 1060702 290621 257024 270319 272166 312758 304198 297865 297599 207643 208758 679124 625538 1450633 1405709 423347 420895 617374 617970 772753 752328 786813 793226 832338 844990 808306 898353 1908962 2004654 1193073 1033966 677367 669578 806071 794385 829963 846850 867736 869289 974289 979784 5140987 5302981 39.35 71.3 1
09:13:30 2024-01-25 658400 653027 204913 201875 324069 330509 345525 341982 218277 216159 263978 270024 306756 309730 4470657 4753938 6537551 6312065 1011031 1059915 290692 257172 271994 270887 314224 303539 296399 299319 207643 208974 675777 626434 1422454 1403428 424623 419665 614283 620963 765691 747701 792578 793305 827462 848036 811805 894373 1905144 2002627 1190123 1040332 681233 665182 802622 801771 831649 843357 867119 876964 975702 975510 5066374 5292010 39.35 71.3 1
09:13:31 2024-01-25 654257 649317 205200 200611 325019 331229 345006 341706 218277 216344 263539 270849 305547 311670 4476817 4804979 6518926 6325634 1027629 1060702 291790 258364 270464 272547 312937 304002 297757 299990 207643 209969 692901 624605 1437435 1396463 423420 421227 615791 624705 774948 747136 792014 797986 834465 844936 811805 899354 1923636 2023308 1217357 1032495 684641 670311 802622 801350 843278 852422 864617 877001 990285 982634 5197957 5331037 39.35 71.3 1
09:13:32 2024-01-25 669619 658155 209682 202899 326926 335868 349260 347737 223786 217425 268999 275513 310565 313567 4485573 4825487 6640121 6375567 1034017 1082085 297608 261612 277123 278244 318892 311602 304940 304891 210583 213569 687580 640958 1447362 1427356 431321 426967 627434 630948 781946 764814 806538 804696 841517 856649 820597 904973 1944890 2039982 1249573 1060119 694013 679152 818699 818602 848675 856568 878670 890503 993861 989698 5145419 5373965 39.35 71.3 1
09:13:33 2024-01-25 672657 667308 206188 204079 331726 337634 358786 354938 220498 220599 277724 277892 312611 319131 4550531 4902015 6612145 6435186 1075446 1100304 297802 260800 279477 282041 324857 315343 308808 308120 211279 214019 686417 640807 1457990 1442698 430754 431215 627360 628131 788901 768858 802431 808872 843903 854842 811518 905626 1963408 2056899 1247690 1051841 689792 679849 821061 811708 845671 863923 878633 880484 984781 992607 5233732 5394837 39.35 71.3 1
09:13:34 2024-01-25 681592 676250 209027 202860 332787 337599 360920 355543 220532 219877 272757 276748 312577 318906 4564177 4867197 6654032 6470667 1072367 1106750 294199 260143 279441 280205 324302 315307 306771 308120 208360 212375 695922 638067 1463312 1439573 429175 427269 615998 623716 780568 753362 792014 800251 831750 838514 802585 895652 1960621 2059816 1234097 1038835 685177 671805 806642 802306 843039 851821 857628 866788 980693 973692 5252489 5401768 39.35 71.3 1
09:13:35 2024-01-25 691830 682217 202352 198664 328710 337294 357780 353874 223786 217390 272759 275492 312201 314487 4573529 4863905 6681988 6489586 1060030 1106787 290074 254487 277442 279028 322419 312441 303870 305930 207205 208212 687580 641648 1463307 1436563 427650 421856 608057 616072 766070 741507 783951 788782 815244 824663 788768 874466 1935631 2034136 1165532 1038835 677367 658506 795658 797876 825540 829563 847877 862179 961689 956195 5166071 5377797 39.35 71.3 2
09:13:36 2024-01-25 685260 681736 199400 195480 325014 329742 352267 352033 217379 215005 268999 275018 307861 312799 4577404 4958407 6683806 6452575 1072755 1105928 283441 252707 274603 273941 318339 309370 298972 300394 204028 204713 691633 628688 1462019 1438603 419027 414628 604517 605380 754873 735968 763269 770008 804949 811581 769887 857124 1918182 2010995 1219440 1026603 662583 653686 788878 778474 810644 820550 833660 839091 942009 948431 5205596 5359093 39.35 71.3 2
09:13:37 2024-01-25 687831 681223 195933 193827 317233 327225 348978 345059 214812 214052 265604 271678 304132 306288 4560925 4840659 6612545 6433544 1052453 1102290 281852 247255 270464 270992 313044 304286 296085 297671 200739 203681 681943 634102 1447153 1421299 419557 414045 592178 599751 740071 720426 758590 762935 786109 799171 759039 839695 1899705 1995460 1225330 1023197 658822 640873 774412 773730 795743 807099 823815 832342 927695 927537 5113886 5349741 39.35 71.2 2
09:13:38 2024-01-25 684287 681440 196025 191364 316167 322853 346324 343019 212576 211856 263723 266873 303507 306541 4560925 4875103 6612581 6428869 1059796 1097751 279060 245698 266670 267743 310641 303735 292529 295635 199205 202225 676951 628688 1455765 1416140 412762 412295 587338 594453 736527 711346 744551 753214 775290 784540 753771 834818 1890213 1998980 1209924 1012456 650474 634331 764656 764760 791108 799161 811639 820688 918297 917762 5093051 5337542 39.35 71.2 2
09:13:39 2024-01-25 684287 681440 194071 189278 315996 319894 343453 342018 211052 210135 264200 265222 300540 306297 4566599 4839417 6603175 6412392 1047381 1097704 276466 242960 267045 267736 308191 302059 289730 293337 199612 200223 698617 625113 1455484 1420163 412590 405615 582142 590002 726269 708295 741076 744561 769470 784396 745075 818672 1872045 1970170 1206139 1015342 643932 631974 763536 756726 781914 793545 807102 809182 908046 915065 5185460 5346267 39.35 71.2 2
09:13:40 2024-01-25 688169 681177 192609 188795 312878 318892 342651 341670 210806 209048 261684 265909 299595 301728 4572955 4911420 6622040 6384592 1053045 1096143 275882 242972 263785 265139 306331 300425 288413 288400 196861 198694 676306 625538 1442869 1429383 409887 404402 580428 581756 720453 707793 736141 737713 766102 775490 729437 813230 1873515 1964434 1204220 1004599 640085 631974 755575 749838 781914 791201 793133 802211 911269 901474 5147287 5348010 39.35 71.2 2
09:13:41 2024-01-25 692614 676286 191566 186991 311412 316898 340273 338824 209562 207712 259198 264825 297928 302187 4580056 4963413 6640919 6409867 1053019 1094585 272867 241841 264300 262677 306829 296587 288373 287090 196821 197591 691632 618427 1459847 1424201 405607 403712 578083 579554 718608 700030 724763 728630 759203 766405 724594 811719 1865483 1958685 1202301 992473 635797 621943 747030 746109 772720 779905 787017 802361 900519 893735 5114918 5338645 39.35 71.2 2
09:13:42 2024-01-25 682832 680184 190126 185855 309705 315951 338771 334657 209235 205710 258001 264384 295676 300833 4582881 4913745 6593743 6421754 1056058 1088273 271013 239563 261414 262022 303500 295402 286400 288563 194585 196939 672873 621454 1435009 1408943 403278 402871 571745 577877 715052 690886 719375 728765 747906 757355 722435 801252 1852297 1948029 1194625 1001745 634606 620108 746588 743996 761366 770911 783275 790107 884177 892093 5179160 5333082 39.35 71.2 2
09:13:43 2024-01-25 684287 681667 188649 189608 306581 315951 336662 334005 206964 204468 256741 261497 296363 299319 4582881 4880080 6650338 6405287 1038446 1087631 270071 237679 260168 259415 302790 293533 283432 286942 193798 196932 671152 624150 1427230 1416140 402671 399177 572114 573990 706391 690886 717263 717429 740751 752994 710127 788455 1844348 1921909 1187876 996008 627961 618285 742097 735424 761366 771929 773380 783710 887957 884728 5137895 5336888 39.35 71.2 2
09:13:44 2024-01-25 693602 680184 188597 185073 306419 312023 334569 334005 205576 203799 254382 259904 294389 297563 4583324 4984782 6612608 6391015 1056912 1088410 267624 236664 256581 260318 303018 291030 283198 283424 192642 197799 666793 615624 1423220 1414955 398980 396817 564495 567028 705391 682886 707030 717507 738193 743995 707834 786144 1835129 1948141 1190361 987406 625281 610992 730416 734632 754728 762852 774483 781078 871374 874266 5135832 5321685 39.35 71.3 2
09:13:45 2024-01-25 684773 683925 191058 184780 305151 312185 336351 331448 204796 204147 259113 258289 294701 293806 4589421 4853325 6579605 6398612 1034986 1084542 265763 234326 257734 257522 299307 292573 279201 281931 191093 194154 660187 621081 1439567 1410943 398092 393784 564495 566882 697223 680713 708205 705772 730916 743655 700171 776094 1825909 1913253 1177353 988109 619967 612363 730935 725635 751133 761775 760777 772852 872610 865681 5126539 5328063 39.35 71.3 2
09:13:46 2024-01-25 692120 682181 190448 183324 304695 307870 333591 329947 203459 203718 252779 257434 291949 294704 4591957 4957985 6527941 6385531 1051886 1084542 263513 234019 254971 256911 297780 291734 278353 279028 190589 191787 655166 611563 1439404 1410943 395839 390815 555765 560675 693214 670825 697899 707310 727546 735626 699142 773998 1824519 1915430 1194274 983200 618595 603655 724191 721864 742504 748404 762982 764761 862207 863905 5154366 5310549 39.35 71.3 2
09:13:47 2024-01-25 684491 682185 185539 182674 299571 309055 331628 329344 202969 201559 252351 257662 290585 292875 4592233 4880080 6593494 6385206 1031664 1083771 262454 232635 253444 254764 297563 288338 278943 278409 188894 192358 643891 618275 1417490 1411716 394718 390933 556551 561166 687982 671809 698893 697141 721614 730458 686876 763460 1815260 1903522 1190361 978515 611589 603901 719132 714896 741942 748211 750067 761762 862207 857271 5103969 5318696 39.35 71.3 2
09:13:48 2024-01-25 687173 682181 184911 180909 301353 306325 331359 325879 203175 201102 250296 256046 289088 291562 4592233 4943216 6509566 6348121 1051607 1077487 259841 231118 254082 253523 294818 287896 276350 278110 188301 190212 648119 609496 1440696 1407011 389952 387840 548986 555807 687082 664207 689581 694531 715554 721517 687959 765246 1805381 1898134 1182537 983200 611844 594902 717567 714860 729610 745810 750363 754658 848077 855455 5166071 5310549 39.35 71.3 2
09:13:49 2024-01-25 688084 684185 184285 180303 297690 306901 326811 325879 205228 199461 249558 253698 287225 292118 4592696 4929026 6621470 6357153 1033795 1077487 259480 229007 252508 252359 293671 286699 276386 276955 188949 189282 648119 613313 1409518 1415465 390982 385447 548986 551191 677927 666770 688600 689437 715048 721647 676762 755065 1798286 1891645 1180580 967403 604631 594220 707871 705236 731714 738854 742056 754658 851192 838487 5079399 5301183 39.35 71.4 2
09:13:50 2024-01-25 682832 680184 183084 179412 297721 304071 325862 322701 205015 198595 247949 254443 285740 291669 4585356 4915043 6551525 6361340 1042413 1075165 258747 228226 250523 250817 291894 283921 273787 275913 187422 189110 645300 615259 1421276 1392503 388846 385303 544205 551973 678888 657747 685134 687973 704389 712431 674264 746143 1788753 1879762 1168843 977519 604905 589311 710422 704201 723669 733955 742195 743195 838998 843267 5157071 5304966 39.35 71.4 2
09:13:51 2024-01-25 693751 683182 181863 178535 296895 302577 326582 324006 200322 198491 247022 252112 285879 288035 4592233 4954397 6556013 6337841 1034172 1075770 257628 226112 250135 251002 291768 284137 272082 272937 187422 186748 659746 605599 1422692 1410943 385551 382821 541036 543856 672574 655613 675755 678658 704389 711284 667620 743950 1794190 1887809 1163919 964655 602330 592141 701243 700011 722609 726619 730768 742282 834052 833614 5060588 5291935 39.35 71.4 2
09:13:52 2024-01-25 685524 682149 181736 176855 296269 301734 324974 322045 199313 197047 246387 249972 290086 288550 4591928 4886756 6528216 6343609 1032865 1072858 257875 225274 248346 250649 288978 283735 270752 272104 186066 186713 641072 608836 1443850 1400729 385551 378898 538246 540761 665793 649405 673349 678455 694151 709711 669113 737930 1774794 1857553 1157106 971126 595606 587159 703159 692986 715020 723986 726411 734987 837740 834202 5124573 5307286 39.35 71.4 2
09:13:53 2024-01-25 693602 680184 180429 176265 293625 302270 322970 321106 198069 195989 244837 249739 289415 288586 4601585 5004630 6574843 6330153 1043330 1072040 254654 224612 246122 249524 288768 280960 270752 270413 185015 187204 646709 607461 1430383 1401723 383265 381901 539662 541243 669720 650325 670002 674827 697182 698689 660456 736067 1777052 1884863 1169965 961843 595681 581513 692176 695023 713467 719226 727553 736034 822546 820496 5113466 5293629 39.35 71.5 2
09:13:54 2024-01-25 682832 684176 178976 176303 291679 301002 323988 318578 197554 199320 249614 248701 284149 285837 4601585 4892815 6565518 6345239 1020304 1071331 253449 224995 246122 246700 288531 279468 269196 269624 183644 186633 629797 611675 1413412 1399736 380960 377688 537290 540566 662427 645068 669049 665711 688879 701297 654583 727940 1768963 1856236 1157106 961880 590513 582956 692665 689455 709297 718215 716201 725800 824367 820424 5092440 5297404 39.35 71.5 2
09:13:55 2024-01-25 692052 682699 178715 176783 291534 297678 321929 318578 195847 199320 243801 248149 283146 284893 4601585 4944377 6481314 6340714 1035491 1069185 251513 223940 246479 246665 286965 279504 267544 269977 183260 185341 636844 603131 1419436 1396463 379600 376519 529952 534561 660369 638381 660117 667162 684130 694868 656045 727272 1761443 1856236 1171960 964655 591808 577900 691983 687936 702298 712386 718346 721425 815212 820953 5141287 5291818 39.35 71.5 2
09:13:56 2024-01-25 693259 683701 177850 176289 289875 297462 319974 318097 195033 198863 243008 246263 282051 282725 4608152 4951929 6546867 6302991 1026166 1068427 250917 222195 246479 244903 286454 277720 267133 268131 182679 184167 635435 601414 1422134 1405709 377987 372777 530703 532075 655089 640263 654909 661406 682126 688207 649064 723585 1765198 1866747 1153193 951648 589658 576266 682763 685918 704361 708170 714452 723039 808642 811691 5074293 5286222 39.35 71.5 2
09:13:57 2024-01-25 684589 683925 177218 175797 289097 295620 319714 315978 194595 194335 242253 247233 280107 283002 4608152 4889301 6523569 6331678 1016840 1065216 249351 221404 244945 243199 284928 277345 265426 267531 181490 184202 628388 607461 1415128 1395472 377987 373029 527300 533585 650936 638358 657557 656595 676124 689267 643908 714164 1752186 1841786 1163981 948806 581330 573717 678865 676776 700162 707387 708196 719269 813986 802432 5060588 5284277 39.35 71.5 2
09:13:58 2024-01-25 682832 682758 181320 174678 287247 294020 317013 315053 194561 193111 241841 246542 278681 283020 4607600 4929098 6518891 6331349 1026054 1060702 248970 220370 242540 243609 283440 275842 264913 266532 180881 183002 632616 608332 1392611 1396463 377987 373029 524190 530122 647140 629969 655089 653672 673000 685390 644016 710081 1752330 1832752 1160081 954026 581330 573311 681795 675746 697191 703408 702531 712179 808917 802468 5094570 5292595 39.35 71.5 2
09:13:59 2024-01-25 692614 682699 180955 173992 288290 292183 316570 315978 192751 193111 239935 245784 278374 282802 4610937 4954450 6471121 6331349 1033207 1061982 248471 219648 242163 241882 282634 275613 262855 266679 180241 182839 634459 604069 1432402 1389189 374318 372430 524153 528925 649542 629302 650064 657803 669532 680202 640231 707123 1739917 1824792 1142038 954704 577009 567124 676945 673409 689976 703336 707188 707964 803706 802324 5141025 5284277 39.35 71.5 2
09:14:00 2024-01-25 690585 682217 176761 173953 287104 293337 315960 314132 192684 191861 239563 245749 276924 282602 4610937 4991191 6546867 6321984 1025435 1062204 246660 218589 241376 240068 282094 275372 262855 264053 180602 181960 629797 601485 1410412 1395472 372201 369372 524153 525881 645697 629302 645726 652714 673524 675792 635723 705955 1742966 1844390 1124323 948131 578654 564650 673469 670771 686078 694394 701000 707091 797871 800309 5117021 5274925 39.35 71.5 2
09:14:01 2024-01-25 689072 683701 176637 172692 287104 292090 314778 313776 196301 191791 237714 243421 277039 279414 4608152 4962101 6528216 6294083 1020230 1060724 246942 216675 241148 244462 280179 272243 261096 262475 180602 180525 628388 598832 1405937 1400438 371408 366825 522000 522760 642180 625538 641891 650841 666135 672891 633026 704502 1738714 1839165 1169338 946110 576598 562117 671159 669601 683761 691288 697840 704006 793418 793383 5119110 5261671 39.35 71.5 2
09:14:02 2024-01-25 686009 683182 175951 172152 285552 292169 314007 312879 195957 190586 237714 241930 275432 279106 4617517 4940417 6546867 6303253 1016079 1060724 246526 216188 239174 243806 279544 276804 261026 260035 178113 180206 634992 598292 1418513 1401723 371144 365211 518071 518856 638460 623707 639187 643686 665428 667362 627116 701812 1733157 1837862 1136533 944875 575043 557952 665916 665675 680782 689041 697889 700903 789916 791219 5100326 5273087 39.35 71.5 2
09:14:03 2024-01-25 682832 683218 175381 172055 283344 291246 313786 309546 192026 189355 237644 241189 275137 278446 4620289 4933271 6574843 6303253 1015356 1059220 245424 215783 238328 240020 278409 276535 260230 259423 178958 179434 625263 600552 1408324 1400438 370880 364080 516465 518130 634846 620003 636422 641042 658169 665341 625185 698581 1731926 1832568 1136533 940639 572585 558553 663852 662714 678856 685381 694504 696756 788306 788951 5116836 5261634 39.35 71.6 2
09:14:04 2024-01-25 686005 682699 174899 171232 283578 290705 311594 310268 192067 189390 238715 240382 274911 277556 4610937 4956727 6518283 6307863 1019016 1058889 243678 214597 237626 238942 277986 270707 260269 259423 179083 178429 633030 595439 1404809 1398111 367913 366003 516465 518130 636649 619565 634446 643920 660511 665305 625470 695842 1724374 1818198 1162987 948806 571225 557982 668108 664189 677895 685381 689710 691155 783479 784333 5130566 5269187 39.35 71.6 2
09:14:05 2024-01-25 691784 682213 173614 170693 281733 289018 311630 308394 191532 189023 235778 241155 274675 277823 4620289 4998291 6528216 6331089 1020304 1057719 240870 214561 236491 237800 279001 269766 259502 257914 178080 178394 631600 597212 1406174 1391165 365921 365744 515331 516661 634846 617648 632807 640099 652791 663477 625482 691114 1721444 1814302 1138568 948131 567710 554762 663381 660578 675412 685381 687161 689088 780875 783744 5150963 5274925 39.35 71.6 2
09:14:06 2024-01-25 687831 682217 173300 170689 280890 288928 310180 307857 189898 188134 239875 239612 273576 278642 4620289 4993351 6532888 6298759 1023248 1054652 240836 218242 237159 236700 278217 268486 258774 259889 177457 177799 623632 598841 1394441 1388558 364203 363866 513072 514649 633049 615928 630898 637279 654620 661733 621801 690451 1715845 1806456 1133310 947574 566903 553016 661971 657525 671589 684048 686109 687514 779697 779887 5154643 5274925 39.35 71.6 2
09:14:07 2024-01-25 689385 681218 172787 170000 280380 288924 309241 307141 189864 187805 239500 238913 273576 277361 4626883 5009710 6546867 6303622 1026543 1054652 240836 217874 239036 236664 277966 267286 258592 258796 177084 177273 625569 597137 1391297 1386591 364517 362912 510789 511957 632690 610778 627139 634726 648510 655712 621267 683802 1715093 1802390 1134498 943388 561222 551959 656727 654041 668740 680324 684848 686537 777492 775427 5118847 5280841 39.35 71.6 2
09:14:08 2024-01-25 690803 681218 172299 169034 279805 288061 308235 306463 189497 187510 234788 238183 273123 275206 4620289 5022537 6518891 6276170 1029057 1054689 240398 213927 238699 236700 275933 267849 257616 257999 176554 176715 611253 595439 1416746 1388558 362867 360871 505017 510332 627429 608259 626624 630993 644672 654855 614544 680120 1706989 1795741 1120253 938839 559206 549108 656929 649314 664821 676367 678326 684750 779697 774156 5090934 5274649 39.35 71.6 2
09:14:09 2024-01-25 691784 682217 172273 168355 280302 286745 307303 306428 188606 186956 234457 238462 272445 274400 4616465 4982977 6439199 6312974 1024705 1054207 244215 213627 234697 235008 274896 266991 254786 258216 175920 176193 630553 597207 1404747 1377411 360355 360327 504626 511887 622154 608259 627065 630541 645864 656209 613601 677112 1706535 1792428 1132463 933442 558411 548179 650440 649429 667648 673300 673340 685488 775222 766233 5018831 5265573 39.35 71.6 2
09:14:10 2024-01-25 686123 683218 172195 169328 279410 285071 307984 305849 188606 186337 234091 242418 271840 272430 4626342 4905181 6514250 6294008 1004650 1050780 244179 212659 234251 233331 275511 265985 254786 257206 175044 176126 636828 600552 1389230 1382302 360681 358089 505089 509179 621237 603992 621719 625422 647849 649083 608966 679152 1711434 1812650 1130428 929509 560003 546443 647684 647479 664240 671932 678326 681422 767806 766378 5141902 5265573 39.35 71.6 2
09:14:11 2024-01-25 686262 681699 171112 167675 278069 285392 306946 306518 188275 185720 233726 238086 271840 272429 4632943 4975335 6556193 6290476 1007477 1051560 241037 211627 234367 233366 273184 265134 255213 254560 175009 179194 626979 594136 1402140 1392503 360102 355370 503314 504571 616414 605016 617153 623798 644949 649428 610948 676963 1704074 1789807 1128393 932860 560003 547107 651361 647443 659118 667353 673266 676228 762684 766414 5131767 5271166 39.35 71.6 2
09:14:12 2024-01-25 693527 682495 170806 167410 278374 284716 306946 305097 187391 187351 232926 242348 270151 272655 4635553 5009710 6528216 6303622 1015393 1054995 238199 211627 233636 232221 273184 263952 253580 254773 174208 179068 619932 593748 1402860 1384628 358555 354836 503314 505645 619410 601589 618103 625126 638682 645545 608387 675680 1702509 1789071 1147410 936764 556787 543612 649563 643846 656718 667353 669516 675648 768057 765191 5085171 5271166 39.35 71.6 2
09:14:13 2024-01-25 691061 681223 170916 167585 279163 283582 306514 304990 186804 187088 231839 237472 269705 272239 4636248 5010904 6453061 6303108 1021926 1050759 238359 210600 232510 232221 270623 264728 252205 253956 174017 175823 625883 592441 1397227 1379364 357794 354304 499027 505287 616682 598417 619495 622623 635740 647401 605522 667691 1697664 1780446 1124323 927491 553038 543843 644016 639792 658506 665816 663105 675268 764951 757170 5033353 5267599 39.35 71.6 2
09:14:14 2024-01-25 685673 683218 169960 170751 277951 281905 306681 302606 186512 189197 231154 236689 269295 272343 4629641 4914839 6504932 6294270 1001010 1048525 237997 209614 231822 230762 271485 263074 250839 253956 172927 175946 632415 598841 1384500 1379364 358047 353206 500439 504571 613843 600182 615332 612915 636748 640033 598712 669928 1696904 1799265 1122288 923172 553432 540809 640304 641042 653201 662028 663972 671843 756954 757436 5118923 5265573 39.35 71.6 2
09:14:15 2024-01-25 691627 682758 169422 170562 276706 281589 305151 303351 185057 189232 229971 236689 268441 270666 4638993 4990369 6518891 6293986 1009558 1050759 236495 209433 231786 234966 270623 262269 251188 252226 173031 175420 633673 590752 1404862 1384628 355738 351857 496148 500198 613331 594978 613336 618344 634843 640321 601035 668025 1687684 1774551 1123305 932823 554737 540280 644016 637693 652276 663247 665267 667807 760712 757328 5083029 5267478 39.35 71.6 2
09:14:16 2024-01-25 691066 680221 169304 167262 276711 281821 304151 302394 185604 185522 230572 235560 268033 272306 4632385 5018665 6442823 6298378 1019742 1049641 235930 208926 230311 235024 269318 263004 251659 251595 172446 174530 630553 591173 1403019 1374063 355433 353848 494501 501577 613843 592510 612130 612915 631254 640321 594911 662736 1688616 1772414 1116183 922878 548610 541045 640075 636419 654128 658123 657696 669746 759553 754676 5028778 5265613 39.35 71.6 2
09:14:17 2024-01-25 686049 682144 168885 166795 276675 282675 304793 300948 185023 184968 229614 234765 267625 269725 4636248 4924271 6481589 6275983 1000325 1047709 235930 208239 231029 231307 268721 267707 251306 251595 171863 174516 627653 597137 1380613 1376992 355450 351857 495738 499699 607581 595855 612464 611088 631928 637479 592733 663040 1692483 1785793 1096157 918293 550286 536961 636394 636419 650167 658561 658669 666456 752083 755816 5125045 5246569 39.35 71.6 2
09:14:18 2024-01-25 690643 681990 167780 166907 274100 280039 302978 302236 184532 185262 228475 234765 266813 269689 4638993 4998291 6509566 6284116 1007515 1048112 235004 207232 229561 230659 268499 261729 251306 250582 171863 173109 629103 588488 1390532 1382302 351668 351326 494153 495584 609372 592546 606523 614195 628545 631308 596355 656772 1677562 1760617 1097868 925511 544413 534959 636171 630620 650441 658015 655042 665356 754328 749998 5032857 5263722 39.35 71.6 2
09:14:19 2024-01-25 682832 680148 172070 166318 274721 279896 302270 300909 184667 184054 229331 232363 266558 270368 4638993 4943029 6481589 6293986 1007366 1048217 235237 206300 228103 230821 269065 261729 250898 249330 171588 173628 626203 593712 1424391 1375044 351776 348613 491348 495693 605545 589062 608920 607427 627621 632800 585645 660159 1686828 1784002 1114148 914098 545998 531806 631683 632930 644007 650616 656989 658386 745515 755960 5122235 5273145 39.35 71.6 2
09:14:20 2024-01-25 691941 681454 168936 166094 272720 279752 301845 298811 184090 183215 228475 233682 267450 269997 4638993 5016836 6509566 6289006 1009521 1048525 232286 206689 228103 229390 269254 260813 249861 250586 170739 173196 626203 590752 1407513 1378387 349550 350513 493473 494702 605545 587109 601731 603974 621842 629424 590189 653374 1673991 1748597 1112115 920909 543604 536545 633062 627362 647108 651989 649558 662741 751404 746800 5018679 5265613 39.35 71.6 2
09:14:21 2024-01-25 686722 681999 167481 165462 273307 279502 301317 299600 184083 183634 227926 232536 265934 267245 4642400 4924271 6500215 6293986 998189 1044671 233292 206231 228103 228324 268876 261585 248601 251115 170434 172800 652483 594561 1389150 1373089 350607 347599 492043 495404 601203 587201 601443 604822 621604 627070 588950 653833 1673991 1763201 1103973 922067 545223 531770 634409 632034 643095 653472 653935 657710 746611 743933 5107156 5267505 39.35 71.6 2
09:14:22 2024-01-25 689944 681740 168891 164832 272644 279896 299492 299636 183069 182832 227061 232432 267623 268824 4634929 5052064 6509566 6284522 1021198 1046808 232286 204951 225990 229390 267673 259572 249598 249358 170197 172063 623024 589069 1378629 1378387 350864 347563 485548 494003 604905 586278 603166 607181 619442 631308 585453 648483 1673991 1759334 1084188 911610 541224 531806 627566 629056 643772 648340 650932 658720 739840 742550 5090322 5267500 39.35 71.6 2
09:14:23 2024-01-25 682380 682067 167943 164300 272037 278038 299351 297626 184653 182138 225938 230172 266357 267174 4646739 4943029 6481589 6281003 1000926 1045322 232217 208662 225990 227582 266118 259790 246863 248762 169086 171516 630943 591173 1386325 1370171 349870 344368 486268 492150 597960 585449 596971 598398 616714 622294 576919 648022 1667111 1756421 1099903 918293 542124 529021 629416 625484 637511 649326 649545 653304 742769 739301 5069993 5246607 39.35 71.6 2
09:14:24 2024-01-25 690643 682495 168308 164328 272122 276336 298409 297951 183485 182103 227730 231684 264622 267067 4638993 4990218 6444288 6303253 1013837 1039437 235149 209062 229774 226561 266033 258156 246447 249212 172178 171670 628357 593256 1386854 1360977 348166 345441 485717 486751 595112 576951 597854 598398 613172 623922 580437 647525 1669207 1762824 1080198 909020 538280 526710 622975 624375 634813 641668 645717 648986 734450 737149 5118847 5265573 39.35 71.6 2
09:14:25 2024-01-25 686009 680184 166971 164421 270928 277504 299292 297561 183485 181562 227875 230298 264331 268267 4648008 5021090 6518891 6286974 1014671 1041644 230758 208298 225525 226141 265218 256319 246828 246814 172143 170548 602504 587812 1373059 1372115 348139 343334 483281 485656 595077 577055 596125 601049 611268 622078 581171 640836 1660024 1747227 1095833 908101 535230 528274 620336 620131 637548 640096 641845 652374 733043 736157 5088804 5244991 39.35 71.6 2
09:14:27 2024-01-25 682610 681917 167006 163354 268995 277790 297825 295424 183765 181136 227496 229205 264587 266025 4653383 4986770 6499229 6265791 1000181 1044882 230792 204739 229702 225128 264406 256749 245654 246019 167921 169704 630943 586140 1381022 1382302 346628 343334 486061 487616 596378 577941 592340 596920 611238 618620 576919 640207 1657836 1731850 1110078 913967 535230 529021 623895 618308 636611 640312 640272 649447 730246 730323 5042558 5239059 39.35 71.6 2
09:14:28 2024-01-25 683214 682258 166859 163324 272202 275211 299691 296034 183660 181136 226979 231545 264410 266514 4646739 4939377 6508888 6279634 1001038 1041545 234820 204849 225540 225093 265183 255139 245275 246814 169478 170041 618953 593712 1367386 1374063 348633 342843 483623 486925 595314 576987 593075 594996 611268 616343 578019 639040 1651177 1725011 1091763 916989 534850 526710 623675 618272 635409 641218 639817 649447 729922 730323 5011761 5231563 39.35 71.6 2
09:14:29 2024-01-25 686518 680221 166708 162764 269405 274754 296676 294224 182847 180520 225810 228922 263733 265447 4654472 4938353 6471431 6275566 995940 1041545 231500 204166 225525 223706 264675 256608 244110 246571 168955 169973 626530 592864 1373425 1367325 346910 342843 482258 483418 591228 576436 590480 595122 609478 616343 579660 643773 1655498 1739779 1087693 912295 532027 520811 620336 615902 630334 640312 635070 643188 735778 724736 5030147 5254469 39.35 71.6 2
09:14:30 2024-01-25 680410 676358 166284 162796 270175 274334 297933 294438 182465 180166 225456 229205 263146 265094 4641175 4957164 6471694 6284246 997364 1036023 231025 202637 225366 223740 261918 255925 243735 245640 169121 169769 617503 589489 1371148 1366293 345858 342602 482940 485548 586100 576307 586958 592228 609477 613280 573726 640207 1654323 1744752 1085658 915000 535230 519677 621654 616118 627521 638853 636460 642036 733862 730575 5047576 5248464 39.35 71.6 2
09:14:31 2024-01-25 686722 680006 165867 162248 269415 273043 297933 293151 182338 180041 225139 228763 261506 264688 4645033 4992740 6472033 6291828 1005257 1040880 230100 203880 223679 224156 262475 254998 243326 245021 168128 169283 628001 594429 1371839 1355623 346384 342602 477303 484861 586136 577123 590623 590620 610375 615010 573639 639261 1654569 1751449 1087184 906137 532056 521415 616659 612951 627078 638439 639999 642184 729715 728125 5099724 5242831 39.35 71.6 2
09:14:32 2024-01-25 688065 676358 165336 161748 269028 274527 296152 294403 182050 179666 224470 233189 261506 263877 4655091 5025149 6499418 6283276 1013994 1040388 229280 202743 223607 223671 260684 255103 243949 244023 168727 168296 617306 584293 1387902 1367232 342546 341807 478048 485548 586064 567973 589662 585947 602279 613280 570062 632613 1655749 1742282 1097868 903796 533640 521250 616361 612951 627557 631832 638381 642036 721161 728125 5102430 5256221 39.35 71.6 2
09:14:33 2024-01-25 691627 680257 165336 162274 268623 273755 296224 292945 181348 179597 224083 228289 261436 263213 4661812 5026257 6494774 6283276 1004538 1041471 227861 202708 223815 222844 262545 254250 242952 243722 168246 168330 626530 587393 1390043 1369200 341654 342325 478216 480368 585739 567937 586958 591982 603164 612917 572915 631681 1648353 1733114 1083623 903708 528631 521415 612952 611052 627557 631299 632751 643557 723664 725734 5090934 5231600 39.35 71.6 2
09:14:34 2024-01-25 683766 680221 164802 161701 267869 273879 295707 293059 181609 179065 224241 228325 261471 263034 4657697 5000347 6522830 6282574 1003070 1035987 229084 202071 224044 222844 261560 254180 242813 243582 168246 167797 628001 583042 1382720 1380456 342372 340224 478048 477737 587210 570043 584461 585622 602122 610587 567942 628737 1645083 1721470 1089728 907729 528256 521883 613820 610115 625679 631299 630551 641482 720562 721237 5072150 5246869 39.35 71.6 2
09:14:35 2024-01-25 681477 680221 163749 161756 266157 272817 295736 290837 181314 178186 224241 227656 260673 264619 4654378 5012467 6537542 6275157 996474 1039039 228928 201930 222418 222123 260580 254684 242847 242834 167447 168194 626530 590639 1361114 1374063 342690 338459 479235 477593 586028 567937 582987 585694 602049 607771 570062 627249 1640383 1714778 1083623 909020 528631 521415 616472 610527 627557 631832 630551 640175 721197 720186 5008642 5239208 39.35 71.7 2
09:14:36 2024-01-25 682832 681182 164618 160943 267422 270518 295736 292352 180742 178467 223033 227653 260241 264952 4654378 4933421 6490990 6275157 989596 1036317 228001 201331 221964 223207 261673 255152 242684 243208 167061 167696 619910 591173 1377762 1364843 341342 338104 476225 478083 585135 572008 583816 585694 600551 607874 567834 632695 1639111 1726390 1075483 906746 525738 513851 612952 603902 622085 631299 628852 636437 721233 719513 5034047 5231791 39.35 71.7 2
09:14:37 2024-01-25 682347 679926 164652 160926 267798 271310 294385 290696 180172 177905 222962 228166 261072 261761 4654378 4944377 6458338 6275566 989596 1036463 227613 200910 222248 225274 261761 254755 242307 245040 166920 167431 620645 589754 1399778 1366259 342224 337962 477201 478083 581690 567429 579540 586003 603493 606061 568851 630935 1639116 1734357 1075483 908762 525264 513779 611220 603708 620291 631299 624504 633552 724177 718613 5004478 5240956 39.35 71.7 2
09:14:38 2024-01-25 678933 676286 164214 160633 266749 270896 294349 290696 180137 177905 222458 226213 260457 263650 4658488 4961899 6462939 6266214 990942 1034813 226592 200315 222596 223015 258667 257881 241662 243698 166419 168692 623588 590177 1367972 1364843 341644 336979 477201 478422 581330 568737 577790 582879 600423 604267 566476 629853 1635511 1727614 1075483 909834 527194 513381 611220 603866 618177 629415 624233 632848 720562 716434 5038177 5246869 39.35 71.6 2
09:14:39 2024-01-25 680897 676291 163723 160156 265714 270518 293169 288860 180456 176753 222998 226879 258297 262850 4634817 4985059 6476975 6271095 1003182 1035276 226557 200315 219916 225626 257948 252716 242383 240745 166047 166671 618953 591873 1357200 1364236 342372 337144 474507 479781 581330 570388 580989 580944 595037 604267 558928 627213 1641697 1731293 1081588 906440 527506 513851 612436 608751 619414 631299 626351 631800 722641 718497 5056975 5239096 39.35 71.7 2
09:14:40 2024-01-25 686981 680221 163452 159915 265701 270739 294349 290149 179535 177871 221608 227618 258297 264351 4661737 5001301 6462350 6284918 1002467 1033313 226206 200280 220250 225239 259925 252716 241662 240711 165562 166969 618953 590752 1385176 1356002 341644 338338 468854 479101 581330 568737 581150 581897 600241 609404 562867 627176 1641584 1738033 1070570 902311 525600 511829 609003 606924 619495 630865 627351 630902 720562 720203 5066374 5254469 39.35 71.7 2
09:14:41 2024-01-25 690151 676322 163714 159604 266157 275760 290784 290767 178731 177345 220882 226528 258228 261761 4648083 5039000 6425637 6271095 1006798 1029992 225438 199653 219916 221647 259378 257577 240610 240307 166095 169858 623588 583042 1388518 1360977 338751 335600 471543 476173 578788 563566 577680 579600 593490 604267 562867 626996 1644001 1738033 1083623 894613 525637 514511 605559 605389 613037 622285 623105 628529 715016 712404 5122767 5246869 39.35 71.7 2
09:14:42 2024-01-25 686046 676322 162610 160151 264054 269694 290784 289075 178970 176753 221191 226178 258015 264059 4654378 5037488 6500240 6266214 1006081 1033276 224881 199931 219196 220683 260291 251825 240948 241649 166069 169990 618953 584710 1365335 1363875 339471 335774 468632 474302 580423 565191 581553 584559 594284 607154 562867 621035 1637043 1722635 1095491 894284 521215 512225 603810 603702 619935 622285 623546 631800 714509 716976 5088804 5237732 39.35 71.7 2
09:14:43 2024-01-25 683766 680148 162605 159464 263649 270883 290202 290225 178654 176753 220158 225253 258194 260773 4648158 5003763 6504803 6252059 994520 1029919 225595 198958 219727 220683 258832 251861 240273 240970 165562 166814 620645 581795 1369787 1370171 337317 334556 472500 472890 577859 558815 575374 582486 591841 602207 563993 621514 1635879 1720189 1071414 900038 521878 513325 603810 600854 613037 621337 620070 630417 708756 709613 5080808 5244991 39.35 71.7 2
09:14:44 2024-01-25 682827 680184 162601 159320 264019 270883 290440 288496 178936 180612 220846 224055 258194 261176 4657697 5001539 6490209 6256426 995351 1034777 225089 198612 219350 220647 258614 251117 240104 240792 165527 166697 613153 581380 1371227 1370171 336768 334521 469107 471448 578042 559606 574965 580724 591296 600730 562756 620446 1635879 1718968 1067344 899397 519735 512962 602810 601255 616426 620391 618994 627180 707256 710192 5069993 5244016 39.35 71.7 2
09:14:45 2024-01-25 682338 680148 162575 159066 263246 270883 289550 288058 178620 180542 220158 224055 257980 261140 4661737 4996636 6508850 6256426 993102 1029956 225438 197750 218667 220141 258433 251117 240104 240091 164997 166546 615877 582765 1361439 1372115 336768 333830 469107 471448 576407 559606 573297 579189 589520 597148 558518 616168 1627670 1706540 1072219 900700 519735 513725 604994 600501 616426 620211 617601 627143 707183 708905 5070695 5241262 39.35 71.7 2
09:14:46 2024-01-25 680897 680778 162056 159104 262371 270121 291564 293467 178372 180309 220123 224020 257161 261176 4657697 4970622 6500240 6266214 986753 1033064 223701 197750 218292 219276 258832 250305 239842 240970 164433 167164 623878 589069 1381943 1362908 337794 333830 467572 468652 575592 558960 575101 578779 593006 597148 560477 621255 1627852 1710452 1059204 902724 518529 508624 603737 598799 612833 622141 617398 626033 716500 707188 5009981 5248734 39.35 71.7 2
09:14:47 2024-01-25 682832 676286 162462 158464 263988 269290 291031 293576 177811 180506 219745 224055 257408 258949 4675741 4950202 6449019 6265791 987457 1033064 223701 197716 218632 218900 257819 251046 238120 240801 164170 166834 619174 587812 1361829 1360013 337280 333830 468769 468616 571395 557993 569906 577142 593079 595403 559684 620742 1627852 1712278 1062511 899414 516790 508870 603201 597804 611375 620283 615951 625178 711301 703174 5011572 5237517 39.35 71.7 2
09:14:48 2024-01-25 678860 676286 161573 158208 262550 268840 289523 287809 178215 176708 219876 223158 261956 260773 4654979 4981507 6453613 6260890 993064 1031604 223701 197029 217240 218935 255592 249531 238049 239551 163935 166081 626864 584293 1383355 1357125 335709 331956 468266 470561 568072 558023 568183 571241 585613 593507 554735 617043 1623144 1713951 1083030 902311 518997 504873 603368 597527 607318 618141 615349 620414 710335 706286 5042316 5250526 39.35 71.7 2
09:14:49 2024-01-25 680557 676250 161530 157714 262363 268840 292007 287729 178057 176708 219438 222607 261518 260888 4663723 4968686 6462939 6257062 988864 1032332 222788 196448 217987 218220 256266 250093 237646 239515 163417 165850 617703 584401 1358257 1356930 333821 332585 467243 468616 568036 558023 567744 571168 586167 596601 553916 616808 1626604 1712315 1061239 902311 517789 504837 602104 595085 604096 616803 613326 619829 703205 705286 5045028 5256194 39.35 71.7 2
09:14:50 2024-01-25 679380 680833 161437 158246 261926 267602 288882 287279 177654 176250 219639 222401 258395 259968 4663932 4985209 6462939 6266214 990786 1030868 223667 196414 216600 218560 254808 249285 237314 238861 163382 165850 625371 584293 1382734 1357125 335270 330540 468070 468688 568000 556410 566904 571953 586059 591731 549770 613372 1623144 1709856 1061239 899748 518628 504837 602104 597532 604059 617670 613763 617960 703133 703644 5047702 5252048 39.35 71.7 2
09:14:51 2024-01-25 680194 679864 161398 157438 261787 267459 291253 286650 177497 176214 218755 222951 257133 260888 4666773 5002331 6471759 6265791 997364 1029628 223632 196482 215928 218362 254843 248900 237314 238810 163348 165618 617703 586526 1366189 1355623 333713 329845 467407 468652 568874 555624 565230 567811 585162 590034 549576 613372 1623107 1710452 1061239 898289 518260 504801 600332 595543 606802 616334 612181 617011 705355 701196 5043973 5254175 39.35 71.7 2
09:14:52 2024-01-25 684012 680824 160922 157271 261061 267048 289620 286222 177083 176708 218239 223261 256773 259750 4665550 5003763 6444429 6275157 998115 1030689 221571 196414 220467 217507 255200 247957 237175 238774 162340 165850 617703 586975 1377660 1347675 333713 331131 462768 469228 568874 556410 570958 567883 584051 596446 550516 613372 1627760 1721470 1064339 890475 516057 501787 597389 596258 605513 614067 614415 617960 705561 703246 5066374 5246869 39.35 71.7 2
09:14:53 2024-01-25 689660 680824 161364 159152 263405 267643 288883 287935 176526 176708 217900 222813 256992 258952 4667049 5048074 6416974 6266214 1001038 1031600 220889 196141 220467 217507 254808 247922 235781 238036 162860 164845 623878 580965 1372881 1351517 331623 331274 462478 467900 567266 549946 566941 568389 581734 594987 551296 614283 1623236 1722689 1063274 888050 514523 501751 593827 594572 604013 612372 610764 614282 702330 701196 5111508 5246869 39.35 71.7 2
09:14:54 2024-01-25 685739 676250 160246 159147 261887 267952 288856 286589 177065 176391 217748 222470 256596 259789 4661400 5056006 6494774 6259914 1006769 1030363 221571 196107 220431 217507 253248 247922 236546 236533 163087 164525 613153 579724 1373697 1357125 331623 329809 463750 467190 568471 549680 565230 568389 581758 592442 547335 610175 1620769 1709893 1071414 889211 516057 504535 592696 596258 606802 611438 612455 615592 694156 700631 5119223 5231563 39.35 71.7 2
09:14:55 2024-01-25 688405 676322 159965 161556 259545 266781 288739 286150 176459 176003 217830 224527 255629 258806 4675561 5068472 6494774 6265791 998842 1031877 222470 196278 219821 216160 255200 246396 236146 236934 162531 164823 625371 581795 1361807 1359049 331659 330545 460057 465259 568000 549946 566503 567919 583065 592897 550516 606975 1617365 1700714 1078877 885324 511917 503273 592569 590673 604059 611474 610764 617997 700239 698626 5100326 5231749 39.35 71.7 2
09:14:56 2024-01-25 683515 680955 159999 161261 259566 265962 287701 286875 176316 176285 219441 222024 256885 257685 4681017 5018793 6476975 6265791 993102 1031600 221537 196955 217896 216125 254417 246396 236146 236899 162305 164789 623878 579832 1397997 1364843 331482 329845 463750 464857 568201 550438 564896 567847 577307 590034 551039 608304 1618514 1700714 1078877 890475 511189 501787 592150 591292 605513 609220 610095 616136 694083 698341 5079399 5237517 39.35 71.7 2
09:14:57 2024-01-25 680415 676358 160265 161226 264591 267602 288512 284792 176350 175565 217327 220864 256055 258047 4674955 5018667 6532634 6247510 989295 1029106 221537 199407 219667 215825 253602 246255 235089 235076 162565 163588 617503 578486 1366671 1364843 331482 328778 464077 464630 567266 550048 562857 568792 577235 586515 550516 605220 1612549 1689181 1066234 892377 511552 501787 593469 585910 603801 608756 606514 614282 696200 694304 5066374 5237517 39.35 71.7 2
09:14:58 2024-01-25 678897 676322 159135 161261 260077 265643 288517 283897 176073 175127 217327 221204 255985 257820 4670049 5009690 6528038 6265359 988146 1030138 225692 194169 216310 215121 253178 246153 235816 235076 162202 164261 621565 581380 1354340 1366293 331953 327256 462768 464953 567266 550048 561986 567183 577190 585646 547335 602858 1609268 1684851 1065309 892738 511189 503237 594668 589624 605513 611120 605613 612472 696200 694232 5062758 5243130 39.35 71.7 2
09:14:59 2024-01-25 678897 681790 159452 158124 264564 265112 288512 283866 176039 175464 216687 220830 255592 257141 4673069 4986514 6532754 6264003 989036 1027112 225515 198881 216061 215156 253746 247168 236146 235569 161753 163770 625371 584635 1368769 1366256 332424 325813 462768 463836 568069 550438 560718 565581 576707 585414 546453 603117 1609268 1678107 1055134 893235 510462 503844 593827 585874 605085 609648 604715 612435 693854 693219 5037804 5237517 39.35 71.7 2
09:15:00 2024-01-25 678897 676322 159168 160931 260082 264300 288106 283750 175520 175127 216015 220490 254101 256710 4667049 4970622 6499418 6264464 988715 1028947 221918 196224 215909 215087 252437 244811 235054 235923 161650 163923 614761 584710 1369017 1364843 332041 325778 462824 463145 567266 550438 560755 565544 576233 584554 545645 603117 1604704 1678107 1050301 893012 510100 503131 591823 585586 604656 609220 603463 612435 696693 693183 5027400 5243130 39.35 71.7 2
09:15:01 2024-01-25 680897 676358 159456 157827 260443 263860 287904 283552 175319 175005 221144 220830 254416 256710 4676401 4954637 6494911 6273870 990868 1028216 221954 196264 215649 214983 252298 246825 235054 235041 161236 163770 618071 585129 1350916 1364571 331953 325515 460057 463655 566864 549659 559491 565508 575350 584698 544838 602689 1604396 1678107 1070570 893012 509737 502556 593098 587091 603801 607865 602999 614251 695215 692171 5027400 5237526 39.35 71.7 2
09:15:02 2024-01-25 680897 676358 159168 157387 260260 263456 287297 283552 175211 174604 220796 220490 254705 255956 4673069 4962504 6490275 6269056 989333 1031877 222265 195567 215346 214800 252263 245426 234915 234143 161616 163240 619174 580137 1355119 1367032 331013 325743 461512 459782 564827 547294 560008 564709 573626 582840 544033 598759 1608125 1681678 1060476 890587 509014 501709 591278 587091 602298 605166 602578 612357 693214 690190 5052376 5237517 39.35 71.7 2
09:15:03 2024-01-25 678897 676097 162703 158154 258952 264265 285655 282134 175486 174291 220832 219812 254416 255920 4673069 5008213 6523569 6247510 988864 1029641 221586 195745 215202 214650 251911 247423 234751 234143 161134 163267 619174 580663 1371647 1366022 330076 324762 461185 459602 563957 546871 557368 563404 574519 583781 543613 599442 1604432 1680487 1061239 889843 508291 501381 590824 585435 601633 604258 600674 610582 691148 689149 5062758 5241252 39.35 71.7 2
09:15:04 2024-01-25 680897 680184 162835 157712 260005 263456 287023 282156 174969 174291 220532 219474 254381 255885 4667049 4963413 6472458 6256862 983251 1027185 220749 195709 214491 214846 252792 246121 233505 234738 162309 163450 620892 585129 1350797 1357420 331482 327237 457258 460577 562330 550291 559058 564673 576852 580810 544033 604517 1604704 1681112 1068493 891854 507570 500257 590824 586260 601170 606088 603182 612357 695707 689633 4999264 5237517 39.35 71.7 2
09:15:05 2024-01-25 681592 676286 162844 157268 259712 262615 286146 282603 174420 174014 220532 219474 253602 255169 4663091 4961899 6472366 6262057 985351 1025658 220678 194756 214741 213757 252481 245701 234087 234634 160809 163336 619400 584710 1362179 1371720 331013 326654 459406 461341 563957 547330 556114 563007 574592 581895 540793 599318 1600021 1676015 1053099 889211 507570 500964 586149 585016 600286 604258 601006 610109 689127 690738 5056975 5237517 39.35 71.7 2
09:15:06 2024-01-25 678933 676358 162467 157383 258952 262615 286347 281559 174420 173979 220377 223969 253602 255134 4676401 4965613 6472366 6266214 979617 1024134 220678 195480 214103 213757 252261 248882 232208 234575 160552 162937 628722 585129 1357335 1355623 330324 326654 457348 460687 562890 548735 557689 565035 576256 581877 540865 602503 1604575 1682599 1058109 891134 506572 498737 590145 586077 598521 605131 602754 614294 696200 690898 5004154 5241252 39.35 71.7 2
09:15:07 2024-01-25 681864 676286 162581 157163 258916 262362 286025 281953 174387 173979 216904 219137 253532 255099 4670101 4963798 6480665 6256426 987457 1026312 220453 195029 214067 213333 250791 248459 233574 233561 160142 162588 614761 584432 1358461 1360836 330434 324816 458216 461341 562890 547112 558416 562789 575885 579323 543953 597744 1600021 1677204 1030328 891743 506814 499442 589754 583375 599848 604258 598552 609486 690624 689276 5033353 5233722 39.35 71.7 2
09:15:08 2024-01-25 680861 676250 162628 157163 258518 262580 286199 281524 174354 173391 216455 224056 253567 255099 4661400 4961201 6471543 6255980 984650 1026842 220453 194756 213881 213392 250791 243702 234697 233561 160176 162588 619400 584293 1363983 1353964 330434 324636 458445 461341 562890 547148 556421 561995 576330 581384 541201 599404 1599637 1673677 1062263 891302 506934 498701 589111 582797 595046 603600 597445 606439 685106 685291 5060588 5243101 39.35 71.7 2
09:15:09 2024-01-25 678860 676286 162593 157163 257903 262362 285436 281179 174354 173391 216455 224020 252790 257069 4673709 4961786 6504932 6256426 983214 1025585 219956 194721 213076 213062 250582 243702 232174 233167 159598 162475 615854 584293 1366794 1360013 329609 323963 457604 461033 562890 547450 556607 562408 572089 580491 541201 597235 1599848 1669212 1074723 889843 504590 495895 588817 581874 598887 602856 597845 605114 689483 685291 5056975 5243101 39.35 71.7 2
09:15:10 2024-01-25 678860 676250 162217 156909 256504 263750 283804 280864 174080 173115 216455 219868 252790 254316 4674805 5023245 6518891 6255980 983140 1023374 219614 194106 212692 212404 249330 243702 232139 232092 159564 162314 620645 580965 1350696 1362908 328214 323902 456129 458732 559706 540824 553638 559624 568068 576825 539870 595779 1599637 1672770 1048281 886233 505129 496796 582997 581210 595923 598627 599654 606009 687312 687950 5075772 5235626 39.35 71.7 2
09:15:11 2024-01-25 681864 681479 162370 156403 257290 262615 282726 280667 177973 173115 216150 219561 252755 254281 4673709 5008099 6481385 6242607 989965 1024235 219732 193493 213396 216337 249295 243702 231679 232126 158778 161586 619400 576431 1374410 1361942 324771 324816 456275 457435 558124 541270 553638 559624 568068 578510 541348 595484 1604135 1687995 1064339 880666 503334 496796 582879 583448 595099 600048 603294 605041 685070 689276 5098210 5237521 39.35 71.7 2
09:15:12 2024-01-25 688679 676061 162103 156403 257290 261743 283353 281997 177675 173979 214795 220352 252790 255438 4668096 5036842 6453024 6256426 988864 1026348 218896 194106 212692 212041 249330 243702 233051 232126 159598 162061 619400 578486 1367630 1356452 326901 324816 454054 457112 558914 539195 556434 559624 568176 578261 540545 593928 1600021 1684814 1039554 881923 504051 497464 582865 583072 595172 599626 599212 606528 686412 690214 5103969 5252480 39.35 71.7 2
09:15:13 2024-01-25 687018 676025 162063 156161 257295 261778 283229 281638 177427 173944 214795 223828 252368 255438 4702560 5057881 6472264 6260890 989559 1022650 217876 193528 212323 216301 251328 243184 232724 232057 162865 161552 619400 580137 1380158 1352205 327125 324816 451116 456788 558124 539865 556038 559624 568104 578510 539744 592323 1600021 1682870 1062263 878665 501903 496113 583788 584521 594293 600305 599544 606096 685405 685146 5098210 5244991 39.35 71.7 2
09:15:14 2024-01-25 688189 676250 161958 155899 256749 261013 283429 281707 177392 173425 214121 219868 252533 255438 4676401 5035381 6462939 6251518 991873 1024144 217876 193458 212174 216008 251151 243702 232561 231700 162759 161294 619400 578486 1362053 1360027 324735 324816 451080 456106 556547 539739 554855 558041 568140 577223 538183 595579 1600021 1681486 1040889 876100 501903 493901 580437 582862 596199 600923 599396 604001 684920 685146 5106378 5248734 39.35 71.7 2
09:15:15 2024-01-25 687757 676286 159095 156121 256464 260944 281971 281123 177358 173391 214014 219561 252017 254969 4683075 5036149 6462939 6256426 988864 1024244 218368 192883 211991 216008 251008 243287 232071 231896 162794 161037 619400 576841 1373673 1353701 324434 324816 451080 455389 556117 539358 553638 558041 567596 575659 538146 595416 1598886 1681678 1062263 878665 500293 494689 577194 580197 594769 594956 600716 603578 683807 687950 5084505 5246497 39.35 71.7 2
09:15:16 2024-01-25 686722 676250 158685 155870 255711 260944 281689 281627 177481 173235 214085 219303 251772 254714 4688450 5041171 6462939 6247510 987457 1022650 217876 192883 211362 212938 250622 243323 232071 231344 160305 160780 614761 575203 1374817 1354662 322732 324359 453652 454710 554867 537798 550287 556741 564663 577226 536554 593850 1595448 1680487 1060186 880577 500478 493640 578056 578522 590869 595430 599025 603085 683578 685931 5084505 5238517 39.35 71.7 2
09:15:17 2024-01-25 687700 680341 158872 155259 255641 261869 281703 280319 174457 173183 213792 219220 251177 254213 4674767 5047756 6453613 6255980 988160 1023844 217841 192848 211327 212974 250446 243116 232035 231344 160305 160523 617907 576933 1371653 1352480 323450 323902 451007 454032 554635 537418 550323 556428 564734 577226 537874 593094 1594316 1678071 1056032 879951 499767 493640 578056 576906 592487 595244 599005 603943 684098 683219 5101053 5248689 39.35 71.7 2
09:15:18 2024-01-25 688679 680506 158907 155692 255557 261869 281909 281543 174040 173115 213749 219255 251177 254534 4685753 5054993 6471694 6256426 989559 1024134 216828 192883 210631 215706 250622 242190 231873 232966 160305 160557 614761 578486 1351450 1351783 325046 322622 448963 454746 556117 539739 553638 556100 565928 577226 531851 590370 1595448 1680487 1060186 875660 500122 493989 579697 581173 589130 595244 596080 599521 680062 683219 5093051 5249673 39.35 71.7 2
09:15:19 2024-01-25 689585 680530 158685 155190 255326 261869 281759 279923 174526 172118 214429 219561 250374 253501 4684361 5056006 6472264 6247510 994643 1022892 216526 193358 209645 212251 249919 241948 231873 232058 160192 160523 627207 577345 1353590 1352480 324170 321906 448963 456106 556278 538178 553601 555569 564266 577226 533470 590411 1594279 1678107 1038854 873793 500834 493989 579697 577000 589456 595832 595416 597749 676164 683183 5109540 5244991 39.35 71.7 2
09:15:20 2024-01-25 687468 680833 158419 155623 255394 261869 281759 279249 174209 172152 213657 219763 250619 254823 4686416 5046562 6461688 6247510 991003 1023313 216341 192883 209938 212499 249919 241742 231547 232340 160080 160107 617907 578074 1361650 1351783 325740 321609 448295 454698 554903 538178 552779 556159 567444 577226 531815 589464 1594279 1676612 1060186 873793 498350 492593 579286 576667 585807 596400 595199 597749 676128 683921 5093051 5237517 39.35 71.7 2
09:15:21 2024-01-25 688028 676250 158242 155220 255429 261725 282685 279887 174405 172152 213307 219456 250619 254068 4702560 5039212 6462939 6255059 986716 1023844 216121 192240 210302 211904 249919 241778 231385 232058 159856 160233 617533 578486 1353866 1350825 323222 322359 447944 454052 553266 538178 551140 554320 567444 576377 531851 589919 1593037 1678616 1058109 872545 499058 492593 578056 577064 585708 594989 593558 595947 676092 681191 5107615 5244991 39.35 71.7 2
09:15:22 2024-01-25 688028 676250 158242 155220 254110 261500 281126 279887 174144 172014 213835 219316 249575 254068 4674654 5065065 6457628 6255980 988819 1025225 216249 192275 209938 211904 249919 241403 231630 231732 159678 159978 616414 577663 1351189 1350555 322732 320932 449025 453355 550081 537418 551861 553111 565658 575215 531368 588555 1590437 1673289 1078166 873171 498350 491861 576573 578742 586104 594406 592386 597712 676056 680198 5103969 5237517 39.35 71.7 2
09:15:23 2024-01-25 687018 676250 158021 154862 254110 260809 280811 278649 173556 172290 212780 218974 250934 253976 4684361 5057396 6472264 6250979 996769 1023844 217165 192275 209317 212428 248414 241197 231385 231407 159744 159944 609795 575696 1357430 1350825 322696 320896 446929 455874 553229 536586 550323 549892 564025 573599 530227 586811 1590775 1673252 1058109 873519 499767 492245 576385 577923 586762 592888 592187 593549 677890 680212 5093051 5237601 39.35 71.7 2
09:15:24 2024-01-25 687504 678489 158242 154862 254114 261132 280972 278047 173798 171794 212745 218726 249610 254213 4689040 5076593 6476015 6256426 996060 1023313 216353 192240 209282 211904 248378 241197 231467 231194 159856 159978 617907 575696 1355923 1352592 322207 319925 448316 454710 550081 535829 551260 549892 564062 573478 530639 585944 1593037 1673677 1060186 873544 501190 491166 576115 576252 585517 592997 592645 595653 676639 676349 5119110 5237517 39.35 71.7 2
09:15:25 2024-01-25 684773 676025 157801 154764 253685 261603 280188 277625 173798 171436 212780 217556 249436 255258 4683075 5076462 6481145 6254584 995351 1023844 216457 191669 208629 211658 248027 240583 230737 231083 159408 159435 617907 575696 1368657 1349868 321719 319890 447159 454698 550081 535000 549860 549856 563193 573137 529030 585078 1590775 1673677 1058109 874821 500834 491166 574756 575437 583863 591494 592224 595318 677411 680212 5126539 5237601 39.35 71.7 2
09:15:26 2024-01-25 684773 676065 157801 155078 253685 261132 279922 279136 173677 171198 212780 217521 249194 254932 4688450 5056006 6489986 6255059 996398 1023734 216318 191599 208594 211904 247995 240245 231172 230941 159632 159469 623878 575696 1348883 1352152 321719 318958 447956 453355 550009 531955 548657 549784 562362 571720 528283 584628 1590502 1672491 1058109 874821 499767 490437 574756 574551 583863 589989 590591 593812 678764 676313 5117021 5237517 39.35 71.7 2
09:15:27 2024-01-25 682832 675993 157311 154862 253440 260949 279726 279136 173279 171163 212780 217335 251355 255511 4676401 5058074 6485348 6259529 996652 1023008 216167 192168 208525 211693 247436 240414 230575 230723 159408 159435 619400 575696 1348883 1348634 320745 318958 448743 454661 550009 531919 548269 550456 562087 570410 528283 583439 1589646 1673677 1060186 874821 500478 489745 573908 574181 583238 590688 590471 593812 676931 676313 5111808 5241262 39.35 71.7 2
09:15:28 2024-01-25 683262 676065 157801 154862 253261 261132 279726 279136 173556 171163 212412 217184 249228 255438 4685753 5050075 6486294 6253098 997288 1023808 216017 191158 209212 211545 246709 240476 230560 230546 159408 159435 593186 574053 1383790 1350369 323204 318923 448463 453319 549550 534857 547034 548900 559126 568376 526683 584276 1590775 1676236 1042924 874415 499767 486616 573097 573298 581804 588262 589979 593928 676931 676277 5124436 5237517 39.35 71.7 2
09:15:29 2024-01-25 682832 675989 157291 154600 252520 260399 279445 279136 173315 171129 212745 217184 249228 255078 4681564 5058074 6480830 6247510 1000143 1024770 216713 191355 209212 211580 246744 240476 230237 230188 159930 159368 620892 574874 1355926 1347957 322288 319628 448097 454735 550539 531846 546189 548511 558982 568820 525904 584610 1589646 1674473 1053956 873793 498350 489672 573097 572893 583002 590380 588798 593233 675019 676205 5111532 5237521 39.35 71.7 2
09:15:30 2024-01-25 684773 676029 157291 154721 252555 260399 279691 278940 172833 171129 212079 216847 248848 254573 4691760 5072619 6481589 6247061 989559 1023844 214784 191425 208420 210596 247712 239731 229879 230582 159408 159401 617907 578097 1361869 1352592 322746 318664 445642 449990 549320 531738 546961 550456 559126 570548 527955 585181 1586265 1668939 1039363 871931 498350 489672 573908 574587 583863 589823 589653 592969 674982 676205 5107156 5237517 39.35 71.7 2
09:15:31 2024-01-25 686722 675759 157291 154369 252524 260363 279266 278352 173315 171010 212412 216881 248089 252747 4685753 5061229 6481589 6256426 987457 1023118 214451 191031 208594 210547 247712 239588 229737 230227 158504 159334 624176 577345 1380036 1350480 322672 319488 446843 451591 550539 531846 545381 551090 558982 570410 529030 585441 1586228 1669138 1053956 870692 496902 486882 573502 575249 583863 586050 588651 593395 673992 676241 5093051 5238991 39.35 71.7 2
09:15:32 2024-01-25 686722 678554 157002 154330 252485 259596 278453 278352 172799 170621 211451 216847 248089 252711 4688299 5067320 6476203 6256426 992524 1023118 214818 191031 207330 210218 246850 238927 229342 229724 158851 158675 614921 575696 1366677 1352592 321839 317818 444240 450516 550539 533613 547520 550594 558444 568806 522909 582913 1586191 1671826 1053956 871931 497644 486810 572087 571658 580392 586537 586496 590337 672018 672264 5113368 5238991 39.35 71.7 2
09:15:33 2024-01-25 684699 677931 156749 154189 252098 259560 278418 278120 172764 170552 211451 216140 248089 252783 4691760 5075655 6481589 6247061 986716 1022393 213787 190695 207330 209938 246642 238355 228951 229293 158518 158751 613428 577345 1356134 1348634 322288 319389 445050 451591 549759 533234 547520 550030 558444 571427 528910 583520 1586191 1666541 1042161 872545 497144 486810 568086 572452 580428 585690 587639 589882 670997 673756 5126402 5244991 39.35 71.7 2
09:15:34 2024-01-25 687700 676286 156719 153834 252098 259560 278793 277925 172833 170586 212093 216696 248089 252711 4691760 5064496 6480553 6256426 992486 1022585 214268 190996 206973 209925 246434 238355 228951 229104 158740 158456 614921 575696 1345461 1347957 322017 316965 444639 452122 548799 533198 546945 548790 561077 568212 522729 582278 1586030 1668939 1049802 871931 496938 486810 572087 571990 577145 586095 585220 589845 670852 674231 5104221 5243130 39.35 71.7 2
09:15:35 2024-01-25 684773 676291 156749 153975 252309 259560 278418 278120 172764 170552 211415 215574 247676 254034 4688299 5072619 6480867 6247510 994520 1023844 214634 190361 207296 210400 246090 238724 229146 229133 158518 158456 624176 574874 1374116 1350667 321376 316929 441813 452122 548594 531349 546557 546598 559232 567924 525987 581002 1586030 1669212 1056032 875002 497644 485296 570503 567847 577262 586537 587975 588518 672018 672264 5126426 5237517 39.35 71.7 2
09:15:36 2024-01-25 682832 676214 156744 153872 251678 259560 279511 277534 172764 170434 211232 215539 248089 252783 4702560 5068435 6486294 6247061 991744 1020944 213822 190395 206650 209270 246054 237653 229047 228937 158518 158422 613428 575984 1353412 1350555 320921 316486 442138 450951 548206 531349 546506 547349 555771 567996 525913 580855 1588288 1668028 1030714 871893 496846 485872 571852 571990 577018 585081 584729 588138 673308 672228 5113368 5254357 39.35 71.7 2
09:15:37 2024-01-25 684773 676250 156278 153373 251712 258760 277995 277534 172490 170080 211049 215505 247676 252783 4695105 5060932 6481589 6247061 988856 1022393 213605 190083 206076 209235 246054 237653 228915 228582 158297 158579 624176 575696 1351801 1347920 320358 316009 441813 448709 547431 531349 544455 547349 555736 568212 522837 580818 1585759 1669450 1054215 869345 496138 485908 570503 571990 580473 586086 584242 588165 667115 674179 5117021 5230136 39.35 71.7 2
09:15:38 2024-01-25 686683 676065 156278 153335 251712 258362 279511 276755 172490 170046 210754 215321 252353 252639 4688417 5063384 6476316 6247510 995200 1022393 213822 190096 210591 209270 245332 237406 228595 228547 157970 158170 616414 575285 1354867 1347650 320467 316009 442138 447950 547431 530598 544455 545695 554919 568212 521957 580701 1583505 1667487 1030577 874415 496846 487602 570062 570369 579651 585683 587138 587501 672743 673045 5119110 5252480 39.35 71.7 2
09:15:39 2024-01-25 682832 676214 156165 153808 252691 258543 279511 276720 171975 170011 211084 215171 249732 252711 4692440 5067320 6481678 6260721 994643 1020944 213787 189862 206110 209270 244543 237653 227887 227839 158005 157885 616414 573643 1377828 1347675 320014 316009 442138 450951 546657 529098 543609 540950 555894 564914 524681 579430 1581697 1666541 1049802 870692 496846 485947 569621 569415 578010 584114 586303 589742 673639 672972 5124337 5240956 39.35 71.7 2
09:15:40 2024-01-25 682832 676254 155866 153339 250977 258796 279564 277248 172544 170046 210719 215470 247882 252711 4712670 5053703 6481589 6247510 994520 1022393 214085 189797 206041 209200 244920 237653 228241 227874 158041 157709 614921 574053 1351123 1346404 320014 315973 442102 449381 546657 529098 544455 544083 556542 565745 523012 581064 1581529 1662970 1049802 871931 495071 483861 568888 570259 578719 585117 586191 587653 671108 672497 5117992 5237615 39.35 71.7 2
09:15:41 2024-01-25 682832 676214 156000 153693 250943 258326 279118 276720 172096 169841 210803 215137 252389 252675 4695105 5068866 6490209 6251518 996769 1023118 214508 189166 206973 209200 244508 237618 227852 227804 158189 157852 615680 574053 1354829 1353258 319562 316191 444639 450202 545776 529062 542765 540842 556542 564445 523012 578909 1583778 1668939 1058109 870692 495035 484847 568046 568755 577192 584330 586154 587840 673455 672316 5132580 5246775 39.35 71.7 2
09:15:42 2024-01-25 685747 675916 156243 153207 250912 258404 279010 276279 172147 169977 210502 215102 247882 252531 4695105 5079875 6481589 6251600 998940 1023118 213719 189131 206973 208548 243722 237653 227623 227486 158262 156650 625691 573234 1360264 1344729 319562 315497 444639 450632 545610 528315 540316 540770 555756 564048 522272 578536 1583778 1671306 1056032 869456 496138 482758 568046 568755 576375 583739 583416 586816 672493 671841 5106378 5243027 39.35 71.7 2
09:15:43 2024-01-25 686722 678897 156287 153135 250908 258291 278334 276648 172027 169841 210719 215068 247264 251041 4692310 5082590 6462939 6247061 996614 1020944 213388 189131 206973 207898 243347 238355 226444 227558 158005 156650 621145 572416 1355309 1345449 318405 315021 442138 448928 540162 527532 540316 541909 555756 564445 522642 581150 1586228 1676919 1056032 869456 493911 482417 567243 568498 576375 585369 585469 586451 670961 672095 5073148 5250059 39.35 71.7 2
09:15:44 2024-01-25 687700 678906 156466 152995 251929 257715 277923 276648 171635 170011 210061 215102 249995 250934 4688559 5102580 6416158 6256426 991686 1020944 213354 189097 206076 208270 243792 238319 225866 227839 157860 157818 610442 575696 1355960 1343004 318287 315717 441705 447976 541371 527532 540316 541288 554103 564914 523942 582876 1589646 1686639 1069685 866917 492968 480644 568449 568755 577192 586230 585246 586779 673004 671147 5076478 5249673 39.35 71.7 2
09:15:45 2024-01-25 686611 680080 156104 153415 251573 256168 279439 275624 171498 169909 209885 215436 252495 251041 4689602 5037579 6411744 6265791 993810 1020944 212399 189131 210744 207898 243757 237215 226444 228158 156916 158389 611935 580137 1358494 1335288 319562 315802 441682 448293 540959 531349 541192 542714 556554 564048 522272 581187 1583778 1678107 1094338 871931 492968 483477 568050 568498 577192 585978 582978 584251 670997 667263 5048985 5235242 39.35 71.7 2
09:15:46 2024-01-25 686611 680038 155966 153067 252905 256168 279475 276082 171498 169875 210214 215333 249329 250862 4688450 5040502 6425413 6265791 988864 1020184 213058 189131 210596 207898 243382 237215 226409 227804 157460 157283 619629 582332 1341445 1338753 320467 315802 441011 448928 540729 531349 540699 539973 555736 561103 520799 580252 1581529 1666541 1039363 876137 494021 482758 568888 565035 574747 585369 578575 585010 667187 665243 5011648 5237737 39.35 71.7 2
09:15:47 2024-01-25 676352 675957 156174 152673 252910 256851 278438 275517 171890 169371 210578 213933 249822 250898 4684361 5006593 6423958 6245653 978552 1019461 213719 187946 207330 207684 243722 237618 225674 227618 156986 157217 616414 578486 1361270 1344495 318783 315802 446060 445656 539840 528688 537520 541105 554103 558248 521993 581187 1577045 1666721 1061204 876284 489130 480680 570503 565143 577018 586230 581251 589427 670997 667191 4997013 5229518 39.35 71.7 2
09:15:48 2024-01-25 680861 676286 156208 152322 250912 255557 278334 275096 171361 169303 209850 214528 248980 249384 4691059 4968573 6457778 6251518 976753 1020369 215526 188503 206007 207372 244303 236082 226409 227098 156732 157417 619629 580663 1365062 1347957 319562 315802 442102 445692 540838 529098 536670 540914 556542 558248 522349 575937 1572283 1646095 1054843 876100 491219 484847 568485 563766 577192 581087 578575 585916 665866 664271 5049991 5235626 39.35 71.7 2
09:15:49 2024-01-25 678594 676214 155203 153059 251136 257100 278334 274083 171635 168635 210026 213899 249048 250014 4693767 5019670 6508850 6247734 979501 1020907 213753 188207 210852 207546 243382 236647 226023 226561 157495 160628 623229 572008 1346584 1353701 317124 315802 442102 444290 540162 522905 536757 542714 550077 559459 521187 576789 1577045 1657386 1065444 869419 489130 482076 565640 565143 578010 582349 583392 586816 667789 667263 5098210 5246652 39.35 71.7 2
09:15:50 2024-01-25 685254 676254 155272 152322 249450 256309 276559 276648 171056 169321 209189 213739 252318 249455 4688035 5060625 6457516 6251518 982441 1020944 213320 188503 205972 207263 243552 236082 225709 226819 156603 160802 619629 573643 1376303 1349706 315793 315802 441011 441507 541371 522833 537520 540389 550185 560745 523534 575937 1574735 1657386 1043572 866265 489130 482758 566441 566746 578010 583046 582645 585912 665866 667299 5107270 5239362 39.35 71.7 2
09:15:51 2024-01-25 687799 676250 154884 152538 249416 256309 277480 275802 170242 169742 208507 214104 248808 249070 4695105 5073263 6460840 6255463 991003 1020184 212399 188668 206490 207655 243617 236082 226409 226913 156812 160628 616414 575285 1371490 1346404 317326 315580 437857 447027 540995 525936 539134 543521 550149 561533 519107 576156 1574735 1659501 1059083 868839 491917 483477 565240 565977 573862 579350 580390 583710 665866 667102 5113603 5238991 39.35 71.7 2
09:15:52 2024-01-25 682610 676250 155238 152681 251136 256704 276274 274502 171091 168936 209370 213773 247935 251430 4694829 5074525 6499140 6254584 994445 1020760 212365 188469 210304 207979 242600 236082 226165 226152 156951 160628 624176 573775 1347580 1344654 317689 315802 441335 448086 540578 522905 537502 539758 550113 558248 518911 576156 1577045 1662125 1049802 866917 491917 481132 563971 564636 572611 578252 582705 584125 667789 667227 5124337 5235626 39.35 71.7 2
09:15:53 2024-01-25 685636 676182 155641 152322 255218 256919 276631 274958 171091 168936 209557 214070 248808 251041 4695105 5075119 6480553 6278475 993625 1023008 212365 188400 207656 206468 242089 236813 224942 226361 156951 160593 616414 573234 1364373 1342589 315793 315580 442758 445183 538315 522833 535497 538196 550077 559923 519180 577680 1581529 1672491 1043572 865614 489130 477760 565640 565508 574747 582867 581288 586354 667151 667033 5067823 5244991 39.35 71.7 2
09:15:54 2024-01-25 686046 676214 155991 151766 250699 255273 276595 274958 170396 168936 208716 213739 247935 249491 4688337 5074331 6406986 6247510 990786 1020369 214140 188035 206964 206468 242665 235976 225418 226959 156524 158492 625123 577345 1357993 1335530 315757 314626 441815 444104 536722 522869 538099 538233 554398 559887 519180 577680 1581176 1677860 1054843 868802 489130 477832 566111 565072 573457 582831 579494 583710 667079 666216 5052266 5237517 39.35 71.7 2
09:15:55 2024-01-25 684773 676214 155065 152149 251308 253956 277907 273281 170514 168635 208716 213739 247242 249979 4685753 5024755 6435117 6256168 988146 1016467 216378 187774 206275 206399 243734 238209 224872 225906 156271 158381 608389 580663 1337950 1342893 318217 311698 440059 446758 538315 526424 536646 537363 550077 557589 513932 577612 1574735 1659772 1061204 876174 490521 477760 564841 558761 568077 580643 573489 584125 666067 662082 5013560 5235626 39.35 71.7 2
09:15:56 2024-01-25 674918 675916 155104 152044 255173 255487 276631 274083 170548 168199 208682 212352 252211 249280 4709297 4990332 6425805 6238158 975762 1017711 212071 187322 210376 205717 242228 236236 226657 226854 156175 158568 615083 577759 1350706 1343154 315649 313814 441813 441394 537518 522905 533240 538233 553043 559126 521497 577198 1574078 1659992 1063324 871931 486291 477832 567243 562104 576375 582795 576037 584674 667789 661367 4990105 5241252 39.35 71.7 2
09:15:57 2024-01-25 680401 676214 155203 151980 255182 254489 277480 273246 170548 168368 208716 212749 247935 249242 4688299 4975975 6453741 6247510 976059 1017981 216555 187616 206490 206216 242193 234592 224976 225696 156157 158678 608389 579832 1338218 1344654 318029 313814 441817 445921 541371 525791 535013 541288 550113 557625 519143 573334 1570833 1639153 1059083 874821 489223 481785 564805 558797 573899 575823 573489 584540 658173 662082 5060588 5237517 39.35 71.7 2
09:15:58 2024-01-25 676899 676286 154669 152356 250044 255094 277480 272793 170583 167700 208716 212749 247935 249105 4688337 4998476 6490915 6251966 973979 1017944 212218 187356 206490 205929 242769 234592 225174 225696 155940 160628 618303 578486 1345802 1349144 317883 313348 441504 441394 541371 525791 536988 542056 550005 557410 519914 574891 1567108 1649423 1056963 875660 488437 481736 564467 561898 574710 575828 575365 583710 658173 662082 5056975 5237601 39.35 71.7 2
09:15:59 2024-01-25 677899 676286 154669 152284 250607 255094 276631 272793 170548 167835 208716 212715 247935 249732 4695105 5000807 6509566 6251518 978107 1018018 216449 187322 206094 205717 241856 234592 225709 224963 155870 160334 606853 575696 1335467 1352592 315829 313809 442531 443769 540878 524419 533424 538050 550681 555345 518228 571745 1567751 1639417 1051879 871931 488176 477868 562105 558368 573935 577217 577751 585602 658173 665076 5072150 5231894 39.35 71.7 2
09:16:00 2024-01-25 678631 676209 155169 151800 250079 255557 275326 273246 170514 167869 208716 212533 247242 248721 4688337 5026066 6481589 6228806 975984 1017944 212433 186769 207324 205289 241856 235318 225017 224807 156444 157169 618114 570785 1355128 1354075 315241 311734 440333 440773 538059 522824 534962 537905 549366 555807 518265 571819 1571506 1643969 1059083 868765 486254 477832 560404 561898 574341 577217 577335 584540 662940 665834 5081542 5237615 39.35 71.7 2
09:16:01 2024-01-25 682560 676250 154669 151313 250079 255273 274642 273281 170210 167869 208031 212058 247935 248785 4688450 5042905 6443828 6238158 980313 1018018 216226 186735 206490 205221 241485 234592 223589 224963 155688 157829 623607 570785 1362836 1346404 313805 314914 437813 441381 538315 521456 533571 539120 550534 558946 519659 573482 1572209 1657968 1059083 866965 486092 477652 562271 562104 574747 576773 581129 584013 658137 662333 5093938 5235626 39.35 71.7 2
09:16:02 2024-01-25 685781 678755 154635 151766 250079 254489 275748 274118 169436 169052 207382 212749 247207 247708 4692310 5064868 6458338 6238103 983251 1017981 212530 186769 205910 205255 242025 234429 224982 224772 155940 157829 608949 573643 1355868 1344803 315241 313158 438079 440332 538315 520887 534940 539376 548421 559198 518973 571672 1575670 1657084 1043572 862584 486870 477724 562756 561922 571218 577217 574337 579398 658101 663737 5093051 5240956 39.35 71.7 2
09:16:03 2024-01-25 687803 676250 154527 151800 250079 254738 275326 273019 170244 167869 208356 213408 246826 248749 4688337 5079158 6453024 6238158 988160 1017944 211935 187322 205226 205289 241822 239135 224438 224807 155628 157608 616030 573234 1356678 1344914 315241 313040 437547 441489 538315 520887 536757 538233 546808 559198 513860 571893 1572283 1658196 1039418 866273 488326 477724 562105 562770 571266 577109 577004 578320 658065 663018 5121030 5237517 39.35 71.7 2
09:16:04 2024-01-25 687430 680273 154643 151804 250044 254703 275713 273019 170008 168366 208066 212749 246861 249527 4688337 5082888 6471581 6238103 993102 1017981 216039 186735 206055 205895 239974 234592 224530 223611 155905 157608 613428 571600 1343668 1344803 314761 313004 439321 441755 537934 522194 534926 531937 545201 557197 512234 570236 1572467 1657423 1026644 864967 488946 478033 561797 561972 568842 577145 578649 579214 664125 663882 5113466 5235415 39.35 71.7 2
09:16:05 2024-01-25 683998 676214 154206 151351 249693 255381 274870 272793 169974 167835 208031 212386 247242 248895 4688337 5091164 6462275 6238158 994520 1016504 216039 186769 205910 205255 241684 234627 223589 224269 155905 157504 613428 570785 1345945 1340875 313805 312090 439284 441755 535172 521087 533608 531901 545201 557589 512270 571930 1572283 1659772 1039363 863886 488437 474564 561272 562733 568769 576807 578237 580109 664274 663918 5087432 5237517 39.35 71.7 2
09:16:06 2024-01-25 686050 678823 154574 151279 250044 254703 273994 272793 170037 167734 207417 212386 246826 248475 4695105 5096664 6462939 6238158 994482 1017981 213119 186769 205766 205255 244850 237085 223520 223645 155653 157169 618114 571600 1353771 1337036 313769 313004 439010 440773 532054 519691 533156 531792 547426 557161 512270 573630 1575638 1664147 1073088 862658 485873 475486 560911 558797 569649 579928 578575 581860 667108 663882 5062222 5254280 39.35 71.7 2
09:16:07 2024-01-25 688156 676977 155031 150761 250885 254243 274728 273175 169368 167869 207348 212533 246382 248543 4688262 5083710 6397661 6251518 988827 1017187 212530 186552 205226 205044 240676 239135 222642 224929 155368 157608 621403 575166 1360606 1336346 313513 313444 437856 440297 531571 521456 533608 531901 550424 558411 513752 575300 1574698 1671306 1048482 864351 485873 474898 562344 558833 569942 577432 574300 577648 665575 661828 5057615 5254280 39.35 71.7 2
09:16:08 2024-01-25 688648 679869 154734 151245 250571 253038 274870 272377 169820 167801 207348 212681 246410 248265 4701805 5046925 6397661 6251518 991411 1014993 211935 186701 205226 205010 240509 239063 223520 224963 154833 157608 594019 578074 1348966 1332451 314689 313004 437424 440153 532018 524345 535198 531901 549617 557589 513752 575300 1574518 1671306 1123535 866880 486254 478372 563572 558797 568842 577654 574140 577202 661933 658322 5036659 5246775 39.35 71.7 2
09:16:09 2024-01-25 680087 678901 154854 151212 250350 254527 276524 270838 169940 166839 207996 212420 246418 249277 4688337 5046195 6434574 6255980 986548 1014993 212530 186701 204902 205221 240307 234394 223175 223645 154936 157498 624480 578412 1339184 1336962 314725 310095 439321 442341 532018 520852 530374 531828 548831 552197 513845 571967 1567825 1655289 1054843 874415 487362 475705 559036 556355 568842 575823 572031 579361 663914 657714 4990487 5244709 39.35 71.7 2
09:16:10 2024-01-25 678414 678897 154889 150940 249932 253781 274657 272201 169801 167734 207961 211370 247207 247882 4702110 5014480 6444288 6247510 977854 1016467 216155 190083 206490 203982 239974 236750 222831 224234 154902 157389 618114 575696 1349174 1338789 313805 311546 437229 440677 531571 521236 528392 531828 546808 552197 513896 574075 1567825 1652944 1052722 871311 484020 475522 562308 559191 568077 576773 573732 581154 663914 658214 5004154 5244991 39.35 71.7 2
09:16:11 2024-01-25 681317 680824 154893 151144 250594 253357 275149 272236 170074 167618 207892 212397 246453 247531 4695105 4990124 6453741 6256426 973979 1016467 212530 188497 205226 204583 240676 234688 223520 223576 154867 157169 615083 577345 1338295 1347920 314761 310131 439051 438987 537934 522934 529962 535774 547426 551809 513752 567634 1563037 1632232 1041495 870692 484769 478033 559324 556392 567969 573832 571994 579361 656787 657714 5067823 5235626 39.35 71.7 2
09:16:12 2024-01-25 677339 675993 154137 151807 248952 255026 274358 271301 170074 166704 207926 211336 246650 247776 4708506 5041171 6509566 6232896 977156 1014993 216004 190189 205261 204583 239974 234905 223141 222852 155402 156915 610347 570785 1350228 1351783 311867 311073 439321 440507 532090 519310 528802 531901 545881 552656 513860 571291 1566639 1643763 1054843 865116 484020 475373 558101 559587 568077 576404 573894 581860 657102 658322 5090934 5237601 39.35 71.7 2
09:16:13 2024-01-25 682954 676250 154424 150799 249307 253497 273158 272964 169702 167768 208922 211854 246650 246976 4709897 5068324 6462462 6251518 977496 1018845 212367 190118 205226 203914 240474 234688 222831 223542 155294 157169 618114 570785 1361606 1345449 314058 313472 438084 439774 532090 518845 529998 534982 547426 555134 513860 569355 1565528 1648231 1059083 861433 482645 474934 559720 557939 568041 575521 574300 578504 658648 658322 5097932 5237517 39.35 71.7 2
09:16:14 2024-01-25 686734 676214 154034 151037 249272 253462 273994 272512 168866 167869 207747 212363 246509 247634 4703172 5074103 6472264 6252584 988864 1014993 211935 185394 203935 205118 242257 234688 223486 223507 154936 157025 625691 572416 1347011 1348451 312781 310718 436190 440643 536722 519982 533608 531865 545881 554246 513117 568242 1567825 1650604 1061204 863886 486291 474934 558101 558005 565631 573393 574548 575635 658648 658214 5111508 5244715 39.35 71.7 2
09:16:15 2024-01-25 683697 675702 154137 150794 248538 253851 273122 272131 169251 167237 207025 211437 246410 247882 4711171 5100919 6485894 6250050 993027 1016430 211935 190083 204797 204696 241041 239099 222144 223318 154902 156816 612052 570785 1366250 1341638 311867 311073 436806 439843 530413 518442 530374 531744 545496 554282 513117 569965 1572283 1659772 1052722 861433 483983 474361 558891 559587 566832 576607 575365 576932 658209 658286 5060588 5237339 39.35 71.7 2
09:16:16 2024-01-25 685781 676982 154137 150866 249307 253462 272931 271926 169134 166973 211573 211807 246238 247499 4704457 5103408 6481145 6259055 993625 1018956 211865 190047 204400 203914 240668 234544 224259 223128 154867 156697 616599 569972 1344354 1340687 311613 311073 436806 438951 532203 516943 530374 531367 544305 552691 512392 569392 1571167 1662125 1056963 861433 484020 473655 558101 558795 566832 577217 575365 575905 658209 658286 5066374 5237737 39.35 71.7 2
09:16:17 2024-01-25 685570 676977 154137 150278 249307 253038 272705 272217 168833 167088 211573 211730 245687 247499 4688337 5109869 6423958 6264559 989371 1017510 211540 185138 204223 203846 241278 234688 221802 223576 154368 157429 609021 575166 1351751 1327300 311867 311515 432836 440108 530698 519578 531198 531008 545166 554318 513481 571930 1571167 1666541 1083273 863701 484709 475369 560911 558795 566431 577289 572031 573899 658173 656290 5051182 5244991 39.35 71.7 2
09:16:18 2024-01-25 685479 676178 153607 150897 248502 251526 273994 270649 168866 171265 211429 211877 245446 247499 4698454 5054949 6397869 6262558 986988 1014588 211097 185138 203117 203846 240935 234580 224101 223162 154583 156697 611818 578486 1330293 1333212 313769 309590 433124 438987 533262 522011 531198 531937 545166 551000 510871 568512 1565259 1653329 1052722 868802 484806 474361 559720 555518 565231 574128 567735 575305 658029 654302 5022965 5237737 39.35 71.7 2
09:16:19 2024-01-25 677597 676178 154137 150761 248502 252896 273193 269859 169402 170920 207025 210068 245274 247673 4695105 5004516 6435117 6247061 977501 1017362 212800 186893 205083 203846 240766 234652 223750 223404 154480 156846 615083 574438 1342055 1336999 311867 309847 438239 439774 531933 519211 527510 530360 546821 550185 510759 570236 1565491 1649435 1068756 870692 482371 472986 559720 554749 568842 575557 570300 577202 658137 654374 5004154 5235626 39.35 71.7 2
09:16:20 2024-01-25 681317 676214 153889 150316 249307 251911 273158 269894 169134 171075 211573 211077 245481 245562 4695105 5006593 6425413 6247061 968276 1012088 211569 187489 203973 205560 242123 233648 223943 225353 154265 157134 622941 578173 1336864 1342893 313984 309626 436498 438016 532054 521236 527946 536288 545130 549385 514390 569221 1558605 1639372 1046362 869456 482645 474564 559720 555913 568842 572149 567772 574241 655786 652429 5053366 5237166 39.35 71.7 2
09:16:21 2024-01-25 678340 676286 153607 150761 248328 252087 273228 269825 169134 170955 211501 210751 245481 246391 4701770 4998291 6476382 6251966 975762 1014993 211900 189817 203935 203526 240828 233741 224855 224877 154660 156741 608949 577893 1336552 1346367 313626 309232 437388 439774 532090 520718 527200 534731 545772 550185 513574 565084 1556358 1632268 1052722 869456 482645 476233 556524 553075 567234 570472 569185 575054 652904 652888 5069993 5237517 39.35 71.7 2
09:16:22 2024-01-25 676857 676250 153364 150936 246933 252333 273158 269414 169402 170850 208922 210135 245309 246391 4704457 5000177 6480867 6242176 972982 1016905 211935 189710 203935 203457 240668 234688 222178 222097 154660 156488 621145 571969 1341363 1352152 313712 309015 438043 439147 533714 513783 527510 530225 541099 550185 513224 565842 1558568 1632268 1050602 865583 482645 474361 554917 553893 568037 570508 572031 575941 656750 657287 5081542 5228165 39.45 71.7 2
09:16:23 2024-01-25 681864 676214 153177 150278 248110 252333 271458 270649 168866 170885 211429 214752 245652 246321 4701883 5042546 6490915 6237695 973175 1014993 211935 189675 203935 207121 240837 233992 221956 221943 154557 155791 614921 570740 1341958 1352480 312651 309954 437424 438129 532203 513711 527362 533253 540883 550185 510759 565157 1563037 1641633 1050602 863886 481275 474361 556838 556246 568439 572149 572105 575941 656787 656290 5100326 5237769 39.35 71.7 2
09:16:24 2024-01-25 684287 676214 153182 150278 247732 252087 271458 271511 168333 168838 211095 210102 245687 245941 4699033 5059875 6462939 6247061 979539 1014993 211238 189409 203935 207015 241006 234028 221891 222474 154368 156478 615083 570379 1365924 1344766 312873 310824 435357 437619 532958 513747 529868 533631 544088 554862 514536 568449 1565259 1641596 1050602 860707 481275 475705 557831 557610 568037 574250 573732 574168 655052 656788 5094570 5237517 39.35 71.7 2
09:16:25 2024-01-25 686009 676250 152905 150278 247732 252263 272705 270649 168299 171265 210726 211043 245274 246113 4704457 5069414 6453613 6238158 978841 1014956 211090 189206 203935 206726 240668 233663 223158 222629 154368 156453 604470 569161 1362428 1342589 311987 310131 435321 437697 533714 516689 528826 533631 541027 553297 513808 568449 1565993 1646310 1050602 859599 480933 475369 556305 556100 568439 571448 572068 573762 654678 656290 5093051 5224081 39.35 71.7 2
09:16:26 2024-01-25 686531 676061 153182 150307 247732 252298 272740 271062 168299 171505 210762 211223 245274 246286 4711992 5077622 6467657 6247510 981353 1018018 210396 189577 203258 206976 241006 232940 223158 222166 154085 156478 618114 573234 1349504 1341367 312873 310131 433034 437601 531197 516943 531275 534351 540883 554862 513808 567236 1562690 1641552 1050602 858257 482302 475705 556524 557610 566832 572997 570962 574450 653595 656290 5102659 5244991 39.35 71.7 2
09:16:27 2024-01-25 686981 676214 153182 150307 247736 252298 272099 269825 168866 170885 210982 211403 244726 246321 4704457 5088663 6457666 6251600 983251 1014993 209593 187191 202584 206832 240837 233299 223158 222166 154227 156484 615083 572416 1339526 1339886 313095 308257 433852 437911 531233 513963 528802 531008 541099 554862 510579 565805 1562963 1641447 1032409 857623 484020 475669 555556 556209 563925 568846 569456 571934 655052 653842 5119110 5246981 39.35 71.7 2
09:16:28 2024-01-25 685747 676025 153152 150110 246973 252263 272289 269602 168366 170850 211131 210102 244145 247499 4700393 5082888 6462939 6247061 986052 1014956 209920 189781 202301 207121 240668 233075 223158 222097 153871 156260 615083 572416 1343885 1342318 312135 308257 432371 438016 531197 516689 528839 530261 541099 551035 510076 565224 1565993 1648560 1052722 860062 484020 473960 554735 555780 563780 571418 568613 571898 652637 653418 5120687 5231563 39.35 71.7 2
09:16:29 2024-01-25 685214 676214 153113 150553 246682 252298 272063 269825 168833 170885 211393 210102 244394 247918 4708619 5091164 6472264 6247510 988864 1015029 211238 189786 202620 203598 239622 233299 221802 226198 154227 156260 616414 571192 1359553 1342589 312208 308257 433133 439774 530004 513927 527237 529117 542903 548545 507811 564421 1563037 1646161 1061204 862550 484709 472840 553952 554139 561838 571418 569713 573006 655604 654338 5117679 5244991 39.35 71.7 2
09:16:30 2024-01-25 684103 675952 153436 150422 247004 252333 271494 269825 168333 170730 210798 210102 244897 246356 4710450 5081928 6471581 6242648 988715 1014993 210907 189409 202655 206902 238810 234028 223002 226074 154059 155757 616599 569161 1343234 1336962 312208 308257 433088 439152 529199 513819 527885 527550 539505 548580 507847 565157 1567825 1656231 1054843 860210 482608 468638 556048 555242 562153 571671 570190 575913 658538 656718 5066374 5240956 39.35 71.7 2
09:16:31 2024-01-25 688189 677941 153573 150004 247701 252228 273195 272442 168299 170969 207744 211874 244827 246286 4711171 5111968 6472033 6246325 990786 1014956 210627 189471 203188 207090 238810 234322 222845 221755 154192 155722 615083 569161 1347411 1337184 311987 309329 433052 439257 529199 513747 528260 527478 540193 550185 508528 568598 1567751 1659735 1052722 858915 481197 468854 554880 556704 564458 574656 572580 573450 659507 656718 5069220 5243101 39.35 71.7 2
09:16:32 2024-01-25 686009 677936 153897 149907 248427 252855 271423 270356 168265 168720 207274 210718 244145 246321 4705359 5083710 6406782 6255980 988789 1016430 210214 189639 202407 207090 239923 233227 222497 222784 153769 156444 613710 575696 1348258 1331740 312208 309121 431794 437911 530137 513927 527200 529866 545038 550964 509680 568036 1567788 1664483 1100695 862658 483402 472986 558891 555497 562298 572958 569249 571603 656458 654646 5049540 5244848 39.35 71.7 2
09:16:33 2024-01-25 681317 678635 153148 150517 247666 251491 273711 270384 168299 170779 211023 210068 244075 246976 4704457 5045474 6416312 6260890 987420 1014625 209850 189772 202372 207015 239551 233227 222497 224052 153308 156697 613568 577626 1338879 1329585 313021 308151 431690 438011 529199 517637 527164 528716 545038 550185 507775 568635 1563037 1654649 1070922 865116 482645 471579 558101 553439 558991 570406 566092 571013 654787 649020 5029518 5238517 39.35 71.7 2
09:16:34 2024-01-25 677450 679598 153470 149696 246902 251491 271423 269379 168299 167859 207674 210797 244110 246356 4700478 5020270 6434962 6247061 979952 1014625 211238 186582 202620 206945 238107 233263 222185 222097 153769 156082 612052 573940 1340108 1334993 312208 307255 435575 437911 528556 513855 524377 527105 541063 546567 510076 567789 1558605 1646310 1068756 869419 480933 468818 556131 549324 563491 570544 567519 575268 658182 653018 5004697 5248689 39.35 71.7 2
09:16:35 2024-01-25 681703 679864 153505 149701 247907 252855 272113 270910 168265 170814 207816 214682 244451 246465 4711171 5018983 6439526 6246601 970213 1014625 210543 189338 202584 206549 239923 233227 222185 224139 153452 156226 610537 575696 1340541 1337184 313095 307685 433021 432741 528451 513927 525978 530323 541135 548601 511993 565120 1558531 1639967 1048482 866843 478551 472986 556524 553476 566832 571274 566898 575268 652832 649308 5022965 5247621 39.35 71.7 2
09:16:36 2024-01-25 676347 679791 152979 151923 246240 252855 272529 270112 168231 167426 207747 211387 243970 246180 4711992 5027587 6500240 6256426 973979 1014353 210543 186617 202407 206585 239551 231741 223051 223145 153342 155974 612052 575696 1341217 1346404 312208 306257 433052 436566 532203 513891 525158 529117 538603 546147 508924 562673 1552877 1627708 1032749 863886 479910 471616 552115 548938 563962 568203 566895 574859 649159 653672 5086661 5244991 39.35 71.7 2
09:16:37 2024-01-25 681597 676178 153079 149763 246902 254286 272424 270874 168596 167660 207454 211387 244551 245457 4716634 5059875 6518793 6243110 975762 1014625 211202 185918 202620 206549 239383 232501 222497 223145 153803 155289 611484 568351 1361082 1346404 310446 307220 433088 436071 529199 511509 524377 529117 537396 546988 510437 562747 1558568 1634583 1070922 862658 478551 471616 552115 549892 565594 567898 568576 575268 649159 655973 5088804 5235626 39.35 71.7 2
09:16:38 2024-01-25 684501 676214 153079 149763 246730 256968 269772 269825 168096 167859 207274 211613 244994 245457 4712578 5065678 6457853 6246601 979539 1014993 210297 186298 202620 206549 239586 232536 222753 223145 153734 155722 608949 569161 1380556 1343154 310446 309397 432980 432777 529199 510790 524864 530241 539433 550185 510834 564384 1557783 1639301 1072005 857015 478551 472986 553647 553039 565631 568203 568613 573191 649051 652393 5100326 5227838 39.45 71.7 2
09:16:39 2024-01-25 687238 676218 152871 149801 246902 252855 271199 269567 167700 170850 206580 210102 243901 247294 4722690 5087310 6486112 6243639 990274 1014956 209920 189507 201279 206765 238897 231777 222810 222675 153563 155255 624933 570785 1345108 1338789 311325 307220 430405 437546 530698 512302 527510 527478 537809 548601 504774 561042 1558605 1641633 1056963 861433 482302 471579 552115 549820 559674 568203 565221 568480 649087 653018 5107788 5237517 39.35 71.7 2
09:16:40 2024-01-25 684505 677941 152482 149797 245935 251491 270596 268934 167999 170386 207052 214577 243395 247082 4708278 5112620 6480642 6256426 990905 1016197 210262 186179 202231 207164 237703 232863 222632 222654 154093 155220 607456 569161 1345108 1340034 311325 307220 432425 437911 529199 511509 524083 525917 537809 548601 504738 562673 1562229 1645863 1037341 857660 481959 468746 552115 549820 559674 568203 566895 570204 652904 654134 5105499 5237517 39.35 71.6 2
09:16:41 2024-01-25 683734 676977 152833 149284 246142 251491 269772 268969 167999 170541 206616 214542 243905 245562 4711171 5097068 6490523 6249629 990786 1014625 209885 185918 201948 204126 237789 232302 222497 222207 153696 155186 614361 569515 1345945 1336962 311325 307685 431690 438882 528451 513767 525568 522923 537018 548601 504774 562710 1563037 1648655 1056963 857697 481959 468746 552115 549820 559674 568203 566895 571013 653863 653940 5096080 5244991 39.35 71.7 2
09:16:42 2024-01-25 685739 675702 152622 149263 246177 251491 269772 269004 167767 170541 206871 214462 244075 245562 4715425 5108013 6461688 6245653 989220 1016478 209711 186404 201878 203837 237703 233227 221866 223002 153708 155151 623229 569161 1357887 1337798 310959 307220 431690 435262 525664 513040 524492 522815 537396 549410 504882 565625 1567108 1655005 1087699 857052 479910 467356 550095 549856 559063 569565 567698 571013 656714 653940 5060588 5244991 39.45 71.7 2
09:16:43 2024-01-25 686715 677941 153148 148441 246973 256968 270596 269379 167733 170576 206580 214762 244110 247938 4711878 5100026 6403277 6264003 989371 1017510 209091 186238 201772 203625 238633 232266 221874 222097 152883 155722 611594 577345 1375547 1328051 311325 307685 429125 436828 526072 513457 526015 526733 541027 549410 504846 568267 1563037 1658560 1081060 862658 479910 468854 556131 549856 558919 568838 565690 568480 653827 649308 5048985 5244991 39.35 71.7 2
09:16:44 2024-01-25 685966 678233 152833 149317 246177 251435 271458 270148 167733 167564 206580 214682 243700 246113 4701770 5053806 6435117 6257062 984090 1014588 210039 185847 201631 203946 237930 232322 221879 222796 153559 155220 602977 573643 1358203 1337798 311693 306222 433016 436556 523076 512266 523340 522887 539018 543326 504774 565224 1557783 1641596 1064425 866880 479230 467392 553243 548863 558991 568390 565690 571934 654824 649200 5011761 5237596 39.35 71.7 2
09:16:45 2024-01-25 681317 676178 152622 148540 246902 252144 270974 269768 167700 166958 206580 210797 244075 246008 4702077 4990218 6407069 6246601 968833 1016182 209606 186168 201702 202808 239038 231634 221076 223145 153171 155549 614671 575696 1336869 1337184 311325 306292 430558 435260 526706 513421 524006 529080 540610 545201 509320 565224 1556000 1634583 1100695 866265 476375 468891 554917 550419 563962 568203 564048 571455 649015 648707 5027400 5228165 39.35 71.6 2
09:16:46 2024-01-25 678860 678713 152554 149217 246518 252144 271199 269388 167733 167529 206580 210797 243735 245527 4701770 4990218 6467657 6237695 972982 1014625 209885 185398 202019 202915 237860 231131 222539 222484 153593 155117 613568 575696 1342939 1348910 312208 306789 432639 432741 529199 512266 523600 526515 538310 543743 504882 559344 1554543 1627579 1068756 862658 477836 468818 550163 550419 562262 566569 564785 571898 649051 649078 5079399 5231894 39.35 71.6 2
09:16:47 2024-01-25 682347 676214 152588 148849 245759 252499 269737 268151 167733 166958 206580 210503 244110 246392 4704457 5050182 6490915 6232774 971596 1014625 210214 185398 201667 203091 238107 231741 221661 221683 153631 154695 609968 568700 1349531 1348485 310227 306789 432836 434777 527450 512314 521268 525954 537550 546544 508990 559308 1553791 1622770 1048482 863886 477123 468818 550552 550419 562262 566569 565184 571898 649051 649272 5088804 5235626 39.45 71.7 2
09:16:48 2024-01-25 681864 677753 152588 148912 245754 252499 268917 268185 167733 167250 206580 210503 244110 244771 4715444 5054800 6504803 6233637 974371 1014625 209669 185233 202231 202807 238107 231381 221612 222519 152815 154979 613568 569107 1367823 1352152 309460 308524 432190 432489 527487 511842 522366 527441 537930 546183 507811 563173 1560431 1635701 1066591 857734 477434 468602 551844 549784 562298 567803 565221 571898 650169 649344 5093051 5237517 39.35 71.6 2
09:16:49 2024-01-25 681994 676214 152588 148949 245416 251967 268917 268185 167204 170386 206435 210503 244110 244395 4708506 5074481 6443790 6238158 978145 1014625 209231 185268 201913 202524 238107 231416 221253 222363 152815 155048 610537 568351 1371360 1344803 309315 309397 433200 432489 527114 510793 521860 527296 539417 546808 507811 561875 1554042 1637090 1089912 855817 476338 468891 550023 549820 564458 567937 566057 571050 649506 649344 5100326 5237517 39.35 71.6 2
09:16:50 2024-01-25 686009 676061 152478 149119 245416 251967 269772 268969 167170 170576 205350 210972 243326 244019 4704457 5070899 6472033 6246601 977043 1014625 209231 185233 201736 202524 238107 231060 221563 222207 152849 154970 610537 568351 1376809 1342545 309570 309397 433545 434606 528256 510757 521159 527332 538274 546808 507629 560858 1556833 1632111 1087699 855817 477434 468927 552115 549748 562298 567367 567594 573897 648256 649344 5090934 5237526 39.35 71.7 2
09:16:51 2024-01-25 684034 676218 152131 148610 245376 251789 269772 268151 166906 170421 205350 210797 243326 244019 4711171 5064125 6462387 6237695 975762 1013905 209231 185116 201596 202524 237870 231021 221253 221896 152709 154725 610537 567139 1359080 1344495 309351 306292 432714 432087 527506 510575 522706 527797 537857 546040 504774 560895 1556674 1636828 1043446 857036 475664 468782 550552 553121 562857 566569 565221 570204 649506 649128 5094570 5237601 39.35 71.6 2
09:16:52 2024-01-25 683998 675989 152102 148540 245376 251789 269327 268185 167170 170302 205350 210650 243156 244019 4713809 5059875 6495458 6228330 972289 1011750 209231 185268 201279 202524 237336 231514 221218 221585 153342 154189 601484 567886 1344667 1346404 310007 306789 431726 432764 526108 510575 519723 527423 536500 545350 508629 559971 1553353 1627727 1064425 861935 477434 470437 548959 548863 559027 565736 565907 570866 650426 649200 5102596 5244991 39.45 71.6 2
09:16:53 2024-01-25 681958 676214 152448 148507 245852 251435 268917 268185 167055 167309 205964 210503 243574 244019 4708506 5082963 6439199 6238158 976753 1013905 208904 185138 201279 202347 237905 231021 221253 221896 152781 154936 610537 568756 1368288 1341097 309133 306755 429850 431988 526108 510866 522043 525954 538091 546988 509714 562734 1557783 1632641 1064425 856426 476075 468674 552078 552765 559063 566098 565221 569323 649046 649020 5100326 5244991 39.35 71.6 2
09:16:54 2024-01-25 686611 676250 152444 148511 245381 251967 269772 269768 166939 170505 205350 214242 242952 244054 4713809 5063198 6453613 6238158 978145 1012052 208904 185398 201314 202382 238071 230661 220599 222207 152849 154970 619864 569161 1362021 1337036 309133 306327 429729 432006 526144 510866 522043 525990 536192 546988 504882 562333 1557783 1631963 1064425 857036 476075 468710 551687 552765 562857 566389 567705 570813 647671 649308 5116003 5244991 39.45 71.6 2
09:16:55 2024-01-25 687700 680833 152131 148474 244999 251789 269737 269388 166939 170541 205350 211211 243326 244054 4713809 5078729 6453741 6237882 976753 1014625 209348 185398 201138 202524 238107 231021 220599 221741 152815 154970 619864 569161 1357743 1340687 309351 306996 429125 431456 526144 510866 522820 525990 535815 546988 504918 560211 1556000 1636901 1087699 855668 477093 468566 551687 552765 562857 564761 567668 569226 647452 649128 5100049 5248832 39.45 71.6 2
09:16:56 2024-01-25 688028 676250 152098 148745 245131 251789 269772 269199 166939 166958 205350 214347 242614 244395 4713809 5078579 6453613 6247061 978841 1012088 208869 185398 201138 202524 237905 230338 220599 221896 152815 154721 621980 572791 1348707 1338753 309570 306327 429875 431344 527364 510866 522857 526697 537930 546603 507510 558948 1553791 1635741 1044241 853386 475701 468566 552078 552691 562857 564725 566429 569226 647488 649056 5109350 5241252 39.35 71.6 2
09:16:57 2024-01-25 688642 680828 152098 148507 244999 251435 269737 269173 167565 166958 205964 214427 242579 244430 4708506 5083784 6453024 6238158 979617 1014625 207535 185398 200018 202524 238071 230302 221253 221422 152709 154686 621403 571192 1341598 1338789 308988 306789 428963 432633 527669 511589 524377 527797 537550 546183 503282 557258 1553791 1631031 1044241 854600 478551 468818 549773 550163 558736 565540 562553 567422 646501 647158 5123374 5242744 39.35 71.6 2
09:16:58 2024-01-25 685214 676218 151610 148574 244622 251435 268917 268759 167468 166842 205928 210209 242241 245562 4713809 5082888 6453173 6237695 980350 1013186 207894 185398 199670 202382 237336 229945 221218 221386 152569 154579 612052 570379 1353767 1337184 309279 306789 428963 432782 527296 510866 524043 527797 536791 546183 504677 556041 1553791 1635470 1066591 853945 478551 468818 548959 549348 556515 563211 562848 566949 645770 647529 5135929 5240532 39.45 71.6 2
09:16:59 2024-01-25 682758 678897 151996 148849 244416 251967 269327 269010 167204 166842 206003 210433 242579 245562 4688111 5085813 6476165 6238158 988864 1014625 208578 185398 200647 202844 235639 230302 220564 220586 152815 154223 615083 569515 1349020 1343666 306527 306789 428545 432777 523040 510108 519723 521200 535204 543743 502601 556004 1554079 1641633 1052722 855817 479230 465280 548571 548863 556515 564472 564153 565125 648101 648743 5064886 5250416 39.35 71.7 2
09:17:00 2024-01-25 686722 678635 152520 152728 245280 251682 270892 269317 166739 166958 204994 210209 242579 244395 4717897 5112791 6452256 6238158 989371 1014014 208544 185104 200018 202347 235838 231092 220185 221324 152709 154047 610537 567946 1361633 1335288 309301 306789 427885 432800 521425 509388 519723 522213 535240 543743 503250 558948 1557462 1646988 1083273 854600 476375 464228 548959 548863 556515 565736 564486 565125 649087 649272 5060588 5240956 39.35 71.6 2
09:17:01 2024-01-25 686685 678791 152030 148276 244863 251895 270510 269056 167103 166853 205172 209922 242172 244054 4711229 5111562 6472264 6237695 988752 1013905 208218 184810 200053 201853 235146 230338 220185 220550 152576 154082 607037 567542 1344480 1336235 308660 306069 427885 435989 522196 509388 519723 522213 532194 542944 501828 557689 1556321 1644929 1050602 855193 477123 464193 547408 548863 556122 564905 564486 565125 648137 647794 5077242 5237517 39.45 71.7 2
09:17:02 2024-01-25 684773 677306 151996 148407 245131 251574 270320 268902 167103 166608 205172 210069 242440 246538 4715406 5103408 6425376 6247061 985066 1013186 208253 185104 200018 202170 235838 231416 220114 221275 152569 154082 612052 568756 1361229 1337184 308660 306789 429875 432328 521022 508992 520999 521474 536033 543743 501796 560608 1558605 1650604 1064425 854600 476411 466233 550282 549640 557697 566569 564486 565089 651164 647338 5066374 5246869 39.35 71.6 2
09:17:03 2024-01-25 683998 675226 152123 149500 245794 250796 270366 269209 167036 166923 205137 210069 242475 246364 4712578 5104558 6406986 6243639 987958 1013186 207894 184810 199984 201853 236038 229945 219688 221896 151835 154802 620103 573643 1353919 1326081 308696 306789 428818 432024 519924 510866 522080 521272 535439 543814 503963 561042 1557462 1652944 1091645 857697 476411 465971 550023 549640 556515 567138 560709 566032 648101 645375 5047576 5227950 39.35 71.6 2
09:17:04 2024-01-25 684773 675989 151887 150090 244591 249497 269549 268596 167036 166748 205030 210474 242168 246190 4715254 5065867 6406986 6255980 986281 1013186 207755 185233 199984 201888 236238 229945 219912 221896 151801 154970 609021 575166 1344921 1327964 309570 306789 428357 432633 522232 512314 522043 521272 537018 543779 503963 560608 1556050 1648766 1085486 859599 477123 465643 550023 548475 556515 564941 559408 566032 646888 644432 5032371 5237521 39.45 71.7 2
09:17:05 2024-01-25 681864 675993 151992 149914 244622 250482 269772 267807 166939 166492 205315 210062 243918 247236 4726256 5065678 6434962 6243639 982334 1012468 208398 184752 199670 202382 235958 230302 220185 221240 152290 154226 611673 574053 1352711 1335288 308044 305066 431974 432705 519924 510866 516613 521474 536791 540790 503250 558948 1553791 1636721 1039206 865614 476037 464228 549773 544815 556515 565736 560746 566799 649051 641650 5004154 5231894 39.45 71.6 2
09:17:06 2024-01-25 678929 676214 152064 149814 245350 251082 274763 267843 166509 166376 205315 209588 242614 243770 4707202 4990068 6434251 6247061 970213 1011750 208300 184529 199984 201185 237170 229828 219464 221648 152154 154437 619287 575285 1341277 1335963 308298 305926 428963 431229 521022 510502 518916 522815 538310 540522 504738 560174 1549348 1631076 1123535 863886 473372 467740 551333 546816 560468 564905 558580 566325 646871 646376 5018021 5243289 39.45 71.6 2
09:17:07 2024-01-25 677047 678897 152064 150128 245104 249848 268882 267771 166906 166341 205279 209553 242756 243304 4708506 4999651 6471766 6244666 971921 1013149 208509 184492 200018 201853 236288 229661 220493 220101 152151 154154 613241 571487 1350642 1346404 308624 305710 429803 430060 523004 508956 519370 521236 532049 540790 504677 556755 1546741 1618514 1043572 859525 474721 466344 545863 544815 558092 560700 561977 566763 646226 644432 5085171 5228165 39.45 71.7 2
09:17:08 2024-01-25 680631 678421 151646 152363 244561 251435 269371 267807 166956 166341 205315 208900 242172 245604 4708506 5050523 6494510 6233047 976879 1013758 208370 184048 200263 201150 236368 229552 219842 220921 152365 154154 610537 567542 1355329 1336999 306599 306789 430179 430006 522968 507575 517342 522411 532157 542147 503246 558987 1549348 1627450 1085486 854600 474383 466726 548959 549640 559674 563175 564486 567384 645241 647266 5098210 5244991 39.35 71.7 2
09:17:09 2024-01-25 687018 676173 151157 152433 243844 250658 270130 269010 166117 166958 204633 209623 242172 243770 4717171 5074481 6461688 6255059 977156 1013039 208161 184013 200473 201045 236393 229732 219807 220515 152359 154154 628357 568700 1358354 1336999 307374 306608 430179 432147 521425 504914 517342 522007 531892 542147 503246 556004 1549348 1629968 1046362 854600 473372 465971 548571 548863 560197 561595 564486 566325 644786 647302 5107615 5245090 39.45 71.6 2
09:17:10 2024-01-25 687352 676218 151958 152220 243844 250658 270130 269010 166150 166958 204454 209588 242172 243770 4719796 5076612 6472153 6252584 978552 1015458 207755 184634 199914 201045 236548 229410 219477 220374 153628 153811 610537 571600 1357853 1337184 308334 306644 428321 429348 522968 509352 522706 522851 535204 543326 502892 557721 1549311 1625191 1049542 853386 474046 466627 548183 549640 558882 561488 562811 565735 643803 647266 5100326 5246869 39.45 71.6 2
09:17:11 2024-01-25 688774 676214 151056 150011 243844 250658 270130 267807 166183 166341 204956 210503 241835 245814 4713809 5088319 6453024 6251518 978145 1015458 208057 184529 200403 201080 236959 228769 219701 220409 152325 154017 610537 572416 1344310 1336999 308624 306608 427716 432416 522968 509352 519723 522815 536522 545772 503246 556004 1549385 1632360 1085486 852779 474721 467320 547408 549640 559008 561524 562774 565593 640146 646810 5102430 5237517 39.45 71.6 2
09:17:12 2024-01-25 688330 676250 151610 149923 243809 250658 270130 267843 166676 166376 204956 210503 241129 246024 4713809 5068110 6453613 6237695 976753 1013905 207246 184224 199809 200975 236844 228663 219666 220374 152222 154051 610537 572378 1347168 1336815 308985 306789 427716 431229 522968 509388 522706 522779 535132 543326 502502 557918 1549385 1627450 1083273 852779 474721 467027 547408 548863 558092 561130 561940 565722 640146 645411 5100326 5237241 39.45 71.6 2
09:17:13 2024-01-25 687725 676214 151157 148371 243639 250658 270130 267807 166642 166492 205135 210714 241094 246060 4713809 5093239 6462939 6247510 978145 1014625 207246 184516 199635 200589 236203 229661 219561 220233 152120 154163 619864 572416 1344357 1340034 306708 306753 427680 431229 522932 509352 519723 525108 531833 543600 504677 556755 1549348 1631200 1083273 852173 474383 466006 547408 546984 557697 560700 561107 564790 640146 645411 5100326 5233264 39.45 71.7 2
09:17:14 2024-01-25 687442 676214 151610 150793 243809 249919 270130 267807 166183 166225 204956 210503 241129 245531 4720536 5071671 6458338 6242146 978145 1013905 206602 184048 199635 200905 236168 228839 219193 220515 152015 153949 610537 572753 1340817 1337184 308225 306753 427716 431229 524520 507697 521962 521971 532121 542112 505172 557758 1549348 1629922 1083273 852173 474721 466663 547408 548863 557303 559914 562398 564389 640146 645375 5105688 5237517 39.45 71.7 2
09:17:15 2024-01-25 686495 676250 150950 149910 243809 249919 269750 267360 166483 165993 204635 210209 241094 246024 4708506 5096406 6470932 6242146 980313 1011059 206567 184645 198733 201045 235838 228484 219842 220008 151801 153564 609021 569161 1339353 1339335 309351 305423 427040 432453 522860 508847 520312 525655 531941 545002 503177 556359 1548212 1632087 1018857 853386 475664 465971 547021 546715 556397 559843 559445 562715 640110 643627 5117021 5246869 39.45 71.6 2
09:17:16 2024-01-25 684723 676178 150821 149918 243434 250658 270101 267360 166939 165959 205135 209226 241060 244771 4713533 5093043 6462939 6238158 981046 1013186 206567 184516 198698 201045 235838 228130 219464 220172 151801 153693 619864 570379 1360223 1333101 306816 305423 426292 432772 526010 508451 519577 524437 531941 544233 501573 556607 1549385 1626297 1064425 853787 477434 467813 546598 546853 554052 559879 561997 562715 640110 643003 5117021 5239362 39.45 71.6 2
09:17:17 2024-01-25 684690 676178 151127 150023 243434 250658 269750 267360 166117 165924 204633 208935 241094 244395 4710450 5082776 6462939 6238158 980313 1013186 206567 184810 198698 201045 235838 228449 219986 220018 151869 153693 612052 570379 1339676 1337431 306816 304815 426510 430136 526010 508306 522445 524400 531977 544233 501573 555853 1552361 1636974 1044241 855817 476749 465244 545826 545331 553234 559415 560275 562715 644749 647602 5111508 5241252 39.35 71.7 2
09:17:18 2024-01-25 685744 677936 151853 152089 244595 249883 269371 268596 166150 166492 204489 209553 241129 245814 4713809 5111968 6444288 6237695 985066 1012468 207535 184189 199322 201045 234749 229909 218899 220172 151869 153693 615248 568351 1357481 1341758 306744 305926 428321 430127 520083 504878 518647 520001 532085 541316 502209 559896 1557783 1650772 1085486 853349 475397 464807 549467 547093 554689 564003 561940 564389 648295 647493 5060588 5231563 39.45 71.6 2
09:17:19 2024-01-25 686541 677941 151853 149395 244630 249883 269371 267843 165854 166492 204024 209261 241163 245185 4715434 5108200 6397661 6256426 985141 1012468 206636 184224 199183 200589 235076 228839 217798 220586 151662 153949 610537 572416 1348064 1327964 306744 305926 427232 430024 520083 507879 518146 521474 536033 540558 501755 558516 1555529 1650698 1114278 858183 475397 466527 549737 547130 554653 564028 558829 562678 647634 645318 5058404 5237517 39.35 71.6 2
09:17:20 2024-01-25 685465 677753 151161 149923 243844 248343 270130 267360 165836 165959 204275 209553 241094 246024 4707812 5100514 6397661 6247061 985978 1011750 206636 184224 199045 200589 234714 228615 218477 220586 151557 153940 620103 573234 1347848 1326081 306780 305926 426510 429384 519715 508270 518146 521474 535240 540558 501364 557689 1553791 1651191 1111964 858220 476075 466491 550516 547093 553870 563896 559999 562493 647452 645209 5047576 5252480 39.35 71.6 2
09:17:21 2024-01-25 685742 676214 151123 149495 246223 248934 268729 266950 166150 165993 204310 209588 241094 246060 4713809 5081730 6388335 6247510 984576 1011750 206567 184189 198733 200589 234912 228839 218782 220550 151145 154189 618541 574053 1338324 1326164 306419 305926 427112 430024 520083 509388 518916 521474 536500 541732 501755 557689 1553791 1646310 1105021 856444 474721 465758 550442 546561 555853 563068 559202 562530 645096 643808 5048060 5237601 39.45 71.6 2
09:17:22 2024-01-25 681112 677794 151123 149500 243639 249883 270130 265590 166575 165692 204489 208935 241060 244019 4713809 5061340 6411744 6256862 983736 1011750 206602 184224 198698 200589 234832 228839 218782 220172 150693 154047 609021 575696 1349955 1326081 308660 305030 426510 430060 521556 510108 518916 520737 536412 541171 500229 558155 1549385 1636974 1081060 857771 474284 465245 548571 540914 553638 563907 556635 562915 645132 640114 5032857 5237517 39.35 71.6 2
09:17:23 2024-01-25 676379 676977 151123 149579 243635 249741 269371 265652 166676 165127 205315 208581 241731 244019 4713809 5060025 6425451 6256426 979464 1010280 206970 184189 198422 200624 234714 228804 218817 219829 152114 153693 609021 575285 1333014 1332579 309133 303780 427414 431005 521187 510469 517744 520001 534937 539233 499487 557696 1549385 1634688 1081060 862658 474284 465245 547408 540842 549820 560700 556029 562420 645479 644117 4995293 5237356 39.45 71.6 2
09:17:24 2024-01-25 678474 678421 151123 151877 243809 249112 269371 266701 166542 165959 204597 208284 241129 243770 4704457 5037729 6444288 6242607 975762 1011750 208544 183605 199357 200240 234610 228839 218442 219829 151801 153658 612242 572416 1337648 1331323 306780 304601 429571 429420 519715 504950 516758 519230 532121 537646 500973 557383 1549385 1632268 1078847 862658 473036 463896 547408 540806 555729 561595 556141 564856 647671 640330 5014211 5248412 39.45 71.6 2
09:17:25 2024-01-25 681523 678906 150993 149601 244421 249076 269371 266762 166150 165808 204454 208669 241094 243282 4713809 5018059 6407031 6228530 969336 1010997 207864 183023 199670 199926 234352 228484 217798 219829 151523 153199 605990 572416 1343842 1333395 306780 304801 428963 430010 519348 507879 515257 519230 532157 538854 503250 556004 1547114 1632268 1076634 857734 471771 464260 547408 540914 556515 561560 555675 566949 646719 640330 4999858 5235415 39.45 71.6 2
09:17:26 2024-01-25 680484 678897 151056 152158 243739 248514 270058 266523 166050 165623 204633 208720 241060 243770 4720536 4990181 6434962 6234179 967454 1011750 206671 183605 198733 199926 235301 227388 219123 219145 150862 153552 613378 574053 1330254 1335104 306888 303853 427716 430924 521425 509388 516795 519735 532121 538060 501400 554902 1540165 1613933 1100695 862658 473372 464591 545863 540770 554871 559189 556424 564918 638165 640258 5056975 5231218 39.35 71.6 2
09:17:27 2024-01-25 679110 679795 150838 150083 242211 249741 269678 265581 166542 165518 204921 208470 241060 243770 4713809 5012679 6425339 6228623 970213 1012468 207570 183605 199010 200240 234387 228130 219193 218769 151594 153233 610537 569972 1328915 1346404 306744 303106 428963 430619 522295 504450 516025 519672 528882 538060 501791 553097 1544545 1610010 1043572 857660 472700 465245 541081 542678 555729 557813 558617 566143 640146 643953 5079399 5229518 39.45 71.6 2
09:17:28 2024-01-25 682564 676214 151022 149914 243600 250372 267468 267218 166083 165784 204490 207896 241697 243625 4720536 5059051 6481168 6238158 973676 1011750 207570 183605 199357 199996 234387 228130 218477 219486 151388 153343 619864 566264 1358146 1345449 306283 305066 428963 430010 521556 504059 516795 521474 530036 540790 502921 555964 1544922 1630165 1118128 853386 472029 465245 544251 544047 556515 559058 561597 565593 640110 645956 5090322 5228165 39.45 71.6 2
09:17:29 2024-01-25 683766 676214 150672 149605 243060 249634 268706 267557 167417 166248 203563 208435 241025 243589 4712578 5088626 6451593 6238158 975687 1012535 206602 183442 198733 199613 234912 228130 218289 219288 151557 152926 616787 568351 1361672 1335030 305521 305710 426510 428795 521556 504095 518264 520971 531228 539730 503250 555175 1547151 1622537 1056168 850964 472029 463216 545056 547043 556515 557813 559445 562678 639100 643699 5093051 5237517 39.45 71.6 2
09:17:30 2024-01-25 687799 676250 150604 151877 243026 249497 268855 266131 167699 165946 203740 209309 241559 243625 4719038 5088020 6438886 6246601 978145 1013186 205856 183885 198663 200205 235076 227706 218407 219110 152699 153165 605990 570785 1353552 1337184 306240 304994 424038 428430 522665 504878 517342 522213 531228 541171 501682 553490 1546741 1626554 1068756 850673 473372 466563 544214 545585 553161 559189 556622 560937 641271 643953 5118575 5235626 39.45 71.6 2
09:17:31 2024-01-25 684292 677945 150605 152050 242280 249462 268543 266504 165969 165623 203918 208214 240853 246254 4721983 5094167 6481011 6237695 990011 1014353 206533 183570 198352 200554 234074 228557 218842 218699 151280 153024 612052 567886 1358492 1332120 307011 304066 426510 430024 521556 504769 516426 518387 528846 540409 495796 553061 1548420 1636901 1066591 852173 474383 462515 541045 543974 551678 558204 558580 562242 645697 645050 5071446 5239362 39.45 71.6 2
09:17:32 2024-01-25 686611 676977 150851 151773 243026 249812 267459 266691 165593 165392 203918 208214 241025 243770 4720689 5120078 6443245 6251169 983736 1011713 206567 183616 198214 200170 234317 228095 217052 219794 152699 153165 604475 570785 1346712 1327964 305522 305030 426510 429754 517810 504769 519001 518424 532085 541171 499840 555575 1553791 1649941 1121221 853787 473372 463896 547408 545585 550050 561488 558310 561010 647140 643953 5058404 5239362 39.45 71.6 2
09:17:33 2024-01-25 685599 676982 151090 148843 243809 247889 268956 266727 165593 165924 203632 208900 241025 243770 4711878 5069541 6429662 6259952 981316 1012878 206602 183990 198352 200240 234272 228557 218092 219075 152770 153309 610537 574438 1316140 1336346 306492 302645 428321 429988 519348 504878 515220 516889 531603 536406 495832 556359 1546179 1629797 1076634 862658 472029 462551 546598 540734 554835 560700 555246 565191 646190 640029 5004154 5235626 39.45 71.6 2
09:17:34 2024-01-25 681864 676214 151090 151658 243800 248308 269145 265874 165854 165392 203918 208214 241060 242958 4717897 5015276 6452256 6260066 967306 1013002 206498 183686 198594 199857 235041 227352 218067 219451 152699 153773 595512 574874 1339973 1337294 306419 304589 426510 430349 521556 507806 516758 522213 532085 537989 501718 555138 1544545 1617367 1098432 862658 473036 464555 546635 540698 554835 559189 555240 562678 640364 639249 5067823 5239362 39.45 71.6 2
09:17:35 2024-01-25 676352 675957 150160 152265 241904 249462 269371 265245 166083 164849 203988 207855 241060 243770 4711878 5031803 6509566 6252584 971226 1011566 207397 183430 198594 199752 234178 228273 218784 217715 151557 152884 615667 568644 1334961 1346028 305737 303142 428321 429706 519973 502570 515581 519964 528032 536406 500229 551848 1545728 1627818 1081060 853386 470690 465245 541045 543974 555692 559189 558976 564389 639551 644595 5098210 5244991 39.45 71.6 2
09:17:36 2024-01-25 683993 676178 150847 149221 243026 249076 268354 267548 165560 165924 203276 208214 241060 242922 4720536 5072875 6453613 6243110 979252 1016182 206291 183430 198283 199162 234574 227759 218232 218899 152699 153028 609021 569161 1339438 1336235 305773 304385 423858 430349 521556 504805 519001 521401 530409 541171 501327 553490 1546741 1627708 1081060 852173 472700 466563 541117 544779 553198 559189 556068 560142 641271 640258 5124337 5244991 39.45 71.6 2
09:17:37 2024-01-25 682564 676182 150297 149601 242245 249637 267753 266095 165593 165392 203953 208214 240287 244019 4711191 5098409 6481589 6242024 987457 1011713 206395 183616 198525 200310 233911 228308 219161 218629 151699 152994 604470 568293 1339145 1338383 305737 302785 426510 430029 521779 506031 516426 517656 528439 539233 498327 553564 1548457 1646095 1046362 852173 472700 459877 545826 543974 550014 559879 557753 560973 646683 643953 5060588 5237769 39.45 71.6 2
09:17:38 2024-01-25 686752 676986 151123 151483 243809 248308 267753 266914 165412 165924 203276 208249 240823 243373 4711878 5117463 6397661 6251518 984438 1010997 206211 183023 197492 199266 234074 227848 217449 219890 152270 153062 610055 572416 1361065 1328145 304698 304815 423858 430959 517007 504414 518264 519269 531869 541171 498746 557584 1552877 1641596 1107336 856407 473372 463896 547408 540878 549905 559843 555634 559312 640074 640150 5047817 5237596 39.45 71.6 2
09:17:39 2024-01-25 679306 676977 150989 152020 242315 248308 269335 264432 165854 165079 203988 208035 240287 245878 4736074 5046195 6453476 6246601 978552 1011713 206533 183279 197457 199892 233433 227900 217997 218829 151388 153279 610537 575209 1336154 1336683 305629 302291 428285 431229 518360 504661 516317 513945 530481 534830 499390 554879 1547935 1627708 1121221 860707 470690 463241 546635 540734 554871 560665 556424 564790 643803 640186 5000785 5239362 39.45 71.6 2
09:17:40 2024-01-25 676867 677941 150639 151764 241899 249462 267753 265245 166083 165079 203953 206955 240656 243698 4729285 5039369 6509566 6233128 970213 1010997 207212 182988 198352 199231 233596 227352 217997 217715 151557 152499 616414 566264 1339966 1346028 305557 303780 428175 428503 519973 504599 516317 519048 530282 537054 500791 553306 1546741 1623101 1078847 855007 470690 464223 542848 540842 554015 558937 558185 562715 639100 640330 5088804 5239362 39.45 71.6 2
09:17:41 2024-01-25 684773 675957 150605 149008 242306 248756 267494 266950 165071 165049 202708 207890 241025 243143 4722206 5073719 6453613 6247061 976753 1011750 206177 182988 200194 199301 234119 226648 217728 218394 150794 152884 609968 569161 1339145 1336235 305307 303142 423334 430166 521410 506712 518779 519855 531822 540682 498601 551665 1547355 1627727 1085486 855208 474046 464916 542885 543907 550507 557116 554462 557621 640598 643953 5114918 5235626 39.45 71.6 2
09:17:42 2024-01-25 683792 676972 150152 149186 241908 249076 267682 265687 165560 165149 202708 207566 240287 243734 4708506 5104483 6472153 6237695 987253 1011750 206533 182988 197457 199266 232195 227741 217262 217785 151280 152639 612052 566698 1336551 1333829 304592 302289 424111 430619 517043 501791 514889 516707 529048 537738 498512 555027 1552361 1646220 1118907 854526 473036 464253 545790 540878 549941 559843 558295 559276 645205 640029 5060588 5246869 39.45 71.6 2
09:17:43 2024-01-25 686715 676982 150951 148532 243434 246779 267753 266131 165038 165658 202708 208214 240287 243409 4720536 5119016 6406986 6247061 982334 1013186 206246 183023 198643 199266 233596 227352 217087 219451 150794 153165 616979 573234 1342289 1326081 306283 303745 424038 430654 517007 504842 517529 517656 532049 539325 499744 554842 1547372 1624998 1100695 862475 474721 462370 544464 541178 550507 559189 553162 558880 643892 640295 5004592 5237601 39.45 71.6 2
09:17:44 2024-01-25 681317 675666 151229 151527 243060 248098 267753 265280 165593 165127 203443 207566 241060 242868 4708818 5017782 6433391 6237695 966383 1011059 206533 182988 198352 198643 233596 227352 216680 218769 149812 152918 610537 573234 1338524 1329255 305974 302893 426510 427512 517007 504805 513652 518460 532013 537197 501010 555964 1543980 1623088 1114278 862550 470617 465209 545681 542517 553834 559045 553444 561769 640364 639733 5076797 5231497 39.45 71.6 2
09:17:45 2024-01-25 678380 678906 150609 151764 242107 249287 267271 265245 165593 164713 203632 206886 240858 243661 4713809 5035566 6495338 6228806 970213 1011750 206389 182954 197492 199496 233398 226648 218254 217785 153218 153024 616787 573234 1324983 1343542 305773 301973 427112 428795 521556 504414 513652 518021 527290 534830 499219 549787 1536781 1607040 1046362 858183 471918 464542 542885 541215 553638 555798 556509 562493 640254 640042 5088804 5237356 39.45 71.6 2
09:17:46 2024-01-25 682347 676214 150879 149221 243896 249177 266451 265723 165332 164897 203311 206921 241025 243661 4717171 5065140 6509566 6233085 969523 1011479 206602 182861 197492 199092 233271 227159 216774 217715 151280 152148 607506 566264 1341147 1342589 304764 303142 426510 428153 518615 503172 512889 518058 528820 536442 499840 553097 1543525 1625402 1100695 850323 469690 464552 544427 544330 555212 558114 559202 560826 639312 639884 5116003 5239362 39.45 71.6 2
09:17:47 2024-01-25 687991 680525 150234 151773 242241 248308 267530 265280 165560 165242 203276 208720 240086 243698 4713809 5068110 6434574 6228623 979539 1011750 205216 182988 197423 199266 234119 226648 217542 217715 152163 152605 616787 569161 1349925 1333101 306357 302893 422738 428467 520083 503278 516795 520001 528067 539649 495868 550213 1544545 1620401 1078847 850711 472700 464916 542152 540806 550507 556473 556202 559826 638226 640042 5125324 5241100 39.45 71.6 2
09:17:48 2024-01-25 682832 677465 150156 151773 243896 248792 267459 265245 165332 164862 202708 207937 240818 245705 4713809 5082669 6462939 6237695 982478 1013186 205925 183023 201110 199301 232161 226683 217262 217377 152381 152431 618114 565856 1338520 1333829 304378 302645 424075 430619 519715 501791 516505 513873 525739 536442 494294 550177 1545728 1637085 1062259 850964 472029 459805 541385 540770 549727 559189 555246 559312 644880 639740 5061235 5245037 39.45 71.6 2
09:17:49 2024-01-25 686722 678380 151056 148488 243026 248098 266861 265687 165427 165368 202637 207532 240086 243337 4713809 5121220 6444288 6237695 985066 1010997 206211 182699 198643 198919 232877 227159 216008 218429 150828 152639 605990 569161 1360568 1327964 303914 302785 424038 430349 513990 501439 515988 513837 529663 538096 495832 555175 1549385 1643763 1096170 853386 472029 459877 545020 540842 550507 559189 555246 558484 643803 640222 5073529 5248689 39.45 71.6 2
09:17:50 2024-01-25 685966 678421 152114 149496 242141 246603 268318 265209 165071 165392 202708 207972 240818 243734 4723161 5097068 6397661 6247061 983736 1010280 205890 183023 197457 198781 232877 227035 217076 218769 151842 153024 585337 573234 1349131 1324263 304378 302785 423668 428795 514026 503314 516060 513945 530445 539233 495796 555964 1550665 1632147 1098432 855817 472700 462515 545441 539177 550117 559189 553591 557226 640038 636448 5033353 5250416 39.45 71.6 2
09:17:51 2024-01-25 680078 677465 150572 149087 242211 248130 268328 264256 166017 164654 203632 207566 240287 245277 4723904 5058305 6444288 6238158 978804 1008813 206211 182861 198571 198954 232126 227317 217017 217750 151842 152639 605990 570785 1338686 1327374 304842 301830 427112 428467 514063 503314 510607 513837 528882 533260 495868 553564 1543448 1622734 1096170 861433 469357 459805 541117 539721 550014 559189 555240 561806 640146 638349 4990624 5235626 39.45 71.6 2
09:17:52 2024-01-25 681655 678823 151229 148602 242956 247747 267575 264362 165412 164953 203135 207572 240922 242347 4719796 5038328 6443039 6242648 966383 1011479 206246 182409 197457 198056 233630 226648 216136 218429 149708 152918 585337 573643 1332570 1333395 305307 302221 424075 426836 517079 504450 513689 518460 530445 534866 500266 555175 1543525 1613896 1096170 860210 470690 464916 541117 540486 550014 556760 552770 559312 638518 637115 5060588 5235626 39.45 71.6 2
09:17:53 2024-01-25 676857 676214 149752 149809 243169 248617 268819 264186 165526 164574 203170 206817 240553 243517 4720536 5014838 6462939 6234179 970213 1011750 206533 182699 197457 198643 232195 226683 217542 217039 150418 152605 610537 568239 1328426 1349410 304378 301303 426510 428189 518176 503172 511764 516889 528447 534044 498479 548548 1540165 1613933 1078847 855617 470357 462551 539817 539721 549977 555942 554230 561010 640364 640222 5090934 5235626 39.45 71.6 2
[truncated: 174,742 more chars]
