# Supplementary material for: Methods for Estimating the Detection and Quantification Limits of Key Substances in Beer Maturation with Electronic Noses
Source: Sensors (Basel). 2024 May 30;24(11):3520. doi: 10.3390/s24113520 (PMC11175341; doi:10.3390/s24113520)
Supplement: Supplementary file 1 [file sensors-24-03520-s001.zip › Data/Acetaldehyde/raw data/Day 4/1000ppm6.txt]

Time Date R01 R02 R03 R04 R05 R06 R07 R08 R09 R10 R11 R12 R13 R14 R15 R16 R17 R18 R19 R20 R21 R22 R23 R24 R25 R26 R27 R28 R29 R30 R31 R32 R33 R34 R35 R36 R37 R38 R39 R40 R41 R42 R43 R44 R45 R46 R47 R48 R49 R50 R51 R52 R53 R54 R55 R56 R57 R58 R59 R60 R61 R62 T01 H01 Phase
10:18:00 2024-01-26 632339 620350 191562 186405 306992 310029 322122 321034 201368 201770 247949 253628 287277 291912 4030837 4287218 6046471 5841215 1022656 1063268 276466 243369 256687 257268 295856 286790 282182 285107 197514 197214 672602 614743 1426049 1381322 401314 399171 585140 586643 731960 713398 746505 753068 791101 801858 765865 850830 1864204 1953141 1204220 1004599 639822 631080 758673 755316 793422 802257 815758 826725 928735 929542 4652825 4816676 40.15 72.1 1
10:18:01 2024-01-26 623963 621100 191131 186991 306992 310029 324480 319131 201748 201594 247984 252112 287303 292775 4033987 4333782 6027795 5850620 1030451 1063468 276042 243369 255757 257703 294747 288518 281658 284845 197236 197214 679851 615788 1408617 1363274 401497 400866 581371 589583 732966 708295 749034 755657 788896 799735 772109 857124 1862825 1974272 1186948 1007463 642558 628299 757468 760666 792231 800291 820785 829908 926381 924984 4633493 4807324 40.15 72.1 1
10:18:02 2024-01-26 631231 622168 190491 187608 305661 313145 323496 319708 201748 202901 247949 254184 287225 291334 4036865 4339946 6007845 5845720 1016840 1060614 276501 244963 255792 257703 297570 286575 282625 285508 196959 198577 651611 622858 1418832 1372115 404746 400300 586113 589583 728848 715421 754766 754282 789644 802387 768428 850837 1861556 1943874 1229486 1013898 639822 631974 763536 755790 789987 801213 821110 830337 924905 930199 4649504 4825552 40.15 72.1 1
10:18:03 2024-01-26 628007 622130 191061 187020 306519 311443 324672 318989 202761 201067 248367 254799 286973 293046 4036865 4315115 6012096 5834863 1037352 1063556 276466 243369 256151 258499 295212 287860 284099 284849 198070 197145 671622 617105 1403824 1371130 403132 401149 581371 586971 733448 709619 751404 759016 790506 800300 767258 855794 1870816 1972069 1215735 1005039 645770 632870 758548 760587 793349 799726 818700 833488 930329 923693 4587033 4794217 40.15 72.1 1
10:18:04 2024-01-26 625734 621875 191061 187578 306559 311916 321955 321973 201714 201383 249101 252851 288281 292532 4040464 4386465 6012133 5833937 1020709 1065049 277598 245072 256546 257919 295834 288495 282850 285214 197165 197660 672602 620061 1432333 1370171 403886 399171 583816 590420 728331 710307 750869 755827 788896 807108 772619 849020 1858913 1949491 1209924 1013177 640277 627782 761375 757872 788832 802486 823193 827276 919595 930199 4725520 4804557 40.15 72.1 1
10:18:05 2024-01-26 634171 622082 191061 187748 306092 310029 324974 319732 201748 202370 247913 254017 287478 292946 4033250 4265767 6021045 5829777 1026166 1063747 275056 246155 256475 257777 297079 287140 283489 285249 197514 197694 655166 616065 1412243 1374063 402634 400264 585668 588331 734825 715385 746703 756425 792816 802566 767337 858346 1870816 1961965 1211896 1001745 641188 633804 760956 756388 793356 799414 818738 829871 931654 926119 4580905 4808248 40.15 72.1 1
10:18:06 2024-01-26 626178 622136 190460 188203 304905 311703 323916 319025 202935 201700 248716 253982 287443 293726 4030374 4361560 5986317 5843316 1027932 1060724 276185 244054 255651 258096 295856 287955 283056 286526 196264 198763 658827 622580 1431326 1360215 404922 400509 583414 590162 731709 712253 754579 758943 788338 802383 769232 853876 1864204 1958685 1206139 1015342 645770 631044 763536 761168 787409 800013 824326 832744 921122 924776 4656149 4814185 40.15 72.1 1
10:18:07 2024-01-26 629107 620310 191096 187540 306020 312866 322934 321034 201748 201735 248506 254017 287007 292019 4036865 4324033 6029401 5824559 1016766 1061982 277884 243099 256472 258062 295856 287991 284250 284436 197999 197625 660274 621043 1428464 1383859 404885 399872 583717 586191 728848 714317 750906 754491 793413 807071 765705 853325 1868186 1949491 1206139 1011017 643932 634703 763075 757872 795047 802522 819941 829118 929355 930199 4646744 4814185 40.15 72.1 1
10:18:08 2024-01-26 624475 621225 191768 186991 306992 310971 324444 320028 201714 201735 249259 252429 287513 292946 4030374 4330674 6012096 5843316 1030563 1060724 276096 243474 255898 257845 294233 288554 282915 285196 197684 197625 676951 616065 1411617 1368724 402488 401433 583024 590347 733798 709300 749233 756530 788603 801395 772619 858346 1866811 1977676 1217841 1007463 643473 627339 759479 758406 792231 800857 824326 832305 923615 919538 4637338 4814185 40.15 72.1 1
10:18:09 2024-01-26 633021 621870 190765 188168 306092 311725 323424 320063 201714 201735 247566 254443 287478 290983 4033250 4337010 6012096 5824559 1015393 1060724 276680 243304 256257 257700 297396 287158 283198 286378 196959 198487 654470 622821 1435576 1371645 405283 401433 587214 592668 730921 715275 755841 754282 789912 802229 771638 852659 1861556 1943874 1208058 1016789 640277 631527 762963 755790 789717 802450 820748 830337 926344 931544 4653388 4818666 40.15 72.1 1
10:18:10 2024-01-26 629028 622130 191363 186991 306523 311479 323652 318543 202969 201559 248332 255012 287443 293042 4027500 4296745 6012096 5833937 1035904 1060665 276608 243508 254650 258495 296143 286468 284596 284920 197514 197488 655166 619683 1402362 1376256 403593 402570 583853 586861 734403 714354 750785 760735 793413 799735 765705 859907 1873477 1967878 1211896 1004599 644812 634666 760836 758943 793386 797765 818738 832305 928698 924776 4571499 4798974 40.15 72.1 1
10:18:11 2024-01-26 623993 622136 191363 187578 306555 313377 322444 320738 202307 201067 249137 252886 287478 292739 4036865 4386465 5986355 5833937 1021851 1060724 276551 243134 255112 258858 295627 288139 282766 285071 197514 197797 659217 623181 1439896 1371130 405423 400082 583816 590384 728848 710307 753208 759066 791062 806926 772619 850837 1861556 1954981 1202301 1016789 643473 629188 765176 760037 791108 802486 825573 829746 921006 930199 4715373 4811455 40.15 72.1 1
10:18:12 2024-01-26 632125 621658 191096 187574 306775 310029 323556 321034 201714 202370 248542 254408 287478 292946 4031112 4277919 6038022 5839149 1023248 1062204 275762 243474 257040 257303 295821 287720 283397 285392 197514 197832 663046 613426 1420574 1374063 401460 401324 586312 589326 734825 715275 749823 756388 793133 802566 768937 860182 1872146 1962235 1187424 1002416 642101 632907 756522 755520 795612 801813 820525 829908 930989 930199 4580905 4810116 40.15 72.1 1
10:18:13 2024-01-26 627150 622136 190460 188203 305156 311952 324444 319060 202795 201418 248716 254017 287478 292118 4033711 4367853 5977757 5833937 1026054 1060724 276644 244224 255112 258495 295821 287711 283595 285428 197236 197866 653756 621491 1431081 1360977 405607 400862 582288 591951 733069 712253 754893 759945 789942 804840 772001 853876 1865521 1958685 1208058 1018303 647615 632870 764619 762898 788869 802374 825217 829871 922962 927501 4665555 4797673 40.15 72.1 1
10:18:14 2024-01-26 628340 622600 191660 187059 306766 311952 322408 322009 201748 202147 248367 254408 287478 292429 4031112 4305275 6037227 5820405 1019742 1060724 278080 242726 256687 258097 295821 288157 283595 284573 198070 197179 685651 616948 1457179 1381322 403593 400300 585668 587008 729709 716389 753040 755095 795625 808103 767845 855096 1872178 1955029 1206139 1009544 642101 635153 764087 756241 795634 807099 818738 830439 931650 930199 4643426 4811680 40.15 72.1 1
10:18:15 2024-01-26 634305 620310 191669 186991 306160 311479 323952 320773 202341 201735 249312 252851 287478 291984 4021760 4321401 6003524 5839149 1030488 1062231 276608 243474 255147 258495 294340 288590 283198 284956 197514 197488 685651 614911 1413579 1370171 402993 401433 582573 588849 733917 709803 750748 760698 793096 802420 772509 858197 1869515 1979081 1196230 1007463 643732 629224 758673 762865 793245 802557 823119 833488 927695 928905 4637338 4803231 40.15 72.1 1
10:18:16 2024-01-26 630712 621658 191061 187613 306119 311697 323988 320548 202307 203007 247949 253628 288351 291669 4030837 4336745 6007808 5824559 1011031 1060724 276680 243508 256078 257303 297635 287635 283014 286741 197236 197866 653052 621969 1418792 1369200 405033 401433 587214 590531 731960 715421 755841 754282 793273 807122 773325 853764 1864167 1938138 1208058 1016752 642026 633694 765742 756388 792231 807099 825217 830337 926344 931516 4652825 4804632 40.15 72.1 1
10:18:17 2024-01-26 627063 620959 191100 187583 306992 311916 323952 319543 202935 201067 248332 254408 287443 298003 4031112 4311949 6012096 5826670 1034986 1062204 276644 243508 254863 258858 296560 287194 284214 284920 197514 197626 657984 617545 1423703 1370171 403886 401433 582142 587123 733894 711237 751203 761278 795734 797774 768826 863271 1874809 1972635 1208140 1005993 646691 635567 762479 761022 795634 799450 820525 836204 931465 926957 4568236 4797972 40.15 72.1 1
10:18:18 2024-01-26 625365 621658 191092 187744 306519 313961 322934 321747 202621 201418 249137 252886 288115 292123 4031112 4402306 5994969 5833937 1021048 1060724 276779 245323 255934 258858 295240 288518 283198 285543 197514 197832 663046 622858 1432187 1368230 405033 400300 582197 590665 727569 709120 755841 756762 784324 802531 772693 853142 1865480 1960252 1196544 1019691 646230 630451 765705 762865 793356 802450 825610 832151 924979 931581 4684878 4822920 40.15 72.1 1
10:18:19 2024-01-26 630229 620054 192305 186693 306166 311479 323005 322498 201748 202335 248716 254017 287513 293323 4031112 4289952 6037744 5833937 1020230 1062241 277494 243134 257480 258097 296769 288076 283300 285650 197792 197660 663046 619214 1435690 1382302 402671 400300 586383 587914 731746 715421 751662 755353 795771 802531 765901 855185 1868160 1962471 1206139 1008157 642558 632833 762457 758954 799012 802342 818552 830337 932830 930199 4637338 4794180 40.15 72.1 1
10:18:20 2024-01-26 626093 635195 191669 187029 306992 310971 324974 320028 202685 202193 248752 253486 288281 291221 4031112 4324228 5994894 5844350 1031298 1060724 276220 243543 255898 258495 296877 288373 281905 286942 197236 197797 649528 616065 1407544 1363875 403278 400264 584013 590012 735456 712216 751180 760128 788761 800058 774925 862827 1866833 1975671 1215792 1010302 647338 632658 760292 764412 795612 804261 827299 836279 928863 927464 4640112 4811680 40.15 72.1 1
10:18:21 2024-01-26 631014 621211 191084 187809 306771 311952 323988 320028 202341 203007 248625 253628 288386 291674 4031112 4339946 6007808 5830549 1010239 1060724 277263 243508 256292 257735 296798 288076 282775 286705 197106 197866 661684 621081 1399439 1367232 405033 402980 587214 591790 731228 715421 755146 754523 790506 808248 772619 853325 1861556 1943985 1201341 1015342 641893 632658 765668 758428 791035 808130 825425 830188 925927 935480 4703177 4816039 40.15 72.1 1
10:18:22 2024-01-26 631088 621401 191398 187059 306982 312387 324830 319060 202655 202017 247949 254834 287443 292982 4027500 4284460 6012133 5826670 1031298 1063925 277104 244294 255112 258495 297396 286754 284064 285485 197514 197832 674052 618427 1410460 1372115 404459 400933 585968 590002 736092 715421 750113 761242 795807 802121 765865 859391 1872045 1966484 1211896 1003884 644850 630920 761222 761781 797603 803692 820998 834637 934299 928283 4573332 4804820 40.15 72.1 1
10:18:23 2024-01-26 625468 623338 191599 187583 306992 312937 322707 321783 202868 202228 249522 253663 288351 292982 4031112 4405384 5977832 5834985 1023392 1060724 276556 243508 255934 258858 296143 288230 283764 286302 197514 197866 663046 623625 1405215 1369899 406183 400866 583052 590420 729606 711237 755655 759016 789948 802567 774375 853089 1862789 1961464 1200382 1018767 647153 632422 767374 764523 793171 807113 828167 835086 926234 930053 4682856 4811417 40.15 72.1 1
10:18:24 2024-01-26 634545 621911 191734 187029 306196 311703 324974 320999 202655 202370 249312 252640 288719 293507 4033987 4343197 6012133 5844350 1030563 1060724 276715 243543 256508 258495 296143 288626 282766 285392 197514 197832 676951 615349 1417957 1364843 403886 400264 583899 585613 735483 709193 753156 759016 792256 801822 774925 860833 1868160 1977072 1204220 1006030 647209 632907 760836 764766 797472 800049 820711 839271 931502 928210 4615712 4810954 40.15 72.1 1
10:18:25 2024-01-26 625321 623885 191367 187617 306523 311952 322707 322211 202307 202052 249101 252886 288281 292483 4031112 4380199 6012133 5834985 1015449 1060724 277494 243134 257551 258495 296251 288712 282766 286266 197514 197866 652347 620052 1412258 1369200 405033 400300 584013 590429 727473 712820 753394 755827 784324 809390 774925 850189 1861556 1953104 1215792 1016789 643932 630634 765742 760630 792231 807099 828036 830337 924942 932615 4708359 4819475 40.15 72.1 1
10:18:26 2024-01-26 632774 623016 191530 187770 306978 310029 324084 321034 204030 202761 248400 254017 287478 292946 4025973 4265767 6033710 5830826 1020267 1061934 276220 243543 256723 257881 296517 287635 284907 285463 197514 197832 658689 614000 1410979 1375552 402671 399667 587214 589606 733894 716980 749270 755693 793413 802531 769232 857505 1868160 1958817 1208058 1003884 641644 632907 760297 755620 798037 807099 818762 832894 934152 931516 4635771 4816034 40.15 72.1 1
10:18:27 2024-01-26 627030 621803 191258 187928 306847 311301 324974 319768 202935 201770 248752 253939 288246 290979 4021760 4346271 5977832 5843504 1029057 1060724 275797 244579 255934 258858 296769 288279 283233 287144 197375 198763 657329 619310 1401139 1359049 404459 400897 585140 590175 735977 712820 754039 761278 784324 801258 776577 858346 1868160 1970400 1185540 1011017 645770 629261 762454 762898 792231 800649 829253 836605 924979 926846 4639366 4815279 40.15 72.1 1
10:18:28 2024-01-26 634478 623007 191228 188400 305697 312758 323772 320892 202693 202052 248542 256046 287478 291826 4031112 4330630 6012133 5817318 1016175 1060724 277494 243543 256292 258495 297396 287445 284561 286835 197514 197866 655166 622821 1406308 1372115 406183 399667 588084 590002 729719 717489 755146 756835 793486 808248 770359 853288 1862862 1943874 1208058 1013898 642558 634703 765742 758539 793356 807099 823193 829908 929011 928515 4681758 4824739 40.15 72.1 1
10:18:29 2024-01-26 622651 623821 191630 187931 306951 311845 324757 319366 203464 202053 248609 255225 287478 293544 4027263 4287485 6012466 5826670 1029539 1061934 277494 244294 255112 258858 297396 287756 284893 286065 197514 197832 656575 616948 1420968 1371130 405033 402097 586502 588748 737545 715421 750609 760661 797499 800094 765901 860076 1872045 1967421 1204373 1004599 645770 630956 760836 761242 796871 802414 821110 834748 932134 930199 4567060 4797972 40.15 72.1 1
10:18:30 2024-01-26 625365 622902 191490 188027 305876 313747 322826 321381 202868 201559 249380 254577 288211 292629 4021760 4377181 5960834 5833937 1022656 1057347 278275 244390 255183 262721 295369 288590 283666 286302 197514 198681 663046 623336 1395053 1364843 406183 399631 583899 590420 729642 710196 756328 761242 792256 802495 772693 854614 1864204 1959188 1227530 1014399 647209 632907 765742 764523 791108 802486 825610 834155 924322 930199 4652251 4804820 40.15 72.1 1
10:18:31 2024-01-26 629186 620117 191927 187702 306703 313127 322862 321640 202239 202264 248645 254267 287338 293436 4030374 4314767 6025097 5821310 1016840 1060724 278419 243508 256723 258609 295892 288328 284534 284552 198070 197797 661860 619917 1422745 1379364 405607 400866 585554 588015 729678 715421 753692 754590 798064 809413 765865 855222 1866833 1950303 1187424 1011017 643473 634562 763536 758979 797876 808810 821110 833488 932830 928552 4642595 4811792 40.15 72.1 1
10:18:32 2024-01-26 624475 620373 191695 187583 306802 311738 324156 320785 202868 201629 249451 253877 288045 294498 4028850 4324530 6012133 5825620 1032940 1060724 276715 243578 256687 259730 295240 288590 283781 285156 198070 197797 663622 615742 1407633 1372115 403886 400299 583038 588748 734935 712253 752732 763476 795208 802531 771562 860039 1873477 1971476 1211896 1006030 648353 630956 761375 763439 798037 800649 822591 838468 934188 927537 4563473 4797972 40.15 72.1 1
10:18:33 2024-01-26 623444 619406 191486 187617 306775 311988 322683 322510 202800 202089 249451 253523 288684 292873 4025973 4395677 6010590 5826670 1016175 1060161 279187 242965 256794 258677 294954 288626 283432 286302 197514 197901 653756 621081 1445450 1368230 405033 400300 583899 590121 729642 711273 755841 758746 790542 808819 774925 852076 1862880 1953141 1202301 1018804 646230 631080 766120 763439 793356 807099 828036 829871 926344 930199 4689766 4814185 40.15 72.1 1
10:18:34 2024-01-26 630528 620377 192345 187025 308615 313995 323988 322796 202485 202407 249062 254197 288522 292914 4023099 4279723 6038022 5839149 1020267 1060724 276414 243578 257918 258133 296771 288112 283666 286741 198070 197901 678039 614037 1433104 1373085 403315 399702 587251 589606 735456 717489 751514 756799 795771 807108 770433 860945 1872146 1961076 1209977 1004599 642101 634253 761375 756799 799735 808810 821110 829871 935549 933877 4642872 4805820 40.15 72.1 1
10:18:35 2024-01-26 622089 620964 191769 187063 305952 311042 324480 320548 202341 201770 249273 252642 288983 293722 4029619 4322445 6003412 5834647 1031758 1060724 276608 244224 256652 258356 296870 288554 282695 286817 198070 197832 653756 615349 1414341 1360977 403278 400862 585554 590846 736092 711237 755841 761205 790470 802387 776674 863480 1868160 1977072 1204220 1008157 647615 631974 761375 765608 796761 802411 823119 837200 930012 926119 4614736 4798876 40.15 72.1 1
10:18:36 2024-01-26 625730 623265 191363 187869 306992 312646 322934 322498 201714 202429 249487 253558 288746 292483 4034598 4352168 6018406 5829777 1011832 1062509 277884 243508 257841 258097 297086 288635 283453 288643 197514 198452 655899 620052 1405144 1370171 405718 399631 587334 591718 731746 715421 757234 756905 791064 811682 776577 853288 1862880 1952257 1209924 1016065 643473 632208 764619 758943 792793 809953 829844 834045 926308 933841 4705857 4813909 40.15 72.1 1
10:18:37 2024-01-26 632324 622130 191501 187548 306987 310935 324938 321034 201748 202830 248716 254696 288115 292950 4035919 4271467 6034227 5842271 1020193 1060724 276149 244596 257734 258062 297396 288752 284082 286249 198070 198473 659570 613962 1417596 1374063 403850 400264 588647 590531 735977 717489 751440 756762 797794 807108 771488 859570 1870816 1961464 1209977 1004599 643015 634703 761375 757600 800302 808810 821110 831640 934151 928515 4643426 4783944 40.15 72.1 1
10:18:38 2024-01-26 623412 622140 191769 187025 306987 311479 324902 320999 202587 202052 249312 252851 288281 293359 4020686 4323760 5994506 5839070 1029057 1060724 276644 244259 256687 258645 295369 288716 283560 286512 197931 197832 672602 616248 1404793 1368724 404459 400862 583977 590846 737022 711200 751361 761242 793413 802459 774925 860039 1870816 1977072 1206139 1006030 649088 634253 761375 765608 797839 802414 824363 837200 930049 927464 4626887 4804820 40.15 72.1 1
10:18:39 2024-01-26 626763 621180 191531 188168 306992 314035 324444 322760 201680 202511 249276 253628 288115 292739 4021760 4361202 6011983 5829637 1012544 1063667 277884 243508 258310 258677 295785 290005 284096 287108 197514 198452 661617 619310 1423502 1371142 405895 401149 587214 590592 729624 716389 756255 756762 791101 810187 777129 855185 1864204 1955029 1194625 1016065 645770 631974 765742 762284 793356 808432 830435 834083 926344 933841 4708523 4817620 40.15 72.1 1
10:18:40 2024-01-26 630939 622130 192629 187025 306415 311443 323556 322498 202341 202830 249535 254443 287295 293471 4021002 4289922 6042075 5844045 1022656 1064422 277650 244495 258058 258858 297396 288518 284610 286822 197514 198418 674052 614911 1403050 1378491 403740 399667 587256 590420 735977 718507 752583 758710 797499 809390 772619 860796 1873515 1962856 1209977 1006746 642148 634703 762724 763349 800302 810526 822280 832231 937540 928552 4646744 4814185 40.15 72.1 1
10:18:41 2024-01-26 622016 620278 192305 187029 306843 311952 324974 321783 202969 202370 249522 252816 288969 293923 4027500 4321401 6018362 5841215 1030725 1065015 277279 244495 259338 258752 296107 290259 283631 286266 198070 198521 686014 615312 1402972 1367753 404459 400826 584684 590531 737545 711237 753692 761242 795734 802495 774925 860039 1872146 1980361 1206139 1007463 647615 632870 761375 765608 798000 802414 824363 838430 930085 928849 4614736 4800629 40.15 72.1 1
10:18:42 2024-01-26 625730 622130 191700 188042 306992 311952 323460 322988 201748 202688 249487 253628 288789 292834 4027224 4383524 6003571 5840258 1013277 1060614 277351 244119 258168 258463 296201 288446 283361 287252 197792 197832 661617 620497 1408433 1368724 405607 401433 587214 595284 731851 715421 756291 756425 791064 810223 776281 853288 1862880 1955130 1194625 1016123 643932 631974 765705 761168 793356 810552 830435 834083 927695 933804 4726298 4804557 40.15 72.1 1
10:18:43 2024-01-26 630902 621870 191700 187613 306410 312185 324938 322009 201748 202536 248542 254443 287478 292987 4021760 4271467 6045217 5835770 1022543 1060650 276501 244119 257770 258317 297924 288468 284334 287581 197792 197832 653756 613426 1408617 1402902 403931 400509 588588 590420 735596 718980 752932 756762 796935 809390 772656 860182 1872146 1958685 1189307 1006030 643015 634482 762995 758979 801438 810526 821110 834711 937540 933877 4646744 4811403 40.15 72.1 1
10:18:44 2024-01-26 622016 621690 192002 187578 306375 311952 324938 321034 202307 202335 249558 253479 288351 293932 4018134 4312129 6007808 5844574 1031425 1063532 276359 244530 257337 258787 297570 288482 283418 287023 198350 199006 659922 615183 1409627 1363875 404459 401954 588437 591427 738068 711273 755117 762751 794609 802459 777129 862561 1872146 1981283 1208058 1008037 647669 634085 762454 765573 798000 802486 825610 839662 933131 928812 4624115 4783944 40.15 72.1 1
10:18:45 2024-01-26 626618 622130 191660 188004 306992 311988 323952 323742 201714 202405 249487 254017 288684 292690 4033250 4348823 6003215 5833937 1014724 1064864 278024 244084 258894 258752 297324 288622 283922 287279 198070 198936 653756 622282 1407318 1370171 406183 401433 587182 593803 731709 716436 757811 756799 795075 811401 777129 857735 1864204 1952257 1208058 1016789 643473 632870 765742 760630 793356 809038 830435 835311 929011 936591 4715259 4814185 40.15 72.1 1
10:18:46 2024-01-26 632848 622130 191704 188173 306987 311443 324685 322009 202800 203007 248752 255012 288351 293512 4021760 4256494 6029401 5824559 1023248 1062687 276608 245215 257663 258609 297383 288374 285000 286562 198070 198625 665905 614743 1433855 1375044 403886 400933 588918 590420 738608 718832 753655 760091 798064 808266 771341 863889 1873477 1962856 1209977 1003171 643932 635604 761375 760091 800302 809381 822642 834748 938204 928552 4647163 4802301 40.15 72.1 1
10:18:47 2024-01-26 623448 622114 191734 187950 306419 311697 324974 321070 202795 202193 249101 252886 288579 293471 4021760 4321401 6003487 5839149 1031298 1060724 277299 244259 256723 259372 297635 290715 283449 286965 198350 198349 684201 615183 1427811 1367232 404312 403712 585581 592173 738068 711273 755655 763476 793413 802531 777129 865761 1870816 1981283 1211896 1007463 649549 634253 761878 765608 799735 802450 824363 839662 934813 928849 4611936 4804820 40.15 72.1 1
10:18:48 2024-01-26 625730 620301 191704 188042 306955 313091 323952 323023 201748 202335 250120 253982 288789 293445 4021760 4389684 6003524 5833937 1015449 1060724 278275 243508 257912 259509 296143 290041 284214 286907 198314 198902 682570 620803 1414733 1370671 406183 401433 586725 593673 730638 715421 756291 760698 793413 811499 774981 855185 1865521 1958854 1203500 1018767 645770 632870 769011 764523 794936 806728 830435 832305 928352 935196 4689489 4818666 40.15 72.1 1
10:18:49 2024-01-26 631912 621255 192340 187025 306775 311952 324444 323023 204197 202688 249522 255012 288150 293471 4027500 4284013 6038022 5833937 1020230 1060724 278275 243543 258310 258858 296731 288590 285054 286893 198629 198694 675502 616141 1416813 1381893 404349 402570 589717 591679 735867 719017 754877 756799 799762 810353 772656 861230 1872146 1963376 1209977 1007463 644654 630920 763536 760091 801438 809038 823266 832896 938204 935893 4646744 4804820 40.15 72.1 1
10:18:50 2024-01-26 622016 622130 192305 187613 306170 311988 324974 321070 202795 202688 250332 254017 288351 291984 4021760 4318052 6012096 5834985 1030563 1060724 277884 244670 257299 259730 296143 290368 284552 286741 198629 198798 667850 616948 1412562 1371645 404996 404211 583790 593469 738068 713142 755154 762211 797499 808248 777924 864477 1873477 1979878 1198724 1007463 649549 630956 764050 765264 801438 802450 823156 841496 937933 930199 4586202 4802489 40.15 72.1 1
10:18:51 2024-01-26 626618 620314 191734 188164 306992 313127 324444 324006 202307 203007 249558 254230 288579 293749 4027500 4380305 6007808 5833937 1013277 1061338 278275 243578 259109 259109 296978 290359 284166 287162 198070 198902 671152 621107 1423082 1372583 407301 402570 588075 594481 732673 717342 761250 760735 795135 813872 777249 855831 1869512 1955873 1195824 1016065 644850 633731 767919 763439 793208 810250 831619 832305 929011 936591 4708193 4817620 40.15 72.1 1
10:18:52 2024-01-26 632886 620278 192305 187739 306775 311697 324938 322498 202516 203043 249312 255225 288351 293752 4031112 4274307 6038022 5842459 1020230 1060724 277884 244054 258310 258677 297180 288554 284969 287144 198350 198452 663046 614911 1407270 1380456 404202 403426 590554 592099 737826 719490 754617 760075 797918 811645 774888 863889 1873477 1964212 1211896 1007463 644654 630956 765176 761242 802576 809038 822642 833525 938204 935233 4646744 4811792 40.15 72.1 1
10:18:53 2024-01-26 622053 622130 192340 187587 306450 311952 324974 321034 202795 202370 249558 253628 288386 298081 4021760 4330694 6007808 5834985 1029094 1060665 277884 244465 257299 259766 296143 290331 284614 286907 198629 197866 675502 615259 1400710 1369200 404202 404351 586349 593785 739642 713179 757031 762716 796715 806890 778340 863825 1870816 1977072 1209977 1008157 649549 630956 764631 765842 801969 802450 824363 841496 937269 929542 4583329 4804820 40.15 72.1 1
10:18:54 2024-01-26 623885 620278 191700 188203 306992 313531 323460 323059 202655 202370 249594 254230 288351 298154 4021760 4389684 6003524 5825620 1016175 1060724 276813 243543 257912 259910 296143 290295 284100 287144 198070 198763 663046 621691 1439604 1369200 406183 399631 585334 594599 733001 715880 759622 760520 793304 813443 779340 858958 1865521 1958685 1207339 1021742 649003 632613 770506 765065 795538 807864 830360 833451 929011 928588 4677404 4814185 40.15 72.1 1
10:18:55 2024-01-26 630191 622130 192644 187574 306739 312937 324216 323023 203146 202688 249522 255012 288098 293089 4021760 4286518 6029401 5816254 1018290 1060724 278275 243578 258346 258858 297606 288626 284641 286741 197307 197866 676951 619607 1410500 1381322 406183 400264 587338 590002 735090 718283 755393 761818 802034 813981 770249 858618 1872178 1953104 1209977 1013177 647153 638279 767882 762796 801438 809038 826822 836316 932794 935233 4640112 4804820 40.15 72.1 1
10:18:56 2024-01-26 624475 621690 191695 187873 306883 312682 324938 320548 203003 201418 250010 255618 287303 291851 4018134 4302856 5994931 5825620 1034986 1060724 277884 244635 256508 257974 296798 288518 285472 286387 198363 198487 657984 617545 1425948 1371746 406183 403037 585968 590420 737665 716389 755655 768282 801318 802351 772546 865106 1878814 1973469 1204373 1007463 649549 636429 765742 766548 801933 802486 824363 842246 938959 928515 4563587 4783944 40.15 72.1 1
10:18:57 2024-01-26 629037 620377 192340 187578 306454 313890 324444 323023 202621 202901 249522 255190 288824 292875 4021760 4292791 6029401 5825620 1019008 1062231 279043 243543 258310 259547 297144 288838 285205 286266 197135 197901 667334 621081 1433235 1381050 407049 400264 588501 590112 733375 719017 755146 759016 799590 815098 773913 861102 1872178 1952221 1211896 1013786 647153 639224 768974 763439 800302 809038 825731 836914 932794 935893 4641179 4783944 40.15 72.1 1
10:18:58 2024-01-26 625365 621251 191769 188203 306987 312937 324974 321070 203600 201419 249594 255618 287478 292019 4021760 4287329 5999497 5825620 1033509 1060724 277884 244294 255934 263049 297924 288685 286280 286857 198350 198487 676951 617832 1416719 1372115 405423 402061 585668 590420 738068 716980 753394 764760 799025 802531 774464 866961 1882881 1977676 1206257 1007463 650395 639224 765705 767785 802576 802522 823193 843636 939628 932835 4563473 4804820 40.15 72.1 1
10:18:59 2024-01-26 622971 620049 191739 188203 306581 314368 323688 323023 202969 202228 250332 254443 288386 293507 4021760 4386446 5969250 5825620 1024117 1060724 277462 244294 256723 262941 296978 288626 284534 287144 198070 198763 660098 622858 1396211 1364843 407917 400897 586349 590592 733894 714915 762448 764560 797904 811437 777213 857735 1869512 1966169 1206139 1021146 649003 634217 771750 767224 797876 811673 832212 834785 928698 935662 4668288 4801522 40.15 72.1 1
10:19:00 2024-01-26 630191 620373 192644 187583 306739 312973 324156 323023 202795 203007 249347 255225 288351 292875 4021760 4286518 6029401 5817318 1019742 1060724 276779 243543 258346 259730 297442 288626 285405 286400 197444 197901 663046 620573 1421541 1381322 407338 400580 588501 590420 735456 718507 758111 760128 800227 811473 772422 858346 1870816 1957733 1211896 1015845 647615 638158 768974 762137 802539 813397 828167 836605 935549 937289 4649504 4807324 40.15 72.1 1
10:19:01 2024-01-26 626627 623453 192171 188168 306170 313449 324974 322045 203778 201418 250332 255618 288351 293522 4018134 4315263 6012133 5826670 1036466 1060724 278275 244670 257119 257974 296978 288626 286656 286705 198629 198763 678401 617545 1406243 1374063 406183 402097 586799 590531 737577 715458 753468 765915 797862 807108 774925 863180 1877406 1979878 1195272 1010264 651326 640133 767337 767785 802576 806954 826760 841984 939462 928515 4587033 4814185 40.15 72.1 1
10:19:02 2024-01-26 624438 621225 191398 189217 307275 313669 324974 321034 203600 202405 250362 255261 288106 297718 4024629 4346121 5969334 5826670 1026128 1060724 278419 245083 256723 263084 296726 288662 284969 287144 198363 199075 656751 622892 1408976 1360977 407917 405432 585554 592665 735977 715421 762991 765387 795208 809390 775017 860076 1870816 1967878 1209977 1016598 651326 636432 771753 768840 795612 809309 834589 839550 930255 935480 4649504 4815279 40.15 72.1 1
10:19:03 2024-01-26 629297 620928 191769 188203 305455 314330 324264 323023 202969 202723 249558 255261 288351 292911 4021760 4321099 6029401 5825620 1016803 1060702 277393 244670 257948 262785 297816 288662 286316 286065 198629 197901 661684 621081 1412968 1381322 407338 400580 588918 588926 733894 718507 756291 760666 800227 811279 772656 858346 1870816 1953141 1211896 1013898 646691 638304 769521 763182 802230 813972 825499 835825 934703 939558 4646744 4811792 40.15 72.1 1
10:19:04 2024-01-26 623620 614521 192469 188168 306384 312717 324974 322498 203498 202440 250755 254478 287513 293089 4021760 4300200 6003524 5825620 1034345 1060724 275944 245047 257551 263084 296978 290005 285094 286302 196861 198763 678401 616948 1415926 1371844 406183 401814 586502 590420 737545 717217 755042 765915 799025 807108 774925 862598 1877406 1975671 1208140 1008074 649549 638279 765742 765608 802465 809404 828167 842022 938131 934818 4559882 4797972 40.15 72.1 1
10:19:05 2024-01-26 623550 622135 191739 188623 306879 314811 323688 322045 203003 201805 250576 254478 288386 294001 4021760 4389834 5970019 5817318 1022618 1060724 277427 244294 256758 257940 296978 290331 284987 286857 198210 198798 655166 622707 1407809 1368230 407917 400897 586383 590592 733917 715458 762448 764560 796935 809082 777249 858346 1870816 1962309 1208058 1020290 649549 634703 770543 765878 796907 807985 832618 842619 928790 935480 4650612 4813501 40.15 72.1 1
10:19:06 2024-01-26 627512 618239 192037 188207 306581 314117 324974 323023 202969 202901 249558 255261 288098 295540 4021760 4308503 6012208 5816254 1016803 1060724 277690 244329 258119 262977 297816 288662 286173 286302 197170 198902 675502 622282 1423248 1377411 407917 400897 588808 590012 733894 719807 758968 761278 800146 811509 773789 858346 1872146 1949491 1197385 1013898 645832 638377 770543 765041 800302 810250 829253 839271 936293 940529 4650612 4820387 40.15 72.1 1
10:19:07 2024-01-26 625066 623012 192340 188203 306811 313413 324721 322247 203323 201735 250296 255832 287478 292911 4021760 4327606 6012133 5826670 1036466 1060665 276586 245047 257551 258762 297369 288662 286718 286942 196861 198937 678401 618868 1415430 1371895 406183 403337 587251 591679 738430 717489 756255 765915 801395 807108 774653 866399 1877406 1977072 1202490 1004870 648166 638340 764656 765078 801438 809381 827448 839662 938292 937397 4583257 4804082 40.15 72.1 1
10:19:08 2024-01-26 625290 623895 192504 188662 306992 315326 324974 322534 203712 202442 250645 255190 288886 297930 4020686 4386691 5978237 5820405 1022656 1060396 277760 245083 257515 257974 296726 290463 284893 287751 198489 199145 675502 624643 1428114 1369179 408498 401779 586502 592701 735977 716472 763428 765078 798064 810866 778975 862249 1868160 1963076 1187424 1020290 650474 630956 770543 765915 798037 806692 830042 839662 927387 933913 4654565 4816034 40.15 72.1 1
10:19:09 2024-01-26 629297 622130 192469 188527 306992 314481 324938 323514 203003 202865 249594 255371 288684 293358 4018895 4314790 6029401 5817318 1016840 1060702 277234 244329 258346 262941 297816 288662 285668 286302 199753 197866 666440 620834 1425838 1381322 406183 403426 588918 590531 735977 718210 756255 760084 801962 811545 772812 860076 1872045 1960919 1189307 1012456 645770 638340 767845 763439 802576 811464 826822 836642 937802 938651 4648853 4822920 40.15 72.1 1
10:19:10 2024-01-26 627145 622094 192469 188653 308692 314379 324830 321830 204200 202299 249558 256011 288316 295175 4021002 4302754 6012096 5841403 1033906 1063740 276779 245047 256687 260750 297563 288590 286718 287144 198489 198729 678401 619033 1426665 1373089 406183 402663 587214 590199 738068 718507 756218 765842 801359 808266 774925 867016 1881411 1977072 1185334 1007322 649549 638304 765742 765608 802431 808239 826785 842748 937802 935160 4596874 4805820 40.15 72.1 1
10:19:11 2024-01-26 627656 623885 191530 189291 306919 313234 326740 320856 203922 202831 250049 255547 288684 292118 4025186 4324265 5973465 5820405 1025580 1062985 278275 245425 257083 257940 297924 288734 285405 287954 198070 199735 645894 622896 1419787 1361942 408207 404189 587334 595717 738359 717921 762338 765842 795771 810535 779527 865130 1873477 1967878 1213815 1016789 652328 634526 769415 768048 795634 808239 835797 841477 930989 928515 4637338 4805820 40.15 72.1 1
10:19:12 2024-01-26 633904 622865 191816 188989 306946 313747 324794 322319 203464 202796 249954 256408 289158 292743 4021002 4327419 5994782 5820128 1015393 1060724 277039 245047 258310 257905 297816 288518 285387 288675 198363 199700 663902 622858 1403483 1371597 408498 403676 591232 594380 736092 721919 762991 763989 797826 811401 777129 860796 1870816 1949417 1191190 1017283 645310 636393 772182 762321 798000 811464 831774 835973 930085 940645 4715221 4814185 40.15 72.1 1
10:19:13 2024-01-26 630675 622744 192533 188886 306843 312503 326776 321866 203323 203541 249380 255835 288912 294402 4018134 4260058 5999600 5833937 1031298 1063740 278080 245804 256723 262941 296702 288626 286280 287751 198489 199110 657984 618275 1405249 1372115 407049 405152 585744 591904 740181 719807 758930 765645 801359 809122 774925 867671 1881411 1973617 1200607 1006030 649088 638304 764619 765608 802304 809953 827999 839662 938204 937037 4570017 4802301 40.15 72.1 1
10:19:14 2024-01-26 624988 622130 191734 189144 306775 315296 324685 321902 204131 202547 250189 255442 289527 294193 4033250 4373926 5977683 5823495 1024934 1060724 277621 245083 257515 257974 296726 290567 285405 287954 198489 199110 655166 624186 1398994 1368724 409079 402627 587214 593503 735977 718507 764078 765645 799196 810793 778387 861025 1870816 1967878 1213815 1020290 651589 634526 771635 768085 795670 809381 834252 843411 930329 935196 4643426 4804820 40.15 72.1 1
10:19:15 2024-01-26 632546 622130 191769 188795 306987 315074 324685 323227 203396 202761 250153 257234 288098 293868 4025186 4324033 6020947 5815180 1016175 1063532 277234 244841 257912 262906 297816 288554 286830 287738 198350 199075 663902 622858 1412127 1374063 409079 402061 590596 590846 735977 720353 760749 763476 801323 811509 774925 862174 1876036 1952257 1202667 1015342 647615 638340 770543 764523 800302 810214 830435 839833 934152 939315 4672226 4811680 40.15 72.1 1
10:19:16 2024-01-26 630191 621690 192340 188765 306730 313634 324974 320749 204063 202725 250046 256517 288684 294402 4018632 4295503 6012096 5833937 1032547 1060724 278775 245663 256687 257940 297816 288518 286280 287751 198489 199075 678583 619310 1399793 1374063 407338 405116 590591 589758 741974 718174 758479 765878 804876 809390 774925 867671 1882749 1977072 1202490 1005314 648627 638340 764619 765336 802576 809038 830435 841496 939536 936555 4621328 4797972 40.15 72.1 1
10:19:17 2024-01-26 627058 620278 192136 188756 306384 312901 325528 322009 203600 202761 250433 255729 289862 292164 4022310 4339920 5986093 5827679 1025580 1060724 279043 245804 257628 260318 297816 288757 285405 287954 198070 199700 649402 622858 1417312 1360977 408498 404545 587338 596176 737605 717489 764520 766999 796898 807873 780669 864440 1873477 1970671 1211896 1016789 650474 634598 769452 768121 795670 809381 834215 841514 929355 928552 4637061 4808248 40.15 72.1 1
10:19:18 2024-01-26 638249 620310 191769 189092 306415 314625 324974 322988 203778 203043 249522 256552 289422 292726 4031729 4326993 6007620 5820405 1017628 1062509 279239 245047 258310 262977 297602 288482 286043 288680 198070 199735 665352 622858 1403483 1373089 408207 402698 591232 594380 735571 721409 762991 763476 797826 811473 777213 863851 1870816 1955093 1196840 1017283 645732 636429 772182 763439 798037 811536 833806 837200 932757 940645 4715221 4814185 40.15 72.1 1
10:19:19 2024-01-26 631158 621690 192305 188630 306415 311988 325528 322009 203003 203647 249974 256046 289026 294328 4030146 4264069 6003341 5833937 1029502 1066107 278667 245937 256687 257905 297924 288671 286543 287882 198629 199110 665905 618719 1408124 1373089 407338 405113 589841 590846 742536 719771 757811 765350 802529 809390 775019 869528 1882749 1974272 1198724 1004599 647153 638304 765176 765065 802576 810214 830435 839662 938932 937915 4640652 4794217 40.15 72.1 1
10:19:20 2024-01-26 622971 621401 192648 188203 307343 313149 324974 322009 203566 203043 250296 254017 289088 291949 4026446 4335846 6011404 5851663 1032034 1061453 278275 245937 258168 260318 297924 291330 284463 288359 197135 198971 682751 615788 1417617 1369200 406183 403301 586799 594147 738758 716472 756255 765645 797826 808745 778564 867671 1873477 1980607 1221492 1008037 652328 636429 765742 769246 804286 807099 828036 843384 937765 935893 4568617 4791142 40.15 72.1 1
10:19:21 2024-01-26 622966 622130 192345 188791 306170 315843 324938 322436 203600 202370 250720 255225 289088 298132 4021760 4389725 5994271 5829637 1024934 1060724 278597 245012 257877 261016 298000 291034 285370 287954 198350 199110 675502 624972 1447880 1370171 408498 402061 587338 594417 735977 717489 763428 765645 798064 811509 779564 863480 1870816 1966484 1209977 1021742 651400 634562 772730 768803 800302 809038 830005 841496 930049 936591 4642872 4808248 40.15 72.1 1
10:19:22 2024-01-26 628112 621435 192345 188799 306170 315584 324974 324006 202969 203104 250296 256011 287513 293162 4021760 4320153 6034779 5820205 1017552 1062911 277621 245012 258310 257974 297816 290041 287490 287796 198629 199075 672602 621969 1440972 1382302 409387 402061 589754 590846 736092 719262 760164 762935 804307 816172 774925 861261 1876036 1955910 1213815 1013898 647669 641044 770543 765608 802576 811500 829253 839662 937540 939315 4646744 4825947 40.15 72.1 1
10:19:23 2024-01-26 622339 621255 192644 188203 306445 313634 324974 322534 203600 201735 250332 255515 288351 292875 4021760 4308980 6018362 5839221 1034873 1063268 279024 245663 257515 259088 296726 290331 286718 287738 198629 199422 687464 617832 1426306 1372115 407880 403301 588647 592993 738685 718507 756255 768158 802566 809390 774981 866399 1881411 1980607 1215673 1009544 651400 640186 767919 765646 804286 806692 828663 842785 940966 935196 4573294 4811792 40.15 72.1 1
10:19:24 2024-01-26 623890 620928 192644 188765 305952 315843 324974 322045 203600 202370 250896 255832 289263 293557 4018134 4370819 5990649 5830729 1027009 1063719 278595 245663 257373 260868 297816 290404 285441 288196 198350 199770 675502 624643 1422058 1360977 408081 404828 588932 595296 737605 718507 764520 768121 799196 811401 779527 865130 1873477 1967878 1213815 1018804 652328 635944 771635 769791 797435 809381 834882 842112 930049 933841 4633217 4804820 40.15 72.1 1
10:19:25 2024-01-26 633992 620274 191730 189092 306992 315326 324974 323514 203600 203043 249558 257124 289263 298003 4018134 4318265 6007808 5826296 1016828 1060650 279453 245698 258168 260318 299924 288374 286920 288472 198629 200049 675502 624972 1421997 1374063 409079 403017 592105 594234 737142 723627 764078 765645 800793 816172 774981 861299 1872008 1949566 1225330 1016789 648353 638377 772730 763439 800302 811464 832758 839662 935549 941977 4701699 4816676 40.15 72.1 1
10:19:26 2024-01-26 631837 621690 192853 188756 306775 313926 325791 321070 203600 203043 249558 257124 288824 292019 4018134 4262462 6007808 5823495 1034421 1065253 278935 245492 257157 259415 297924 288500 287014 287882 198629 199040 656575 617832 1409633 1375552 407917 404510 588588 591300 741974 719527 757849 767888 802566 808819 774925 869528 1881411 1977072 1204373 1006030 649549 638340 765742 764723 802576 809038 829844 839871 941017 936627 4611936 4804820 40.15 72.1 1
10:19:27 2024-01-26 626623 620310 192305 188830 306380 312937 325756 321783 203285 202723 250332 255832 289568 292209 4018134 4330674 5977794 5810964 1027877 1063268 278916 246250 257408 260684 297816 290186 286101 288639 198629 199875 686296 623298 1399006 1360977 408045 405185 589125 595259 735680 718507 765167 769971 793301 811401 779564 865092 1873477 1973872 1215735 1018043 652328 635944 771635 769209 797435 809381 836108 843384 930085 935333 4637338 4783949 40.15 72.1 1
10:19:28 2024-01-26 631083 620373 192167 188791 306992 314487 324974 323191 203285 203043 250332 256764 288281 292019 4018134 4308769 6008155 5811033 1016175 1063343 279847 245593 258894 260318 297816 290032 287050 287679 198629 199249 678401 622729 1436399 1377411 408498 402415 590250 593785 737022 722467 761212 763476 802420 816172 776577 859428 1873477 1952257 1145295 1015342 648627 639733 772182 765608 802006 811428 830435 839662 935549 939315 4653388 4804820 40.15 72.1 1
10:19:29 2024-01-26 629028 620122 192345 188499 306419 313140 324974 321034 204092 202536 250296 256764 288386 291984 4018134 4278478 6008930 5821467 1032547 1060724 276813 246144 257302 261052 297780 288482 287050 288248 198629 199457 678401 619607 1401810 1374574 407843 404545 589754 590882 743446 721573 758479 765951 802602 809413 774944 869528 1882749 1977072 1225330 1006030 649549 640133 765199 764723 802576 809038 830435 841551 937802 939315 4630720 4802212 40.15 72.1 1
10:19:30 2024-01-26 623927 620305 192340 188830 306454 313926 324974 324727 203003 203043 251072 255261 289298 292613 4018134 4380305 5994931 5829777 1016175 1060724 277199 244670 259545 260796 297743 291893 285156 288694 198629 199596 675502 621691 1407187 1371645 408498 403712 589717 594051 736005 719527 763534 765424 800329 818607 782996 857563 1872180 1962309 1208058 1020290 649088 634526 772730 765842 799012 811572 834920 839065 932794 942123 4689489 4811680 40.15 72.1 1
10:19:31 2024-01-26 631004 621690 193253 188038 308314 312973 324974 324042 202969 203683 250120 256011 288671 292268 4021760 4271261 6038022 5826670 1020230 1060665 276779 245083 259144 262977 296460 288662 286110 288418 198629 199944 667334 614743 1420438 1381893 406183 403122 592270 593777 741219 723590 756255 763476 801926 811365 777249 867671 1877406 1970504 1215735 1008037 647396 637853 767374 764523 805989 811536 828389 839662 941935 942123 4646744 4807324 40.15 72.1 1
10:19:32 2024-01-26 623661 620364 193038 188207 307382 313413 324974 322534 203285 202901 251108 255296 288824 293082 4012408 4311855 5994931 5825620 1030413 1060724 276813 245118 258310 257974 296978 291225 286325 287661 199753 199179 685651 616948 1428491 1372620 407338 404117 588295 594630 742394 718433 757904 768158 801359 810829 781523 870148 1881411 1982837 1200818 1010339 652328 640222 766083 769283 804243 809381 829253 846237 940567 935930 4574367 4797972 40.15 72.1 1
10:19:33 2024-01-26 625365 620350 191734 189424 306843 315362 324866 322045 204092 203043 250332 256046 289263 291851 4012408 4346121 5960685 5820405 1027235 1060724 276813 245839 257798 259123 297816 290368 286320 288066 197170 200083 644464 622858 1411336 1361805 408498 405615 589570 597795 741219 719490 764510 770008 797904 811473 780706 865686 1873477 1971476 1215735 1015342 652328 634598 770543 769896 798037 809381 837335 844020 932794 934965 4634027 4801394 40.15 72.1 1
10:19:34 2024-01-26 631195 620310 192340 189258 306170 314625 324974 323059 203566 203078 249522 256046 289298 292982 4018619 4321261 6003487 5816254 1013949 1060724 276813 245083 258927 257940 300135 288662 286316 287020 198629 200363 675910 622858 1399899 1375552 409661 406008 592414 594856 738237 723929 769730 765028 802603 816136 781486 861948 1872146 1959318 1194957 1019654 645795 638340 774375 764523 800302 817438 833660 839065 935549 937565 4711997 4797673 40.15 72.1 1
10:19:35 2024-01-26 630266 621690 192375 188795 306419 312023 325826 322498 203600 203329 250332 256046 288684 292019 4012408 4256515 5990065 5820405 1026506 1062204 277884 246426 258346 263013 297602 288739 286920 288622 197307 199457 675502 614911 1431579 1372620 407861 404900 593956 595053 742389 723417 759622 767240 802383 815135 777213 869528 1881411 1970368 1215735 1006746 647706 639187 765742 765608 804243 811500 830435 844921 943270 941310 4640112 4790526 40.15 72.1 1
10:19:36 2024-01-26 622264 621695 192988 188203 307848 313669 324974 323023 203459 203078 250720 254127 289088 292019 4012408 4287292 5994931 5834985 1031298 1060724 276913 245632 258346 257940 297816 291742 285405 287954 197479 199235 685651 615788 1409569 1370171 407338 404258 589445 595067 743330 718470 758331 770008 804613 813981 781561 869416 1881411 1980644 1204373 1010302 653257 640186 766120 770410 807149 809038 829844 844058 940685 933877 4558464 4795464 40.15 72.1 1
10:19:37 2024-01-26 624475 621690 192340 188795 306454 315843 324708 324042 203459 202901 251144 255618 289263 298086 4015270 4380387 5977869 5816823 1013277 1059129 276813 244329 259982 257940 297606 291225 285441 288476 198489 199145 665905 619310 1412968 1369200 407917 400933 586253 595919 737268 720987 763817 765153 799726 817830 781666 861987 1869515 1961464 1208058 1020290 648627 636506 772730 765842 799735 811500 834734 839662 932830 938651 4654684 4807324 40.15 72.1 1
10:19:38 2024-01-26 631036 620373 193019 188173 307843 313962 324974 324498 202969 203078 249594 256046 289263 293599 4012408 4272320 6029401 5833937 1020267 1061971 276913 245083 259180 262977 297973 288802 286030 288232 196861 198487 674896 615788 1411542 1381893 407338 402097 590398 590882 738163 723627 761250 762605 805906 816064 776540 863714 1877441 1962933 1215735 1011017 647706 639280 771164 765387 805989 811572 828167 839271 940567 937493 4643361 4783981 40.15 72.1 1
10:19:39 2024-01-26 624844 620373 192640 188791 307132 313890 324974 323059 203634 202228 250362 256046 288281 293806 4012408 4300824 6003524 5826670 1033434 1062204 277234 245839 258382 258728 297396 291660 286427 287751 199753 199110 688551 615788 1405923 1372115 407338 404258 587251 591959 742010 717489 760164 769379 804277 813981 779044 869453 1881490 1982652 1204373 1010339 653257 640222 768974 770410 807149 810526 830435 845897 943073 938099 4555212 4795454 40.15 72.1 1
10:19:40 2024-01-26 625739 621690 192375 188825 306918 315613 324974 324042 203600 203043 251144 255261 289263 298214 4012408 4374020 5977869 5829777 1019083 1057632 278536 244841 258417 258762 297606 291225 286079 288391 197170 199735 665905 624224 1402960 1366293 408694 403337 588084 595942 736619 718507 764352 765915 801923 816019 784073 864488 1873511 1969835 1211896 1022604 653257 636429 774375 770410 799168 813360 835959 841551 930085 939467 4642872 4783981 40.15 72.1 1
10:19:41 2024-01-26 627512 620373 192375 188830 306445 315398 324974 324233 203285 203078 250332 256046 288281 293806 4012408 4299137 6012438 5807966 1016528 1060702 278372 245083 258382 257974 296460 290454 287122 287144 197479 199596 655342 623261 1411811 1375460 408081 402734 590362 594673 737022 724076 762991 765645 804913 815919 778818 863142 1878814 1955029 1206365 1017463 650395 641473 774925 765608 802576 813250 831811 842022 937540 943494 4650612 4811792 40.15 72.1 1
10:19:42 2024-01-26 627512 619890 192644 188799 306913 313275 326812 321070 204126 202536 249629 256764 288386 292678 4003056 4260038 5990065 5816254 1029539 1060508 276874 246426 257119 258728 297152 288662 287032 288297 197170 199457 656575 616065 1421968 1372115 408224 405831 590071 593996 740632 723527 762338 765951 804343 810866 775017 871861 1883859 1973469 1223411 1006030 649467 641964 765705 767785 804858 811428 829968 841278 943471 939315 4624629 4807324 40.15 72.1 1
10:19:43 2024-01-26 626618 620305 192336 188237 310074 312937 325300 322534 203634 203078 250332 256077 289905 292118 4003056 4315263 5977757 5826670 1029094 1059915 277884 245839 258129 257974 295840 290617 285441 287334 198489 199896 655166 617545 1419347 1360977 407338 405188 589225 597942 740595 719299 762991 768775 793072 809082 784145 867671 1880197 1985715 1191190 1013823 651400 635819 770105 769697 800228 811673 834882 844020 934188 934635 4627932 4796360 40.15 72.1 1
10:19:44 2024-01-26 632737 622130 192305 189228 306384 314847 326545 323023 203566 203647 249522 256046 289088 292118 4011630 4305791 5994931 5806187 1016175 1060724 277427 245083 258382 257974 297602 288590 286826 288563 198489 199735 655166 622858 1429521 1372115 408045 403301 592528 594380 737796 724589 765167 765645 801395 816172 778350 862561 1873477 1958891 1211896 1019616 649467 640039 774375 765534 802539 815910 835184 842059 937503 937565 4701812 4810753 40.15 72.1 1
10:19:45 2024-01-26 630976 623012 192848 188830 307343 313890 325791 321747 203982 203078 249594 256764 289228 292019 4012408 4250448 6003487 5829777 1026506 1060724 276359 246391 257912 257974 297602 288662 286718 288359 197479 199700 676951 614911 1417300 1374063 407049 405795 593015 594417 740595 725172 759632 765301 804876 811437 776627 869285 1881411 1971440 1217654 1009507 650582 640133 769011 765571 807149 815946 830011 841947 946231 941977 4643426 4811680 40.15 72.1 1
10:19:46 2024-01-26 622053 621401 192979 188658 308059 313854 326812 323023 203600 203078 250896 254443 289905 292019 4012408 4312129 5994931 5833937 1030563 1060724 276779 245839 258346 258009 296460 292117 285405 288586 197513 199110 688551 615788 1410583 1370171 407227 404510 588501 593960 740522 718507 759632 769246 802566 811473 781259 870148 1882749 1983452 1215673 1008074 655084 641288 770068 772523 807149 811673 830323 847864 943545 937471 4574367 4797785 40.15 72.1 1
10:19:47 2024-01-26 622529 622130 192640 189058 307088 315440 324938 324498 203600 203043 251108 255832 289263 298426 4018134 4392630 5977794 5817318 1021889 1059220 278272 245425 258346 259303 297816 291225 286316 288766 197479 199827 676951 624668 1431789 1362908 409272 405473 589482 596176 736236 718210 765438 769864 801090 811509 781850 866399 1872045 1974235 1217654 1016789 652328 638279 772262 772714 801289 811673 838416 845073 932907 939467 4643426 4783944 40.15 72.1 1
10:19:48 2024-01-26 657154 620305 192340 189092 306419 315362 324708 324354 203498 203078 250332 256764 288281 292875 4012408 4308503 6003524 5807350 1017778 1060724 278479 244876 259144 257974 296479 290331 287234 287144 197513 199387 679851 623177 1425109 1379364 408081 403301 585816 592628 737796 723527 763428 765645 804913 818481 777681 861948 1876036 1952257 1199201 1016789 649549 642074 773826 769349 805965 817438 834589 842022 939462 943311 4645018 4807324 40.15 72.1 1
10:19:49 2024-01-26 627150 620117 193144 188955 306839 314589 324685 322045 204664 202547 250332 257124 288789 292875 4012408 4302902 6007808 5825620 1034986 1060452 277234 245804 257696 259519 296702 290331 288513 288066 197444 199596 664326 618795 1415263 1374063 408207 405831 590815 592665 744643 720389 762451 769864 806661 809047 775017 873376 1882749 1978474 1202490 1006746 650395 641129 767374 765878 805393 815125 833997 844352 940870 939206 4626099 4808248 40.15 72.1 1
10:19:50 2024-01-26 626623 622130 192340 189183 309601 313854 326812 322009 203634 203007 250593 255905 290143 292118 4012408 4330779 5977757 5833661 1029094 1060583 278080 245839 258346 258728 297816 290778 286316 288137 198363 200363 658758 619310 1412325 1359830 408498 405240 589492 597942 740595 720316 765167 772201 799762 810829 784145 868908 1877406 1978474 1217749 1013898 651400 634562 769997 768121 802576 810214 837535 846842 939981 937806 4651824 4810954 40.15 72.1 1
10:19:51 2024-01-26 627508 622130 192301 189088 306419 314595 326631 324956 202935 204004 250932 255618 290079 293777 4012408 4346795 6003524 5824559 1010920 1060724 277618 245839 260463 257940 297816 291637 285441 287090 197272 200049 656575 620194 1407318 1369200 408498 402380 589492 597942 737665 720353 765167 765645 799025 817423 784145 861948 1870816 1962272 1221661 1020290 649467 635495 773826 767637 801438 816163 837335 841835 938292 941524 4669477 4813501 40.15 72.1 1
10:19:52 2024-01-26 629923 620300 193253 188190 308987 314883 324721 324703 203498 203043 250684 256046 289263 293770 4015270 4283461 6029401 5825620 1019742 1060665 278241 245083 259982 257974 299656 291225 286920 287954 197548 199110 660803 621081 1419902 1381322 408045 403301 590815 591009 740546 721409 762448 765645 807232 818481 776856 864477 1877406 1958685 1215735 1016514 649549 642038 772182 767224 805419 816163 831619 841496 938501 943128 4660601 4806628 40.15 72.1 1
10:19:53 2024-01-26 628867 621617 192808 189252 307312 314847 326812 322009 204696 202796 250576 257305 288991 292634 4007162 4281398 6003524 5817318 1032547 1060665 277621 246391 257515 259088 297671 288662 287261 287954 197170 199422 675502 617986 1386862 1374063 408498 405831 592141 591427 744753 724076 762991 768158 806661 811401 774981 871824 1882749 1977072 1219573 1006030 649003 639733 767397 765608 805989 811536 831992 841551 944680 937529 4639366 4804082 40.15 72.1 1
10:19:54 2024-01-26 626111 622094 193248 188692 308169 313747 324974 323023 203600 203078 250750 254553 289562 291984 4012408 4321487 5990622 5833937 1030563 1060724 276779 245839 258382 258009 297606 291637 285619 287954 198629 199110 657056 617726 1404650 1364843 407338 404543 588918 594966 744226 718507 760749 768914 800155 811437 783789 872859 1877406 1986266 1213815 1009544 653257 637853 768428 772633 806025 808468 832212 847176 941666 936591 4557350 4797223 40.15 72.1 1
10:19:55 2024-01-26 622824 621690 192808 188989 309155 315663 324794 323598 203600 203007 250932 255618 288711 294328 4012408 4366794 5977846 5820405 1019083 1060724 278536 245083 258382 259123 296726 291225 286079 288359 197135 199700 674052 622858 1431157 1364843 409308 404545 588918 594696 740546 717703 765055 769283 801359 811279 781523 865130 1872146 1970671 1215735 1020290 653257 637853 774412 772086 799735 811428 839760 845897 932097 939430 4640112 4809260 40.15 72.1 1
10:19:56 2024-01-26 628466 620300 192504 189286 308728 315663 324866 323538 203464 202902 250296 256046 288041 293706 4018632 4305426 6012701 5806889 1015486 1060724 278307 245460 258382 257974 296667 290666 287638 287567 197513 200049 663902 622858 1402775 1374063 409308 404225 590942 592482 735224 726411 764520 764760 806090 815664 778387 863863 1876036 1953141 1204516 1016561 650936 642074 774962 764723 802576 815588 833623 840917 938204 937601 4672226 4805820 40.15 72.1 1
10:19:57 2024-01-26 630745 621146 192848 188989 309164 314739 327274 323068 204166 203223 250965 257450 289228 292751 4004632 4272152 6001183 5824559 1028771 1060724 277234 246391 257515 258762 297152 288906 287122 288658 197479 199596 675502 616948 1414245 1373089 409661 405867 593129 594417 745171 724589 763428 768158 806661 811437 777249 870595 1881265 1974272 1219573 1007463 648627 640133 767919 764723 806560 811572 830435 844020 944680 937565 4630720 4797696 40.15 72.1 1
10:19:58 2024-01-26 623113 621984 193619 188886 308208 313782 326812 323370 203849 203506 250965 254936 289479 293500 4008769 4305819 5990660 5834985 1029094 1060724 276813 245874 258346 258728 297144 291843 286168 288359 197513 199548 688551 616065 1421981 1372115 408207 405188 588734 594417 743062 719527 760126 771539 804643 811545 781850 866783 1882749 1984859 1206257 1008074 653257 641129 769452 770410 807204 809073 830435 847780 943471 936591 4555212 4788620 40.15 72.1 1
10:19:59 2024-01-26 623448 619679 193003 189213 309342 315591 324830 323898 203815 202902 251001 255870 289527 294909 4011630 4370944 5977944 5821310 1019083 1060724 278536 245047 258382 261604 297816 291462 286079 288476 197444 199735 665905 624838 1421447 1364843 409924 404545 588918 597174 738199 717703 765475 768158 801359 816290 783033 865130 1872045 1967878 1192367 1021742 653257 637366 773863 771502 800149 811500 834882 842785 935549 939315 4639835 4797972 40.15 72.1 1
10:20:00 2024-01-26 627489 620054 192679 188795 308656 315627 324757 324246 203532 203541 250965 255905 289123 294318 4016567 4295897 6020759 5806889 1015372 1060724 278113 245083 259180 259123 297707 291256 287122 287144 197513 199735 659394 622858 1434104 1378116 409308 403373 591232 591881 738068 726168 764078 765645 806053 818481 776663 862361 1876073 1950873 1206365 1016065 649549 642074 773826 765301 802576 811572 832402 839091 938204 937565 4656149 4783981 40.15 72.1 1
10:20:01 2024-01-26 627964 620373 192779 188795 306489 313926 327129 321723 204664 202796 250224 257089 288886 294721 4010025 4284460 6007093 5820405 1033509 1061751 279453 245839 258129 259519 295840 290368 287234 287297 197479 199735 657984 618719 1400856 1373089 408498 405867 585852 592628 744643 722467 761794 770446 807232 810259 775017 871214 1881302 1977072 1179229 1005142 650474 641044 767919 767541 804849 811536 830005 844873 941269 937529 4630720 4802123 40.15 72.1 1
10:20:02 2024-01-26 626351 619873 192783 188830 310063 313449 324846 322737 204063 202831 250681 255371 289695 293569 4007162 4318137 5977794 5833937 1029094 1060724 276551 246285 258927 258009 296667 291742 285405 286985 197444 199770 674052 615207 1408922 1367753 407628 405188 588809 597628 744116 719017 762338 769246 802566 811509 784145 869285 1877406 1986266 1189307 1009581 653257 638304 768327 772362 806025 808468 829968 847780 939981 935930 4558464 4804932 40.15 72.1 1
10:20:03 2024-01-26 624920 621677 192948 188834 306450 314661 324974 324727 203425 202831 251246 255371 289897 294279 4010835 4370881 5994655 5823495 1010957 1059972 277462 245874 260786 260318 296702 291637 285441 287334 197307 199909 674052 624123 1441068 1370171 405750 402698 589492 597942 737545 719844 764709 765337 797898 817459 784145 862598 1868160 1962309 1215735 1021742 650474 634526 774962 768121 801438 816163 837373 841551 936875 940645 4658619 4783944 40.15 72.1 1
10:20:04 2024-01-26 629149 620377 193280 188503 308094 314883 324974 324727 203634 203718 250332 256552 289695 296435 4016567 4286084 6024946 5807966 1022003 1060724 278272 245496 259982 258009 299500 291080 286920 287751 198133 199561 679851 621081 1433760 1382302 408081 403373 592141 592701 735716 724589 762991 764220 807232 815700 776114 865508 1876073 1961612 1194957 1016789 650662 642074 772730 766999 807204 817316 830005 839091 939201 937565 4646744 4797972 40.15 72.1 1
10:20:05 2024-01-26 623922 619402 192979 188668 308349 313926 324811 323059 203634 203078 250932 254197 289940 292019 4008358 4308881 5998548 5834985 1030563 1060724 276394 246352 259402 259123 297117 291637 285441 287936 198629 200014 679851 615183 1432211 1363875 407338 405795 591873 597942 742769 718247 764078 770446 801395 811473 784145 870558 1877406 1986266 1209977 1011017 653257 636466 768327 772362 804812 811464 832439 846574 941636 936627 4580060 4788620 40.15 72.1 1
10:20:06 2024-01-26 623707 620373 192679 188795 307168 314625 324974 324992 203003 203043 251144 255225 289298 293593 4003056 4370730 5994819 5829637 1014596 1060724 278078 245083 259982 261419 297635 292050 286280 292577 197444 200049 676951 625499 1458729 1369200 408694 402698 589754 597518 738188 718247 765055 768158 800793 817903 784145 864477 1872008 1967878 1211896 1023197 653257 636429 774962 772086 802431 816163 837373 841588 936875 937493 4658619 4783944 40.15 72.1 1
10:20:07 2024-01-26 627328 619934 192948 188664 307843 315362 324974 324498 203637 203718 250932 256046 288886 293806 4008769 4298037 6037947 5830729 1021926 1063431 277621 245632 260384 258762 297637 290934 287720 288766 197479 199110 674544 616070 1433710 1383283 405678 403337 589239 592665 739840 723564 761794 765645 802351 817459 776700 868202 1877406 1972254 1219573 1013898 649467 642038 772182 765842 807204 818472 830538 843411 943270 937565 4643426 4804820 40.15 72.1 1
10:20:08 2024-01-26 625291 621690 192984 189092 307378 313926 324974 323023 204268 202370 251299 256764 288671 293913 4003056 4293474 6014062 5830451 1034911 1060614 279650 246042 257515 259588 297635 290814 287841 288179 200050 199666 670193 618427 1401565 1371685 409079 405204 590172 592665 742536 720316 762448 773852 807232 811365 778938 869285 1881265 1980607 1215673 1010980 653257 642074 771635 770336 807131 811428 832805 846499 943306 937493 4618527 4804820 40.15 72.1 1
10:20:09 2024-01-26 626623 620959 192613 189092 306918 313890 325791 322045 203634 203007 250720 256046 291971 292209 4008769 4315263 5980632 5834897 1028516 1060614 278204 246457 259333 259415 297816 291225 286400 287927 198350 200783 680411 619310 1433078 1359867 408498 405579 590591 599215 744643 720389 763774 771539 799025 811437 786375 868631 1877406 1977505 1194957 1015342 652792 635495 771635 771502 801438 811392 839163 847742 938204 939315 4627932 4793758 40.15 72.1 1
10:20:10 2024-01-26 629037 621690 192618 189224 306454 314625 324974 324042 203600 204290 250332 256046 290143 292739 4008493 4312129 6008930 5826296 1010390 1060650 279991 246250 259001 260318 300202 291492 286683 288028 197135 200188 665905 621388 1407008 1368724 408498 404545 590978 598532 741182 722467 764895 765645 800191 819224 786375 865167 1872146 1961464 1221661 1021742 649549 636466 772730 765842 801438 815391 839163 842096 935549 937601 4681456 4804820 40.15 72.1 1
10:20:11 2024-01-26 631051 620373 193594 188203 308349 313127 324974 324763 202969 203683 250720 256046 289263 291984 4003056 4247757 6012466 5830470 1024773 1063468 278204 246457 259402 260868 299319 291372 286727 288766 197479 199770 667334 615349 1409907 1380905 407338 404510 593015 597278 740595 724516 760749 766715 806053 817325 781813 870297 1880075 1968524 1196840 1008074 649088 640186 769452 765264 809496 818472 830435 840917 946056 942942 4636519 4795553 40.15 72.1 1
10:20:12 2024-01-26 621576 620368 193019 188787 307843 314625 324811 323742 203600 203113 251144 255618 288886 293358 4005911 4305701 5995015 5827421 1031425 1062056 279650 246113 259037 259019 297816 292086 287220 288563 200318 199561 688551 615183 1439828 1370171 408498 407163 589005 595717 744116 719527 762187 772201 804876 811545 782599 870558 1881411 1984859 1197120 1009544 654655 641129 769521 772633 808349 810250 830435 848383 945785 939315 4580352 4792040 40.15 72.1 1
10:20:13 2024-01-26 622053 620018 192635 189092 306201 315685 324974 323023 203600 202723 251144 256046 289298 292678 4008769 4361670 5956446 5820405 1024125 1066764 279847 246352 258966 260027 297816 291080 286692 288766 198629 200049 676951 625303 1403603 1368230 409924 404545 591218 598422 740167 719299 768446 769971 802420 818213 784145 866399 1877406 1971440 1217654 1020290 654655 638340 774962 772633 801166 811428 839760 848383 935512 938025 4633493 4798876 40.15 72.1 1
10:20:14 2024-01-26 628991 620373 192644 189258 306170 315843 324974 323023 203600 203683 250932 257124 288386 292875 4012408 4311949 6003524 5806889 1015448 1060724 279847 246352 259695 261604 299500 291083 288337 288359 198629 199875 679851 624643 1424295 1381322 409924 404225 592560 595583 741243 727714 765167 765915 808377 820798 778350 866125 1877406 1955910 1219573 1016789 651125 642074 774962 768121 805419 817894 832402 842149 939201 944977 4674697 4807324 40.15 72.1 1
10:20:15 2024-01-26 631088 620373 192809 188834 306883 314625 325791 322009 203917 202761 250332 257305 289228 292875 4008769 4262906 5990065 5816254 1028003 1060724 277234 246598 258096 261604 299669 290282 287693 288550 198629 199909 678401 618719 1410820 1372620 409221 405867 592560 594417 745171 725688 764622 770410 807232 811437 780412 873148 1885276 1977072 1211896 1006030 649549 641044 767919 767541 805989 816163 832439 845558 944680 937529 4627932 4795178 40.15 72.1 1
10:20:16 2024-01-26 622700 621251 192988 188503 307843 313413 325300 323023 203600 203078 250932 254162 290143 291971 4003056 4309065 5977836 5825620 1029828 1060724 276779 245839 259144 259123 297455 291831 285160 288996 198629 199666 685651 616065 1415953 1366259 408207 405615 592979 598790 745171 718247 762693 771939 802529 811509 784145 870595 1880075 1992093 1213815 1011017 653257 637366 768290 774556 805989 811428 833660 848383 941899 937289 4558837 4788705 40.15 72.1 1
10:20:17 2024-01-26 622053 620373 192644 189092 307128 314847 324974 324992 203600 203043 251144 255832 289088 293812 4003056 4358212 5977519 5816254 1013277 1060724 278605 245118 259982 259123 297924 291927 286633 288937 198629 200084 656575 621835 1416598 1370671 409661 403122 590255 597795 738068 719299 763232 766999 802566 819638 786375 863863 1872146 1966484 1206139 1023197 651400 637366 774962 770373 802431 817894 839163 839128 936875 937529 4670732 4797972 40.15 72.1 1
10:20:18 2024-01-26 628210 619496 193594 188203 308314 314847 324974 324956 203003 203861 250332 256046 289263 292875 4003056 4271616 6025097 5812108 1019742 1060724 277621 245083 260018 258009 297359 291225 287122 288359 200035 199526 678251 616948 1432038 1384844 408207 403193 592797 592263 742274 725577 761832 764760 809670 817649 779417 870185 1877406 1967878 1217654 1011017 650936 640222 770543 765842 808922 819629 829733 839128 944717 942942 4643426 4801394 40.15 72.1 1
10:20:19 2024-01-26 624808 620373 193328 188825 309274 314883 326812 323778 203917 202405 251144 256764 289228 293806 4003056 4299420 6003524 5824559 1034986 1060724 278244 246426 259545 259950 297599 291225 287931 288359 198098 199944 686195 619607 1400856 1374063 409661 405651 590812 592263 745098 723627 763929 774315 802351 811437 779527 875091 1886652 1980607 1215673 1011781 653257 642985 769997 770410 807204 811536 832402 849304 944717 937565 4624629 4797972 40.15 72.1 1
10:20:20 2024-01-26 626703 620373 192814 189127 310317 313926 327700 322534 203951 203078 250932 256046 290143 292792 4008769 4309137 5969213 5825620 1029094 1060724 276394 246598 259717 259123 297152 291637 286280 287792 198629 200432 672058 620637 1408275 1363131 409661 405759 591808 598422 745134 723627 767350 772523 800109 811437 784097 869940 1882830 1982689 1213852 1013177 652328 637863 769997 771615 803638 811500 836740 846537 939238 939046 4583329 4788620 40.15 72.1 1
10:20:21 2024-01-26 622971 621690 192984 189114 307128 314847 324120 324992 203600 203078 251534 255618 289703 298352 4002780 4361660 5990730 5811033 1014724 1060724 278307 245047 260018 259303 297743 292050 286557 292650 197513 199735 676951 622858 1426897 1368052 410830 405720 590554 597831 741340 721573 768446 770008 804314 820798 787220 865092 1873477 1970671 1215735 1024379 653257 637366 778824 772633 802502 815896 837373 845897 935549 941310 4633493 4795459 40.15 72.1 1
10:20:22 2024-01-26 627512 620108 192644 188834 306415 315879 324685 324042 203712 203078 250720 256046 288789 293770 4003056 4296047 6003561 5798614 1013277 1060452 278501 245118 259545 258693 297707 291225 288513 288029 197479 200049 652699 622858 1409892 1378387 411709 404864 593956 596861 740167 726646 766804 768914 807085 820761 781561 865611 1877406 1953172 1188307 1016789 651326 642074 774962 765842 806002 816163 835072 842785 937802 945681 4698336 4804820 40.15 72.1 1
10:20:23 2024-01-26 629334 620359 192818 188830 306454 313639 325897 322534 203668 203718 250645 257662 288509 292019 4000204 4244414 5990627 5816254 1023596 1060724 278419 246634 259144 258043 299464 290331 287122 292577 199485 199735 665905 617105 1407729 1381769 408045 408472 595225 596772 747178 726462 765129 772090 808266 811365 781561 875167 1882749 1977072 1209977 1006746 650860 641129 770543 765878 808349 818399 830005 844058 947398 942942 4637338 4797972 40.15 72.1 1
10:20:24 2024-01-26 621788 620377 193289 188533 308314 313926 326812 323550 203634 203078 251924 255225 290043 292875 4003056 4307524 5978261 5826670 1031298 1060724 276917 246598 259180 259519 297187 291948 285441 288400 197513 200049 683658 615624 1413050 1366575 408498 405867 589529 599570 747178 722049 764369 771939 802420 816027 787456 875129 1881490 1990368 1217749 1013898 652328 640133 771201 774279 807204 816163 837573 848383 941935 939315 4564975 4791332 40.15 72.1 1
10:20:25 2024-01-26 624920 620373 192648 189097 307378 315398 324974 324992 203003 203718 251144 255225 289123 298550 4003056 4345964 5986392 5816254 1013277 1060724 277656 245839 260786 259123 297816 296178 286423 287962 197479 200363 667334 621835 1442401 1370171 408045 403941 585816 598790 737958 723076 767733 771103 804885 820798 788272 864981 1873403 1969835 1211896 1025528 652792 638304 777166 773264 804286 817438 839760 844058 940166 937565 4652251 4797972 40.15 72.1 1
10:20:26 2024-01-26 627512 621251 193289 188830 307382 315879 324974 324992 203634 203683 251144 256046 289263 294497 4004632 4289772 6025097 5807966 1016840 1060665 278501 245632 259982 259303 297152 291225 287122 288066 198409 200083 678401 621911 1435972 1379364 409924 404545 592596 594417 738794 724589 764668 768877 810562 823087 778829 867559 1881490 1960589 1219573 1016789 651400 642985 774962 769246 809448 819556 833585 841551 941269 946909 4649988 4825929 40.15 72.1 1
10:20:27 2024-01-26 628850 619141 192988 189183 307132 314919 325791 322045 204302 203078 250367 255653 289263 292875 4003056 4281453 5994931 5816254 1029576 1060724 277427 246852 258129 259519 297152 290368 287526 292591 197513 200049 675502 617024 1413361 1372115 408045 405939 594275 596176 746229 726168 764709 770483 808766 816290 782117 874317 1885428 1979081 1215735 1007463 652328 641964 768327 769246 807204 816281 836377 846499 944717 937565 4624115 4795454 40.15 72.1 1
10:20:28 2024-01-26 623039 620373 192984 188830 308314 314139 325336 323059 203634 203113 251144 255867 290178 293752 4003056 4287486 5977794 5817318 1029094 1060724 277073 245874 258962 259123 297152 291843 285405 288137 197479 199561 653756 615259 1420074 1368230 407917 405795 586176 599368 745171 718247 764087 770446 804307 817176 786190 875091 1881490 1990423 1215735 1011781 655589 640039 770651 774279 808078 811428 832439 850580 943270 939430 4556287 4788620 40.15 72.1 1
10:20:29 2024-01-26 625739 620044 192814 189254 307382 314883 324974 323663 203003 203078 251180 255618 289333 298426 4003056 4364695 5994969 5817318 1015897 1060724 278043 245118 260567 259519 295875 292853 286718 287125 197479 200223 676951 625433 1443347 1369200 409924 403373 589492 599215 736236 719844 765511 769864 802602 818035 783887 868202 1878858 1969835 1215735 1023415 654189 638158 778233 772486 806002 816281 838565 846537 937947 943274 4642872 4804820 40.15 72.1 1
10:20:30 2024-01-26 627150 619643 192814 189127 307338 315446 324974 324498 203668 203816 251144 256764 289061 293841 4003056 4299137 6010590 5806889 1013912 1060665 278536 245667 259799 259157 297743 291225 287931 288392 198133 200398 653756 624196 1400884 1375460 412296 405224 593015 594088 741071 726682 765475 768158 802387 820415 779564 867054 1884134 1956896 1191938 1018239 652328 643787 777129 769971 807149 819593 836703 844390 939238 946584 4688191 4806351 40.15 72.1 1
10:20:31 2024-01-26 629338 619934 192984 188834 307128 314661 325862 322569 203985 203718 250367 257092 289298 292055 4000204 4241401 5977836 5807966 1023559 1060665 276586 246669 258417 259157 300347 291020 287122 292614 197513 200084 676951 613426 1421266 1373089 408207 405939 595268 595003 746339 726682 762448 770446 806926 816172 780706 871870 1881411 1979660 1202490 1007389 650436 641964 770105 769697 808872 818399 837761 846499 947398 942905 4635558 4795454 40.15 72.1 1
10:20:32 2024-01-26 620222 622746 193559 188765 309529 313926 326812 323514 203917 203078 251498 255225 290143 293543 3999404 4302856 5990627 5825620 1030563 1060724 277427 246218 259727 261788 297707 293279 286043 287055 197548 199700 690001 615513 1408751 1370171 408498 405795 590172 597174 746339 719807 762991 773766 807232 818027 784145 871833 1882749 1983452 1192729 1011743 656993 642728 772299 774791 811141 815125 834589 850692 947398 941310 4567160 4795454 40.15 72.1 1
10:20:33 2024-01-26 623141 620373 193313 189286 306419 315915 324974 323514 203951 202688 251144 256046 289263 292019 4008769 4364879 5952211 5816254 1021289 1059220 279349 245839 259109 259519 297635 291462 286920 287055 197479 200188 675502 624224 1412903 1362637 410540 405867 589492 596727 744226 722503 769437 773766 803738 818481 784145 872545 1877406 1974272 1198724 1019031 656525 640133 774501 773619 802576 811320 842157 848839 938057 939169 4624629 4811680 40.15 72.1 1
10:20:34 2024-01-26 631819 621690 192644 189424 309565 315699 324974 323526 203634 203685 249558 256764 289703 292982 4008769 4308792 5990065 5806889 1011031 1060724 277656 245839 259545 258728 300772 291224 287122 290700 197444 200363 665905 620497 1419590 1370171 410830 405759 594696 598957 743172 726682 767725 765878 804270 820451 786375 869528 1873477 1958685 1202490 1021742 649549 640133 777092 769934 804212 820789 842120 844693 938057 947329 4703177 4806672 40.15 72.1 1
10:20:35 2024-01-26 632056 620373 192948 189127 308336 313377 327627 324354 203600 204290 250720 256764 289088 291971 4003056 4247222 6020721 5825620 1020267 1060724 276744 246563 259982 259088 300244 291330 287122 286985 197479 200154 676951 615183 1439860 1381322 408207 404581 592491 596176 743062 726682 762411 765842 808066 819638 781850 868631 1880075 1972069 1219573 1010262 649549 641129 771635 769697 811756 820643 833994 844465 947996 947329 4631747 4783907 40.15 72.1 1
10:20:36 2024-01-26 622016 620154 193559 189062 308275 315104 325300 324498 204097 202866 251924 256764 288886 294440 4000204 4299873 5986355 5817318 1033434 1060724 277755 246218 259581 261788 297924 292155 288007 288359 198409 200049 676951 619033 1414708 1372115 408045 405795 590362 596324 744643 724076 764622 774865 806890 816290 781850 873148 1886652 1980644 1190881 1011017 653257 643441 770543 771502 811645 816281 835109 851411 947288 944648 4570264 4802301 40.15 72.1 1
10:20:37 2024-01-26 624541 620013 192648 190078 306879 315915 327274 323059 204268 203043 251354 256046 288983 293089 4008769 4358693 5960685 5811033 1024934 1057421 278078 246426 258346 259553 296667 291346 287234 287090 197548 200993 645894 622413 1416349 1360706 410213 408236 585852 599640 744643 723806 768891 774865 802529 816172 786391 870558 1880075 1977072 1198724 1015342 653257 637329 772730 773730 802576 815703 839537 849974 941001 940572 4626099 4801522 40.15 72.1 1
10:20:38 2024-01-26 628340 621690 192644 189424 306489 316947 325791 324006 203951 204720 250755 256046 289884 298504 4003056 4299443 5990065 5811033 1009484 1059220 277656 245874 259545 258009 298506 292050 286830 290399 197479 200363 674052 620052 1429911 1370171 410830 404866 592687 599640 740924 724589 767725 765878 802566 820487 786391 867054 1873477 1962272 1221661 1020290 650474 638267 774412 769209 802576 817414 840958 847118 939315 948637 4688342 4810954 40.15 72.1 1
10:20:39 2024-01-26 632094 622135 193559 188203 309493 313926 324974 324739 203815 204004 251072 256046 289263 291895 4008769 4255345 6012096 5820405 1020267 1060724 276586 246254 260521 258009 297637 291225 287122 292577 197548 200083 678401 613426 1404555 1379364 408207 405473 595648 597942 741644 726682 762991 767578 809587 818035 784145 869285 1880075 1971440 1198724 1013898 650936 642074 772730 769896 810644 818026 830005 842785 948926 949075 4641695 4807517 40.15 72.1 1
10:20:40 2024-01-26 623743 622742 192634 190186 308728 315699 325756 322760 204302 203683 251144 256552 289123 292019 4009549 4336875 5960723 5807966 1023864 1059609 277656 246634 258962 260347 297816 291843 287311 287020 197548 201028 643891 621969 1401736 1360836 409308 408236 592105 600919 743859 722503 767762 775107 801962 816172 787542 870558 1880075 1975671 1219573 1015342 653257 637366 772730 772633 802465 811536 839970 848988 939201 942123 4639263 4804082 40.15 72.1 1
10:20:41 2024-01-26 629297 622746 192843 189291 309601 315182 327274 324727 203600 204290 251108 256046 290780 293667 4003056 4327333 5990622 5816254 1010239 1060724 278078 246426 260786 258009 297637 292050 286548 288295 199753 200363 661684 621081 1424969 1370171 409308 405506 594696 599419 743062 726168 768891 765387 804307 820487 784133 867709 1872146 1961464 1219573 1022469 649549 638340 774228 769209 802576 820442 839188 842785 937802 942942 4677312 4812704 40.15 72.1 1
10:20:42 2024-01-26 628728 620263 194066 188692 308279 315433 326776 324920 203956 204147 250896 256764 289263 293358 4008769 4259939 6029631 5825620 1020304 1060724 276913 246218 260786 259298 297637 290910 287122 287090 197513 199735 674896 616506 1425510 1381322 408498 404545 594275 596318 741156 726682 762991 767578 808066 820185 782441 869285 1880075 1971440 1221492 1016065 651400 643897 774972 769246 809224 818026 833660 843421 946056 946584 4633493 4816152 40.15 72.1 1
10:20:43 2024-01-26 626879 620154 193283 189321 307922 315218 327737 322844 204767 202866 251531 257485 289263 292946 4001767 4284311 5994931 5816254 1031022 1060724 277656 246218 258346 260347 299217 291225 287931 288563 197582 200049 660451 619163 1417910 1373089 408081 408236 593015 594124 747288 724589 766937 773766 808066 811545 781523 876997 1881265 1979878 1204373 1008157 651400 642074 769452 770373 807204 818598 834882 846537 946056 942942 4630720 4796360 40.15 72.1 1
10:20:44 2024-01-26 625290 622636 193619 189217 308244 314481 328200 323898 204131 203506 251001 255835 290850 294413 4003056 4303079 5990065 5825620 1029094 1060724 276813 245874 259545 259519 297743 291843 285686 287822 197513 200049 679851 615788 1411259 1368230 405714 405867 589492 601399 744386 720353 764891 772670 806090 816172 784097 874429 1880075 1987675 1208058 1010980 655122 640222 770543 774828 809496 811500 833660 848311 944717 940645 4554280 4786089 40.15 72.1 1
10:20:45 2024-01-26 620259 620154 193151 189252 310026 315771 324902 324619 204131 202937 251744 255870 289967 294610 4003056 4358243 5977832 5817318 1018355 1059220 279384 245839 259763 260131 296253 292050 287162 286942 199753 200049 678764 622858 1454094 1368230 410503 404222 589529 597187 740364 720389 768891 771652 804913 818071 784133 867671 1873477 1970671 1208058 1023197 655122 638377 778233 774279 805989 817316 839163 848988 936441 937565 4634027 4801394 40.15 72.1 1
10:20:46 2024-01-26 631088 620113 192818 189814 309092 315397 327396 324619 204166 203862 251001 258208 289123 294610 4008769 4308503 5994969 5802631 1015319 1060724 279480 246426 260018 259519 297637 291742 288576 288359 198133 200398 657329 622858 1417975 1375424 411813 405831 594696 598629 738612 727337 767725 770410 806963 820257 783033 867671 1880075 1955910 1188307 1017357 652328 643897 776712 769246 806934 816839 839163 845259 941233 948637 4711997 4783981 40.15 72.1 1
10:20:47 2024-01-26 629329 620373 193019 189258 307883 315750 328664 323167 204664 204183 250612 257485 289897 295669 4003472 4244414 5992323 5816254 1031349 1060702 277677 246634 258310 259588 297637 290425 288052 288766 197513 200223 665905 616948 1406529 1372115 409308 408236 593563 595003 745654 727958 764316 772670 808674 817325 781887 875749 1885312 1979878 1198724 1005179 650474 642074 769997 768121 809496 818472 834289 846537 947611 944977 4637526 4785288 40.15 72.1 1
10:20:48 2024-01-26 621788 620140 193428 188799 308349 314883 326631 323982 204097 204280 252027 255477 289897 293457 4001960 4302637 5980859 5825620 1029094 1058852 279060 246254 259180 259519 296737 292050 286405 288614 197513 199770 682751 615183 1403643 1368230 407814 405903 585852 597762 746758 720389 762582 772670 807232 817903 784133 874466 1882749 1986959 1194957 1011017 656057 642074 771635 773827 810644 811500 834882 850524 946727 941310 4549085 4786089 40.15 72.1 1
10:20:49 2024-01-26 622663 620373 193019 189209 307843 315951 324974 324042 204029 202796 252027 256292 289897 295272 3997756 4364615 5973539 5820405 1019083 1060724 279845 246092 259802 260166 296495 292050 287234 287125 197513 200363 657984 624073 1405415 1368230 411485 405831 585816 598790 742010 722467 770059 773766 806090 815700 784097 869565 1872045 1971440 1221492 1020290 655122 640222 773642 774279 802576 811536 839225 849025 938204 941310 4624629 4788620 40.15 72.1 1
10:20:50 2024-01-26 629375 620373 192644 189450 306450 315685 324811 324042 204092 204004 250822 257775 289932 293781 4007162 4308000 5994992 5802555 1016175 1060724 278571 246254 259946 259338 297532 290368 287967 292609 197513 200432 657329 622858 1433710 1372115 410613 405867 595960 599368 742010 726887 769437 770483 807232 820185 784145 867671 1877406 1957297 1204373 1019565 650936 643441 777469 765915 806934 818062 839760 844058 939201 947292 4705165 4794292 40.15 72.1 1
10:20:51 2024-01-26 629338 621430 193019 189127 308055 313926 325862 324461 203951 204290 250720 257446 289862 295028 4000098 4250023 6002830 5807966 1028497 1063556 276813 247396 259144 259519 301672 291020 288985 287090 197548 200398 678401 614911 1420807 1372115 405750 408236 595538 597942 746045 727714 764078 770483 806963 815700 783789 874429 1881302 1977072 1225330 1008157 650474 642074 770543 769246 811795 820026 832439 846537 947611 947091 4634027 4797972 40.25 72.1 1
10:20:52 2024-01-26 620254 620310 193590 188834 308385 314919 325300 324042 204126 204147 251924 255653 289940 293806 4006787 4305701 6002830 5829777 1029094 1062019 279381 246422 259946 259553 297187 296634 286316 288766 198478 200223 681628 615788 1412978 1370171 408081 405867 589529 597942 744951 721445 763774 774315 809097 818481 786064 874429 1881265 1987675 1231087 1011017 656057 642074 772182 774828 810644 811572 834882 850156 948070 937565 4557546 4788620 40.25 72.1 1
10:20:53 2024-01-26 621824 620373 192984 189559 307347 315951 324974 324006 204234 203043 251852 256764 289905 291807 4001767 4370647 5993451 5829637 1023619 1060724 279349 246338 259695 260788 297816 292050 287122 287090 197513 200223 679851 623625 1408093 1362908 410540 405434 589166 599215 741608 721919 769985 774865 804876 820218 787148 872859 1877406 1974235 1221492 1016561 655122 638340 774501 774828 802576 811500 841611 850804 939128 941977 4627932 4798876 40.15 72.1 1
10:20:54 2024-01-26 629112 620373 192913 189390 307813 315362 327274 324956 203917 204720 251108 256046 289932 293923 4005114 4318737 5998548 5811193 1018317 1062231 278466 246598 259946 259875 300554 291023 287931 287691 197479 200398 654470 622858 1413625 1372115 410503 405795 594440 599110 743172 727714 769947 765878 807232 820149 785816 867671 1873477 1958685 1213815 1020290 649549 641129 776712 767505 803900 820369 841557 841551 939536 947219 4703177 4783907 40.15 72.1 1
10:20:55 2024-01-26 629265 620373 192948 189394 307808 313854 325826 324690 203600 204290 250684 256764 289088 292634 4005114 4239624 6002830 5823495 1032034 1061751 279847 246634 258275 259915 297602 290331 287787 288874 197479 200014 657984 615788 1395200 1374574 408658 408236 595648 597058 746008 727714 764316 772122 808066 817325 781449 875674 1882749 1977072 1225330 1008878 650474 642074 770543 768085 810644 819178 833623 846425 949416 947019 4634027 4795454 40.15 72.1 1
10:20:56 2024-01-26 620181 620373 193559 188791 309250 314847 325493 323155 204058 203685 251924 255225 288983 293706 3996553 4299694 6001865 5830729 1028516 1060577 279453 246457 259767 259484 297567 292050 286074 288694 199753 200084 687101 615183 1426122 1364843 408498 405723 592105 603110 745442 720353 764858 773218 804913 817325 785206 875051 1882749 1989085 1221492 1011017 656057 640222 770543 774828 809496 811464 834882 854407 944680 939315 4549085 4789504 40.15 72.1 1
10:20:57 2024-01-26 622705 619934 192948 189258 308019 315879 324974 324956 203917 203043 251711 256011 290108 292599 4003056 4367827 5991779 5825472 1019008 1060614 279705 246215 259802 260571 297816 292050 287122 286985 197513 200014 678401 625484 1410921 1364843 411776 405795 593075 599567 738430 721919 769985 772670 807232 818481 788835 870148 1877406 1974235 1198724 1020253 655122 641129 774962 776207 802576 811536 841648 851448 938204 941977 4631936 4795454 40.15 72.1 1
10:20:58 2024-01-26 630939 620373 192609 189459 308724 315843 327274 324498 204234 203718 250332 257485 290143 293323 3999404 4302363 5977519 5816823 1015448 1060236 278396 246493 259838 260173 300202 290150 288743 289014 197513 201028 682570 624643 1403840 1374063 410503 405831 595282 598957 742879 728747 770022 768121 807232 820615 785816 869528 1873477 1961464 1210023 1022469 650474 642038 777166 767505 804721 818026 839760 845860 939201 948431 4708345 4795538 40.15 72.1 1
10:20:59 2024-01-26 631158 620373 192984 189390 307808 313413 325862 324498 203883 204290 250720 256764 289088 292429 3999404 4228677 6003487 5816823 1030136 1062019 279060 247255 259620 259811 298853 290802 287764 288766 199753 200153 676951 617908 1415457 1374063 410830 409101 596382 597095 746127 727410 767922 772670 808066 817903 781813 876721 1881228 1977072 1202490 1007463 650936 642074 770543 769209 810644 819629 833623 846499 948244 945681 4637338 4795454 40.15 72.1 1
10:21:00 2024-01-26 619707 620373 192979 188791 308314 314883 325756 323119 203917 203650 251888 255225 289263 293944 4002258 4305965 5990065 5815180 1028440 1062019 279811 246352 259802 259992 297816 292877 287064 288284 200035 199875 690001 615259 1403308 1370171 409661 405542 592478 597481 746758 720353 764633 774754 807232 817903 784145 874391 1882749 1986266 1195272 1010262 656057 641781 772730 774828 811795 811500 833623 851365 947398 941977 4562094 4785813 40.15 72.1 1
10:21:01 2024-01-26 623624 620373 192984 189424 306419 315951 326812 323742 204268 203043 251498 256585 289228 292634 3999404 4355329 5968693 5815180 1024117 1060471 281231 246387 259294 260900 299500 291977 287454 288879 199753 199979 678596 624073 1412088 1364843 411776 405831 592979 599419 742394 721883 771155 774315 808325 818611 784097 870185 1877406 1975671 1198724 1020290 655589 641583 774962 774556 802576 811500 841611 851448 938204 941977 4618527 4795454 40.15 72.1 1
10:21:02 2024-01-26 630939 620373 192613 189459 307343 315879 326812 324498 204092 203683 250296 257305 289263 293557 3999404 4302512 5977519 5806889 1013949 1059972 278078 246387 260132 261788 301198 290934 287454 290649 198629 201169 678769 624972 1401342 1372620 410503 405759 594440 598957 743424 728636 769947 768158 807232 819188 786301 869528 1872008 1958685 1208140 1020290 649549 641583 777166 768085 802465 820406 842157 842748 939536 948431 4696188 4795553 40.15 72.1 1
10:21:03 2024-01-26 631195 620373 192984 189262 308275 313854 325862 324498 203776 204290 250720 256944 289088 291913 3999404 4231930 6012096 5816254 1019083 1060724 276913 246218 260567 261419 301094 291684 287787 288730 198629 200223 678401 615032 1440421 1377971 409079 405723 594403 598790 747288 728329 764331 771652 809523 818035 784145 874191 1882749 1973654 1200607 1008074 651125 642074 771635 769209 811795 817990 832402 847742 947574 948431 4637338 4795454 40.15 72.1 1
10:21:04 2024-01-26 620254 620373 193870 189092 308349 315362 325528 324498 203917 203329 251924 255832 291415 293913 3993704 4293584 5990065 5824559 1028945 1060724 278108 246598 259946 259950 297816 293182 287886 288441 200318 199944 680199 616948 1437702 1372620 409550 405687 591850 597758 747288 722467 765167 774865 808729 819059 786375 875711 1885569 1986266 1200607 1011017 656525 642728 772730 774828 811795 811536 834845 852401 948743 937529 4564975 4792922 40.15 72.1 1
10:21:05 2024-01-26 623146 620373 192948 189390 306454 315951 326812 324006 204092 203043 251144 256046 289905 292261 3993704 4336670 5968693 5805801 1024848 1059972 278311 246426 259144 260347 298063 292050 287149 288842 200318 200468 676951 624972 1404915 1364843 411630 405723 592833 599567 741498 723490 771117 774865 807232 820652 786355 872821 1877406 1975404 1198724 1021742 656057 641129 777166 774689 802576 816163 841648 852776 938204 943457 4621328 4786089 40.15 72.1 1
10:21:06 2024-01-26 630417 620359 192613 189424 306415 315843 326812 324042 203634 203078 250332 255871 289703 293712 3996553 4308690 5977566 5801661 1015449 1059972 278078 246218 259946 259519 300985 290295 287122 287787 197444 201204 663445 624643 1401099 1371645 410068 405687 595282 599235 742879 728710 769799 765878 807232 823014 786153 872596 1873477 1958685 1204220 1022357 649549 639733 776614 769246 804148 820406 840958 842748 939165 948431 4688177 4795538 40.15 72.1 1
10:21:07 2024-01-26 629338 620373 193253 189258 310478 313854 325300 324956 203600 204290 251108 256764 289492 292216 3993704 4235772 5994894 5815180 1024079 1060724 278419 246634 259982 259519 298785 291637 287841 287125 197548 200363 676951 615435 1410300 1378217 409661 405723 594293 598255 747288 730263 763823 771652 809523 818071 784145 871597 1885391 1973469 1223411 1008037 650860 641964 772182 768665 811795 819215 832402 845259 947574 947761 4630720 4789504 40.15 72.1 1
10:21:08 2024-01-26 620218 619501 193594 188791 308314 314625 325528 324498 203917 202761 252315 256046 289263 293913 3990038 4290267 5984025 5815180 1031148 1060724 277677 246183 259946 260131 296218 292291 287234 288658 198374 200014 681301 617832 1405045 1375552 410755 405579 593200 596029 746721 724479 764444 777068 811823 815991 783552 875711 1889334 1987538 1202667 1011017 656057 643183 774925 774828 810644 816127 834252 851737 947398 942905 4590310 4788344 40.15 72.1 1
10:21:09 2024-01-26 625025 620373 192340 189424 307813 314883 325826 323023 204268 203683 251144 255764 290143 293042 3999404 4312240 5968693 5820405 1026128 1060724 276839 246634 259144 259519 297602 291637 287032 288698 197444 200490 660187 616065 1437535 1363875 409661 407945 595039 599382 747288 722321 768359 774791 806207 817180 790297 875674 1881411 1989775 1191190 1013898 655122 640222 772182 774681 810571 816163 839163 848311 945484 941310 4567842 4779268 40.15 72.1 1
10:21:10 2024-01-26 627914 620373 192984 189424 307848 315879 324708 324992 203917 203718 251924 256046 290143 292883 4000204 4361660 5977794 5811510 1013277 1059972 278272 245839 261594 259519 297152 296598 287122 288540 197479 200363 675502 623296 1476875 1369200 410213 405152 593075 599308 742000 723380 769252 772523 807085 824289 790297 867522 1876143 1972217 1194957 1025528 656525 639696 778607 774828 805989 819593 839760 848988 941017 942942 4637338 4795454 40.15 72.1 1
10:21:11 2024-01-26 625440 619934 192988 189390 307343 315915 324649 324727 204063 204004 251144 257124 289228 293806 3993704 4286518 5994931 5797524 1013837 1060452 279384 245839 259982 259553 297602 291637 287718 288766 198133 200398 656575 622858 1410609 1375460 411813 405867 595960 597174 743446 730745 771743 771392 810672 820342 783960 870576 1881490 1955873 1221323 1018767 651326 644663 779340 768665 807204 819215 839970 847631 941935 950446 4725901 4804820 40.15 72.1 1
10:21:12 2024-01-26 629302 620373 193289 189424 308099 313890 325897 324006 203917 204290 251299 257124 289703 291984 3993704 4231930 6003487 5810756 1023248 1060724 276855 246704 260384 259519 300135 291225 287729 287691 199908 200432 676951 614911 1423389 1372583 408045 408845 596382 596727 747399 728599 764775 774217 811712 820761 783960 876186 1888113 1977639 1219573 1007463 651863 643897 772730 772164 811795 820209 836145 848383 950090 947091 4630720 4795454 40.15 72.1 1
10:21:13 2024-01-26 619269 620373 193594 188957 308349 313962 325791 324498 203917 204004 251924 255225 290802 292875 3993704 4293584 5977846 5825620 1028361 1060724 278269 246598 260096 259553 297671 297128 287122 287125 198409 199735 688551 615788 1424157 1372115 408694 405903 590815 595846 747399 723527 765167 778099 810525 820652 787456 876186 1888113 1991154 1219573 1013225 656915 639970 771635 774828 811756 820209 837298 848988 947398 947292 4624629 4804932 40.15 72.1 1
10:21:14 2024-01-26 624844 620373 193424 189390 308314 314883 325826 324006 204268 204004 251747 256046 290823 293557 3993704 4290644 5977757 5825620 1030563 1059220 277445 246598 259982 259553 297637 296634 286414 289905 197513 200363 665905 616065 1415275 1368230 408045 408236 585852 599640 747288 722467 764316 774315 808119 818841 789661 876885 1884171 1991909 1215735 1012503 658402 643441 772730 774958 811795 816281 837931 851970 945531 937565 4555306 4788620 40.15 72.1 1
10:21:15 2024-01-26 623312 620373 192984 189390 307418 317738 324974 324042 204268 203078 251924 256764 290143 293089 3999404 4361692 5956483 5815180 1019668 1059220 279849 246218 259946 260780 296702 296561 287638 287125 197513 200398 657984 622707 1415464 1364843 411776 408236 590071 599640 744643 725172 772290 774865 807232 820688 788502 875091 1882830 1977676 1198724 1022357 658595 641928 779378 777031 802465 816163 843881 852476 939536 937601 4622314 4788620 40.15 72.1 1
10:21:16 2024-01-26 629338 620373 193293 189258 308059 314883 326811 323778 204126 204290 250932 260847 289123 292875 3993704 4236601 5977832 5816254 1029502 1060724 277777 247396 258382 259588 300457 291330 288373 287090 198133 200398 676951 615788 1419973 1372115 408947 409101 596382 598943 747838 727337 764352 773766 809281 817770 783752 876997 1889549 1981069 1208140 1009619 653257 644774 772693 771318 809422 820752 838528 848988 950237 947219 4627932 4788161 40.15 72.1 1
10:21:17 2024-01-26 626282 620373 193424 189390 308349 314625 325862 323454 203951 204004 251180 256764 291415 293603 3993704 4296745 5974261 5820405 1030563 1059220 276813 246634 259763 260096 297187 291603 286427 290104 197513 200223 684201 615183 1409908 1366256 408694 405939 589239 599035 747012 722197 765438 773766 807232 819638 787579 876372 1881411 1993986 1217654 1013225 657932 641964 773826 777031 811795 815982 837149 853256 947398 937565 4554646 4786089 40.15 72.1 1
10:21:18 2024-01-26 622260 621299 193424 189459 307848 315951 324974 324727 203951 203139 251924 256764 291415 293089 3993704 4345762 5982373 5827872 1022192 1059972 279814 246254 259946 260347 296667 296388 287234 290747 197548 200398 676951 624196 1403909 1364843 412432 405939 589202 599640 744116 723527 772290 774865 807232 819260 786428 871833 1880075 1977072 1200607 1022604 657932 643217 777129 776480 805430 815982 845770 853843 940833 937529 4621328 4802024 40.15 72.1 1
10:21:19 2024-01-26 630976 620373 192984 189355 307707 315915 325563 324498 204268 204290 250332 257804 291415 298081 4003056 4302856 5977832 5811033 1011031 1060724 278501 246598 259982 259519 300985 292050 287638 288873 197513 201156 663046 620497 1400743 1370171 410576 405939 595048 599973 745171 728230 770059 769283 806962 825237 787579 869322 1872045 1965091 1223411 1023197 651326 639930 779340 771355 806575 820333 844563 849492 942270 948285 4689766 4806628 40.15 72.1 1
10:21:20 2024-01-26 628340 620373 194032 189131 309280 314481 325826 324992 203668 204290 251108 260776 288983 293485 3993704 4240724 6012157 5817318 1020230 1060724 277621 246426 261190 261604 298506 292085 287729 288137 197548 199735 677715 618150 1401342 1383283 409272 405759 595653 597174 745171 727714 764316 770410 811682 824253 783033 871214 1880075 1971476 1201784 1017320 653257 645689 779340 774366 811682 823114 837187 846388 944570 948285 4660233 4783944 40.25 72.1 1
10:21:21 2024-01-26 628876 620377 193389 189424 308310 315843 328127 322593 204336 204004 251180 255871 288983 293500 3999404 4253660 5978517 5811033 1031004 1060724 277690 247431 258382 259950 298541 291320 288052 287090 197548 200398 676951 615183 1413259 1372115 409019 409390 595318 595846 747838 727583 764352 773766 810462 818035 784145 876997 1886652 1977072 1202490 1008827 651400 643897 772730 772164 814030 823078 834104 847631 952115 948285 4635558 4788705 40.15 72.1 1
10:21:22 2024-01-26 620222 622361 193900 189092 308341 315398 325791 324498 204659 204175 252565 256046 289088 293806 3993704 4287485 5985784 5816254 1030451 1059220 277799 246634 260018 260131 297924 296762 287729 288730 198581 200223 685651 617105 1425590 1372115 410830 405903 592141 597518 744951 724589 763232 775031 809281 817903 785816 874466 1889334 1986266 1198969 1011017 656057 643787 774962 774828 813452 818253 837573 854142 950053 945536 4607180 4795435 40.15 72.1 1
10:21:23 2024-01-26 625725 620373 192984 189810 310258 315362 326776 323059 204268 203718 251636 256729 290178 292946 3993704 4306004 5968693 5824746 1028361 1060724 277427 246704 259581 260166 299464 292050 287526 288593 197444 200783 664476 616506 1408810 1363875 408081 408812 595268 599456 747399 723564 767180 774865 807232 817903 788731 876997 1880075 1989812 1206139 1013898 655122 640222 772730 775858 809496 818253 839537 852476 947696 943979 4594017 4794663 40.25 72.1 1
10:21:24 2024-01-26 623624 620373 193019 189429 308349 315591 326776 326600 203883 203718 252351 256046 289932 295054 3993704 4361649 5990384 5816254 1013277 1059972 279620 245874 261410 260347 297707 296707 287122 287787 198133 200887 676951 625039 1438511 1370171 412433 405831 592178 598957 743172 723564 772290 774315 807232 821850 788731 869285 1877406 1974272 1200607 1024654 656952 642985 777469 774994 804784 817316 844488 853768 940685 944538 4622036 4804082 40.25 72.1 1
10:21:25 2024-01-26 632463 621690 192948 189528 307418 315951 328164 324775 204867 204290 250932 256261 290214 298274 4003056 4293584 5990660 5806889 1016840 1060724 278536 246634 260603 260347 299483 291225 287967 288435 197548 201519 664476 622310 1423440 1374063 410613 405939 597688 600009 742732 728636 772290 769319 808377 825237 786391 871870 1876073 1964397 1200382 1023197 652517 641620 778607 770410 804885 820550 843844 845935 940759 950936 4701623 4813501 40.15 72.1 1
10:21:26 2024-01-26 631642 620323 193423 189429 309280 314883 326846 324992 204097 205009 251354 257627 290178 292434 3990334 4231930 6012171 5817318 1022520 1060665 277234 246669 260822 259553 300347 292050 288174 290399 198409 200432 678401 615788 1419974 1381322 409661 405867 595355 597647 747399 727851 765129 771575 810499 820487 784097 874466 1886652 1975671 1225330 1016065 652792 643676 775199 772086 811618 820514 836108 848090 948281 952870 4645524 4803804 40.25 72.1 1
10:21:27 2024-01-26 623587 620300 193454 189321 309139 315879 325862 324992 204302 203078 252418 257672 289228 293592 3993704 4287218 5977953 5816254 1034986 1060724 278078 246669 260053 261179 297187 291843 288373 292614 198409 200455 679851 619310 1423082 1373089 410540 408812 594426 597518 747178 727714 765475 775067 813785 817903 784145 879537 1886652 1986266 1210023 1008827 654189 643627 772182 771539 810644 818062 839163 848988 949942 948431 4636519 4804082 40.25 72.1 1
10:21:28 2024-01-26 621815 620300 193860 189252 309568 315338 328432 323934 204268 204290 251888 255618 290330 293650 3999404 4290118 5977757 5824559 1029094 1060724 278069 246634 259982 261702 296909 297091 287032 286881 198133 199735 688551 616226 1402972 1371142 408947 408236 589166 597150 747288 722467 763705 776517 808066 820652 786933 876997 1886652 1989085 1204373 1011017 656915 643590 771635 773181 810948 819629 837335 848988 947398 946548 4609509 4798091 40.25 72.1 1
10:21:29 2024-01-26 625107 621477 192848 189355 308173 315146 328664 324281 204234 203647 251108 256764 290143 292726 3995735 4293584 5976377 5816254 1028781 1059972 277393 246634 259982 259950 299887 291843 286920 288838 197479 200363 682751 615788 1422444 1364843 408081 408812 593015 599456 747838 722503 767180 774865 807195 818481 789624 876997 1882749 1992596 1219573 1013225 656915 643897 773278 774994 811795 817438 836703 852650 950274 942905 4562094 4793758 40.15 72.1 1
10:21:30 2024-01-26 623587 622804 193418 189321 309383 317593 327274 324812 204733 203460 252279 256764 290178 292875 4002019 4361605 6000346 5815180 1019083 1059972 279810 245839 260567 260347 297707 296251 287122 290542 197548 200852 666969 624643 1426241 1369200 412724 405867 592105 598496 744116 724589 773390 774865 808950 820487 788695 871214 1880075 1977072 1202961 1022469 656915 641957 777166 774921 805989 818472 843518 852982 941899 944310 4624629 4796360 40.25 72.1 1
10:21:31 2024-01-26 629218 621948 193418 189355 311392 315771 327737 324884 203815 205151 252063 256905 290788 291931 3998027 4302363 5993451 5811033 1010239 1060724 278501 246598 260384 259123 299413 292291 287122 288799 197513 200946 665905 621969 1442349 1370171 410540 405903 596112 600821 741644 727714 771703 769283 806962 826403 790446 869248 1872045 1967878 1200382 1021742 652328 640222 777166 772049 804812 820442 842919 846537 940018 948431 4668063 4795454 40.25 72.1 1
10:21:32 2024-01-26 631609 620117 193956 188619 309723 315699 327737 324956 203990 204183 251744 257414 290003 295816 3996553 4235395 6012133 5815674 1024705 1060724 276839 247361 260786 259553 300716 291843 288048 287962 198133 200432 676951 613426 1417293 1374063 409079 408236 595355 599640 747004 728917 765167 772670 809245 820451 786375 875711 1881228 1975671 1200607 1013177 652792 643897 774962 771539 811581 820478 836108 846499 948281 948431 4633750 4795553 40.25 72.1 1
10:21:33 2024-01-26 618297 619934 193313 189252 310478 315591 328664 324848 204804 202902 252349 257450 289695 294561 4002258 4288019 5977794 5821310 1030413 1060452 278078 246634 260018 260529 296460 296634 288599 288766 198581 200223 685651 616948 1403690 1374063 409598 408236 590071 597518 746758 724589 765167 775031 810462 817903 784145 877596 1889334 1986266 1208140 1012456 656993 644536 772730 773730 811795 817990 839970 851448 948743 947761 4618527 4795454 40.15 72.1 1
10:21:34 2024-01-26 623927 620377 193548 189258 309723 314595 328068 323982 204166 203862 251581 255905 290886 293777 3997756 4302902 5977832 5825343 1032940 1060724 279775 246634 259982 259950 299464 296808 286718 288198 198533 200223 685470 615788 1417276 1369200 408658 408236 591269 598957 747801 723527 764316 774593 810856 818035 786391 876997 1884229 1989085 1193423 1011017 657886 643590 772730 774279 811795 818472 836740 851775 948743 946350 4611936 4788620 40.15 72.1 1
10:21:35 2024-01-26 624920 620373 193559 189127 309055 315038 328664 324210 204097 203720 251744 256694 292236 293633 4003472 4299694 5971200 5824559 1029094 1060614 276813 246634 259946 260347 298054 292050 286830 288873 197548 200432 667334 615183 1414236 1367753 408658 408812 591814 599640 747801 722503 765438 774865 808674 816848 788695 876997 1882749 1994046 1198724 1011017 657886 643590 774962 774828 811795 818472 837335 852044 949602 944977 4558837 4782677 40.15 72.1 1
10:21:36 2024-01-26 622053 621425 192984 189493 306909 315951 325528 323754 205017 203400 252027 257343 289897 295065 3999767 4330238 5968418 5815180 1022656 1060724 279847 246528 259545 260745 299609 292159 287729 287787 197548 201660 651611 622858 1439149 1360013 411849 409679 592268 601319 746045 726168 772290 775031 806090 821117 791044 875711 1882749 1977072 1203667 1015342 655122 639733 774962 774828 807111 818472 841648 850797 943975 942942 4608156 4788620 40.15 72.1 1
10:21:37 2024-01-26 624582 620373 192984 189420 308063 315843 326582 324739 203634 204077 252204 255764 290541 295176 4007162 4339378 5977832 5825312 1009613 1059972 278385 246634 261486 259519 300244 292159 287122 290104 197548 200852 675502 621081 1421051 1369899 410540 405473 593015 599973 743062 727714 770059 772122 807232 825237 791007 871922 1872008 1973617 1217654 1024654 654655 641129 779710 774828 807204 820442 842283 848988 941935 947055 4642872 4788705 40.15 72.1 1
10:21:38 2024-01-26 627245 619492 193428 189463 307813 317738 324811 324992 204234 204004 251534 257308 289897 295390 4007162 4291938 5994931 5801661 1015448 1060724 279445 246391 260822 259950 300457 292159 288779 292505 198547 201028 652347 622821 1406433 1374063 412433 405903 596419 598790 743062 729469 771155 773218 810462 825237 784145 869285 1882749 1958685 1204516 1017320 653257 639934 778607 770373 807204 820550 842882 848053 941935 949774 4688191 4802024 40.15 72.1 1
10:21:39 2024-01-26 630043 619934 192984 189127 310468 313926 325791 324992 203634 204290 251144 256764 289897 295028 4013396 4235621 6006299 5806187 1026543 1063532 279453 247361 259681 259588 300560 291225 288653 287125 198133 200432 667334 613426 1431130 1373089 408081 409390 597118 599640 747838 729145 764352 773766 811712 819837 784145 876997 1886652 1977072 1225330 1011017 652328 643897 773826 772633 811618 820514 836108 848988 950405 950446 4624115 4795553 40.25 72.1 1
10:21:40 2024-01-26 617927 619496 193865 189258 308376 315362 325791 324956 204234 204004 252743 256046 289088 295447 4001767 4295857 6002830 5824559 1031186 1060724 279811 246422 260750 260710 297924 296771 288214 288730 198650 200363 681301 618719 1438056 1373089 410213 408236 593015 597942 746758 726682 765475 777300 811645 818481 785816 876997 1889334 1986266 1200818 1012456 656057 644536 772730 773730 811756 819828 839760 848311 947574 948431 4614736 4795454 40.25 72.1 1
10:21:41 2024-01-26 623656 620373 193629 189424 309285 314625 325862 322701 204268 203718 251924 256046 291062 292875 3995166 4305275 5974693 5820394 1030243 1060724 277656 247778 260096 260935 300135 292291 287122 288873 197513 200748 684201 615788 1432475 1364571 409308 408812 594696 601198 750590 725653 768854 774994 807232 818035 791007 879261 1881265 1992633 1202490 1013898 657886 644354 774962 776128 811581 817894 837335 853293 948281 942905 4547092 4786089 40.25 72.1 1
10:21:42 2024-01-26 620222 620113 193581 189463 307413 317738 324974 323826 204268 203400 251924 256764 289940 292875 3990038 4364406 5977941 5810772 1023467 1060724 279419 246634 259982 260927 299924 296251 287931 290399 198443 201028 660803 624196 1411121 1360977 412724 409679 593015 599973 744951 725653 773390 776713 807232 820451 789850 874429 1881265 1978474 1225330 1017320 656915 641044 774962 774828 808349 815691 841051 853330 946056 942942 4595513 4789504 40.25 72.1 1
10:21:43 2024-01-26 622971 621870 192984 189424 308345 315879 324974 324807 203917 204004 251960 256793 290178 292268 3996553 4342359 5998548 5827871 1011795 1059824 278396 246316 261666 259588 297637 296917 288205 290517 198098 201120 667334 620128 1401565 1372115 410250 405759 593015 599513 742536 725653 770022 772670 807232 825237 790446 866783 1877406 1969774 1194957 1024654 656915 642985 779158 774994 804243 817894 845393 850797 939165 937601 4621328 4788700 40.15 72.1 1
10:21:44 2024-01-26 629375 620373 192988 189454 307418 315591 325791 324727 204268 204290 250755 255128 289695 297732 3990859 4293461 6000346 5802631 1016137 1060577 279236 246493 260786 261788 298994 291462 288052 290418 199753 200993 652347 625258 1419266 1373089 412871 408236 598112 599461 744643 729583 773390 773766 809281 825458 784097 869940 1880075 1958685 1210023 1020290 653257 639970 779710 770410 807149 820586 843481 846499 941233 948431 4680387 4804932 40.25 72.1 1
10:21:45 2024-01-26 629360 620373 194207 188795 309789 314883 325791 324992 203634 204290 251180 257124 289940 292883 3993704 4246123 6018362 5829788 1021198 1060687 279060 246528 261010 259449 298506 292050 287729 288137 198409 200188 659394 616344 1415363 1382302 408081 405506 598001 598366 750218 728636 764980 770483 811682 820523 784145 875711 1882749 1971476 1202490 1016065 652982 643627 778607 773730 811220 820478 839760 848383 944717 951265 4681758 4783944 40.15 72.1 1
10:21:46 2024-01-26 629306 619496 192984 189161 308314 315879 326846 322988 204302 204004 250932 255905 289088 292911 3984352 4258176 5978522 5819314 1031922 1060650 278396 246528 259802 261039 297563 292013 288779 288137 198443 200432 678401 619726 1408893 1374063 410540 409679 594696 598569 750030 728230 765511 775031 811682 818481 784145 877907 1889334 1984859 1206257 1007358 653257 643627 773863 772086 811795 820478 837373 848348 951077 948431 4621328 4788429 40.15 72.1 1
10:21:47 2024-01-26 620821 620377 194036 189127 309316 315843 325826 324992 204268 204004 252529 255729 289492 294394 3990859 4293584 5977794 5826296 1028440 1062948 278483 246563 260679 260208 297816 293605 287904 288766 198720 200315 687101 616666 1423798 1375552 409887 408236 590819 598052 746045 725506 765475 777300 811376 817459 786391 876997 1889334 1988367 1206365 1013177 656952 644572 772730 772633 811795 820406 839760 851598 949905 948431 4614736 4788620 40.15 72.1 1
10:21:48 2024-01-26 620858 619990 193900 189293 310986 315554 325862 323646 204160 204147 251711 255832 290417 292546 3988016 4281267 5973502 5827794 1032201 1062019 279811 247255 260240 261522 298435 293292 286978 288628 198616 200713 679851 615513 1430860 1368230 410830 408812 592560 599456 747178 724076 768359 773863 806926 820615 787615 879537 1881265 1989775 1220772 1011017 658354 643627 774962 774828 813378 815691 838565 852044 948317 948431 4605831 4786089 40.15 72.1 1
10:21:49 2024-01-26 625291 619169 193289 189463 308345 315362 326811 324461 204268 203718 251924 260776 289897 294235 3990859 4296833 5960727 5816254 1031184 1063268 279847 247530 260423 260641 300244 292127 287014 289612 199753 201344 665905 618275 1412777 1360977 409345 410403 593453 601744 749499 726682 769468 778173 806661 817459 790822 876997 1882749 1989775 1209924 1015398 655122 640222 772766 774994 810644 818598 839188 850797 947398 937565 4558464 4781804 40.25 72.1 1
10:21:50 2024-01-26 623448 621682 193454 189420 308380 314966 326812 323921 203634 204102 252351 256046 291415 292268 3993704 4336599 5990927 5806889 1013277 1060508 279847 246179 261378 260900 297816 293315 287185 290675 198616 200853 676951 623625 1433073 1370171 413179 405831 590942 601272 742280 724589 772290 774865 806975 820559 788768 869940 1877406 1971476 1202490 1023197 657886 642764 777469 776677 806025 817894 845393 854308 939238 942942 4614736 4788620 40.25 72.1 1
10:21:51 2024-01-26 627512 619853 192984 189217 307413 315915 325300 322701 203951 208241 251108 255653 290003 297930 3993704 4296517 5969339 5807966 1007515 1055808 278113 247283 261342 261052 300166 292670 287086 288768 198305 200748 675502 620637 1411883 1370671 410576 405831 594696 600771 744388 726462 771703 771575 807232 826628 789740 871577 1872082 1966213 1209977 1023197 653257 640222 779710 774828 807204 820514 842919 848988 942765 948431 4652251 4788705 40.25 72.1 1
10:21:52 2024-01-26 630218 619934 193519 189390 308314 315843 326811 322988 204268 204290 251144 256261 289695 293322 3995735 4235167 5977757 5806889 1027236 1060724 277747 247952 259946 260312 301558 291936 288933 290399 200318 200853 678401 618719 1408611 1376531 410394 410513 596897 599640 750561 730153 767725 776957 811499 820798 786375 880443 1892149 1979878 1206257 1009507 654379 644811 772730 772633 811795 820406 839485 850804 951751 948431 4624629 4788700 40.15 72.1 1
10:21:53 2024-01-26 621741 620373 194040 188834 309280 314883 325791 324498 204234 204004 252279 256011 289695 292626 3993704 4290408 5977757 5824559 1028361 1060724 278165 246634 260750 260347 299609 291792 287751 290109 200318 200608 679851 615108 1401461 1370671 410537 409245 593622 601346 750479 724552 765475 774865 809245 822468 788695 879500 1886615 1991909 1215735 1012456 658354 643590 774962 774828 811795 819629 838565 854544 948244 948431 4609121 4795178 40.25 72.1 1
10:21:54 2024-01-26 629692 621690 193389 189424 308310 314368 325862 323742 204268 204004 251924 257046 290823 293397 3990038 4299799 5976377 5815180 1027591 1060724 277621 246669 259982 260312 297637 292080 287122 288873 200035 201508 668585 618719 1440533 1362158 410830 410259 595616 602797 751658 727640 769947 774994 808679 819638 794245 878873 1882749 1994046 1196544 1015342 655122 641583 773826 774958 810644 817990 841557 850760 948252 942905 4595978 4783544 40.15 72.1 1
10:21:55 2024-01-26 622934 620368 193559 189424 308310 315843 326812 324992 203600 204004 251924 256046 289492 293060 3993704 4333412 5969218 5806889 1013277 1059972 278501 245804 261594 260900 297671 296634 287526 287962 197548 200677 676951 626155 1431658 1371130 412286 405651 592833 601877 745282 724442 772067 774865 808377 825458 789850 872521 1880075 1971440 1203667 1023197 658402 642985 779710 774994 805928 818472 844155 850760 940202 944274 4614736 4786089 40.25 72.1 1
10:21:56 2024-01-26 630814 620108 192948 189493 307343 315915 325528 323682 204234 203683 251108 256439 289263 292019 3993704 4296047 5977850 5796423 1014721 1059972 278501 246598 260384 259950 300772 290693 288576 288400 197513 201309 660187 622413 1410460 1375277 412140 407945 598924 601050 746869 732105 773791 770226 811823 820487 788100 871833 1878858 1962856 1206257 1023197 652328 644170 779710 770373 807168 825228 844118 846537 941935 950446 4688191 4795454 40.15 72.1 1
10:21:57 2024-01-26 627887 620373 193594 188830 309285 314589 325756 324992 203634 204290 251144 257662 289703 292840 3992886 4235734 5995567 5805801 1020267 1060724 276913 246634 260786 259519 301307 291948 288214 288730 198443 200398 667334 615788 1441638 1380456 410388 405615 598001 599382 747288 730819 767898 772449 814132 825458 786355 875674 1886652 1975441 1223411 1012456 652792 643897 774925 771902 813954 820514 837335 849304 951041 951118 4627932 4788424 40.25 72.1 1
10:21:58 2024-01-26 631942 620373 193559 189127 309998 315584 325791 324498 204268 203043 252707 257124 289088 293935 3990038 4284311 5977757 5811033 1031922 1060724 278156 246598 260567 260962 297924 292159 288373 287055 198754 200084 679851 618427 1426365 1374063 410540 409136 594220 598532 750442 728710 768994 779280 815025 819565 786227 880680 1889334 1986266 1213790 1013225 656057 644500 772730 774007 811795 820406 839760 848274 951632 948431 4615230 4792922 40.15 72.1 1
10:21:59 2024-01-26 625365 620377 193559 189424 308345 314847 326776 324006 204268 204004 251888 257124 291027 293323 3992886 4287485 5968418 5820405 1028361 1060724 277393 246669 259982 259950 299924 292328 286920 288628 197548 200398 685651 617545 1428481 1367753 409272 408812 593956 600902 751658 725688 769543 777068 809486 820932 791986 879425 1886858 1992633 1220772 1011017 659814 642728 774375 777263 811648 817894 839013 855152 948281 942905 4537309 4783544 40.25 72.1 1
10:22:00 2024-01-26 622700 620373 193559 189416 308310 317738 324974 324727 204268 203078 252315 256944 289897 292875 3993704 4352169 5960727 5805801 1018363 1057347 280005 246426 259982 260382 297707 296634 287931 287962 198133 200398 657984 624643 1434914 1367440 413054 408812 592979 598459 746511 727530 773717 778173 810672 823123 790860 876140 1884171 1977072 1204373 1020253 657886 641957 778270 777031 808349 819050 842882 856247 944680 944977 4618527 4786089 40.25 72.1 1
10:22:01 2024-01-26 625734 619602 193424 189424 308310 315843 325528 324667 203600 204328 251924 256046 290178 291984 3992886 4315020 5980632 5801661 1010390 1059972 278466 246218 261630 259553 297637 297054 287122 291221 197582 200432 667334 620573 1434876 1369200 412002 405831 593015 599936 743062 725910 773447 774607 808729 825056 790860 872634 1881490 1972635 1221492 1026114 656057 641583 780816 776884 809496 819179 841648 851888 943545 946350 4633493 4795454 40.25 72.1 1
10:22:02 2024-01-26 626618 619496 193424 189420 308089 315951 326582 324956 204092 204004 251498 256764 289263 294497 3999404 4289521 5994969 5801661 1013116 1060724 279349 246046 261190 260096 297637 292050 288779 288766 198581 200678 652347 623261 1438945 1374063 413054 408199 598112 598790 742170 731055 771703 774644 816449 827801 786896 872634 1884171 1963479 1188307 1021146 655122 644572 779710 772362 810601 820333 841611 848383 944680 953816 4687073 4802620 40.25 72.1 1
10:22:03 2024-01-26 628367 620373 193559 189463 309250 314625 325862 324992 203951 204290 251144 261326 290143 295175 3990038 4228825 6011819 5807966 1020230 1060724 276813 246634 261374 259553 299238 292050 287931 288540 198581 200432 678401 617024 1422047 1383283 409308 405903 597688 599215 747288 729537 765475 772670 815869 826785 787904 876223 1888113 1977676 1202490 1013225 653257 645231 777166 772633 813993 824864 838379 848988 951077 946543 4630443 4792036 40.15 72.1 1
10:22:04 2024-01-26 623201 620373 193634 189429 309250 315915 325826 324727 204686 203078 252707 255871 289298 293806 3990038 4284311 5977794 5816254 1031959 1060724 278501 246634 260786 261144 297117 296634 288779 288137 199066 200852 681301 618570 1415881 1374063 410540 409101 594275 598790 747838 727456 767201 778989 814018 818263 786190 881196 1893497 1988327 1217557 1011781 657655 647103 774925 774828 813526 818026 839485 853731 948244 948431 4621443 4789504 40.25 72.1 1
10:22:05 2024-01-26 625365 620373 192948 189493 308059 315879 326811 324006 204302 204004 251924 257662 290143 293507 3990038 4299799 5960199 5816254 1026091 1060724 277427 247396 259982 260780 297637 296598 287931 289752 197479 201028 678401 617951 1422225 1361942 409924 409679 594696 601744 750030 727198 770022 776164 807232 818035 793365 880568 1889549 1991909 1219705 1016789 656525 641928 774925 779243 811795 819179 839188 853084 948522 942905 4558464 4786089 40.25 72.1 1
10:22:06 2024-01-26 622971 620368 193559 189454 308125 315879 326582 324992 203917 204004 252315 256046 290178 292429 3990038 4342790 5977757 5806889 1012517 1059972 278536 246218 261630 260312 297602 297091 287122 288741 198098 200748 676951 622849 1438245 1369200 412104 405831 594006 599513 743062 724589 773390 774865 806926 825237 791044 870558 1880197 1978253 1219573 1026114 658402 642001 781598 778970 809385 821950 841611 848311 939201 947292 4611936 4785244 40.25 72.1 1
10:22:07 2024-01-26 631088 620113 192818 189528 307343 315951 325300 324956 203951 204004 251711 256686 289263 294683 3990038 4280792 5973227 5787044 1013277 1059972 278536 246598 260750 260347 298994 290778 288779 288741 197548 201519 649528 624196 1412903 1371142 412433 408236 598112 600858 748090 729560 773390 771575 808066 824216 787542 871870 1877406 1968217 1202490 1024796 653257 644774 781042 771355 808173 820333 843961 848988 944717 946543 4700205 4795454 40.25 72.1 1
10:22:08 2024-01-26 631009 620259 193289 189429 310551 313926 326811 324498 203951 204290 251108 261213 289703 292528 3984352 4228601 5994931 5806889 1022003 1060724 276779 246669 261190 259519 299238 292050 287931 289294 198098 200398 657984 615788 1411539 1381322 408983 405939 598112 599640 747141 731609 765438 772670 813442 820559 786985 876721 1886652 1977072 1204373 1017576 655122 647066 778233 772523 815261 820369 838342 848801 950332 952649 4629879 4795454 40.25 72.1 1
10:22:09 2024-01-26 623620 619934 193925 189355 308385 315915 325826 324042 204762 203043 251534 255837 289263 293556 3990038 4272320 5977757 5816254 1031922 1060724 277669 246634 260603 260927 296702 296671 288373 286985 198754 200398 662212 618275 1400148 1372115 410576 409101 594275 598790 747141 727198 767180 779025 814055 817423 784097 879500 1892022 1989085 1219440 1013225 658402 648446 777092 777031 815261 820789 839611 855405 952078 948285 4609121 4792922 40.25 72.1 1
10:22:10 2024-01-26 631036 620377 193289 189459 311382 315182 326846 324042 204268 203718 251924 256764 291027 293507 3984352 4290533 5968693 5816254 1029094 1060724 276813 246704 260924 260347 298054 296561 287122 289550 198409 200432 670193 615259 1423981 1364843 409308 409390 595225 599973 750030 724589 768891 775031 810815 819224 791044 881571 1881265 1995460 1223411 1013177 658822 645652 777129 781463 815841 818399 838416 857698 952791 946658 4549438 4777441 40.25 72.1 1
10:22:11 2024-01-26 623113 619460 193559 189454 307378 317738 327895 324354 204268 203078 252315 256764 290143 293089 3990038 4346136 5960199 5796701 1019083 1057719 280486 246183 260786 260927 297379 296671 287931 288943 198409 200712 676951 624224 1430690 1366293 413640 408812 592073 600919 745957 725616 774492 775031 808674 820559 789886 874429 1880075 1975671 1225330 1020290 657886 640222 778233 778615 809448 819447 844007 856436 943123 947329 4612604 4780132 40.25 72.1 1
10:22:12 2024-01-26 627512 620154 193313 189459 308305 315915 325826 324992 204029 204541 251924 256046 289695 292019 3993704 4299521 5973502 5806889 1009613 1059220 278597 246634 261702 259553 297602 296977 287122 288636 198133 200432 666264 620194 1400743 1369899 411485 405867 593855 602740 743062 727714 771740 774865 806926 826987 792203 870322 1877406 1970671 1217654 1026114 654846 642074 781923 774958 811178 823114 846978 852626 943160 945572 4631747 4788700 40.25 72.1 1
10:22:13 2024-01-26 627365 619501 193289 190078 308204 317738 326812 324956 204092 203365 251780 256261 288684 293599 3984352 4286518 6007416 5788158 1013277 1060724 279480 246634 260786 260347 298506 291742 287138 288766 198443 201379 658758 622858 1411428 1374063 412724 408236 598961 601456 746229 731609 773390 774865 811645 826987 785799 871214 1881228 1961464 1215673 1020290 653257 643639 780816 772086 810644 825448 843848 849261 947577 953816 4678909 4801522 40.25 72.1 1
10:22:14 2024-01-26 629739 620373 193428 189459 308349 315591 328664 323478 204268 204290 251144 256261 290003 293089 3984352 4225921 5977720 5806889 1026166 1060724 277251 247987 260384 260347 299448 291910 288458 287787 198409 201064 676951 613426 1420531 1373089 409308 409390 597730 599640 750066 729505 765511 774865 815244 820523 785243 878910 1886652 1977072 1204373 1012456 653257 639934 777432 773730 815144 825228 838565 851926 953594 952994 4622314 4801522 40.25 72.1 1
10:22:15 2024-01-26 623134 619934 194176 189429 309285 315915 328164 324739 204268 203683 252743 257662 289088 296758 3984352 4284311 5973264 5816254 1031922 1060724 278372 246669 260786 261179 296702 296762 288779 286985 198789 200432 681301 619310 1410866 1373089 411485 409390 594696 599751 747874 727714 767725 778989 814055 818226 784097 878531 1890448 1986266 1192729 1011017 656952 645028 774962 772633 816421 820514 838565 852813 955503 952994 4631747 4792089 40.25 72.1 1
10:22:16 2024-01-26 622997 620263 194071 189224 309719 315879 325862 324956 204699 204077 252707 256046 289940 293202 3993704 4278226 5969250 5807966 1027877 1060724 278078 246704 260786 260780 296702 296707 287963 288137 198789 200398 684201 616666 1423082 1373089 410576 409101 593969 598790 747838 728230 767238 779577 813442 818107 787542 880666 1889334 1989775 1200818 1013177 657886 645520 773826 773730 811795 820478 839188 850156 951077 952870 4629879 4788665 40.25 72.1 1
10:22:17 2024-01-26 620635 620300 194031 189286 309829 315326 326776 324498 204302 204004 252241 255764 291027 293322 3984352 4284311 5971200 5817318 1031298 1060724 278078 246669 260822 260382 299924 291438 287122 291015 198754 200398 679300 615788 1406933 1371142 411709 409390 593015 598994 750590 724626 765548 777300 810462 820487 788731 879649 1889334 1989812 1211907 1012456 658822 647066 777166 776128 813954 816839 839760 857092 951077 948431 4591933 4787540 40.25 72.1 1
10:22:18 2024-01-26 623514 622130 192813 190517 307922 317593 328664 323742 204762 204004 251960 261178 290780 292946 3984352 4318005 5960199 5801661 1024848 1059220 278311 247396 259545 260745 297637 296634 287967 288579 198167 202014 643891 620600 1404112 1360013 412433 410549 596148 601781 747141 727714 773390 777336 802351 819224 793365 876997 1881265 1980607 1225330 1016789 656485 641620 774412 777263 811795 819215 839225 852044 948926 942978 4607605 4786901 40.25 72.1 1
10:22:19 2024-01-26 628942 620300 193283 189390 308208 315735 328163 324884 204131 204864 251924 256046 290858 291984 3992886 4302856 5969250 5797877 1009521 1060724 278536 246669 260786 259157 300772 292050 287122 289514 198133 201028 664476 619607 1403336 1370171 411813 405939 596419 602983 746068 726787 773390 772670 808377 827571 793365 870558 1877406 1967878 1204220 1021742 653257 641129 778019 774828 808349 820550 846634 848988 943343 948431 4642595 4796360 40.25 72.1 1
10:22:20 2024-01-26 628942 619825 193795 189355 308239 315843 327274 324956 204166 204183 251780 257485 289298 294740 3990334 4259939 6012171 5798614 1016840 1059915 279246 246426 261630 259588 300457 292159 288373 287125 199379 200083 682751 619607 1437423 1383283 412762 405939 596419 597942 745171 728636 770059 773766 815244 827571 785816 874466 1881265 1966484 1225330 1018804 655780 646469 781369 773730 811220 820550 841412 851561 947398 952043 4684841 4796360 40.25 72.1 1
10:22:21 2024-01-26 631014 619931 193658 189355 308279 315218 327693 323862 204801 204505 251354 258208 290143 293322 3984352 4234880 5973241 5802749 1029539 1062093 278666 247778 259581 260962 300881 291746 288779 287787 198581 201063 678401 616065 1404319 1374063 411813 410549 598112 599640 751546 731645 770059 775067 815244 820415 784133 878568 1892022 1980644 1208140 1010299 653257 643627 774962 773730 816336 825228 838565 850193 953884 946615 4624115 4788344 40.25 72.1 1
10:22:22 2024-01-26 621778 621756 193960 190078 309971 315771 328432 324920 204200 204040 252635 257517 290444 295047 3990038 4286084 5977757 5816254 1031922 1060724 278536 246669 260822 261144 296737 296634 288576 287526 199240 200805 682751 618427 1411539 1372115 411813 409101 594426 598790 747214 727714 767762 779614 814974 818071 786391 879500 1890485 1989775 1200818 1013898 657419 645556 774412 773730 813954 820478 839760 848311 955914 946579 4614736 4786089 40.15 72.1 1
10:22:23 2024-01-26 619748 619146 193996 189286 310042 315144 327163 324884 204801 204183 252171 255870 290506 293663 3984352 4278226 5974000 5812998 1028361 1060724 278389 247396 260822 260922 297187 296941 287122 287997 198754 200398 685651 615788 1428814 1372115 410540 409390 593015 601184 747838 726131 765475 778401 811609 820221 788100 879500 1892022 1989085 1219440 1013898 658822 645483 774375 774828 814104 820369 840958 850760 950295 951118 4625131 4791142 40.25 72.1 1
10:22:24 2024-01-26 623448 621870 194005 189390 309940 315554 329129 324703 204767 204183 252099 257054 290921 294610 3993775 4293584 5985729 5815180 1031922 1062985 277621 247361 260750 260892 300985 297091 287122 288943 198409 200817 685651 615788 1423777 1364719 410213 409969 594805 600858 752230 725616 769430 776091 809245 820415 791932 878531 1885428 1995460 1221492 1013623 658822 645483 777166 774958 813917 818026 839760 854544 951041 948395 4599716 4783544 40.25 72.1 1
10:22:25 2024-01-26 625365 621865 193389 189493 308345 315554 330062 323718 205017 204006 252135 257846 290647 293324 3999767 4305965 5981663 5796423 1024556 1060236 278407 247361 259946 260745 300457 292159 287931 288803 197548 201660 658758 620637 1430295 1362908 411157 410549 595538 601781 749993 727456 773390 778401 808377 819188 793365 882200 1886615 1989085 1204055 1016789 658080 642985 774925 779504 811795 818026 840741 854507 950090 944274 4537271 4776723 40.25 72.1 1
10:22:26 2024-01-26 621535 620373 193594 189463 308314 315879 324974 326722 204097 204042 252418 256912 290444 294647 3994053 4348811 5973586 5805801 1014724 1060724 280201 246457 261374 260710 297707 296844 287931 290773 198409 200993 657984 624643 1433461 1369200 413769 407911 594275 599419 746339 726682 774492 774994 808637 824619 792166 874354 1882749 1979878 1204373 1023197 658822 642871 778570 777227 808922 817990 846597 857702 944643 945681 4618527 4792646 40.25 72.1 1
10:22:27 2024-01-26 627240 620373 193428 189463 308314 315915 325826 324992 203634 204973 251991 256629 290815 294610 4003472 4311232 5977794 5823686 1008014 1060724 278540 246634 260902 259992 299448 292050 287729 289413 198409 201345 676951 620497 1403588 1370171 412396 408199 598689 602632 742769 728747 774492 773766 808637 829914 793365 870558 1880075 1970671 1208058 1023197 653257 642074 778570 774556 808349 825192 845356 848988 943270 948431 4646744 4792922 40.25 72.1 1
10:22:28 2024-01-26 627150 619496 193594 189390 308349 315951 327043 324992 204234 204290 251888 257308 289862 296030 3996909 4273351 6011819 5811033 1019046 1062985 279279 246218 261374 261788 300129 292877 287931 287962 199379 200398 681301 621247 1434354 1382302 413017 405867 596382 596727 746339 728880 769985 773766 816400 827801 786375 873111 1882749 1965091 1204373 1018767 655122 646432 781369 773730 811756 820550 841648 852776 947398 951970 4699819 4795454 40.25 72.1 1
10:22:29 2024-01-26 620186 617344 193865 189390 309280 315843 325791 324102 204268 203863 252671 256764 289228 293806 3992308 4284559 5978103 5815180 1029094 1060724 277769 247460 260280 260312 300244 296762 287122 288593 198650 200398 685651 615183 1413579 1370171 410213 409390 593015 599513 749872 724589 767725 777227 811035 820451 790446 882162 1889334 1995460 1210023 1011017 658822 645616 777166 777227 813917 819629 839760 857055 949659 948431 4570017 4783267 40.25 72.1 1
10:22:30 2024-01-26 622938 620373 192913 190484 307813 317738 326776 324006 204762 204004 252315 257057 290143 292634 3988554 4348811 5974693 5810772 1022581 1060724 280106 246634 259982 261699 299858 292780 287931 289698 198720 201029 678401 623298 1412562 1360977 413640 410549 596382 601744 747288 726682 774492 778989 808066 820487 793365 876997 1882749 1979878 1204373 1018043 657886 642038 777166 776957 811220 819215 843518 853293 946157 945681 4611936 4780132 40.25 72.1 1
10:22:31 2024-01-26 626351 620373 193253 189459 308314 315879 325791 324992 203634 204290 251924 256764 290585 294266 3984352 4309217 5993174 5810772 1010316 1060724 278566 246634 261630 259519 301307 292832 287729 289479 198581 201309 676951 620497 1401919 1370171 411813 405867 596382 605575 744116 728747 773390 774865 806890 827571 793365 870558 1877369 1970671 1211896 1023197 655122 642074 781369 777031 808872 820514 845393 850119 943975 948431 4630443 4786089 40.25 72.1 1
10:22:32 2024-01-26 627769 620373 193594 189459 308314 317738 325265 324992 204652 204147 251924 255837 289088 293806 3992886 4272788 6019184 5806796 1021889 1060577 279858 246634 261630 260347 298506 292050 287931 290508 199587 200328 688551 620388 1416615 1384844 411958 408236 596735 598790 746229 728526 769985 773766 816400 828741 786375 876372 1882749 1967878 1204373 1017283 656057 646926 781369 774828 811795 820550 842882 850842 947398 951970 4684366 4788620 40.25 72.1 1
10:22:33 2024-01-26 629744 619496 193645 189411 308314 315879 327269 323023 204302 204290 251108 255871 289083 293089 3984352 4222397 5990065 5810964 1032034 1060577 278987 247984 259548 261005 299168 291637 288779 288540 198720 201204 690001 615183 1401632 1373089 410576 410549 598190 599640 751129 731160 769430 774994 815244 820451 785799 878531 1890677 1979878 1206257 1010262 653257 644811 774962 773730 815107 820550 839163 853720 953848 953999 4621328 4785813 40.25 72.1 1
10:22:34 2024-01-26 620186 620108 194207 189262 309245 315843 325791 324498 204302 204290 252743 255694 289075 293913 3984352 4284318 5985784 5821310 1031463 1060614 278396 246493 261010 261005 297816 296844 288657 286985 198789 200748 682751 616758 1409551 1373089 410576 409390 595462 598422 747838 727714 767725 779577 816400 817999 786391 879537 1890677 1989085 1223207 1013898 657419 645028 774962 773730 813917 820478 839760 854068 954035 951118 4615230 4786089 40.25 72.1 1
10:22:35 2024-01-26 619273 620113 194203 189088 309245 315296 325826 324498 204268 204147 252671 256011 290143 293543 3980673 4275039 5960685 5817962 1027781 1060650 278396 247255 260643 263002 297816 293708 288540 287683 198789 200363 685651 616830 1441283 1373089 411157 409390 593855 598496 747030 726682 767163 779577 813406 820652 787542 878873 1892022 1989085 1178548 1013177 658354 645520 774962 774279 813342 820514 839225 850760 953848 952649 4621328 4786089 40.25 72.1 1
10:22:36 2024-01-26 619748 621818 193730 189394 309750 315879 326776 324726 204302 204290 252315 256046 289897 293770 3981513 4287367 5961267 5820990 1032940 1061751 279453 247255 260643 260823 298818 293500 287113 289576 198754 200363 662212 615183 1408617 1371130 410830 409969 591814 600821 751100 726057 768817 775031 811072 820487 791949 878531 1886652 1992633 1204373 1011706 659759 646432 774501 774374 813954 820606 839760 853256 950368 950446 4605831 4783544 40.25 72.1 1
10:22:37 2024-01-26 625291 619817 193559 189454 309280 315584 327269 324498 204302 204458 251888 257662 291062 293923 3979081 4296745 5952335 5801661 1027630 1060161 279811 247672 260423 260823 299742 292877 288743 291083 199753 202119 657329 621081 1402631 1360977 412903 411348 594330 604887 750030 728747 772809 780389 808377 820451 793365 879537 1886652 1986266 1209924 1016789 656915 641781 774962 779504 811795 819215 839225 855561 949416 942942 4537271 4776723 40.25 72.1 1
10:22:38 2024-01-26 621137 620373 193594 189463 308349 315951 326812 324374 204268 204004 252707 256877 290585 291913 3984352 4342790 5960727 5797524 1016175 1060161 280026 246387 261378 261039 299319 293530 288337 288733 198650 201579 686014 625538 1425308 1370171 413933 408236 594426 601793 745171 726131 774108 775031 811477 825237 792203 873769 1880075 1977072 1204373 1023197 658822 642074 777469 777813 808349 818026 847877 854544 944105 945681 4609121 4779268 40.25 72.1 1
10:22:39 2024-01-26 629074 620377 192988 189459 308099 315951 325791 324956 204234 204576 251108 255128 290178 293385 3981513 4277919 5960685 5796423 1009521 1059972 278466 247149 260902 261788 299272 292013 287729 289308 198305 201169 675502 621835 1418216 1371645 412396 408236 597688 601781 744730 730819 774492 773766 806926 829145 793254 871870 1877406 1967878 1208058 1023197 653257 642074 779710 774828 809496 825228 846634 848988 943306 948431 4649227 4786089 40.25 72.1 1
10:22:40 2024-01-26 627328 619501 194071 189424 310917 315951 325300 324992 204730 204290 251924 255128 289263 294704 3987194 4258382 6007808 5806889 1019016 1060724 278501 246634 261630 260536 300093 291867 288405 288766 199240 200223 673487 619235 1419388 1383246 411593 408163 596382 596691 745171 728634 771155 773766 816400 827571 785816 877579 1881228 1967878 1227249 1017320 655084 646926 781369 774828 811795 820550 843209 851561 947398 951970 4681022 4786089 40.25 72.1 1
10:22:41 2024-01-26 629297 619496 193594 189424 308310 315879 327799 323514 204302 204290 251600 256651 289123 292911 3975000 4228825 5964929 5796423 1026166 1060724 276813 247605 260567 260131 301624 291831 288743 290399 200616 200888 663798 616666 1402170 1373585 411339 412281 599349 599382 752230 731609 770022 779945 815869 820451 786355 880480 1892149 1980607 1208140 1011017 653257 643590 778607 774279 816372 825228 839163 848988 953848 946615 4621328 4779268 40.25 72.1 1
10:22:42 2024-01-26 621613 619934 194172 189493 308380 315915 325826 324727 204302 203078 252707 255871 289387 293748 3980673 4272282 5960723 5806889 1028516 1060724 278501 246634 261190 260745 296702 296634 288671 290422 199657 201064 678401 618275 1420342 1374063 411667 409896 594586 601073 749154 728230 768891 781310 815869 822854 788063 881533 1890485 1991872 1198969 1013898 658822 646469 774962 774828 813954 820550 839225 850797 953848 951970 4614736 4786089 40.25 72.1 1
10:22:43 2024-01-26 618399 620108 194207 189429 309967 315879 328628 324992 204302 204147 252707 256046 289897 293564 3974724 4287367 5973502 5815180 1028361 1060724 278195 247431 261190 260347 301403 297361 287931 288400 200743 200783 685651 616392 1423106 1369594 410104 410259 592541 603057 752504 726021 767725 776677 811072 823050 795252 882200 1886652 1994046 1206257 1013623 659759 646432 777166 774994 815144 819828 839760 854582 951077 951118 4605831 4786089 40.25 72.1 1
10:22:44 2024-01-26 625365 620991 193585 189454 308380 315843 327305 324042 204302 204147 251924 257662 290620 292982 3984352 4281398 5959367 5806889 1027629 1059972 277393 247778 260384 260745 298332 292050 287729 289787 198443 201380 679851 616948 1429495 1368724 410394 410549 596382 604345 751398 728710 771555 777263 809281 820487 793365 884220 1885428 1995460 1217654 1016123 659814 643897 774962 779541 813526 818026 841648 855798 948281 945014 4539706 4780132 40.25 72.1 1
10:22:45 2024-01-26 620259 620382 193599 189459 308349 315951 326812 324992 204268 203365 252493 256764 290143 292429 3984352 4342790 5980632 5797524 1017628 1059220 280236 246218 261190 260927 297152 296881 287999 291303 198443 201028 678401 626434 1428044 1370154 415547 409317 594586 602629 744803 726609 776112 779280 810462 825237 792203 875674 1884171 1977072 1202490 1020290 657886 641500 776882 776128 808922 818026 846032 857055 946056 947091 4611936 4779268 40.25 72.1 1
10:22:46 2024-01-26 625532 619496 193594 189459 308314 315879 325300 324992 203600 204290 251924 255764 290143 292268 3984352 4299443 5961522 5797524 1008877 1060724 278536 246426 261666 259950 297394 296634 287234 288636 198133 200946 657984 621388 1468144 1371130 412432 405615 592309 603057 746229 726646 774380 777068 811551 827571 793328 871907 1877406 1981535 1221492 1026529 657886 644354 782478 779504 808349 820406 848481 854544 940685 948431 4621328 4786089 40.25 72.1 1
10:22:47 2024-01-26 631712 619934 192979 189493 307848 317738 325756 324992 204268 204290 251960 256686 289263 294746 3980673 4277557 5978177 5788158 1013912 1059220 278575 246634 260786 260382 298541 291225 288865 288435 198167 201695 669702 622783 1403840 1372115 413383 409498 599516 604775 747288 732535 776246 774205 811463 827462 790263 874429 1880075 1964397 1227249 1023851 653257 639970 779710 773815 808186 826394 846671 848988 943343 949774 4651974 4786089 40.25 72.1 1
10:22:48 2024-01-26 627019 619496 194282 188834 310007 315915 326812 324992 204085 204290 251924 261178 289088 294704 3980673 4232707 5994969 5799668 1019505 1060724 277199 246669 261630 260347 298994 292050 288518 288741 198581 201028 659394 615259 1408885 1382302 409924 408236 597817 599493 749413 732899 770235 774791 816290 827498 788613 877483 1885276 1977072 1223411 1019616 657417 647383 781369 774543 811618 825083 843518 848311 946236 953388 4675073 4785288 40.25 72.1 1
10:22:49 2024-01-26 628942 619496 193625 189424 310249 315915 327340 324006 204302 204290 251180 256295 289088 292911 3984352 4213667 5956446 5787214 1029539 1060724 281163 247396 259545 260745 298994 291843 288865 287962 198754 201028 678401 616506 1427279 1371130 411813 409128 597965 599272 753687 733942 772778 779007 815061 820342 788613 882012 1893497 1982837 1206257 1010299 653257 647066 774962 774279 815758 820550 840920 851224 955237 946579 4615230 4776723 40.25 72.1 1
10:22:50 2024-01-26 620186 619501 194207 189424 309998 315879 325862 324727 204302 204290 252743 256046 289088 293806 3980673 4275039 5960723 5806889 1029020 1060724 278592 246669 260822 260745 296737 291792 288373 287761 199101 200398 682751 617545 1426306 1373089 411813 409390 595960 599751 750516 728599 771192 782613 816290 822541 790297 879425 1893497 1991909 1204516 1013177 658822 646469 776540 774828 812730 820550 839225 853731 954109 946543 4615230 4779268 40.25 72.1 1
10:22:51 2024-01-26 619310 619496 193900 188830 309785 314631 325862 324498 204302 204147 252493 256046 290178 294104 3984352 4275188 5960723 5807966 1028361 1060724 278078 246669 261226 260935 297637 296744 287729 288741 198754 200223 687101 617269 1436353 1372115 410613 409390 594385 599382 750066 726682 771192 781500 815289 825348 788621 882012 1893497 1991909 1211200 1013177 659759 646469 774962 777473 817530 820442 839188 852650 949979 946543 4605831 4786089 40.25 72.1 1
10:22:52 2024-01-26 622089 620373 193900 189424 309285 314523 326811 324703 204302 204004 251924 256046 290655 298426 3978677 4278226 5960685 5816254 1029465 1060724 277690 246704 261226 260780 299924 294000 287122 288908 198789 200432 687101 615349 1401086 1370171 410576 409969 594275 602089 751658 726682 770059 779280 813517 825458 792655 882012 1888113 1991909 1208140 1013065 660699 647383 776614 776677 816421 823258 840958 855798 952498 952649 4596432 4779268 40.25 72.1 1
10:22:53 2024-01-26 625291 620310 193629 189493 308380 315843 327305 324498 204620 204147 251960 260954 291097 298077 3982848 4299890 5964444 5801661 1026464 1059717 278078 247814 260567 261144 298541 296671 288373 289752 198167 201730 663046 618795 1408275 1360977 411522 410549 596382 603559 751697 727437 772463 779614 810562 824289 794834 881900 1887839 1991909 1221661 1018239 657932 643589 774962 778401 811795 820478 845732 855152 948244 944310 4576807 4776723 40.25 72.1 1
10:22:54 2024-01-26 623927 619981 193594 189179 308349 315951 325300 324739 203917 204290 252707 256831 290858 292670 3984352 4318018 5960723 5798614 1012554 1057384 278501 246352 263219 260780 297637 297027 287931 288943 198754 201344 657984 622358 1456813 1370171 413054 408236 594696 603057 745171 727714 774492 775067 809281 824663 793107 875129 1882712 1973197 1221492 1028310 658872 643367 784145 778916 811795 820550 844192 856247 944570 948431 4614736 4786089 40.25 72.1 1
10:22:55 2024-01-26 630366 620373 193319 190056 307848 318144 325791 324992 204302 204147 251924 256686 289263 292911 3984352 4286668 5977794 5788158 1012433 1060724 278536 246669 261594 260780 298541 291225 287103 288943 198754 201695 660187 622858 1410190 1373089 413054 409390 595190 602784 747288 732837 774108 773545 811682 824398 790446 877007 1884134 1964249 1206257 1022395 653257 645726 781887 773582 811523 827562 846634 848988 947577 953669 4690420 4788620 40.25 72.1 1
10:22:56 2024-01-26 630117 618772 193459 189459 308349 314919 326811 324726 203985 204290 251144 255871 289333 292875 3977835 4213411 5994894 5798614 1022209 1060724 276813 246704 261410 260131 300772 292050 288373 288400 198443 200887 678401 614474 1414146 1379364 409272 408812 598112 600919 747141 730501 767143 774865 815208 826403 788465 876997 1889549 1979660 1206257 1012492 654655 645689 777129 774131 817583 828102 839125 850804 953099 953999 4625131 4786089 40.25 72.1 1
10:22:57 2024-01-26 622700 619976 193559 189390 308341 315843 325791 324727 204058 203387 252493 257485 289193 293806 3979081 4272244 5971200 5815180 1027591 1059220 278562 246634 260750 260710 299398 291996 287526 290953 198720 200817 669259 615788 1423885 1372115 412296 409969 593855 599640 749993 726682 767725 780683 811645 820487 788695 880164 1892022 1994623 1219573 1014673 660758 645625 777129 779357 816421 820752 841445 861756 951004 947019 4548184 4776723 40.25 72.1 1
10:22:58 2024-01-26 620186 622306 194176 189498 308349 318412 326812 324956 204870 203683 252315 257124 291415 293500 3986357 4336745 5959367 5805801 1019083 1059220 280236 246634 260348 261144 297602 297018 288048 288838 198720 200713 664476 623177 1413337 1362908 414226 410549 595282 601744 747801 727714 776149 779541 810462 825201 793328 878873 1882749 1981283 1227249 1021875 660286 641818 779378 780633 809385 821950 848295 858887 945873 948395 4618527 4783544 40.25 72.1 1
10:22:59 2024-01-26 627512 620373 193865 189918 308314 315915 325791 324992 203600 204576 252315 256764 290303 293060 3984352 4305850 5960685 5805801 1013465 1059183 278601 246634 261702 261896 300457 296972 287931 290510 198720 201484 678401 620803 1423911 1370171 413017 405867 595538 602983 745171 728230 773390 774865 809245 830300 793365 871833 1880075 1971440 1201784 1025801 660758 644170 783827 781463 811756 825595 845772 855674 943545 948249 4621328 4783544 40.25 72.1 1
10:23:00 2024-01-26 628665 619496 193870 189463 307848 318115 326812 324956 204268 204147 251888 256617 288886 293322 3984352 4277289 5977757 5787044 1013277 1060724 279467 246598 261154 260347 300457 291330 287975 287927 198409 201625 660187 622745 1422756 1374063 413640 409390 598521 599936 750218 732862 774492 774865 811682 827571 788731 875711 1882749 1964445 1208140 1023197 654846 645616 783827 774366 811756 827453 846174 851336 947214 955168 4693771 4788700 40.25 72.1 1
10:23:01 2024-01-26 632094 620373 193665 189390 309719 314847 325862 324956 204166 204720 252013 255837 289088 292634 3980673 4219404 5994931 5797524 1020230 1060724 279581 246598 261630 260131 300675 292155 288576 288365 198547 200188 677715 615624 1406053 1383283 410503 408236 598112 599640 747273 729505 767725 774044 817557 827571 785799 876997 1886652 1975671 1204373 1018767 656057 647420 781923 776332 813993 827791 844563 852957 948669 955845 4686799 4792036 40.25 72.1 1
10:23:02 2024-01-26 628942 619647 193829 189424 310437 315879 327834 323970 204983 204183 251144 256261 290563 292791 3980673 4216675 5981464 5801661 1026166 1060724 277199 247743 261004 260347 299483 291843 288784 288400 198754 201344 679851 614037 1443302 1374063 410213 410549 597965 599476 751509 732645 767688 774994 814055 825201 787542 879537 1887992 1979878 1206257 1012456 653257 639934 778570 774366 817583 827791 839970 851374 952791 953104 4622790 4792922 40.25 72.1 1
10:23:03 2024-01-26 623853 618585 193559 189252 310469 315843 328323 323778 204870 203078 252171 256227 289228 293706 3971031 4252965 5960685 5796423 1031298 1060724 278536 246634 259509 261144 300985 291637 288865 287962 198720 200993 676268 618719 1416586 1371130 411813 410549 597504 599640 754365 731055 771117 777263 816400 820415 786122 881106 1890677 1983452 1210023 1009989 654655 643554 776614 774279 817530 827791 839499 852439 955053 953816 4626099 4792089 40.25 72.1 1
10:23:04 2024-01-26 620784 619496 194207 189424 311787 315771 326776 324956 204063 203683 252743 256877 290003 294461 3980673 4269183 5961276 5806889 1029094 1060452 278160 246634 260786 260745 297816 296762 288193 287962 198754 200398 688551 617545 1426306 1371130 411776 409969 594275 599751 749463 726682 768854 781500 814018 820451 788731 882200 1892022 1989775 1200818 1013898 658822 646469 774962 774828 811581 820514 847289 853731 955466 951609 4612882 4788665 40.25 72.1 1
10:23:05 2024-01-26 620932 619934 194244 189390 309750 315843 329362 324739 204268 204147 252441 256011 290585 295447 3983513 4275039 5960685 5805801 1029094 1059220 279581 246634 261190 260745 297152 296744 287553 288540 198754 200363 687101 615788 1408392 1372115 410540 409390 594805 599640 750030 726682 767725 781002 814018 820451 788731 881533 1892022 1989085 1210023 1013177 658822 646432 774962 774828 813342 820478 839188 852972 955466 954262 4612882 4782379 40.25 72.1 1
10:23:06 2024-01-26 620932 619752 194066 189211 309750 315843 325826 324956 204664 204219 251888 255659 290585 292733 3977835 4275039 5968693 5805801 1026128 1057682 278078 246669 260750 260347 297707 291100 287526 287962 198754 200770 690001 615788 1418792 1372115 411740 409390 594426 598532 751123 727198 768854 780756 813785 820487 788658 881571 1892022 1989775 1221323 1013177 658822 646469 774962 774828 814104 820514 839188 852007 954035 952283 4612882 4788665 40.25 72.1 1
10:23:07 2024-01-26 621815 619907 193895 189321 309719 315482 325862 323347 204268 204042 252204 256011 290585 293089 3979084 4284318 5959367 5801661 1029094 1059972 277393 246669 260786 260678 297637 292050 287122 289550 198409 200432 685651 615861 1401502 1367753 409924 409390 593015 602052 751129 726131 769468 777263 810462 820725 791044 879817 1882749 1992633 1209317 1011017 660229 645976 776614 774921 816372 819792 840958 854544 952461 950446 4603042 4785244 40.25 72.1 1
10:23:08 2024-01-26 622700 621477 193454 190447 309601 318564 328664 324812 204870 203780 251924 257485 289905 295238 3980673 4321261 5952335 5788158 1022656 1059220 278501 246669 259982 261109 297637 292705 288576 291015 198720 201695 651611 621969 1406552 1360013 412724 410549 595538 603559 749339 728747 774492 779577 806890 820451 795621 879537 1885276 1981283 1206257 1017283 657886 642728 774962 779504 811795 820442 843518 855798 948281 944274 4549085 4777162 40.25 72.1 1
10:23:09 2024-01-26 622819 620227 193454 189918 308208 315735 327505 327256 204131 204290 252457 256831 290143 292546 3986357 4324033 5960685 5796423 1013277 1059972 279349 246218 261630 260745 297602 296844 287931 288943 198409 201156 678401 624196 1453576 1370171 414226 408236 595382 601282 746229 726682 774658 777263 811376 826403 793365 874429 1880075 1977072 1227249 1024654 659759 643897 779710 778401 809496 819215 849086 857055 945484 947055 4609121 4784285 40.25 72.1 1
10:23:10 2024-01-26 630819 620117 193414 190182 308208 315807 328200 324884 204166 204793 251354 257627 291415 294229 3979045 4280606 5973227 5788158 1016042 1057719 278544 246634 261190 260710 299483 291637 288373 288943 198409 201660 663046 623177 1440585 1370171 413017 409390 599889 603522 747273 731718 774658 773766 811035 828189 792203 876372 1877406 1965091 1217654 1023197 653257 643897 781369 774828 809496 827562 848481 850804 944680 946543 4651974 4786089 40.25 72.1 1
10:23:11 2024-01-26 630425 618294 194575 189183 310082 315771 327505 326794 204515 204793 251744 257450 289967 293699 3980673 4239624 5994931 5799668 1021756 1060724 277039 246669 261374 259915 300985 292050 288337 288601 198720 200993 659746 615349 1405982 1381322 410213 408236 597965 599456 749499 732304 768854 774865 816400 827571 788695 878494 1886652 1975671 1206257 1016065 656057 646926 780816 774828 813342 826394 841375 854068 945531 951970 4646744 4786089 40.25 72.1 1
10:23:12 2024-01-26 628850 618331 193925 189252 310469 315627 327657 323370 204835 204183 251744 258571 289123 295065 3975000 4235621 5968693 5801661 1030563 1060724 278501 246634 259180 261144 298297 291225 288779 287862 198720 200993 679851 617390 1406601 1372115 412433 409128 598961 599640 752616 731600 772290 777263 816400 820451 786391 881106 1892022 1980571 1208140 1010262 654655 645028 776614 774279 816372 825228 839163 850760 953848 951970 4615230 4779855 40.25 72.1 1
10:23:13 2024-01-26 620222 618621 194207 189252 309971 315591 328628 324884 204200 203541 252599 257336 289308 295154 3976978 4268967 5985729 5802631 1026128 1060724 277656 246634 260786 260347 296460 296917 287760 288137 198754 200665 678401 617105 1404554 1372115 411813 409969 594540 599640 750030 728747 769437 781864 816129 820415 788731 882237 1892022 1989775 1202667 1013177 658822 645520 774962 774828 813954 820550 839188 851402 955466 946579 4605357 4780132 40.25 72.1 1
10:23:14 2024-01-26 617926 620120 193905 189092 309506 315410 328664 324523 204097 204183 252526 255870 290444 293457 3984634 4272001 5960685 5802749 1028440 1057273 278078 246669 261190 261756 297671 297091 287729 287962 198789 200432 681301 615788 1410345 1372115 411485 409969 594696 599456 751658 727714 768891 781864 814055 820559 788731 878531 1892022 1989775 1219440 1013898 658822 646962 775928 774374 813684 820550 841648 853293 955237 954225 4615230 4780132 40.25 72.1 1
10:23:15 2024-01-26 619310 620108 194207 189429 310259 315621 328664 324775 204699 204042 252454 255905 290682 293913 3979084 4278226 5959367 5806889 1028819 1062019 278361 246704 260786 261144 298297 296634 287122 289752 198720 201028 684201 615259 1421582 1368230 410540 410259 594696 601744 752616 726682 770022 777300 811645 820523 793115 881106 1886652 1994046 1208140 1013225 660229 646469 776882 776677 816336 820478 841557 855873 953884 951118 4586580 4769916 40.25 72.1 1
10:23:16 2024-01-26 622493 619853 192984 190052 308275 315951 327534 324006 205160 204424 252027 257740 289897 293324 3977196 4315020 5942902 5787044 1021889 1059220 279419 247149 260459 261179 297602 296844 287931 290953 198720 201625 676951 622858 1408837 1360977 414299 410549 594696 601781 747838 728230 774658 780756 808103 820559 793365 880905 1881265 1979878 1206257 1017320 658822 641818 777166 776677 811795 820442 844155 856817 948281 945681 4564584 4767358 40.15 72.1 1
10:23:18 2024-01-26 621132 619934 193293 189459 308314 315879 326812 324374 204092 204004 252454 256880 290709 295213 3978945 4329946 5956446 5789583 1012554 1057646 278557 246391 261702 261005 297602 297164 287643 288873 198754 201156 676951 622282 1427909 1369200 413054 408236 593750 602089 746229 727714 774492 775031 811376 827571 793365 873148 1880075 1975671 1202490 1026114 658822 645268 780816 779541 809496 819251 849086 857055 944142 947055 4605357 4776723 40.25 72.1 1
10:23:19 2024-01-26 630929 620373 193019 189532 307883 315951 325826 324992 204234 204290 251144 258137 290303 293826 3984634 4272287 5984072 5777728 1014721 1060236 279970 246634 261190 260347 298332 292013 287774 288137 198754 201519 660187 622821 1409849 1374063 414226 409390 598521 599973 747016 733356 773522 775031 815244 828741 788695 874466 1882749 1961464 1213790 1020290 655122 645556 781923 773730 809496 827562 847877 850198 946056 952006 4688865 4789504 40.25 72.1 1
10:23:20 2024-01-26 629596 619934 194207 189131 311353 314883 325826 324992 203812 204576 251534 261142 289738 295330 3979084 4212514 5974693 5801661 1024705 1060452 279381 248090 260750 260096 299483 291843 287482 288733 198754 201344 678401 614037 1436567 1374063 409960 409969 595154 599973 751546 732718 768333 775031 815244 825237 788695 882863 1889334 1978474 1233006 1013898 654618 643627 779710 774828 816372 826978 839537 848311 951114 946615 4618527 4786089 40.25 72.1 1
10:23:21 2024-01-26 623890 618581 193890 189454 308380 315951 327555 323550 205223 203683 252116 256261 289940 293913 3976191 4267761 5984072 5805525 1034247 1060724 278758 247149 261342 261761 299500 292050 288779 288137 199365 201204 662212 618352 1424275 1373089 412725 409476 596382 599640 753296 729564 770059 781864 816400 820451 786428 882434 1892246 1986266 1193423 1010299 656915 645520 777199 774828 817530 826394 839760 848311 955237 952006 4615230 4782677 40.25 72.1 1
10:23:22 2024-01-26 620186 619501 194242 189454 309931 315915 327627 324992 204268 203718 252779 260847 289703 293841 3975000 4272092 5984072 5820205 1028516 1060724 278636 247396 261076 260970 299500 292201 288576 288636 199205 200432 687101 616948 1421405 1372115 411813 409969 592833 599751 751697 727714 770022 782973 815244 820559 791044 878531 1892022 1992633 1223207 1013898 659759 647420 774962 776640 814567 820550 841051 853293 953848 946579 4605831 4776723 40.25 72.1 1
10:23:23 2024-01-26 620295 620113 194242 189459 310259 315879 325897 324992 204268 204147 252315 256046 291097 294537 3975000 4277139 5974693 5811079 1029679 1060614 277621 247778 261190 261179 298297 292768 288578 289510 198547 201344 682751 616506 1414548 1364843 410576 410549 594586 601781 751546 726682 771740 778437 811072 820523 793365 881106 1886652 1995460 1204373 1013898 660699 646469 779158 778401 816384 819251 840958 857092 953884 950446 4574090 4769916 40.25 72.1 1
10:23:24 2024-01-26 625463 621430 193289 189459 308345 315843 327305 324042 204302 204147 251960 261213 289897 292982 3975000 4280407 5955148 5786013 1021289 1059036 278431 246634 259946 261179 297637 296251 288463 290923 198720 201977 648753 621969 1396613 1362379 413640 409164 596074 603559 750030 728507 773559 779614 808103 820523 793213 880869 1886652 1994046 1196544 1016065 656952 644354 774962 781273 813991 819251 841685 857092 948317 945681 4530640 4763960 40.25 72.1 1
10:23:25 2024-01-26 619779 619934 193629 189459 310551 317738 324974 324992 204268 203400 252743 256764 289695 292670 3980673 4324153 6001125 5794314 1009596 1064063 278431 246493 261558 260312 297602 296671 287153 288943 200176 201204 660803 620194 1408034 1369200 413054 408090 597264 603559 743859 728393 774492 774865 809281 827059 795056 873148 1880075 1972069 1208058 1023197 655122 642985 781923 776091 810644 825228 847877 853606 946056 948431 4621328 4776723 40.25 72.1 1
10:23:26 2024-01-26 627150 618621 193629 189459 311197 317738 325336 324992 204126 204290 252315 261178 289263 294740 3981513 4267761 5991779 5793053 1013277 1060614 279705 246493 261220 261005 300238 292050 287940 286985 198720 201519 653756 624643 1418174 1374063 414226 409390 599774 602200 746008 733237 772426 775031 815869 827571 788731 875711 1886652 1962272 1219440 1020290 655122 646469 781923 774828 810644 827562 848481 850842 946727 952006 4671008 4786089 40.25 72.1 1
10:23:27 2024-01-26 627328 619496 194203 189429 312460 315879 325826 324992 203951 204576 251960 261178 290178 294992 3980673 4224840 5994931 5808542 1027047 1060360 279453 248055 261046 260641 301125 291977 288743 288601 198720 201028 668942 613426 1424312 1375549 410503 410259 598557 601161 751087 733757 768891 775031 815822 826987 788731 878568 1889334 1977072 1204373 1015342 655122 645028 779710 774828 816372 826978 839188 848311 951787 946615 4614459 4779268 40.25 72.1 1
10:23:28 2024-01-26 625463 618621 193936 189459 309250 315951 325826 323059 204938 203718 251960 256651 289298 293162 3963687 4247222 5960685 5802746 1035282 1063532 279244 247219 260423 261839 299742 292839 288743 288766 199205 200923 681301 619310 1418216 1375277 413179 411712 597651 599640 753687 732862 773390 780719 818137 820451 786948 883416 1892022 1986266 1217557 1009507 656057 646432 776614 774828 818109 826394 839760 853219 956592 951970 4615712 4776723 40.25 72.1 1
10:23:29 2024-01-26 618362 617922 194172 189219 309245 315843 325826 323574 204268 204006 252743 256764 289387 293913 3976978 4265767 5969389 5801661 1030830 1062775 281430 247495 261414 261074 297816 293292 288856 290218 199518 201134 684201 617832 1424470 1374063 413179 410403 594408 599640 750405 728747 769947 782826 816400 820451 788136 881069 1894714 1989085 1225090 1013898 658822 647451 774962 774958 814530 820514 841014 855798 953774 946543 4599716 4773888 40.25 72.1 1
10:23:30 2024-01-26 622016 621425 193865 189394 309750 315807 326776 324956 204302 204290 252279 256292 291027 292840 3975000 4278105 5972118 5815180 1027591 1060124 279775 247460 261306 261039 300202 293946 287657 288733 199205 200981 687101 616506 1409711 1370171 411448 410259 594426 600902 752727 727714 768854 779577 815595 825201 791044 880443 1890677 1989775 1215673 1013177 660699 647420 774962 774958 815107 820442 839188 854544 953848 951118 4605831 4780132 40.25 72.1 1
10:23:31 2024-01-26 622089 620113 193870 189459 309250 315253 327269 324956 204268 204290 251888 256764 291062 292678 3974141 4268967 5968693 5805801 1028361 1059183 279811 247495 260902 261476 300772 293983 287553 288733 198927 200678 685651 614554 1408617 1372115 410503 409969 592232 600553 751361 727714 769363 779577 813406 826943 792166 881069 1889334 1989775 1210023 1012456 660699 647383 774962 774958 813954 820514 839225 853293 952425 951934 4599716 4772169 40.25 72.1 1
10:23:32 2024-01-26 622971 621425 194036 189498 309714 315807 327269 324690 204268 204290 251924 256764 290823 291984 3983095 4284311 5962773 5805801 1028011 1060724 277621 247743 261306 260935 299881 292736 287751 290052 199753 201520 676951 619310 1410971 1364217 411557 411130 596382 605317 752230 730745 774492 780683 809209 820487 795946 883903 1886652 1995460 1221661 1017576 658354 643554 778270 781236 817530 820606 839188 858313 953811 948431 4543283 4776723 40.25 72.1 1
10:23:33 2024-01-26 620181 620373 193594 190321 307382 318412 325791 324956 204904 203683 252315 257124 290143 292875 3973389 4339885 5943753 5796423 1018355 1057421 280236 246634 260786 261179 299210 293182 288635 291015 200601 201169 678401 624643 1413842 1372620 415094 408956 596345 604027 746758 727714 777699 780352 811609 827571 793365 876335 1883896 1979878 1204373 1025384 660229 639668 779158 778364 811795 820442 847877 858276 948743 948431 4599266 4774165 40.25 72.1 1
10:23:34 2024-01-26 626705 620373 193594 190520 308349 315915 325826 324992 204234 208387 252315 256944 291027 291984 3975000 4284013 5968693 5796423 1008951 1060724 278536 247900 261702 259553 298541 297091 287751 291660 200601 201380 680576 621081 1418216 1371645 412907 409281 599349 604589 751818 729396 774108 774865 811712 831567 795621 874429 1880075 1971234 1208058 1023197 655122 643441 780816 777031 810644 827562 849086 850723 947398 951118 4634027 4783544 40.25 72.1 1
10:23:35 2024-01-26 626257 618590 193870 189429 308345 317920 325756 324992 204234 204290 251924 255837 289263 295720 3980673 4247681 5986780 5792288 1016840 1060724 279441 246598 261666 260710 298506 292159 288337 287125 199796 200748 681301 620497 1419274 1381893 414116 409281 598924 602038 747288 731858 773941 774865 818717 827959 788319 875674 1881265 1962272 1208140 1020290 656525 647456 783589 774828 814104 825228 845356 852650 947611 955735 4674734 4781656 40.25 72.1 1
10:23:36 2024-01-26 627896 619496 193594 189459 308349 315326 327764 324042 204302 204576 251924 256261 290143 293322 3975000 4211563 5961276 5792288 1027000 1059972 278160 248161 260384 260745 298959 291948 288779 288365 198720 201344 679851 616065 1433639 1376531 411011 411712 599811 602312 753687 733573 769836 778364 816400 826987 790148 885762 1892022 1982873 1208140 1013225 655122 645028 779303 774828 818689 825448 841557 849516 955914 954061 4618527 4783544 40.25 72.1 1
10:23:37 2024-01-26 621540 618868 193900 189420 309250 315915 326811 324992 204302 203743 252493 255871 289703 293841 3975298 4266048 5961767 5805801 1026166 1060724 278165 246634 260786 260927 297602 292201 287931 289458 199066 200398 688551 615788 1405268 1375552 412490 410549 595465 602781 752047 728710 771593 781680 815025 825201 791007 881106 1897548 1992596 1198969 1013898 660699 649831 777166 774958 815721 825192 842882 853293 953811 946579 4605831 4776723 40.25 72.1 1
10:23:38 2024-01-26 621137 621435 193905 189779 309971 315879 326811 324956 204268 204290 252279 256504 291062 291931 3980673 4275039 5968693 5806889 1029094 1060724 278078 247652 260786 261144 298506 291953 287122 288943 198754 200852 687101 615788 1406077 1374064 412885 410403 595648 602020 752083 728193 771630 781643 815025 825056 792765 881143 1892022 1997300 1213790 1013898 660699 647420 778893 778401 816336 820550 841648 855835 955237 946543 4599716 4783544 40.25 72.1 1
10:23:39 2024-01-26 624811 621865 194036 189463 309750 315325 326811 324956 204302 204147 252315 255128 291097 291949 3975000 4275039 5959367 5815180 1029094 1057310 277656 246669 260786 261721 300135 293097 287122 289312 198720 201028 688953 615788 1405725 1368724 412885 410440 595318 605413 754335 728710 771555 780389 816054 826805 793180 881106 1886652 1995460 1211907 1015342 661640 647456 778159 779243 817112 820478 841014 857092 953848 952722 4590310 4774165 40.25 72.1 1
10:23:40 2024-01-26 623927 621870 193599 189493 309285 315843 327799 324690 204302 204147 252707 255871 290409 293603 3979081 4293693 5950042 5801661 1022825 1060724 277690 247952 260567 261144 298541 296634 288779 290158 197513 201660 667334 618352 1408275 1362908 411776 409093 598001 606500 754761 730819 774417 781126 811823 825458 797613 884535 1886615 1995460 1221661 1019041 658822 645726 777718 781827 815721 824576 843518 858313 951077 948395 4530327 4767358 40.25 72.1 1
10:23:41 2024-01-26 620254 622130 193861 189459 309285 318187 327043 324992 204727 204004 252707 256944 290178 293089 3973389 4311577 5968693 5797524 1013277 1060471 279119 246563 261702 260927 297637 296954 288373 288943 198720 201309 659394 623253 1452821 1370171 413933 408812 595117 602797 747178 728599 778846 779280 811463 829914 796439 875488 1884171 1977072 1206257 1026114 660699 647066 781561 779504 809496 820442 851472 858313 944680 948431 4592308 4774165 40.25 72.1 1
10:23:42 2024-01-26 629110 619496 192984 190026 308279 315951 325826 324956 204268 204290 251108 256261 290143 298293 3974141 4268426 5968693 5777728 1013277 1059220 278536 246634 261374 260927 299448 291637 289032 288943 200176 201484 661617 622858 1405294 1373089 414226 408810 598557 599973 746008 736034 777661 779243 813908 829914 791657 876186 1885354 1966361 1200818 1023197 655122 645520 783715 774828 810644 826978 849086 849341 948397 952006 4665555 4779268 40.25 72.1 1
10:23:43 2024-01-26 627365 618621 194207 189127 310686 315843 325791 324992 203951 204720 251924 255871 290233 292586 3974141 4218699 5990622 5792288 1020230 1060629 277427 246669 261630 260347 299203 292050 288779 288636 198754 201028 679851 615183 1409293 1382302 410576 409390 595118 599705 749339 732686 772847 777231 818496 829768 790860 879462 1890802 1981384 1208140 1015991 655122 644536 779710 776480 816189 827562 842157 850760 951041 956670 4611936 4781770 40.25 72.1 1
10:23:44 2024-01-26 623853 619496 193721 189459 308345 315915 325826 323514 204938 203683 251924 256227 289123 293564 3971308 4244204 5960648 5787290 1033509 1060724 278536 247396 259982 261979 298089 292050 288779 287962 198754 201344 686739 618868 1410739 1374063 413054 409775 598112 601346 754761 730538 772839 781500 818533 825458 792789 883579 1896062 1988327 1213790 1012501 657932 647383 777166 774828 818689 828550 839188 853256 957950 952006 4611725 4779268 40.25 72.1 1
10:23:45 2024-01-26 620259 619817 194207 189424 310219 315879 325862 324992 204336 204601 252707 256764 291062 292875 3972451 4281271 5942902 5796423 1027235 1059972 278078 247396 260786 261144 300347 292481 288779 290410 197513 201519 678401 617105 1425563 1362908 412784 409128 597688 604775 753799 728365 773092 781827 809853 825458 797133 884497 1890802 1997573 1221661 1016789 658872 645726 778233 781790 813954 820550 846336 856631 951004 947055 4537234 4776723 40.25 72.1 1
10:23:46 2024-01-26 631372 619934 192984 190060 307848 317738 325791 324992 204234 204290 251144 256686 290178 294009 3974141 4272282 5960723 5794542 1013837 1060724 280040 246634 261630 260962 298506 292050 288518 287090 198754 201344 656575 622707 1403531 1375460 414814 409390 598850 599936 747016 733757 773522 775031 816400 828225 788695 875749 1889549 1968217 1190123 1021146 656993 646780 784145 774754 811795 829868 848444 852851 947398 956486 4702300 4778412 40.25 72.1 1
10:23:47 2024-01-26 629149 619501 194172 189424 310255 315362 326811 324992 204446 204720 252315 255871 289088 292791 3971308 4219272 5977757 5792288 1021756 1060452 276813 246704 261594 260166 299448 292050 288599 288400 198720 201344 657984 614743 1413742 1381322 410540 409390 598850 599973 751165 733242 769985 773863 817557 827571 791044 882155 1889334 1981069 1208140 1015398 656004 647103 779378 777031 818542 828659 842339 850723 956592 954735 4618527 4776723 40.25 72.1 1
10:23:48 2024-01-26 621778 611101 193592 189459 309785 315951 325826 324992 204870 203718 252224 255871 291415 294533 3975000 4272001 5960723 5797247 1033434 1060724 278749 247396 261594 262014 299500 296634 288115 287962 199539 201344 663622 618719 1409273 1374063 413054 409512 594440 600919 753296 729432 771155 784085 815955 820523 788695 883727 1889549 1990969 1204516 1016123 660758 648722 779104 779243 816226 820333 844563 856868 953848 951970 4601420 4776723 40.25 72.1 1
10:23:49 2024-01-26 623890 621430 193623 190349 310473 315915 327305 324006 204762 204290 252529 255128 291155 293567 3971308 4287485 5950042 5805801 1026166 1060724 277877 247778 261270 261179 299924 296634 288458 290193 198133 201344 678401 616065 1415015 1364843 411485 409128 596199 604450 753296 728747 774492 780719 811645 820559 793213 882434 1887992 1995460 1233006 1016123 662651 647525 779340 783654 818579 823114 843961 860688 953664 951118 4539706 4783544 40.25 72.1 1
10:23:50 2024-01-26 620181 619496 193594 189489 309179 318637 325602 324992 204762 203683 252743 257662 289695 292670 3975000 4324228 5959367 5788404 1017628 1059220 280521 246426 261594 261214 298038 296707 288458 288873 198754 201344 678401 625113 1402497 1368230 415109 410259 594019 601781 747569 728747 776971 780719 812830 827571 793365 879537 1886652 1982873 1208140 1023197 660699 643713 781561 782576 811795 820333 849011 858164 949342 948285 4605081 4774812 40.25 72.1 1
10:23:51 2024-01-26 628142 619934 193559 189493 308385 315951 328664 327523 203951 204576 252707 256046 290620 292019 3981513 4305850 5960723 5797524 1011832 1060724 278536 246634 261738 260962 299924 297091 287931 288873 198720 201379 676951 622858 1434500 1372115 413054 408236 595538 603020 747399 728917 773522 777300 811072 826987 795621 876097 1881411 1975671 1200818 1025801 660229 643590 782711 782576 811756 823114 850222 858201 947325 948285 4605831 4769916 40.25 72.1 1
10:23:52 2024-01-26 627097 620373 193594 190021 308385 315951 325862 326685 204200 208387 252315 261142 290620 292678 3975000 4287218 5956460 5789262 1009670 1059220 278540 246669 261738 260382 298541 296634 287845 291015 198720 201344 656575 620497 1426262 1370171 413179 408812 595777 604775 747288 728365 772389 775031 811645 829464 795621 875749 1882749 1971476 1221492 1028026 660229 645084 784182 783691 811035 825448 852724 859462 944533 948322 4616295 4776447 40.25 72.1 1
10:23:53 2024-01-26 632161 619934 193619 190551 308054 318187 325826 324992 204302 204183 251924 256686 289088 292875 3975000 4272311 5969250 5782916 1013277 1060724 280053 246634 261630 261144 298541 296178 288115 288400 198754 201380 661617 624073 1418562 1374063 414226 409969 601480 600858 747273 734834 774731 777300 811329 828225 790446 876997 1883974 1965091 1191574 1023197 655122 646962 784182 774689 811220 829795 848862 853122 948669 953242 4660044 4786089 40.25 72.1 1
10:23:54 2024-01-26 629186 619496 194278 189293 311635 315879 326776 324992 204268 204720 252315 258208 289897 295175 3975000 4223644 5977519 5797524 1020304 1060724 277449 246669 261666 260745 299448 296634 288865 288593 198754 201379 659394 616948 1408392 1382302 411776 409390 598850 599476 750066 733757 771155 775031 815991 828975 790483 878531 1889334 1978474 1210023 1018804 656915 649364 784182 773827 814030 826394 848796 856285 949979 956688 4678909 4792278 40.25 72.1 1
10:23:55 2024-01-26 633022 619934 193900 189528 310473 315627 328720 324631 204268 208352 251747 256651 290338 293770 3980673 4207140 5960727 5789262 1027047 1060724 277656 248197 260822 260962 300985 292085 288779 288838 198754 201660 667497 614911 1441066 1373791 411813 409451 599439 602089 753296 735876 771192 777336 816400 827571 789886 882825 1890677 1980644 1212613 1013898 655122 645556 779710 774958 818689 825815 839225 853731 956863 956486 4622314 4785244 40.25 72.1 1
10:23:56 2024-01-26 623587 619939 194036 189459 309750 315951 325862 324775 205257 203424 252493 256651 289738 293748 3972168 4247222 5966933 5788158 1032472 1060724 278571 246669 260018 261761 298994 296598 286924 290542 199205 201695 659394 619310 1408751 1374063 412761 409810 599464 599513 754365 732819 773390 779651 817557 820559 788136 883765 1893207 1986266 1213790 1011017 656057 648446 777166 774828 816372 825228 841648 855835 957729 955095 4612882 4775825 40.25 72.1 1
10:23:57 2024-01-26 620932 619999 194066 189325 310219 315915 326846 324992 204336 204721 252779 256221 291419 293913 3973377 4262906 5968693 5806889 1029094 1060724 278078 247396 261594 261179 298959 296817 287760 289347 198720 200946 687101 615788 1408364 1370171 411813 410549 595804 599973 751546 728230 771192 781864 816129 825237 792802 882434 1890677 1994046 1213790 1013898 660699 647456 775199 777227 816372 825228 841685 855835 954109 952283 4601420 4778412 40.25 72.1 1
10:23:58 2024-01-26 623780 622310 193724 190212 309108 315591 327799 324956 204904 204290 252027 257485 290100 291723 3965648 4278226 5932109 5788158 1022656 1059220 278780 247605 260786 260935 298332 296215 288865 290193 197548 201695 665905 618882 1418854 1360977 412141 409164 595777 604775 753296 729469 772426 781864 810462 824216 793249 883727 1886652 1995460 1228448 1013898 660699 646469 779710 779541 819851 820442 839225 858313 953884 946579 4573294 4772414 40.25 72.1 1
10:23:59 2024-01-26 623473 620300 192843 190813 307922 317630 327657 323119 204727 204004 252529 261213 290127 295392 3975000 4296517 5950042 5788158 1023467 1059220 278078 247778 260420 261179 298541 291831 288373 289717 197548 201695 676951 618868 1408575 1362637 412433 409775 597688 605380 753687 731339 773559 781864 811072 825237 795533 883099 1886652 2001313 1206257 1016065 660699 646469 779710 781273 818109 820643 841648 858313 956592 946579 4570131 4784285 40.25 72.1 1
10:24:00 2024-01-26 621943 620336 193153 190551 309894 318601 327428 324848 205262 203792 252743 261178 289695 292911 3980673 4287292 5942902 5788158 1022656 1059220 280280 247396 260603 261761 297637 296671 288865 291221 198789 202154 661617 623336 1406933 1361942 414630 409775 594476 604915 751697 728402 777008 781864 811072 826403 794372 881143 1889334 1989812 1206011 1017320 658822 645121 777469 782936 816336 820514 844192 860913 952498 948431 4521016 4784006 40.25 72.1 1
10:24:01 2024-01-26 623317 620227 193895 190186 309577 317557 327469 327256 204733 204148 252671 256806 290788 292599 3979084 4302363 5960662 5796423 1011795 1058433 278614 246563 261738 261109 297602 291996 288337 289211 198720 201661 678401 623625 1438780 1372115 414226 409390 596994 604887 747288 728747 774694 778952 814018 827606 795621 876335 1882749 1979878 1204373 1026529 660699 645483 780816 780646 811795 820442 849086 858313 948926 948431 4613108 4781656 40.25 72.1 1
10:24:02 2024-01-26 631689 621032 193925 190182 309542 317593 328664 324848 204733 205404 251744 257414 289897 293520 3980673 4290304 5983228 5790161 1010994 1058396 278501 247361 261558 260347 301198 292050 288337 289717 198098 201625 660274 622282 1423502 1372115 414226 410549 598557 604738 748896 732682 774731 774865 811609 829428 795621 876997 1880075 1969274 1209977 1024654 655122 644811 781923 774958 811795 829318 849086 851970 947398 951970 4646466 4783544 40.25 72.1 1
10:24:03 2024-01-26 627217 619169 194509 189784 311836 317630 328200 326794 204981 204505 252135 257450 290409 296345 3975000 4228838 5990622 5796423 1019742 1060724 278618 246634 261702 260745 298959 292159 288513 288838 199205 200398 673487 618868 1415378 1383283 413017 409390 598961 599751 747801 731609 773390 777068 818717 829428 787469 880149 1886652 1971440 1202832 1020290 658872 648373 784182 774366 813917 828732 849086 853293 948281 956834 4687073 4783544 40.25 72.1 1
10:24:04 2024-01-26 640020 619934 194480 190245 311124 315554 330062 324884 204767 204828 251744 258208 289967 295595 3976978 4206867 5977203 5797194 1026166 1060724 279509 248161 261154 260927 301198 292050 289032 288838 198754 201309 686195 614911 1425110 1374063 411157 409128 599403 601161 753830 733757 769985 778719 817557 827571 790970 881143 1892022 1980607 1206257 1013898 656057 645483 781923 776480 818689 828732 841611 851888 953848 954025 4618527 4780132 40.25 72.1 1
10:24:05 2024-01-26 615610 619496 194036 189459 310686 317485 329362 324703 205405 203649 252562 258208 290003 294364 3975215 4265767 5981464 5796423 1033680 1060724 279119 247396 261400 261979 297602 296598 288779 288146 199379 201344 681301 618868 1424617 1374063 413054 409416 597504 601346 753687 731055 772290 782973 818460 820487 788658 884986 1892022 1989775 1219440 1012456 658822 647420 778570 774689 819851 828732 839188 853293 956592 954772 4611936 4776723 40.25 72.1 1
10:24:06 2024-01-26 619273 619670 194242 189463 310184 315627 329129 324812 204983 204507 252671 257450 289897 296635 3980902 4271837 5963700 5806187 1029057 1060614 278272 248161 261190 261179 299188 296844 288576 289911 198374 201660 679851 617105 1414005 1364843 412104 409451 598112 604878 754486 728747 774492 781864 811645 825237 795497 884357 1889334 1998292 1211907 1013898 661640 648832 779710 779504 818747 820514 842882 858313 955914 946579 4590310 4776723 40.25 72.1 1
10:24:07 2024-01-26 625463 621865 194212 190060 309245 315879 327799 324415 205302 204363 252418 257921 290921 293777 3980902 4299443 5940717 5796423 1024934 1059972 279847 248019 261190 261214 300457 296808 288779 289752 198133 202295 667334 619310 1406172 1363604 412725 409775 598112 605344 754365 732682 773522 781864 811609 825201 795497 884357 1889334 1998292 1223411 1016789 660699 646432 779710 780683 818689 820406 841014 859537 955914 946543 4568617 4774165 40.25 72.1 1
10:24:08 2024-01-26 622489 619981 192948 190621 308063 318187 326811 323454 205080 204402 252454 257704 290780 295632 3979198 4342749 5961767 5802822 1017628 1059220 280236 246598 261342 261804 299428 297128 288779 291221 198754 201484 659394 625076 1417986 1370171 415182 410259 595960 602983 749524 728747 776971 779577 813406 827571 795056 876997 1886615 1979878 1206257 1024654 660699 643183 780816 781236 811220 820442 850296 860800 948743 948431 4602544 4776447 40.25 72.1 1
10:24:09 2024-01-26 627240 620373 193594 189493 309250 315951 325826 326830 204058 204864 252493 257060 290815 294574 3978945 4296883 5985729 5792288 1011832 1060724 278466 247361 261630 260347 300252 292050 288373 289616 198581 201380 676951 620497 1405268 1371142 413640 409969 599171 605307 747141 731609 774694 774958 813442 829500 793213 875711 1881411 1977072 1223411 1028063 660229 644536 783033 781827 810644 820478 851509 858313 948252 950446 4605831 4780132 40.25 72.1 1
10:24:10 2024-01-26 630001 620373 193599 190488 308314 317738 325826 324992 204586 204290 251924 256686 290709 294279 3979081 4270297 5993451 5783071 1016766 1063532 280727 246598 261630 261144 298994 296808 289397 287962 199692 201344 681301 622282 1432600 1382302 415109 409969 598961 599936 746869 733757 774492 776677 817758 829464 788658 876997 1886652 1965091 1208140 1020290 657886 647420 784182 774828 811795 827597 849086 850797 946868 956158 4680110 4786089 40.25 72.1 1
10:24:11 2024-01-26 630708 620373 194207 190021 310908 315843 327305 324992 204652 205151 252315 256261 290143 293500 3979007 4212827 5983228 5796423 1028003 1060724 278537 248471 261046 261109 299413 292050 288779 288838 199240 201484 679851 615349 1421922 1374063 411813 409775 599774 600858 753687 734950 771155 778437 816400 827571 790446 886322 1892022 1983452 1210023 1013898 657886 646926 781923 776640 818109 826978 842609 852650 953848 954061 4618527 4786089 40.25 72.1 1
10:24:12 2024-01-26 625661 619496 193900 189459 309745 317738 326776 324498 205542 204147 252493 257042 289897 293841 3973389 4276000 5984072 5810772 1028516 1060724 278536 247778 261378 262135 297532 291473 288779 288943 199657 201696 685651 618838 1415262 1374063 413054 409128 596382 599936 753296 729569 773390 784085 815955 825237 792765 882434 1895898 1994046 1204516 1015342 660699 648409 777432 778952 817530 826394 843518 858736 955237 953351 4592737 4783267 40.25 72.1 1
10:24:13 2024-01-26 625734 621865 193865 190621 309280 315951 327834 324956 204938 204290 252743 257704 290549 298081 3974141 4293011 5946557 5802631 1024004 1059935 278501 248126 260384 261179 300378 293481 288779 289550 198581 202332 657329 621508 1401828 1360977 413054 409775 598689 605380 751546 729606 774658 782973 811682 825237 796096 883727 1886652 2001276 1211896 1017283 659759 645447 779710 781827 818689 820478 841014 858313 955503 952612 4537271 4769916 40.25 72.1 1
10:24:14 2024-01-26 620259 620108 193594 190355 307378 315591 326776 324727 204904 204004 252743 255837 290585 293578 3971308 4314654 5958049 5801340 1019046 1060311 280632 247361 261190 261734 297637 297187 288707 289612 198720 201309 698882 624838 1400743 1368767 415403 409128 595960 604498 749993 727301 776971 781864 811682 827801 793365 878531 1886615 1982689 1207434 1020290 659759 643897 779710 779541 811611 820514 849086 858313 948281 948431 4593152 4767358 40.25 72.1 1
10:24:15 2024-01-26 623620 619496 193629 189489 308349 315951 325528 324775 203917 204290 252707 256764 290585 292670 3975000 4314790 5990065 5794314 1011748 1060236 279244 247219 263038 260312 300347 296954 287729 290514 200601 201695 656575 621081 1417241 1372115 413676 409933 595154 606180 747273 733237 774731 774994 811682 829500 793213 875437 1881411 1974272 1202726 1027296 660699 643627 781923 781827 811220 820514 848371 858313 947398 950446 4602544 4776723 40.25 72.1 1
10:24:16 2024-01-26 627508 620373 194040 190060 308385 317738 326811 324992 204302 208751 251924 255128 292232 292883 3975000 4284199 5973241 5794428 1016175 1060650 279635 247255 261450 261039 299448 292050 287940 289304 198754 202049 669702 622745 1410101 1374063 415109 411311 602372 604878 749302 735355 777008 775031 816400 828808 793365 878873 1881265 1967878 1210023 1024654 655122 645556 783033 774921 811795 827014 850902 852401 947398 953351 4652251 4779268 40.25 72.1 1
10:24:17 2024-01-26 629112 619496 195131 189390 311885 317738 325826 324828 204268 204290 252351 256261 290178 293690 3975000 4220521 5994894 5816823 1023136 1061751 279847 247846 262698 260823 301161 292841 288779 288873 198754 201660 685470 616948 1443059 1377971 411776 410549 599774 602686 753296 734834 771155 777263 816449 826987 792166 880480 1889334 1981283 1208140 1016065 656525 647420 781923 778615 818689 826396 843518 852044 953136 954772 4615230 4786089 40.25 72.1 1
10:24:18 2024-01-26 625328 619501 194101 189493 310219 315951 329093 324270 205399 204290 252493 256686 289298 295669 3971308 4246764 5960685 5811098 1035904 1060614 279244 247637 261082 262607 300892 292841 290413 290810 199344 201344 662212 618868 1415430 1377442 413933 409775 600581 599973 755725 732549 774492 784085 817758 825237 790772 886322 1895898 1989812 1217557 1012903 658822 649327 779158 774994 819851 827014 841648 854582 957950 956158 4615230 4776723 40.25 72.1 1
10:24:19 2024-01-26 620821 619059 194278 189459 310250 315951 328555 324992 205302 204290 252815 257662 289897 294497 3975000 4265767 5960723 5803195 1031463 1062194 279847 247637 261450 261074 298192 294333 288297 289374 199552 201169 688551 616506 1408611 1371130 412432 409451 594440 600858 753296 727937 772691 783529 816400 826987 793365 883727 1892022 1994046 1221323 1015342 662111 649364 777432 778401 817530 826394 845694 857702 953884 952006 4605831 4780132 40.25 72.1 1
10:24:20 2024-01-26 624848 620373 194248 189493 310255 315915 327834 324992 204762 204290 252549 255162 291097 292019 3971308 4275039 5959367 5798614 1031463 1062775 279365 247913 261450 261839 299098 293292 288337 290529 199240 201485 682751 617726 1414842 1369200 412433 411639 597578 604414 754761 727028 773941 783183 815244 826403 793213 883727 1890448 1995460 1217557 1013898 662111 649364 777505 778989 818689 825228 843518 860913 955237 952006 4599716 4776447 40.25 72.1 1
10:24:21 2024-01-26 625291 620373 194207 189528 311421 315879 328295 324992 204302 204290 252743 258102 291097 298003 3975000 4275039 5950042 5801661 1026128 1060161 279811 247913 261342 261769 300699 293115 288337 290529 199066 201896 685470 616948 1419999 1364843 412104 409164 597417 605525 754365 728747 774492 781864 815595 826403 793213 885023 1892022 1993775 1213790 1013898 662583 649364 778607 778989 818689 820550 842919 858313 956592 952006 4593152 4776723 40.25 72.1 1
10:24:22 2024-01-26 624848 620373 194207 190056 309750 315685 327834 324956 204336 204290 252743 255871 290303 297930 3972168 4272001 5950042 5802749 1029094 1060724 279847 247913 261342 261734 301307 293397 288337 290529 198650 201520 681301 616948 1410019 1368724 411776 409451 597264 606262 755251 728365 772389 781864 814018 826464 795533 884986 1892022 1999039 1202490 1016561 661640 647420 780816 781827 818689 820514 842882 862179 956592 952006 4558837 4765339 40.25 72.1 1
10:24:23 2024-01-26 622053 617386 193419 190655 307879 318637 326846 324498 204938 204147 252743 255871 289932 293358 3975000 4315263 5950042 5788158 1024117 1059220 279384 247431 260902 262318 300166 293182 288743 289612 199240 202473 643891 624860 1437811 1363348 415366 409775 597264 606239 752616 732341 778921 784085 811645 826403 797737 883272 1886652 1980607 1200607 1020290 660229 644811 778570 781827 815144 826394 847877 858313 952425 948431 4555212 4769916 40.25 72.1 1
10:24:24 2024-01-26 628845 619496 193634 190056 308349 318637 325791 324992 204302 204290 252707 257042 289263 293358 3971308 4274456 5969250 5782916 1013277 1059220 279384 246669 261630 260962 298541 292050 290377 291334 200885 201873 678401 625090 1416238 1379930 415403 409858 599774 603057 747104 735876 774108 777300 818533 832265 788695 876997 1886652 1964370 1197385 1021742 657886 647456 783827 774958 811795 828216 850296 850797 946673 954772 4668288 4786089 40.25 72.1 1
10:24:25 2024-01-26 628108 619934 194242 189424 310984 315879 325862 324793 204268 204864 252315 255905 290268 293089 3975000 4219492 5977794 5797524 1018743 1060724 277634 247778 261666 260382 299483 296671 288779 289347 200885 201415 679851 615951 1426343 1377971 411667 411712 601517 604501 753613 735208 771703 778437 817557 826758 791494 882397 1892022 1981283 1210023 1015342 656057 646469 781923 776677 819851 827050 841648 852650 955237 956449 4611936 4772321 40.25 72.1 1
10:24:26 2024-01-26 624779 619496 194071 189493 309789 315951 326776 324498 204938 203718 252743 256651 289738 293913 3965648 4244718 5960685 5797524 1031645 1059972 279416 247431 261594 261979 297602 296881 287103 288540 199379 201063 682751 619683 1411483 1376531 413529 411712 597651 602200 753687 732379 772141 784085 817758 820559 791949 887067 1895861 1989812 1221323 1016123 660661 648409 778607 774958 818689 828252 841685 855835 956720 954772 4605115 4776723 40.25 72.1 1
10:24:27 2024-01-26 623143 620108 194278 189459 310726 315951 327340 324992 204904 204290 252743 256764 290303 293322 3971308 4265915 5968693 5806889 1029094 1060452 278394 247987 261666 261179 300347 292201 288193 289752 199066 201063 685651 616948 1416292 1373510 412724 411712 596382 604887 755436 728747 773829 781314 816400 827571 795621 885061 1894714 1998292 1200818 1015342 662583 650137 779710 779541 818689 825228 844488 858313 956592 954097 4599716 4779268 40.25 72.1 1
10:24:28 2024-01-26 625365 620377 194207 190056 310219 315951 328330 324992 204938 204290 252224 256651 291133 298389 3975000 4278226 5950042 5797247 1029094 1060724 278282 248197 261594 261579 300347 296954 288581 290564 199226 201695 663622 617105 1421777 1367232 412432 413194 599278 605234 755972 730819 776702 784011 813872 826878 795533 885023 1892246 2001814 1211907 1016065 662583 649364 781923 780278 818689 825228 843518 859574 956592 952006 4576574 4773318 40.25 72.1 1
10:24:29 2024-01-26 619687 620373 193463 190690 308341 317738 327834 324727 205257 204290 252779 255905 291724 292670 3971308 4290644 5950042 5779910 1024117 1057682 278758 248197 260902 261179 300347 296844 288779 289479 198443 202649 657329 620637 1408359 1361942 414006 412880 598924 606350 755410 730410 778366 784048 814132 825092 800158 882397 1889334 1986830 1208140 1021875 660699 639934 779158 782576 817583 825228 847877 858313 953172 946241 4539706 4769916 40.25 72.1 1
10:24:30 2024-01-26 622971 620373 194242 190052 309316 315951 325599 324898 204268 204290 252779 257124 291062 292911 3986267 4317868 5968693 5788158 1013277 1060724 279419 246634 263219 261179 300347 297164 288576 289347 199066 201660 659394 626661 1438968 1372115 415109 409969 597154 606068 750781 731858 778921 780840 813296 831676 799021 876847 1882749 1977072 1206257 1030512 662583 645976 781923 781827 811795 820140 848445 860913 947574 946543 4602544 4769916 40.25 72.1 1
10:24:31 2024-01-26 627512 620108 193900 190056 308380 315951 326811 324828 204234 208131 252351 257482 289897 292019 3975000 4293198 5957027 5788158 1009670 1060452 278649 247431 263219 260745 300347 296977 288671 289787 198754 201660 659394 621081 1432073 1371130 414226 409390 598112 606612 749946 732899 778921 778277 813872 829392 797885 876847 1884171 1974148 1219573 1026114 658354 645652 787530 781236 813954 826978 849176 858313 946941 951970 4610906 4779268 40.25 72.1 1
10:24:32 2024-01-26 626178 620113 194273 190090 309280 318412 325826 324863 204336 204720 252743 256261 289088 295190 3972168 4250911 5986317 5796423 1019742 1060724 279775 246634 261702 261109 299413 296634 288865 288838 201454 200817 671128 617024 1418260 1383283 413017 409099 598557 600360 752193 736558 773952 779206 821043 833444 790263 883272 1893497 1984714 1210023 1016789 656993 648832 785077 779504 818689 828180 844081 854507 956445 954735 4618527 4789504 40.25 72.1 1
10:24:33 2024-01-26 625624 619934 194172 189498 309719 317738 326776 324956 205542 204290 252279 257221 288948 293913 3971308 4235621 5968693 5796423 1033509 1060724 278501 247396 260786 262345 298506 293097 287940 288943 199344 201484 679851 619239 1408392 1374063 414226 410963 598961 602672 755972 732773 776170 783827 820313 827529 790263 886173 1896197 1993986 1219440 1013225 658402 649327 777432 774958 820396 827562 842808 855761 959310 959632 4609121 4786059 40.25 72.1 1
10:24:34 2024-01-26 619958 619934 194242 189429 310913 315915 327728 324956 204904 204290 252815 256764 289897 293806 3974141 4263315 5967864 5805801 1030287 1059972 278466 247778 261594 261144 298994 291953 288043 289717 198754 200993 687101 616065 1414936 1370171 412396 409128 594403 606437 754365 728747 774028 782613 817611 827353 797538 885505 1893497 2000413 1211907 1016010 662583 649291 779710 779504 818689 827453 844081 858313 956592 954025 4589916 4774165 40.25 72.1 1
10:24:35 2024-01-26 625734 620986 193389 190655 308349 315951 327799 324498 205223 204290 252743 256439 290135 298003 3974141 4293584 5950042 5796423 1025580 1060452 278501 248161 261190 261761 300772 297054 288743 290123 198409 202295 685651 619310 1433143 1361805 413054 410963 598112 606500 755436 731572 774694 783134 811645 827801 799515 886395 1890802 1997573 1215792 1021146 660758 645689 779674 781753 816299 825192 849403 858127 952388 948431 4573615 4764786 40.25 72.1 1
10:24:36 2024-01-26 625365 619934 194040 190060 311206 317738 326776 324863 204092 204864 252743 256764 290585 291971 3974141 4296383 5972118 5788158 1010390 1060724 279119 246634 263219 260927 300347 291473 288337 289479 200318 201484 676951 621081 1414910 1371142 414226 409172 599386 605748 747288 731068 776934 774607 813406 829500 799286 877634 1885569 1979883 1215735 1026077 658402 645689 785466 780352 813526 828732 851509 854507 950090 951934 4621328 4780132 40.25 72.1 1
10:24:37 2024-01-26 625734 619496 194172 190026 309714 318412 325791 324992 204268 204576 252493 256227 289088 294704 3977835 4250921 5990627 5796423 1019016 1060724 279349 246634 261666 260962 298959 296844 288865 288400 199657 200993 684201 620497 1432346 1383283 414814 409969 598389 601014 747838 733201 774492 776677 818372 829234 788695 879500 1893596 1975404 1233006 1022604 658872 650137 786026 778689 817309 829318 847840 855152 951041 960888 4681758 4792089 40.25 72.1 1
10:24:38 2024-01-26 630191 621870 194234 190316 309714 315951 327799 324690 204904 204864 251924 256686 289695 293528 3965811 4243491 5960685 5796423 1032198 1060724 279154 248126 260348 261944 299448 292068 288518 288838 199032 201484 679851 618719 1405722 1374063 414226 410999 599737 601708 755972 734797 774492 781864 817721 826987 790748 886322 1893460 1990368 1197120 1014673 659814 649181 779378 778689 819913 827644 846374 855761 957360 954735 4621827 4776723 40.25 72.1 1
10:24:39 2024-01-26 619462 621741 194238 189493 310695 315879 327764 324992 204904 208089 252743 256764 289897 293770 3972451 4265767 5942902 5796423 1027591 1060724 277660 248161 261594 261179 298959 296917 288576 292254 198720 201660 681301 617024 1424405 1364843 413769 409775 598961 605380 755436 728493 773522 782973 814055 826987 795533 885023 1890677 1999667 1211907 1017576 662651 648335 779378 783381 819778 824280 844563 862945 956592 951118 4541964 4760564 40.25 72.1 1
10:24:40 2024-01-26 622498 619496 194066 189493 308385 319088 325791 324595 204904 204147 252779 257733 291027 293500 3971308 4333769 5950887 5788158 1019668 1058433 280240 247078 261374 261944 297602 296917 288865 289277 199032 202036 678401 624073 1405268 1364843 415403 409775 595740 603522 751661 729396 779257 783529 814018 828741 795621 879817 1886652 1983182 1231087 1024796 662177 645652 784145 781680 813526 820369 853942 860688 950016 951118 4609121 4783544 40.25 72.1 1
10:24:41 2024-01-26 628702 620373 194036 190378 309139 318144 325862 324992 204302 208751 252351 255837 290303 292019 3971498 4268620 5968693 5777728 1015356 1057310 279349 247396 261594 262122 300358 291843 288779 289752 198720 201977 661617 622858 1400590 1373089 414814 411130 601208 607135 750030 733876 779257 774994 815822 829198 793365 879537 1882749 1970671 1189725 1025384 656057 647525 786338 776884 814409 832256 851434 853843 949305 958156 4671008 4787712 40.25 72.1 1
10:24:42 2024-01-26 629112 619934 194787 189480 310690 315843 327163 324604 204302 208533 252493 256261 290178 293358 3972456 4207140 5968693 5788158 1026506 1058852 277656 248197 261374 261179 301624 292050 288779 288873 198754 201660 659394 615788 1423418 1374063 411813 409810 601208 602983 755639 735876 773390 779577 818717 828741 791912 885023 1890448 1984859 1210023 1013225 656993 647420 783269 779169 821082 832467 844563 856436 957876 957880 4626099 4774165 40.25 72.1 1
10:24:43 2024-01-26 622016 621440 194176 189463 310188 315951 325897 324992 205405 203960 252743 256617 290143 294461 3974141 4275025 5971200 5796423 1034986 1060724 278536 247396 261594 262380 297637 297128 287940 290953 199413 201625 682751 619683 1405010 1374063 413969 409775 598112 599973 754365 731737 774492 784085 817758 825237 791044 886322 1895898 1989812 1202667 1014619 659759 648944 777432 779206 818747 828514 848189 857926 957876 956523 4603450 4774165 40.25 72.1 1
10:24:44 2024-01-26 620218 619934 194575 190074 310877 315879 327799 324992 204904 204686 252562 256831 290506 293322 3971308 4265767 5972118 5805801 1029094 1060724 278632 247778 261630 261144 298994 292201 287931 289752 199344 201895 687101 615788 1414597 1373089 413054 409739 596382 604887 754365 728365 774492 784085 817557 828741 795621 886322 1892022 2001041 1213790 1015342 662583 650284 779340 780683 820497 827791 846978 860576 959273 958028 4594834 4783544 40.25 72.1 1
10:24:45 2024-01-26 623922 620377 193559 190846 308244 315518 328259 324727 205223 204290 252418 258208 291027 292649 3971308 4290533 5953428 5792288 1023099 1060724 278501 248545 260786 262100 298750 297091 289032 290013 198409 202295 674052 620803 1402383 1361942 414226 410999 598961 606500 754761 731091 774731 784085 811682 827801 797863 886322 1892022 1998943 1216934 1017320 661640 646432 779710 782936 821015 820514 846336 861804 960423 953140 4550726 4769814 40.25 72.1 1
10:24:46 2024-01-26 623583 620382 193599 190325 308063 319430 328664 324956 205223 204147 252743 255871 290709 293663 3974141 4305708 5950042 5787044 1023467 1060724 279888 248161 260786 261979 300457 293146 288779 289277 198754 202472 652302 623336 1414936 1362637 415403 410710 598112 605380 752230 731339 778113 784085 811645 827571 797261 883690 1889334 1997758 1209924 1017320 659759 644536 779710 784048 819851 823041 845356 863110 958225 950899 4550915 4775825 40.25 72.1 1
10:24:47 2024-01-26 623139 621746 194172 189489 309285 318346 325791 326722 204904 204353 252743 256261 290823 292911 3975000 4327419 5980632 5792288 1019083 1057310 280538 246634 261594 261944 298054 291509 288779 290304 198754 201660 678401 625538 1405415 1369200 416608 410549 596382 604775 749993 729017 781111 781864 816400 827023 793213 881106 1889061 1984859 1208140 1020290 660699 643323 778570 782936 816372 825228 846671 858313 955466 950021 4537234 4773224 40.25 72.1 1
10:24:48 2024-01-26 623179 620300 194031 190688 309719 317738 325826 325388 204699 204828 252707 257124 291062 292875 3975468 4293584 5957036 5788158 1010957 1060724 278623 247616 263219 261179 299483 291792 287931 290193 198720 201660 676951 620637 1421405 1370171 414226 409390 598112 605962 747801 731091 776971 777263 813981 829536 796697 876997 1881265 1979878 1229168 1026566 661640 645520 783269 782936 811795 820550 850894 862141 948012 952319 4609547 4775825 40.25 72.1 1
10:24:49 2024-01-26 630814 620227 193864 190482 309542 317738 325862 324992 204762 208680 251991 257704 290338 291726 3969608 4271659 5956446 5778793 1015449 1060724 279362 247396 261630 261179 300850 291843 288779 289405 198581 202295 664476 622858 1405268 1372115 414814 410549 604003 606864 750405 735355 779294 776164 816400 829270 795621 880792 1882749 1970671 1206257 1026114 656057 645520 784182 778364 814104 829419 848445 853293 948743 956158 4658339 4786644 40.25 72.1 1
10:24:50 2024-01-26 630290 619789 194646 189321 311024 315735 327392 326830 204302 204864 252279 256261 290533 293770 3971308 4218828 5977846 5792288 1020267 1060724 277621 247778 261666 260745 301198 296634 288779 288873 199170 201695 661860 615788 1426908 1381322 412396 410549 600783 603878 753151 735876 773390 777300 817721 829428 794812 882434 1892022 1980607 1211907 1019031 657886 651205 785853 778401 817530 829419 848481 855798 952461 958903 4643078 4779306 40.25 72.1 1
10:24:51 2024-01-26 623143 620003 194101 189918 310073 317593 327622 324956 205086 203683 252779 256617 290143 294597 3974141 4247757 5968693 5797524 1028516 1062813 279154 247778 261630 261214 299428 291988 288996 288983 199413 201484 661860 617545 1408481 1374063 413640 409128 596382 601161 753151 729729 774217 784085 817180 826403 793365 884394 1895898 1995460 1204516 1016065 662111 650284 779158 778401 818109 827562 846941 857702 957950 954772 4609121 4784285 40.25 72.1 1
10:24:52 2024-01-26 622700 620263 194093 189355 310802 315771 327657 324920 205086 204649 252707 256764 292232 293500 3967682 4268967 5959367 5801661 1029094 1060724 277656 247778 261594 261179 298541 296881 287931 290361 200318 202295 676951 618427 1413382 1362908 413054 412514 598961 606705 754761 731609 774731 784085 811682 826987 797261 885691 1890677 1998943 1204373 1016561 662111 647420 781923 782381 820433 820550 843518 859396 956592 951970 4537309 4762899 40.25 72.1 1
10:24:53 2024-01-26 622700 621247 193960 190182 309174 319948 327737 324920 205086 204148 252599 257485 291415 293500 3971308 4318052 5966175 5788158 1019083 1059972 280271 247396 261410 261761 297602 296817 288865 288873 198754 201660 678401 624643 1425745 1366256 415403 409739 596199 605073 751012 728917 779294 782973 815822 826794 795621 879780 1886652 1980644 1233006 1023197 661640 644811 781923 781827 812949 825228 848445 860800 948281 951970 4605831 4772169 40.25 72.1 1
10:24:54 2024-01-26 626846 623077 193960 190413 310113 317666 327163 327487 204166 205295 252562 257269 290886 294647 3965811 4272320 5952211 5777728 1015281 1060724 279419 247778 261594 261179 299413 296364 288299 289550 198754 202330 649528 622858 1415001 1373089 415109 410549 601595 604450 750030 735968 779294 779025 817557 829500 793365 879649 1886652 1967878 1210023 1023197 656525 647456 784182 774994 811795 829722 849650 853293 946905 956871 4661630 4779268 40.25 72.1 1
10:24:55 2024-01-26 627221 618294 195157 189252 310953 315627 327657 327292 204200 205177 252599 258208 290197 293913 3969608 4210017 5971200 5811761 1029502 1060724 278571 248197 260384 261179 301198 296598 287975 290953 199379 201660 685833 617545 1397133 1374063 414006 411035 600359 602517 755972 735876 773559 781864 818372 826987 791044 886322 1895898 1986266 1202490 1012456 656915 649368 779710 774994 821015 828799 841685 856445 957433 957547 4611936 4776723 40.25 72.1 1
10:24:56 2024-01-26 622700 619496 194242 189459 311060 317630 327428 324667 205120 204828 252635 258308 290303 294574 3971308 4265767 5956446 5797524 1028516 1058852 278571 247878 261630 261179 297743 291544 288779 288943 199379 201344 685651 618427 1415976 1374063 413933 409164 597343 601346 753296 729615 773941 784085 815991 825237 793365 883727 1895898 1995189 1204516 1015342 661640 649364 778787 777263 817530 828147 846634 857092 957397 954735 4595978 4770760 40.25 72.1 1
10:24:57 2024-01-26 621815 620373 194242 189493 310290 315591 329829 324812 205336 204721 252599 256694 290745 293251 3975215 4275039 5938092 5777728 1022656 1060236 279154 247987 260786 262558 298541 296671 288779 289752 199066 202649 657280 621491 1430570 1360977 415109 409810 598185 607997 752230 729624 778150 784085 811718 824363 797899 885023 1889334 1995460 1217749 1018043 660229 645028 779710 784048 819851 820550 844155 860043 956592 946579 4524208 4758522 40.25 72.1 1
10:24:58 2024-01-26 621576 619934 194207 190052 309754 316898 325791 327219 205336 204542 252562 257379 290338 293457 3975215 4284445 5968693 5777728 1009966 1060724 279384 247637 261666 260382 299518 296671 288576 290158 198720 201695 675502 621081 1421759 1372115 414226 408555 601163 607135 751165 733876 779294 776713 814055 834302 797170 876003 1881265 1970671 1213815 1025528 656915 643590 786412 781827 813954 828966 850902 858313 948317 951970 4615230 4769916 40.25 72.1 1
10:24:59 2024-01-26 627438 619853 194071 190351 309272 317448 326811 324863 204904 204890 252454 258934 289897 294725 3976105 4266827 5999497 5777576 1020470 1060724 279154 247431 263033 261074 299448 296671 288779 291570 199379 201028 676306 618427 1421661 1383283 414006 409969 599889 599973 751165 733876 774492 777300 820181 829536 791044 879854 1889334 1979205 1211907 1020290 658822 651256 784182 778401 816372 827014 848481 858038 951077 957547 4661630 4779268 40.25 72.1 1
10:25:00 2024-01-26 619962 620373 194858 189454 310730 315951 327569 324992 204938 204290 252815 256764 290003 296709 3982083 4268620 5973559 5798614 1031298 1062801 278623 248126 261630 261796 301094 292201 288337 290193 199066 201695 687101 616948 1412321 1370171 413054 409739 597264 604915 755436 729469 774492 782973 817557 826405 794970 885691 1895898 1995460 1198969 1016065 662583 650781 779158 779577 819913 826978 845431 858313 956592 955483 4596432 4769916 40.25 72.1 1
10:25:01 2024-01-26 627769 620373 194278 189523 310259 315951 327870 324992 204972 204720 252743 255871 291133 292268 3973339 4287218 5946557 5796423 1024848 1059972 278501 248613 261630 261726 299448 296744 288779 292164 198650 202365 675502 619726 1419158 1363875 413933 411035 598961 607135 755436 733942 776971 784085 814055 826987 799067 888725 1892022 2001814 1217654 1018804 661365 647420 780816 783492 820433 820586 844192 860043 956044 951970 4537271 4767358 40.25 72.1 1
10:25:02 2024-01-26 623624 620368 194242 189528 308385 316934 325862 324992 205257 204290 252815 255871 290858 293358 3973389 4332448 5976377 5797194 1016175 1059972 280946 246634 261450 261874 297602 292201 288779 289752 198789 201415 675502 624643 1411903 1370171 415403 410259 597264 604887 747874 728402 779331 781864 815822 828261 795497 881143 1889334 1983452 1210023 1023197 662111 643713 781923 781827 813954 825228 848482 861303 951077 951298 4602544 4769640 40.25 72.1 1
10:25:03 2024-01-26 627245 620368 194036 190060 309745 317738 326811 324898 203985 208387 252743 260776 291062 292510 3975000 4292216 5979804 5802746 1010390 1060724 279349 247431 261702 260780 300603 293417 288576 289916 198789 201695 676951 621969 1408034 1371142 414226 408590 602131 607135 751012 733789 778740 776713 816400 834302 795570 876997 1881302 1977072 1208140 1029562 660699 645556 784182 784048 811795 825228 852784 857531 948926 946579 4605831 4769916 40.25 72.1 1
10:25:04 2024-01-26 631163 619939 193936 190655 308385 318006 325897 324992 204938 204576 252529 257468 289088 293578 3965648 4266676 5993995 5785975 1019083 1063703 280754 246669 261738 261144 300772 296707 288770 290513 200040 201625 679851 624196 1422498 1406085 415403 410549 599889 600858 750066 733876 774658 778437 819602 833408 791080 878568 1892022 1970044 1211218 1023197 658822 649364 785853 775031 814030 829527 850290 853330 948281 957547 4661367 4779268 40.25 72.1 1
10:25:05 2024-01-26 629223 619934 194242 189528 311198 315482 327340 327183 204336 208458 252529 256651 290858 293358 3965648 4196386 5980632 5794187 1026091 1063703 279847 248055 261666 261179 300429 293156 288877 291839 199622 201977 660803 615788 1416025 1376531 412871 409775 601480 603915 754365 736649 772290 780756 817758 828844 793365 885061 1890522 1983452 1210023 1015342 656952 650284 784182 779577 819851 829722 845995 855873 955237 957547 4615230 4779268 40.25 72.1 1
10:25:06 2024-01-26 625365 619205 194242 190355 312014 317738 327340 324498 205576 204601 252743 257255 289976 293841 3963929 4253660 5973241 5803593 1031463 1062626 279244 248019 261486 261839 299392 291988 288779 289898 199657 201380 685651 618427 1430971 1374063 414543 412587 598112 602052 754873 729469 773952 786315 817108 827571 793365 884986 1899943 1995460 1200818 1016065 662583 650972 779710 779504 818689 828732 846634 858313 958629 956122 4605831 4774165 40.25 72.1 1
10:25:07 2024-01-26 622053 620373 194242 190232 310944 315879 327799 324956 205188 204720 252707 257124 291062 293089 3971308 4265767 5952335 5810964 1028516 1060577 278361 248019 261414 262170 299272 293292 288540 290564 198685 201625 687101 617908 1409553 1364843 413017 412806 598961 606537 755436 729533 774071 783171 814018 826987 795533 886285 1889334 1995460 1211907 1015342 662583 649327 783033 781236 819851 825192 844081 860800 956592 953315 4563435 4764786 40.25 72.1 1
10:25:08 2024-01-26 622934 620108 192948 190977 308314 317738 327799 324956 205223 204290 252707 255871 289730 292019 3965648 4298964 5931391 5788404 1024162 1059555 279979 247637 260826 262205 298818 293397 288743 289444 198720 202119 675502 622934 1407270 1365879 415403 410999 598112 606584 752083 729432 779294 784085 813406 826104 796660 883690 1889334 1987471 1210023 1021742 660699 643554 779710 784048 817530 827562 848481 858313 953811 953287 4557747 4762683 40.25 72.1 1
10:25:09 2024-01-26 627067 621865 194036 190321 309714 317738 326811 325094 204268 208680 252707 261178 291027 292019 3965811 4260053 5968693 5756781 1016904 1062775 280096 247601 261522 261621 299098 291708 290823 291339 199240 201942 661617 622858 1418655 1374063 416289 411712 601597 603522 749463 737083 782655 779541 818137 829500 793077 879500 1886652 1967878 1213790 1023197 656915 646432 784182 777227 812949 829722 850253 853293 949416 954735 4653538 4776723 40.25 72.1 1
10:25:10 2024-01-26 627508 620373 195135 189424 311166 315951 325826 325353 204268 204864 252707 256227 289897 293770 3977424 4208410 5985729 5787044 1027781 1064789 279775 248471 261522 261039 300673 292877 288743 290158 199692 201943 679851 616141 1418666 1376992 412981 412880 603192 603522 758807 737013 773952 781126 817721 829392 793365 885654 1890213 1984859 1211907 1016065 656993 647187 783033 777227 821015 829419 844118 855152 956044 957547 4611725 4776723 40.25 72.1 1
10:25:11 2024-01-26 634340 620373 194278 190369 310913 315951 327534 324992 204904 204720 254245 255660 290823 295154 3971308 4271448 5968693 5805801 1027629 1063532 279847 248261 261342 262135 299924 291882 288861 289612 201454 201485 688551 617024 1419454 1372115 413054 411603 596382 606500 756508 729496 774492 782973 817300 827606 795497 886322 1898593 1998292 1219440 1016789 662583 650284 779710 780646 819851 827562 846597 858313 956592 956122 4605831 4776723 40.25 72.1 1
10:25:12 2024-01-26 627521 620373 194212 190321 310659 315915 328330 324992 205257 204720 252779 256651 292578 298352 3965648 4271986 5953428 5797524 1029094 1060724 278308 248261 261162 262135 301015 293500 288743 290322 198927 201520 681301 617031 1428797 1369669 413017 409810 598961 609035 756802 730819 774658 783529 815208 828975 797826 886322 1892022 2001276 1213790 1015342 662583 650284 780816 782936 820433 826394 845356 863410 957950 954772 4580905 4774165 40.25 72.1 1
10:25:13 2024-01-26 626356 620373 194207 190488 309719 315951 327834 324956 204938 204576 252707 255871 291027 293141 3964769 4265767 5931391 5796423 1026054 1060724 278078 248161 261306 262135 300803 293390 288743 290529 198616 202154 679851 620128 1431721 1364105 412871 409775 599386 606500 755948 734987 780375 784085 814018 827571 798909 886135 1889334 1998292 1209924 1018767 660229 645976 779710 784048 821082 820514 844118 861229 957950 946579 4530640 4764786 40.25 72.1 1
10:25:14 2024-01-26 623312 619939 194242 190056 309320 316934 325791 324992 204938 204147 252779 255837 290178 292875 3971308 4324339 5959367 5788158 1019083 1060724 280894 247361 261630 262345 300772 294333 288743 290564 199274 202154 679851 625949 1410229 1371645 416584 412295 598112 604377 751092 731696 781149 784011 816400 828808 795533 883416 1890677 1987675 1187876 1022469 661640 643554 779710 784048 816372 826978 848481 860800 953848 951118 4556942 4767358 40.25 72.1 1
10:25:15 2024-01-26 625734 619128 194207 189493 309285 317738 326811 325844 204268 205034 252743 257662 290823 292634 3971308 4293474 5961767 5788158 1011111 1060724 279399 247396 263591 261144 300347 294087 288671 291456 200885 202014 655166 621969 1411179 1372620 414836 410549 601517 608343 749426 733757 778846 778364 815061 834265 797224 878873 1885569 1977072 1227249 1029562 661640 647151 784182 784048 811795 826394 853353 863447 948743 946579 4602544 4770760 40.25 72.1 1
10:25:16 2024-01-26 631199 621255 194172 190739 309250 317738 327269 324992 204904 204864 251924 256651 291415 292268 3971308 4262142 5968693 5773591 1013837 1060724 279384 247900 261666 261179 299483 291843 287774 291751 200885 202014 675502 625872 1448305 1379930 416584 411712 602800 604345 749154 737972 778113 781310 818372 835809 793328 879500 1889334 1969835 1205102 1023197 658822 648868 784034 777227 813917 829491 850857 853293 950368 957547 4662459 4776723 40.25 72.1 1
10:25:17 2024-01-26 627291 619934 194247 189459 311670 315915 327269 324863 204302 208387 252707 256617 291423 293913 3961942 4199491 5981464 5787044 1023248 1060724 277621 248161 261630 261144 300394 296598 288779 289752 199205 202014 679851 616506 1436679 1379930 412250 411712 602874 604425 755399 736939 774492 779541 817758 829198 796199 885799 1892022 1983452 1211907 1016789 656993 647420 784182 778401 820433 829419 844081 855798 956592 957547 4609121 4772321 40.25 72.1 1
10:25:18 2024-01-26 622934 619934 194238 189489 309967 317738 326811 324992 205399 203718 252779 256651 289695 294461 3965372 4243640 5968693 5787290 1033130 1060724 278536 247952 261630 261944 299464 291469 288865 288400 200005 201344 676951 618567 1434375 1376531 414741 412295 596052 603057 755836 732899 774380 786315 818299 826403 795056 884394 1898593 1994046 1204516 1016561 662583 650284 779158 777988 818109 826978 846634 858313 957360 954735 4605831 4770760 40.25 72.1 1
10:25:19 2024-01-26 632282 620373 194686 189493 310219 315915 327569 324992 204762 204290 252743 256764 291097 292875 3965648 4262736 5968693 5801661 1029094 1060452 278272 247778 261666 261179 299203 291953 288369 289752 199205 201344 687101 615788 1427117 1373510 412797 412880 597651 604304 755836 730819 774417 782427 817410 828741 795497 886322 1897548 1995460 1202667 1016065 662583 651132 779158 780683 818689 827562 846941 858350 956592 954735 4605831 4781172 40.25 72.1 1
10:25:20 2024-01-26 624811 620373 194465 189493 310219 315915 329595 324992 204938 204576 252116 256261 291097 291949 3965648 4275063 5940717 5797247 1029094 1060724 279847 248161 261630 261214 300985 296844 288576 290670 198720 201660 685108 615788 1437199 1368009 412761 413465 599774 606425 756508 731858 777811 783776 815025 827462 797826 886322 1892022 2001129 1213790 1016789 662583 650284 783827 782381 820433 826394 844155 863823 957950 953388 4580905 4769640 40.25 72.1 1
10:25:21 2024-01-26 624811 620373 194036 190660 309316 315951 328596 324992 205399 204290 252743 258102 289897 298141 3968477 4287485 5949187 5787290 1025580 1059972 279154 248197 261226 262014 298994 297164 288865 289616 199379 202650 653752 622858 1410332 1362908 416547 414052 599244 607739 754328 732499 779146 786315 815639 829914 800158 883690 1889334 1986266 1211907 1020142 661640 643590 779710 783691 818579 827562 849086 862141 955466 951118 4537271 4767358 40.25 72.1 1
10:25:22 2024-01-26 623890 621425 194242 190488 309750 315663 325826 325616 204268 204720 252743 257124 290612 293543 3971308 4293325 5968693 5792288 1012554 1060724 279349 247778 263777 261734 300560 291642 288576 290396 199205 201695 678401 622135 1405625 1373089 414814 409969 599349 606350 749765 734465 776860 779431 815061 835662 800158 879425 1881228 1977072 1207434 1030474 662583 646890 784182 784048 813954 825047 853390 860006 946905 952006 4599716 4773318 40.25 72.1 1
10:25:23 2024-01-26 629338 621870 194036 190655 309754 318083 326811 326685 204904 205151 252137 256686 290823 292268 3971308 4271467 5956446 5777728 1015476 1059972 279810 247778 261738 261979 300394 291831 288413 289752 199066 202649 650938 624643 1436426 1373791 415403 409128 602131 606500 752616 737686 781707 779431 818680 829356 796678 882012 1890802 1972069 1210023 1024654 656915 647274 784182 778916 813954 829455 853942 855835 948281 956158 4642872 4776723 40.25 72.1 1
10:25:24 2024-01-26 627508 619934 194858 189454 311202 318187 325862 325353 204302 204973 252743 256439 289897 294704 3965648 4217617 5978517 5796423 1021719 1060665 278496 247396 263219 261179 300183 296881 288115 291719 199379 201695 678401 616506 1433385 1383283 413179 410549 601053 601744 753296 735656 774268 780944 821043 829356 793254 882285 1893497 1984714 1210023 1016065 656915 650330 785504 779243 821015 829455 844118 856342 957876 957547 4602544 4767082 40.25 72.1 1
10:25:25 2024-01-26 623588 619050 194247 190056 310007 315951 327305 324992 205257 203683 252779 258464 289088 293841 3962823 4235918 5959367 5792288 1031614 1059972 278536 247778 261630 261944 297602 291784 288865 288190 199692 201380 685651 618285 1427963 1374063 413933 409451 597693 601282 754365 731055 774268 786204 820969 828559 795584 883579 1897412 1997573 1204516 1016789 662111 650284 778570 779206 818579 829318 847877 858313 958225 955301 4599716 4774352 40.25 72.1 1
10:25:26 2024-01-26 623183 620373 194247 190021 310259 315915 327834 324992 204938 204290 252707 257124 290823 294500 3961942 4262736 5949767 5797524 1029094 1060724 278466 247987 261630 261214 299203 297164 287931 289911 198754 201519 687101 617545 1432037 1370171 413054 409775 597264 608167 755298 728388 773522 783729 816143 828791 799515 886210 1891985 2001835 1211907 1016789 664000 649327 781923 782936 821082 827791 845356 859969 957950 954061 4562094 4760564 40.25 72.1 1
10:25:27 2024-01-26 624200 620373 193629 190982 308349 318637 327305 324992 205434 204290 252743 255871 291415 293500 3965887 4318331 5955125 5787044 1019083 1059220 281126 247396 261666 262782 298576 291509 286603 289752 199379 202012 678401 625113 1419549 1370171 416584 409739 598190 605344 751697 731821 781589 784085 816400 832192 798947 884459 1890802 1982689 1179229 1027577 664198 647103 784182 784048 813526 825228 855458 863222 948244 946615 4594017 4769916 40.25 72.1 1
10:25:28 2024-01-26 629186 620373 193936 190492 309754 318187 326811 324992 204620 208822 252707 255871 289897 291807 3965648 4272001 5961767 5782916 1008051 1060724 279463 247361 261702 260962 302171 296945 288779 291308 198754 202012 676951 621969 1421051 1372115 415256 409164 604003 607135 751697 735355 781539 778437 815822 834302 800121 881233 1889549 1973469 1217654 1026114 658402 647562 786375 780352 813917 829491 850931 856247 950090 956834 4643426 4778992 40.25 72.1 1
10:25:29 2024-01-26 627512 619934 195202 189424 311229 317738 325862 325318 204302 204864 252743 258066 289897 293806 3965648 4215189 5977794 5797524 1020267 1060665 278078 247396 263033 261179 299483 296671 288865 289211 199379 201873 678401 616065 1433849 1383283 412725 410549 602062 601817 753830 735876 773390 778989 820761 829464 793365 884497 1893460 1984714 1213790 1016789 657932 647311 784145 780078 822766 829455 844155 855835 958225 957438 4609121 4775825 40.25 72.1 1
10:25:30 2024-01-26 622934 619939 194278 189528 310259 317738 327569 324992 205223 203718 252779 256651 289088 295169 3965648 4256494 5968693 5788158 1034986 1060702 278649 247987 261702 262572 300244 296767 288413 288636 199413 201660 662212 619917 1424888 1374063 414226 409810 598961 602517 755436 733757 772974 784110 819565 827801 793365 886322 1898901 1996824 1176733 1016789 661640 649677 781042 779243 823350 829905 845356 858313 958825 957547 4609121 4767358 40.25 72.1 1
10:25:31 2024-01-26 619829 619496 194278 189493 310979 315518 327834 324812 204336 204720 252779 256764 291027 293770 3961942 4253660 5968693 5797524 1030563 1060724 278501 247778 261666 261214 298576 292689 287967 289550 199379 201028 688551 616141 1415574 1372115 413054 409775 596419 601781 755436 728520 773941 784085 815991 827023 793213 885061 1895898 1999667 1202667 1018310 662583 650174 778931 779394 818579 830143 847691 858313 957397 956158 4602893 4767358 40.25 72.1 1
10:25:32 2024-01-26 625734 623629 194278 190090 310211 315951 327834 324992 205291 204576 252779 255905 291097 297930 3965963 4287485 5940717 5778793 1024117 1059717 278632 248197 261226 261761 298994 296762 287103 289717 198754 202649 655899 621081 1421165 1362908 414226 411324 598961 607909 755436 733237 780477 784085 814055 827571 799634 886322 1890677 1998292 1204220 1021146 660758 647066 779266 783974 817383 827453 848936 860688 953701 951118 4550726 4764786 40.25 72.1 1
10:25:33 2024-01-26 623927 621425 194242 190270 309316 317738 326811 325616 204302 204864 252743 255619 291097 292875 3971308 4296666 5968693 5788158 1010390 1059972 279154 247652 263591 261179 300347 291544 288373 289752 198789 201660 680939 621081 1421013 1370171 414814 410259 598961 606500 747874 731645 778150 779614 815822 834302 797899 881608 1885312 1982837 1231087 1028063 663963 649405 787710 784011 814104 825119 853242 863222 949818 953816 4599423 4780132 40.25 72.1 1
10:25:34 2024-01-26 629334 620373 193900 190651 310478 318274 326811 324374 204938 204864 252351 257503 290620 293073 3969338 4274701 5960723 5786307 1013153 1059972 280306 247814 261738 262353 299483 296707 288921 290481 199240 202295 675502 625729 1413349 1377411 415403 409164 602131 604382 750442 738318 778703 780756 818408 834625 793365 878531 1889334 1967878 1214916 1023197 659759 651256 788613 779169 818733 829311 852116 855687 954146 960187 4690420 4784285 40.25 72.1 1
10:25:35 2024-01-26 632267 620373 194247 190360 310224 315951 328826 324956 204336 208423 252707 256651 290620 293082 3965648 4199491 5952211 5788158 1026580 1060724 278536 248232 261190 261796 300394 296215 287975 288698 199379 201695 679851 616065 1406468 1375460 414226 411649 602131 603095 756508 737264 774145 782973 820798 827023 793365 890270 1895898 1989085 1211907 1013898 658548 648409 783827 781463 822655 833435 844007 855687 959310 958793 4612882 4776723 40.25 72.1 1
10:25:36 2024-01-26 623661 620168 194282 190021 310224 317738 327340 324992 205439 203861 252815 256651 289695 293935 3962823 4256221 5960199 5788158 1034209 1059972 279277 247987 261702 262817 300457 296767 287739 288391 199727 201660 682751 618719 1408837 1374063 414814 409775 600581 601781 754365 732718 773559 783556 820181 826987 792802 886322 1897245 1994046 1202667 1014399 660699 649405 779158 780719 821082 828550 848796 860763 957876 954626 4602927 4769640 40.25 72.1 1
10:25:37 2024-01-26 626341 620373 193996 190556 310580 315951 328791 324992 204972 204576 252635 256651 290823 297930 3962823 4272152 5940717 5797524 1026128 1060724 278113 248023 261630 261796 300772 296625 288779 290635 198443 201696 676951 618427 1431241 1362908 413933 411035 600359 606500 755948 733757 776971 782966 816400 827571 799067 886322 1892022 2001814 1209977 1018804 661640 647456 781369 784048 821015 826619 846978 863147 959590 953816 4550423 4774165 40.25 72.1 1
10:25:38 2024-01-26 623675 620373 194207 190026 309936 318412 328664 327877 204835 204864 252779 257485 290788 295595 3971308 4305256 5959367 5787044 1013277 1060724 279740 247361 263591 261179 298297 291727 288576 290013 199032 201660 679851 622858 1462882 1372115 415109 410549 598112 606202 749302 731068 778039 781827 816400 829536 797700 879500 1886615 1981283 1229168 1028464 662583 646962 784182 784048 811581 827791 853353 864342 949905 953669 4607180 4782657 40.25 72.1 1
10:25:39 2024-01-26 631990 622269 194172 190453 309719 318187 327269 326685 205405 209009 252635 256227 290506 291984 3976978 4278815 5977203 5773591 1013079 1063740 280201 247361 261666 261944 300985 292050 288702 289550 199344 202295 661617 624643 1410881 1374063 416289 409703 603303 604842 751661 737013 780129 779577 818717 829464 795621 882162 1889334 1967878 1215673 1024654 657849 646926 785853 778916 813917 829455 852500 855798 949905 959240 4660454 4770998 40.25 72.1 1
10:25:40 2024-01-26 630740 620231 194919 190315 311122 315843 327569 324828 204302 205333 252526 256583 289792 293706 3953264 4197874 5972118 5787044 1028771 1060724 278536 248161 260786 261944 300358 292463 288378 289405 199344 201660 681301 615788 1427225 1374063 414226 414052 602095 603486 755836 736921 774071 783171 820108 827023 793365 888218 1895861 1986266 1213790 1013898 657849 648868 784182 778916 821015 829455 844118 855798 959310 957547 4617518 4772125 40.25 72.1 1
10:25:41 2024-01-26 621373 620745 194610 189321 311020 315735 327799 324992 204904 204720 252707 256517 290338 293578 3961942 4257827 5957673 5805801 1029094 1060724 278466 248161 261630 261944 299203 297091 288337 290013 199032 201660 682751 615788 1428810 1368193 413640 409810 598112 607725 755836 729482 774694 784085 816400 826722 797863 886322 1892022 2001350 1211907 1016065 662583 651205 781369 781827 821015 826978 846597 859969 956684 957547 4563207 4767575 40.25 72.1 1
10:25:42 2024-01-26 621815 620003 193891 190482 308204 319313 328664 324884 205365 204290 252743 255837 291415 295540 3961998 4316859 5955125 5777841 1014447 1057682 279349 246391 263219 261179 297637 291918 288779 289607 199066 201660 679851 622858 1435571 1370171 415403 410549 597688 604414 747141 729473 779257 781864 816400 829464 797700 879500 1885428 1981283 1231087 1028464 662583 646926 783231 784048 814104 827205 852104 861266 948281 951970 4599716 4771395 40.25 72.1 1
10:25:43 2024-01-26 629292 621829 194026 190478 309829 318528 329129 326794 204767 208716 252671 255871 290303 291984 3967599 4268620 5964444 5777728 1012470 1060724 279349 247396 261666 261179 301061 296598 288865 290917 198754 202295 669702 622282 1415069 1372115 415403 409739 602335 607997 752616 735876 781277 777263 817557 835480 795497 879537 1882749 1974235 1223411 1028757 659759 645483 786574 784048 813342 827562 853792 860800 948743 951970 4605831 4778232 40.25 72.1 1
10:25:44 2024-01-26 632881 619643 193749 190817 309108 318564 329595 326794 205405 204793 252008 258006 290585 292634 3967796 4258382 5989176 5777665 1013837 1062231 280236 246669 261702 261179 300985 297091 287766 288601 200425 201695 698882 622858 1418147 1381322 416289 411603 599403 601588 751658 736921 776971 780907 820725 834265 792728 882237 1889334 1967878 1210023 1023197 658822 650744 787456 776640 815144 829491 848408 855152 953541 959581 4671623 4774812 40.25 72.1 1
10:25:45 2024-01-26 631679 620154 193996 190841 311060 315735 328684 326794 204801 205440 252526 258934 290639 293528 3964769 4201719 5958525 5787044 1024705 1060724 277656 248161 261594 261179 299483 292050 287940 288983 199379 201660 679851 615183 1433546 1374063 413054 410999 602131 604180 755836 737706 774492 781500 818950 828808 793365 886322 1890485 1983891 1227249 1013898 658354 648832 783033 777263 821015 829455 844118 855798 957397 960260 4609121 4768753 40.25 72.1 1
10:25:46 2024-01-26 623895 620081 194504 190413 310918 317630 327693 324956 205439 203862 252599 258208 289967 294740 3961870 4251748 5959367 5796423 1031298 1060724 278466 247743 261630 261979 300772 291953 287931 289752 199066 201063 669259 617545 1411756 1373089 413933 409775 597688 604450 755841 729469 774492 784085 817144 828189 796530 886322 1890448 2001129 1204373 1017576 663527 651242 781923 781827 821015 828732 845995 857531 956008 956158 4573294 4761388 40.25 72.1 1
10:25:47 2024-01-26 624475 620108 193563 191284 309466 318455 330296 324848 205439 204649 252562 258208 290568 294707 3967599 4287485 5940717 5773477 1022618 1060724 279810 247743 260786 262014 298297 297054 288671 289752 199066 201977 676951 624224 1407606 1361805 415403 410999 598112 606668 752616 731155 781314 786315 815822 827023 797863 885023 1889334 1987675 1210023 1018767 660699 643590 779710 784048 819851 820550 848189 861303 956592 952466 4511307 4755407 40.25 72.1 1
10:25:48 2024-01-26 620186 619934 194040 189493 310007 318942 328127 327219 205336 204183 252346 257485 290444 294610 3965796 4299137 5968693 5777665 1013202 1057347 278623 246598 263219 261179 298297 297366 288792 289717 200885 201977 676951 620497 1431591 1372115 414814 410040 598038 606239 747838 732682 777523 779169 815244 834302 797826 879500 1882749 1979878 1208140 1028794 662583 646926 784182 784048 814104 825228 852141 860006 948317 951970 4596432 4767358 40.25 72.1 1
10:25:49 2024-01-26 627512 620373 194036 190488 309745 317738 329595 324812 205017 205368 252454 257485 291454 294198 3971469 4268926 5959367 5777665 1013277 1060086 279635 247431 261666 261179 301198 292050 288779 289752 198754 202613 661684 622858 1404197 1374063 415403 409739 602095 607089 751129 736921 780996 778437 818717 829234 796752 879817 1885276 1970671 1189725 1026114 656525 647456 784182 777227 813342 829491 850931 855798 948244 957547 4649504 4772169 40.25 72.1 1
10:25:50 2024-01-26 627512 620108 195166 189424 311670 317738 326811 325619 204983 205009 252490 258500 290886 293663 3964839 4187240 5972118 5794466 1028734 1060724 278575 248681 261046 261579 299518 296401 288518 290510 199379 202154 679851 616948 1411866 1374063 414226 411649 602335 603522 756508 737444 774108 782973 820145 829327 793077 888218 1894552 1989085 1213790 1013188 657849 647456 783589 778952 821015 831521 845356 855835 957950 957547 4609121 4770760 40.25 72.1 1
10:25:51 2024-01-26 622934 620113 194242 190056 310224 317738 327534 324992 205257 203718 252490 258899 290303 296857 3960134 4247681 5972118 5802631 1031463 1062019 278518 248161 261666 262170 301198 291544 288662 290396 199379 201660 687101 616065 1422786 1372115 413640 410999 596199 606239 756508 729505 776971 784085 818717 827023 797826 886322 1895898 2001276 1217557 1016789 664000 651242 779710 781827 819851 828732 847877 862831 957950 956158 4589916 4760564 40.25 72.1 1
10:25:52 2024-01-26 625463 620409 193594 190488 308385 315951 328560 324992 205257 204290 252779 256261 290541 293667 3967682 4308769 5945659 5778793 1024934 1059377 279119 247778 261226 262380 300347 293292 288779 289752 200601 201660 678401 625113 1403690 1364843 416584 412806 598112 605748 752230 731609 781589 784085 817557 829428 795533 883727 1892022 1986266 1211907 1021742 661640 645483 781923 784037 818689 827562 849086 860800 955914 952649 4530327 4764786 40.25 72.1 1
10:25:53 2024-01-26 623587 620373 194036 190056 309754 317738 325826 325844 204302 204290 252779 261142 290520 295028 3975487 4271837 5973836 5777665 1006584 1060724 281430 247810 261630 260382 301624 297091 288784 290529 198754 201695 674660 621969 1415791 1371142 415403 409164 601480 607522 751697 734797 779294 776884 815208 835480 797261 878873 1881411 1974579 1208058 1026114 658822 645483 786538 784048 813305 827562 852141 860800 947398 953388 4596432 4760564 40.25 72.1 1
10:25:54 2024-01-26 629596 619496 193594 190655 308345 317738 329362 324992 204302 204290 252315 257468 291419 292678 3955893 4254637 5984072 5777665 1013277 1059972 280236 247149 261558 261144 301198 296954 287975 288229 200425 201520 675502 622858 1442048 1379364 416289 410549 598557 601708 751546 736921 776971 779614 820761 834302 793365 882200 1889334 1966484 1194068 1023197 659759 650284 786412 777227 815144 829298 850894 854544 950368 957547 4668288 4769916 40.25 72.1 1
10:25:55 2024-01-26 627453 619670 194247 190060 311193 315879 327305 326830 204302 208680 252315 256261 289589 293500 3956476 4199276 5974693 5791907 1031922 1062957 279154 247778 260786 263158 301161 293475 288614 288873 199379 201977 683295 620497 1408744 1374063 414814 412228 599439 602983 756917 735876 776110 784085 820761 827571 793365 890158 1898593 1989812 1195272 1012456 658822 649364 781923 778364 821015 829491 843811 857702 957470 958903 4601420 4767358 40.25 72.1 1
10:25:56 2024-01-26 619711 619934 194278 189454 311202 315951 327799 324992 204938 204576 252779 256764 290823 293368 3956296 4264069 5955936 5806620 1028516 1060577 278272 247952 261666 261214 301021 294087 288583 291498 200885 201977 682751 616948 1435186 1364843 413933 412880 599386 606500 756508 731645 776971 784110 816400 826405 800201 888852 1892022 1998943 1211907 1016065 664000 650284 784182 783492 821015 826394 846634 860654 956684 954772 4562094 4757993 40.25 72.1 1
10:25:57 2024-01-26 623053 620373 193289 190960 308349 318187 327834 324992 205399 204290 252779 256261 290555 293706 3961942 4305111 5952335 5777690 1022003 1060577 280985 247637 261594 262380 298506 297164 288779 292164 199587 201660 680214 622858 1407224 1368009 416584 410999 598185 606225 753296 731700 781589 786003 816400 828261 795533 885023 1890677 1986867 1210023 1023197 662583 643590 779710 783492 818109 827562 849086 860006 955914 946579 4549085 4762872 40.25 72.1 1
10:25:58 2024-01-26 628112 620373 194045 190321 309285 318187 327305 324992 204336 208751 252529 255128 291415 292268 3965607 4265733 5972089 5777841 1013240 1060577 280061 247637 261522 261839 299448 292050 287975 289607 198754 202332 649238 622858 1419101 1372115 415403 412295 602131 606705 751509 737448 780440 778437 815991 829536 795436 878531 1886652 1970671 1210023 1026995 656952 645520 785541 779541 813954 832183 852784 855798 948317 956871 4626887 4769916 40.25 72.1 1
10:25:59 2024-01-26 628045 620108 194822 189459 310290 317738 325862 324898 204302 204720 252743 256651 291415 294740 3961942 4220667 5990065 5802746 1023062 1063740 279991 248019 261522 261039 300217 293526 288779 289607 199379 201660 679851 616506 1438714 1381322 413054 409775 601517 604304 754761 735881 774217 779577 818335 829500 795621 884394 1890448 1980607 1211907 1017320 657886 651242 786412 779577 818689 829455 849086 857702 953884 960260 4628042 4760564 40.25 72.1 1
10:26:00 2024-01-26 623890 619934 194242 189515 310255 317738 327305 324992 205611 204147 252779 256686 288983 293913 3953492 4250023 5964444 5806910 1028440 1060614 279279 248177 261558 262240 300135 292702 288743 289405 199692 201344 688551 617545 1424569 1374574 414226 409775 597688 601781 755836 731096 772426 784147 817758 825860 793176 888218 1895898 1995460 1225090 1016789 661640 650284 781005 777263 821015 827014 846671 858313 959949 957547 4599716 4767358 40.25 72.1 1
10:26:01 2024-01-26 619273 619934 194242 189463 310255 315951 327569 324992 204938 204290 252815 256764 289932 293806 3961942 4245053 5950042 5797877 1028440 1063532 278396 248055 261522 262383 299307 293310 288856 291379 198927 201660 679851 616948 1417003 1365288 413823 410963 599737 608157 755836 732899 778113 784085 816400 826758 799031 888218 1892022 1998980 1191574 1016065 662583 650284 783033 782936 821015 826394 845995 860006 956008 957547 4574367 4765339 40.25 72.1 1
10:26:02 2024-01-26 624848 621870 194036 190390 309285 315951 328330 324992 204938 204290 252743 256261 290178 292982 3956296 4262906 5931391 5787044 1027140 1062019 279847 248438 261486 261874 299098 293292 288743 291379 198616 202154 679851 617908 1428948 1364843 413640 414052 598521 607566 756361 732837 778884 784110 815822 825824 802440 887586 1892022 2001276 1223617 1020290 661640 646432 781923 784048 821015 826710 846634 862565 956720 952006 4531054 4757993 40.25 72.1 1
10:26:03 2024-01-26 621137 620113 194247 190355 309280 316934 325826 324992 205223 204147 252815 255871 290029 293116 3960135 4320968 5952211 5777728 1013277 1063268 279955 247739 263782 261074 298853 291740 288743 290758 199552 201837 679851 622358 1435683 1372115 415403 410549 599774 606462 749993 731732 780440 781864 816290 834302 797899 878568 1886652 1980607 1211907 1026603 662583 646962 784182 783492 815144 826394 852141 861266 952461 952006 4602427 4763960 40.25 72.1 1
10:26:04 2024-01-26 628372 620373 194242 190651 309320 318187 327269 324992 204938 208751 252351 256261 291062 298426 3961942 4256889 5964444 5774673 1015356 1060724 280100 247913 261450 262572 304305 292775 290208 290917 199101 202473 663046 624643 1406071 1374063 416289 412880 603410 608343 753757 737967 781589 778615 817144 834120 795533 881143 1883938 1973690 1221492 1026566 657886 645520 788613 782936 816372 828216 850894 858313 952155 954772 4605357 4767358 40.25 72.1 1
10:26:05 2024-01-26 626618 620373 194242 190355 309320 318637 325862 324898 204762 204720 252779 256651 289897 293748 3962823 4234265 5969288 5778793 1016840 1060724 280040 246669 262929 262135 301198 293182 288743 288628 199970 201520 686739 622858 1423773 1383246 416584 410549 599439 602709 750442 735098 776971 779243 822614 835480 794812 881143 1892022 1971770 1213790 1022469 659759 651242 787204 777227 817530 829491 850902 857092 953848 955629 4668288 4772359 40.25 72.1 1
10:26:06 2024-01-26 629110 619934 194242 190325 310007 315915 327834 324992 204938 208387 252529 256686 291415 293500 3956196 4216592 5968693 5782916 1026543 1060724 278536 248581 261226 261214 302908 292768 290787 291957 199622 201555 679851 616948 1426854 1376992 414190 412085 603303 604414 758047 738059 776553 784085 820725 828225 793176 887067 1895898 1984859 1213790 1017084 658822 651242 786412 781273 820433 829491 849086 858313 955914 960260 4615712 4769916 40.25 72.1 1
10:26:07 2024-01-26 627769 619496 194247 190060 310295 317738 327834 324727 205998 204576 252743 257434 290178 293806 3959118 4225672 5964444 5779910 1031298 1060724 279384 247987 260603 262598 299483 292768 291198 291839 199831 202049 681301 620497 1433836 1377971 415403 412737 602800 604589 756917 737259 776420 783937 822431 826987 793365 890378 1900114 1989812 1217557 1013898 659955 650284 783033 778989 821896 829527 845393 857702 959540 958903 4602544 4767358 40.25 72.1 1
10:26:08 2024-01-26 621788 619492 194282 190060 310259 317738 327569 323921 204972 204290 252815 256261 289492 294497 3961942 4247870 5964444 5789262 1028361 1060724 278549 247987 261702 261796 298089 292024 288865 291883 199831 201415 688551 616910 1426327 1374063 414190 412587 596089 604775 756508 731055 774028 785293 818986 831676 794934 886322 1895898 1997573 1206365 1016561 662111 651256 779710 781827 820433 827014 847877 860043 957950 956834 4593152 4760288 40.25 72.1 1
10:26:09 2024-01-26 626351 620409 194242 189528 311885 315951 328596 324992 204938 204576 252815 255940 291097 298003 3956296 4259707 5940717 5789262 1029094 1059972 278307 248197 261702 261979 299238 296707 288576 290494 200885 202084 685651 619235 1446567 1364843 414190 411506 601517 608193 757583 733091 777008 784110 816400 827023 802440 887586 1892022 2001814 1223617 1020290 660699 647420 781923 782966 821015 825228 846634 862565 957729 952006 4527407 4757993 40.25 72.1 1
10:26:10 2024-01-26 622663 620373 194242 190056 309320 316969 325862 324992 205257 204004 252815 255871 290620 295185 3956296 4312129 5942148 5777917 1015449 1059220 280271 246634 261738 261796 297672 291988 288779 289304 199240 202154 679851 627783 1415990 1374574 417177 411421 598924 605234 750294 732899 781403 784085 816400 832192 797899 885799 1890677 1986266 1211200 1025384 664000 645028 781923 782936 818747 824654 850290 861303 955237 946615 4577409 4757993 40.25 72.1 1
10:26:11 2024-01-26 623587 620373 194242 190355 310219 315554 325826 328182 204302 208095 252815 261249 290620 292911 3961942 4293011 5959367 5778793 1013277 1059220 279384 246704 263591 261214 300135 292653 288779 289752 198789 201695 678401 622783 1455726 1372620 415293 410549 598499 606425 751658 731462 780630 782863 816253 829572 797899 881106 1890802 1982837 1211907 1023619 662583 647562 784182 784048 813991 827205 853427 861303 951077 952006 4595978 4760564 40.25 72.1 1
10:26:12 2024-01-26 626809 620113 194076 190360 309750 317738 327834 324863 204302 204182 252815 256261 291062 292268 3954470 4268806 5962670 5770558 1011031 1057384 279384 247431 261702 261179 300886 296671 287103 291118 198789 202189 665905 621911 1410945 1375552 416904 412880 605459 607364 753186 736412 782115 780389 818027 836516 797789 881533 1886342 1979878 1219573 1029525 660699 647115 788053 784048 811581 827562 855287 861266 950090 951970 4599266 4767358 40.25 72.1 1
10:26:13 2024-01-26 630639 620373 193865 190988 308376 318637 326776 324992 204904 204720 252743 257861 290143 293287 3961942 4256889 5968693 5768286 1013277 1060397 280306 247581 261702 261944 299413 296762 288851 288838 199379 202119 675502 625113 1405674 1377374 417436 412880 603192 606612 751514 737930 779109 781680 821043 829356 793180 881421 1889334 1967878 1193754 1023197 660229 649291 786064 779169 815107 829491 852747 855798 950332 957547 4649504 4767358 40.25 72.1 1
10:26:14 2024-01-26 629297 620373 194858 189429 311198 317738 327269 325353 204302 204864 252779 256617 290338 293564 3961942 4199276 5977832 5787044 1020230 1060724 277621 247778 261702 261109 301198 297054 287905 289752 199344 201660 661860 615788 1408837 1383283 413640 411130 603229 605101 755251 737930 774417 779431 822793 834355 796678 887217 1892022 1983416 1211907 1020343 658822 652628 787725 779504 818689 832256 851509 858313 953848 955593 4662229 4774165 40.25 72.1 1
10:26:15 2024-01-26 629744 620108 194207 190458 310184 317738 330530 324956 205223 205151 252707 257042 289681 293500 3953212 4228677 5959367 5786127 1032034 1060724 279119 247778 261630 262563 300772 296598 288177 288799 199657 201660 681301 619310 1432983 1374063 414814 411613 599811 604775 759580 736034 777699 786873 823378 827498 793217 890008 1900114 1996303 1200818 1013898 660699 651719 781369 778916 819851 827950 849011 858313 960146 957547 4605831 4767358 40.25 72.1 1
10:26:16 2024-01-26 621751 619934 194208 190321 308385 319088 327269 324992 205223 204290 252549 255871 291415 293089 3953492 4314654 5950887 5777562 1013277 1059220 281430 246634 263591 261726 298262 291953 288779 289506 199574 201660 679851 624073 1438632 1373089 415403 410549 598112 605344 750405 731055 782825 783592 816143 829392 801484 882012 1886941 1984714 1204373 1031983 662583 646962 786412 783691 815261 827562 854642 861266 947574 953816 4590310 4764786 40.25 72.1 1
10:26:17 2024-01-26 629343 620373 194036 190621 309714 317738 327269 324992 204904 208680 252279 256227 291415 298283 3956324 4256076 5959367 5765443 1013277 1059220 279775 247987 261148 261944 300985 292050 288649 289506 199205 202295 671152 622858 1408034 1374063 415403 409739 602763 606239 751546 737967 781589 781500 820313 836401 797700 882012 1890802 1974038 1229168 1026114 658872 650247 787530 779169 815107 835800 854605 855761 951041 959991 4658896 4770760 40.25 72.1 1
10:26:18 2024-01-26 627365 620373 195131 189459 312144 315951 329595 325353 204302 208387 252743 256617 290823 293082 3973620 4191587 5950042 5778793 1026166 1057347 278078 248929 261630 261214 300532 292670 287940 289717 199657 201977 685651 615788 1430098 1374063 413640 412228 602131 604775 756361 737967 774492 784085 820725 833371 797133 888627 1897412 1988327 1213790 1016789 659343 649145 784182 778328 821015 829261 848189 858122 957324 957547 4603450 4767358 40.25 72.1 1
10:26:19 2024-01-26 622016 619748 194242 190321 310224 317738 327799 324992 204904 203861 252815 256651 289730 293690 3956296 4253003 5968693 5782916 1030451 1060452 279119 247778 261630 262782 299924 296671 290992 288943 199657 201660 665031 619310 1407544 1374499 415109 410999 599459 601744 756508 733876 774658 787087 820798 827571 793070 889895 1901611 1997573 1202667 1015342 662583 650561 782711 779243 823350 829419 846298 858736 961579 959581 4605831 4767358 40.25 72.1 1
10:26:20 2024-01-26 619273 619496 193960 189450 311162 315951 327799 324992 205223 204576 253724 257124 290823 293806 3956296 4247757 5950042 5797524 1030563 1060724 278605 248126 261630 261944 301144 292201 288576 290599 199539 201484 688551 615788 1411935 1371142 414226 411349 597688 605344 756508 729469 774658 784085 818717 828225 796660 887067 1901807 1999667 1202667 1016789 664000 651059 781598 780647 820978 829905 849086 860800 958225 957547 4590310 4776723 40.25 72.1 1
10:26:21 2024-01-26 623963 620108 194207 189493 311555 315951 328295 324992 204938 204576 252743 255905 290612 292268 3956324 4271986 5931391 5782916 1025580 1059220 278078 248581 261112 261944 298959 296671 288779 290758 198409 202295 679851 617908 1419767 1362908 413640 411613 599774 607135 756508 733876 778076 784110 816400 827023 801373 888852 1894948 2006110 1208140 1018964 664474 649641 784145 786241 822766 826212 846560 862528 957397 956122 4537234 4752600 40.25 72.1 1
10:26:22 2024-01-26 622700 621430 194242 190621 310002 316934 326515 324992 205542 204290 252815 256261 289897 293322 3956296 4305708 5950042 5773591 1013277 1059220 280236 246598 261702 261944 298246 297201 288865 289717 198754 201660 678401 625538 1413580 1372115 416584 410549 597081 605344 751959 731609 781551 784085 817557 829536 797863 883690 1889334 1990368 1211907 1029006 664948 646323 784145 784011 816399 827453 853942 862528 952461 952006 4589295 4761388 40.25 72.1 1
10:26:23 2024-01-26 629297 620263 193900 190351 309285 315951 327305 324992 204727 208716 252707 256227 291062 291984 3958220 4253956 5959367 5761205 1012554 1059220 280236 247396 261666 261761 299238 296634 288965 288943 199379 201695 674052 622858 1414886 1378387 416584 409739 602131 604345 751129 736027 779257 781864 819529 834302 795056 880169 1890677 1967878 1204516 1025528 660480 650949 788090 779243 816421 829347 853942 855612 954146 960260 4661630 4776723 40.25 72.1 1
10:26:24 2024-01-26 630366 619934 194207 190319 311202 315879 327764 324812 204727 205333 252743 256651 290585 293678 3960211 4188937 5959367 5778793 1029094 1059220 279154 248197 260786 261944 299483 292050 287975 291633 199379 201695 681301 617105 1406523 1374063 413969 412228 602131 603559 756881 737967 774694 784085 820798 828225 793365 888889 1895898 1989085 1215673 1013898 659814 650107 782674 781463 822766 831667 846448 861954 962038 959435 4599716 4767082 40.25 72.1 1
10:26:25 2024-01-26 619866 619934 194858 189446 311158 317630 327834 324992 204904 204576 252779 256912 290585 294808 3956438 4250448 5940717 5788158 1028361 1060724 278307 247952 261630 261761 298994 297586 287931 290635 199344 201438 681767 615788 1415953 1370171 414226 409810 598689 605380 756508 729519 774658 784085 818067 828844 797863 886322 1895898 1996875 1202667 1016065 662583 650985 782674 783691 820868 829905 848332 861991 959273 957328 4589877 4761388 40.25 72.1 1
10:26:26 2024-01-26 624665 620373 194172 190655 309276 317665 330062 324956 204938 204576 252779 256261 290051 293752 3956296 4265767 5931391 5787044 1024848 1057682 278623 248755 261594 262523 298576 296977 287103 290670 198409 202295 685470 618427 1414156 1363875 414226 411613 598557 608588 755811 733757 778666 786315 816400 827959 801373 888889 1892022 2003233 1223411 1019528 662583 649327 783827 786130 823239 826723 846448 865803 959310 957880 4537995 4755866 40.25 72.1 1
10:26:27 2024-01-26 620222 618294 193960 190488 309962 319088 325826 324992 205223 204219 252779 255871 290585 292875 3956020 4318094 5950887 5777665 1018355 1059220 281126 247361 261702 261979 300347 296744 288779 289607 199379 201660 679851 625113 1395827 1370171 417177 409775 598112 605344 753687 731091 782702 784085 818864 829464 797899 883727 1889334 1984859 1210023 1022922 662583 644536 781369 784048 820497 829759 851322 863222 956482 953816 4546855 4761388 40.25 72.1 1
10:26:28 2024-01-26 623587 620373 194242 190717 310113 317738 325862 325879 204268 204864 252635 255128 290303 292634 3961942 4274701 5959367 5778793 1009670 1058949 279498 247396 263964 261179 301094 292201 288405 290193 199379 201695 678401 621081 1419440 1371130 415403 410549 598521 607997 751129 733757 779294 781864 816400 836071 800238 882787 1887992 1980607 1211907 1029562 664076 647420 786412 785719 813954 827344 859194 865691 952115 955845 4599622 4774165 40.25 72.1 1
10:26:29 2024-01-26 630193 620113 194062 190686 309719 319088 327269 324992 205257 204864 252152 259663 289757 292019 3961942 4258569 5968693 5769428 1013837 1060724 280271 247396 261738 261979 300772 296881 289325 288873 199539 201977 653756 622858 1415560 1376531 416584 411385 602131 604738 751346 736391 780440 783729 819565 834302 795621 880443 1890677 1967878 1191938 1023197 660699 649364 788320 779541 815144 834293 856384 858736 952717 961621 4660044 4779239 40.25 72.1 1
10:26:30 2024-01-26 630191 620113 194862 189459 310949 317738 330062 325616 204302 204864 252743 256686 291724 293663 3956296 4200859 5969213 5782916 1020267 1060724 277656 247778 261342 261144 300394 296844 287940 289752 199240 201695 690709 615349 1417957 1379473 413640 409775 602131 605344 755836 737967 774492 781864 819565 829500 793213 885023 1892022 1983891 1211907 1017283 658822 651242 786970 780278 819851 829455 849086 858122 957544 961167 4616639 4769814 40.25 72.1 1
10:26:31 2024-01-26 629255 619752 194242 190017 311357 317738 330530 324498 205942 204793 252707 257255 289088 293358 3961942 4229684 5959367 5777728 1031922 1059220 279154 247431 261666 262380 300347 291544 288159 288943 199831 201344 682751 618795 1417764 1374063 415109 409810 598536 601781 755836 733347 774071 785293 820761 827571 793213 887110 1895898 1992596 1219440 1015067 660699 650284 780816 778952 821896 829491 844192 858313 959503 962116 4609700 4766406 40.25 72.1 1
10:26:32 2024-01-26 613339 619789 194632 189355 312204 315915 327799 324992 205083 204290 252454 257054 290585 293287 3954470 4265733 5940717 5788158 1029094 1059220 278174 247778 261630 261214 298994 296767 288513 290670 198754 201660 682751 615788 1419056 1370171 413640 410999 599386 606831 755811 729733 776383 784085 816400 827023 797899 889523 1890485 1998943 1213790 1015342 665422 651242 780816 782936 821015 827562 847603 859396 956684 956195 4572960 4766406 40.25 72.1 1
10:26:33 2024-01-26 623510 620263 193418 191122 308208 318115 327834 324992 205434 204290 252707 258137 290020 291766 3956296 4278226 5931391 5773705 1022656 1059220 279428 247778 260822 261979 298506 296744 288779 288698 198754 202295 657329 622858 1410741 1361942 416289 411649 595154 607135 753687 732723 781589 784147 816400 827642 799031 885691 1890448 1991909 1210023 1018841 661640 645652 780816 784048 819851 826396 849086 860043 955237 946579 4541246 4766128 40.25 72.1 1
10:26:34 2024-01-26 623510 620263 194106 190349 310509 317630 328664 327755 204268 204290 252815 257124 291419 295540 3963047 4269107 5959367 5773544 1008051 1059220 278536 247396 261472 260745 299518 296634 288779 290494 198754 201977 676951 621081 1402166 1372115 415403 409810 602763 607997 751546 735355 780440 779025 817611 835480 799067 881571 1882749 1977072 1206257 1029562 662111 646926 786412 783805 813954 826978 853427 861303 948281 951970 4593152 4774812 40.25 72.1 1
10:26:35 2024-01-26 644089 620336 194053 190525 309648 318376 327657 326794 205405 205295 252279 256686 290823 298003 3967599 4253842 5960199 5759985 1013116 1059220 280271 247814 261702 261796 301061 296634 288921 288873 199379 202154 663046 622858 1411537 1375460 416584 409775 602335 603559 751959 736427 781033 781864 820761 834302 795621 879854 1889334 1969274 1191938 1023197 660699 649364 786412 778401 815144 829563 853427 855835 948354 957547 4652068 4777441 40.25 72.1 1
10:26:36 2024-01-26 630740 619241 195166 189394 311528 315807 327657 327755 204946 205440 252599 256617 290788 292835 3961998 4208991 5965315 5778793 1023559 1060452 278078 248965 261630 261214 300429 296388 290109 289550 199413 201695 685651 615183 1440671 1375552 413933 412264 602335 604450 755848 737967 773522 783529 820761 829464 793365 885260 1895898 1986266 1213790 1015342 658822 649364 784182 779577 821015 829563 848796 858313 956720 958903 4605831 4769916 40.25 72.1 1
10:26:37 2024-01-26 624438 619241 194651 190447 310588 317666 327693 324956 205439 203827 253833 259113 289967 293806 3956296 4243980 5959367 5778793 1033509 1060724 281904 247987 261666 262817 298994 296744 288378 288983 199379 202012 681301 619310 1405571 1374063 415109 411649 598557 601781 756508 735091 774694 786172 820798 827571 793365 890980 1898593 1989812 1200818 1013898 661640 650284 779710 778952 821015 829419 846032 858774 960183 957547 4595978 4760564 40.25 72.1 1
10:26:38 2024-01-26 619273 619241 194848 190117 310949 315699 327693 324956 204801 204828 252671 256658 289897 293734 3956296 4247875 5955125 5797524 1029094 1059220 278095 247987 261666 261979 298994 297201 288458 290635 199240 201204 685651 616065 1419361 1370171 414226 411035 599774 607135 755848 731055 776420 782966 818335 828225 799067 889001 1895898 1998980 1217557 1016065 664000 651242 780816 781827 821015 826432 847877 860043 958408 957547 4577634 4760564 40.25 72.2 1
10:26:39 2024-01-26 625291 620373 194242 190447 310468 315446 329075 324956 205439 204864 252635 258027 290886 293511 3959118 4272023 5932251 5770664 1022656 1059220 279810 247605 261226 262380 300347 297054 288779 289616 199101 202649 661684 624668 1406596 1362908 416584 411938 598961 607364 754403 732718 781589 785293 816400 829768 799067 886322 1890448 1990496 1211200 1020290 661640 645520 781923 784147 820697 826978 849086 863830 957270 951970 4520949 4757172 40.25 72.1 1
10:26:40 2024-01-26 621137 620991 194269 190355 310255 317867 328396 328427 205336 204864 252635 257485 290400 294091 3956286 4274701 5966175 5777879 1009651 1060236 279154 247778 261702 260710 299518 293242 288779 290494 199066 202330 664476 621081 1425280 1372817 415403 409164 601244 607997 751546 735088 780440 779577 816400 836661 797936 878531 1881265 1979878 1231087 1029562 662583 647456 786412 783520 813954 826978 855287 862565 948317 952006 4595978 4760564 40.25 72.1 1
10:26:41 2024-01-26 628376 621682 194076 190360 309285 318187 328664 324848 205336 205432 252418 256974 290921 294193 3960134 4254637 5960199 5769458 1013874 1060724 280648 246563 261738 261214 299238 296634 287805 288741 199866 201730 681301 622745 1439671 1381322 416584 409451 601595 603095 751165 737536 778150 781864 820834 834302 793365 879817 1890448 1967878 1213790 1023197 660229 651242 786611 777300 816336 829563 852141 858313 952461 961804 4668288 4769640 40.25 72.1 1
10:26:42 2024-01-26 629425 620377 194247 189528 310695 315915 327569 324601 204302 205368 252454 258649 290303 293556 3956377 4199378 5951721 5790456 1032034 1059972 279154 247431 261342 262677 298750 296424 287739 288295 199101 201204 681301 618719 1425257 1374063 415109 412264 602131 602669 756954 735359 774731 784110 824399 824663 793365 891616 1895898 1989812 1193423 1011017 659759 650284 781923 778952 821896 829527 844192 858313 959162 959581 4595978 4760564 40.25 72.1 1
10:26:43 2024-01-26 621343 619496 194317 189459 310295 317738 327340 324992 204904 204576 252815 257379 290506 296561 3961998 4252816 5959367 5788404 1028478 1060724 278466 247814 261702 261249 302586 293427 287963 290564 199101 201695 684201 616065 1425479 1370171 413933 411035 599039 607135 756113 729606 776420 784085 811365 827059 797936 888889 1894552 1999857 1217557 1015342 662583 651242 780816 781827 821082 824654 847877 860043 956008 957547 4570017 4757993 40.25 72.1 1
10:26:44 2024-01-26 625090 620373 193559 190655 309214 317738 327799 324498 205289 204290 252707 255837 289932 293667 3962972 4299443 5940507 5769458 1019630 1057384 281187 246598 261558 262345 298262 297164 288811 290017 199344 201625 678401 624643 1434546 1370171 417177 410675 597044 605344 755844 731747 781551 784085 815991 829464 796660 886322 1889334 1986266 1227249 1020290 662307 645447 781369 786278 819851 828732 849086 860006 956592 946543 4530640 4755407 40.25 72.1 1
10:26:45 2024-01-26 627898 620373 194207 190321 309931 317738 326776 325581 204268 204720 252743 257124 291027 292840 3969608 4272092 5972968 5777665 1008051 1060724 279476 247878 261522 261144 302589 297187 288779 290353 199066 201977 676951 621969 1408567 1374063 415219 409810 603266 608428 753830 736921 781551 779504 817557 836661 799031 882162 1886615 1977072 1204373 1029525 660699 648446 788878 784048 816372 826978 852104 861266 950090 954735 4596432 4764786 40.25 72.1 1
10:26:46 2024-01-26 631088 619934 193856 190616 308993 318637 327269 324703 204870 204864 252743 259947 289905 292911 3964953 4250245 5993451 5791907 1019742 1060724 278636 247187 263219 261699 301558 292780 287705 290123 199205 201121 677715 618427 1414684 1383283 415109 409128 601863 601781 753687 736921 774621 781273 825297 834302 793365 883690 1892022 1983452 1211907 1023197 660229 652166 788283 778364 818689 829455 851509 858313 955466 955556 4674960 4769916 40.25 72.1 1
10:26:47 2024-01-26 629302 619785 194242 190488 310219 315627 328791 324295 204904 205151 252493 256651 290143 293322 3956438 4231593 5965977 5794276 1028516 1060236 278501 247778 261666 261944 299537 291842 288865 290726 199866 201660 687101 617680 1413579 1374063 414814 410675 597081 603059 755972 731609 774071 786368 819529 829768 795497 888218 1898593 1995460 1200125 1017283 662583 651242 780816 779504 822766 829419 847877 860150 960862 958903 4599716 4767358 40.25 72.1 1
10:26:48 2024-01-26 619953 620373 194822 189459 311639 317738 327764 324992 204302 204864 252707 256764 290620 293528 3956438 4257827 5942902 5778343 1022003 1060508 280950 247601 261558 262380 301731 296707 288865 292706 199552 201625 679851 624681 1413337 1369179 417770 412228 597928 606239 754365 732862 782702 784110 818137 829428 796697 886322 1892022 1986266 1211907 1020290 662307 645483 781369 784037 820433 827562 850296 861229 956592 946579 4537305 4757993 40.25 72.2 1
10:26:49 2024-01-26 623624 620373 194602 190321 309719 317738 325826 325809 204268 204720 252779 257305 290585 292670 3962150 4259659 5961767 5778343 1016175 1060508 282190 247601 261486 261839 302051 291637 288115 290396 198754 202332 676306 622858 1412618 1374063 415403 412880 604087 607997 752230 737967 781551 780449 817144 834265 795533 880443 1886615 1973469 1217654 1026114 658354 644991 788283 783492 816336 828216 850894 858736 951041 954735 4606481 4757993 40.25 72.1 1
10:26:50 2024-01-26 625365 618585 194036 190021 311353 318637 328091 324992 204870 204290 252707 256617 289026 293806 3952577 4208222 5985784 5793053 1019705 1060577 279319 247392 263155 261404 301357 292987 288779 289479 199344 200398 667460 618719 1429932 1383283 414814 410549 601369 604775 753296 736925 774694 781273 823160 835480 793365 883690 1892022 1980607 1211907 1022469 660699 651242 787168 780278 818109 829491 848408 857092 953136 960260 4674960 4767358 40.25 72.1 1
10:26:51 2024-01-26 629297 619934 194207 190355 310180 315879 330530 324992 204727 208680 252671 256686 290143 293322 3956158 4204442 5959367 5788404 1033509 1060236 279705 247984 260607 262642 302051 292804 290823 288838 199657 201695 679851 619310 1422335 1374063 415403 412300 602059 603841 764459 737967 776934 786315 820761 826987 793365 891616 1895898 1989775 1217557 1013898 658822 650284 783033 779095 823350 829491 845958 858276 960183 960260 4605831 4764786 40.25 72.1 1
10:26:52 2024-01-26 613867 619496 194862 190154 310655 317738 327305 324828 205223 204290 254245 256227 290143 294740 3962150 4247222 5959367 5802030 1028440 1062801 278396 248403 261486 261874 299307 293500 288455 291140 199518 201625 684201 618341 1414597 1368009 414116 411577 599386 607997 756398 732862 778116 784085 818137 828808 799634 888889 1895861 2001276 1219440 1016065 664000 651242 781923 782936 821015 828147 848152 860043 957397 957547 4573408 4755407 40.25 72.1 1
10:26:53 2024-01-26 623890 621870 193238 190956 308341 317738 328295 324956 205542 204290 252188 256261 289897 291984 3956296 4275039 5924037 5769458 1019824 1060508 281308 247637 261486 262642 298157 293518 288743 290564 201469 201802 679851 624643 1431981 1372115 416584 411929 599811 607099 751509 731609 781589 783691 817557 834302 799031 882397 1887992 1986266 1211907 1025801 664000 646432 784182 784048 817530 827562 852141 861915 953811 951970 4583759 4752016 40.25 72.2 1
10:26:54 2024-01-26 626356 619496 194207 190060 311137 319088 328628 324992 204268 204720 252707 256261 289905 294740 3955397 4211601 5969213 5777728 1019468 1060724 278657 247739 261450 261734 302051 292877 288743 290158 199274 201837 668764 616582 1419272 1381893 413603 409739 602131 605307 755762 737485 774492 780719 820145 833998 798715 885023 1892022 1980571 1234925 1019031 658822 652628 787725 781827 818689 829527 849086 858313 953884 962485 4643969 4767358 40.25 72.1 1
10:26:55 2024-01-26 630639 619492 194207 189489 309754 318187 327834 324498 205257 204290 252529 256720 290143 293528 3956296 4211338 5959367 5777665 1032034 1060452 279437 247743 261122 262572 301198 292638 291053 289172 199587 201520 662212 620637 1424157 1377006 415403 412228 600323 604456 756917 735656 776971 785756 820761 828741 793365 891391 1895898 1992633 1219440 1013177 659759 649824 782478 778952 822477 829491 846978 858313 960183 959581 4599716 4767358 40.25 72.1 1
10:26:56 2024-01-26 621778 619496 194808 190321 310224 317738 329399 324992 204938 204290 255528 255871 290143 294516 3952577 4253377 5950042 5787882 1028361 1060724 279847 247396 261666 261214 300985 294541 288973 290322 199679 201344 685651 616948 1410542 1375552 414741 412880 597928 603522 755836 731055 773680 788279 818299 829428 795533 886322 1899668 1995460 1145295 1016789 664000 651242 780816 781273 821015 829419 849086 862582 957397 957547 4590310 4764786 40.25 72.1 1
10:26:57 2024-01-26 621815 619934 195131 189493 311385 315951 329595 324992 204938 204290 252743 256764 291062 292840 3953477 4247222 5940717 5788158 1027591 1059220 278501 247778 262952 261979 300772 294296 288671 290423 199796 201415 685651 617031 1407670 1371645 414741 412880 599479 606425 758106 731091 774694 784085 818589 829392 797826 888218 1898593 2001276 1221323 1016789 664474 652166 780816 784048 821015 827014 848481 860006 957950 957547 4577634 4757993 40.25 72.2 1
10:26:58 2024-01-26 625365 620373 194242 190056 310690 315915 329061 324992 204904 204290 252707 256261 290303 293960 3952577 4262736 5931391 5761205 1021160 1059220 278810 247778 261190 261761 300929 296917 287103 290564 199761 202686 654470 623702 1402363 1363348 416584 412701 599774 608787 756508 733848 781589 784147 816400 831603 802276 886322 1892022 1998993 1229810 1020290 661640 646926 781923 784074 821015 825228 847877 863793 958629 946579 4514887 4752016 40.25 72.1 1
10:26:59 2024-01-26 621778 619496 194242 190056 309307 316898 325791 324992 205369 204004 252779 261178 290178 292875 3952577 4295897 5950042 5769428 1012554 1057074 280093 246598 261702 261179 297637 292201 287718 289752 198789 201873 678401 625949 1461853 1372620 416584 411130 598924 606612 751546 732899 781551 784085 817557 829536 801261 881220 1885428 1980607 1197120 1028968 664076 647456 784182 784048 813954 826978 857190 861915 948281 952006 4583759 4751212 40.25 72.2 1
10:27:00 2024-01-26 627453 619934 193700 190655 309280 318187 327269 324992 204620 208533 252477 255871 290620 298343 3952577 4235546 5959367 5758631 1012554 1059001 280236 246669 261702 261179 300347 296881 288719 288400 199574 201660 657984 624972 1407572 1381893 417473 412609 602261 602949 750946 737930 779072 784011 820688 834302 793365 880480 1890961 1968690 1199201 1023197 660758 651132 788049 778401 817530 829527 850253 857092 953848 960260 4662233 4760564 40.25 72.1 1
10:27:01 2024-01-26 629292 619059 194247 189493 310411 315879 327870 324992 204268 208352 252315 256617 289638 292875 3956296 4181691 5950042 5773591 1028003 1059220 278571 248161 260463 261214 299448 296598 287975 289550 199066 201660 680758 617024 1396400 1376457 415256 414934 601986 604664 759150 738050 778921 784011 823378 828189 793365 888889 1893460 1989551 1197120 1013898 658822 650284 781740 778541 822514 829491 845356 857702 959503 955291 4596432 4761388 40.25 72.1 1
10:27:02 2024-01-26 620872 618621 194273 189498 311799 315951 329595 324992 204762 204290 252815 261249 289492 293841 3952577 4247149 5950042 5795498 1027629 1059972 278501 247396 261666 261944 300772 291988 288458 288873 199727 201063 688551 616065 1412978 1371597 414924 413465 597707 604589 758659 731426 777358 788553 821043 832265 796991 886322 1898593 1998245 1225090 1016514 662583 651242 780816 780536 821015 829419 849086 860150 960219 957547 4586600 4757172 40.25 72.2 1
10:27:03 2024-01-26 621505 620377 194858 189459 311166 315951 327834 324992 204938 204864 252743 256764 291062 292698 3952577 4253414 5934737 5788158 1026166 1059220 277690 247778 261630 261979 298994 296671 288170 290494 199205 201660 682751 615624 1413286 1370171 413933 414052 599774 608118 759076 732714 776823 786315 818644 829914 801298 891391 1890448 2003233 1206257 1019691 665146 650247 783589 784048 823276 827562 846671 862565 957470 955483 4540039 4751212 40.25 72.1 1
10:27:04 2024-01-26 623550 620377 193705 190655 309966 316898 327305 324992 205542 204290 252779 256261 291415 293500 3953492 4308642 5945806 5777841 1013277 1057719 280026 246634 261738 261979 299500 291509 289032 289506 199240 201695 679851 622858 1462374 1372115 416584 410549 598961 606841 751287 733942 780810 785484 818680 834157 801298 882012 1890961 1980607 1210023 1028063 665422 647274 784182 783691 815144 827791 855287 862565 951041 953351 4590310 4751212 40.25 72.2 1
10:27:05 2024-01-26 626365 620373 194242 190355 309936 317738 328555 324863 204302 208423 252743 255871 290303 291807 3952577 4247222 5950042 5761205 1013277 1059972 279590 247396 261342 261179 301198 291843 287975 289752 198754 202330 649528 622858 1401919 1373089 415403 409810 603303 607135 753687 737958 781291 780573 819879 829428 797885 883272 1888113 1975634 1217654 1025801 657886 645520 789735 783691 816336 828252 852141 861965 951077 954772 4595978 4757993 40.25 72.2 1
10:27:06 2024-01-26 626623 619496 194036 190060 309276 318637 328628 324601 204620 204290 252743 256261 289298 293877 3953202 4223343 5952211 5777803 1019016 1060724 279384 246669 263219 261179 301198 296634 288865 289717 199657 200993 677715 617832 1422444 1383283 415109 409164 601480 601781 754761 736736 777699 782613 825721 835372 795547 883579 1893497 1987687 1213790 1022469 658822 652166 787762 780389 819851 829225 851509 858313 953701 955556 4652825 4767358 40.25 72.2 1
10:27:07 2024-01-26 629297 618982 194242 190351 310224 315951 328826 324956 205257 204720 252279 257255 289589 293564 3952577 4225672 5959367 5782916 1029465 1060724 278662 247396 260786 262598 301307 292159 288606 289550 199413 201695 679851 619310 1421405 1374063 415403 412300 601244 603559 756990 736921 777877 787358 825135 829768 793254 891391 1898762 1991872 1193423 1013065 659759 650284 783589 778952 825107 829527 846261 857702 960219 961584 4599716 4757993 40.25 72.1 1
10:27:08 2024-01-26 619748 618362 194278 189528 310948 317738 327305 324992 204938 204147 252297 255905 290178 294704 3956438 4244204 5950042 5788158 1026166 1059972 278536 247778 261666 261979 300420 291988 288779 289514 199574 201309 688551 615788 1433096 1371834 414814 412000 598112 603522 755836 731609 774108 787918 820969 833444 797774 888777 1900114 1997573 1223207 1016789 664474 653091 781652 781827 821015 829759 849403 859359 957397 957547 4593152 4761388 40.25 72.2 1
10:27:09 2024-01-26 624848 620113 194278 190056 310620 315915 328560 324992 205257 204576 252743 256261 290520 293960 3946944 4259707 5922066 5773591 1022656 1059220 279384 248161 260499 262380 298541 296671 288779 289752 199240 202968 657558 621491 1404379 1360836 415403 412264 598557 607997 755373 733356 781589 786405 816400 830979 802440 887067 1891985 1986681 1223411 1024617 664000 647562 784145 784048 816372 827562 853390 865653 953811 956158 4584585 4759273 40.25 72.2 1
10:27:10 2024-01-26 629074 620373 194071 190690 309285 318187 327305 324992 204796 204290 251924 256720 289730 291984 3956296 4235583 5950887 5760062 1013277 1059220 279397 247396 261702 261214 300560 291843 288413 289717 199066 202649 661617 622858 1441973 1374063 416584 409810 603838 606068 756321 736948 781589 781864 818372 834302 795964 881900 1892246 1969835 1217557 1026995 658872 650137 787747 779243 815721 835471 852784 855835 952680 959581 4652825 4760564 40.25 72.2 1
10:27:11 2024-01-26 628376 619232 194278 189463 311237 315879 326846 324863 204302 204720 252351 256439 290143 292911 3953477 4178390 5968693 5769428 1020267 1060724 277621 248197 261738 260962 301198 296634 287565 289752 199413 201695 678401 615788 1419040 1378387 413640 410710 603410 605637 756508 736427 773288 781864 819565 829572 793213 884394 1897548 1984714 1213790 1018964 658872 649218 786375 779394 823350 829347 846597 857092 956008 959240 4591933 4750195 40.25 72.2 1
10:27:12 2024-01-26 620269 619050 194247 189498 310255 317514 327340 324992 204302 204004 252815 255871 289333 295097 3968205 4235621 5950042 5788158 1026166 1059220 278191 247605 261630 261944 301307 297366 288134 290228 199379 201344 678769 615788 1407943 1370171 413933 412880 597688 605417 756508 730538 774658 783729 817144 828261 795570 886322 1895898 1999667 1206365 1017576 664474 651132 783033 781717 820978 829905 848936 860763 956008 957547 4590310 4757993 40.25 72.2 1
10:27:13 2024-01-26 623587 619679 194247 189493 310726 315951 327870 324992 204904 204576 252779 261213 291335 298513 3945010 4258494 5931391 5769428 1022656 1058469 278536 247987 261630 262598 300420 296671 287103 290193 198616 202968 661617 620637 1410709 1360977 415403 412264 598593 608588 756508 733757 781033 785966 815822 826441 801410 890308 1892022 1999667 1206139 1019691 662177 648483 781887 786278 821015 829905 851434 863222 957950 953388 4535013 4749063 40.25 72.2 1
10:27:14 2024-01-26 626623 620991 193987 190512 309785 317738 327340 324898 204268 208494 252743 261178 291062 298426 3946944 4235508 5950887 5760062 1013637 1059220 279515 247431 261666 261796 300850 292159 287871 290193 198754 202330 669702 622858 1418035 1372115 416289 409846 603410 607997 755844 735871 781589 779577 815991 834302 795399 882434 1885312 1970671 1215673 1023619 658872 649071 788053 780536 816421 832037 853279 856906 952791 957401 4633493 4762162 40.25 72.1 1
10:27:15 2024-01-26 628850 618253 194282 189532 311237 315374 326846 324863 204302 205105 252529 256261 289492 292911 3953477 4188609 5933470 5769572 1030563 1060724 278571 247431 260603 262014 299448 296634 288413 291633 199379 201695 681301 618719 1425302 1374063 415256 412336 603739 603559 756954 736925 774731 784085 821996 826441 793365 887814 1898593 1989775 1217557 1013177 659759 651570 782711 781463 823313 832256 846485 861991 963405 960187 4590310 4749063 40.25 72.2 1
10:27:16 2024-01-26 624289 620373 194172 190021 310659 315915 327799 324884 204870 204576 252707 257046 290823 291931 3943212 4247222 5929617 5794837 1024117 1057646 278536 248126 261154 261944 300347 297054 288784 290564 198720 202426 669478 620194 1404123 1362908 415109 412228 599465 608231 756508 733757 779257 784110 817286 829327 800201 888852 1892022 2001129 1211896 1018767 662583 648795 782674 786130 824410 827791 846448 865728 962038 955845 4528522 4746029 40.25 72.2 1
10:27:17 2024-01-26 617488 619643 193960 190586 308345 319124 325826 324992 205336 204006 252707 256227 291415 293089 3947835 4295897 5950042 5777841 1011795 1059183 278501 246598 263219 262025 298054 291713 288779 290013 199205 201660 678401 622580 1449295 1372115 415403 410549 598112 607364 750405 731604 779419 782973 817557 836994 799031 881106 1886652 1983416 1211907 1026114 662583 645447 782674 784048 818473 827307 853829 863222 953664 955434 4588261 4764786 40.25 72.2 1
10:27:18 2024-01-26 627512 620373 194040 190678 310078 318412 327234 326563 204268 208751 252526 257662 290303 291984 3953492 4249279 5959367 5761318 1013277 1059183 279810 247361 261594 261944 299413 296364 288851 288799 199066 202295 672602 622858 1415174 1374063 416584 409775 603838 605307 751546 738840 781551 782973 819529 835480 795946 881069 1890677 1967878 1200818 1023197 658822 649327 786412 779504 815107 834873 856346 858736 952004 957401 4631747 4763792 40.25 72.1 1
10:27:19 2024-01-26 627512 618905 195096 189390 311626 315663 328664 325318 204268 205070 252707 256617 289796 293913 3945010 4194063 5957673 5761205 1026166 1059972 278078 248161 261338 261179 301198 292050 287103 290244 199379 201660 668764 615183 1449355 1374063 414226 411938 603410 605599 756508 737967 774658 784085 820761 829428 795056 888852 1894515 1984822 1213790 1013898 658822 649368 783589 779504 822766 829491 845356 861022 961244 961968 4594017 4763514 40.25 72.2 1
10:27:20 2024-01-26 622997 620373 194207 190052 310259 317738 326811 326722 205051 203968 252815 257669 289263 293832 3946944 4235621 5953428 5787044 1029094 1060724 278518 247952 261630 261214 300772 291988 288337 290193 199379 201169 693082 615788 1417276 1370171 414226 410675 599386 606068 756508 731055 774621 784085 819529 828225 796096 886322 1895898 1995460 1200818 1016789 662583 652166 780816 781827 821015 828216 849086 860800 961184 959240 4556287 4754360 40.25 72.2 1
10:27:21 2024-01-26 623478 620181 193388 190655 308314 317738 327834 324956 205125 204507 252671 256405 290108 293178 3945081 4287485 5922066 5758754 1019083 1057682 280859 246634 261630 262380 299464 297054 288779 289717 199344 201660 685651 622783 1411428 1368230 417473 410999 598961 606068 754094 731645 782702 785199 815955 829500 796660 885654 1890677 1986266 1211907 1021742 662583 644991 780816 784048 819913 828732 850902 863447 956592 952957 4535013 4754360 40.25 72.2 1
10:27:22 2024-01-26 624570 620195 194066 190482 310047 317738 325791 325353 204652 204290 252490 257308 291419 292883 3953492 4262142 5940717 5769591 1005119 1057682 279154 246669 261630 260745 300394 292050 287595 290348 198720 202119 657984 621969 1426011 1372115 415403 409810 602335 608428 753687 736921 781589 780683 817557 837253 799031 879817 1882749 1977072 1229168 1031028 662583 647420 787530 784074 813917 827562 855622 861878 948244 951970 4591933 4766406 40.25 72.2 1
10:27:23 2024-01-26 630252 618476 193689 190782 309068 319051 328664 324992 204870 204290 252529 257827 289897 292946 3946944 4235343 5968693 5773705 1016840 1060724 280240 246669 263219 261144 298959 296844 288779 289506 199692 201028 674896 618427 1420630 1383283 415403 409128 601208 601744 753151 736925 774658 779577 824363 836071 793365 883727 1892022 1980571 1213790 1022469 660229 651256 787725 779541 818689 829419 851509 861206 953848 963167 4642996 4769710 40.25 72.1 1
10:27:24 2024-01-26 624475 620003 194101 190178 310766 317593 328664 324884 205439 203647 252743 256651 290108 293770 3948842 4229495 5953428 5782916 1026128 1059183 278610 247952 261436 261179 297637 292201 288779 289717 199692 201168 688551 617105 1416595 1374063 414814 410999 599312 605748 756508 731860 774658 786368 820896 829428 795497 886322 1898593 1998292 1145295 1016789 663527 652166 781923 781556 821015 829383 850902 862141 961579 957547 4590310 4772359 40.25 72.2 1
10:27:25 2024-01-26 623143 622751 194822 190217 311497 315807 328649 324920 205405 204793 252562 257305 292232 293650 3933438 4256478 5934461 5777841 1022656 1057646 278272 247743 261374 261944 298959 297054 288779 290317 198720 202295 675502 621081 1409476 1362908 415109 412300 598557 608860 756508 734834 779294 785812 816400 828523 802548 890270 1892022 2001814 1216934 1019528 662583 649327 783033 786278 823096 826978 847877 864445 958788 954735 4537611 4749063 40.25 72.1 1
10:27:26 2024-01-26 624205 620117 194509 190482 310082 319088 327968 326830 205051 204148 252599 257485 289884 293500 3945010 4272858 5950042 5769428 1009670 1059220 279354 247396 263219 260745 298994 297091 288779 289911 199032 201660 679851 620497 1407410 1372115 415403 410549 600323 607997 750428 736034 780996 781273 816400 836661 801373 880169 1885276 1979878 1210023 1029525 664198 647456 784182 784048 815144 827562 854642 862565 950368 954061 4583759 4752016 40.25 72.2 1
10:27:27 2024-01-26 628434 620154 193960 190413 309976 318601 327622 326794 205120 205440 252526 258027 290886 293777 3952577 4247478 5950042 5744670 1013277 1059220 280832 246634 261666 261179 298994 292050 288781 288943 199170 201660 664476 622858 1409624 1377374 416584 409775 603358 604414 752230 735544 779331 781864 820725 835480 795056 880443 1892022 1966484 1195570 1023197 660699 649824 787530 778952 815721 829563 853427 858698 951041 960260 4642872 4760288 40.25 72.1 1
10:27:28 2024-01-26 629112 619496 195020 190250 313744 315663 329595 327292 204767 205151 252562 258390 289897 295484 3958220 4182314 5950042 5777889 1028361 1057682 279386 247952 260866 261979 300985 292050 288378 288698 199379 201660 679851 618427 1423502 1374063 415403 412264 602131 603559 756917 737972 776971 784085 822578 827023 795056 891616 1895898 1989812 1217557 1013898 658822 649364 784182 781463 820697 829491 846634 857702 957433 959581 4599716 4761388 40.25 72.2 1
10:27:29 2024-01-26 621815 618585 194207 189459 310949 317521 329340 324812 205302 203862 252671 258208 289897 294561 3952326 4240872 5946612 5790352 1028440 1059972 277690 247778 261630 261761 300347 296671 288373 290419 199205 201660 686739 616666 1440093 1368230 413933 411613 595154 607135 756361 731609 778113 784110 818717 828225 800121 890158 1892022 2003233 1206257 1020290 664000 650284 784182 784048 821015 827294 847237 862565 957397 956158 4530752 4752016 40.25 72.2 1
10:27:30 2024-01-26 622016 621425 194212 190360 309754 317738 325826 325353 204983 204650 253470 257343 290682 294647 3956377 4270448 5950042 5769458 1013277 1059220 279384 247704 261414 261944 300358 291843 287042 290564 200743 202295 671152 622858 1440207 1374063 416584 412880 603838 607135 752616 738840 782702 781463 819565 835480 795497 883062 1881228 1971440 1194957 1026529 658822 646432 790557 784048 818689 828252 852141 862141 951114 956158 4596432 4757993 40.25 72.1 1
10:27:31 2024-01-26 627434 619487 193905 190325 310441 318637 325826 324992 204336 204290 252454 258934 290520 295447 3956377 4217304 5968693 5769231 1019016 1059183 278540 246634 261738 261699 301198 296634 286924 289752 199379 200432 671128 617545 1423142 1383283 414226 409128 602446 602363 754365 737013 774658 780352 824983 835480 793365 884986 1890677 1983186 1236844 1018804 658822 652166 787762 781827 819851 829491 850902 858313 953884 961071 4646744 4768753 40.25 72.1 1
10:27:32 2024-01-26 629918 619496 194036 190021 309719 317738 328826 324956 204904 204576 252529 256686 290303 295447 3953174 4220704 5964444 5777841 1027877 1060724 278767 247361 261666 261979 297743 293500 287766 288799 199692 201484 665031 618427 1417375 1374063 415109 410710 598961 603095 755841 733256 774108 786405 820798 826405 794797 886322 1895898 1995460 1226973 1017576 662583 651242 780816 779541 821015 829491 849086 862141 960183 957547 4582801 4750512 40.25 72.1 1
10:27:33 2024-01-26 620569 620108 193861 190488 311174 315951 327834 324992 204904 204290 252743 255871 290381 292748 3954470 4280964 5929589 5764172 1021123 1057398 280452 247952 261154 262345 300135 291100 288779 290052 199379 202295 661684 622858 1405126 1361880 417177 412228 595118 607797 755436 733757 783542 785849 816400 829428 800201 886322 1890677 1992056 1213790 1020290 662111 645520 781923 784110 821015 826394 849403 864445 956592 952006 4513016 4750626 40.25 72.2 1
10:27:34 2024-01-26 622053 619496 194207 190056 309741 317738 325826 324898 204268 204290 252779 257124 290178 291931 3954470 4259749 5968892 5773043 1015281 1059220 279493 247652 261414 261761 300569 292155 287138 290396 198720 202049 664476 621969 1404197 1372115 415403 409775 603410 608343 753296 737444 782145 779541 817144 836071 797863 879780 1881265 1974272 1225330 1027989 660229 646469 788613 785719 813954 828147 854679 860006 948012 952006 4587033 4757993 40.25 72.2 1
10:27:35 2024-01-26 628376 620113 193585 190616 308380 316709 327305 324992 204762 204576 251924 257468 291415 292268 3945010 4244634 5974693 5763610 1017628 1057310 279775 246669 261738 262523 300803 293896 288779 288400 200040 201484 663622 622858 1432162 1381322 416584 409164 600359 604738 752230 737444 779257 781864 822578 836393 793365 881143 1890677 1969274 1208140 1023197 659759 651242 787186 778364 817259 834256 852178 857092 953848 960603 4656149 4760564 40.25 72.1 1
10:27:36 2024-01-26 627508 618585 194167 189489 311166 315446 327834 326649 204302 208533 252743 256651 289940 292751 3946944 4178218 5955936 5774215 1033053 1060311 279314 246634 260348 262380 298959 292159 290787 291633 199379 201660 679851 619607 1407144 1377698 415403 412300 601670 604887 756990 736391 776971 784110 823160 827059 793365 888840 1898593 1989775 1219440 1013177 659759 650284 783033 779541 822477 829527 845995 858313 960219 961767 4596432 4751212 40.25 72.1 1
10:27:37 2024-01-26 619958 618222 194247 189493 310259 315554 327340 324992 204904 203816 252815 256261 289703 293748 3945010 4234938 5936093 5784782 1028516 1060236 279991 247637 261450 261179 300772 291988 287931 290163 199622 201555 693082 615788 1408617 1370171 414630 412880 598112 605637 754708 731609 774694 784085 818335 828225 796697 887586 1898593 1999857 1202667 1015342 662583 650949 779710 781273 821015 828216 849086 859123 957397 957547 4583759 4751212 40.25 72.2 1
10:27:38 2024-01-26 623012 619934 194207 190078 310948 315915 327340 324992 204904 204290 252743 260621 289897 291984 3941322 4253470 5924994 5777841 1021814 1057496 279244 247810 261010 262240 298400 296844 288779 289607 199205 202461 650182 623336 1402587 1361942 416584 412300 599391 608860 754761 733789 781589 785812 816129 828844 801410 888218 1892022 1998020 1219705 1020290 662111 647383 781923 784110 820697 826394 848481 865097 957433 951970 4515066 4741860 40.25 72.2 1
10:27:39 2024-01-26 621741 619496 194207 189493 310002 317633 325826 324992 204727 204004 252779 255871 289088 291971 3946944 4283461 5950042 5760940 1010278 1063036 279244 247255 263854 261581 299062 293708 288743 290361 198789 201695 678401 620194 1422468 1372115 415403 410549 599885 608588 751546 733876 780440 781864 816400 836393 800238 880480 1886652 1980607 1210023 1028063 662583 648868 784182 784048 815758 827562 853427 862565 951077 954772 4576574 4746393 40.25 72.1 1
10:27:40 2024-01-26 628376 619934 193594 190527 309210 317738 326811 324992 204302 204290 251960 257255 289695 298214 3946668 4234165 5960199 5769572 1017274 1060236 280131 246528 261594 261839 299307 293500 288779 288628 200355 201660 682751 622858 1430757 1385829 417473 409739 600747 603522 751546 735679 779294 781864 824399 836661 794812 882397 1890677 1970044 1197385 1024796 661169 650781 787725 778952 816372 836652 853427 857092 951787 959581 4652825 4760564 40.25 72.2 1
10:27:41 2024-01-26 627512 620113 194278 189528 311447 315951 327305 324863 204268 204864 252743 256651 289492 292911 3945010 4179343 5950042 5777841 1031463 1060161 281430 248019 260643 262275 299342 292013 290823 290159 199587 201837 679851 619310 1420302 1374063 415131 413246 603410 604414 756990 738840 778884 786315 823196 828225 795056 889076 1898320 1989739 1215673 1013177 658822 650972 783033 779541 821896 829527 846634 858313 960183 955520 4592670 4751212 40.25 72.1 1
10:27:42 2024-01-26 618358 619496 194278 190157 310730 317738 327305 324992 204302 204290 252815 256764 291211 293706 3945010 4241189 5945806 5782916 1026166 1060508 279847 248134 261378 261874 299342 291882 288540 290564 199274 201520 687101 616065 1407606 1372115 414226 410999 599885 606785 756508 731192 774694 784147 821043 829464 796697 886322 1895898 1995460 1219440 1014399 663527 651242 781923 781827 821015 828835 849086 857568 957433 957547 4583143 4751212 40.25 72.2 1
10:27:43 2024-01-26 623661 619934 194212 190060 309754 315951 327834 324992 204762 204290 252779 255905 290555 293507 3946944 4264717 5922066 5760062 1022656 1057682 279847 247913 261122 262353 301307 292982 288743 290529 198650 202154 656575 619310 1429794 1363875 415109 412264 599439 608588 758622 734797 780403 785849 816400 829914 801410 888889 1890677 1999667 1217654 1018804 662583 649364 783070 784074 820734 826394 846634 862602 958825 956158 4520949 4739603 40.25 72.2 1
10:27:44 2024-01-26 619994 618621 193900 189528 309789 316934 325528 324992 204302 204004 252815 255871 289123 292670 3945010 4256889 5941575 5760062 1012503 1057719 278645 247396 263559 260935 301421 293767 288707 290494 199101 201555 655166 620637 1403601 1372620 415403 410549 598557 607135 749946 734987 779146 781864 816400 835480 801869 881233 1882749 1977072 1229168 1031247 662583 647456 785853 784048 813954 827014 854642 862602 948317 952006 4572960 4743709 40.25 72.1 1
10:27:45 2024-01-26 628942 619656 193594 190492 308380 318637 325862 324992 204302 204290 252743 257468 289263 291971 3946944 4230066 5968693 5765329 1016840 1060508 278536 246669 263219 261144 299236 292768 288743 290564 199796 200748 676306 618275 1414811 1385829 415403 411712 602874 601744 753830 735968 777008 780979 824363 836661 793365 885061 1891985 1980644 1211907 1021742 660699 651242 788320 778401 817530 829563 850931 857702 953884 955593 4658339 4760564 40.25 72.1 1
10:27:46 2024-01-26 627416 619496 193936 189528 310255 315915 328560 324374 204336 204864 252351 256651 289738 292670 3949759 4188937 5945806 5765329 1032034 1060724 278571 247726 260822 262598 298576 296634 290377 291334 199831 201873 681301 619310 1421759 1374063 415403 414566 601706 604775 758561 735968 776420 784147 825135 829914 793365 887777 1895898 1996155 1221323 1013177 660699 650744 783269 779541 823132 829563 845393 858313 959949 959581 4586600 4757993 40.25 72.1 1
10:27:47 2024-01-26 619273 620108 194278 189498 310290 318369 327305 324992 204904 204290 252815 261030 289738 293599 3944132 4241189 5950042 5779910 1026166 1058469 278605 247814 261630 261214 300244 292392 288779 289752 199657 201380 670668 617832 1435948 1372620 414777 411506 599349 604890 757583 731426 774658 786405 819565 829234 800121 888889 1895898 1995460 1219440 1016065 664000 651242 781369 781827 821015 828216 847877 860080 957433 958903 4574367 4749793 40.25 72.2 1
10:27:48 2024-01-26 623444 620373 193900 190686 308385 315951 328330 324992 204938 204290 252779 256261 289123 293580 3946944 4281267 5922951 5755956 1019742 1056184 278536 247431 260822 262014 300347 296671 286859 290917 199101 202365 654649 622858 1409640 1360229 416584 412773 599811 609103 760647 733610 781440 785257 816400 828261 802440 887104 1890677 1986266 1211907 1019392 662545 645520 781923 784147 819851 826749 850296 862565 956592 952006 4511570 4741860 40.25 72.1 1
10:27:49 2024-01-26 620218 619496 193900 190060 309754 317738 325300 325161 204063 204290 252815 261142 290620 292465 3953639 4253842 5941575 5760062 1007515 1057719 278553 246669 261702 260780 300772 296671 288193 290635 198789 201730 656575 620497 1409826 1373510 416215 411712 603739 608231 753314 735245 781128 779431 817557 836661 800238 879817 1886858 1977505 1225330 1029562 660699 647274 786647 783483 813954 827562 856346 861303 946905 952006 4577221 4751212 40.25 72.2 1
10:27:50 2024-01-26 629069 619496 193459 190355 308349 317738 325897 324992 204336 204576 251725 256686 290585 298081 3945010 4234165 5959367 5754800 1013277 1059220 279810 246669 261702 261214 300347 296671 287103 288435 199831 201625 679851 622858 1416491 1384844 417473 411966 602335 602835 753263 737930 780034 781277 822977 836516 793365 881106 1890677 1974001 1208140 1023197 660699 651242 788613 781463 817530 834293 850894 858313 954929 955556 4662224 4764786 40.25 72.1 1
10:27:51 2024-01-26 627254 619496 194207 190056 310219 315879 327834 324992 204268 204864 252493 256651 290303 292875 3950776 4211306 5950042 5773544 1029094 1059183 278536 247778 260750 261979 301198 292050 288378 289752 199379 201695 679851 618427 1422168 1374063 413933 414639 603080 606225 759043 737930 776702 783654 821777 834034 796678 890793 1894515 1986718 1217557 1016123 659759 650284 784182 779541 825693 833668 847840 858313 960183 955593 4596432 4735495 40.25 72.1 1
10:27:52 2024-01-26 619711 618621 194822 189424 310690 317738 327764 324992 204762 204290 252779 257124 289123 293770 3950776 4235810 5930509 5773544 1028819 1058433 277656 247743 261594 261579 300560 297054 288373 290635 199032 201695 682751 615788 1438258 1364843 414226 411035 599774 607648 759730 732899 776823 786315 818644 829877 801075 890045 1892022 2001240 1206257 1017576 665422 651205 784145 784048 822766 827307 849086 862565 957397 956158 4530809 4747966 40.25 72.1 1
10:27:53 2024-01-26 619711 619817 194172 190017 308349 318419 325826 324992 204938 203780 252779 256227 290143 292840 3946944 4295897 5952335 5769428 1014724 1057216 280236 246391 261702 261761 299428 291030 289032 292045 199066 201519 664476 624643 1411719 1370171 417770 409739 598536 606068 754873 734465 782441 786315 819261 829392 800158 883903 1890802 1986266 1211907 1026566 664474 649321 786412 784048 815107 827562 854679 864333 948317 951970 4577221 4750936 40.25 72.2 1
10:27:54 2024-01-26 627512 619934 193730 190316 309719 317738 326846 324992 204302 208787 252671 257839 290143 291602 3953606 4250023 5950042 5754800 1012554 1057682 279154 246634 261630 261179 301198 291843 287940 289616 198754 202332 658758 622745 1399085 1374063 416584 410999 604851 606500 753799 737856 782404 782613 820969 834120 799021 884572 1886733 1975441 1211907 1026114 657886 646926 786412 782087 816299 829527 853390 858313 951632 957547 4644157 4757993 40.25 72.1 1
10:27:55 2024-01-26 627245 618576 194862 189429 311237 317738 325862 324828 204268 204864 252707 256439 290143 294955 3943212 4175408 5944082 5759985 1029281 1059220 278536 248161 260750 261214 299448 292050 288312 289752 199205 201344 659394 616070 1409441 1374063 414814 412300 603192 604915 756685 737967 774658 783901 824548 832192 795547 890120 1897412 1988327 1213790 1015267 658822 648832 784182 779541 823313 834293 846560 858313 957397 959240 4586323 4751212 40.25 72.2 1
10:27:56 2024-01-26 623164 618621 194242 190056 310224 317738 326776 324956 205323 203683 252707 256617 289026 293770 3946944 4229571 5940717 5773544 1025580 1057682 278597 247361 261666 261179 297924 292201 288784 289277 199379 201344 688551 616666 1427428 1374063 415109 410999 597090 603095 755972 732862 774694 786962 820969 831567 797774 890605 1900114 1997573 1206365 1016789 666372 652055 781923 782936 821015 829419 849797 863410 957397 957547 4590310 4752016 40.25 72.1 1
10:27:57 2024-01-26 621741 619496 194242 189528 311198 315951 327834 324992 204938 204290 252743 261142 291027 298426 3950776 4256642 5922130 5764172 1021926 1054207 278078 247814 261190 262014 300347 296808 287103 292045 198754 202295 661617 619310 1408275 1362439 414593 412264 599439 611072 756508 733757 780440 786405 816400 828559 802440 891034 1897412 1997573 1209924 1021146 662583 648261 782404 785184 821015 824618 850902 865653 957950 946543 4516040 4755281 40.25 72.1 1
10:27:58 2024-01-26 620222 619496 193896 189498 309750 317738 325791 324863 204302 204290 252815 257308 290143 292528 3946944 4259939 5950042 5769428 1007515 1056933 278662 247396 261666 260347 301307 296762 288779 290427 198754 201837 675502 619607 1402628 1370171 415403 409128 601863 607997 751546 735876 781033 782054 815955 836661 800238 881862 1884171 1981895 1204373 1031983 661640 647238 788650 787396 816421 828732 855896 861303 950092 955058 4599762 4757993 40.25 72.1 1
10:27:59 2024-01-26 625656 618585 193900 190316 308385 318637 325826 324992 204302 204290 252743 256651 289026 294476 3946944 4211488 5968418 5773591 1016840 1059220 278078 247223 261738 261109 298994 296671 288779 290158 199344 201379 682751 616948 1425086 1383283 414226 409164 602879 603020 754365 738059 774658 781310 823196 834302 795056 885023 1893422 1983266 1215673 1016789 659814 650137 786375 781052 823425 829347 848444 858313 956008 959581 4593313 4749793 40.25 72.1 1
10:28:00 2024-01-26 631937 619501 194278 189493 311357 315951 326811 324992 205015 203148 252779 255905 289263 293690 3946944 4234938 5940717 5778793 1026128 1057719 278501 247396 261666 261944 297152 291579 287683 288698 199379 201344 667850 615788 1422365 1374063 415109 411035 598112 603559 756074 733237 774694 787556 820761 828225 794934 889708 1895898 1999667 1206365 1018164 664474 651169 781887 779394 823350 832256 848057 862141 961579 957547 4589763 4751212 40.25 72.1 1
10:28:01 2024-01-26 623587 620304 194546 189493 310730 315951 327834 324992 204302 204290 252513 256764 289695 298352 3943212 4244204 5912741 5760926 1022656 1056147 279775 247778 260786 261979 298506 296634 288784 290361 198810 202154 661617 619310 1405594 1361942 415109 412264 600111 608428 756917 733876 779331 786172 816400 828225 801410 890980 1892022 1998980 1215735 1019654 664436 650330 783033 786836 823350 826212 848332 868164 959273 951934 4502191 4748627 40.25 72.1 1
10:28:02 2024-01-26 612130 619496 194071 189918 311662 316898 325791 324992 204762 203718 252743 260883 289492 292875 3944132 4292833 5945806 5761205 1007477 1054615 278536 246669 263695 260962 297672 297128 288373 290158 198754 201660 678401 621081 1416088 1370171 415403 410549 601997 607135 751129 733329 779294 783529 818924 836071 800238 881106 1881265 1980607 1210023 1026566 665422 649405 786375 788516 816421 827489 854530 865073 952791 955168 4577634 4751916 40.25 72.2 1
10:28:03 2024-01-26 629297 620373 193629 190518 308420 318303 326811 324992 204302 204720 251924 256261 289241 292726 3943212 4240470 5950042 5750512 1011832 1057719 279810 246634 261666 261179 298576 292050 288781 289136 199066 202154 660187 622745 1426507 1374063 416880 410710 604166 605344 752342 735197 781589 784085 820181 835480 794897 883727 1885312 1970671 1211907 1026566 657886 649405 788613 782576 817583 834111 854530 857553 952791 957401 4637061 4751212 40.25 72.1 1
10:28:04 2024-01-26 628904 618035 194809 189258 311233 317738 325862 327755 204767 208205 252707 256261 289492 293770 3946944 4185633 5940717 5757391 1026166 1057719 278740 248232 261410 261214 299518 296598 287975 291091 199240 201695 679851 614911 1424221 1374063 414226 412300 602763 604450 756382 737746 774694 784085 821996 829464 795621 889076 1890485 1986266 1213790 1015342 660229 649364 785853 782576 824484 834616 847454 858164 959273 960151 4584585 4751212 40.25 72.1 1
10:28:05 2024-01-26 620448 618294 193996 189498 310259 315951 326811 324992 205017 203862 252815 256261 289075 293913 3945010 4235343 5940717 5778793 1026166 1059220 278054 247396 261666 261214 298994 291748 287967 289506 199205 201344 687101 615788 1417957 1370171 414814 411035 597651 605417 756074 731622 774694 784110 818372 829500 797899 888889 1898593 1995460 1204516 1016789 664474 652183 783070 784048 823276 829759 852063 866146 959310 957401 4573149 4755407 40.25 72.2 1
10:28:06 2024-01-26 623587 619934 194207 189532 309754 317521 328395 325353 204234 204290 252815 256764 290303 294438 3946944 4259029 5940717 5759985 1007515 1054615 278501 246669 261666 260745 300133 296671 288784 290564 198754 201730 663046 621081 1407676 1372115 415403 409810 602673 607997 751959 735968 781589 780719 817557 834800 800238 879817 1882749 1977072 1229168 1029562 662583 647456 786018 784074 814030 827562 855933 865653 949979 955095 4583143 4756987 40.25 72.2 1
10:28:07 2024-01-26 630913 619939 193594 190651 308376 318412 328664 326794 204801 204290 252351 257468 289940 292126 3946944 4234165 5964444 5757084 1016840 1059220 279845 246634 261738 261144 298994 296671 288779 289136 200040 201344 682751 619607 1415663 1383283 415403 409164 601595 601781 751697 735656 777560 781310 824399 836661 793365 883765 1890677 1971476 1206463 1023197 661365 651242 786611 779541 816336 834293 853464 856445 954109 960077 4660044 4766406 40.25 72.2 1
10:28:08 2024-01-26 628813 618440 194646 189429 311380 315879 327075 324863 204699 205047 252707 256617 289940 292911 3942000 4176374 5941575 5761205 1027629 1057682 278897 247605 260567 261979 299448 292050 287975 289347 199413 201695 679851 617358 1403944 1374063 415403 412880 602879 604450 756954 738059 777597 783593 823196 828225 793365 889118 1898593 1989775 1215673 1013177 658822 649364 784182 779614 822514 829599 846671 860187 959540 960041 4601420 4759323 40.25 72.2 1
10:28:09 2024-01-26 620932 617967 194106 189879 310771 315951 327534 324992 204336 204290 252562 257491 289088 293556 3946944 4241189 5945806 5782916 1025398 1057719 277656 246669 261666 261249 298089 291389 288048 290651 199101 201239 684201 615193 1410245 1372115 414226 411035 598615 604450 756508 731609 774658 784147 820798 829500 796697 886322 1895898 1995460 1225090 1015342 662583 651242 780816 780719 821015 829455 849086 857531 959199 957547 4582446 4756987 40.25 72.1 1
10:28:10 2024-01-26 623775 618918 194066 190182 310082 315374 327693 324956 204762 204290 252743 255905 290780 294728 3943212 4272320 5922676 5760062 1020230 1054652 278623 247396 260786 262014 300244 296762 288779 289413 198824 202507 641072 622892 1415399 1360977 415403 412300 598557 608428 755972 733757 781589 786405 816400 828523 802016 890270 1889334 2001276 1199662 1018804 661169 647420 781923 784074 823276 826978 847877 865097 957470 953388 4516040 4749063 40.25 72.1 1
10:28:11 2024-01-26 621356 618471 194066 190217 309794 318564 327737 327523 204767 204290 252815 261142 289940 292019 3950662 4247757 5950042 5744745 1008088 1056147 278762 246704 261630 260962 301198 295969 288458 290670 198581 201695 664476 620497 1409512 1372115 415403 410999 602335 608428 753830 735656 782702 780756 815991 836011 799634 881143 1881265 1977072 1227249 1029562 662307 647456 787762 783520 813954 824654 857190 862602 947574 953388 4577221 4758522 40.25 72.1 1
10:28:12 2024-01-26 632546 619789 193996 190551 309108 318339 328664 324920 205051 204150 252243 257008 290108 293923 3953606 4239774 5955125 5754800 1016363 1057646 279888 246598 261666 261179 301094 296758 288779 288190 200005 201625 674052 622282 1410724 1379364 417177 409739 600323 603022 752230 736925 779257 782973 823160 836661 793365 881106 1892022 1967878 1213790 1023197 660699 651205 788650 778364 817530 834293 853353 858313 953099 962448 4652825 4758993 40.25 72.1 1
10:28:13 2024-01-26 630528 619643 193960 190182 310082 315735 328649 324848 205086 205080 252490 258756 290108 293144 3943212 4215515 5940717 5769458 1028516 1057646 278536 247361 261630 262747 297602 296844 287814 288943 199692 201310 681301 618427 1425257 1374063 415403 411577 601595 602632 755836 735438 774694 786405 825531 829914 795621 891541 1895898 1995460 1200818 1015342 662111 651205 781923 779504 823350 829491 846634 860800 961890 960260 4580905 4746029 40.25 72.1 1
10:28:14 2024-01-26 620050 619853 194852 190348 311399 315554 329129 324920 204801 204183 252635 257379 289967 294954 3940401 4239624 5934461 5777728 1024117 1054579 278466 247778 261594 261944 298541 296844 288779 290564 198409 202330 667334 620052 1413080 1364843 415109 413135 601595 608860 756917 735964 781551 786368 818137 828808 802548 887740 1892022 2003233 1211907 1018767 664000 650284 784145 785719 823239 828732 849086 865060 960183 956122 4518391 4742644 40.25 72.2 1
10:28:15 2024-01-26 621746 619505 193930 190815 310478 319466 329595 324920 205439 204148 252599 258208 289967 294610 3948842 4302363 5950042 5773043 1013277 1057646 280166 246563 263219 261944 297637 291798 288865 290158 199240 202154 678401 623625 1435201 1374063 416584 409739 598813 606500 752230 734797 782702 784085 817144 835480 800201 883453 1886652 1986266 1213790 1026114 664474 645520 783033 784048 818689 828732 852104 862528 956592 952006 4567842 4748627 40.25 72.2 1
10:28:16 2024-01-26 622966 620081 194207 190492 309976 317158 328664 328182 204664 204891 252599 257485 290444 295028 3956438 4253842 5952335 5758908 1015448 1057682 279445 247361 261666 261944 301734 292155 287940 290388 198754 202330 663046 623625 1407767 1374063 417140 410963 603838 607997 753830 737469 782702 781310 819529 835480 797826 884357 1886615 1973469 1202490 1026114 658822 647451 786412 782936 816336 829527 854679 860150 951041 957547 4611936 4751739 40.25 72.2 1
10:28:17 2024-01-26 627517 618621 194242 189459 310224 318187 328628 327682 205125 205009 252454 258493 290003 295047 3949780 4187240 5968693 5769428 1019016 1057421 279847 247396 261738 261179 301526 296767 287940 289616 199205 202014 678401 615183 1406339 1383283 414226 409775 603568 604450 755972 737967 774658 781864 824946 834302 795497 886285 1892022 1980607 1213790 1022469 660699 652628 788320 778952 818689 829527 852104 858313 956863 955593 4662224 4757993 40.25 72.2 1
10:28:18 2024-01-26 630080 618223 194207 190321 310224 315591 328791 324667 205302 205333 252418 258934 290003 295300 3933593 4206376 5940717 5776526 1031298 1059220 278501 247878 260643 262537 299203 292291 289879 289717 199413 201625 679851 620360 1411899 1374063 415403 413498 602335 605637 756954 737967 778666 784147 823779 829731 795621 889076 1898593 1989775 1152379 1013898 658822 650744 784182 779541 825503 834293 847840 858313 960183 960260 4590310 4752016 40.25 72.2 1
10:28:19 2024-01-26 617927 618621 194822 189493 310215 317738 327269 326382 204904 204042 252526 258102 289897 296535 3950728 4236899 5944082 5778931 1029352 1057646 278043 248126 261630 262240 298959 292694 288373 290635 198754 201660 678596 615788 1415953 1368452 414226 411938 598521 607997 756917 733486 778703 784110 815991 829428 800238 891579 1894714 2001313 1215673 1016789 664474 653091 783033 783492 823350 827014 849086 861915 957397 957547 4563587 4742644 40.25 72.2 1
10:28:20 2024-01-26 623412 621011 193559 190655 308345 315951 327834 324956 204904 204424 252743 258500 290312 293385 3946958 4284013 5925344 5764172 1018363 1057216 280236 246669 261630 262345 299960 293146 288779 291633 199205 201695 678401 622858 1406959 1364843 417436 411938 599811 607135 753687 733343 783817 785812 817144 829500 799031 886322 1890677 1984859 1211907 1020290 662583 647488 781923 784048 819851 827014 848445 862602 956592 951934 4557055 4748351 40.25 72.2 1
10:28:21 2024-01-26 625291 620991 193896 190030 309280 317738 327305 325581 204234 204864 252743 257308 289897 294516 3954470 4249003 5955936 5744844 1011832 1059220 280591 247219 261594 261179 299483 291843 287975 290917 198754 201802 660187 622858 1430755 1373089 416584 410675 604693 608428 753151 736391 782702 780719 820761 835480 796697 883690 1881228 1973654 1219573 1026114 658354 645520 788878 784048 817530 828835 852784 862141 952643 956122 4586600 4752016 40.25 72.2 1
10:28:22 2024-01-26 626581 619063 194049 190321 309250 317861 325826 324992 204302 204290 252707 256651 288684 294476 3950662 4207324 5982951 5777665 1016840 1058469 278501 247113 263337 261144 298924 296671 288779 289752 199831 201064 687101 620128 1426256 1383283 415403 409416 601208 601744 752230 737013 776383 781310 824946 836401 793365 883727 1890677 1977072 1193423 1023197 660699 652166 787725 778364 818165 834293 853353 858313 953848 955593 4652825 4757993 40.25 72.1 1
10:28:23 2024-01-26 628876 618590 194207 189493 310913 315843 327799 324992 204268 204864 252707 256227 289905 292875 3941189 4196268 5955936 5765178 1031997 1059220 278536 246669 260786 262572 301021 292050 287940 288943 199413 201695 682208 619683 1416242 1374063 415403 413498 602131 604414 758598 737222 778113 785257 824363 828225 795621 891720 1895898 1989775 1221323 1013898 660424 650284 784182 780683 823096 834293 846634 858313 960183 955556 4590310 4748627 40.25 72.2 1
10:28:24 2024-01-26 621667 618621 194242 189493 310259 317738 327305 324992 204762 204004 252815 255871 289940 293841 3937592 4235739 5937178 5769690 1028516 1059001 278244 247987 261630 261796 299238 293182 288707 290564 198754 201695 681301 616625 1412563 1367753 414814 412264 599899 607997 756917 732792 779257 785257 817144 829428 801410 888445 1895898 1998980 1213790 1016789 664474 650949 784182 784048 820697 827014 849086 865097 959467 957547 4550309 4748351 40.25 72.1 1
10:28:25 2024-01-26 623890 620373 193594 190951 308345 318412 327834 324956 205223 204290 252779 258500 290143 291913 3943212 4293584 5943832 5768917 1016904 1059001 280968 246493 261594 261979 297637 291100 288865 290212 199379 201802 678401 624605 1400739 1371645 417473 411613 599502 607135 754365 732682 783817 784147 820761 829572 799067 886322 1892022 1989085 1229168 1023197 662583 646469 782478 785220 821015 828216 850253 861915 959590 952006 4517724 4741860 40.25 72.2 1
10:28:26 2024-01-26 622016 619496 194071 190325 310219 317448 325826 325844 204268 204864 252743 257124 290178 292613 3946944 4247757 5961489 5768917 1014724 1059754 279236 247219 261486 261761 300815 291843 288115 290021 200743 202650 673487 625538 1401476 1374063 416880 412880 603838 607135 752230 735025 782702 781864 820145 835480 796660 884357 1881265 1972069 1227249 1025801 658822 645520 788878 784048 818747 829491 853390 859537 951077 956158 4599716 4757993 40.25 72.2 1
10:28:27 2024-01-26 626351 618621 194242 190184 309320 319088 325862 324374 204727 204576 252743 256651 289228 293841 3946944 4201832 5972089 5769345 1019742 1059001 279847 247601 261522 261039 299342 293060 288779 289752 199066 201660 679851 617066 1417990 1383283 414226 409775 604087 605266 755436 737746 774621 781864 823160 834302 793213 886047 1889334 1981283 1211907 1022469 660424 651242 787725 777263 818689 834256 852141 858313 953848 955556 4652251 4757993 40.25 72.1 1
10:28:28 2024-01-26 628738 618621 194071 190056 310259 315879 327834 324992 204268 204864 252315 256617 289940 292875 3937592 4181505 5950042 5773591 1033870 1057535 278470 247290 260607 262642 298818 291977 290294 288593 199344 201660 679851 618275 1437134 1376992 415403 412880 600028 603841 759738 736921 776971 784147 823196 828225 793365 889039 1895898 1989812 1206257 1012456 660229 650330 781923 779577 822477 829491 847274 863200 960899 957547 4583759 4748351 40.25 72.2 1
10:28:29 2024-01-26 620784 618621 194238 189463 311885 315951 327799 324992 204904 204290 252815 256764 289298 293734 3937592 4244907 5922066 5760982 1024934 1058963 278396 248019 260968 261874 299098 293292 288743 290564 198650 202295 668764 617908 1432549 1363348 415256 412228 599774 608860 756954 733624 779294 786405 818137 828844 801410 889076 1892022 2004654 1210023 1016561 664474 650744 784182 784074 823350 827562 848481 863830 957397 957547 4530752 4742644 40.25 72.1 2
10:28:30 2024-01-26 621778 619925 192988 190660 308345 318187 330260 324992 205257 204147 252707 255871 289298 291971 3937592 4284311 5917850 5760062 1019008 1058800 280122 247672 261450 262458 299047 292982 288743 290052 199552 201943 679851 624224 1403643 1362908 417770 415228 599627 609211 756236 733757 783385 788516 817557 829500 801373 888256 1892022 1992056 1213790 1020290 662583 647420 781923 784110 821015 827562 849086 865097 957397 952006 4511565 4741860 40.25 72.2 2
10:28:31 2024-01-26 622053 619934 194036 189493 309745 318637 325826 324566 204904 204004 252779 255871 289703 291931 3946944 4286518 5950042 5764172 1010297 1057066 280026 246387 262965 261874 297532 294516 288743 290119 199552 201520 678401 625538 1417717 1372115 417177 409451 599774 608418 751509 733789 783259 784085 818496 834302 799670 885416 1889334 1983452 1206257 1024654 664000 645483 781923 784048 819851 827014 850894 862565 957270 952006 4542599 4741860 40.25 72.2 2
10:28:32 2024-01-26 625734 618258 194207 190360 309967 317738 327305 325844 204234 205070 252779 261142 289897 292019 3943212 4243980 5933470 5744858 1012359 1057682 279990 247530 261414 262135 301198 291977 290413 289911 199274 202119 672602 624073 1413264 1374063 416584 410999 603838 607997 753501 740409 783817 781864 819565 836552 797863 885023 1886652 1970671 1227249 1026529 658822 645579 786412 781827 816372 829563 854679 858736 951077 957547 4595978 4755131 40.25 72.1 2
10:28:33 2024-01-26 625734 620108 194212 189493 310224 318412 325563 324601 204302 204576 252707 257704 289075 294740 3933664 4192918 5959367 5761205 1020267 1057682 276813 247778 261414 261005 301478 291867 288743 290713 199309 201520 666264 616065 1453244 1379930 414116 410639 604265 606068 756508 737856 774694 782973 823123 834265 794897 887067 1890677 1980607 1213790 1023197 660699 652628 788320 778989 818689 829563 852141 860913 955466 961071 4652251 4761388 40.25 72.1 2
10:28:34 2024-01-26 628848 620373 194247 190355 311166 315627 329858 325616 205223 208822 252815 257468 289897 293578 3943212 4191913 5968418 5788158 1035491 1066120 281519 250546 267338 265369 303856 294494 293026 293841 201829 204108 685651 623874 1429663 1387217 419557 417119 608994 611349 767733 746966 786254 795450 833517 841334 802329 894111 1923724 2013847 1201974 1029562 669521 663224 801447 793268 834708 844991 867736 875716 971458 973584 4715249 4823550 40.25 72.2 2
10:28:35 2024-01-26 643855 630697 196244 194410 319051 324821 339521 337762 209235 208036 259634 265603 298181 300870 4012408 4250448 6099248 5891177 1054142 1097604 288054 253777 277314 272793 314033 307369 302414 302897 207643 207430 700151 641723 1459599 1418982 428869 421973 621332 622687 778556 765627 806501 807098 844266 862713 823434 907668 1957803 2050623 1210062 1062504 684153 670527 818699 814407 846271 856194 881245 892994 985570 984895 4701888 4886897 40.25 72.1 2
10:28:36 2024-01-26 647181 646810 197776 199010 324028 332553 347648 343436 213024 209772 263978 269766 303507 303180 4068520 4377036 6160138 5979729 1090565 1118790 288667 255412 275642 277590 318516 312634 311388 310277 207643 208439 688990 644023 1472881 1428255 429480 427462 620181 622540 788306 765969 802354 811127 846838 856433 815620 909001 1981102 2075073 1236390 1053340 682691 673778 818699 809408 843876 863954 878633 882401 975665 984895 4764796 4907838 40.25 72.2 2
10:28:37 2024-01-26 661723 654719 200387 194405 324028 331242 350845 347701 214991 210247 265604 269801 303258 306552 4093057 4445956 6135774 6002755 1088307 1127921 291535 254167 276065 276783 319965 313596 308506 309852 205467 207465 701601 643562 1455312 1418982 426436 423606 614246 621602 780839 752902 795464 802342 834994 844558 804675 899462 1981102 2074667 1223004 1041906 680473 668593 804333 802488 843876 853626 860140 871838 975665 975779 4746813 4917204 40.25 72.1 2
10:28:38 2024-01-26 663455 656108 195339 190986 321097 327727 350562 347142 210511 208396 263943 269766 301702 305499 4096576 4380305 6183177 5994196 1078878 1132875 284180 251288 274150 275573 319034 310722 304547 308965 203033 206124 700151 643562 1460389 1426226 424285 419296 607269 613422 764642 747002 787409 788187 818533 836661 795621 875749 1957803 2054990 1223207 1048107 671633 656536 799744 797275 825540 836652 853464 865134 957950 954772 4686421 4891492 40.25 72.2 2
10:28:39 2024-01-26 657821 655545 191096 188799 315179 324893 346602 343019 209235 206386 264610 266873 298932 301234 4096576 4407856 6183177 5993563 1103836 1134212 279810 247987 272284 274083 315843 306581 303570 302932 201126 203325 706676 639435 1447928 1426226 419856 418371 602372 604345 760247 740993 772290 779577 811749 818481 776577 868277 1953583 2050623 1213790 1024654 659814 650284 786412 781463 819851 827050 836108 845897 947611 947761 4717902 4894981 40.25 72.1 2
10:28:40 2024-01-26 665804 656837 189265 189976 316005 318856 343453 342983 206573 206598 261720 265222 297509 300184 4096576 4361660 6183725 5966100 1082081 1132875 276813 245047 270680 271097 314954 304109 299461 303355 200318 201450 713457 641723 1444068 1424201 418686 412085 597228 597537 746463 732705 768919 765951 798064 812757 767882 850837 1938384 2025312 1219573 1032495 652792 639934 781369 774958 804812 820442 833660 837238 930085 937988 4764796 4891492 40.25 72.1 2
10:28:41 2024-01-26 663450 656841 186901 185588 311916 318892 343001 340638 205931 208458 260036 265257 294783 297599 4115280 4420090 6179965 5968343 1088232 1132875 278060 243543 268909 270649 312824 304109 296680 301271 199753 200188 710386 641723 1458387 1414955 417177 410928 588881 595993 742622 722321 762991 765646 788896 802456 765064 842743 1930798 2032235 1221492 1028063 656057 640675 777199 774958 798037 809073 830435 837275 923688 927537 4734033 4900844 40.25 72.1 2
10:28:42 2024-01-26 665802 658155 186867 185065 311568 317929 342929 341982 204938 204864 260876 264860 297762 297275 4127574 4503648 6173851 6003374 1099090 1134484 274954 243134 268909 269004 313044 304109 296250 299483 197170 199909 698882 633214 1460298 1414955 412907 411712 586944 592520 744005 719527 752360 763439 788896 793554 760721 844090 1931141 2044819 1213815 1016714 654189 638340 770543 773594 802576 802558 819941 832342 929011 921083 4696465 4913698 40.25 72.0 2
10:28:43 2024-01-26 662195 658263 191098 185596 311202 319393 345429 339849 204972 204290 260107 265603 295023 299124 4146292 4457075 6220478 6011946 1110057 1140427 274954 243339 268047 268594 313556 302687 296715 299464 197479 199596 675777 632291 1461867 1423025 410394 409969 589001 592099 742529 723627 749827 756425 783743 791070 749860 839471 1937007 2030563 1213815 1014673 647615 637853 767747 765608 800302 808810 810341 823059 926381 919574 4752818 4926381 40.25 71.9 2
10:28:44 2024-01-26 664120 658367 191161 184517 312184 317858 342713 338551 205080 203718 259270 266161 294338 299392 4161765 4404853 6258187 6024460 1091406 1137162 275568 246465 268082 268185 312095 302263 296680 296702 196861 199770 707485 642341 1448549 1427083 412724 409245 588464 592099 735309 721573 753804 752532 779729 791070 747265 827934 1924264 2010349 1209977 1026114 646230 635907 771635 761205 790547 802378 814101 821012 915805 921083 4823024 4945300 40.25 71.9 2
10:28:45 2024-01-26 676969 665223 186837 183673 313093 319313 342893 340555 203566 203968 259162 264789 294338 299379 4183310 4489403 6229804 6042150 1087991 1140390 273206 242325 268873 266524 311042 304598 295834 298018 198070 199075 701559 637157 1452689 1423025 412002 405470 581371 589473 730921 714354 748609 746790 774357 791210 747081 824713 1923084 2019569 1202301 1027729 645770 632129 770543 764523 787679 800013 813521 814970 910623 910524 4825449 4948829 40.25 71.9 2
10:28:46 2024-01-26 673612 667844 190617 184452 310219 317858 342893 339813 203285 203007 258001 265975 294303 297527 4189698 4503979 6239129 6046546 1103976 1142045 273206 242325 265550 267336 310606 301732 296502 297888 198070 198452 709650 640807 1453911 1417757 412002 407945 581334 588147 733001 712146 745872 751463 768162 784297 744730 819791 1922465 2024681 1204220 1024654 647153 631974 765594 764523 781914 793437 806898 815896 906651 909320 4814420 4948838 40.25 71.9 2
10:28:47 2024-01-26 677450 668781 190341 184159 309750 318637 342893 338824 202969 202830 257645 264349 294303 296582 4199070 4549122 6225369 6064117 1103798 1142045 272494 242154 265108 268525 310135 300816 296085 296632 196959 198729 680963 638067 1460848 1410943 409370 405542 580062 587849 732480 710270 741407 746528 764575 777414 737898 816198 1922571 2017279 1204220 1020216 643932 628263 760218 760661 779664 791201 805845 815352 900790 902851 4787827 4940184 40.25 71.8 2
10:28:48 2024-01-26 673354 667277 186617 182964 309250 319124 339760 338515 201748 200892 257568 261532 292566 296412 4214807 4565504 6280515 6082069 1110230 1143704 269820 239909 264666 266504 307259 300570 293066 296071 197098 196530 681414 631388 1445263 1424201 406183 401779 574557 579348 725791 704043 730984 741136 761320 766296 731900 811532 1918475 2028500 1198463 1008037 641893 626841 751106 755177 777387 785881 795417 802211 894770 894701 4793808 4954366 40.25 71.8 2
10:28:49 2024-01-26 676386 671115 186090 182058 308314 317738 338735 337223 201368 200402 256741 261063 294594 295641 4223301 4572378 6294718 6090900 1113408 1143704 268964 239334 263416 266504 306571 301275 293031 294198 196406 195916 695801 633536 1447773 1427356 405033 400862 571363 576878 723455 702508 727123 736329 759622 766102 725437 808713 1916239 2025912 1219705 1004870 638236 623482 747044 753641 774916 782110 792874 801033 884213 889495 4797232 4973396 40.25 71.8 2
10:28:50 2024-01-26 681317 673059 185500 181770 307343 314883 338735 337732 202184 199809 255916 259870 293207 295154 4236857 4602301 6276431 6096542 1111830 1143704 268146 237856 263012 265245 306829 299704 292458 292197 196060 195305 690204 632291 1450368 1429383 403886 401149 570126 571857 718535 698917 724716 735006 755967 762788 723706 804333 1912148 2026270 1209924 1007463 636142 619597 746525 749825 770497 775481 790604 796488 884738 887235 4806638 4980497 40.25 71.8 2
10:28:51 2024-01-26 681569 675069 184947 180913 306878 314625 338189 336751 201478 199600 257670 258358 293052 294740 4236857 4620820 6280515 6096542 1111818 1143704 268745 237050 263964 264397 306829 300740 290683 294866 195165 194663 699607 631839 1448185 1425334 403225 399735 567270 571981 715559 693041 720478 730764 750336 759130 719495 801217 1906673 2018932 1200143 1007463 631902 616396 743039 746390 768208 773048 783905 795449 879383 884853 4816043 4982761 40.25 71.9 2
10:28:52 2024-01-26 684237 675069 184324 180303 306843 313377 337679 335702 200881 199114 254347 258289 292839 293564 4252268 4640761 6276431 6105921 1110057 1143704 267767 236639 263219 263588 306613 297568 290648 290635 193969 194412 698617 632291 1454165 1427356 400218 396889 565667 568709 711410 690976 717517 726407 749409 754061 714433 795294 1902822 2010312 1186948 1003847 632461 617190 740181 742870 765153 774458 779285 788386 874080 873394 4803206 4982761 40.25 71.9 2
10:28:53 2024-01-26 682775 675073 183838 179705 306992 313516 336120 334728 200601 197905 253921 258220 291984 293485 4255561 4593046 6304407 6099520 1113408 1143704 266910 234863 261666 262563 305751 297496 289493 289752 193863 195281 695801 631388 1450409 1425334 396664 396466 559099 567598 710409 687918 712285 722412 744712 751845 713270 790627 1896062 2009673 1201883 1003847 627066 612614 735954 738041 759972 766360 782608 783771 871338 875503 4818562 4989876 40.25 71.9 2
10:28:54 2024-01-26 685214 675069 182764 179662 305621 311006 336355 334397 199626 197905 254281 257468 291062 298352 4266186 4648499 6267213 6105921 1110230 1143704 265311 234104 261190 260927 305271 297892 288865 290104 193116 194699 711673 629586 1449071 1420163 396963 394338 559748 565353 709130 682886 708070 717507 734409 747195 709855 785830 1893497 1991154 1200143 1003570 625281 608588 734802 734779 754333 761041 776140 782157 871301 870424 4829098 5004989 40.25 71.9 2
10:28:55 2024-01-26 685747 675064 182470 178569 304191 310499 334605 333734 199140 197802 252779 257255 290585 292209 4264675 4656045 6267105 6105921 1110314 1143704 264023 232989 260018 259553 303182 296371 288373 288137 192034 194154 691261 629135 1447781 1420163 396401 392847 558128 563214 704855 682500 706695 713307 733890 741859 707170 783519 1892246 1982689 1198186 1002416 624391 608378 733015 732881 749924 757418 774483 774588 869502 865420 4839374 4992127 40.25 72.0 2
10:28:56 2024-01-26 686722 676498 181551 178377 303298 309776 336351 332994 199001 197184 252152 256651 289263 291916 4264913 4655210 6271169 6105921 1110019 1142892 263399 237149 259144 260131 302721 294744 287931 287879 191429 193612 702846 630486 1458585 1424201 395347 390815 556158 561166 700202 679749 703039 711218 731224 738571 701166 778771 1889549 1996824 1189914 998138 620363 606560 728308 730801 750446 756741 767191 773844 859695 865812 4816043 4989119 40.25 72.0 2
10:28:57 2024-01-26 685214 676982 180784 177408 302733 308120 335877 332958 197691 196568 252493 256764 288789 291633 4274265 4646753 6289636 6106580 1113408 1143704 262594 233911 258310 259088 301343 293846 287122 287954 190792 193182 698617 628688 1450198 1422180 394439 392040 553306 559541 698707 676794 698876 710326 726546 736791 697090 774417 1882881 1996193 1192318 998138 618523 603043 726761 726761 745065 754198 766248 769878 859051 856478 4834854 4990355 40.25 72.1 2
10:28:58 2024-01-26 688078 677945 180680 177256 301388 307619 333987 330947 197554 195955 250896 256764 287513 290425 4274265 4661667 6285756 6115299 1108646 1142045 261105 232706 257515 262870 299518 293846 286043 287162 190157 191752 685376 628347 1453440 1420163 392031 390933 552143 558443 697223 672320 697899 704165 724209 730156 693990 769326 1872008 1975404 1203877 998026 617714 602038 724630 724387 741968 748224 759313 766715 855460 856334 4857653 5001492 40.25 72.1 2
10:28:59 2024-01-26 684176 678416 179826 178271 301357 309328 333409 331184 197040 199284 250720 261213 286338 290746 4279273 4613899 6267883 6114830 1103873 1140390 259549 231982 256292 258858 300989 291988 284756 287954 188894 192662 676951 634439 1439497 1410943 391754 390657 552143 559541 694923 671809 697849 702102 712251 728224 690044 760638 1866796 1961464 1199888 1005151 615918 602187 726761 723608 741187 748296 759071 757517 851612 858484 4881017 5008633 40.25 72.1 2
10:29:00 2024-01-26 683998 677561 179370 177652 300482 306541 331359 330643 195847 196228 249594 255618 286026 290764 4288356 4613220 6295082 6115299 1093761 1142892 261140 230183 255147 258677 299448 291953 283312 285454 188632 191113 685376 632291 1447545 1420163 391128 385447 548986 554558 687082 669582 695605 698129 712178 730350 686912 758405 1861556 1946693 1197893 999486 609230 599318 723191 714171 735355 747569 751282 759238 855387 855391 4822004 5002828 40.25 72.1 2
10:29:01 2024-01-26 681790 675921 178976 177355 301357 305786 333409 327888 195643 199038 248752 255618 291069 288847 4283617 4577259 6276207 6106580 1087491 1142082 260975 229861 256328 255689 300772 296671 281962 285682 187744 190512 680963 633987 1445373 1420163 389676 384833 550190 552921 686110 669619 691789 691702 711478 725526 680792 753618 1860130 1940297 1207967 994592 608362 601406 723706 715352 735908 747164 745332 753436 854707 849282 4825449 4995009 40.25 72.1 2
10:29:02 2024-01-26 678368 677941 178377 176783 300263 305808 331072 325809 195507 194300 248752 254052 290361 288658 4296030 4537535 6332383 6097215 1091419 1139545 263008 228917 256282 255725 301198 290983 281874 284485 188551 190345 700207 634439 1452612 1423315 389676 384257 549764 552756 682022 670568 690698 691971 713026 721444 674227 750261 1858913 1949417 1191909 989582 605336 594829 716506 712198 737153 744335 742047 750925 848671 844999 4791152 4999254 40.25 72.1 2
10:29:03 2024-01-26 680626 678791 178907 176157 298629 303677 329858 329148 194459 194300 247913 252043 290974 288125 4302321 4577275 6360359 6106580 1090592 1141236 259618 228172 253479 255475 300135 288626 281980 282753 188551 189282 674052 633649 1436304 1427356 388294 382499 546239 547121 679296 667652 688600 689926 710364 721336 674027 749455 1853605 1948109 1195898 984599 602758 594513 710422 708276 735057 741594 743517 751222 846230 838966 4774822 5001492 40.25 72.1 2
10:29:04 2024-01-26 681841 676178 179370 175722 299410 303075 329626 326649 193955 193982 247633 251867 290157 286240 4302321 4605013 6351034 6101566 1090629 1142045 258890 227271 253090 254123 296702 288626 282943 281436 188021 188619 678401 629586 1457255 1429383 387743 382660 541072 543856 677447 663266 682297 684911 707288 717106 673028 744735 1854932 1945957 1193903 980336 599769 592528 707370 705199 729578 736259 739173 752009 843127 834021 4749072 4989983 40.25 72.1 2
10:29:05 2024-01-26 679556 676214 181403 175263 297552 302790 329787 324992 193352 192871 246387 251765 284774 285062 4311673 4624692 6312403 6115299 1099202 1138738 256473 226252 258254 252533 295840 288590 279271 281100 187878 188323 680758 625113 1457827 1420163 382957 381937 541036 543856 679850 662326 678335 681904 704389 710247 665698 745828 1853569 1954942 1203877 980373 601179 591923 706368 707273 726751 730341 734825 745658 834961 834561 4822929 4989983 40.25 72.2 2
10:29:06 2024-01-26 679923 676214 181122 174643 296025 302754 329829 324992 193284 191791 246179 250469 284712 287957 4317826 4635045 6323058 6115946 1106113 1137126 254865 226217 252725 252287 297426 288279 278422 280109 187231 187766 668252 626897 1454346 1420163 381804 381042 541412 544321 677927 660451 675338 681698 701261 707112 662700 744319 1852297 1948109 1182537 979487 601549 590144 705368 704165 724424 726060 731807 743419 833775 830878 4824748 5004582 40.25 72.2 2
10:29:07 2024-01-26 679410 678901 177496 174048 294465 302614 325826 324415 193150 191489 245386 249704 283702 284928 4321025 4636665 6307676 6115946 1103719 1137089 254048 225291 252653 251340 297180 286826 279569 279257 186837 186884 666802 626451 1437457 1419156 378709 378862 539845 542779 675444 658045 672358 678288 694223 703417 664637 742130 1849667 1943874 1180580 977802 599437 585888 702308 700048 722097 725517 727516 737829 828869 830162 4820396 4989983 40.25 72.2 2
10:29:08 2024-01-26 679610 678897 177177 173875 293910 301660 325826 323191 192119 191908 244872 249670 282288 284991 4320630 4643412 6321420 6124678 1105290 1140427 253093 224751 251870 250502 296769 286325 278799 278409 186077 186816 668252 625113 1443709 1420163 378637 377652 538319 541243 670961 654651 669321 674791 694115 703345 659952 737264 1844349 1943985 1170799 978093 597305 587992 701202 700075 718351 721435 726820 735509 827879 824772 4822187 5007721 40.25 72.2 2
10:29:09 2024-01-26 678704 679869 176585 173510 293767 301166 325791 321723 196438 190586 247094 250582 282249 284219 4321025 4664594 6323058 6125311 1103682 1135443 252107 224404 251444 250502 296143 285842 278159 278043 185828 186231 665352 625113 1445990 1420163 379600 376762 537559 539221 671145 649024 669049 673298 694755 699216 656545 736591 1843038 1940297 1193903 976008 595606 585408 698684 698587 717558 720375 723687 734987 822650 820315 4831660 5011300 40.25 72.2 2
10:29:10 2024-01-26 678746 678897 176047 172975 292356 302479 326776 321390 195992 190084 249650 247942 281769 285111 4330377 4668326 6332383 6120310 1103719 1135443 251336 223400 250732 249321 294126 284533 277378 278965 184991 185485 686024 625113 1432063 1418149 378524 375390 535177 537208 669246 652669 667113 672491 691144 698332 652664 732895 1839115 1934575 1191909 973928 593984 583717 696214 695060 715020 716593 719439 731747 819497 819647 4824748 5011562 40.25 72.2 2
10:29:11 2024-01-26 680470 680833 175486 172251 292427 301125 324902 322257 196126 189321 249261 247392 281062 284535 4339729 4681795 6339430 6125311 1108646 1134484 251721 227432 247931 249390 293571 283828 277378 277790 184897 189069 668252 625113 1433138 1416140 378524 375319 530703 534721 666161 646510 664166 672813 690692 694403 654845 731134 1831175 1940297 1177819 976008 590614 577900 691651 691935 708364 717464 725786 730116 816368 817876 4856131 5004242 40.25 72.3 2
10:29:12 2024-01-26 691849 678645 175451 171704 292222 297527 324794 321866 191962 190170 243729 248701 279708 283039 4339336 4708662 6267213 6125934 1104164 1134484 250533 227396 248698 253725 292516 284067 274418 278181 183983 188699 656652 626897 1435217 1408943 376383 373634 529203 531783 664853 643482 666840 671538 683091 692794 653210 723585 1826841 1919187 1189442 984599 590614 576802 696707 691935 707862 717097 721559 725688 813410 819647 4900693 5013649 40.25 72.3 2
10:29:13 2024-01-26 689140 679786 174896 171980 290723 300032 323772 321866 191492 189217 243585 248881 279611 282689 4332850 4654871 6313732 6120945 1094543 1132875 251336 223611 247686 253653 290529 283267 274874 276586 183702 185896 651611 631388 1446426 1412132 378524 374843 527337 534342 659617 642116 662211 665675 682090 694403 653210 719375 1816726 1903251 1169965 980336 585474 578719 693192 683907 704325 716452 714452 721425 817112 811482 4839289 5015228 40.25 72.3 2
10:29:15 2024-01-26 682775 680833 175035 171026 292292 297455 324866 318954 191526 188555 243585 248622 278736 284352 4339729 4601627 6330379 6116582 1085100 1134484 250115 222984 247513 249420 292962 281455 274383 276550 182621 185376 658102 630036 1442592 1416140 376917 373029 529952 532936 657716 643667 663151 663218 683127 693577 645846 717190 1824519 1915430 1191477 967403 583812 577082 686087 683870 707360 712386 712313 725688 815212 807044 4761933 5004469 40.25 72.3 2
10:29:16 2024-01-26 682076 676065 174234 170751 291427 295785 324300 321110 190756 188293 242657 247891 278658 282420 4349023 4654833 6330454 6125311 1092818 1134484 253863 222132 247513 248476 290533 281403 273127 274790 182459 185082 661183 621528 1442223 1418149 373020 369884 527709 530534 658822 642116 656882 662344 680094 685390 643908 717991 1825816 1924379 1177232 967403 586308 572429 684075 687936 704325 708206 715468 722488 802534 802432 4839825 5011809 40.25 72.3 2
10:29:17 2024-01-26 686041 676322 173365 170109 291421 296690 320731 321763 189691 188417 241322 247127 278234 279464 4351975 4738810 6330454 6129471 1100731 1134484 253684 221594 245954 248302 288032 281473 272674 273950 182459 184307 651611 621081 1449585 1408943 372493 369884 522706 528142 657716 634639 658358 662344 675051 684317 645846 712211 1816550 1909077 1158246 978790 584642 571893 688032 683387 699170 709203 713363 715202 804275 807044 4891288 5013069 40.25 72.3 2
10:29:18 2024-01-26 685744 676250 172908 170118 293981 295892 321669 318812 189588 187633 241287 246711 276969 282929 4355086 4693029 6311567 6125311 1091369 1131675 249276 221094 244820 246982 288435 286783 271463 274790 180482 184694 661364 628688 1441084 1400729 372756 369524 523077 529710 654325 634603 658826 662344 675051 685390 644016 707996 1807506 1891645 1177232 976008 578654 567825 685602 678498 695183 709570 708196 714280 802320 802432 4839110 5022421 40.25 72.3 2
10:29:19 2024-01-26 688152 676286 172908 169038 288961 293749 321052 319566 189256 187633 240431 246986 276515 279536 4355086 4641217 6313457 6134057 1078236 1131233 249484 219648 245954 245892 287997 282934 269777 273950 180482 183723 653752 627792 1428267 1409942 369767 368700 522236 529630 651384 634675 654946 653672 673036 685510 634571 707123 1812683 1903522 1179267 961880 577831 567788 678865 676776 699170 703408 705142 716389 806021 797943 4779249 5010857 40.25 72.3 2
10:29:20 2024-01-26 681532 676245 172985 168473 288050 293714 320424 317066 189099 186752 240431 245398 279114 278818 4355167 4681682 6369161 6116354 1089703 1134484 249801 218930 244679 245737 288172 281936 270566 271190 181525 181949 655202 619617 1430467 1423190 369623 366381 522300 523648 650462 635461 649517 652714 672488 676376 635723 708001 1816550 1910648 1177232 963248 580306 567927 677904 681661 696204 701250 708196 714280 795103 793383 4825261 5015342 40.25 72.3 2
10:29:21 2024-01-26 687013 676286 172126 168736 288964 293589 318489 317136 187980 186888 239121 244752 278329 278390 4364572 4747062 6325747 6125035 1102330 1132801 248733 218930 248891 246496 287918 279685 270531 270931 180413 182365 663902 620194 1425736 1410943 370091 366417 517048 522907 650462 631014 647140 653866 667821 676304 636626 703965 1800243 1894328 1171127 973928 578654 565449 681247 676739 690068 702805 705142 707594 797871 797980 4901783 5020223 40.25 72.3 2
10:29:22 2024-01-26 687762 676214 172015 167941 288151 293956 317973 316075 187685 185720 238751 244171 280638 278818 4370604 4698805 6330737 6134057 1086517 1131564 248921 218214 244532 245359 287584 279612 270752 270553 179650 182365 653752 626823 1458274 1406946 369067 364187 514067 522907 644953 627416 649554 647479 665898 676340 631983 698802 1803437 1891645 1171127 961806 574144 567087 674923 672931 693894 700227 697803 708098 798032 795890 4807526 5010857 40.25 72.3 2
10:29:23 2024-01-26 677863 676214 171575 167641 288111 292339 318008 315712 187391 190172 238715 242267 275328 277787 4370604 4655138 6380376 6115299 1085207 1131233 247670 217783 243711 243783 287509 279111 269672 269283 179706 181753 668252 620497 1427361 1420163 369304 363096 517048 518269 642943 629265 641363 647443 665898 670367 628559 699794 1811332 1907265 1169092 959469 576598 562081 671635 674718 690955 694394 698867 708098 788864 791219 4844260 5011638 40.25 72.3 2
10:29:24 2024-01-26 688023 676286 170882 171335 286436 291520 317013 315157 186444 185720 237241 243796 275993 276051 4364653 4769053 6321344 6140909 1097679 1130358 246111 217315 243711 244119 285860 278646 269765 268651 179242 180767 658102 620381 1425736 1406946 367215 363060 513181 517465 643803 624665 641891 649387 658132 671138 629197 696795 1796741 1885134 1162987 968781 572922 560932 674923 671501 684066 698323 699381 700592 789983 792338 4877519 5020223 40.25 72.3 2
10:29:25 2024-01-26 690054 676214 170772 170716 286866 290599 317748 315978 186607 189834 236910 242640 275799 277325 4364653 4686951 6321706 6131476 1080977 1130834 246836 216199 243675 243034 285392 278823 269017 268838 178642 180801 650852 622858 1423029 1406946 367215 362912 513545 519038 638555 625994 643787 639992 658205 671310 625629 694742 1798019 1887809 1165022 955383 569329 558883 669223 667364 688023 694358 691780 702933 791069 783407 4773234 5010857 40.25 72.3 2
10:29:26 2024-01-26 689524 676313 169687 170986 284645 290299 316022 314832 186669 185522 236674 242640 274763 276051 4377137 4759798 6296833 6150975 1097619 1128390 243674 216015 242325 242150 285356 277505 267240 269977 179461 179843 649402 620826 1433774 1397752 363930 362912 512273 516699 642216 621650 640909 643613 658680 667362 621952 690265 1784944 1866747 1178561 964655 566097 558772 669697 663247 678856 689202 690554 696800 789983 784369 4846739 5020223 40.25 72.3 2
10:29:27 2024-01-26 683262 676214 169388 170606 284374 288910 316535 312121 186118 185522 236108 241189 273506 276051 4367785 4633531 6313732 6134086 1082013 1128426 244745 214746 241572 240702 285312 275033 267473 269218 178581 180127 647952 625113 1423740 1410943 365069 360871 513181 515197 636612 622861 636432 640245 657748 663400 620117 691715 1794190 1897016 1160952 952597 570954 559168 664212 665711 681954 685381 687684 697792 779327 780988 4853666 5018935 40.25 72.3 2
10:29:28 2024-01-26 688023 676250 168843 167028 282877 288658 315960 314096 184956 185522 239911 241155 273541 276343 4377137 4766479 6294158 6133876 1094468 1128810 242926 214712 240485 240668 283546 276761 265798 268319 178707 179241 646502 618427 1434317 1396762 363684 360835 510249 516023 638482 618326 638094 642134 652936 668658 623821 688525 1784944 1864102 1178561 961124 565293 557982 667803 660433 676899 685381 684575 690592 785448 782129 4821741 5014433 40.25 72.3 2
10:29:29 2024-01-26 677339 676218 168847 166912 282872 288910 315960 311211 186248 184054 236073 239245 273053 275593 4374018 4633370 6341709 6115299 1078684 1128810 242856 216043 240342 242221 284849 276080 265869 268283 178259 179422 645052 625538 1418219 1408943 363380 359423 510789 512683 633049 621630 631755 630979 652755 662073 617748 690675 1790099 1888966 1154506 950157 567306 553834 661466 662677 678856 684308 688591 694710 774018 775319 4863071 5026003 40.25 72.3 2
10:29:30 2024-01-26 687536 676250 167785 166748 281980 288910 314963 313583 184217 185262 234932 240624 272671 272655 4383383 4771444 6322734 6143435 1094559 1125264 242448 216043 239969 241980 281645 275526 265869 266674 178641 178292 652302 616948 1426978 1401723 360066 358847 504198 510693 635636 614612 632650 638363 649119 661856 621709 681937 1775698 1857553 1145333 960153 561583 549869 664323 657720 671914 685309 682560 690643 779737 779850 4853240 5022421 40.25 72.3 2
10:29:31 2024-01-26 680273 678421 167650 166446 281550 288707 315694 309294 184956 183762 240286 239578 271840 274978 4377137 4639598 6339152 6125311 1078760 1125264 241912 218216 239068 241465 283533 275372 264913 267272 177440 178856 651540 624688 1413382 1407708 363167 357910 508701 511786 630329 612969 632208 633864 649047 658277 614654 687018 1788753 1888930 1157794 948531 564891 549797 658661 661838 674950 680024 685548 690592 771621 775227 4858583 5013069 40.25 72.3 2
10:29:32 2024-01-26 688023 676250 171964 166063 281363 288129 313786 311211 185289 184381 234788 239646 271805 272620 4386611 4770574 6313732 6134676 1094626 1125264 240801 217803 238328 241006 279735 274541 264102 265493 177867 177663 647952 615183 1426264 1400438 360084 357336 504704 508242 633049 612357 631009 634585 649245 658313 617748 681350 1770626 1854921 1128393 958104 559206 548143 660529 652678 669688 680766 678516 686537 778593 774192 4853666 5023805 40.25 72.3 2
10:29:33 2024-01-26 678897 676214 171688 166197 280659 287270 314742 308323 184090 182855 236333 238149 270151 273909 4377137 4662441 6339430 6125035 1077390 1125264 242841 214370 237626 240020 281962 271792 263540 266087 176731 178190 653011 624643 1416103 1407708 361621 355727 507612 509608 628767 615484 627249 631819 647703 654401 613723 681380 1774399 1883798 1159870 947457 562018 550007 654765 658456 672542 676367 680516 688493 766070 770822 4863560 5013069 40.25 72.3 2
10:29:34 2024-01-26 687013 676218 171652 165346 279770 286705 312139 310197 187267 183727 234421 238879 270151 273244 4386489 4778228 6307900 6129682 1090640 1125264 244730 213927 237591 239684 278444 272660 262699 264335 177297 176960 638211 616506 1439602 1399107 358809 355477 503990 508765 630183 610851 629890 634203 643835 659503 614690 679227 1774001 1850982 1153640 955383 560003 549797 658661 652188 668740 676367 675329 681422 775186 770786 4840802 5022421 40.25 72.3 2
10:29:35 2024-01-26 677339 676178 171462 164817 279801 286231 311238 307356 185689 181988 234788 238420 269893 272620 4386489 4651902 6360359 6115946 1080583 1123668 244422 213627 236822 239313 280802 272852 262664 264335 175885 177082 647126 622282 1432731 1408708 360084 356861 504704 507441 625652 612283 625286 628237 643690 653009 608534 679227 1778880 1882464 1163750 944692 559206 546830 654064 654596 669688 675271 679292 685451 763156 766269 4865523 5026208 40.25 72.4 2
10:29:36 2024-01-26 687500 676218 167939 164546 278592 285454 311376 309210 187198 182566 234091 240433 269260 273499 4392749 4770807 6285756 6139054 1091406 1122002 240388 213292 236656 238942 278479 271792 261026 263931 175941 176160 650068 617024 1443295 1392503 357357 356335 500148 506611 627429 608888 626213 630511 644035 656245 610783 673128 1768963 1847049 1145333 955589 557617 550397 655800 652380 669012 676367 669349 680199 768313 764889 4806638 5022421 40.25 72.4 2
10:29:37 2024-01-26 676352 676182 167732 163913 279301 284885 311266 307356 187032 181988 234055 237753 270117 272884 4389341 4673054 6369685 6125311 1075854 1122076 240726 212773 236090 237662 280175 272275 261861 263272 175324 176126 648597 622580 1420071 1404953 359064 354598 502383 504601 621824 608851 621146 626457 640033 647221 606532 673128 1776526 1875940 1122288 945837 557001 545855 650440 651265 661901 671581 677176 680419 763834 764042 4886719 5015228 40.25 72.3 2
10:29:38 2024-01-26 686722 675952 167470 164365 279163 284450 309639 306428 186702 181700 233326 242517 267998 273113 4395841 4767405 6285756 6139054 1088077 1123668 239679 212326 235327 237765 278215 273045 259833 262721 175289 175815 648597 616948 1418576 1392503 355990 354347 496112 504571 626022 608259 625211 629577 640323 652972 608893 671838 1767227 1843005 1153640 950157 554456 547253 653600 648708 664784 672354 668089 677227 765129 763409 4806638 5023805 40.25 72.4 2
10:29:39 2024-01-26 675910 676178 167708 163352 278069 283617 309674 306820 186667 180874 232926 237494 268850 270630 4395841 4692448 6374469 6115669 1074675 1120413 239842 211444 235292 236664 278444 270408 260265 261848 174573 179585 648413 621081 1404995 1402927 357035 351857 498991 501577 619373 605444 619371 624196 640176 646605 601776 673756 1769745 1871778 1134949 944875 554456 539950 647190 647443 661273 667353 673266 679194 757179 763409 4886719 5029588 40.25 72.3 2
10:29:40 2024-01-26 686005 676178 166941 163354 278378 283331 308305 305930 183404 180840 231478 238420 267625 270378 4395841 4794297 6304407 6139054 1088307 1122002 238903 211444 234601 236464 278217 272275 260818 260649 174730 179068 640702 612550 1445888 1391516 353838 351857 494536 502838 622117 604588 621736 621929 639511 651086 606124 668678 1762170 1840389 1147410 948731 553827 545032 651361 644559 662395 668406 666367 675798 761361 757292 4805829 5018935 40.25 72.3 2
10:29:41 2024-01-26 680897 675952 167006 162764 279154 281887 308270 306964 183497 180840 231839 237019 268033 268896 4392749 4720303 6379010 6115946 1074675 1121171 239609 210530 239313 235864 278217 269730 260593 260217 173860 176563 650068 618394 1425252 1406946 355917 350723 495932 495693 617333 604803 614351 619182 638062 640321 600618 670621 1765418 1868127 1112105 944202 553827 540922 647683 648506 658077 667281 669993 672383 758497 761540 4911209 5029312 40.25 72.3 2
10:29:42 2024-01-26 684505 677941 166361 163251 276640 283511 307268 306964 182974 180737 231407 236303 266778 272198 4395841 4732555 6309238 6124678 1083561 1118753 237927 210895 234697 235864 278217 270336 260818 260615 173703 176563 647126 621081 1429002 1388558 355702 351496 495573 499310 616458 599557 617554 617326 631128 644459 597790 664018 1762904 1854841 1139103 936689 550286 543535 644016 645648 661346 665346 664009 672618 756361 756402 4856715 5009406 40.25 72.3 2
10:29:43 2024-01-26 682758 675885 166210 162734 277259 281751 306946 306964 182719 180737 230365 235490 266778 269464 4405368 4766479 6345932 6128733 1094543 1119217 237358 209545 234331 235172 277364 268864 260818 260989 173549 175543 653011 611999 1420308 1396725 351596 350194 492739 497515 619105 598417 617116 621961 631055 644459 605797 663982 1752149 1832287 1159870 946186 550641 543535 645846 641005 660410 665117 666091 675648 760100 753683 4804091 5025180 40.25 72.3 2
10:29:44 2024-01-26 678823 676178 166082 162367 276666 280858 308200 305133 182465 180132 230688 235490 266524 269689 4402114 4729944 6330341 6134057 1080578 1122255 236991 209580 239036 234215 277826 268900 259502 259354 172996 175543 647126 609781 1438699 1398743 350864 350723 496276 497515 617333 596865 612464 617363 630807 639312 594875 661570 1749269 1839165 1124565 946110 547568 537845 646950 640156 656919 665117 661560 668720 761178 755780 4834854 5023388 40.25 72.3 2
10:29:45 2024-01-26 677768 676991 165802 161718 277064 281286 309119 305133 182176 179881 230329 234566 266709 268860 4402216 4694894 6369685 6124678 1072481 1119217 236660 208891 234697 233691 277400 267143 259502 259354 172686 175543 653738 619310 1411870 1401723 351740 348577 495427 495404 612975 599742 611412 616419 631091 639312 597330 664018 1754675 1847049 1103973 942186 550286 538137 644820 643206 656492 667703 663972 667807 754328 754712 4869552 5028384 40.25 72.4 2
10:29:46 2024-01-26 684937 677757 165273 161692 275722 279896 307268 304668 181830 180028 229614 235525 271005 269689 4405255 4703365 6321485 6134057 1066246 1119217 236260 208710 234295 232256 276550 268639 258375 260989 171932 175543 641425 618427 1410621 1392503 350535 347528 494872 497515 611134 596980 610652 613724 631254 634134 592806 662251 1752935 1860189 1124565 936838 547552 534887 639472 640208 650891 658087 663883 668174 749847 754712 4926390 5033734 40.25 72.4 2
10:29:47 2024-01-26 682823 676986 164971 161937 275051 283075 306910 305097 181279 179597 229614 234954 267856 269653 4414627 4738662 6272280 6134057 1082013 1116044 235168 208856 233236 233297 275704 267214 258774 259354 171915 175298 638808 617545 1422740 1383283 350571 348291 489890 496458 608906 595433 613336 612819 629470 640249 590732 662699 1752186 1845741 1132872 932196 547552 538899 640378 641523 653759 658340 660694 667658 750442 750832 4848694 5019069 40.25 72.4 2
10:29:48 2024-01-26 686722 678906 164702 161400 274923 280004 306946 304810 181038 180313 228795 234730 267623 267174 4417778 4792020 6332383 6124678 1093761 1117925 235531 208205 231786 233297 275668 266358 258774 259524 171898 174460 647126 613426 1416418 1392503 350864 346969 487026 493966 613843 594554 612464 616375 625706 638376 599007 656772 1747960 1823361 1132463 938196 544413 537304 638532 634726 652276 658304 656799 667955 748202 748886 4810125 5027901 40.25 72.4 2
10:29:49 2024-01-26 677450 678384 164041 161560 273043 279896 306874 302075 181314 178433 229614 233765 267105 267962 4405368 4745406 6323058 6124678 1082118 1120376 233652 208205 233036 232187 275668 266358 257761 258796 171829 174182 652245 613962 1409683 1392503 348879 347492 492043 492498 610234 589821 606523 614195 622042 632728 592769 652833 1742423 1827342 1114182 942186 541352 531806 640108 633827 650891 658340 652934 662666 752379 746029 4814420 5018632 40.25 72.4 2
10:29:50 2024-01-26 677265 677899 164602 160532 274701 279788 305831 302605 180673 178433 228511 232639 266357 266925 4408524 4721439 6369685 6117785 1072755 1116044 235168 206875 232310 231830 273985 266136 257148 257170 171829 173041 638747 609931 1409410 1401723 349870 343334 490178 492461 611207 594554 606747 614120 622078 631042 590533 651872 1741186 1829971 1115480 942186 541352 532061 636620 631997 645629 657305 652934 661067 751661 746065 4853240 5023388 40.25 72.3 2
10:29:51 2024-01-26 678382 676288 164071 160523 273131 279788 305831 303475 180612 178365 228725 232202 266321 267210 4386196 4674998 6380528 6110938 1070028 1116044 234934 206300 231750 231473 273149 266960 257545 257531 171164 173317 644184 613501 1440935 1401723 349870 345270 487062 491035 610270 592437 604220 612856 621568 630311 585717 654343 1738441 1825950 1114182 940845 540967 534255 637557 632481 649510 657768 652323 660048 747141 745176 4781836 5020223 40.25 72.4 2
10:29:52 2024-01-26 680832 676799 164464 160426 274404 279608 304936 302831 180501 178331 228015 232432 265958 265360 4405368 4725307 6350457 6120310 1072367 1116044 234408 206654 231389 230762 273078 264692 256358 256309 171011 172766 656505 611675 1405012 1401723 348879 344783 487026 489541 608439 590148 604480 608906 621856 627547 590526 651330 1733746 1814701 1118335 940879 541352 531770 636663 632445 650160 656308 651395 662666 745654 739228 4782577 5018821 40.25 72.4 2
10:29:53 2024-01-26 678860 676986 163506 159834 272749 277754 305079 299580 179670 177701 227239 232294 264446 265431 4411600 4741584 6312215 6124401 1075854 1116044 233909 206093 231354 235083 272280 263881 255178 256345 170705 171943 642713 608193 1406076 1397752 346347 342843 486232 486643 605545 587109 601443 606457 617585 626630 588854 647525 1733157 1814155 1122489 936838 539813 530949 634859 630884 647566 652483 651395 660596 743406 737428 4794672 5009335 40.25 72.4 2
10:29:54 2024-01-26 675527 676986 162571 159604 271044 277754 304151 299056 179785 177032 227026 231431 264410 267935 4421176 4739020 6339784 6132605 1087918 1116044 232933 206231 228883 234918 272245 265452 254751 255557 169927 172182 642713 611238 1396760 1390529 346592 342843 483281 486264 606220 587946 601657 603938 619405 631272 586557 647525 1737479 1826098 1095833 927565 538006 530556 628454 626367 643281 649254 648535 657206 736236 736468 4847528 5013069 40.25 72.3 2
10:29:55 2024-01-26 677863 676498 162610 159104 271088 279073 302022 299545 179343 176231 226675 230366 264287 264688 4414841 4775038 6335258 6124678 1086631 1114425 232182 206024 228582 231469 271415 262636 254751 255129 169590 172063 639770 609931 1399175 1390492 345822 342843 482258 486607 605545 587109 602895 606531 616714 630311 583653 645616 1733710 1824718 1118335 929546 536752 529021 627530 625216 644007 646864 645717 656739 736527 736004 4844260 5023805 40.25 72.4 2
10:29:56 2024-01-26 678897 675069 162567 158809 270855 278181 301070 299545 178936 176197 225973 230366 264287 263877 4417778 4769053 6340464 6131476 1085111 1116044 231825 205555 228068 230821 273077 264592 253899 254738 169321 171532 639770 610956 1400695 1388558 345541 342843 481577 486925 604418 586241 603303 606321 613172 627547 584582 644627 1733157 1820777 1093798 926211 535230 528647 627443 625532 642184 645465 647354 654803 729886 736157 4839110 5018821 40.25 72.4 2
10:29:57 2024-01-26 682832 676721 162611 158565 269807 277293 302022 301834 178181 177277 227352 230720 263479 263402 4414545 4785024 6339311 6127095 1089779 1115508 231722 206652 228672 231469 269729 267511 253934 254588 171347 171395 644184 609061 1403235 1388558 345552 342181 482001 486607 603187 583758 602335 606902 613064 623815 577064 641781 1734390 1820506 1116258 922163 536752 529021 625724 626883 644007 647356 649545 656236 733858 737450 4868998 5026003 40.25 72.4 2
10:29:58 2024-01-26 684773 676721 162018 158241 269772 276443 301810 299056 178215 176719 230243 231465 263076 263842 4423897 4800156 6331797 6147706 1084222 1114715 233475 204529 228672 231003 270775 264702 253121 253497 169086 170785 642713 605264 1405132 1387217 342618 342048 481917 487013 599769 581225 597854 598362 612129 623378 580211 645121 1733746 1824755 1118335 923546 537897 528237 627332 626404 642184 645500 649545 654729 733949 736786 4881017 5020223 40.25 72.4 2
10:29:59 2024-01-26 684773 674549 161535 158204 269396 276020 301070 299564 178338 178450 230315 231075 262272 263842 4423897 4811839 6303140 6116283 1083935 1116302 232733 206182 228352 229963 270775 264702 254118 253781 170625 170919 651125 606462 1413333 1379364 343590 342555 480789 486236 597757 581965 600297 599502 613100 623851 576883 647029 1738677 1836283 1101938 924822 537515 522864 625518 626420 636538 643057 645680 650834 732906 738350 4910099 5029588 40.25 72.3 2
10:30:00 2024-01-26 681864 675069 161496 157927 268960 276971 301316 297699 178057 180506 230442 229660 262237 266947 4423999 4756387 6271963 6134057 1075817 1112020 231648 206291 227857 229821 270775 263918 251469 254632 169601 170988 642361 613426 1405040 1374063 342726 340739 477976 485979 599769 584086 598703 598689 613172 622294 579549 645616 1733157 1833960 1114182 924165 535230 521214 623858 624646 634813 643681 643777 648451 731782 734527 4898281 5023805 40.25 72.4 2
10:30:01 2024-01-26 682334 674978 161359 161988 268960 276214 299457 299709 177743 177950 230207 229626 262054 263438 4420845 4753001 6303215 6115946 1075446 1109352 234878 208626 226974 229390 270739 263364 253814 254101 169216 170988 639586 615183 1397022 1377006 342582 338508 479271 485548 595277 583758 598049 597160 616380 620400 577982 642691 1730565 1832568 1112105 922163 533603 522523 623858 623762 633017 641668 643284 646996 732964 729926 4860605 5022421 40.25 72.4 2
10:30:02 2024-01-26 683591 675064 161535 161482 269593 274400 301103 297664 177218 180471 225918 229626 261436 265516 4423897 4748023 6313732 6115946 1069474 1109585 230758 208409 226974 229390 270013 263210 250839 253287 169704 170579 635357 615259 1422892 1383859 343346 337488 480680 486655 595845 581797 593919 595158 609442 616776 575982 643862 1725117 1820777 1107951 932196 535230 521984 626553 625089 634813 646560 644691 648451 734414 730359 4853666 5022421 40.25 72.3 2
10:30:03 2024-01-26 676219 674587 160990 161591 273999 274719 301281 297531 177811 176708 230117 228922 260638 263877 4414545 4681532 6304407 6120310 1061954 1112809 231500 204739 227009 228324 269283 261729 250420 252966 169192 170041 648423 616141 1396757 1387803 343590 338235 479952 480331 597647 581824 593808 599391 614709 617643 580482 640906 1721213 1812399 1103798 930208 531270 522153 625258 619847 634364 643093 638344 647530 733858 728616 4778421 5023805 40.25 72.4 2
10:30:04 2024-01-26 679343 675064 161243 161378 268960 273043 299492 297951 177430 180077 225810 228255 261037 263242 4430656 4748023 6369410 6115946 1068024 1109585 235149 204166 227009 228289 269823 261693 251573 250791 169430 169435 653738 606127 1396228 1392503 343346 339297 481317 483360 598919 581228 592053 598836 609222 617621 577799 636211 1719000 1799837 1103798 932748 531648 521948 625222 619182 634707 645745 640272 650371 732300 729829 4839825 5011638 40.25 72.4 2
10:30:05 2024-01-26 673856 674120 160502 161482 268992 274754 298515 297531 177184 176585 225774 229782 261037 264209 4423897 4757207 6327875 6120310 1072793 1114461 230100 204452 226657 227264 269823 261401 252511 251595 169192 169670 643287 606462 1410448 1386591 340435 338140 478012 481830 593722 576867 592004 598061 604014 619369 577872 637641 1724123 1797252 1106008 927565 530514 522352 625555 619544 635714 640240 636497 647493 730050 726628 4853666 5020223 40.25 72.3 2
10:30:06 2024-01-26 675048 675073 160443 158341 268619 275084 299509 296479 177184 175898 225456 228965 260206 263836 4430210 4760250 6321269 6115946 1081348 1109659 230852 204452 225187 227582 269254 260411 250386 250791 168718 169283 637747 609061 1392731 1383283 340918 337322 475888 483149 594435 577532 595681 597637 608985 620209 572661 638391 1723184 1812650 1105875 919214 530137 522893 616695 618272 634813 641909 643011 647493 725462 730575 4900693 5020223 40.25 72.4 2
10:30:07 2024-01-26 684773 675444 159957 161221 268650 273043 297753 297113 176661 176802 225103 228763 259593 263650 4421169 4811839 6258249 6133577 1078928 1111232 229456 203987 225536 226561 268687 261657 250385 250826 168718 168898 643287 606462 1405784 1373089 340193 337630 474544 477737 585739 577123 591864 593002 610338 619770 575346 639910 1726589 1824441 1083623 918182 531270 518952 618002 618089 628408 635571 638381 643062 724433 728336 4900693 5028384 40.25 72.4 2
10:30:08 2024-01-26 682827 673131 159957 157827 268623 273008 297644 297951 176472 176214 224398 233118 259413 263732 4423897 4756387 6309238 6120310 1072608 1107194 230135 203809 229666 227036 267745 260777 251129 250756 168392 168864 641794 615959 1385646 1379364 341644 334521 475888 482515 590774 577100 590480 588971 607613 613280 567834 635670 1722441 1827082 1089260 923535 531270 518256 619981 619847 629188 641565 639595 643408 729642 727673 4852475 5022421 40.25 72.4 2
10:30:09 2024-01-26 675255 674974 159452 160887 267834 272556 300393 294438 176594 175722 224434 228965 259017 264209 4423897 4715411 6294158 6115946 1057357 1107979 229456 203488 229811 225599 268498 260375 249861 250791 167776 168864 645392 611675 1411740 1381322 340676 334556 475551 475390 585847 577941 588660 595103 608544 613280 574610 636160 1715527 1805141 1101721 928817 527948 518116 618039 614012 627397 638224 634564 641430 728812 723596 4775834 5027390 40.25 72.4 2
10:30:10 2024-01-26 677826 674596 159965 157717 268894 271310 297789 295160 176438 175968 224398 228965 259809 261176 4423897 4704153 6360359 6110938 1064911 1106411 229456 202919 229738 226176 268876 258953 250952 250373 168133 168713 640301 611487 1404805 1386591 340676 334486 475215 478991 592137 577532 586921 594609 604123 612381 572843 631948 1713408 1799837 1093414 927565 525227 518116 619944 612527 630076 639226 634602 643829 726814 722572 4804091 5011638 40.25 72.3 2
10:30:11 2024-01-26 674391 674928 158642 161086 266531 271310 297611 293804 176526 174813 224241 228325 258263 261689 4427052 4747934 6313732 6115946 1069705 1109622 229030 202707 229774 225442 267673 259572 250385 249261 167776 167831 640301 600865 1418336 1383283 337794 336071 473837 476730 589488 571223 588785 592856 602279 613280 572843 634760 1715055 1792539 1099644 920909 526010 518035 616325 612819 629181 634689 632611 642727 717694 722572 4867235 5029588 40.25 72.4 2
10:30:12 2024-01-26 680897 674120 158713 157827 267285 271310 297933 297077 175332 176214 222962 228524 258160 260413 4423897 4794445 6327875 6115946 1080267 1109971 228604 202636 224819 225530 267191 258085 250564 250939 167705 167764 633886 606592 1396164 1381322 338751 335718 471761 479671 589452 571186 588660 589261 603294 612740 568375 630412 1715845 1802390 1099644 915274 525973 518328 614255 614958 629297 630974 635935 641738 723178 726163 4900424 5018708 40.25 72.4 2
10:30:13 2024-01-26 679380 672872 163115 157712 265678 271879 297933 294046 175904 175354 222927 227902 258160 263169 4430210 4781032 6257780 6115299 1074142 1109971 227702 202459 225366 225024 265962 258301 248356 251292 167400 167764 640846 607969 1400476 1370171 337758 334486 469071 476063 585549 571150 586432 588794 602207 613244 568851 632577 1721213 1814265 1095491 915274 527506 513706 614218 613688 623849 631299 631709 635351 718347 720150 4861989 5033229 40.25 72.4 2
10:30:14 2024-01-26 673159 672434 158436 156989 266353 272415 297333 294189 175386 174918 222734 226108 258194 261545 4427157 4681682 6341709 6105921 1061685 1106824 228444 201507 225366 224676 267638 257255 248073 250939 166629 167764 645392 609743 1391056 1382302 338751 333830 472500 475682 586028 573316 584647 589298 603401 606061 568815 628996 1704939 1787802 1107850 923509 522815 513851 614507 610942 625642 632755 631000 640138 724177 718497 4793808 5014433 40.25 72.4 2
10:30:15 2024-01-26 676344 674782 160465 157143 265945 270883 297897 293506 175386 174918 222820 227374 258056 261364 4427157 4757034 6313395 6115299 1066555 1109183 227896 201190 225684 223671 265590 257471 248915 249883 166979 166671 648423 603206 1403777 1383283 333785 335718 471761 474253 587210 568773 584231 585874 599430 609621 570062 629033 1710975 1779666 1095491 920909 522702 513743 612436 607354 624733 630302 627277 636400 715522 716434 4844260 5018012 40.25 72.4 2
10:30:16 2024-01-26 681317 674074 162632 156994 265803 272306 295865 295017 174835 175232 221741 226740 258056 259753 4437175 4804829 6322401 6116245 1077390 1109549 227190 201190 224345 223671 263526 258085 247938 249497 167131 165786 643287 602909 1396223 1374063 333749 333830 468963 474926 582192 568371 584647 583717 599430 608729 565458 630060 1715527 1804948 1105875 913559 526010 513706 611566 611843 622966 628422 630514 632544 715522 719513 4895043 5027390 40.25 72.4 2
10:30:17 2024-01-26 680861 672081 162632 156364 265267 270883 295249 293975 175319 174813 222293 227110 259086 260672 4433660 4763839 6307900 6115299 1062901 1106039 227791 201190 223572 223671 263931 257074 247938 249462 166327 166240 643287 611675 1385786 1374063 335745 331776 471761 475353 582138 567865 581187 583667 600314 605504 562090 627213 1710975 1802390 1091337 920909 524410 513725 614255 611015 622085 632925 631000 632544 722093 718497 4839374 5010857 40.25 72.4 2
10:30:18 2024-01-26 671625 672068 162334 156369 264459 270883 295700 290745 175211 173441 222230 226180 258836 261256 4433660 4686458 6332383 6105921 1060133 1106824 226487 200245 223958 223292 265821 255889 246828 249497 165527 166935 642361 609931 1407719 1379364 337244 332549 468999 473243 586379 567865 581187 587960 599765 604267 565421 623445 1702509 1778294 1119373 924121 521215 512190 614218 607318 625176 631299 627240 636363 718383 712332 4821068 5015342 40.25 72.4 2
10:30:19 2024-01-26 674872 673091 162290 156260 263614 269659 294028 292097 174902 173667 221537 225410 262140 259714 4433802 4789069 6302752 6117785 1078536 1105218 226243 200140 222837 223383 264115 255889 247938 248059 165955 170333 662022 603562 1398901 1377971 333676 332819 467536 474302 585000 566727 582913 582806 594467 604267 558590 625360 1706050 1793196 1093414 910059 522702 512983 608883 609145 623849 627503 631000 633478 714509 718497 4911398 5010857 40.25 72.4 2
10:30:20 2024-01-26 679380 672543 161740 156225 264001 270883 295915 291920 174354 173944 221156 225916 257997 260554 4430210 4825679 6274813 6122044 1075678 1106824 225752 200210 223572 222913 263904 257654 245755 248308 165909 169941 646908 603993 1394161 1368230 333405 333830 468070 473170 577136 566727 581224 582228 598841 606026 562054 627176 1711861 1805104 1097567 911610 522702 510789 608029 603902 617958 625669 627203 630902 713499 712296 4839073 5026170 40.25 72.4 2
10:30:21 2024-01-26 681343 672831 162295 156086 264454 269218 295664 291441 178132 173944 220158 226143 258395 259531 4430210 4774399 6320201 6116283 1056813 1107003 226313 199722 224130 222878 262686 256714 246032 248343 165780 170025 634329 608193 1386198 1374063 335987 331632 468963 470525 577014 568371 576010 582394 598841 603344 564753 626657 1704148 1793196 1085107 924046 521958 510789 611147 606285 616578 627503 621637 630801 712111 710112 4785253 5004469 40.25 72.4 2
10:30:22 2024-01-26 675523 673091 162037 155363 264239 269254 295249 290802 178167 173391 220811 225444 258395 257502 4427157 4731931 6360359 6103018 1064723 1108322 226383 199757 222695 222123 263351 255748 247378 246744 165562 167281 636828 603633 1391044 1387217 332594 330773 468266 470451 582983 564654 576010 581947 593006 601540 558892 621179 1696783 1774808 1087693 916951 519735 513362 608856 604784 620254 623842 623055 632250 709293 710409 4841767 5010857 40.25 72.3 2
10:30:23 2024-01-26 678343 673095 158943 155328 262808 270085 292312 292684 178097 173391 220193 224055 258395 258261 4430210 4770499 6304407 6106580 1078722 1106966 225543 199931 221342 222157 263386 254571 246236 246673 165203 167245 635822 604243 1386357 1374063 332630 330987 466710 473243 582101 563821 580774 582899 594266 604195 560477 621183 1701729 1788720 1089260 909020 518997 512273 604919 606714 620254 623842 627203 634201 710834 712260 4886719 5010857 40.25 72.4 2
10:30:24 2024-01-26 681655 671124 158574 155367 262773 269254 294107 290555 177938 173079 220158 226108 257133 259095 4430210 4822114 6308551 6106580 1074019 1103343 225509 199653 221928 224466 263614 254998 246145 246086 165109 166778 640301 601840 1392499 1372472 331588 330773 466416 468688 578715 562751 578060 579189 590932 603769 559500 622990 1704939 1797649 1095491 910172 521215 509671 604874 607145 616426 622285 622554 627143 707183 709077 4898281 5018821 40.25 72.3 2
10:30:25 2024-01-26 678897 667277 158907 154824 263206 268426 292489 290767 177744 173391 219438 224055 257314 258012 4430210 4765713 6295082 6105921 1064723 1102015 224898 198993 221138 221883 263614 257037 245373 246532 164618 167245 643877 608724 1378084 1372620 333496 328564 466710 471863 578042 566727 576010 579416 593974 598864 557991 622547 1701296 1790029 1085107 917640 519735 508519 607094 606285 616426 625705 622591 627143 715522 709077 4825449 5010857 40.25 72.4 2
10:30:26 2024-01-26 671191 671845 158574 154828 262363 268426 292927 288969 178097 172256 220158 223295 257133 259095 4423897 4685142 6303178 6096542 1058659 1106824 225054 198923 221484 221507 262756 253505 245034 246779 164718 167597 637315 610079 1414255 1377971 332522 328600 467040 468861 581330 565344 576193 581956 594687 597148 559353 619033 1694843 1769748 1097249 919438 516679 510067 606627 603678 617994 623878 621727 632700 712453 709406 4825562 5008633 40.25 72.4 2
10:30:27 2024-01-26 672385 671120 158463 154862 261935 270085 292935 289849 177779 172256 219934 223640 257133 257899 4433371 4767367 6304407 6115299 1072029 1105218 223632 199270 221293 225555 262686 253540 245034 246019 164468 166778 643877 603993 1385326 1378491 333606 329488 462623 469008 581330 561977 579897 582899 590751 604231 559413 617919 1696793 1785793 1044291 907355 515253 507802 602307 600830 613073 621337 623498 629652 707220 709406 4895854 5018821 40.25 72.3 2
10:30:28 2024-01-26 678737 671115 158430 155078 261135 267638 292489 289849 177427 172290 219367 223986 255770 259095 4433371 4812842 6285756 6106580 1070795 1105255 223701 198301 221103 225678 259854 254676 244281 245227 164433 166313 635822 600552 1401577 1370171 331482 329524 464552 469118 574487 561194 576976 575735 585735 600515 557881 621440 1704148 1793196 1073448 906671 519623 508447 603164 604998 614681 620236 621579 623413 705854 709406 4891288 5013069 40.25 72.4 2
10:30:29 2024-01-26 676783 667232 158021 154330 261135 268804 291564 289814 177392 172325 218755 223830 255985 258012 4423897 4761435 6257780 6099520 1066502 1102015 223667 198612 220070 225555 260649 253540 243700 245227 163907 166662 642361 608193 1388569 1364843 331659 326692 462768 469081 576151 565995 576827 576849 591695 598621 554517 617845 1697664 1789732 1083030 913967 517892 504801 605094 603812 614681 622285 622612 624065 711410 710300 4831403 5011752 40.25 72.4 2
10:30:30 2024-01-26 669692 667277 158132 154330 261135 267566 292107 288969 177586 172136 219402 222573 256020 257899 4427052 4681784 6307676 6096542 1057150 1102105 223667 197716 220758 225519 261083 254145 244281 245262 163382 166313 635822 607760 1389901 1377411 331122 325778 464734 468281 578042 558960 572041 579453 590771 596998 556123 616764 1690393 1766420 1076800 915336 516312 507584 604919 599631 616426 622285 617762 628754 703133 703016 4834207 5005061 40.25 72.4 2
10:30:31 2024-01-26 673134 671124 157766 154330 260736 268426 290679 288496 177145 171982 219061 222607 255949 256710 4433371 4766479 6304407 6101566 1070946 1098824 222599 198336 220070 221958 260866 258245 243735 245021 163872 165850 640846 603993 1387212 1373089 331482 327715 460021 467900 578042 558779 574309 579189 585735 599778 556073 615811 1697664 1779482 1085107 905842 515944 507584 603975 601680 616426 620391 623055 626699 706354 708078 4891288 5004355 40.25 72.4 2
10:30:32 2024-01-26 676794 667313 157208 154339 259545 267566 290749 290236 177111 171982 218720 223295 254950 258333 4443061 4821255 6257780 6115299 1071077 1103651 222908 197681 219727 221803 259854 253470 242172 245056 163382 165850 639330 601485 1392625 1362908 331013 328476 460093 467238 572202 557993 575374 576325 589266 598900 555091 620705 1701729 1797425 1083030 908226 516312 505273 599599 599945 610056 619798 619704 623289 705355 703318 4853585 5020223 40.25 72.4 2
10:30:33 2024-01-26 679306 667304 157997 153339 261752 265892 291339 289374 173798 172101 218192 223295 255556 256710 4433249 4756387 6294806 6099520 1056285 1100418 223701 197338 219692 221986 259028 253081 242917 244438 163382 165850 639330 603715 1387826 1370171 331013 326692 464405 466577 571359 559606 569428 572856 589520 593507 556109 617956 1692483 1784002 1078877 912722 517419 505953 604446 601059 610093 621631 617709 622403 708322 705286 4816952 5011638 40.25 72.4 2
10:30:34 2024-01-26 674873 667308 156977 154056 260304 266300 289537 288934 173798 171708 218239 222264 255556 255134 4430210 4787487 6304132 6101566 1075088 1100381 222908 197338 218292 221337 259423 252716 243291 243687 163234 165353 632836 600627 1383196 1372115 330310 325743 460057 466321 574779 557592 573704 572893 582450 595253 549540 613261 1691281 1769455 1083030 901967 513376 504729 595127 598326 613377 616767 619593 626501 704646 707788 4913588 5004318 40.25 72.4 2
10:30:35 2024-01-26 677181 667277 156714 154013 264932 266523 292200 289532 173798 171640 218005 222573 254381 258083 4439575 4816231 6239129 6101566 1068024 1100454 222221 197063 219008 221337 260841 254145 241394 244438 162826 165318 644482 600865 1401157 1362908 329609 326727 459301 465186 568000 556410 572041 571241 585286 595368 549878 616132 1695136 1797649 1083030 903723 513376 502775 596208 594852 607232 613019 616670 620710 704357 705213 4855024 5018935 40.25 72.4 2
10:30:36 2024-01-26 675798 672592 156938 153620 261923 264300 291641 293674 173556 171163 218169 223054 254311 256639 4430210 4746076 6285481 6101566 1050792 1099639 222256 196380 219385 220647 260291 254145 241429 243687 162791 165318 637815 603562 1383954 1369200 330076 325182 462768 463274 567964 558814 565266 571241 586095 591767 554467 615222 1687684 1779961 1074723 914135 513376 502775 600756 595085 604023 615001 613326 619342 704357 700811 4769719 5013928 40.25 72.4 2
10:30:37 2024-01-26 672509 670975 156972 153203 261923 264159 290538 288901 173729 171095 217362 222195 254169 255099 4436535 4761585 6341709 6082822 1053797 1102051 222754 196414 218632 220647 260291 252716 242748 242904 162531 164789 645392 603131 1398311 1379364 329376 324816 460057 463641 573894 556410 566030 572893 583890 591950 549878 610578 1681369 1756421 1083030 910314 511552 503237 599746 595415 612076 614929 613326 621630 700202 700316 4831403 5002165 40.25 72.4 2
10:30:38 2024-01-26 676853 673547 156689 153169 261186 265564 290554 288937 173142 171502 217258 221750 254597 254672 4430210 4785024 6311966 6097215 1072481 1099639 221537 196414 217089 220268 260291 252216 242003 242531 162305 164789 639520 601410 1382131 1370171 328678 324727 457294 464858 572643 554767 571156 567919 583564 593507 550516 610107 1686413 1772294 1076800 899414 511917 501751 596469 594816 610275 612983 616233 622514 698191 701160 4887796 5003717 40.25 72.4 2
10:30:39 2024-01-26 678558 667277 156436 153560 260273 265422 291787 288901 173452 171026 217258 222779 252651 255028 4436535 4824524 6289636 6105921 1071638 1098824 221537 196414 218479 220647 258832 252680 243675 242159 162340 163770 635822 598841 1386993 1367753 328446 324727 457258 463764 568874 553130 567744 568792 583890 594577 550516 613261 1688338 1782954 1095491 902311 513011 502775 595620 596258 606802 613271 612531 617011 694192 698590 4891288 5010857 40.25 72.4 2
10:30:40 2024-01-26 678109 667236 156243 152991 260269 265112 290554 288910 172523 171433 219258 221785 253427 256740 4439918 4779465 6292335 6097215 1060257 1097493 225938 196414 217310 219960 259560 252644 240724 242904 161753 165168 639330 606462 1396515 1360013 330076 324816 458253 463436 568000 558023 568622 567847 584339 591114 549700 612390 1686828 1785268 1093008 904772 511917 501318 597090 597527 606802 614965 614415 617461 704855 699153 4827955 5003717 40.25 72.3 2
10:30:41 2024-01-26 670007 667272 156208 152779 260452 264230 289761 286436 173556 170011 217830 221990 253322 258348 4430411 4697812 6290600 6090020 1053797 1100834 222067 195767 217952 219443 259560 251471 241800 241787 162012 164490 641414 603562 1371338 1377411 329340 324816 459301 459674 571322 554339 566102 567883 582210 588236 552078 607368 1678427 1756421 1076800 908762 509737 503131 598933 593805 609340 613271 608911 618342 694156 694111 4811389 4994365 40.25 72.4 2
10:30:42 2024-01-26 673612 670857 156208 152779 260073 264265 294278 288530 172764 170586 216618 220830 253956 253536 4446363 4805491 6312051 6101566 1074909 1100834 223203 195767 217310 220198 258433 251897 243332 241683 162271 163736 634329 598054 1397044 1366293 327215 324816 457223 463073 568069 549910 566467 568389 582210 591767 549467 612390 1687684 1774514 1083030 903256 512281 503131 594668 596258 607232 612804 614200 615671 694047 701306 4900693 5004469 40.25 72.4 2
10:30:43 2024-01-26 676598 667236 156065 152779 259721 264265 294351 288124 172730 170586 221420 220830 252790 254672 4433249 4781855 6284993 6107512 1063692 1097604 225903 195801 216565 219644 258832 251861 242172 241955 161753 163736 637815 606592 1368062 1364843 328678 323902 456901 463109 568069 556410 564794 568389 583890 587375 547299 610901 1683805 1774808 1070570 909020 510462 500257 597200 595836 605085 614031 612455 614282 702257 698341 4811427 5010857 40.25 72.3 2
10:30:44 2024-01-26 669017 667241 155705 152288 259721 263456 288295 287193 172764 169977 216618 219812 252790 255064 4431026 4692300 6320314 6090020 1053731 1100651 223238 195698 217275 218702 258832 251081 240724 243698 162021 163701 639330 603715 1380559 1375424 328373 323902 457258 459602 568072 549910 564495 567411 577257 584802 550186 605147 1676371 1751449 1074723 910172 509014 501709 596391 591037 607048 613271 609818 617923 697187 694232 4834854 4994365 40.25 72.4 2
10:30:45 2024-01-26 673612 667308 155675 152288 258988 263386 288806 287922 172490 170011 218181 219812 253355 253501 4433249 4773970 6276207 6107473 1074066 1097530 222613 194169 217136 219101 257029 251291 242002 242976 161753 163405 632836 597975 1378193 1364843 324771 324816 456311 461341 565553 548219 566102 566053 577154 589584 546453 609557 1685630 1778953 1080953 896824 510462 499867 592988 595144 603154 609648 611585 612869 694723 697118 4891288 5009525 40.25 72.4 2
10:30:46 2024-01-26 677069 667205 155739 151525 259503 263386 288716 287279 172062 170046 220760 220830 252368 253501 4433249 4766479 6285756 6081148 1059607 1099267 223167 196402 217847 218420 258255 252072 241626 243354 161616 163563 639330 602270 1411638 1364843 324519 324071 458902 458732 565695 549946 562821 568352 583478 585951 550516 610615 1682042 1769748 1086647 910314 506934 495787 594783 585838 603154 613271 607974 616099 699178 692207 4769016 4990096 40.25 72.4 2
10:30:47 2024-01-26 668708 667272 155169 152956 258699 262580 294423 285561 172490 169860 220796 221772 252790 253536 4427483 4743335 6290600 6092194 1060443 1097604 221430 196955 219313 218128 259346 250514 241966 242670 161744 163381 629850 600983 1380267 1370671 324735 323471 454869 458201 568728 552784 567714 570406 580151 591078 546970 605073 1678390 1767195 1088767 895559 506059 499831 585753 591836 606372 610507 612455 616974 696200 694304 4887857 5008633 40.25 72.3 2
10:30:48 2024-01-26 675250 667200 155031 152259 257872 263974 288919 287090 172181 170011 221035 220456 252333 255850 4436535 4792969 6239129 6096542 1066434 1097604 221332 199615 215893 217846 257680 250723 241483 243526 162231 163598 639330 604069 1374225 1358513 327959 323651 455521 460430 565626 554426 566907 567147 583608 589556 544729 608142 1683237 1785023 1068493 908271 509014 495787 592988 590184 603374 613235 612455 615629 698155 694268 4835803 5005061 40.25 72.4 2
10:30:49 2024-01-26 669697 667169 155203 151980 258885 262545 288924 285575 172661 169170 221264 219406 251947 254637 4430210 4709330 6295082 6081299 1050797 1097604 222613 199249 216380 217846 257999 250621 242002 241649 161548 163164 635822 600552 1380825 1377971 324591 322705 458541 460035 567119 550364 561330 567950 577854 586239 548461 604612 1676371 1751413 1085107 904054 506934 495823 591169 588762 604013 606017 605211 614246 691076 690154 4818262 5001492 40.25 72.4 2
10:30:50 2024-01-26 677826 670821 155134 151976 258053 262545 288972 285526 171328 170011 216796 220983 251982 254752 4436535 4812842 6276170 6090862 1065982 1097604 221678 199125 215893 217659 256345 251010 240948 241649 161168 162622 636299 597137 1383196 1366168 325740 324035 455558 460035 562890 548772 563836 563584 576996 590806 545572 608404 1686828 1784597 1057169 896935 507137 494249 589984 590356 601159 606017 609188 611885 694945 693147 4841767 5004582 40.25 72.4 2
10:30:51 2024-01-26 677441 667160 154884 151736 258850 260978 289009 285526 171482 169860 216644 220456 251177 255329 4433249 4758040 6289860 6090786 1044816 1096011 221332 196029 216531 216798 257170 250233 240104 240607 160543 162883 638327 603131 1381818 1364843 324735 322323 456564 457106 565293 552710 561802 567840 576973 586082 548666 607559 1677818 1761411 1082406 902051 504051 497464 592205 589267 603801 612035 606737 615853 696200 693328 4812605 4986317 40.25 72.4 2
10:30:52 2024-01-26 667689 670536 154669 151077 256459 262580 287261 284268 171601 169188 216904 223985 251177 254752 4440343 4763763 6294420 6087163 1066170 1097332 220608 199300 216365 217135 257170 248654 241014 241479 160688 162588 636299 598846 1382494 1365692 324170 321870 453704 460035 565663 548881 565516 565611 577036 586131 544427 604087 1679199 1766420 1051064 896836 507173 495823 590526 589261 604984 609395 610057 614102 690100 693671 4897195 5004469 40.25 72.4 2
10:30:53 2024-01-26 669734 667169 154953 151107 257656 260978 287629 284623 171447 169287 216644 224020 251947 254177 4430210 4698977 6310769 6076945 1050797 1096032 221834 195303 220431 216763 256380 248689 240273 241385 161168 161922 634784 596175 1400710 1372115 324541 322849 455630 456106 563522 546484 559022 566914 573590 586239 546416 602784 1678380 1760886 1062263 899303 504051 496796 588019 588546 601840 607640 607285 614977 691112 692171 4866855 5001492 40.25 72.3 2
10:30:54 2024-01-26 673612 668436 154137 151245 255716 261743 287225 284747 171328 169170 216455 224091 250583 254281 4445914 4825637 6248025 6101566 1066502 1097604 220264 195714 220214 216798 255592 249039 239326 242159 160108 162328 624176 601414 1378985 1354662 322696 322586 452292 458083 558757 548881 562784 562970 577046 585018 540793 604645 1678464 1778953 1082406 898040 506657 494506 591785 590430 599737 610257 608170 610324 696053 695146 4822929 4989983 40.25 72.3 2
10:30:55 2024-01-26 666911 667128 154493 151003 256863 263278 287144 283282 171447 167903 216940 220022 250758 255293 4433371 4688493 6276170 6076666 1047892 1096011 221098 195303 220286 216125 255628 248480 240273 240091 160142 162035 631343 597876 1379604 1374063 322660 320372 454987 457075 563522 546448 556114 562140 574774 581176 540829 601517 1668296 1747227 1067344 902311 504051 493865 589107 584765 599737 603969 603034 611265 687945 685146 4831660 4994365 40.25 72.3 2
10:30:56 2024-01-26 674882 667200 154643 150559 255698 261869 286987 286217 170446 169640 215507 224334 250409 252675 4437104 4818688 6276170 6087163 1066246 1096048 220453 195303 216850 216426 255015 248654 239529 240259 160142 161552 639330 594561 1376335 1360977 321647 320896 452366 457435 559706 545255 559418 560417 574774 586348 542116 602510 1678755 1769785 1070570 891601 506211 493640 586356 587182 595923 604258 608469 609074 693899 692474 4838813 5008758 40.25 72.4 2
10:30:57 2024-01-26 671983 667840 154137 150622 256468 261869 287819 282912 170480 168465 215998 220617 249644 254823 4439575 4750393 6267213 6082069 1041938 1096011 220075 195166 216365 215121 256775 248270 238788 241309 161208 162328 636789 603993 1369813 1363875 323678 319890 451116 455345 559095 549659 557763 564636 576865 581060 540865 602800 1669170 1751088 1069685 904240 501190 493865 585762 586347 600867 606017 603182 612357 691112 689903 4833448 4998308 40.25 72.4 2
10:30:58 2024-01-26 669932 670683 154076 150902 255500 261708 286307 283159 171348 168368 216455 219622 250758 252675 4430210 4763977 6267164 6087163 1068212 1097604 218520 195577 215909 215156 255628 247661 239529 240295 159997 161922 642943 598415 1380216 1364843 322434 319890 451729 457435 562258 547450 561079 562104 574368 585522 541348 597413 1673475 1760162 1062263 893124 503017 495485 587187 587923 599700 604258 605211 610868 685034 692203 4893025 4989869 40.25 72.4 2
10:30:59 2024-01-26 675490 669468 154000 150689 256173 263351 285294 283573 170344 168601 215435 219868 250154 254177 4445914 4774212 6248455 6092194 1060171 1096011 219202 195722 215453 215156 255557 247851 238788 240632 162759 162630 633268 603562 1377603 1355623 323678 318629 450705 457435 560500 548881 559418 558797 575278 580616 540965 602224 1673991 1768120 1082406 899748 503766 493989 589814 587923 595740 606017 603182 606304 691673 685327 4810072 4995689 40.25 72.4 2
10:31:00 2024-01-26 667872 669628 154360 151928 256327 261797 285561 283140 171036 168300 215631 218739 250828 252675 4433249 4709947 6301336 6076945 1049159 1096011 220643 195029 216365 215121 255378 247713 239529 238774 159564 161406 642361 596264 1383836 1374063 322975 318923 453668 457118 558915 540932 556829 558869 572234 579430 540756 597744 1667986 1742245 1080953 899748 501903 493989 583899 581947 596162 600721 601211 610545 687532 685291 4834854 4990096 40.25 72.4 2
10:31:01 2024-01-26 677450 667128 153573 150868 255434 261689 286061 283233 170378 168300 215141 220793 249506 252531 4446791 4808070 6247585 6081110 1060171 1093645 218861 195029 215544 215156 254808 247469 238049 240632 160530 162069 633268 602700 1378936 1350555 323186 318887 448295 456106 559706 547294 558589 560417 573626 582883 539744 598224 1672765 1769748 1078166 894208 502618 492593 588890 585517 594659 604005 600969 604613 685106 685219 4792099 4992127 40.25 72.4 2
10:31:02 2024-01-26 667460 667844 153821 150033 255681 261132 285463 282108 170276 168232 215033 219316 250654 252245 4430698 4728411 6323058 6076945 1053054 1093659 219640 193965 216061 214421 254382 247087 238049 239515 162794 161037 641404 593673 1405134 1362908 321193 320375 447944 453407 560500 540860 556114 558906 573962 582358 540756 598629 1667111 1753933 1080286 893012 499767 493640 583872 585430 597467 602486 604901 610109 686559 691226 4881017 4990134 40.25 72.4 2
10:31:03 2024-01-26 673612 667826 153113 150141 254075 261869 284565 282086 170210 167869 214608 219255 251583 254678 4439817 4792137 6246676 6096542 1062881 1094421 218485 194756 214741 215052 253991 247362 237646 240259 160192 161586 641404 602270 1387301 1351783 322207 317924 447594 455389 559127 547294 557332 559624 575995 579323 538110 599091 1669207 1769375 1078166 894392 503692 492557 587224 584943 591741 604258 599654 603294 685070 684700 4787827 4990096 40.25 72.4 2
10:31:04 2024-01-26 667497 667844 153855 149867 255431 260949 285201 281989 169940 167734 215133 219022 249644 252175 4437194 4735930 6331085 6081262 1053797 1094421 219886 193935 215809 214696 253991 246360 237812 239145 161284 161056 631753 594136 1380672 1364843 320921 319086 449631 452122 559310 539991 556038 558797 572002 579358 542885 596530 1668296 1753770 1078166 894134 499767 492557 581704 582892 594744 600721 603182 608272 686073 685255 4888833 4999254 40.25 72.4 2
10:31:05 2024-01-26 673430 668790 153079 150244 254075 261132 284335 282077 169940 167685 214795 219220 248813 254213 4439575 4817213 6256055 6098719 1058688 1094585 218909 194721 214519 215087 253779 247087 237767 239374 160530 161003 641404 603637 1374621 1359478 321945 316894 449631 455389 558124 547450 556434 558041 573115 577226 537313 598629 1669207 1760309 1078166 901028 502618 492324 585641 580197 592943 602450 596925 603646 685106 681227 4750205 4992127 40.25 72.4 2
10:31:06 2024-01-26 671432 667164 153466 149321 255103 260108 285000 281524 169906 167271 214156 218914 249355 251041 4433249 4731931 6296619 6081299 1056818 1096143 217702 193930 214900 214880 254632 246325 237611 239145 160530 161279 641404 599691 1371629 1362908 322060 317889 450849 455345 558951 540860 556114 558797 568140 582790 538183 594001 1664744 1751413 1060705 889313 499767 492593 583423 584635 595501 599963 603294 606282 682540 685291 4887796 4995689 40.25 72.4 2
10:31:07 2024-01-26 673612 666402 153113 149763 254070 261132 283755 281989 169637 167502 214121 219220 248848 252211 4439575 4750079 6248875 6063705 1057935 1094474 219780 193965 214598 214616 253038 246945 237103 237895 160530 160867 639866 598841 1397109 1360977 322746 317783 450300 453370 555724 540860 553329 556246 572234 577226 538183 600663 1667986 1756421 1058109 902311 501190 486846 583603 579153 592068 602450 596043 605478 688774 682135 4756996 4992127 40.25 72.4 2
10:31:08 2024-01-26 667689 667164 153079 149763 254079 259740 285472 280253 169940 167204 214156 218234 248813 252373 4437232 4750559 6276431 6081299 1063467 1092871 217632 193859 213446 214846 253746 245840 237873 237895 160305 160901 629850 597119 1375538 1363348 321832 316965 449343 453705 559560 542806 556829 556392 568068 576640 538256 594184 1668296 1756421 1060186 893851 501190 492593 580437 580197 592669 597175 597514 603085 682058 683183 4870024 4990473 40.25 72.4 2
10:31:09 2024-01-26 675527 666907 153355 148912 255462 259342 283799 281953 169134 167801 213449 219561 248813 252211 4433249 4760611 6273039 6082069 1044742 1094811 218368 193493 214741 213392 253602 246839 236301 239464 160530 161236 635250 602509 1370090 1363348 322562 319389 449698 451223 558519 540968 554855 561065 573635 577744 541348 596015 1663563 1747655 1065444 901781 497291 491514 585112 579961 594403 601567 596080 606009 685551 681845 4816142 4983219 40.25 72.4 2
10:31:10 2024-01-26 671036 667835 153045 149217 254079 261132 282762 281095 169402 167088 214121 217521 249194 251430 4433249 4775752 6276505 6078484 1064610 1094421 217876 194106 213360 213757 253178 245567 237646 238001 160192 160653 634784 597975 1372424 1363348 321376 316859 449734 454624 559605 542001 555890 556355 567196 577226 531887 593585 1670343 1756421 1068493 893012 502306 491715 577100 576933 590742 597104 598730 599189 682058 683219 4839073 5001492 40.25 72.4 2
10:31:11 2024-01-26 667281 667835 152731 149284 253054 261132 283229 280205 169402 171195 214156 217335 248641 251077 4439575 4771863 6276431 6072596 1065467 1092871 217841 193799 212692 213723 252402 244811 237078 236899 159856 159978 622668 594561 1374742 1359049 320467 316451 448463 453065 556292 542795 554953 555387 568870 577118 535207 594579 1668499 1756421 1058109 893012 500834 490803 581307 581210 585708 596230 597845 602191 681395 682222 4845229 4990134 40.25 72.4 2
10:31:12 2024-01-26 675527 667840 152622 148812 253897 258326 283666 280632 169100 167237 213079 218879 248020 251821 4430210 4765713 6276431 6078484 1047381 1090477 219084 192543 214741 213358 251630 246325 235089 237301 159632 160200 636789 598415 1369992 1355623 320921 316009 449876 447915 553229 539231 551468 555671 567888 576708 538835 597137 1664940 1752154 1065444 900917 496681 486359 583011 577923 590869 603013 597585 606640 687532 682135 4774174 4975778 40.25 72.4 2
10:31:13 2024-01-26 665465 667620 151853 148917 252068 259961 283229 279319 169368 166840 213820 217556 252495 251041 4427445 4739968 6267105 6063909 1063430 1091016 217503 193153 212656 213689 252016 244776 236738 236899 159455 159536 641404 594561 1372952 1357933 320241 315973 447273 450732 556547 539739 553437 553893 564663 577230 535133 593219 1665153 1754680 1080286 891785 500122 486702 579660 580386 590098 595244 596717 599557 676200 683401 4841767 5004145 40.25 72.4 2
10:31:14 2024-01-26 675048 667835 152131 148474 254044 257928 282832 280337 168799 171470 212745 218269 252778 251643 4430090 4770957 6267199 6082144 1041413 1089669 217503 192240 214404 212776 251630 245567 235020 237301 159632 159978 635250 599696 1392763 1355623 320467 315717 446345 448037 550081 540027 551140 556428 568140 575566 538675 594348 1659987 1750375 1067564 898940 496846 486287 582997 579563 592196 602186 597025 605627 684062 682135 4817023 4985013 40.25 72.4 2
10:31:15 2024-01-26 665502 667367 152525 150334 252103 259961 282762 279354 169100 170885 213573 217184 247848 250652 4433249 4761461 6267276 6072596 1063315 1093645 217200 193323 212359 213358 252402 244399 236146 236583 159632 159944 641404 595472 1374211 1360013 319562 315717 447195 453196 556153 539358 553601 553550 564266 576413 531743 592964 1663563 1751413 1080286 890475 499582 486593 579623 580184 589262 595172 598152 598192 680778 683027 4860193 4990171 40.25 72.4 2
10:31:16 2024-01-26 675527 667840 152308 148407 253672 257893 282946 280730 168333 171300 212745 218234 252601 251041 4439575 4764946 6267105 6073093 1042901 1090477 217130 191634 214103 212370 252481 245531 235054 237100 159408 159944 636789 599696 1386853 1357088 320467 315462 447195 448928 550045 541270 549897 556392 568068 574685 537349 595708 1659987 1747227 1061204 896484 493911 485332 581339 577923 594003 601350 596763 606141 683396 680067 4812714 4982652 40.25 72.4 2
10:31:17 2024-01-26 665254 666895 152098 150233 251964 259925 281865 278771 169100 168203 213264 217104 252743 250652 4433249 4763093 6276431 6072596 1061954 1091250 216526 192883 211398 213062 251630 244023 235781 236333 159196 159435 633268 594561 1373149 1357125 319562 314986 445679 450307 554903 538178 552742 549928 564663 575193 532935 590591 1657855 1748597 1078166 889211 498350 486846 578056 577923 589746 595244 592386 599991 679667 680918 4860079 5008165 40.25 72.4 2
10:31:18 2024-01-26 675798 667767 152313 152442 253261 257135 282046 280400 169214 168720 212561 217860 252530 250865 4442601 4756387 6267105 6072596 1043160 1090704 216944 192240 212621 216382 251981 244706 234622 237230 158962 159469 632173 600552 1373611 1359976 320241 315802 446843 446662 553229 541270 550250 555962 567996 572927 536482 593845 1659031 1740500 1081750 898581 494021 486702 580364 577105 591160 597068 593910 603085 679758 676241 4821331 4992462 40.25 72.4 2
10:31:19 2024-01-26 669453 667767 151966 150167 252315 259092 281260 278470 168299 170779 212710 216105 249959 250050 4433371 4775752 6267105 6068738 1063430 1090404 216457 192205 212395 213028 250826 244023 235582 235733 159408 159435 633268 593712 1368798 1355623 319110 315802 446527 449918 550009 536550 549824 549784 565259 575229 532180 590296 1659987 1751413 1064339 887874 498350 485261 576385 577923 586762 596167 594211 595653 676092 680212 4822929 4996268 40.25 72.4 2
10:31:20 2024-01-26 675353 669970 152240 150338 252346 256922 282620 279923 168630 166888 212235 217942 248631 250617 4440250 4735736 6261824 6063909 1042035 1090943 216457 192205 212288 216757 251946 248810 235302 236498 158962 159469 636404 600552 1371592 1361942 320241 315802 445642 449565 554439 540504 549713 555962 566860 570410 531779 589914 1655712 1728839 1065444 894208 494961 486774 579697 574551 589384 595208 592150 599521 677890 675693 4816952 4992127 40.25 72.4 2
10:31:21 2024-01-26 673344 667840 151928 150338 252910 258187 280919 280201 168164 166374 212199 216639 249329 249242 4436535 4806826 6258212 6081299 1059940 1089632 216422 192036 212288 212118 249295 244741 234295 235041 158962 158894 639866 592864 1371966 1351783 317616 315802 444639 448001 549759 535756 549787 550456 566860 575053 531477 593845 1664744 1761595 1076046 886121 495312 484847 577201 577923 587178 595244 595314 599484 682022 680212 4816137 4989876 40.25 72.4 2
10:31:22 2024-01-26 667228 667372 151811 149914 251639 257857 282910 279779 168863 167789 212497 216639 248596 250898 4436746 4734071 6269018 6063909 1044779 1092994 216944 191599 212288 216382 250826 243988 235054 235006 158962 159147 629850 596264 1363285 1364843 318624 315580 445642 448928 550045 536135 547557 549856 563989 569627 531779 587643 1650767 1730066 1053956 894303 494725 485261 576385 572820 588844 591722 591827 599521 674946 675181 4822929 4982761 40.25 72.4 2
10:31:23 2024-01-26 674581 667363 151157 152328 251647 257857 281515 278775 168265 170814 211761 217885 248454 249943 4446165 4832348 6266289 6068061 1061530 1091479 216086 191599 211327 213923 252569 243988 234295 236498 158740 159469 635728 599939 1386831 1344692 318624 315802 442066 449565 550149 538670 550250 549820 565494 574653 532935 593511 1659987 1763114 1075253 889945 493911 485534 579697 577923 587178 598793 594431 598368 682022 676277 4813510 4989876 40.25 72.4 2
10:31:24 2024-01-26 664392 665948 151576 152050 251816 257064 281007 278470 168265 170779 212008 215252 249157 250193 4436904 4709760 6307062 6072596 1044816 1091213 216922 191865 211955 213536 250616 248955 234261 234797 159408 158899 639330 592864 1371738 1364843 315793 315802 446890 448403 549937 531883 547557 549856 562326 570410 531779 588550 1655498 1731293 1072646 892396 493319 483825 573908 572856 588844 591722 593910 599152 676931 676205 4849769 4986317 40.25 72.4 2
10:31:25 2024-01-26 675259 667844 151123 150024 250912 257676 280982 278435 168096 170660 212044 216441 247207 250229 4433249 4822225 6237298 6072482 1059416 1091479 215048 191599 210926 216347 252355 245774 234122 235006 158594 159368 633268 600552 1364948 1351783 319562 314657 441669 449565 550539 538940 548160 550456 566860 568806 530602 590259 1659031 1747227 1067564 893296 495385 485534 579286 573666 585517 594789 588766 594152 678668 673685 4763801 4986317 40.25 72.4 2
10:31:26 2024-01-26 667725 667844 151597 152011 252064 257631 281086 279726 167999 170660 211415 215505 248457 247847 4436723 4727356 6310769 6063795 1047381 1093031 216283 191123 212196 213024 250791 248422 233900 235006 158378 159013 636212 591173 1395969 1355623 315829 315514 441813 446320 549937 531883 547034 549928 564823 573805 531815 588550 1655824 1740500 1069685 886934 491917 483861 576385 576289 586032 594147 592532 599484 676416 676241 4888023 4982761 40.25 72.4 2
10:31:27 2024-01-26 673340 665948 151094 149460 250878 257893 280118 278435 168115 170814 211380 216140 247935 250229 4439575 4785255 6239129 6076718 1056418 1091359 216318 191460 211221 213994 251328 245774 233761 235429 158448 158641 633079 596264 1381561 1355623 318660 315358 445897 447721 548982 536259 547557 549677 565658 568212 531803 591628 1657852 1745989 1067564 897120 494611 483477 576385 571132 585213 595208 588614 599779 676128 673685 4747577 4968639 40.25 72.4 2
10:31:28 2024-01-26 666755 667840 150951 152046 250912 256274 282094 279136 168115 167309 211380 215470 248283 249034 4430210 4760761 6266702 6072596 1052642 1093065 214876 191320 211080 213060 252569 245044 234122 234902 158564 158827 636789 596264 1368051 1355623 317616 315358 442246 447745 551881 531883 549435 549784 562326 571952 530227 585566 1650999 1738033 1067564 883085 494725 483861 574756 576697 585517 590819 591730 597431 672968 676169 4872477 4995689 40.25 72.4 2
10:31:29 2024-01-26 668103 667575 151090 152011 250873 257100 279231 279136 167700 167192 211345 214769 247935 248649 4439575 4775752 6267105 6063909 1065206 1089930 215117 190661 210666 213237 249919 245262 233539 234599 158716 158254 622385 592724 1383278 1352405 315541 315472 441813 446808 547248 534944 547557 547276 562326 570446 530346 591272 1660479 1755176 1053956 886121 494373 483208 573025 574145 582974 593426 593488 594188 679997 676205 4822929 4992127 40.25 72.4 2
10:31:30 2024-01-26 666969 665948 150951 151769 252659 256059 281007 278120 167733 167192 211380 215436 247356 249491 4430210 4731582 6253325 6063909 1040420 1088384 215117 190794 210961 212499 251328 243666 233574 234282 158005 159829 635250 598907 1367114 1366259 317362 313158 441777 447136 552101 531774 545781 551163 558910 567946 531390 587222 1648593 1723271 1065444 895559 491917 483825 573908 571990 585517 589690 586875 593969 670961 673997 4816043 4982761 40.25 72.4 2
10:31:31 2024-01-26 673612 667364 150542 149509 250141 256274 279691 278047 167170 168070 210354 216105 247935 247673 4433787 4824524 6271169 6063909 1060171 1091206 215048 190961 210631 212499 250975 243702 233837 235076 157970 158389 630238 597137 1367281 1346404 315721 315550 443072 446699 546330 531774 549117 550383 564714 573043 529633 590148 1660562 1759334 1063324 884972 491917 481894 575570 574514 583972 594334 593714 596315 676056 675181 4812605 4972188 40.25 72.4 2
10:31:32 2024-01-26 665506 665953 150851 151632 250494 255487 279266 277925 168115 166842 211380 214700 247242 249455 4433249 4674847 6266830 6046584 1043646 1088384 215786 190395 210961 212472 250975 243702 232174 233201 158740 158901 638327 592587 1364544 1364843 315169 313957 442102 441430 548982 533539 544086 550273 562087 568176 531740 587909 1651368 1731894 1069685 891302 491219 483477 568086 567847 586542 585798 592605 595947 673956 672228 4835615 4992127 40.25 72.4 2
10:31:33 2024-01-26 671983 665953 150056 149469 251312 255522 279266 278743 167584 167192 210684 215574 246445 249420 4439575 4818233 6229347 6081299 1058772 1088384 214417 190395 209791 212499 250622 243702 232174 233561 157110 158103 635250 599696 1370070 1349868 317652 312019 441299 446990 547431 535756 547168 547276 565436 567924 528984 589550 1655641 1742971 1063324 890582 494373 482612 576275 571096 582950 589989 585557 593812 674800 672570 4756996 4975778 40.25 72.4 2
10:31:34 2024-01-26 668103 665948 150813 151483 250873 255451 280345 278352 167532 166958 210649 215102 247171 246356 4433249 4716763 6304407 6046546 1046904 1088384 215048 189894 210631 211686 250975 243702 232139 233526 157680 157709 633711 590752 1385241 1356340 315205 314914 441002 441719 548594 529834 546779 550456 559054 568775 531803 583425 1648315 1739298 1063324 886233 490484 483404 573750 572638 586689 592050 591965 594993 673455 673211 4895854 4992127 40.25 72.4 2
10:31:35 2024-01-26 671186 665802 150089 149027 251312 256816 278418 278743 167435 166713 210319 215102 246998 249643 4433249 4767079 6257780 6063909 1049930 1085264 215152 190026 210484 211904 249919 243702 232070 233561 157680 157350 633711 594561 1365942 1351783 315205 312968 441669 445109 544970 531846 542728 547276 562326 566578 530675 588096 1650767 1743155 1079585 896334 491457 480354 575383 570369 583781 591579 586765 597202 676785 672425 4759610 4968489 40.25 72.4 2
10:31:36 2024-01-26 664392 665948 149578 152015 250779 255346 279887 277498 167435 166609 210684 214735 247207 247882 4433249 4758931 6263606 6063909 1054142 1088368 213753 190828 208664 211904 250446 242945 232139 233783 157715 158901 638327 592864 1363408 1355373 316447 312968 439090 446990 548982 530207 547168 548248 557374 568212 525868 584572 1648575 1740228 1065444 883713 492968 483477 571312 574432 582536 589402 590494 591905 671584 673386 4848072 4990171 40.25 72.4 2
10:31:37 2024-01-26 673344 665957 152047 148488 250459 254384 278418 278352 166676 167250 209920 215252 246445 248265 4439575 4760611 6257780 6062326 1041413 1088384 214749 189762 209973 211024 250884 243666 231713 234084 157460 157885 638853 597119 1359684 1351517 315721 312713 440643 441421 547431 531883 544418 550456 563193 567812 531803 587409 1648593 1731293 1075253 891743 488176 482758 574756 567811 585796 592469 586989 596922 674928 670857 4812714 4980739 40.25 72.4 2
10:31:38 2024-01-26 667703 665948 149821 148767 251485 256274 279492 278013 167170 166690 210502 213830 247171 247673 4433249 4775752 6267105 6063909 1061685 1088384 214417 190193 209610 211904 249183 243702 232105 232161 157860 160880 633268 591173 1376273 1350825 313769 313444 438737 444290 544165 531349 545191 544011 559555 568212 526683 585907 1655498 1751096 1073925 883713 491917 477868 570503 567883 579540 588227 589662 593812 674946 671720 4823934 4985334 40.25 72.4 2
10:31:39 2024-01-26 668855 665305 150263 148667 251418 255275 280218 276648 167284 166725 210061 215195 246410 248649 4439575 4728976 6248455 6046801 1041667 1088384 214749 189762 209610 211538 249919 242738 232174 232161 157460 156758 635250 594561 1362959 1362908 314725 311510 441299 441683 548594 531349 541155 546853 555700 564878 528246 582839 1641584 1719646 1065444 890475 489130 483441 570503 568352 582069 586339 585886 594755 667042 667335 4816043 4992692 40.25 72.4 2
10:31:40 2024-01-26 675835 665884 149722 148672 250676 255310 279905 277746 166805 166853 209991 215436 246445 247464 4439575 4818688 6267105 6072596 1057263 1088384 213719 189762 209714 211573 249919 243666 232724 233201 156986 160922 632173 592441 1365992 1342589 313805 312968 439321 441719 541031 530243 545615 545658 559090 568740 525868 586811 1655498 1756421 1059083 883085 490173 477832 571408 567919 577199 591006 588651 591633 676452 673045 4806638 4968639 40.25 72.4 2
10:31:41 2024-01-26 664120 666974 150229 148073 250921 255132 279905 276541 167103 166594 210543 213568 246235 248507 4427445 4691110 6276431 6046546 1040670 1088112 214899 189166 209973 211024 249919 242909 233672 232126 157715 160628 633711 590331 1369814 1360013 311867 312968 440679 440773 545776 529062 541320 547312 555273 567812 529030 584572 1648747 1728140 1061204 885324 488783 480644 568851 568755 583414 585942 587781 594927 667115 672095 4839110 4975661 40.25 72.4 2
10:31:42 2024-01-26 667725 665487 151060 148497 250075 255240 279761 277212 167002 166445 209920 214448 245477 248892 4439918 4811727 6211153 6063909 1055266 1086804 213685 189762 208629 211362 249568 242738 233051 232161 156916 160922 633711 599420 1357758 1346404 315205 310060 439332 444326 541067 530990 541923 540914 557338 563184 522607 585404 1649765 1736802 1079585 890079 491219 480449 571336 567950 578829 586507 585195 590305 672493 667263 4728795 4973396 40.25 72.4 2
10:31:43 2024-01-26 665114 665948 149241 148253 250783 253674 278418 276648 166642 165680 209815 214494 246544 247669 4427521 4752763 6257780 6046584 1056531 1088384 214129 189762 208455 211728 249183 241403 232070 232057 156951 160663 636789 592018 1368717 1351783 313513 311510 438679 444326 544201 529098 542765 540878 554068 566578 521993 582426 1649765 1739743 1063324 883713 491219 480608 568046 569561 578010 584330 585179 588518 667079 671147 4806638 4972188 40.25 72.4 2
10:31:44 2024-01-26 672858 665021 153340 148253 250783 252862 279905 276328 166117 166725 208716 214436 245652 247464 4446743 4739134 6246676 6046584 1038654 1085239 214313 189200 208664 210582 249218 241572 231713 232057 156663 160698 641978 597198 1373372 1359049 314247 310060 439332 441647 547431 531919 540280 546430 554883 562789 522909 581113 1640499 1713491 1077419 890717 489130 483208 569695 567147 577284 586339 582978 592146 667317 666685 4799778 4979209 40.25 72.4 2
10:31:45 2024-01-26 672657 665948 153519 148249 250075 253886 279511 278120 165854 166958 208682 214104 245302 246321 4430210 4807371 6265434 6063757 1056813 1087612 213092 189166 208629 211024 249248 242154 232035 232126 156444 160845 635250 594561 1375939 1341638 313733 312019 438166 441647 540959 528681 543572 544011 559018 568212 522801 584628 1650767 1750173 1094338 883713 489130 477832 571372 567775 576982 589725 585252 589427 674469 671147 4797232 4976041 40.25 72.4 2
10:31:46 2024-01-26 667725 664037 151157 148664 249648 254454 278334 276648 166150 165993 209335 213442 245481 248649 4430210 4802348 6206732 6046282 1053394 1086858 213616 189062 208525 211151 248201 241975 232688 234024 156410 160663 635250 598064 1366926 1350555 312781 309555 437813 441719 540959 530524 539097 540806 555700 561497 522499 583742 1646252 1735571 1079585 890084 490173 478711 569695 565471 577192 586230 582705 588559 670997 665243 4726208 4966309 40.25 72.4 2
10:31:47 2024-01-26 664097 665007 153274 148249 249657 253073 279905 275802 165983 165658 209125 213408 245652 246391 4423897 4753001 6257780 6046806 1047010 1089955 214290 189819 208420 210043 249041 241224 233016 233695 156633 158492 633711 593288 1361209 1351783 312781 311002 437278 441575 545391 529062 543995 544330 555465 564734 521223 579393 1641584 1730588 1061204 876137 489130 480644 568046 568498 578010 585513 583380 586871 665903 667263 4859599 4975661 40.25 72.4 2
10:31:48 2024-01-26 672657 665218 149444 147049 250779 253462 278334 278087 165854 166492 208716 213887 245446 247082 4433249 4757219 6248455 6046546 1041413 1086841 213058 188503 209282 209903 248404 242244 231928 232057 156245 158895 630238 596264 1366005 1357121 314877 310642 439097 438951 540542 530598 541357 545658 557338 563220 525904 584313 1645171 1728839 1054215 887874 484806 476344 568086 567147 580414 586507 584222 592599 667223 666721 4789513 4976041 40.25 72.4 2
10:31:49 2024-01-26 664558 665017 153265 147840 248725 254667 279118 275802 166150 165427 209662 212749 245446 246356 4433249 4750116 6248455 6046584 1057150 1085272 213388 188993 208449 211059 247613 241742 232561 233002 156672 158500 628722 591449 1367773 1350232 312911 310860 439412 441394 542907 526942 540280 542056 555363 564878 523570 582839 1646231 1738033 1046946 881092 489130 476308 566841 567950 576375 582508 583453 586816 667042 667335 4806638 4975928 40.25 72.4 2
10:31:50 2024-01-26 667698 665218 150945 147533 250044 252333 278189 275380 166117 165924 208716 213739 245274 247464 4436411 4752250 6239129 6046584 1034754 1086841 213058 188834 208269 209708 249568 240583 232071 232057 155905 160593 638853 597975 1374299 1357933 315773 309449 439284 442274 544056 531276 541082 545476 558083 561103 522801 579393 1637006 1714778 1075253 889843 487362 477904 570503 565326 577140 584509 581214 589427 667108 664739 4806638 4961552 40.25 72.4 2
10:31:51 2024-01-26 671036 665948 153230 147840 249653 253479 278102 277534 165560 166376 208031 212783 245239 245527 4433249 4797458 6262644 6046584 1056285 1086841 212433 188834 207944 209855 248031 241778 231223 231379 156157 160334 625123 591173 1391347 1336999 311832 312846 437278 443888 541261 528989 541009 543981 559702 564734 524460 584424 1650962 1748898 1077419 880929 488176 476981 569695 568352 577601 586050 586989 588481 670961 667227 4801531 4969851 40.25 72.4 2
10:31:52 2024-01-26 663445 664976 153409 147491 249272 253073 278298 275344 166117 165357 209300 212024 245033 247082 4420845 4676443 6257780 6037834 1041413 1088331 213685 188537 208594 209200 247960 240618 232035 235753 156489 157608 632173 590331 1397883 1358513 313267 311002 439321 440397 540959 527779 539669 545915 554216 563041 527483 580480 1646342 1728207 1079585 883713 485400 477351 565204 565435 581224 585297 586303 590301 667789 667263 4840802 4961514 40.25 72.4 2
[truncated: 204,117 more chars]
