# Supplementary material for: Methods for Estimating the Detection and Quantification Limits of Key Substances in Beer Maturation with Electronic Noses
Source: Sensors (Basel). 2024 May 30;24(11):3520. doi: 10.3390/s24113520 (PMC11175341; doi:10.3390/s24113520)
Supplement: Supplementary file 1 [file sensors-24-03520-s001.zip › Data/Acetaldehyde/raw data/Day 4/1000ppm7.txt]

Time Date R01 R02 R03 R04 R05 R06 R07 R08 R09 R10 R11 R12 R13 R14 R15 R16 R17 R18 R19 R20 R21 R22 R23 R24 R25 R26 R27 R28 R29 R30 R31 R32 R33 R34 R35 R36 R37 R38 R39 R40 R41 R42 R43 R44 R45 R46 R47 R48 R49 R50 R51 R52 R53 R54 R55 R56 R57 R58 R59 R60 R61 R62 T01 H01 Phase
10:39:00 2024-01-26 623927 620986 191566 188207 305196 310753 322970 317836 202969 202228 248332 253663 287225 290390 4027500 4346308 5977757 5834985 1028781 1059972 276450 244670 255112 257881 294305 284960 281130 285392 196821 198487 643891 619310 1413380 1355623 405607 402698 585554 592665 737022 713867 755718 763476 792673 808839 780375 863142 1872178 1964249 1208058 1013823 648540 632797 765162 765065 792793 802450 832618 839513 925562 930199 4648853 4811792 40.35 71.9 1
10:39:01 2024-01-26 629918 619934 191402 188237 305232 312682 321991 319060 202969 202405 247984 255225 286373 292209 4027500 4312439 6012133 5816254 1013837 1060724 278275 243578 255898 257700 294305 284063 283291 284295 197514 197832 671152 622136 1413631 1370171 407338 400897 589754 590420 731746 719527 758335 760128 798064 809082 775568 858769 1874846 1951342 1198724 1015305 643932 636506 767882 759584 795612 808810 826822 834340 933525 933804 4661329 4816676 40.35 71.9 1
10:39:02 2024-01-26 627150 619934 191739 187873 306550 311479 322970 317101 203459 202405 247775 254443 287221 292118 4021760 4278226 6012133 5825620 1030563 1060724 277299 244294 257046 257339 293984 284933 282731 284086 197236 197660 689974 618795 1391437 1369785 406183 403337 588501 590420 738068 717489 755841 763476 793337 802531 772072 865204 1881538 1974168 1200607 1004562 646691 636506 760833 761058 799012 805971 822498 839662 935549 932949 4557122 4797223 40.35 71.9 1
10:39:03 2024-01-26 622431 619496 191398 188168 305232 312937 320981 318777 202969 201735 248542 252886 287042 292378 4021760 4377036 5969213 5820405 1027197 1059220 277299 244089 254898 258097 293160 286468 281672 283666 196959 197866 661684 621969 1414206 1355623 407338 402698 585837 591427 734935 713092 758516 764560 791137 807108 777249 860076 1870816 1970368 1208058 1016123 649003 634010 765162 765571 793319 807296 832768 839662 926381 930199 4641179 4807324 40.35 71.9 1
10:39:04 2024-01-26 633338 620300 191490 188190 305196 312717 321016 318578 202655 202405 247984 255047 286573 292118 4021760 4327492 6018362 5820405 1015319 1060724 276359 244089 255183 257339 294961 284960 282766 284671 197375 197866 656575 622858 1421933 1372115 407880 400897 589336 591679 732929 719527 757941 760703 798064 810829 774925 858346 1873477 1949491 1198724 1016123 645770 637826 769590 760158 797309 810453 826636 837680 934299 935893 4674960 4811455 40.35 71.9 1
10:39:05 2024-01-26 627150 620377 191695 188100 306196 311952 322970 317136 203566 202370 247984 254443 287077 292532 4021760 4278359 6003571 5826670 1031298 1060724 277494 245083 254685 258062 295834 285076 282766 284086 197792 197832 671152 618719 1410505 1369200 406183 403373 585748 590420 737642 718507 754505 763476 800191 802567 772693 866436 1877406 1974272 1211896 1004599 645310 636432 762420 761933 799021 809345 824875 836419 939425 935480 4634027 4816034 40.35 71.9 1
10:39:06 2024-01-26 624811 621874 191704 188207 306992 311301 323664 318578 203003 202405 248019 253663 287949 290037 4021760 4333782 5994894 5836106 1031298 1059972 276644 244670 255183 258097 294305 285842 281051 285530 197375 197901 658865 616948 1406595 1359049 405033 403337 587214 593576 736097 714915 755681 764533 793486 807108 779564 865167 1873477 1980571 1209924 1009544 646691 632208 762963 765424 799580 802378 829141 839550 935627 932762 4643426 4783944 40.35 71.9 1
10:39:07 2024-01-26 630013 620332 191704 188004 304801 311514 321991 319743 204341 203683 247984 252886 287478 291669 4024629 4330350 6003524 5825620 1010957 1059972 277884 244294 257299 257303 294305 286423 281610 285686 197514 197832 668252 618719 1412903 1368230 406183 400933 589005 593996 733894 717489 758389 756835 795171 811509 778387 858769 1862825 1953141 1219705 1014399 643732 632459 765742 763376 794973 813323 830349 834490 928937 937806 4724728 4808061 40.25 71.9 1
10:39:08 2024-01-26 633300 620373 192364 188031 306992 310029 322970 320028 202655 203400 248503 254265 287242 292118 4018895 4274701 6029561 5834985 1021719 1060702 277494 243578 256508 257303 294376 285842 282165 284521 198035 197866 666620 614911 1401299 1374063 404459 403141 589336 585613 735977 718507 753692 757853 800329 809047 774464 860687 1872045 1965091 1204220 1006030 643932 635604 762963 760091 802006 811563 824516 836241 940870 936446 4651148 4816942 40.35 71.9 1
10:39:09 2024-01-26 620186 620108 191769 187613 306847 312239 322898 318989 202935 202653 249487 253348 288281 293923 4027500 4329195 6007770 5843316 1030563 1060724 277228 244259 255898 258062 293373 287369 281927 284485 197931 197797 674052 615349 1424157 1364843 405033 402097 585554 592432 738068 712243 755841 763476 797499 808551 776663 865092 1873477 1981283 1202490 1006746 649549 636506 762995 765608 800302 802378 825693 841835 939628 932912 4589725 4810954 40.35 71.9 1
10:39:10 2024-01-26 623441 621251 191700 188203 306092 311916 321669 323209 202901 202653 249101 252816 287443 291790 4033250 4392982 6003524 5833937 1013956 1060724 278275 243304 257083 258062 292232 286772 281834 284485 197514 197832 661617 620194 1400628 1368452 406183 399667 586799 595094 731746 715421 756291 761205 795698 811437 778938 858071 1864204 1961464 1202301 1020290 647153 633804 769415 764523 795670 808810 830435 837200 931502 935370 4692315 4820387 40.25 71.9 1
10:39:11 2024-01-26 629840 620231 192604 187578 306987 311952 321955 320999 203081 202761 249065 254373 287478 292425 4037497 4308332 6038521 5833937 1022656 1060724 278667 244224 256687 258062 294305 285842 282709 283334 198489 197626 691451 616948 1402257 1381322 406183 400545 588918 590420 734004 718507 755841 758979 801359 811473 772656 861261 1873477 1962272 1209977 1010980 645770 636879 765742 761205 801438 809038 824363 834936 936875 938062 4655519 4816942 40.35 71.9 1
10:39:12 2024-01-26 621373 619999 192469 188070 306365 311881 322898 319025 202969 202688 249273 253348 288089 294340 4021760 4321041 6012133 5839149 1031463 1060724 277884 244259 256426 258858 294177 286562 282731 283617 198070 197797 679851 615108 1425680 1370171 406183 402097 586349 590420 737022 713325 753320 765645 799608 809390 776627 865130 1873477 1983452 1229168 1006746 650395 634526 762995 765387 802006 802486 824949 844690 938204 928214 4579517 4816942 40.35 71.9 1
10:39:13 2024-01-26 622056 620263 192165 188658 306847 314928 323190 320963 202969 202335 249312 253593 287303 292836 4027224 4389684 5990622 5833937 1019083 1060724 277621 243508 255863 258677 293089 286280 282112 284485 197514 197866 669121 622858 1435775 1364843 408207 400862 585968 590592 733001 713362 760675 762828 796898 809047 780669 860182 1870816 1962397 1208058 1021742 649549 634703 769997 765608 795670 809381 830435 839065 928352 928515 4653388 4825632 40.35 71.9 1
10:39:14 2024-01-26 630590 620263 192165 188696 305697 313198 322229 320299 203464 202831 248681 255583 287077 292946 4041148 4336749 6012466 5825620 1015244 1060452 278275 244224 256257 258097 294233 285031 283753 284920 197931 197866 661617 623177 1420031 1371130 408207 402061 589841 592099 733338 718210 760014 760624 797862 811437 774925 860182 1872146 1948029 1208140 1013898 645770 636393 768290 759517 796834 811099 830435 837200 932061 939315 4711169 4822177 40.35 71.9 1
10:39:15 2024-01-26 631014 620117 192165 188658 306874 311809 324264 318589 203498 202866 248574 255015 287408 292739 4019851 4256494 6015698 5833937 1026166 1062985 276185 245047 255898 258097 295204 284969 282731 284605 197963 197866 672602 615259 1421990 1370171 406183 406008 590591 591264 736236 718210 754002 762828 799590 809390 776124 866362 1877406 1969274 1215735 1004599 645770 636429 762420 761205 800302 810526 828074 838468 939165 937915 4646744 4836284 40.35 71.9 1
10:39:16 2024-01-26 622700 622636 192703 188593 306992 313689 323508 320370 203498 202902 249380 252677 288211 293361 4027500 4336749 6012133 5844350 1030563 1061944 277884 244635 255898 258310 293373 287599 281905 284485 198350 197797 675502 615788 1409569 1364843 406183 402698 586383 593748 738068 714372 755109 765645 799762 810187 777249 867634 1877406 1980607 1219573 1007463 650474 636393 764077 765842 802304 802486 825573 841514 939536 932835 4580905 4783944 40.35 71.9 1
10:39:17 2024-01-26 623146 620377 192368 188890 306739 313603 321777 320856 203815 202547 249415 254232 288281 293484 4033250 4386465 5994973 5843316 1020556 1060724 277742 244259 256687 258858 294590 286777 282766 285356 198070 198729 671152 623181 1442701 1369200 408498 400862 586498 592665 733894 716389 761718 764560 798064 811365 779564 861299 1870816 1965091 1206139 1020290 651125 634703 770543 765842 797435 809381 832529 839662 929011 933877 4652825 4814185 40.35 71.9 1
10:39:18 2024-01-26 628045 620373 191991 188630 306483 313347 324109 320713 203498 202902 249428 255085 287303 293288 4031729 4333453 6020721 5814903 1015374 1060724 278916 244294 256292 258097 295204 284933 283671 284578 198070 197866 655899 622858 1448305 1374063 408498 402061 589758 591679 733471 719262 759632 763205 799590 811473 774925 862174 1873515 1949454 1215673 1015342 646691 637366 770272 761168 798037 809002 830435 838468 934152 939315 4688153 4817620 40.35 71.9 1
10:39:19 2024-01-26 629297 620368 192310 188168 306663 311952 324613 319259 204029 202761 248400 255085 287988 292873 4028064 4272001 6018362 5839149 1029502 1063381 276680 245083 256213 258062 295577 284969 283163 284521 198070 197832 662212 615788 1396968 1370171 407338 404510 589492 592993 738722 718210 756255 764560 800155 808819 774925 867671 1877406 1971403 1213815 1004599 644654 634562 763536 760624 802576 809073 825573 837238 939165 939046 4646744 4807324 40.35 71.9 1
10:39:20 2024-01-26 620149 620108 192609 187999 306992 311952 323627 320028 204029 202761 249870 253348 287373 293777 4025186 4323904 6012133 5841883 1029094 1060724 277494 244530 256472 258460 293721 287491 281870 284521 198350 197832 656575 615183 1399085 1365692 406183 403017 586083 592628 738758 714372 755580 764560 799762 809390 779256 867671 1872008 1984859 1219573 1007764 651400 635458 764656 767224 802576 802522 826785 841514 939536 934303 4583759 4804820 40.35 71.9 1
10:39:21 2024-01-26 621788 620377 191769 188237 306992 312901 320660 320773 203678 202688 249308 254127 288106 292483 4028850 4376882 5994894 5830470 1019083 1060452 278082 244259 255898 258752 293821 286719 283405 285058 197931 198763 653756 624643 1412616 1367232 408498 400897 586799 592665 734004 715421 763057 764560 798064 811401 779527 861267 1868160 1965054 1208058 1020290 649549 634703 770543 765805 795670 809381 832618 839662 929011 933877 4646019 4811680 40.35 71.9 1
10:39:22 2024-01-26 630290 620377 191739 188799 306088 313890 322934 320028 202969 203043 249237 256011 288072 293182 4035378 4329946 6012021 5824559 1016904 1059457 278863 244806 256687 258677 294640 285699 283671 285356 198489 198763 664476 623224 1424220 1372115 408498 404571 589492 590882 734174 720316 761869 762286 799590 811509 776528 862062 1873477 1949491 1202490 1016789 646691 637366 770068 761168 798037 810784 832212 837238 935512 941310 4712582 4814185 40.35 71.9 1
10:39:23 2024-01-26 629297 619934 192340 188203 306978 311725 324938 318543 203600 203007 247984 255225 287038 293046 4030146 4273426 6003337 5834985 1032185 1062231 278060 245597 255077 258641 295899 284969 283397 284463 198070 198452 664476 618427 1411767 1371142 407338 405152 590011 592359 736757 718210 756291 765645 801926 809694 776577 868908 1880075 1971440 1208058 1004599 645770 636429 763536 761205 800302 808432 828663 839065 939201 939430 4637338 4797785 40.35 71.9 1
10:39:24 2024-01-26 623656 620364 192007 188173 306992 311443 323916 319672 203003 203007 248752 253451 288351 292118 4018632 4336549 6004133 5848502 1033509 1060724 277494 245012 256475 258677 294961 287689 281834 285396 198070 198625 693082 615349 1414597 1364571 406183 403337 587251 592336 736273 715151 756255 765645 798064 809390 781259 867671 1872008 1984859 1211896 1005142 651400 634526 764619 766962 802576 807099 829253 842149 938204 928515 4576688 4802400 40.35 71.9 1
10:39:25 2024-01-26 623895 620373 192340 188237 306992 312901 321694 321070 202969 202548 249558 253628 287478 292946 4021760 4392866 6014969 5839070 1017552 1060724 277501 243543 256723 258858 294020 287702 282731 285107 198070 198763 652347 622282 1421458 1364843 407227 400897 587334 594417 733894 716472 760089 763476 797499 811545 780706 860833 1870816 1962272 1208058 1022469 649549 634253 770543 765608 798000 807864 829931 839909 930085 933913 4642872 4807324 40.35 71.9 1
10:39:26 2024-01-26 627512 620373 191769 188237 306726 313926 322444 320773 202969 203043 249101 254408 286607 291984 4021760 4320153 6037909 5829637 1016137 1062911 279847 244635 257119 258858 295448 286280 284684 284361 198350 198418 675502 622413 1419274 1379930 408498 402097 590362 592099 734004 719299 759594 763476 804913 811545 774925 863405 1873477 1955214 1227249 1014619 647669 638340 769997 765336 801438 811392 830435 839065 937540 939315 4656149 4811455 40.35 71.9 1
10:39:27 2024-01-26 626178 620108 192644 188207 306992 312901 323916 318578 204268 202865 248752 255225 287478 293630 4018134 4296745 6028325 5841215 1033868 1063268 278204 245492 255006 258858 294675 285842 284064 285592 198629 198763 664476 620052 1413986 1370171 408498 405293 589754 590882 740851 717703 756291 765842 802566 809390 774925 870185 1881228 1977072 1200607 1004599 647669 637816 763536 764523 801289 809381 828036 839128 937802 938615 4637061 4804557 40.25 71.9 1
10:39:28 2024-01-26 623993 620373 192379 188791 306199 312901 322218 321070 203285 203043 249522 254017 287295 292834 4021760 4395483 5977794 5837248 1018970 1060650 279437 244530 257337 259115 294162 287455 282907 285392 198070 198452 671152 623177 1444428 1368724 408207 400897 587214 594417 734861 715421 762991 765373 799196 811545 781850 860076 1873515 1966484 1208058 1023197 650395 635604 771911 765842 799735 808432 830005 842209 930049 936555 4656149 4814185 40.35 71.9 1
10:39:29 2024-01-26 625734 620373 192171 188664 306766 313890 322970 320999 203285 203043 249137 255190 287849 291807 4021760 4313549 6029401 5827421 1019977 1062472 279453 244565 257192 258752 293913 286575 284086 284108 198629 197832 678401 620194 1424539 1379364 409370 402061 590591 592724 735977 718323 759434 761744 804876 816172 776026 861948 1873477 1958742 1213815 1015342 647669 639280 769997 764523 802576 811464 829253 838468 938204 940801 4649504 4814185 40.35 71.9 1
10:39:30 2024-01-26 621751 619934 192609 188233 305921 312023 323952 320192 203425 202688 249594 254443 287478 291984 4027500 4337230 6012710 5833937 1036734 1063532 278096 245558 256617 260135 293920 287414 284121 285085 198629 198625 676951 617545 1401454 1371844 407338 406008 589079 590846 735716 717217 755655 770008 801395 807909 777249 867671 1881411 1980607 1215673 1008074 650474 640222 765742 765842 802576 808810 828036 841514 939201 937289 4621328 4829377 40.35 71.9 1
10:39:31 2024-01-26 625463 620076 192167 188834 306992 313516 324974 319803 203917 203104 249487 254834 288351 291221 4021760 4333782 5990065 5834985 1029094 1063532 277634 245972 256475 258645 295097 287252 282660 286925 198070 199561 658758 621081 1411870 1359478 407917 405152 588918 597224 738357 719017 762338 765915 797206 808477 784145 867671 1877406 1981283 1204055 1011017 649549 632687 765742 767240 800302 806728 829968 843421 937540 935930 4626887 4804543 40.35 71.9 1
10:39:32 2024-01-26 624481 620373 192171 188830 306992 312023 323005 322045 202969 203078 249558 253950 288386 292346 4021760 4377181 6008408 5825620 1015393 1060724 276744 244460 258061 258645 295061 288648 283056 286159 198489 199387 663046 620497 1432735 1370671 407917 400897 589482 594051 735090 718470 760749 763476 793337 816172 782849 860039 1870816 1967878 1208058 1022469 648627 634703 772730 765573 798037 809073 832402 840897 934152 939315 4652251 4797673 40.35 71.9 1
10:39:33 2024-01-26 626623 619496 192375 188630 306992 313413 322707 320773 203600 203078 249137 254265 287277 294955 4021760 4317868 6020519 5817318 1015449 1060724 277742 244876 256723 258609 296877 287221 284684 284881 198629 198763 675502 624073 1410500 1379930 409661 402236 589841 590882 735456 719807 759826 763476 802566 816172 777129 863142 1872045 1953141 1215673 1014619 648166 638340 770543 765608 801438 811428 830435 839065 937540 939315 4655872 4814185 40.35 71.9 1
10:39:34 2024-01-26 627512 619496 192340 188494 306992 311988 323460 318578 203951 202723 248787 256011 287478 298141 4018134 4281398 6012096 5825620 1030451 1061453 276779 245118 255112 258858 296143 286468 283847 285218 198629 198832 711673 619310 1403840 1372620 408498 405615 590591 593785 738357 720389 758479 765461 806030 810535 777129 869012 1884224 1974272 1215735 1005314 645770 638304 763536 763439 802006 811392 830435 839662 941233 939315 4649504 4811867 40.35 71.9 1
10:39:35 2024-01-26 619990 619496 192948 188203 306170 311952 323952 320028 203318 203078 249558 252851 287975 293997 4021760 4318331 6012729 5834985 1026166 1060724 278275 244670 256723 258858 293856 287670 283207 284893 198629 198521 679851 616065 1405923 1368724 406183 403193 587214 594630 740283 715421 756218 765842 800191 812721 778938 868908 1882749 1982689 1213815 1007322 652328 638340 765742 767541 802465 807099 828036 844390 939165 936591 4580905 4807048 40.35 71.9 1
10:39:36 2024-01-26 625365 620373 191700 189293 306726 312937 324444 318837 203951 202723 249172 254478 287513 291705 4018134 4336863 5977757 5834985 1025323 1059220 277884 245083 255934 258858 294376 286517 283211 286606 197514 199770 648753 622413 1410900 1359478 408498 405329 588660 596029 740283 718980 764078 767541 797904 810223 782674 867671 1873477 1972069 1213815 1018964 651400 635495 768908 768766 795707 808810 836108 844020 931438 935662 4643426 4797673 40.35 71.9 1
10:39:37 2024-01-26 629338 621251 192340 188830 306550 312901 322647 320548 203600 203078 248752 255261 288281 292118 4021484 4318043 6007883 5820405 1013949 1060471 276913 244841 256723 258133 295856 286378 283198 286741 198070 199422 657329 623625 1408527 1372620 409661 404402 590832 596911 737186 722599 764444 761095 799590 816172 782637 863863 1874809 1957297 1229486 1019654 645770 636506 770543 763439 797435 816281 834882 838468 934152 937565 4718617 4839742 40.35 71.9 1
10:39:38 2024-01-26 628376 619853 192683 188795 306415 311479 324745 321070 203459 204245 249347 255261 288351 297930 4018134 4259707 6037227 5834985 1022483 1060724 277494 244670 257551 258495 295935 286719 283432 285717 198350 198763 674052 614037 1407144 1376531 407861 403653 591996 593814 740283 720243 755505 763329 802603 811293 778350 867054 1880075 1969945 1209977 1008074 645770 636396 768567 763439 804243 811500 826822 839871 943306 941977 4649504 4807048 40.35 71.9 1
10:39:39 2024-01-26 622053 620373 192984 188241 305956 313590 324444 320809 203634 202901 250156 254092 287513 292429 4021760 4324522 6012133 5834985 1034986 1060665 276779 245083 256758 262870 294098 286790 284499 285156 198489 198659 679851 616506 1402273 1370171 408498 404258 589863 593887 740195 718470 759080 769136 804124 811682 781005 868908 1881265 1983452 1191574 1009507 651400 640222 767919 765189 804858 809381 828074 844020 942456 936591 4580905 4803899 40.35 71.9 1
10:39:40 2024-01-26 625440 620373 191700 189420 306559 312937 324974 319096 203634 203078 249347 254478 288351 292346 4021760 4346308 5973576 5822127 1026166 1060724 278419 245632 255934 258858 294055 286754 283397 286503 197514 199735 644464 621893 1398433 1357125 405714 405795 590554 597647 740946 718869 762879 770008 797991 811682 783997 867522 1876073 1971476 1211896 1013225 650899 634703 765742 765842 799735 810526 831811 842186 936875 935930 4633493 4783944 40.35 71.9 1
10:39:41 2024-01-26 626846 621251 192644 188795 306992 312937 322647 322534 203256 203718 249558 253663 288684 292118 4021760 4336446 6012133 5826670 1010920 1060452 276359 245083 258346 258677 295834 287738 283405 286302 198350 198937 666620 619607 1407810 1369179 408498 402698 585816 597095 735794 719453 763785 763329 800329 818372 783924 863005 1874846 1964249 1223617 1018767 647615 636396 771635 765608 799132 811464 835034 839513 932757 939315 4674734 4814185 40.35 71.9 1
10:39:42 2024-01-26 627512 620113 193223 188134 306384 312901 322671 321747 203425 203505 249974 254799 287290 292671 4021002 4298926 6038022 5824559 1022656 1062985 277621 244806 257515 258858 294954 287158 283635 284601 199485 197832 680199 617471 1421044 1380456 407917 405637 590325 591718 738188 722562 760126 764854 808325 818372 778196 868390 1881490 1972635 1215735 1013898 647669 640186 770543 765350 804739 811464 829844 839662 942875 942643 4646744 4814185 40.35 71.9 1
10:39:43 2024-01-26 622016 620373 192779 188761 306992 312937 323916 321034 203600 202370 250084 254799 288216 292634 4023871 4316973 6012133 5843316 1036466 1060724 278667 245047 256687 263311 293536 287122 284712 285356 198629 198729 677858 617545 1425926 1370171 407917 404510 588918 593221 738722 718507 758479 772201 806603 811536 781005 868759 1885354 1985867 1194957 1011781 653257 640149 767919 768121 805928 810526 829806 845860 941899 940133 4563473 4808534 40.35 71.9 1
10:39:44 2024-01-26 623587 621690 192948 189092 306987 315584 322671 320999 204092 203043 250296 254443 288351 293923 4021760 4398991 5977794 5824559 1025580 1060724 276813 245083 256292 262906 294854 287360 283715 286231 198629 199040 661617 624186 1424077 1360977 409272 405116 588918 595259 738322 717489 764633 768121 800146 815675 783357 868202 1878814 1975627 1211896 1021220 652792 638316 771635 768085 796234 810552 839970 845184 930012 935196 4645018 4814185 40.35 71.9 1
10:39:45 2024-01-26 629338 620113 192270 189351 306559 313854 322934 320999 203600 203743 248716 256011 288115 292118 4016973 4318094 6012096 5824559 1016840 1062775 276779 245083 257083 258858 296978 286244 283631 286907 198070 199561 648753 622858 1394169 1370171 408390 404225 591014 595387 737545 722467 764868 764560 801323 816136 783789 865648 1878582 1955029 1196840 1021146 647615 639061 773399 764339 799132 816163 834845 838790 936293 944795 4725444 4811417 40.35 71.9 1
10:39:46 2024-01-26 628821 620373 192744 188756 306992 311443 324974 319708 203566 204004 249101 255147 287478 293397 4012408 4256494 6029401 5833937 1023211 1061907 277494 245937 257480 258858 296877 286799 283631 286030 198350 199444 675502 614743 1425452 1373089 406183 405116 590452 594380 740888 722467 757811 765645 802566 811509 778938 870185 1885569 1977267 1194957 1007463 647615 638158 767337 764375 806575 811464 829253 840860 945484 943587 4637338 4813501 40.35 71.9 1
10:39:47 2024-01-26 627517 620373 192613 188799 306992 313516 324974 320028 203600 203647 249522 255012 289026 293653 4018134 4321401 5994856 5843316 1032034 1060724 277884 245047 256687 259372 295655 287801 281905 287153 198350 199040 671086 616830 1427480 1362908 407338 405152 589456 594929 741974 717489 760749 767541 800329 811499 784145 872161 1877406 1990368 1207967 1014673 650860 636469 765705 769529 801785 811026 837573 843946 938204 935893 4637585 4808361 40.35 71.9 1
10:39:48 2024-01-26 627291 622094 192609 188791 306987 312901 323916 321034 202969 204290 249312 254052 289026 292209 4021002 4336857 5995015 5820405 1010390 1060724 276839 245047 258310 258460 295655 288040 282850 287144 198350 199110 660187 620573 1410955 1370171 408498 403301 591232 597444 737022 719343 764633 764560 800329 818481 784145 864440 1872146 1962856 1196544 1021837 650860 636432 772299 767203 800192 811356 838067 839513 936958 941977 4684841 4811680 40.35 71.9 1
10:39:49 2024-01-26 627512 620108 193670 188100 306878 312901 322934 322009 203425 203683 249522 255225 288002 292599 4014493 4283122 6042339 5829777 1022656 1062985 277364 244670 258310 258858 296107 287360 284064 285428 197444 198763 682751 618719 1425760 1381322 409079 403301 591232 592592 737142 720353 760749 765645 807232 819638 776663 865746 1880075 1962272 1215735 1015342 650395 641327 772262 767785 806575 811392 830323 841562 940833 943906 4649504 4820387 40.35 71.9 1
10:39:50 2024-01-26 625668 619934 192948 188791 308824 313234 323916 321034 204234 202370 249522 255404 287478 292634 4018134 4312129 6012096 5833937 1034247 1063740 279239 245047 256687 262977 294883 287599 285169 285392 197135 198798 665905 619310 1409381 1371142 408498 405795 592105 591845 744226 720353 760712 769283 807232 809047 776663 871833 1885428 1981283 1225330 1006030 649088 641957 767263 767365 804784 813972 832768 844465 943545 941201 4637338 4804632 40.35 71.9 1
10:39:51 2024-01-26 627019 620373 192913 188795 306170 311988 324974 319921 203883 203078 249522 255225 289228 291305 4018134 4330779 5994903 5844350 1032034 1060724 277884 245839 256687 258858 294020 287599 282182 287144 198350 199561 671152 616948 1414456 1360977 407917 405795 589492 597942 743062 719017 762411 768121 801649 809616 785816 870558 1877406 1986266 1219705 1013177 650936 634489 765742 772164 803463 811563 835184 846917 939462 936409 4644739 4804820 40.35 71.9 1
10:39:52 2024-01-26 627254 620117 192973 189360 307001 313634 324444 322760 203180 204148 249522 254017 288098 292834 4023871 4349123 6003524 5824559 1013277 1060724 276779 244705 258346 258858 295240 288482 283427 286266 198350 199075 676226 619310 1403336 1369200 408498 402097 591451 597942 735977 719527 764622 764560 797826 819638 784145 863851 1870816 1964434 1208058 1020253 649003 634526 772730 765842 800719 818598 839509 843032 934005 944648 4688078 4807986 40.35 71.9 1
10:39:53 2024-01-26 629297 620108 193559 188203 307632 313961 323916 322271 203003 204004 249201 255050 287513 293715 4018134 4266048 6029631 5833937 1022483 1063925 277884 245047 258275 258858 296143 286831 284517 286266 198629 199075 653756 613426 1415558 1374063 407049 404828 590942 595296 738357 723527 757849 765078 804876 816172 779192 869528 1881411 1970671 1215735 1008037 647632 638340 767360 765065 806560 811500 830538 841835 948926 944648 4650612 4820387 40.35 71.9 1
10:39:54 2024-01-26 622431 620373 193393 188203 306419 313369 324649 320228 203883 203043 249558 253628 288351 293777 4012408 4305791 6003487 5839149 1030563 1060724 278275 245425 257480 259222 295204 288554 283397 286392 197479 198902 681301 616141 1403483 1370171 408498 405152 588918 594037 740888 718507 760277 770410 802566 811243 781813 872859 1883938 1984859 1211907 1010262 653257 641129 768455 769246 806289 809002 830435 846804 945521 938852 4573180 4807517 40.35 71.9 1
10:39:55 2024-01-26 622514 620227 193078 189058 306987 314589 322934 322174 204063 203541 250084 254373 287513 293397 4021002 4389834 5990660 5825620 1022618 1060724 278466 245047 257515 263275 293984 288252 284064 286302 198489 199110 663046 622858 1448915 1368230 408947 402982 588922 596176 737022 718507 765167 765915 800155 817325 784145 864477 1872008 1973654 1229486 1023197 652328 635944 773826 770373 800869 811428 836071 843384 932794 940801 4674520 4820538 40.35 71.9 1
10:39:56 2024-01-26 626512 619949 193113 189252 306992 314811 322970 321973 203600 203709 250046 255085 287443 292751 4018134 4314654 6027983 5820405 1016840 1060724 277656 245047 257480 258858 295691 287158 285169 284844 197444 199561 655899 622858 1410276 1374063 410830 403941 593129 592665 737022 723527 764078 765645 804913 818481 777249 864477 1880075 1953104 1198969 1016789 649088 640133 772730 765065 802576 811500 833623 841551 938204 942869 4723492 4832061 40.35 71.9 1
10:39:57 2024-01-26 630635 619789 193082 189248 306883 313711 324830 319508 204234 203683 249137 255729 288544 293827 4018134 4265388 6012096 5833937 1028003 1062985 277494 245839 256723 258858 296769 286974 284534 286052 198629 199513 669300 616666 1394417 1370171 408498 405867 592747 592336 743062 723564 760786 765915 806962 810793 778387 870558 1882749 1977072 1217654 1007463 647669 638340 765742 765065 805952 811536 829844 844690 945521 941310 4652837 4822177 40.35 71.9 1
10:39:58 2024-01-26 621641 620300 193418 188714 309164 312723 324493 320595 204097 203647 249487 253628 289263 294083 4023871 4311869 6011857 5843316 1029094 1060724 278275 245839 257299 262721 294055 288554 283163 286508 197135 198763 687101 620509 1400502 1370171 407917 405152 588501 592300 741974 718507 759594 769828 804307 815098 782996 869322 1882749 1986266 1192367 1010262 653257 640222 768465 770373 806538 806728 830435 847780 943270 939315 4576574 4805820 40.35 71.9 1
10:39:59 2024-01-26 624619 620154 192808 189252 306919 314703 323772 320370 204833 202866 250153 255190 288351 298352 4020686 4367715 5990622 5833937 1025323 1060724 276813 245839 256328 262906 295691 287635 283666 287144 198070 200014 644822 622858 1418424 1360013 408658 405795 586140 596727 740327 719380 763232 770410 797862 811437 786375 869285 1877406 1974272 1217654 1014619 652982 630920 769415 769209 801438 810214 838291 846499 939536 939315 4646744 4814185 40.35 71.9 1
10:40:00 2024-01-26 630565 621984 193143 189252 306992 313711 324794 321830 203815 204828 250117 255050 289123 292946 4021760 4339946 6007808 5825620 1010957 1060724 276813 245632 258382 258858 295369 288482 283631 286857 198629 199735 654470 620712 1406243 1368230 408009 405152 593015 599751 738722 721956 764316 765102 800155 818071 785816 866436 1873477 1961464 1219705 1020290 648627 635495 771635 765805 800302 817894 838565 842429 937540 942942 4708523 4811994 40.35 71.9 1
10:40:01 2024-01-26 627453 619894 193750 189183 310204 313091 324529 322844 204131 204505 249415 255442 288649 293854 4021002 4263918 6038022 5834985 1024705 1060665 277494 245804 258310 258858 296978 287599 284499 286794 197272 199283 664476 615259 1405010 1379364 407338 404510 594696 595790 740888 724076 761363 765645 807232 817903 781850 870185 1882749 1971440 1217654 1013898 649088 641129 770543 765573 807168 817316 830435 843411 944680 937601 4649504 4818666 40.35 71.9 1
10:40:02 2024-01-26 623849 620373 193393 189183 308656 313639 324649 320749 204767 202866 250189 255870 288211 295028 4022310 4302856 6011819 5827770 1034948 1062204 276813 245632 257515 263347 294340 288076 284534 285481 197479 199110 668764 618795 1407541 1372115 408498 405152 590172 593540 738539 719299 761363 772670 807232 810317 779564 871796 1886652 1983452 1213790 1011017 652328 642074 768327 768121 805928 811428 832805 846499 943975 937493 4630443 4808361 40.35 71.9 1
10:40:03 2024-01-26 623587 620373 193324 189258 306384 314847 322970 322737 204097 203400 251158 254766 288684 293660 4022310 4386658 6003561 5833937 1019083 1060724 281163 244942 257515 263347 294233 288518 283781 286302 197135 199110 663046 624186 1400693 1364843 409887 404545 589005 596213 738068 719017 765475 769594 801359 816172 784145 867671 1877406 1971440 1215735 1019565 653257 637853 772182 770410 799168 810214 839760 846842 935512 938651 4640112 4811792 40.35 71.9 1
10:40:04 2024-01-26 629840 620373 192613 189424 306160 313926 324709 321034 204234 204042 249273 255800 288983 291949 4025973 4326852 6012171 5820506 1016175 1060724 277234 245118 257834 259587 296978 286280 284969 286830 198489 199735 660187 622858 1418884 1370171 409308 404545 593956 595296 738188 724589 763232 765878 804240 817903 781813 866399 1877406 1958685 1200607 1017320 648627 640222 773826 765041 802576 817894 836108 842847 939536 945449 4701831 4814185 40.35 71.9 1
10:40:05 2024-01-26 630191 621425 192984 189131 306735 312937 324721 320513 203951 204147 249172 255764 288781 294083 4023099 4256076 6011913 5834985 1028212 1063740 277689 246426 257912 258858 297405 287877 284969 286741 197135 199561 664476 614911 1424073 1374063 407338 405795 594275 594088 745282 724589 759594 765878 806661 817325 781542 869285 1882749 1971440 1217654 1010744 649549 640222 769452 765608 807204 817894 830435 843448 944717 942942 4652825 4814185 40.35 71.9 1
10:40:06 2024-01-26 621769 619939 193428 189127 306454 313634 324974 321070 204085 202865 250332 255261 288150 295447 4030146 4317868 6011983 5834985 1034986 1062775 279060 245597 257912 257974 295240 287635 285120 285294 197513 199110 678596 618868 1404299 1374063 408081 405831 590815 594417 740595 722562 761906 771539 807232 811437 778975 874429 1885312 1979205 1215735 1007322 652517 642074 765742 767578 806025 811464 832129 844058 943975 937565 4633493 4814185 40.35 71.9 1
10:40:07 2024-01-26 625463 620373 193023 188830 306883 312682 324974 320548 203951 203683 249594 255225 289298 292981 4020686 4321261 6002830 5843316 1029428 1060724 278275 246352 257515 257905 296143 288076 282766 286857 198629 199110 661617 615183 1426461 1362908 407917 405831 590815 598790 741644 718247 764078 770446 800227 811509 784097 871870 1880075 1989775 1229486 1013177 653257 636429 767747 772633 804206 811464 832439 846842 941233 936627 4558464 4804820 40.35 71.9 1
10:40:08 2024-01-26 623143 620373 192948 189127 308788 313890 322970 323550 203951 203113 250684 254443 289026 297930 4012408 4386465 6003412 5834897 1017628 1060724 278272 245012 258119 260210 295024 288518 284263 286942 197135 199700 674052 624643 1407331 1369200 410540 404225 590135 597518 738188 717703 765475 768158 802493 817903 785259 866399 1876073 1971476 1215735 1021742 653257 638340 773826 772714 799168 810250 839760 846574 934850 939046 4640112 4814185 40.35 71.9 1
10:40:09 2024-01-26 629375 620373 192510 189424 306982 313926 324084 321034 203951 203718 249522 256764 288386 293092 4017858 4326497 6011983 5829637 1019083 1062911 277199 245083 257912 262906 297405 287347 285316 287144 198350 199735 650182 622858 1405526 1371130 409345 404617 594696 595387 741071 724626 765475 765337 804913 818481 783317 867054 1872082 1958685 1219573 1020016 648166 640222 774962 765608 802576 818204 837335 839091 936477 945681 4711883 4814185 40.35 71.9 1
10:40:10 2024-01-26 627453 620113 192988 189127 307347 311952 324974 321783 203812 204576 249594 255653 288351 298352 4012408 4265733 6042160 5840148 1024117 1063532 278827 245698 258346 259405 295856 287635 285142 287269 198629 199561 664476 615788 1420998 1376531 407917 405795 593855 597095 740705 724589 760749 765915 806661 818481 782996 869923 1881228 1971476 1217654 1012456 649467 641129 770543 765842 809496 818472 830211 840917 944717 942978 4649504 4808248 40.35 71.9 1
10:40:11 2024-01-26 622966 619934 193579 189386 306454 313890 323970 321783 204268 202865 250593 256011 287547 292911 4012408 4309065 6027795 5839870 1037207 1063703 279594 246078 257373 261195 295369 288076 285405 285428 197513 199631 675502 619310 1407144 1373089 408081 407945 592141 592373 745282 722503 762991 772399 802387 811509 780706 875051 1889334 1980644 1225330 1005179 651400 642074 767919 768114 806025 811572 832439 845296 943343 937601 4633493 4807324 40.35 71.9 1
10:40:12 2024-01-26 634574 620373 193324 189297 308089 312937 324974 321106 204268 204004 250120 254869 289263 292739 4012408 4315263 5999497 5850620 1031959 1063740 278667 246457 257951 260318 296661 288410 283127 287549 197479 198832 663622 616948 1419769 1368724 408498 405831 591269 598717 742206 717703 762991 769864 806090 816172 784145 873148 1882749 1989812 1219573 1011017 655122 639769 769452 774556 807204 810250 830042 848988 943306 939315 4564975 4804820 40.35 71.9 1
10:40:13 2024-01-26 622742 620373 192984 189293 306419 315621 323724 322045 204302 203113 250932 255225 289026 298003 4018134 4376967 5977794 5836881 1027140 1060650 278409 245905 257373 260318 295720 288135 284157 286808 198629 199596 675502 624643 1402637 1366259 410540 405795 589492 597518 741340 718754 765511 771575 802602 817903 784145 870185 1877406 1977072 1219573 1018080 653257 638340 772182 771539 800149 811464 839760 847780 935549 939315 4633217 4807324 40.35 71.9 1
10:40:14 2024-01-26 630902 620373 192814 189463 306987 314883 324480 322045 204412 203718 249594 256764 287373 297930 4018895 4315263 6007845 5816823 1016904 1062528 278523 245698 258168 259952 297086 287554 286750 286088 198629 199596 657808 622344 1410724 1378491 412002 405188 590035 594874 737642 724589 764520 765878 809707 818071 779600 865648 1877406 1955910 1191938 1016561 650936 642074 774962 765915 804243 816163 835109 842785 939201 945718 4709218 4816676 40.35 71.9 1
10:40:15 2024-01-26 630191 619934 193289 189258 306410 313449 324974 320548 204302 204004 249818 256046 288268 292268 4012408 4253660 5999207 5825343 1028982 1060540 278096 246422 257408 259952 297216 287491 284916 286763 199767 199909 674052 617832 1399089 1371457 408081 407678 595648 597095 745171 724589 764078 771652 809523 811545 781259 875749 1885312 1979205 1221492 1005179 649088 640222 769452 765842 807204 816163 830042 844058 947398 942978 4649504 4814185 40.35 71.9 1
10:40:16 2024-01-26 619748 621430 193905 189092 307418 313449 324974 322045 204302 204290 251144 254478 291155 293089 4012408 4315263 6003561 5836022 1030563 1060702 279381 246352 258680 260174 294330 288446 283998 286763 198629 199387 684825 616506 1415915 1367641 408498 405795 589754 597611 742659 719527 762991 770336 804876 816027 786375 874391 1882749 1993203 1233398 1013898 654189 638267 769379 774828 806560 811464 834845 848950 943270 939315 4563715 4797192 40.35 71.9 1
10:40:17 2024-01-26 622664 620373 192948 189390 306384 313854 323652 323023 204092 204004 250684 255190 289228 298315 4012132 4380305 6003524 5829777 1018355 1060724 278501 245047 258858 260613 295534 288302 284321 287032 198629 200223 666440 622821 1431881 1370671 410537 404474 589492 597150 737884 722012 766966 768085 802529 819188 787271 865597 1877369 1967878 1213815 1025528 652792 637329 777166 770336 804286 816281 838528 845222 939536 937529 4656149 4802400 40.35 71.9 1
10:40:18 2024-01-26 628045 620373 193253 189355 306380 315584 323952 322725 204234 204290 250296 256011 288281 293770 4016973 4305275 6029631 5824559 1016175 1063747 278610 245769 258310 263275 296517 288338 285557 285744 199753 198936 657984 620497 1401914 1381893 410830 404366 593622 594380 736273 723527 764520 768914 810672 820378 779155 867671 1884171 1964434 1219573 1016789 650936 643626 773826 768085 807168 819050 832365 841514 941935 944274 4643171 4818666 40.35 71.9 1
10:40:19 2024-01-26 627512 620373 192975 189209 306380 313890 324974 320477 204904 203968 249594 256764 288351 292883 4011630 4275188 6003524 5829777 1032472 1060724 277393 246563 256687 257940 296978 287158 285240 286857 199572 199944 675502 619683 1406788 1372620 410245 408903 593534 595112 746229 723490 764633 772670 809303 815135 780930 875051 1889334 1982652 1202490 1007463 650936 642038 770068 768085 805989 816163 834215 845259 947127 942905 4643426 4798295 40.35 71.9 1
10:40:20 2024-01-26 622053 621430 193555 189258 307347 313661 324974 321034 204234 204004 250084 254408 289263 298086 4012408 4318386 5994894 5843316 1031298 1060724 276779 245839 257877 262941 296143 288590 283278 287144 198629 199770 682751 617024 1416185 1367232 409079 405687 592270 601773 746155 721024 764633 772086 802529 817058 788613 874391 1882749 1989775 1217654 1013177 655122 638304 768871 773730 806897 811392 834845 848988 943306 939430 4580905 4802301 40.35 71.9 1
10:40:21 2024-01-26 622700 620373 192962 189390 306454 315326 323688 322402 204234 204004 250896 255225 288781 298352 4021002 4383372 6007808 5833937 1019055 1060724 279314 245047 258275 257940 295691 288230 284934 287252 197444 200188 675502 625949 1408102 1370855 411302 405615 590591 597831 740167 722326 771231 770410 804913 818481 786933 870727 1880075 1975671 1217654 1022604 656057 640222 774962 773730 802006 811428 842157 848988 937540 941310 4646744 4814185 40.35 71.9 1
10:40:22 2024-01-26 631823 620377 192953 189493 306955 314847 324974 320749 204268 204042 249522 256764 289026 293752 4012408 4324250 6008930 5823487 1016803 1060724 277621 245804 258310 263311 297396 287387 285405 287464 198629 200363 653041 624196 1419647 1374574 411927 405651 596345 598218 740283 727603 769543 770008 807085 820798 784145 867671 1882881 1962856 1225330 1020290 649549 641818 777129 765608 804858 819629 838565 843712 939165 947725 4708523 4821059 40.35 71.9 1
10:40:23 2024-01-26 630043 620373 192988 189394 307343 312901 324974 322009 204058 204290 249558 256011 288789 298352 4012408 4247222 6029401 5833937 1023939 1063740 278275 245804 258927 259222 297396 288040 284947 287382 197479 200119 678596 616065 1417900 1382424 409079 405470 595855 596029 740449 725506 760601 767822 811210 820761 782959 869285 1882749 1978253 1219573 1010980 649549 641129 770543 769150 809496 819629 832805 841514 947398 945681 4646744 4814185 40.35 71.9 1
10:40:24 2024-01-26 622053 619934 193424 189390 307089 313890 324974 322009 204268 203078 251108 256011 288115 293364 4011630 4312129 6012096 5834985 1036466 1063740 277427 245839 258310 261016 295240 288495 285370 286266 197513 199526 678401 619033 1408392 1373089 408694 405579 592654 596950 743712 723627 763966 774205 810635 815529 781629 876298 1886652 1986266 1205551 1011781 653257 643897 769415 770336 811065 811536 832439 848988 946727 937565 4615230 4790877 40.35 71.9 1
10:40:25 2024-01-26 625463 620018 192948 190021 306380 313890 324974 320228 204302 204004 250684 256011 289263 292118 4018134 4327597 5977720 5833937 1030243 1060724 276359 246598 257515 257940 296560 287991 284934 288359 198350 200852 652302 621491 1397297 1360706 409887 408236 593075 599230 746511 725688 769543 774242 802603 811329 790860 874227 1882749 1979878 1221492 1015342 655122 639224 771635 771502 802576 813899 839013 848988 941196 939315 4614736 4804820 40.35 71.9 1
10:40:26 2024-01-26 623412 620377 192988 189459 306454 314847 324709 323742 203917 203828 251108 255190 289263 298352 4012408 4358499 6008930 5829777 1013277 1060724 277621 245083 259327 257940 295691 288788 283631 287580 197307 199735 675502 622858 1454570 1369200 410830 404225 589492 598790 740232 722012 768333 770008 802383 820798 788613 867447 1881490 1977824 1213815 1025384 653257 639915 777129 772596 804206 816163 838528 848532 938204 937565 4642872 4807972 40.35 71.9 1
10:40:27 2024-01-26 627245 620373 193389 189424 306873 315843 324444 323023 204234 204290 250332 256011 288351 293564 4012408 4305275 6012133 5816254 1016175 1060629 278536 245839 259109 257940 295821 288518 286920 286535 197513 200049 675502 622783 1411428 1374063 411813 405831 596112 594966 741071 728046 769640 771652 811712 823123 782849 869453 1884171 1961982 1145295 1017283 652328 642985 777166 771341 806560 818472 837931 846499 943545 948431 4674960 4807986 40.35 71.9 1
10:40:28 2024-01-26 628942 620373 193865 189459 307378 314883 324974 320773 204938 204290 250296 257124 288886 295270 4012408 4284460 6011819 5829777 1032547 1063783 277738 246634 257083 258009 297714 288157 286284 287144 197479 200363 653756 619272 1410826 1374063 408045 408812 596382 595882 746339 727198 762991 772201 809339 819456 783997 875525 1890802 1980487 1217654 1010339 651400 642985 769997 768085 808750 817207 834845 848383 946727 944538 4643149 4794217 40.35 71.9 1
10:40:29 2024-01-26 626178 621690 193559 189424 308059 313890 324974 322009 204302 204004 250720 255653 289897 293704 4018134 4308805 6003487 5839149 1031425 1062204 276922 246598 258310 257940 297086 288667 283666 288359 197444 200049 671152 615788 1437811 1368929 409079 405903 591232 599640 746229 721956 765167 772670 807176 817035 790223 877356 1888113 1996155 1196840 1013786 656993 640946 770543 774828 809496 811500 836554 851411 946727 941310 4571499 4783944 40.35 71.9 1
10:40:30 2024-01-26 622971 620054 193594 189424 306450 315326 323952 323059 204268 203718 251108 255225 289088 298214 4012408 4373870 6008930 5829777 1019083 1060724 279458 245083 258310 257974 296251 288685 284534 286857 197479 200014 679851 625090 1420226 1368230 412002 405795 590815 598790 738612 720353 769437 772670 805483 818263 788502 869923 1882712 1976272 1217654 1026114 656525 640039 778233 774828 802429 816163 842157 852111 937393 942869 4646744 4814185 40.35 71.9 1
10:40:31 2024-01-26 630187 620373 193428 189493 306659 315843 324938 322534 204268 204290 250720 257124 288268 293089 4018134 4315020 6025097 5824559 1016079 1062204 278501 245839 258346 257974 297187 288518 286830 287144 197513 200398 661617 624073 1448305 1374063 411776 405831 596199 598366 740364 728230 767725 769525 806926 820451 784145 869923 1886858 1966317 1217557 1019691 652328 643823 777681 769697 807149 819629 839163 846499 942765 948322 4703177 4823550 40.35 71.9 1
10:40:32 2024-01-26 630939 620377 193594 189459 307347 314883 326812 320513 204938 204147 250296 256764 288789 291971 4012408 4259880 6012096 5826296 1032034 1062204 277656 246634 257515 263347 297816 288279 286083 287252 197513 200363 675502 616065 1409737 1374063 408658 409101 596497 597942 746758 727714 764078 771575 808103 818481 784145 876372 1889549 1983891 1227249 1009619 652328 643860 770105 771066 809448 818363 836071 847780 948743 945681 4646466 4804632 40.35 71.9 1
10:40:33 2024-01-26 623956 620377 194036 189424 309957 313890 324974 322009 205049 204290 250896 254834 290178 291988 4018134 4312129 6003524 5843316 1032034 1062204 277864 246634 258346 257974 296978 290295 284303 287252 197513 199596 688551 617105 1408837 1373089 408045 405903 590023 597942 745700 719343 764078 773766 807232 818481 784097 876997 1886652 1998245 1219440 1014673 658872 642911 772109 775929 811146 816464 837295 854031 948070 937529 4583181 4808248 40.35 71.9 1
10:40:34 2024-01-26 622971 623007 194018 189463 306450 315915 324709 322045 204904 203683 251108 255832 289263 291851 4018134 4370546 5969250 5824559 1027197 1063821 277656 246598 257912 258762 296978 288590 285490 287261 197479 200852 647323 622412 1395063 1360013 410830 409390 590488 599090 745171 722503 767762 774865 802529 817325 788731 873148 1881265 1979878 1198724 1016677 655589 638927 772693 773619 806002 811356 839648 852309 944216 944126 4637488 4808248 40.35 71.9 1
10:40:35 2024-01-26 627512 621425 193289 189922 306485 314625 324974 323023 203600 204720 250720 255225 289075 298288 4012408 4336837 6003529 5825620 1013949 1060665 277656 246426 259946 262906 296978 288590 283764 288196 197444 200119 655166 620502 1414798 1369200 409308 404545 591545 599640 738722 722467 765475 767541 804913 820487 787542 867671 1874809 1973617 1209977 1023925 654127 640133 778787 773348 804858 818435 841520 849492 940796 946658 4668288 4818727 40.35 71.9 1
10:40:36 2024-01-26 627508 620373 193861 189424 309092 315699 324673 323550 204268 204290 250720 256046 288211 296288 4008769 4292833 6029124 5816254 1016840 1060724 278536 245804 259144 257940 296978 288590 285396 286387 198133 200049 678401 624643 1415790 1379364 411157 405795 593129 596249 739804 726682 765475 768158 808637 820487 782996 868908 1882749 1958685 1145295 1018804 652328 645652 777681 772757 809448 820789 837187 845110 945558 947542 4653110 4814185 40.35 71.9 1
10:40:37 2024-01-26 627506 620263 193559 189424 307347 314883 324974 320927 205677 204004 250755 257124 288824 292875 4012408 4290408 6012133 5833937 1034017 1060702 277656 246426 257119 258762 296978 288076 286280 286942 197548 200014 676951 619163 1415430 1374063 409308 409101 595538 597518 744951 724332 763232 773218 809245 817325 782996 879537 1889334 1980607 1202490 1008074 652053 642074 769452 771615 809448 819447 836949 847593 950090 949531 4641179 4807324 40.35 71.9 1
10:40:38 2024-01-26 621815 620154 194445 189390 308279 313926 324974 322534 204983 204219 251446 254478 289703 291851 4012408 4312129 6003524 5834985 1031298 1062204 279509 246391 258346 257974 295476 290778 284091 287252 197548 199110 681301 616666 1429531 1370171 408694 405903 591869 597518 745171 720353 764078 774593 808377 818481 784097 876372 1890677 1989812 1215673 1011017 656057 643897 772730 774518 811756 816281 836340 853843 949379 945987 4597720 4811680 40.35 71.9 1
10:40:39 2024-01-26 628340 620347 193559 189493 307378 315554 324685 322988 204268 208569 250720 256046 290127 293777 4021760 4324627 6007845 5825620 1010994 1060665 278078 246218 259144 262941 297216 288829 284534 288070 197479 200432 674052 621081 1427516 1370171 410540 405795 595226 599053 741219 724589 767762 767578 804876 820559 790822 867709 1877406 1970671 1206139 1022604 651863 638413 774962 770410 802465 820063 839188 846880 940685 948001 4688959 4820538 40.35 71.9 1
10:40:40 2024-01-26 629292 620263 194242 188825 308314 315140 324974 323754 204166 203935 250684 256046 289263 293770 4024059 4289772 6029900 5829777 1021926 1062241 278501 245874 259545 257940 296978 288554 285405 286893 198409 199561 681301 621081 1439305 1382302 411415 405795 594696 597095 738430 726168 764316 768158 811682 820559 782996 870558 1881302 1967878 1221492 1017283 652328 643590 776614 770373 808349 818062 837969 847780 946231 950021 4650612 4820109 40.35 71.9 1
10:40:41 2024-01-26 626879 620300 193724 189883 307813 315362 324974 321034 205223 204042 250929 257272 289061 293358 4012891 4296666 6012133 5834985 1034986 1062957 278113 246218 257119 259157 296978 288076 286316 287167 197548 199931 676951 619310 1411899 1373089 410540 409390 595268 595993 746045 726682 764352 773766 810803 817325 783589 876997 1889334 1986266 1202490 1009544 652328 643897 770543 770373 808922 818472 837335 848383 948926 945914 4639366 4816034 40.35 71.9 1
10:40:42 2024-01-26 627112 621214 193760 189918 309820 313890 326812 322009 204762 204290 250857 255941 290585 292967 4012408 4324522 5994931 5844286 1032034 1062204 276813 246669 258346 257974 296769 288626 284792 288359 197479 200049 678401 617024 1420998 1364843 408081 408236 592596 598208 744951 720389 764352 772670 806661 818481 788731 876997 1886652 1995460 1215735 1013898 656525 641583 770543 774828 809496 811536 837373 850760 946056 937529 4572680 4813501 40.35 71.9 1
10:40:43 2024-01-26 623438 620286 193454 189887 307703 315663 324529 323742 205049 204290 251534 255832 289659 293781 4021760 4386691 6003561 5829777 1019083 1060665 279419 245632 258927 258942 296560 288662 285178 287954 197548 200363 675502 624643 1413285 1370171 412762 405903 591096 599640 738466 720389 771155 772670 807232 818107 787542 873376 1882749 1982873 1221492 1023197 656993 642074 775199 774828 802576 816163 847242 852168 938204 937565 4639366 4829279 40.35 71.9 1
10:40:44 2024-01-26 631986 621654 193649 190517 309337 315699 324505 323370 205086 204290 250683 255128 289298 297930 4018134 4330816 6012171 5825343 1019742 1062204 281231 246598 258962 258009 296702 287635 285477 288359 197513 200993 668252 622858 1413986 1372115 411485 405939 597264 599973 740595 727714 770059 769013 802351 820487 785799 870558 1880075 1962272 1213815 1023197 650936 642074 776333 767600 803674 820442 839262 844058 939201 948431 4701810 4824739 40.35 71.9 1
10:40:45 2024-01-26 631051 621724 194066 189325 311524 313747 326776 323862 204166 205151 250965 256764 289298 292465 4017810 4262142 6046660 5836022 1023248 1062241 277621 245909 260119 263233 297606 288590 285441 287751 197513 199735 677715 618427 1413038 1383283 408694 405831 595355 597518 741119 727198 765167 768194 811749 820487 784145 871870 1885312 1977072 1217654 1018767 652792 643627 777469 773730 808349 818062 838565 846537 944717 950446 4699144 4815279 40.35 71.9 1
10:40:46 2024-01-26 630976 622600 193894 189887 309601 315182 327737 321568 205371 204757 250541 257811 288904 294881 4011630 4259707 6018362 5833937 1031775 1063740 277656 247743 258093 259088 298284 288207 286356 287751 197548 200363 675502 616506 1436734 1374063 408658 409390 596162 597187 747288 728747 764520 772633 809245 820798 784145 876997 1889334 1981283 1221492 1012456 651400 643441 772182 768085 811756 819179 834215 847102 948281 948431 4653110 4797636 40.35 71.9 1
10:40:47 2024-01-26 621783 621471 193960 189217 310478 314703 324866 322844 204767 204505 251708 255800 289695 295632 4011630 4315575 6012096 5843316 1032902 1062985 277656 246634 258346 258693 296560 290295 284556 287954 197513 199700 679851 617832 1421848 1372817 408947 408199 589166 597942 746229 723490 764520 774865 809523 819638 787493 876721 1892022 1989775 1202490 1013898 656993 644811 772730 774828 811795 811500 834845 850760 948743 942869 4570259 4802301 40.35 71.9 1
10:40:48 2024-01-26 623583 620368 193750 190039 308402 315627 324685 323817 205262 203900 251001 255870 288847 294702 4014493 4358491 5980632 5837439 1022581 1060724 279775 245839 258310 259269 296143 288554 284929 287261 197479 200049 664476 625113 1418884 1364843 413179 408199 593129 599640 743062 722467 771740 774865 807232 818035 787542 871833 1885428 1979878 1221492 1020290 656525 641044 774962 774828 802576 811536 842845 851149 939165 942869 4637338 4804543 40.35 71.9 1
10:40:49 2024-01-26 630043 622130 193559 190021 309560 315518 324721 322737 204699 205440 250965 256340 289884 293813 4022310 4327551 6018362 5824559 1015449 1060724 278466 246598 259509 257905 297606 288590 284587 288810 197479 200713 664476 620502 1415069 1370171 410503 405723 593713 601346 739804 724589 767688 768158 807232 825201 789813 867671 1877369 1971440 1204220 1026114 655122 640186 778570 774556 805989 818472 841557 848988 940966 945645 4666329 4817620 40.35 71.9 1
10:40:50 2024-01-26 627512 620373 193865 189493 307347 315879 324649 323682 204983 204686 251211 255905 288443 296609 4018632 4314654 6024819 5829777 1016766 1064751 279670 246218 259109 258693 297187 288554 287027 286933 197548 200363 657329 626897 1402637 1374063 412725 405831 594403 597942 740888 728747 767688 770410 808674 823633 784145 870185 1885428 1961464 1167316 1020253 653257 643897 778270 768085 807111 819629 839760 848346 943306 949774 4721740 4821059 40.35 71.9 1
10:40:51 2024-01-26 630925 621425 194036 189463 307378 313854 326812 322009 204699 204973 250609 256912 289796 294707 4016567 4258880 6029363 5833937 1027781 1062204 278275 247113 258966 257974 298284 288157 285485 287549 197513 200188 675502 615183 1415275 1379093 409370 405867 595282 599215 746229 728475 763974 769246 809523 820378 786375 873769 1886615 1977072 1221492 1015342 651400 643897 773826 769791 811795 819215 833623 845259 948743 948431 4653388 4794180 40.35 71.9 1
10:40:52 2024-01-26 622934 619780 193865 189454 307382 314847 324974 321687 204870 203329 250857 255764 289088 295447 4015760 4301648 6016687 5839950 1036466 1063740 278139 246598 257912 259449 297504 288622 286718 286786 198409 200014 675502 619310 1424515 1374063 410830 409390 594696 597942 751494 726682 764858 774865 811609 817903 784145 879500 1890448 1987675 1231087 1008790 653257 642654 770543 771502 809496 819629 838528 849304 949416 947725 4646744 4813909 40.35 71.9 1
10:40:53 2024-01-26 622971 620382 194212 189459 308314 313926 324974 322498 204904 204576 251072 254909 290541 294537 4018632 4318094 6015698 5839149 1032940 1063747 277621 246634 258346 259088 296481 290114 283666 287954 197513 200084 691451 616065 1403308 1370171 408045 408236 592710 597611 747399 720389 764775 774315 808637 819638 786391 876997 1889334 1995460 1219440 1013177 657849 645268 773826 774828 811795 816127 834808 850760 948926 937529 4576574 4802301 40.35 71.9 1
10:40:54 2024-01-26 622668 620373 193594 189454 306454 315879 324974 322760 204904 204004 251144 256046 289703 294660 4020686 4370860 6002012 5833937 1025580 1059330 279874 246563 258310 259303 295821 288590 285557 288359 197513 200398 674052 625538 1406124 1362908 413017 409390 593015 599345 745282 723527 772290 776517 807232 818035 788658 874391 1881228 1981283 1223411 1018804 656057 640186 774962 774828 804721 816163 842882 850760 938465 937565 4646466 4807324 40.35 71.9 1
10:40:55 2024-01-26 631051 622130 193599 190325 308515 315104 324974 323023 205049 208498 250332 256046 290143 293507 4020686 4333412 6012030 5833937 1012433 1060724 278697 246387 259402 257905 297635 288590 285405 288359 199753 200853 661617 622858 1409381 1373089 410576 408236 597264 600821 744116 728230 770022 768121 808377 825201 787505 872484 1880075 1967878 1209977 1023197 651326 641129 777166 769791 804812 820442 843811 844020 939165 948431 4693771 4797673 40.35 71.9 1
10:40:56 2024-01-26 628850 620373 194242 189088 308385 314847 324974 324006 204234 204864 250786 256764 289088 293287 4014493 4278301 6046584 5839070 1022656 1063740 277621 246426 259727 260796 297491 288577 286119 287954 199753 200188 676951 616506 1413408 1377971 408045 405542 597766 599640 746758 728747 765167 770446 808103 820451 786375 875711 1889334 1977072 1223411 1013898 652328 643897 774501 769791 811795 820442 833585 845860 948317 948431 4649504 4797711 40.35 71.9 1
10:40:57 2024-01-26 622053 620113 194036 189420 307808 315613 324974 323023 204302 203078 251144 256764 288579 293913 4014493 4310680 6012021 5839070 1036390 1065973 278043 246598 258310 259519 296143 288324 286678 287144 198374 200014 676951 619607 1433849 1374063 410503 409969 592196 598519 746574 726682 764520 776060 811035 817325 784145 879500 1889334 1986718 1219440 1013898 656993 643590 771635 772633 810644 816839 837335 850842 949416 948431 4646744 4810116 40.35 71.9 1
10:40:58 2024-01-26 623959 620373 193909 189459 308063 313890 324974 322009 204870 204290 251108 256011 289897 294235 4012132 4305708 6008930 5849567 1033680 1060614 279453 247184 258310 258728 298284 290163 284064 288658 199753 200188 656575 616506 1436067 1365288 410245 409390 592651 599973 747141 724076 765475 774865 807232 819059 792513 876997 1886652 1995460 1209977 1018043 656057 640222 772182 774958 809496 815655 839760 853422 947398 937565 4563473 4802301 40.35 71.9 1
10:40:59 2024-01-26 623620 621865 193865 189528 307813 315140 324938 324498 204268 204290 251534 256046 288983 292268 4018134 4370710 6023487 5839070 1016099 1063394 279643 246042 259767 261052 295577 290331 285084 287954 197548 200154 657984 625986 1415779 1371130 412725 405687 590035 599640 740108 722467 771117 773264 807232 820487 788731 869903 1880075 1977072 1221492 1024654 656993 642074 777718 773827 802502 816163 844118 850760 940202 942905 4643171 4811680 40.35 71.9 1
10:41:00 2024-01-26 632361 620373 193424 190360 306419 315843 324974 323023 204302 204290 250367 255871 288983 292268 4012408 4324339 6027795 5830729 1019083 1062948 279244 246493 258966 261052 297563 288108 286365 288232 197479 201344 643891 624073 1412258 1372115 412104 407873 597081 602443 744116 727578 772290 768766 806926 820523 787505 871833 1880075 1966484 1227249 1024654 651863 642985 778787 769791 804812 820478 842246 846462 944717 952612 4711883 4816676 40.35 71.9 1
10:41:01 2024-01-26 628821 620373 194242 189493 308380 313890 324974 324498 204268 205007 251144 256764 291423 293089 4012408 4257368 6029363 5844574 1034247 1065253 279453 247810 258784 259952 297816 288374 286539 288314 198374 200398 676951 616666 1425777 1374063 409272 409969 598112 599208 746919 728406 764895 773766 811645 820185 786375 878873 1890677 1980644 1204373 1011017 652328 643897 772730 770373 811581 820442 834845 848383 951041 950021 4652825 4807513 40.35 71.9 1
10:41:02 2024-01-26 620259 620113 194207 189424 308336 314883 326812 323023 204762 204290 251924 255618 289263 293166 4008769 4315263 6007808 5845243 1034383 1063532 278361 246528 259001 259415 296000 290150 285263 287535 198650 200223 679851 618427 1422335 1374063 412002 407945 593125 598790 744987 724039 766804 774994 809245 817325 785558 876997 1892022 1992093 1215673 1014673 656993 643590 771665 772633 810644 818217 837335 848988 947611 947725 4637338 4794217 40.35 71.9 1
10:41:03 2024-01-26 625291 621609 193900 189459 308301 313509 326812 323023 204870 204388 251108 256046 289897 293960 4012408 4305708 5999497 5843316 1034421 1063532 279775 247113 258966 259380 297924 290263 284756 288284 199753 200258 675502 616948 1415415 1364843 410537 409787 592578 599936 747801 723564 767201 776517 807232 818481 791044 876997 1886652 1995460 1223617 1016065 656057 640133 772182 774958 809496 817316 839760 854407 947398 944831 4571499 4797972 40.35 71.9 1
10:41:04 2024-01-26 622085 620373 193900 190021 307813 315843 324974 324498 204302 204290 251534 255832 289075 292268 4012408 4380305 6012133 5833937 1017628 1063532 279990 246352 259695 261604 296661 290150 285120 288593 199753 200538 675502 622858 1445409 1370171 411485 405831 595061 601087 743062 724552 768891 772670 806939 825237 791007 872236 1880075 1974272 1217654 1026114 656993 642038 779158 774725 806025 819629 841648 851448 937838 942942 4640112 4814185 40.35 71.9 1
10:41:05 2024-01-26 632755 620373 193424 190355 306454 315879 324974 323023 204302 204290 250367 255871 288873 293630 4012408 4318094 6012171 5824559 1016803 1060665 278536 246387 259258 261419 297743 288027 286692 288359 198629 200888 674052 624972 1418562 1374063 412981 408236 599034 599640 743859 730819 771117 772670 809281 820559 788053 870558 1881265 1964434 1210023 1022469 652792 639970 777469 769246 804812 820478 841648 845860 941233 951118 4698868 4814185 40.35 71.9 1
10:41:06 2024-01-26 630740 620373 194278 189459 309750 313926 324974 324042 204652 208498 250932 256046 289075 293089 4012408 4264955 6042339 5829777 1022483 1062204 278272 246254 259946 261016 297174 288374 286119 288418 198339 199909 692901 616872 1447505 1386232 410830 405687 595282 597518 745171 726425 766559 771502 814018 825237 784145 875717 1886615 1975671 1202490 1019528 654846 644572 779158 772086 809496 819251 841281 848988 944717 946579 4711883 4817620 40.35 71.9 1
10:41:07 2024-01-26 629633 620377 193900 190056 308090 313926 325756 322009 204336 204720 250332 257662 289298 292875 4012408 4256478 5999497 5829777 1025741 1060665 276744 246669 259144 257974 297671 288541 286275 288369 200035 200853 678220 615750 1419001 1372620 410830 410549 598924 599640 747801 727851 764316 772412 813442 819188 786375 879537 1893497 1980607 1204373 1011017 652328 643787 772730 770373 811795 820442 834882 849341 951077 951118 4643426 4807048 40.35 71.9 1
10:41:08 2024-01-26 621137 620373 194242 189429 308345 315362 324974 323023 204336 204576 252315 255480 289298 293663 4012408 4312194 6003524 5834985 1031922 1060724 278078 246391 258382 259088 294883 290331 286079 287153 200318 199909 694203 616948 1407500 1374574 410830 409281 592870 599567 747288 723490 764316 774994 811645 822541 786355 878873 1892022 1991909 1211907 1012456 657886 644536 772182 773730 811795 817414 838565 852813 948926 947761 4624115 4794292 40.35 71.9 1
10:41:09 2024-01-26 625734 619582 193424 190056 307378 314847 325300 322045 204938 204290 251108 256764 290178 293726 4009549 4312342 5977794 5844350 1030563 1060724 276813 246669 258346 261419 296978 288870 284969 287090 199753 201099 674052 622135 1406511 1360215 410104 410549 594623 601941 749524 725506 769400 774994 806661 821080 794245 878873 1886652 1989812 1207234 1018239 655122 641129 772730 774828 809448 818472 839760 850760 947398 937565 4586600 4783981 40.35 71.9 1
10:41:10 2024-01-26 623620 620373 193905 189528 307382 315362 324709 324498 204904 204290 251888 256011 289018 292019 4005911 4370927 6012133 5825620 1017633 1062231 279775 245874 259581 258908 296143 290558 285405 287954 197548 200363 672602 626774 1436338 1372347 412907 405723 592833 601346 740449 724442 773241 774791 808377 820523 790446 871560 1885428 1978474 1223651 1023925 658872 642985 778607 774958 804206 817316 844155 850797 939165 942942 4633493 4804820 40.35 71.9 1
10:41:11 2024-01-26 629074 620373 193905 190355 307132 315843 324974 323550 204762 204864 250332 256764 289905 297930 4012408 4315020 6004147 5829777 1015393 1062241 278536 246704 259144 258009 300396 288590 285441 288694 197513 200852 674052 622806 1412663 1373510 413179 409172 598075 602950 746758 728747 772104 770226 808839 827571 791007 871907 1880197 1970671 1215735 1024654 652328 641583 778824 772086 805989 820514 843518 847447 941899 948431 4680387 4814185 40.35 71.9 1
10:41:12 2024-01-26 634179 619934 194313 189386 309679 315362 324974 324498 204302 204864 251144 256764 289940 293841 4012408 4274307 6038022 5829777 1021926 1060665 278536 246254 260234 258728 297816 288626 286316 287256 198754 200049 682751 620573 1418125 1383283 413179 407909 597309 598569 744570 728710 769023 770226 813873 825092 783997 873111 1886652 1972635 1202490 1020253 654189 645520 779710 775321 811795 820442 839760 848988 946727 946349 4709218 4822107 40.35 71.9 1
10:41:13 2024-01-26 630080 620373 194207 189459 307843 315584 326586 322009 205257 204576 250720 261213 289703 293089 4012408 4256682 6012133 5826296 1029576 1060702 277677 247987 258346 259123 296444 288554 286830 287751 198133 200398 675502 615183 1437497 1374063 409924 410476 597707 600771 750739 730819 767809 774828 813554 823123 787456 880717 1892022 1984859 1202490 1013225 653257 644811 773826 771502 814030 825632 836740 848988 952425 952649 4649227 4797711 40.35 71.9 1
10:41:14 2024-01-26 621741 620373 194278 189463 308376 315362 326812 323778 205118 204576 252315 256046 289088 293806 4005911 4302949 6003524 5834985 1031261 1062204 278169 246634 258927 258762 296143 290901 286052 287144 198720 200363 685651 617545 1419711 1374063 410540 408236 593015 599751 747214 725688 767350 778173 811823 819638 788015 877483 1894677 1989812 1215673 1013898 658833 645520 772730 773815 811795 819629 839686 848311 948317 948431 4633493 4807324 40.35 71.9 1
10:41:15 2024-01-26 634545 621251 194319 189493 309565 313926 324811 322534 204904 204290 251144 256046 289967 298352 4008769 4314990 5994931 5834985 1031298 1059879 278050 246634 258962 259123 297396 288626 284499 292650 197548 200398 664476 615788 1423502 1368230 409308 409101 593015 599549 746919 724657 768408 774718 810672 820798 790897 879425 1890802 1998292 1213815 1013898 658354 644627 777000 774958 811795 816163 837298 856594 949696 945645 4570730 4797972 40.35 71.9 1
10:41:16 2024-01-26 625734 620049 194247 190090 307883 315879 324974 324992 204126 204864 251924 256046 291415 294511 4012408 4346070 6003248 5826670 1013277 1060724 278536 245909 260786 258009 297396 290778 285094 288607 197582 201028 675502 623177 1416736 1370171 411813 405867 591814 599973 740108 724589 770022 774094 807012 826408 792056 872634 1881490 1977676 1219573 1029043 656525 641583 779710 774828 809328 823114 842882 848988 941972 948674 4661353 4807324 40.35 71.9 1
10:41:17 2024-01-26 628688 620373 194071 190056 307848 315951 324974 324042 204336 204576 251144 256764 289061 294574 4012408 4302205 6025097 5817318 1016904 1059915 279384 246218 259581 259088 297816 288865 286947 287041 198720 200432 655899 624643 1416331 1378116 413054 408236 597343 599215 743062 731750 770059 773766 814132 827801 786190 874152 1888113 1964249 1191938 1022604 656057 646643 779710 772086 810070 820442 843359 848988 947398 946615 4717902 4816676 40.35 71.9 1
10:41:18 2024-01-26 630966 620076 194071 190056 308385 313926 325791 322665 204302 205333 251108 256944 288983 293089 4009549 4247370 6008930 5826670 1024705 1062204 276831 246669 259763 257974 296495 288626 286414 288418 198133 200432 665905 616065 1416936 1380343 410830 405939 596235 599640 746229 727851 763232 770446 811645 824289 789661 880300 1894677 1981246 1225330 1016789 653257 645625 777129 772633 811654 820550 837335 850811 952115 951118 4646019 4797435 40.35 71.9 1
10:41:19 2024-01-26 624882 620373 193936 189528 309024 315621 324974 322534 205223 203718 251180 261142 289088 293564 4003056 4293584 6007845 5826670 1034247 1060702 278178 246634 258129 259950 297504 288689 286920 287144 198443 200119 676951 619310 1409989 1374063 411522 410259 597264 598790 749499 727714 767762 775031 815244 818481 786375 881900 1898901 1991909 1208140 1011781 656057 645689 773950 774409 811759 819143 839760 852776 952643 951118 4637338 4808248 40.35 71.9 1
10:41:20 2024-01-26 623587 620373 194198 189463 308345 314811 327274 322760 204904 204290 251072 255618 290143 292988 4003056 4308980 5994912 5833937 1032034 1060724 278008 246634 259144 261788 296726 290508 284898 288563 198409 200188 688551 617269 1405992 1372115 410213 409390 591850 600697 749524 724039 765438 774865 808601 820615 788695 879500 1893596 1999667 1192729 1013786 659343 645231 774888 779243 814073 817712 837261 854507 948281 944501 4563435 4801522 40.35 71.9 1
10:41:21 2024-01-26 622627 620373 194036 190013 306883 315951 324938 322593 204870 204147 251888 256046 289870 292840 4011630 4367764 5974266 5824559 1028249 1060724 278501 246598 258310 259519 297187 289742 286316 288359 198098 201625 655899 623336 1440835 1360977 413017 410549 594696 603057 746008 726411 773390 777227 807232 819188 793365 876997 1886652 1984677 1225330 1022604 658872 641964 778233 778689 807149 818941 846978 853219 943270 945645 4647289 4811680 40.35 71.9 1
10:41:22 2024-01-26 629633 623069 194172 190492 308059 315843 326812 324006 204302 206008 251108 256764 289827 291984 4008769 4318094 6008930 5833937 1013874 1060629 278501 246598 260531 257905 297816 288874 285370 288658 198098 200993 675502 621081 1426306 1372115 412590 405867 596382 601708 740559 727714 771703 772633 808377 827571 793328 870521 1882749 1973617 1208058 1026261 656057 642685 780487 774791 808872 825632 846978 849153 946231 951118 4681461 4820782 40.35 71.9 1
10:41:23 2024-01-26 628850 620373 194848 189321 309250 315843 324974 324956 204870 204864 251108 256841 290108 293770 4011630 4259939 6029326 5829777 1022483 1062204 278152 246634 260531 257974 297924 288671 286244 288359 198409 199770 672518 617545 1406959 1383283 410177 408199 599386 599640 746229 728747 765438 772086 816400 825201 786375 876335 1889334 1979878 1223411 1019031 656057 648446 779340 774482 814104 820333 837149 848764 950016 951009 4653388 4820387 40.35 71.9 1
10:41:24 2024-01-26 626726 620373 194172 189493 310478 315699 324974 321034 205576 204290 251144 255837 288781 295175 4002258 4269107 6007494 5833937 1035379 1063740 278588 246634 258962 260131 297086 288698 287122 287751 198581 200677 676951 620497 1425971 1374063 411776 410549 595538 599640 747838 728230 767143 776677 814018 819638 786375 879817 1892022 1989775 1213790 1011017 656057 647525 774501 774607 813961 820789 839611 853234 952115 948285 4637061 4783944 40.35 71.9 1
10:41:25 2024-01-26 628552 622094 194203 189987 308279 313890 326812 322581 205323 204290 251108 256046 290585 293953 4008769 4309065 5994908 5839149 1032034 1060724 277656 246669 259109 259484 296726 288590 284934 287090 198374 200817 653756 616065 1409627 1370171 410540 409969 592268 601198 750590 725172 767688 775966 808637 819801 792166 880443 1889334 1998292 1219573 1015342 659955 643590 777129 776921 815187 819374 838379 855674 952791 948249 4616639 4811792 40.35 71.9 1
10:41:26 2024-01-26 631568 622870 194031 190621 307347 315362 325791 320713 205336 204831 251144 256944 289703 292830 4011023 4324525 5980632 5833937 1028324 1060724 277440 247361 258927 259519 297606 288590 286378 288500 197444 201274 661617 618719 1416387 1362908 412296 410549 594403 601744 750030 726682 769985 774994 807232 818035 793365 882237 1889334 1998292 1196544 1016789 656057 641957 773826 774994 811756 820643 841970 856323 950053 944648 4575152 4811516 40.35 71.9 1
10:41:27 2024-01-26 625365 620373 193965 190482 308204 315771 324974 324992 204234 204864 251744 255729 290143 292883 4008769 4352169 5999862 5824559 1013240 1060724 278492 246218 260750 259484 296978 291434 285503 288766 198409 200770 655166 623625 1440059 1372115 412396 405903 592382 600821 743062 724589 771117 774865 806659 826987 793328 871796 1882749 1977072 1223411 1028026 658822 643897 779710 777227 805989 819447 849403 855599 942307 946873 4645018 4804482 40.35 71.9 1
10:41:28 2024-01-26 631121 621690 193559 190655 309811 315482 324974 323934 204904 204864 250720 258535 289695 292649 4012408 4309068 6012133 5824559 1019742 1063532 279237 246634 259727 261522 296667 288586 286920 288563 197513 201484 666802 624364 1418624 1373089 413017 409101 598961 606552 745171 729432 773362 772670 809245 826628 788695 874429 1882749 1967878 1205551 1024654 652792 644811 779710 770410 808872 825228 846941 849304 946231 953706 4716639 4820387 40.35 71.9 1
10:41:29 2024-01-26 632161 621430 194203 190321 308310 313926 328396 323011 204870 208973 250932 257627 289703 295535 4011630 4247222 6021294 5824559 1025580 1060724 276831 247396 259545 258693 296460 288036 286405 287954 198409 200852 656575 616065 1415052 1378387 409887 409390 597504 599461 747164 729200 764316 773766 811645 820559 786391 876997 1892022 1982837 1204373 1016789 653257 645726 774962 772633 813954 820550 837298 848988 954072 952283 4641179 4810954 40.35 71.9 1
10:41:30 2024-01-26 624475 620190 194071 189459 308314 315362 326812 323023 205336 203294 251498 256764 288684 293663 4015270 4302944 5999497 5829777 1036466 1062168 278588 246634 259180 260312 296978 288725 287122 287499 198409 200363 678401 620637 1422822 1374063 412590 410549 598553 599751 747838 728230 768408 777263 814055 817999 786375 879817 1890485 1989085 1213790 1011017 656525 645579 772730 774828 811795 820406 839760 853256 950368 952870 4631747 4810676 40.35 71.9 1
10:41:31 2024-01-26 626009 622094 194066 190447 308208 314811 325721 322498 205223 204290 251636 257092 290991 293590 4008769 4309278 5990632 5839149 1029428 1060724 277427 247743 259109 259303 296726 288874 284534 287090 197548 200490 685833 617105 1413873 1367753 410503 409390 594426 602052 747874 724589 768817 774958 808940 819224 792765 879817 1887992 1998943 1200842 1015342 658822 644500 774962 774958 813342 818472 839163 853293 952643 948431 4605115 4813501 40.35 71.9 1
10:41:32 2024-01-26 623510 622094 193689 191083 309164 315807 326812 322462 205542 204290 251711 256912 289757 295139 4003056 4346121 5973227 5820405 1025580 1060724 278536 247396 258346 259553 297396 288662 286302 288070 198374 201660 647323 625113 1435643 1362908 413640 410549 595653 603841 747236 726682 773390 777263 807232 820652 793365 876997 1886652 1983452 1224610 1019528 657382 642074 774925 774828 810601 817414 841685 853256 948743 944310 4601420 4813501 40.35 71.9 1
10:41:33 2024-01-26 628665 622130 194097 190517 308208 315699 326776 324884 204234 208533 251888 256046 291419 294624 4012408 4332892 6003524 5824559 1013949 1060724 278571 246669 260786 257974 297396 290778 285521 288766 198098 200398 664476 620497 1421013 1373089 412396 405903 593563 601781 743062 725874 772922 773766 806890 827571 793365 871870 1882749 1975671 1200607 1028063 659485 643897 779710 777813 806596 818026 846634 852650 941196 945681 4643426 4819754 40.35 71.9 1
10:41:34 2024-01-26 634299 623012 194057 190946 307707 315735 326740 323826 205405 204508 250684 256439 290143 291984 4014493 4308769 6008930 5820405 1016803 1060724 278536 247361 259946 259088 297707 288743 286718 288658 198098 201484 660187 622858 1412542 1374063 412724 409390 598521 602983 746339 729469 773941 771539 810426 827571 790410 874391 1882749 1967878 1217654 1025384 652792 643897 779710 771502 807204 825228 845356 849304 943975 946543 4708472 4815279 40.35 71.9 1
10:41:35 2024-01-26 630702 620158 194685 189922 309643 314445 326776 324812 204767 205440 250965 257124 289668 292835 4013434 4262142 6042226 5834985 1022483 1060724 278043 246634 260567 258009 297144 288626 286280 288201 198098 200084 684487 616948 1404045 1383283 410540 408236 597693 597611 747399 728329 765475 772670 817557 826403 786933 876997 1889334 1979878 1204373 1020253 655122 646469 779710 774279 811795 820478 842157 851448 948926 946543 4662807 4816676 40.35 71.9 1
10:41:36 2024-01-26 628045 620154 193996 190443 308208 315699 326776 320927 205936 204148 251354 257450 289932 295805 4012408 4302786 6011857 5829777 1034986 1062985 278501 247569 257948 260096 297816 288554 287122 288196 198409 200398 676951 621969 1427381 1373089 412725 409093 597688 602682 750405 728402 769437 775031 815208 820932 784097 881143 1895898 1989085 1210023 1011017 654189 643627 774412 772633 815187 820514 838565 851448 953848 946579 4642872 4811792 40.35 71.9 1
10:41:37 2024-01-26 621746 621032 194852 190378 309466 315296 327274 322557 205120 204864 252526 255835 290409 294740 4012408 4311081 6012096 5843316 1031463 1060724 278267 246669 259545 259519 296769 290862 285530 287954 198720 200363 684201 616948 1407499 1373791 411448 409969 591814 599640 747838 726411 765475 777300 811645 820415 788695 880942 1892022 1992633 1215673 1013898 658822 645520 772730 774828 811795 820406 841557 850760 951004 951118 4633493 4804820 40.35 71.9 1
10:41:38 2024-01-26 623448 620117 193925 190391 311348 315750 327664 323370 205120 204963 251744 255941 290850 294610 4008769 4306004 6002930 5848653 1032034 1060434 277690 247396 259545 259303 297816 290983 285169 288464 198547 200432 682751 615788 1414416 1370171 412296 410259 594696 601744 749339 724589 768854 775031 810462 820487 793365 881106 1892022 2001276 1200607 1016065 659759 647985 774962 777227 813954 819629 839760 858038 952461 948431 4577634 4808248 40.35 71.9 1
10:41:39 2024-01-26 623927 621646 193594 190944 310039 315699 328127 324890 205976 204864 251780 257765 289792 295659 4009199 4346128 5993451 5824559 1028516 1060401 278571 247495 258927 259553 296978 288689 286392 288563 198409 201519 650182 622892 1411935 1360977 413054 410549 594440 603915 747838 727714 774492 778437 802351 820451 793365 879500 1889334 1985995 1204373 1019565 657886 642074 774464 774994 811795 819215 841685 853293 948317 945681 4586600 4784056 40.35 71.9 1
10:41:40 2024-01-26 623448 620018 194207 190625 308310 315685 324721 324812 205336 205009 252418 256479 289792 295176 4009388 4361332 5994931 5829777 1015244 1063231 280260 246218 260786 259519 296726 291189 285441 292577 198720 201028 656575 625538 1442806 1372115 413640 408236 594696 602709 743410 725653 773941 774865 808066 826719 793365 871870 1882749 1978474 1200607 1025801 658822 643897 778607 777263 807168 819629 848481 854544 941899 948431 4633493 4803231 40.35 71.9 1
10:41:41 2024-01-26 629338 621870 194212 190660 308063 315951 326812 324233 205371 205368 250857 257343 290921 293777 4007707 4311081 6003524 5815180 1019467 1060724 278571 246528 259763 259519 298063 288523 287122 292577 197548 201344 665352 625113 1401698 1374063 413054 409969 598557 603095 744386 729542 774492 772670 810462 826403 790186 875711 1881265 1966484 1211907 1025384 653257 643590 779710 772633 808349 825448 845995 848988 943975 946579 4689766 4814185 40.35 71.9 1
10:41:42 2024-01-26 628376 620149 195162 189463 309971 315879 324974 324956 204302 208488 251636 257343 290338 295447 4011487 4247870 5990065 5826296 1028003 1060724 276813 247987 259545 259415 297671 288590 286920 286833 198409 200432 665905 615788 1422749 1374063 410888 410549 595154 599428 751123 729505 767201 774865 812830 820523 786391 878531 1892022 1980607 1227249 1013898 653257 645520 776882 773730 815144 825228 838565 848988 952461 946615 4633493 4807324 40.35 71.9 1
10:41:43 2024-01-26 625025 620368 194282 190161 308314 315002 326812 324006 204938 203718 252315 257343 289897 294939 4007707 4311902 6003337 5834985 1034421 1063268 278466 247443 259581 259553 295964 291080 286280 287954 198720 200363 684201 618427 1443061 1374063 411813 409969 594696 599640 747178 726682 767725 779577 813442 820451 789886 877870 1895898 1994046 1206365 1015342 658822 646505 774501 774828 811795 820478 841557 850760 953541 951118 4637338 4783981 40.35 71.9 1
10:41:44 2024-01-26 624853 620373 194242 189528 309285 314883 325791 323059 205223 204720 251534 256046 290991 294783 4020002 4313625 5992620 5839149 1032034 1063532 280027 247952 259509 259553 295840 290331 285298 289415 197548 200852 675502 616948 1412563 1364843 410540 410549 595318 603289 751129 726168 771155 777300 808103 820185 793365 881106 1889334 1998943 1209977 1017320 658822 639934 776614 777263 814567 815655 839760 857092 953848 948431 4563473 4800781 40.35 71.9 1
10:41:45 2024-01-26 623587 621690 194247 190355 307413 317738 324974 323059 205434 204147 252351 256764 290178 292911 4008921 4377134 5993451 5833937 1025580 1060724 280271 247495 259180 259915 297599 290331 286570 292541 198650 200993 679126 625113 1410500 1363747 414520 410549 594696 601198 747801 726682 773559 778474 809890 820559 793093 876997 1886652 1983452 1221492 1022922 658822 642074 777469 777263 808922 818062 846634 855190 947398 948431 4634027 4797972 40.35 71.9 1
10:41:46 2024-01-26 627291 622130 194207 190355 310071 315951 326812 324992 204063 208423 251888 256046 291062 291895 4011227 4339099 6003412 5829637 1015637 1060432 278536 247396 260822 259199 296632 290331 285703 292776 198720 200748 668764 621524 1409194 1371130 413054 408236 596492 603559 744643 728747 773390 773766 808066 827023 795056 871870 1882749 1975985 1206139 1025384 655122 642985 780816 774828 809496 825228 846903 852813 944717 946543 4658339 4807324 40.35 71.9 1
10:41:47 2024-01-26 627512 620373 194278 190052 308314 315951 324974 324992 204938 204864 251924 261142 289940 294989 4003056 4291734 6037947 5840148 1022656 1063747 278536 246634 260786 259123 297780 290226 286718 288590 198754 200188 673487 618719 1417439 1383283 412433 407909 598112 599640 744951 728402 767762 770043 817557 825824 788460 876997 1889334 1982837 1229168 1020290 655122 646962 782154 773730 811795 820514 841648 849553 946636 953424 4709218 4804674 40.35 71.9 1
10:41:48 2024-01-26 629302 620113 194242 190060 308345 315685 325862 322045 205257 208387 251144 255871 291211 293500 4003056 4243491 6003374 5829826 1030563 1063703 279650 248197 259109 259157 297117 288613 286772 288766 198409 200398 676951 616065 1426606 1377971 410576 409164 598850 599705 750479 730538 765511 774403 814055 820559 787579 879817 1892022 1981069 1208140 1011017 655122 645064 774962 772633 815758 824646 837969 848311 953884 954097 4646744 4799794 40.35 71.9 1
10:41:49 2024-01-26 620254 620373 194278 189489 309285 315879 325300 323778 205223 204720 252351 256046 289088 293841 4002780 4296833 6018551 5831809 1031463 1062911 278488 247255 259767 259484 298284 291330 286718 288359 199483 200154 682751 618427 1406655 1374063 413179 410259 594696 599640 749376 726682 767762 779577 814055 819260 791044 878568 1894515 1995460 1215673 1016789 658822 646505 773826 774366 811795 820514 839225 850797 953884 946579 4640112 4807324 40.35 71.9 1
10:41:50 2024-01-26 621736 620373 194282 189528 311137 315362 325528 324042 205688 204864 251711 255867 290858 292911 4003056 4299890 6018362 5841215 1033434 1063740 278618 247255 259802 259992 297816 291189 285405 292645 198754 200748 688551 617024 1407270 1372115 411485 410259 592651 600858 751267 725688 768891 776713 811645 820523 792240 883727 1892022 1996077 1213790 1015342 661640 646505 776614 774994 813954 819215 838916 855835 952498 952649 4621328 4783981 40.35 71.9 1
10:41:51 2024-01-26 625734 619842 194207 190522 308349 315362 325826 323059 205223 204576 251747 256764 291062 297930 4003056 4315263 5971200 5846340 1032034 1063740 277939 247672 259402 259776 297491 290381 285405 290363 197513 201028 678764 619235 1413039 1364843 412002 408233 596419 604626 751165 726682 770059 777336 808103 820451 793365 879817 1892022 1997491 1213815 1017320 658822 645579 774962 778989 813954 818472 839760 857702 951077 947055 4564975 4797696 40.35 71.9 1
10:41:52 2024-01-26 623624 620373 194212 190060 308134 318187 324974 324270 204938 204290 252351 256046 289905 292634 4000204 4361435 5977794 5835770 1024896 1060614 280955 246493 259767 260571 297288 290765 286943 288766 198685 201310 678401 625948 1410006 1372793 415109 410549 596112 601591 745713 726682 774492 777227 811035 820487 792129 876959 1885239 1983416 1227249 1023197 658822 642038 777166 774958 809496 817954 845958 855761 948214 948395 4637338 4804820 40.35 71.9 1
10:41:53 2024-01-26 631014 622130 194172 190586 308279 315915 326812 323970 204302 208751 251675 256764 291027 298352 4005114 4321401 5999169 5815670 1016175 1065808 279209 246528 259584 259234 299500 288446 286065 288766 199753 201450 662331 622858 1416498 1373089 413346 409751 599774 602946 747016 729469 775521 772670 811035 827571 792129 876335 1882749 1967842 1217654 1026114 653257 644354 779710 772633 808922 826978 846597 848988 944680 946579 4688191 4814185 40.35 71.9 1
10:41:54 2024-01-26 630006 620373 194822 189459 309962 314847 324757 324462 204983 208423 251675 257124 290143 292626 4008769 4235621 6029363 5824559 1026313 1066354 279775 247495 259802 260868 297816 288550 286463 288526 200318 200818 676951 615075 1444165 1376493 410213 410549 598555 601346 749956 729469 765438 776080 814018 824619 787505 877870 1892022 1983149 1206257 1011017 654189 643590 777166 772633 816299 825228 838695 848988 953848 946579 4639843 4802400 40.35 71.9 1
10:41:55 2024-01-26 620186 620991 195096 190021 309750 315613 325791 324006 205223 205151 252707 256046 290585 293748 4003056 4303079 6012096 5843316 1030563 1062957 278501 247495 259695 261788 296726 291346 286777 288671 199240 200293 687101 618719 1429880 1376531 412360 410549 595226 601073 749376 726609 767688 780719 814018 820221 793015 879780 1895898 1995460 1206365 1016065 659759 647420 774925 774828 813342 820514 842157 852007 953811 951934 4643426 4808248 40.35 71.9 1
10:41:56 2024-01-26 622971 621870 194822 190056 309967 314883 328091 324006 205223 204864 251924 256011 291027 292875 4011353 4315263 6003487 5843316 1032034 1061416 278043 247396 259946 261788 298732 291346 285757 288766 198650 200293 690001 616948 1407334 1372620 411266 410513 594696 602052 752727 726682 768706 777190 811609 820523 793093 884535 1892022 1998292 1219440 1015790 660699 646432 774962 774921 813917 819792 839760 855761 953136 953324 4627655 4811792 40.35 71.9 1
10:41:58 2024-01-26 627150 621865 194172 190360 308310 315584 325791 322988 205188 204864 251888 257305 290823 294024 4011630 4312240 5977757 5843316 1032034 1060724 278060 247952 259545 259553 297707 290898 286092 290399 200176 201520 665352 620573 1423262 1365288 411593 411712 597651 604377 751123 727456 773941 781500 810672 820415 796186 881106 1893497 1995460 1206011 1018767 658548 643897 774962 779541 813526 819215 841375 854507 948317 947019 4571499 4798885 40.35 71.9 1
10:41:59 2024-01-26 623885 621690 194242 190484 308314 315915 324974 324992 204904 204864 252493 256046 290585 293097 4011630 4374133 6004142 5824559 1016766 1060724 279748 246183 260750 259519 296978 290983 286535 288405 200601 201064 676951 621954 1410820 1372620 412907 408919 596345 604775 746155 728230 773390 774865 808637 829914 795621 873769 1882749 1980487 1215735 1027989 656993 643441 783033 776055 810644 820478 846597 854332 946727 951118 4652825 4810753 40.35 71.9 1
10:42:00 2024-01-26 627189 620373 194242 190488 308089 317738 326812 324727 205223 208387 251924 257124 289263 295154 4008769 4308332 6020759 5820405 1019016 1062985 280240 246634 259982 259519 297816 288626 287526 288066 199448 201451 669702 625992 1447096 1381893 415366 409896 599502 599272 746721 733942 773941 774865 817557 829327 790860 875674 1890677 1967878 1188307 1023197 656993 646962 781923 773458 811220 827562 844118 852776 948252 954772 4712582 4817620 40.35 71.9 1
10:42:01 2024-01-26 631874 620373 194242 190321 309250 315915 327538 322988 205542 205151 251498 256261 290143 293564 4003056 4253470 6012096 5834647 1029539 1060724 278078 248545 259545 260096 299428 288626 287526 288883 198754 201309 676951 620547 1421633 1379473 411630 412295 601090 603057 752047 732586 771784 777227 816400 825237 788695 884497 1896062 1989085 1208140 1014673 656525 645483 778824 774828 816372 826978 839760 852776 955237 953388 4646466 4797673 40.35 71.9 1
10:42:02 2024-01-26 625090 621681 195135 190621 309750 315915 325721 324234 205786 204576 252707 257662 289492 295512 4008769 4305965 6003524 5834985 1037948 1062204 278627 247396 259982 260710 296978 290431 287526 288359 199066 200993 681301 620052 1412618 1379473 412724 411130 595282 601884 751012 730876 771192 780499 816253 820378 787505 883727 1900114 1995460 1221323 1015342 659485 648483 774962 774828 813954 820514 841014 852650 953848 946543 4643426 4804820 40.35 71.9 1
10:42:03 2024-01-26 622053 621690 194862 190060 309714 315584 325826 323742 205257 204650 252101 256046 291097 293528 4003056 4302856 6008426 5844350 1032034 1062204 278078 247396 259946 259553 297816 291704 285405 288658 198720 200398 692901 617105 1408953 1374574 413179 411348 596922 603915 751361 726609 769252 779280 811463 820342 793365 881106 1892022 2001092 1208140 1016065 660699 648446 779378 779541 815721 820209 839760 858313 953848 950446 4590310 4804543 40.35 71.9 1
10:42:04 2024-01-26 625291 621246 193559 191253 307378 315915 325826 322760 205576 204864 251924 257443 289681 292268 4008769 4327597 5969213 5824559 1026054 1060724 278501 247952 258927 259553 297816 290331 286808 287055 197513 201931 660187 621969 1420567 1362908 412761 412259 595708 606500 751546 729782 774380 779357 810364 823706 796678 879780 1889334 1995460 1202099 1019528 658822 643897 774962 781463 813342 819828 842845 855152 949905 947019 4563473 4795553 40.35 71.9 1
10:42:05 2024-01-26 623412 621865 194242 190625 308345 315591 324974 324992 204904 204864 252279 256046 289897 292649 4008769 4355067 6003487 5825620 1016175 1060724 279862 246598 260786 261630 297714 291330 286244 287055 198720 201028 675502 624689 1436949 1372115 414814 409101 596199 604478 746511 728193 775539 778726 811823 830152 795510 877823 1886770 1980607 1205551 1029006 660699 643590 778607 778952 811795 821950 849086 858313 947398 948431 4640112 4804820 40.35 71.9 1
10:42:06 2024-01-26 627512 619748 194207 190956 308349 315915 325528 324726 204336 203833 251924 257124 290823 292429 4011630 4330568 6003524 5824559 1013637 1060629 278536 247778 261154 258728 297816 291189 286043 287936 198409 201344 665905 621465 1404655 1372115 413640 408812 597688 606068 746045 730745 776170 774828 811823 831676 797044 875129 1884171 1975634 1219573 1028968 658872 644774 783589 777227 811795 823041 846448 853293 947398 951118 4637338 4811792 40.35 71.9 1
10:42:07 2024-01-26 629260 619817 194247 190660 307848 317738 326812 324727 205223 205034 251924 256651 289263 293706 4011630 4302363 6018362 5815180 1016175 1062019 279823 246669 259946 259553 297816 288590 287845 288392 198581 201660 651611 625538 1418655 1374063 414887 410549 599774 601282 746045 734987 776553 776994 813872 828705 790860 876149 1892149 1969835 1229168 1024654 655122 647525 783827 774131 811795 827562 845995 851224 948244 954772 4712582 4821830 40.35 71.9 1
10:42:08 2024-01-26 629338 621251 194216 190660 309250 314883 326846 324498 205223 208716 251711 258102 289940 293500 4002258 4247149 6020721 5825620 1024705 1062957 277634 247778 260567 259303 297117 288874 287234 292577 198720 201121 667334 616506 1420120 1382302 411448 409969 599465 601319 749993 731609 770564 774681 816175 828668 790860 882012 1893497 1982652 1231087 1019491 655589 645976 779710 774607 816421 826978 841557 851411 949979 955168 4646744 4814185 40.35 71.9 1
10:42:09 2024-01-26 627245 620373 194207 190321 308349 315879 325756 322498 206217 204576 251924 256617 289940 296052 4008769 4278652 6003248 5834985 1035379 1062993 278601 247396 259799 260927 297816 290422 287526 288196 198754 201344 678401 622413 1429908 1374063 413640 409739 596419 601456 752230 729432 770022 781500 817916 823156 790822 885950 1897412 1996155 1219440 1013823 658872 647347 774962 774828 812801 825448 842882 852613 956592 951970 4640112 4804820 40.35 71.9 1
10:42:10 2024-01-26 623312 620373 195131 190021 309754 315843 325791 324006 205257 208387 251924 256046 291062 293322 4003056 4302856 5994931 5834985 1032034 1062993 278043 247361 259545 259519 297816 291637 285441 288563 198754 200993 690001 616972 1408617 1374063 411813 410549 594696 599973 750975 727758 768854 779577 813406 826628 793115 885762 1896025 2000413 1217557 1016752 662307 647274 774962 774958 815144 820442 842008 855761 953811 946543 4637338 4783944 40.35 71.9 1
10:42:11 2024-01-26 627240 620373 194251 190321 309285 315362 325826 322629 205399 204973 251924 257124 290303 293960 3999404 4287366 5978849 5834985 1032034 1062204 277760 247778 259946 259553 297924 288739 285441 290399 198409 201028 681301 616948 1408066 1368724 412590 408555 596382 603559 751801 726682 772290 778437 811645 820559 795399 884497 1893460 2001129 1221492 1016789 661602 647377 778233 781827 816336 818026 839188 861348 955914 948395 4563473 4795178 40.35 71.9 1
10:42:12 2024-01-26 624475 621251 194278 190621 308063 318187 324974 324498 205542 204290 252707 257308 290585 292733 3999404 4364660 5973502 5816254 1026128 1060724 279384 247778 259144 260745 297816 291019 286718 287055 198754 202426 648753 625113 1422888 1362908 415109 409775 597417 605344 749339 727301 774658 781310 810194 825237 795621 881862 1893460 1991154 1231087 1021593 659814 643823 779378 780352 811146 820406 848481 857092 948926 949701 4637338 4814185 40.35 71.9 1
10:42:13 2024-01-26 634660 620278 194242 190655 308345 315627 325528 324042 205291 209116 251711 261178 291062 292649 4005911 4306004 5994931 5825620 1013191 1062985 279384 247431 259982 261419 297602 290572 286316 287927 198720 201484 675502 622580 1424594 1372115 413640 409390 598961 605637 744951 728958 773522 774865 809281 830942 795621 874429 1884134 1979660 1207339 1026114 656057 643860 781042 776443 810526 826832 849086 850156 946056 946543 4659476 4810305 40.35 71.9 1
10:42:14 2024-01-26 629024 620373 195162 190325 309280 317738 324974 324174 205257 204864 252279 255871 289940 295190 4003056 4280153 6029401 5816254 1019046 1062993 280005 246634 260786 259553 296460 290005 287122 287954 199413 201344 678401 622783 1408832 1383011 414814 409679 598112 600919 744386 732412 772839 774865 816400 828225 786391 876335 1889334 1971770 1208140 1024796 658872 648722 783589 774791 814104 825010 846978 853256 950090 954772 4715297 4804557 40.35 71.9 1
10:42:15 2024-01-26 629375 619671 194822 190651 308301 314883 325862 322844 205257 205368 251144 255871 290178 293322 3999404 4231930 5990065 5817318 1026166 1061416 276813 247778 259763 259303 297152 288883 287122 288694 198547 201028 676951 616141 1421340 1375460 412002 410549 598593 600858 751546 731764 768891 774994 815822 827571 791007 879817 1894515 1980644 1231087 1017576 656993 647469 779378 774791 816226 827417 839648 853843 955730 953351 4640112 4811516 40.35 71.9 1
10:42:16 2024-01-26 622929 620373 194858 190547 309577 315915 325791 324498 205399 204290 252743 257343 290178 294740 4003056 4299799 6003529 5833937 1036466 1062204 278549 247743 259982 260745 296978 291014 287234 287954 199240 201086 674052 619607 1415262 1374063 413054 410549 595012 599053 751092 728365 770022 781864 817286 820487 788136 882397 1895898 1995460 1200818 1015342 660758 649405 778233 779243 816421 825047 843359 855649 956392 951719 4596432 4811839 40.35 71.9 1
10:42:17 2024-01-26 625911 620373 193900 191119 307382 315771 325791 323023 205576 204864 251924 257124 290143 293630 4003056 4312240 5968976 5833937 1027554 1060724 278311 248161 259180 260131 295805 290368 286830 287787 197548 201695 668252 621081 1420984 1363875 413054 409775 596199 605637 752230 728365 773941 779614 809890 823014 795533 883727 1890448 2003233 1162208 1018804 660699 648483 778787 783691 819318 820789 843961 858201 955053 950336 4556866 4793758 40.35 71.9 1
10:42:18 2024-01-26 624458 622135 194822 190621 308420 318637 324974 324848 205576 204576 252529 257124 290823 293663 4009549 4355105 5977832 5825620 1022656 1060724 281100 246669 259982 260745 296726 290983 286718 287090 198754 201484 675553 626434 1428486 1370171 415403 409128 598978 602983 747801 728046 774731 779614 814055 826987 795056 879817 1889334 1986266 1227249 1025384 660424 643897 780450 781463 811756 823078 849011 858201 949342 951045 4645018 4804820 40.35 71.9 1
10:42:19 2024-01-26 626746 623338 195219 190625 309250 315951 325826 324992 205017 205440 252315 256764 291097 292671 4003056 4327144 6003524 5825620 1013191 1062204 279384 247778 261666 259553 296702 291843 286329 288137 198754 201660 675502 620525 1423502 1373089 413933 409390 597766 605344 746229 727455 772426 774410 811645 829428 793213 876997 1887992 1980644 1227249 1029562 660699 645579 780816 779577 811178 823078 850110 858239 944533 948322 4631747 4811403 40.35 71.9 1
10:42:20 2024-01-26 630961 621727 193996 190586 308989 317738 325300 324498 205257 208716 251390 261142 291062 291984 4008769 4305816 6003524 5825620 1012507 1060724 279154 247778 259982 259519 297743 290778 286718 287787 198409 201732 674052 622528 1413337 1372115 413933 410549 600091 605637 747399 729505 774108 774865 811682 828844 795621 875749 1881302 1974272 1211896 1026529 656915 643897 784182 778364 811795 825448 848796 856897 946045 952429 4654477 4814185 40.35 71.9 1
10:42:21 2024-01-26 627291 620373 194278 190655 309471 318187 324974 324956 204938 208387 252315 257343 289158 297080 3999404 4286518 6011857 5807966 1017816 1060665 280040 246634 259982 259553 297689 290331 287931 288196 198754 201519 672602 626897 1424263 1377411 415403 409969 598557 599936 744386 733757 774492 774994 816400 829564 788695 876997 1889334 1965091 1165532 1023197 657886 645520 781923 774828 810601 827562 848825 851224 948252 954662 4707207 4820387 40.35 71.9 1
10:42:22 2024-01-26 631364 620373 194242 190355 311394 314847 328396 324511 204727 208680 251534 261178 290178 295447 4003056 4244129 6029401 5825620 1022581 1060665 278272 246669 260822 259123 297152 288338 287122 292591 198789 200432 694351 617908 1404197 1386321 414226 409101 597118 599640 746758 730822 771155 774315 815955 828261 786391 876997 1889334 1971476 1201016 1023197 656952 647420 781923 773730 810644 827791 848481 851224 947849 956486 4707207 4813501 40.35 71.9 1
10:42:23 2024-01-26 635115 622635 195096 190021 311982 314919 325300 324775 205120 204182 251888 255905 290178 293215 4001767 4250023 6038022 5826670 1022483 1063644 278536 246669 261410 259553 296460 290331 286718 292541 198720 200398 679124 618427 1414708 1386591 414814 409390 598429 599640 746758 729569 773390 774865 815955 828261 787542 876997 1889334 1971476 1193754 1023197 656952 646505 781923 774828 810644 824618 849086 848311 948926 958560 4713760 4820387 40.35 71.9 1
10:42:24 2024-01-26 631088 622094 194681 190517 309714 315362 325897 324498 205257 205837 251636 255871 289492 292911 4004301 4244166 6029401 5833937 1024705 1062993 277764 247431 260786 259157 297924 290427 287122 292541 200318 201063 676951 615183 1421380 1375460 411194 410403 599774 605259 751697 732718 767725 775031 815822 826987 791044 881143 1890485 1983452 1227249 1016065 655122 645064 781005 774828 816372 827562 839188 850760 953614 952994 4648853 4816255 40.35 71.9 1
10:42:25 2024-01-26 625365 620263 194101 190517 309608 315735 325528 323059 206074 204290 251960 258535 289721 293806 4000204 4278614 5994894 5833937 1034986 1062985 279437 247325 259545 260347 297714 290372 287526 287954 199205 200993 678401 620194 1411975 1374063 413640 409739 598112 600516 752230 729432 770022 780683 818137 820113 788063 884986 1895861 1994009 1215673 1013898 657849 646432 777166 774828 818689 827562 839760 850723 956592 954735 4649350 4809163 40.35 71.9 1
10:42:26 2024-01-26 622700 621829 194923 190447 309794 315699 328200 324426 205508 204720 252707 256764 290338 294597 4002258 4290906 5994894 5833937 1031758 1060724 278501 247361 259946 259484 297187 291637 286718 288766 199344 200817 687101 618427 1415360 1374063 413017 410549 598553 601346 749302 728230 769505 781864 815785 820523 793077 881106 1895861 1996875 1188307 1017576 660229 647420 774962 777031 813917 826394 842845 853293 953811 946543 4629485 4808866 40.35 71.9 1
10:42:27 2024-01-26 625583 623187 194031 191113 308138 315699 328664 322808 205759 204864 252457 257305 290108 293507 4002258 4309278 5969176 5824559 1028286 1060724 278043 248126 259144 259915 297816 290594 286396 288540 197513 201309 675502 618795 1433136 1361805 412360 409416 597688 604414 751546 728747 773666 779541 809853 820523 794934 883690 1892022 2001777 1219573 1016065 660699 646853 777983 777190 815721 819179 842377 857055 953848 951792 4615712 4810268 40.35 71.9 1
10:42:28 2024-01-26 626703 622094 194066 190813 308244 315663 328664 323299 205868 204793 252238 257305 290338 292946 4003472 4312129 5977757 5833937 1031261 1060724 277656 247778 259327 259915 297635 288662 286043 287744 200333 201484 680758 619310 1407391 1361805 412725 412609 598112 606068 752230 727341 774492 781500 808637 820487 794299 883025 1889512 2001129 1223411 1016524 660699 645520 779440 779504 816336 819179 842157 858313 955200 951118 4603424 4799794 40.35 71.9 1
10:42:29 2024-01-26 624920 621948 193965 191419 309383 317630 327737 322844 206045 204757 252099 257414 291975 293706 3999404 4330674 5980632 5815180 1027047 1060724 279119 247952 259395 260131 298063 290331 287234 288766 198409 202119 654470 621969 1432779 1362908 413933 409739 596199 605344 752193 728365 774492 781864 809245 820523 795533 883690 1892022 2003233 1206139 1019528 659759 644991 778270 781827 817530 819215 842157 858313 953848 951118 4577634 4804820 40.35 71.9 1
10:42:30 2024-01-26 625365 621948 193885 191617 310003 317593 328432 323335 205902 204936 252135 257450 290850 294353 3999404 4324627 5977482 5829777 1025580 1060724 278536 248126 259327 260312 297816 290567 287122 288137 198409 201977 660187 622858 1423262 1363875 413640 409775 598112 605344 752230 729003 774492 781273 809281 822977 795533 884986 1892022 2001777 1220772 1020253 660699 645483 778570 779541 818747 819792 842157 859537 955914 951118 4570017 4795454 40.35 71.9 1
10:42:31 2024-01-26 624282 621471 193960 191413 309565 318942 327737 323862 206080 205116 252135 257450 290850 295595 4008769 4352169 5960727 5824559 1026404 1060724 279810 247778 259144 260710 297635 290973 287122 286881 198720 202119 643891 624224 1446706 1364571 415109 409775 597264 606068 750030 728880 774658 780719 810426 825201 795497 881106 1890677 1998292 1215792 1019491 658822 643590 777718 781827 817530 819792 841611 858313 955200 949774 4577068 4795454 40.35 71.9 1
10:42:32 2024-01-26 621389 620373 194787 190983 310478 318942 324757 324848 205439 204649 252526 257450 290290 295687 4005114 4355394 5990065 5819280 1019083 1060724 281056 246598 259982 260312 296978 291225 286320 288883 198720 201028 675502 625462 1398038 1371142 415403 409969 596497 602946 747288 728230 774694 778989 811682 827571 795056 879500 1892022 1986266 1206257 1026114 660699 643897 779710 779541 810644 819792 849086 858736 947398 948431 4634027 4795276 40.35 71.9 1
10:42:33 2024-01-26 627189 620377 194247 190655 308349 315663 327859 324775 205017 206018 252135 256694 290709 294610 4006334 4311869 6002830 5824559 1012544 1063740 279432 247361 261594 259484 297924 291330 286280 287787 198720 201661 676951 620497 1423502 1373089 413933 409390 598689 604878 745424 727301 774492 774865 811682 828225 796752 875051 1882749 1979878 1221492 1029562 660699 643590 781923 780646 809496 820442 850902 858313 946194 949774 4637338 4804820 40.35 71.9 1
10:42:34 2024-01-26 632751 620373 194207 190690 308279 315951 326631 324703 205799 205333 251423 258571 290444 293899 4003472 4314767 6003571 5824559 1016116 1060724 280269 247396 259946 259915 297602 288554 286920 287927 198409 201977 664476 624643 1427919 1374063 414814 410549 599863 605344 747141 732682 774658 774865 813406 829464 795056 879500 1882749 1973469 1221492 1026529 655122 643590 781923 774958 810601 827562 849086 852007 948070 951970 4665277 4808248 40.35 71.9 1
10:42:35 2024-01-26 628876 620373 195131 190056 310007 317738 326582 324992 205723 205333 252418 258102 290780 295498 4012891 4273351 6038022 5837248 1023173 1062985 278675 247778 260643 259553 297707 290295 287729 287055 198754 201344 676951 617471 1432801 1387217 412396 410259 599843 601161 751123 732862 769947 774865 818717 829327 790446 881106 1892022 1980607 1208140 1020253 658354 649824 784145 774828 814104 826978 846323 853293 948317 957547 4721988 4811792 40.35 71.9 1
10:42:36 2024-01-26 621540 620373 194858 190355 309967 315879 325791 324498 205399 208352 252743 256482 290338 297156 4006334 4308370 6002830 5833937 1034345 1066947 279336 247361 259982 259950 296978 291737 287234 288359 199379 201121 682751 618719 1407767 1374063 413640 408519 595892 599936 751092 728747 770022 781864 817286 820451 791007 882397 1895898 1995460 1202667 1016789 660229 648373 774962 774828 816336 825228 841648 853293 958907 954735 4637338 4808248 40.35 71.9 1
10:42:37 2024-01-26 619711 620422 195162 190325 310224 315518 325826 324354 205399 208533 252315 256011 290620 295576 4011227 4299443 6015698 5834985 1032034 1059605 279209 248126 260312 260852 297816 291637 285994 288788 199032 200993 688551 617545 1413579 1374063 413054 409128 595538 601744 750975 727714 769985 781864 815208 826135 793365 883062 1895898 1995460 1223411 1015342 660699 648373 776614 774994 815144 820550 841611 854544 953848 954025 4627932 4800629 40.35 71.9 1
10:42:38 2024-01-26 623448 621103 194822 190522 309971 315362 325826 324006 205576 204864 252315 256046 290506 292840 4007500 4308881 6002012 5839149 1032034 1060724 278605 247878 259802 260278 297973 291101 285405 287997 199274 200993 685833 617105 1406537 1372115 412725 409128 595538 603059 752616 727714 770022 778989 814018 825237 793070 883727 1892022 1998292 1219440 1016789 661169 648373 777432 777227 816336 820248 841014 858313 955914 946579 4624629 4797972 40.35 71.9 1
10:42:39 2024-01-26 625734 621865 194822 190690 308376 315584 325862 323514 205542 208387 252101 261142 290620 293397 3996384 4333524 5992620 5820205 1029020 1062168 278272 248197 259763 260718 297635 290742 287122 287962 197513 201660 675502 619310 1429700 1364843 412725 409775 600253 606239 752616 729469 776080 781864 809245 820559 796697 885023 1892022 2003233 1221492 1018043 661640 647420 779710 780683 818109 820442 841933 858313 956592 946543 4595967 4798974 40.35 71.9 1
10:42:40 2024-01-26 623412 620018 193900 191257 308310 317738 325826 323742 206039 204864 251919 261178 289897 293558 3999404 4352394 5984072 5820205 1028516 1062857 279406 248126 259144 260710 297635 290929 287364 288766 200601 201660 676951 624567 1394384 1364843 415403 412843 595318 604414 749339 728747 776934 781463 811645 827571 796752 880443 1890677 1986266 1229168 1023197 660699 643897 779340 778952 811795 820478 846671 857702 950062 948431 4605357 4795688 40.35 71.9 1
10:42:41 2024-01-26 623927 621401 194862 190655 308380 315915 326812 324601 204904 208387 252351 256764 290780 292875 4002258 4315906 5995315 5820205 1013240 1064967 279740 247743 261558 259123 295840 291097 286637 289370 198547 201660 657984 621081 1406696 1372620 414226 409390 597264 605905 746229 727337 772389 776060 811609 829428 795497 876997 1886652 1981069 1223411 1029562 660229 645028 781923 780683 809496 820369 850296 858313 947398 946543 4637338 4808248 40.35 71.9 1
10:42:42 2024-01-26 628367 621251 194238 190686 308314 315951 327360 324498 205257 208822 251711 257627 290585 298003 4002780 4299443 6019184 5816330 1016840 1060614 279865 247601 260387 260096 300347 288554 287364 287678 200318 201661 661617 624643 1418432 1374063 415293 409128 600359 604738 747178 733757 774694 774994 815208 827023 795621 876997 1886652 1970671 1213790 1026566 656057 646469 783033 774828 811220 828569 849086 850760 947398 955483 4689766 4807324 40.35 71.9 1
10:42:43 2024-01-26 629074 620373 195445 189532 310259 315879 326595 324992 205336 208751 252315 255837 290178 292911 3999404 4246764 6037227 5840148 1022656 1064980 279249 246528 261194 259415 297635 290295 287666 292748 198754 200852 684487 619310 1407451 1388558 415109 409969 599885 599382 747288 729592 773941 774994 815991 829428 788658 880186 1889334 1970044 1195570 1024654 658872 649364 784182 774366 811618 830123 849086 852044 948317 957547 4712582 4797673 40.35 71.9 1
10:42:44 2024-01-26 630629 620373 194900 190527 310441 314883 326811 324498 205434 208751 251711 255871 289695 293322 3999404 4237676 6020721 5836061 1029428 1063740 279437 248438 259802 260208 299500 288446 287841 288766 199066 201625 678401 616872 1430517 1374063 412433 409810 601053 604345 753830 733757 771819 779307 816400 827571 791007 883727 1895898 1986266 1229168 1016065 656057 646469 779710 774374 818689 826396 842157 852401 956592 956158 4640112 4814185 40.35 71.9 1
10:42:45 2024-01-26 625444 620373 195339 190612 309998 315951 325528 324498 205399 204290 252743 255871 289940 294740 3999404 4302856 5994931 5835770 1037835 1065253 279279 248019 260204 261039 297000 290596 288337 288766 199344 200713 678401 620637 1413697 1377971 414226 409775 599386 600734 753799 731858 772290 782973 818335 820559 789850 886322 1895898 1995460 1219440 1015342 658822 647420 777166 774828 818689 827562 841557 853293 958225 954772 4640112 4804932 40.35 71.9 1
10:42:46 2024-01-26 622975 620373 195303 190355 310259 315663 325791 324498 205434 208387 252779 256046 290178 295305 4011061 4296745 6003524 5840258 1033680 1063556 278396 248055 260204 261716 297816 291904 286101 288879 199240 201309 692901 618071 1401919 1373089 412761 411712 596382 603057 752230 727714 770969 779614 815244 826628 793365 883727 1890485 1998943 1200125 1016789 662111 649364 777432 777263 818747 820514 841648 857702 955914 953351 4615230 4797972 40.35 71.9 1
10:42:47 2024-01-26 626808 621690 194858 190690 310478 315002 325862 323418 205291 204864 251960 261178 291062 293960 4003056 4309065 5973469 5833937 1034421 1062472 279847 247913 259838 260243 297491 291708 286338 290399 198650 201344 682570 617545 1417342 1364843 412725 412880 597854 606500 753296 728230 774492 780573 811682 825237 795497 883727 1892022 1998943 1208140 1016123 662111 649327 779378 778952 817530 824244 841648 858313 956592 952006 4621328 4783944 40.35 71.9 1
10:42:48 2024-01-26 626365 620964 194242 190995 308385 315915 325862 323550 205576 204864 252707 261142 289897 293715 3999404 4299558 5969213 5829777 1029094 1065105 279847 248296 259731 260243 298158 290282 287261 288698 199753 202154 657329 623177 1407937 1362908 414226 410999 596235 610456 752230 729396 776699 781864 811823 824655 796697 885023 1892022 1998980 1200382 1019565 658822 645028 778607 781827 817530 820442 840733 860187 956592 951265 4560517 4788840 40.35 71.9 1
10:42:49 2024-01-26 621741 620368 194282 190995 308310 318412 326812 324498 205611 204576 252743 261178 290620 294269 3999404 4361548 5969288 5816254 1024117 1060724 280880 247530 259731 260970 297707 290838 287014 288766 200885 201520 676951 626434 1430369 1372620 415403 410040 596419 604775 750590 728747 776934 779169 814018 829768 795533 878531 1887992 1986266 1231087 1024654 660699 643897 781369 779541 811220 820478 849086 858313 948281 946507 4627932 4795464 40.35 71.9 1
10:42:50 2024-01-26 627067 620373 194862 190690 308411 315951 325528 324992 204336 208751 252707 256764 291335 293089 3999404 4323163 5994894 5820405 1012433 1060471 279349 247396 261378 261788 297816 291625 286553 288766 198962 201555 700580 622729 1412407 1374574 414704 409969 596235 605344 746045 731302 776170 774994 811682 829464 797170 876847 1881302 1979660 1219573 1029562 657886 643590 784182 781827 810644 820550 848371 857092 944717 946579 4630720 4804820 40.35 71.9 1
10:42:51 2024-01-26 631195 620373 194242 191593 307879 317738 325493 324992 205434 208680 251534 257077 290585 292055 4002780 4302637 6003524 5811033 1016840 1060702 279810 247431 260567 260166 300129 288338 288264 290399 198685 202190 671152 625538 1406433 1377006 415403 412004 602131 606500 750066 734834 777736 777068 816363 829428 795348 876003 1889334 1973617 1210023 1029289 655122 646432 781923 776576 811795 827050 850296 850797 948743 953388 4671435 4804820 40.35 71.9 1
10:42:52 2024-01-26 639103 620113 195476 190052 309900 315951 325528 324992 205403 208751 252279 255871 290620 293806 4002258 4259257 6029401 5826670 1020267 1062204 279633 247396 261594 259950 296702 290488 287787 290195 199796 200748 692901 622741 1453693 1389189 414153 410549 599590 603057 749339 732862 772290 774994 821043 829464 788695 881143 1889549 1980644 1231087 1023197 658822 649364 784182 774828 811581 828732 847603 851439 948354 957547 4711883 4794217 40.35 71.9 1
10:42:53 2024-01-26 629338 620108 194858 190527 309750 315843 326846 324498 205257 208787 251960 255871 289897 293564 4000204 4231930 5999497 5825620 1024705 1062241 278156 247814 260750 259519 299609 291111 287729 288441 200743 201415 678401 616910 1423692 1377971 412907 412880 602261 604345 754724 734797 771740 778437 815991 827353 792166 885654 1895898 1988327 1211907 1015342 656525 647420 779710 774921 818689 825815 839188 853330 956592 955483 4642872 4804543 40.35 71.9 1
10:42:54 2024-01-26 622934 620108 195166 190394 309280 315915 325791 324498 205257 204290 252743 257659 290178 294740 3993704 4296517 5994931 5825620 1036466 1060665 278536 247778 259982 261144 296517 290590 287526 288359 199413 201579 679851 620497 1411539 1376992 414483 412295 597804 601013 753799 731858 773941 784085 818067 820559 793115 886433 1899943 1996875 1198969 1016789 660699 649364 777166 774374 818689 826978 841648 855835 960219 956158 4640112 4804932 40.35 71.9 1
10:42:55 2024-01-26 620222 621430 195480 190355 310259 315361 325791 324727 205576 208423 252743 256046 290823 293913 4000204 4290644 5994931 5839149 1031701 1060434 278536 247987 260603 260713 297816 292050 286830 287090 199101 200887 685651 618123 1411935 1376531 412944 412295 594330 603412 752083 728710 772067 782826 816400 825595 793365 885799 1899943 1998980 1210023 1016789 662583 649824 776882 778401 817530 825228 842919 858313 955914 956195 4624629 4803231 40.35 71.9 1
10:42:56 2024-01-26 627067 621000 194858 190995 309280 315879 326811 324233 205576 208387 252351 255837 291133 298003 4003056 4299890 5977794 5834985 1033232 1060724 278078 247778 259982 260347 296495 290368 286718 288799 198720 201519 682751 617545 1434482 1371130 412797 412880 599349 606092 753613 728710 774417 780573 811499 825237 796567 885691 1893497 2003233 1221492 1019579 661640 647311 779340 781827 818689 823041 841648 857531 956592 946651 4587033 4783944 40.35 71.9 1
10:42:57 2024-01-26 625291 622600 194229 191766 307843 315554 326811 323550 206074 205141 252565 255871 289897 292705 4003056 4336670 5981508 5825620 1026054 1060724 279458 248161 259545 260382 297924 291120 287122 288378 198754 202330 663902 623336 1420890 1366259 415942 413465 599774 606500 753943 731858 777549 783418 814132 825056 797261 885023 1890176 2005395 1213836 1020253 658822 646237 779340 782936 818689 820406 841648 860913 956592 952649 4563473 4788620 40.35 71.9 1
10:42:58 2024-01-26 622053 620049 194898 191048 308385 318637 326812 324763 205611 204720 252743 255653 289624 293358 3999404 4364613 5969250 5820405 1026054 1060724 279775 248275 259180 260382 295805 291020 287234 287090 198789 202330 647323 624668 1428585 1362908 416510 413758 597707 606878 751435 730819 778921 782900 813554 827462 799021 881106 1889334 1986266 1233006 1023197 660699 644811 778787 780315 815841 820478 848481 859537 953848 950446 4593152 4792922 40.35 71.9 1
10:42:59 2024-01-26 623412 621865 194822 190690 309245 317145 326812 326830 205508 208680 252743 257124 291062 293287 3999404 4352169 5994903 5829777 1016175 1060724 279314 246634 261666 260488 297144 291637 287122 287892 198720 201309 659746 625538 1460585 1374063 415403 410549 598001 606038 747178 730819 777811 779280 811499 831995 797848 878724 1889297 1982873 1206257 1031983 662583 646396 781923 781827 811795 820333 851509 860763 949416 951970 4637338 4811074 40.35 71.9 1
10:43:00 2024-01-26 628340 621397 194827 191089 308349 317738 327518 324956 205223 204434 251924 261142 292232 292678 4008493 4312046 6003487 5815180 1010957 1060724 279314 247743 261118 259269 299464 290760 286378 288601 198720 201660 664476 621835 1413901 1371373 414814 410549 599700 607797 751546 732862 778253 777068 814132 829356 799884 876810 1888203 1978474 1219573 1031487 658822 647562 784182 781753 814104 825192 848936 857055 947398 946543 4637338 4798876 40.35 71.9 1
10:43:01 2024-01-26 631181 620373 194238 191248 308314 318187 327274 324956 205963 208751 252279 257434 290108 293627 3999404 4299137 6003524 5811033 1016840 1062985 280201 247361 260750 260312 297635 288626 288373 289050 198720 201660 663902 625538 1421302 1377971 415993 410549 602594 604308 751123 736934 778884 780944 817447 832265 793180 880680 1893497 1972635 1193423 1026114 658822 646432 783827 776604 811795 827014 851233 855063 949416 954735 4674960 4804820 40.35 71.9 1
10:43:02 2024-01-26 629292 620373 195480 190056 310695 315915 325300 324992 205399 209080 252315 255905 290585 294668 3999404 4252570 6027795 5833937 1022446 1062957 279810 247431 261666 260096 297117 291421 287526 290363 199344 200398 690001 620128 1458534 1387574 416437 410549 599700 600821 747801 734385 775962 779243 820969 829356 790263 880717 1893497 1978438 1210023 1025384 658822 651256 784182 778615 816421 828732 848481 857055 954072 957547 4708624 4794217 40.35 71.9 1
10:43:03 2024-01-26 631823 620373 194862 190960 309250 315915 327764 323742 205576 208569 251888 258031 290303 293770 3995735 4241189 5994856 5825620 1029539 1062168 278359 248755 259946 260347 297602 290431 287931 287055 199205 201755 657984 617105 1461916 1376992 413054 410999 601863 604666 757940 735355 772290 781500 820660 829145 792618 886135 1900114 1992569 1211907 1016752 657932 647383 781369 774958 819851 829905 840977 853293 959590 956449 4640652 4804820 40.35 71.9 1
10:43:04 2024-01-26 624951 620364 195445 190660 310188 317738 325791 324992 205576 204290 252779 255871 290143 297279 3999404 4293584 6007531 5829777 1034986 1063740 279349 248161 261154 261144 297396 291225 287931 288766 199657 201625 681301 621081 1422025 1376992 414814 409739 598112 601282 752616 729487 772847 784085 820896 826785 794812 887067 1902822 2003259 1206365 1019691 662583 650101 778270 774921 818747 827205 845770 855761 957360 956834 4640112 4783907 40.35 71.9 1
10:43:05 2024-01-26 622389 620373 195308 190492 310259 315915 326811 324956 205576 208569 252671 256011 290303 293770 3999404 4293584 5994931 5833937 1031298 1060724 278605 247743 259982 260312 297924 292159 286280 287090 199344 201028 688551 617832 1415953 1374063 413640 409775 597264 602632 753830 728563 772290 782973 817557 827317 795399 887067 1900114 2001092 1211907 1016789 664198 650101 779340 778328 818109 825228 843481 858164 956592 954735 4622314 4802301 40.35 71.9 1
10:43:06 2024-01-26 627245 621251 195131 190651 309719 315879 327269 324498 205576 208751 252707 255871 290780 291984 3993704 4299804 5977720 5833937 1030563 1060724 278479 248161 260348 260347 296460 290742 286718 288943 198720 201344 682751 617951 1420339 1364843 413054 410675 595154 605380 754365 727396 774492 781864 814018 826403 797133 887067 1898901 2006819 1196840 1021146 662583 647303 779378 783937 818689 820478 843481 863818 957839 952466 4555583 4798609 40.35 71.9 1
10:43:07 2024-01-26 629250 620373 195131 191244 309679 318637 326812 324992 205542 204720 252779 257124 290823 293706 3999404 4367891 5977832 5824559 1021889 1060724 281091 246634 260888 260892 297225 291225 287234 287090 198720 201309 676951 626897 1419033 1372115 416584 409451 597965 604414 747838 728747 778666 781864 816449 826987 794934 881143 1894948 1993949 1208140 1023122 662111 645726 781598 782752 815261 820333 849086 860150 952425 952283 4614736 4804082 40.35 71.9 1
10:43:08 2024-01-26 627150 621690 195131 191124 309285 317738 325300 324828 204904 208423 252743 257124 291062 292733 4003056 4336599 5994931 5825161 1013949 1060724 279384 247778 261630 259519 297635 291225 286718 288365 198789 201660 679308 622282 1416152 1373089 415109 410259 599439 606500 746967 731055 774694 776128 813406 829572 797224 876997 1887992 1984677 1225330 1033457 660661 647562 786375 782826 814104 826832 851397 858313 947398 946579 4637061 4783981 40.35 71.9 1
10:43:09 2024-01-26 632500 613907 194242 191292 308345 317738 325756 324992 205963 208716 251924 257434 290788 293082 4003056 4305816 6007808 5811033 1016840 1062957 280236 247778 260786 260347 297602 288590 288373 288137 198789 202330 668252 625113 1409467 1377411 415403 409739 603307 605344 748933 736558 778113 775031 817557 829428 793365 879817 1889334 1971440 1223411 1030474 659065 647525 784145 778136 813526 831667 853665 855063 948281 957547 4696286 4807324 40.35 71.9 1
10:43:10 2024-01-26 628376 620373 195780 190349 310939 315879 325336 324992 205223 208822 252707 255871 291415 293913 3993704 4247222 6038022 5833937 1024705 1063747 279384 247396 261630 259950 296702 290295 287234 288694 199205 200432 676306 618719 1413067 1387217 412724 410549 599774 601591 750030 733757 773390 774994 819565 829500 791007 881106 1890485 1984859 1208140 1025528 660286 651070 783827 779243 817999 829868 845770 857976 953664 957328 4656149 4797322 40.35 71.9 1
10:43:11 2024-01-26 628850 620373 194858 190625 309936 315807 325826 322988 206217 204864 252315 258500 289897 293806 3996553 4272152 6003487 5824559 1034754 1062204 279467 248161 259144 261144 297924 288748 288576 292577 199344 201380 678401 619197 1399680 1377971 414814 412228 601863 601781 755436 734797 774492 781827 820145 826403 791044 887586 1898593 1995460 1213790 1013898 656915 649405 780450 777988 821015 829905 844563 855649 960199 957365 4643426 4812704 40.35 71.9 1
10:43:12 2024-01-26 620040 621430 195476 190651 310224 315627 328664 324992 205576 208533 252815 257124 290178 295198 3993704 4284311 5994931 5829777 1032034 1062985 279349 247778 260750 263264 297396 292291 287526 288766 199692 201309 684201 619033 1419291 1374063 414226 409775 596639 602517 752616 728365 772290 784085 815955 826628 793365 883727 1901294 1997491 1205671 1017320 662583 650284 779340 780352 820497 827344 846448 857553 959273 957201 4643969 4783944 40.35 71.9 1
10:43:13 2024-01-26 623587 623077 195268 190660 310219 315482 326776 324631 206080 208423 252671 256764 290709 293564 3993704 4299887 5995324 5839149 1033943 1060724 278584 248161 260567 260745 296702 296501 286280 288400 199379 201344 684201 617545 1419999 1373089 413640 409775 597264 605748 754365 728747 773941 781864 816400 827571 794934 886322 1898593 1998943 1217557 1018303 662583 651205 777820 781463 819913 828782 846978 858164 957839 955976 4631747 4797785 40.35 71.9 1
10:43:14 2024-01-26 625734 623817 195192 191257 310219 315843 326811 324992 205611 205368 252562 255871 292641 292678 4000891 4334142 5977720 5829777 1029057 1063532 278307 248929 259982 260710 296702 291225 287526 288943 198443 202012 674052 619310 1410378 1364843 413933 411613 599889 607997 754900 729606 776971 782973 814055 826403 799067 886322 1890448 2004654 1208140 1018804 662583 649327 781369 781827 818689 825448 846336 861842 958556 955168 4587545 4802540 40.35 71.9 1
10:43:15 2024-01-26 623853 620049 194242 191969 310318 316898 325791 323970 206251 208387 252743 258102 290745 293770 3999404 4343041 5960727 5824559 1028704 1060665 279845 248493 260384 261144 297635 291225 287526 287892 199379 202613 648753 625113 1438704 1364843 416289 411613 598961 606500 752727 729742 778113 784085 811645 827571 797863 885023 1894515 1998292 1217749 1021742 660229 644991 781369 784048 818689 820478 848189 861842 958225 952429 4550271 4804082 40.35 71.9 1
10:43:16 2024-01-26 625107 621870 194822 191226 309280 317738 325563 324601 205336 205440 252707 257124 291062 292911 4003056 4336749 6003524 5824559 1013277 1060724 279349 246669 261702 260131 296702 291843 286718 287822 199032 201660 676951 622497 1432982 1374063 415109 410549 598536 606705 747141 729523 774731 778437 814055 829536 798909 878873 1886652 1980644 1202490 1031983 662111 646926 783626 782936 811795 825228 850894 862179 948926 953669 4641179 4806628 40.35 71.9 1
10:43:17 2024-01-26 632886 624284 194646 191717 308349 318637 325791 324956 205576 205754 251780 257221 292232 293089 3996269 4290118 6016687 5806889 1016042 1060508 280236 247743 260786 260745 296702 288662 288779 288282 199066 202154 654470 626004 1415791 1376992 416312 409739 603307 605344 747801 735968 779997 778474 818137 829464 795621 878494 1890176 1972069 1213790 1026114 656915 647224 784182 777227 811795 828252 850253 853256 947574 954772 4680091 4806628 40.35 71.9 1
10:43:18 2024-01-26 629292 620263 195612 190478 311024 317593 326812 324739 205257 208605 252493 259399 290303 295118 3993704 4267761 6029401 5817318 1022446 1061944 280315 247704 261666 260278 297924 291325 287526 292650 200040 201309 688551 621524 1425436 1383283 415403 408555 599863 602629 750030 733757 774492 776677 820761 829572 791044 879817 1892022 1976801 1201016 1024654 658822 650284 783827 776480 811581 829455 851509 852650 951077 957547 4708321 4813501 40.35 71.9 1
10:43:19 2024-01-26 631083 622130 195126 191153 311024 315699 328432 324992 205399 204434 252315 256261 290604 293699 3999404 4235621 6012096 5825620 1026166 1062993 277656 248965 261226 260131 298262 290368 288011 287962 199066 201660 678401 617105 1430952 1379364 413054 410710 602131 606005 754761 735876 772290 779577 817758 829198 795056 885691 1897245 1989085 1210023 1017283 657886 650284 784182 778401 818689 827014 845995 855152 955237 961804 4652684 4813427 40.35 71.9 1
10:43:20 2024-01-26 629297 621645 195166 191122 310082 317593 328664 323826 206722 205151 252279 257042 289897 293806 4004837 4266167 6007808 5825620 1035379 1060702 279384 248161 259982 261214 298063 290983 288458 288766 199379 201695 680214 620497 1423709 1375460 415109 412264 599737 602517 755298 733237 774492 783529 818372 825237 793115 888218 1898593 1995460 1210023 1014362 660229 649364 779710 774994 821015 828533 841648 855798 957433 957547 4653576 4812704 40.35 71.9 1
10:43:21 2024-01-26 623317 622130 195338 190551 310118 315843 328664 324848 205804 205440 252635 257305 291062 294704 4001767 4296745 6012133 5826670 1031298 1061971 279349 247987 260786 260131 297606 291843 287725 292577 199692 201344 684201 618868 1427428 1375552 414226 409810 598112 602517 753151 728917 773390 784085 815991 826403 795621 885023 1899943 1998943 1188307 1017320 662111 650744 778570 778401 818109 827562 848420 857702 957397 956195 4637338 4796360 40.35 71.9 1
10:43:22 2024-01-26 624200 621980 195837 190856 310624 315735 328482 324884 206223 205440 252044 256658 290709 293528 3993704 4302944 6002830 5834709 1032034 1060724 279847 248197 260786 260347 297924 291742 286280 288400 199379 201379 679851 617545 1414597 1373089 413640 409846 596419 605637 754365 728402 773390 781592 816400 827571 795533 886322 1899943 1997491 1217557 1017283 662583 650781 777469 778989 818109 826978 845393 858736 956592 954772 4627932 4804932 40.35 71.9 1
10:43:23 2024-01-26 624591 622424 195192 191315 310918 315771 327163 324619 206114 205440 252562 257485 291772 295659 3993704 4299575 5990585 5844350 1031298 1060665 278557 248161 260786 260745 297854 291637 286423 288593 199205 201380 675502 616953 1445959 1372115 413933 410999 599040 606705 755972 728402 774492 782973 817557 827571 797863 886322 1898593 2003233 1213790 1017283 662583 651242 778607 779577 819851 826978 844192 858313 959702 954808 4627932 4808248 40.35 71.9 1
10:43:24 2024-01-26 626618 623348 195196 191315 310882 315302 327693 324390 206080 205440 252562 258027 291772 295086 3993704 4305426 5977794 5839149 1032034 1060724 278784 248581 260384 260935 296737 291462 287122 288943 198754 201695 678401 618591 1433225 1368230 413640 411035 599889 608231 755436 728502 773522 782973 815244 829711 797863 886322 1895861 2003233 1207434 1017320 663527 651242 780816 781827 820433 825228 844155 859396 956684 956195 4618527 4797972 40.35 71.9 1
10:43:25 2024-01-26 626795 620310 194858 191652 310011 315663 329595 323538 206114 205295 252599 258208 290921 294193 4002258 4312277 5977720 5823495 1027140 1060724 279384 248616 259982 260745 297671 291668 287729 287857 198789 202649 651611 623336 1401876 1364571 415403 412264 598557 607797 754873 733237 778150 784085 814018 827571 800238 886322 1890485 2004654 1200382 1021742 660699 646962 779710 784048 819851 820550 844155 861266 956720 946615 4564975 4795454 40.35 71.9 1
10:43:26 2024-01-26 623183 620081 195166 191124 309320 319466 327129 324812 206297 205468 252635 257485 290921 293913 4003472 4374133 6008899 5825620 1022656 1060650 281174 247987 260822 261179 298063 291225 287234 290747 199240 202154 676951 626897 1415560 1370171 417770 410999 597081 604775 751129 729469 779331 783529 816400 828225 796697 885023 1895898 1989085 1211907 1023197 661640 645652 779710 781273 815758 825228 849086 857259 953848 946543 4595978 4795454 40.35 71.9 1
10:43:27 2024-01-26 623656 620373 194862 190690 309320 317738 326667 326722 205656 205224 252526 256770 290921 293663 4000613 4361548 5977832 5833067 1015393 1060724 280131 246704 261666 260347 295805 291637 287122 287822 199066 201790 678401 626376 1443111 1373089 415403 410549 597840 605637 747178 729487 778703 781310 816129 829500 797298 880480 1889334 1987675 1211907 1026603 662583 644572 779710 781827 813991 825228 849086 857531 955237 946579 4605357 4795454 40.35 71.9 1
10:43:28 2024-01-26 625287 620310 194853 190694 309285 318144 324846 324636 205371 205873 252526 257343 290956 293215 3995927 4320491 5990622 5829777 1013912 1060397 279915 248681 261522 260091 297924 291124 286718 288400 198789 201695 675502 621969 1415430 1374063 415109 410549 598557 608428 747838 732163 776971 777300 815244 834034 797899 880905 1886652 1980607 1206257 1031028 662583 647456 781923 783492 811795 820550 850894 857531 948281 953388 4633493 4811792 40.35 71.9 1
10:43:29 2024-01-26 628848 619406 195166 191296 309754 317738 327591 324992 205257 206598 252454 257956 290850 294652 4003194 4320664 5994969 5810964 1013949 1060724 279810 247987 261190 260208 300135 290778 287122 288741 198754 202012 653756 623253 1408704 1374063 415403 409810 602131 607566 752616 733881 777560 776164 815822 834302 799067 878910 1886652 1979878 1227249 1032221 660699 646469 784182 784048 811795 825228 852141 860006 945568 952006 4630720 4797972 40.35 71.9 1
10:43:30 2024-01-26 631242 621690 194858 191296 308420 317738 325862 324992 205998 208751 251924 258934 290815 294574 4007162 4302033 6012133 5816254 1013837 1060724 280005 247987 260822 259950 300772 290839 287526 288496 198720 202012 676951 622858 1408481 1375460 415403 409810 602131 607135 751546 735510 778740 775067 816400 834302 797298 878568 1886652 1979205 1225330 1032495 660894 646012 784182 783492 811795 825228 852784 857568 948743 946615 4633493 4804820 40.35 71.9 1
10:43:31 2024-01-26 631190 619406 194247 191563 308385 318187 325791 324992 205542 208680 251144 256651 290745 294992 4011227 4301648 6013209 5815180 1016116 1065216 281215 248126 261302 260312 300311 290504 287657 291092 198754 202260 669702 624196 1424948 1374063 415256 409775 602131 607797 751658 735318 778666 774994 816400 834265 795497 879500 1889334 1979878 1202490 1031761 659759 646992 786412 782936 815107 827562 850296 860150 946868 954735 4637338 4811792 40.35 71.9 1
10:43:32 2024-01-26 631909 621690 194787 191257 308349 318637 325791 324956 206039 209045 252707 259663 289905 293913 4010371 4298574 6004142 5822404 1017628 1060724 280849 248019 261522 260927 298063 290535 288865 288694 199552 202390 675502 626897 1444639 1378350 417177 409775 602918 605307 749993 737444 779220 780683 816876 829500 795056 878494 1894714 1972069 1223207 1026114 658822 647420 784182 777227 814104 829455 850857 854507 949905 957547 4678113 4814185 40.35 71.9 1
10:43:33 2024-01-26 628552 620373 196025 190488 311166 317738 325791 324992 205399 209080 252493 256261 290788 296015 4003947 4247908 6011404 5829637 1026166 1060724 278047 248197 261086 259553 297567 290259 287638 287892 199344 202014 678401 616948 1420045 1379364 413640 410963 602335 604414 754365 736398 773475 779577 817721 828225 793365 885023 1898593 1989085 1210023 1016789 658354 651205 784145 778916 818747 826978 846597 855798 953848 959581 4666140 4811680 40.35 71.9 1
10:43:34 2024-01-26 629659 620373 194858 190655 309719 317514 327269 323059 206217 208680 252493 257042 290143 293770 3992886 4269730 6002830 5829637 1036353 1063740 279740 248161 259946 261726 297455 291428 288540 287055 199692 201660 685470 621388 1408211 1379364 415403 412264 600286 602946 756508 734987 774492 784085 819493 826987 793328 887856 1901294 1998292 1217557 1015342 660424 649327 779710 776640 821015 828799 842845 855798 960183 957547 4640112 4804820 40.35 71.9 1
10:43:35 2024-01-26 623416 620373 195440 190608 310224 315951 325826 324884 205896 205368 254245 255871 291415 295362 3995735 4292216 6013209 5829637 1034421 1063667 279314 248126 261154 261144 297606 291831 288449 288658 200005 201660 684201 619607 1427280 1378350 414887 409810 597044 603303 754365 729469 774492 786315 818914 827571 795621 886322 1899668 1998943 1188307 1018767 662583 651256 779158 779577 820433 827562 846597 859359 959310 956834 4627932 4804543 40.35 71.9 1
10:43:36 2024-01-26 628045 620314 195303 191257 310224 315915 327764 324727 206217 208751 252743 258383 291914 291984 3993704 4302856 5973241 5829637 1028516 1060540 279314 248787 260715 261144 297924 290864 288578 291221 198754 202426 675502 621081 1411284 1366259 415072 412264 600055 608860 755436 732682 776383 784085 816129 828741 799634 888218 1895861 2007499 1219573 1020290 662583 648336 781923 784048 821015 820514 844118 861266 960183 954735 4571499 4792922 40.35 71.9 1
10:43:37 2024-01-26 624475 621251 194858 191257 308297 319124 325791 324956 206217 204864 252743 255871 291027 294269 3993704 4349048 5999497 5825472 1026971 1061751 280950 248367 260571 264187 297816 291637 287526 288540 199205 202791 690001 625538 1403113 1364843 416584 412085 597965 608428 752230 729583 779294 784085 814018 829126 797863 886285 1894515 1995460 1210023 1023197 661640 645483 779710 784048 819851 820550 847877 861229 956592 951970 4556866 4791142 40.35 71.9 1
10:43:38 2024-01-26 619687 622130 195303 190956 310215 318637 327274 324992 205611 208387 252815 257485 290338 293322 4002258 4361549 6018362 5829826 1019008 1063703 281808 247601 261414 261005 297491 291843 287526 288365 199344 202119 684926 627333 1423789 1374063 417770 409739 599349 606068 749339 729473 780403 782973 816400 829392 798909 880443 1890677 1986266 1206257 1031028 663527 645520 781923 781827 813526 826126 851509 863410 951751 951970 4624115 4795454 40.35 71.9 1
10:43:39 2024-01-26 626623 619541 195135 191089 309750 317738 325791 324863 204938 203833 252743 256764 292241 293500 4002258 4327419 6003487 5827679 1013277 1063703 279865 248055 261414 260173 299924 291007 286692 288943 199205 201660 674052 622858 1415976 1375044 415403 410549 601591 607997 749228 732796 777803 778401 815208 835480 799031 879537 1887992 1982873 1202490 1032495 662583 647383 784182 784048 811795 825192 853829 860006 948244 951970 4637338 4804820 40.35 71.9 1
10:43:40 2024-01-26 629302 622135 194858 191292 309714 318187 325826 324992 205576 204434 252096 256261 291097 291807 3999404 4298132 5994931 5826296 1019083 1064939 279670 248019 261230 261005 300627 290114 288535 290399 200885 202578 654470 625538 1408034 1392510 416880 412843 603838 607135 750561 737930 779294 778578 820026 829500 796752 881106 1890677 1974272 1217654 1029525 656878 645483 787725 781790 813305 827014 850857 858313 950332 956158 4653538 4804820 40.35 71.9 1
10:43:41 2024-01-26 627512 618535 195339 191253 310219 319088 325791 324992 205542 208716 252743 256261 289123 295605 4002258 4278614 6029363 5827909 1025086 1065550 280613 248055 261522 260817 299319 291904 288301 290399 199727 201169 676306 619310 1410500 1388558 417140 411712 601172 604144 750442 733757 777811 779541 822578 835213 793365 881143 1894515 1979169 1204648 1026114 660699 651242 786412 777190 813954 829527 850894 854544 952425 955593 4708842 4820619 40.35 71.9 1
10:43:42 2024-01-26 629338 620054 195476 191296 311198 315879 327269 324992 205576 204434 252707 256473 290303 293770 3999404 4223823 6012096 5824559 1028669 1065105 279847 249240 261414 260641 298400 290633 288653 288766 199866 201837 678401 616948 1419581 1379364 413933 411324 604050 605307 755911 737967 773941 783729 820145 829464 793070 888218 1901294 1989775 1211907 1019031 658354 651205 784182 778952 819851 829491 846597 857055 956592 959581 4662807 4797711 40.35 71.9 1
10:43:43 2024-01-26 627512 620964 195166 191287 312198 317738 326776 323514 206716 208569 252707 257434 290143 293841 3992308 4284311 5994931 5825620 1036466 1063532 279990 248645 260535 262318 297491 291492 288743 288766 199727 201802 682933 621524 1406788 1377971 415403 412228 599403 604048 755874 733720 774694 784085 820725 827462 793328 891579 1901021 1995460 1219440 1015342 660229 649364 779303 776677 821015 828799 844118 857055 960183 959581 4639843 4804820 40.35 71.9 1
10:43:44 2024-01-26 620222 621870 195754 191245 310948 315951 325826 324956 205576 208569 252815 255619 291415 295154 3999404 4293584 5994969 5833937 1031959 1060665 279349 248764 260902 261664 297671 291854 288039 288766 199901 201555 684201 619607 1407589 1377971 414814 410710 597928 603057 754761 731685 773941 784085 818335 826403 795547 886285 1899943 1998673 1145295 1017320 662583 650284 779340 777227 818689 826396 846671 858313 961579 957547 4637338 4804820 40.35 71.9 1
10:43:45 2024-01-26 620186 620054 195476 190655 310726 315361 325862 324956 205611 208751 252743 256764 291097 293770 3999404 4293584 5994894 5834985 1032222 1060397 279154 248161 260786 261842 297816 292244 286907 288766 199587 201204 688551 618275 1410265 1377971 414741 411577 598112 606500 754761 730075 774268 784085 817144 829464 794934 886173 1899943 2001129 1210062 1018804 662583 650744 779710 778952 818689 827014 849086 858313 958788 959240 4637338 4800629 40.35 71.9 1
10:43:46 2024-01-26 622053 621865 195476 190660 311202 315915 325862 324992 205611 208569 252743 256764 291949 293806 3993704 4293584 5990636 5839149 1030693 1063740 279154 248197 261154 260962 297491 291867 286669 290399 199831 201520 691451 618868 1412610 1376531 414741 412880 598924 604738 755298 729469 774492 784048 818717 828189 797737 888852 1901294 2004654 1226973 1016677 664000 651242 779710 781236 818689 828732 845995 862831 959310 957547 4615035 4795454 40.35 71.9 1
10:43:47 2024-01-26 625734 622132 194827 191593 309719 317738 327799 324498 206217 208560 252707 256261 291027 298003 3994461 4327629 5971200 5815180 1026016 1059605 279810 248581 259946 261144 296667 291445 288193 291186 199796 202721 651611 624643 1421175 1366259 417497 412701 600663 609099 753687 731636 780591 784085 816449 828632 800201 886322 1895625 2007499 1223617 1021742 660699 647187 780816 784048 821015 825228 845995 861915 957360 952006 4556942 4788705 40.35 71.9 1
10:43:48 2024-01-26 622048 620373 195171 191119 309285 316898 325528 324956 206039 208387 252815 258237 290506 293806 3993704 4349048 5960723 5816254 1024117 1060724 281236 248161 260786 261144 297924 291742 287526 290399 199796 202179 678401 628233 1410500 1368724 417770 412121 599502 606952 752083 731572 781589 784085 816129 832192 797885 883690 1892022 1996193 1210023 1029562 662583 645520 781923 781827 813954 825228 848482 859359 954035 951970 4614736 4788620 40.35 71.9 1
10:43:49 2024-01-26 625730 621690 194822 191257 309754 315554 325826 325353 205223 208822 252779 255837 291133 293578 3993704 4327421 5994894 5816254 1013277 1060724 279810 247778 261702 261932 296667 292287 287122 288365 199344 202332 678401 625220 1454904 1374063 416289 411421 599774 608231 746993 731858 778921 780683 815244 834625 801298 879780 1889334 1984859 1185334 1032421 662583 647456 784182 784048 813342 825228 853427 861266 950368 951970 4634738 4783944 40.35 71.9 1
10:43:50 2024-01-26 629996 622130 194862 191292 309285 317738 325826 324992 205576 204786 252707 256261 290709 292670 3993704 4293325 5990622 5807966 1013202 1060724 279875 248161 261594 259553 297602 290898 286920 288838 198789 202154 664476 624196 1412258 1378217 416289 411712 602372 609211 749668 734416 779109 779280 815785 835480 799597 881637 1890677 1984859 1223411 1032495 664000 647493 784182 784048 813526 825228 853390 860043 948317 953351 4630720 4798876 40.35 71.9 1
10:43:51 2024-01-26 629302 621906 195162 191559 309754 317738 325897 324992 205611 204852 252315 256439 293075 292883 3992308 4299592 5999573 5815368 1019742 1062019 280236 248197 261410 260962 298541 288626 287931 289291 198754 202649 671152 624643 1408567 1378491 417497 412880 604591 609099 752083 737490 780961 779280 819261 835480 797261 880480 1891970 1981283 1219573 1029562 660229 649132 788878 782936 816336 827014 850894 860150 952498 956158 4643171 4797972 40.35 71.9 1
10:43:52 2024-01-26 629923 620373 195166 191678 309285 318637 325791 324992 205931 208787 252779 257400 290585 294740 3993704 4299287 6012133 5816254 1016840 1060665 280894 247778 261594 261144 299428 291637 288779 292614 200885 202154 681301 624643 1408272 1386816 417770 411966 602763 603376 751012 736884 778921 781500 823378 834120 793328 880480 1890448 1978253 1219440 1026114 660229 651242 787493 778689 815758 829527 848445 855835 954966 955593 4709218 4797785 40.35 71.9 1
10:43:53 2024-01-26 632787 621690 195339 191292 311202 315879 327569 324992 205611 204434 252707 256686 290745 293806 3993704 4233088 5994898 5817318 1029576 1063747 278536 248965 260786 260745 299464 290778 287931 287962 199413 201695 679851 617545 1446658 1379364 413933 414934 604517 605569 758606 737407 774417 781351 821043 832265 795510 890158 1898593 1984677 1215673 1016789 658822 649364 783070 778364 823350 829455 844118 855798 957433 955556 4637338 4793758 40.35 71.9 1
10:43:54 2024-01-26 625365 621251 195476 190690 310259 315951 325897 324992 205896 204576 252779 256651 289932 295190 3990859 4284311 6003524 5820405 1036466 1060724 279419 248161 261410 261979 297635 291637 288576 292767 200040 201695 662212 620573 1436503 1378387 415403 412264 601053 605637 757379 734987 776149 787433 820615 827462 796476 890083 1901294 1998980 1202667 1019691 662651 653091 779710 779577 818689 829759 849086 858313 959467 957547 4634027 4783944 40.35 71.9 1
10:43:55 2024-01-26 625365 622130 194858 191257 311394 315951 327305 324498 206251 208458 252454 255905 290541 298003 3993704 4306004 5964966 5825620 1029094 1060724 278536 248790 260567 261109 297816 291225 287558 289347 200616 202968 665352 622858 1413380 1363747 415403 416543 598557 608860 754761 733942 781149 787050 816449 828741 800090 888777 1896374 2006819 1225573 1021742 661640 647456 781652 784048 821015 825228 846032 862565 959310 954061 4567842 4795454 40.35 71.9 1
10:43:56 2024-01-26 623927 620314 194242 191896 310473 316898 326811 324498 206286 208423 252743 256473 291405 293770 3993704 4340095 5960727 5815180 1026016 1060724 280271 248581 260384 261179 297671 291431 288178 287997 199413 202649 682026 624668 1429463 1364843 416584 412300 599439 608860 754387 732718 781149 786204 816449 829768 801226 888106 1896062 2003907 1211907 1024617 662111 645028 779710 783691 820497 826978 849086 861266 956592 954897 4558464 4792036 40.35 71.9 1
10:43:57 2024-01-26 622971 622130 195166 191292 310219 317738 324846 324863 205576 208569 252815 260883 291097 293806 3999128 4358536 5994894 5807966 1016654 1059915 280663 247396 261702 260745 297671 291637 287729 288943 199727 202330 678401 625949 1441234 1374063 417177 409775 598961 607135 751012 729633 780440 782613 816143 834625 802440 882012 1892149 1988702 1229168 1035440 663527 647420 784182 784048 811618 825872 856384 861229 948317 952006 4634027 4783944 40.35 71.9 1
10:43:58 2024-01-26 629338 620045 195339 191593 309316 318187 325862 324992 206074 204786 252707 256473 290709 292911 4000204 4291272 6003524 5811033 1019742 1062993 280236 248232 261226 261144 298332 290331 288052 288400 199101 202826 669702 625113 1424515 1375424 416584 410999 604087 607997 752230 736921 781314 777336 815991 836401 798947 883197 1890802 1973469 1227249 1030512 658872 648722 786375 778916 813954 829527 853867 856296 950368 957547 4675739 4783944 40.35 71.9 1
10:43:59 2024-01-26 628857 620054 195887 190488 311706 318412 325826 324863 205576 208894 252418 256651 290303 294704 3999404 4247880 6029401 5825620 1024705 1062993 279154 248197 261702 260347 299750 291239 288048 287962 199796 201554 678401 617832 1435545 1386591 415403 410735 602131 604027 752230 735876 773522 780944 823196 835480 793107 887067 1898901 1988327 1211907 1026114 661602 653054 789498 779243 818109 829527 850290 858313 957544 960998 4715297 4813244 40.35 71.9 1
10:44:00 2024-01-26 631195 620049 195480 191292 309971 315951 327834 324992 205611 204434 252707 256686 290873 293690 3993704 4231930 6012096 5817318 1026166 1062993 278501 249350 261076 260382 298089 290331 287967 288137 199413 202012 678401 617105 1430574 1379364 414226 411649 603358 605380 756508 737013 773390 781864 818408 829500 795621 889010 1902748 1993986 1213790 1019691 658872 649218 784145 780203 821015 829419 844155 855873 957433 960224 4633493 4804082 40.35 71.9 1
10:44:01 2024-01-26 623922 620373 195476 190686 310259 317738 326586 324992 206217 204576 252815 256651 289695 294740 3993704 4284311 6003524 5817962 1038137 1062993 280319 248197 261226 261979 297924 291330 288779 287090 199866 201730 679851 620497 1418297 1378387 415403 412228 598593 603559 755972 734009 773522 784147 820798 827571 793365 887782 1902785 2003259 1202667 1018964 662583 651169 781598 779243 822838 832256 845356 858313 960936 955556 4637338 4796360 40.35 71.9 1
10:44:02 2024-01-26 622591 620373 195750 190690 310948 317738 326846 324210 205576 208605 252815 256764 290620 293841 3993704 4290533 5994931 5830826 1031463 1062168 279384 248197 261190 260745 297816 291867 287122 288137 200005 201695 685651 618795 1412978 1377140 415109 411035 598112 603559 754365 731504 773952 784110 818372 827023 795533 888852 1901294 2003259 1204516 1022604 664000 652092 780487 778254 821015 830143 847691 860800 963016 959581 4631747 4797972 40.35 71.9 1
10:44:03 2024-01-26 621572 622126 195480 190990 311166 315951 327305 324992 205645 205333 252779 256764 291949 293806 3993704 4299843 5999497 5826670 1032034 1060702 279384 248197 261410 260780 296702 296215 286718 290486 199692 201379 691451 618868 1420315 1374063 414924 411071 598112 605344 755836 729519 772389 784085 818299 828261 796697 886322 1899705 1998980 1191938 1021146 664474 653038 780742 780536 821015 828696 847691 862945 958788 957547 4620393 4784018 40.35 71.9 1
10:44:04 2024-01-26 627063 619873 195232 191157 310259 315951 327605 324992 206074 208640 252779 258102 290780 291913 3990859 4303088 5974257 5826670 1031298 1060724 278675 248581 260822 260780 297924 291330 287122 289752 198789 201755 659394 618427 1439059 1368230 414520 411974 601437 607997 755848 730574 776420 784085 811099 826441 799670 885306 1895898 2009070 1204373 1021146 666372 651022 783827 782826 821015 826285 846411 863222 963405 958560 4609121 4802301 40.35 71.9 1
10:44:05 2024-01-26 626618 622135 195135 191692 310082 315518 327764 324234 206217 208716 252743 256617 291062 293032 3995735 4312194 5981464 5824559 1029057 1062985 278562 248719 260531 261699 298063 291874 288048 289277 198720 202578 675502 620215 1437992 1364843 415109 412264 599737 608134 756508 733201 774694 784085 815208 829564 801410 888852 1895861 2007499 1207434 1020253 664910 651719 782674 786130 823350 825047 846448 865073 959273 956523 4550347 4791142 40.35 71.9 1
10:44:06 2024-01-26 625025 622130 195405 191524 309719 319313 327737 324992 206217 208680 252815 256227 291027 293806 3993704 4358437 5969325 5815180 1023644 1060724 281914 247743 261374 261179 297599 292287 287729 288365 199692 202260 687464 626897 1411812 1373791 417770 410963 599811 606500 751092 732682 781551 784085 818717 829464 797863 885654 1894714 1990496 1211907 1025384 662583 645976 782674 783827 819913 828623 850828 863222 956445 953779 4571499 4792922 40.35 71.9 1
10:44:07 2024-01-26 626432 623517 195268 191222 310188 315554 325791 327183 205439 206333 252779 255660 292665 293706 3992886 4318094 6002930 5824559 1013277 1060471 280005 247778 263219 260347 296702 291862 287234 289220 199379 201660 676951 623177 1429812 1374063 416016 409128 599275 607797 749993 731609 779997 781236 816400 835480 800201 881106 1891748 1989085 1210023 1029562 664000 647187 783033 783790 816384 830327 853942 863222 954824 956523 4635564 4797972 40.35 71.9 1
10:44:08 2024-01-26 629074 622865 195157 191860 309683 318412 325862 324992 205896 204683 252671 256261 291097 292634 3996553 4293011 5990585 5815180 1013153 1060724 280005 248667 261338 260131 298297 291189 287526 288838 199379 202578 676951 622858 1423660 1374063 416289 410675 602131 608860 751546 735318 780996 778401 816400 836661 800201 882200 1889334 1982689 1227249 1033966 662583 647456 786338 784048 815224 828966 857608 864455 952519 955845 4628712 4802400 40.35 71.9 1
10:44:09 2024-01-26 632755 621690 194827 192088 309250 318637 325826 324992 205931 208751 252526 257827 290303 293564 3995735 4288235 5994931 5805801 1016766 1060724 281095 248126 261594 260745 297117 290331 288865 287090 199657 202472 678401 626897 1413450 1379364 417473 410963 603192 606864 751129 737967 780403 781864 818335 834034 795621 881106 1894515 1972069 1226973 1026114 660229 650284 786412 778916 814530 834616 856309 858736 953357 959130 4679008 4799622 40.35 71.9 1
10:44:10 2024-01-26 630852 620373 196025 190355 311202 317485 328432 326830 205542 209080 252707 256227 290745 293770 3992886 4223381 6012443 5820405 1022973 1062168 278588 248161 261630 260312 297602 291106 287931 287927 199379 201695 678401 618427 1425329 1386232 414226 409739 602984 605748 753687 737444 774492 779541 822541 829500 795362 885023 1895861 1986266 1213790 1024027 659759 653091 787530 778952 817530 829419 850902 861234 957544 962837 4698412 4807517 40.35 71.9 1
10:44:11 2024-01-26 633792 620377 195405 191257 310188 317738 330062 324090 205862 209009 252315 256686 291027 295447 3990038 4225921 5986317 5815180 1028040 1060359 278544 249350 260786 260745 297637 290983 288369 288137 199692 202119 678401 616666 1457619 1378491 414226 412264 604161 605344 756508 738059 774492 782973 820145 829428 795621 888852 1899943 1989775 1211907 1018043 658822 651205 784182 779541 821015 829455 848796 857055 957729 961285 4631747 4807517 40.35 71.9 1
10:44:12 2024-01-26 629186 621617 195563 191089 310224 317738 328591 324498 206688 208533 252224 257434 290788 294461 3993704 4259939 5977794 5815978 1037207 1060665 281430 248161 261374 261726 297924 291330 288779 287055 200411 202154 681301 621081 1416152 1379364 415403 411938 598557 603486 755972 733757 773522 786135 821959 827571 795621 891579 1904331 1998943 1226973 1019565 662583 652166 781369 779504 821015 828216 846634 858698 962297 963484 4631747 4804082 40.35 71.9 1
10:44:13 2024-01-26 623438 622094 196193 191113 312405 317738 327305 324992 206183 209045 252526 257018 291027 293841 3990644 4290533 5977757 5833937 1032034 1062985 278501 248929 261436 261144 297359 291637 286920 289514 199553 202295 681301 618868 1408837 1374063 414814 411649 599885 607997 755836 729469 774658 784085 817611 827023 799031 888852 1901294 2006075 1215673 1018804 664474 652166 780816 783492 821015 827562 847840 857531 957397 957547 4616295 4797223 40.35 71.9 1
10:44:14 2024-01-26 625290 623458 195263 191791 310038 318078 330260 324727 206538 208751 252779 258500 290709 292015 3990859 4299595 5960685 5806187 1025580 1060724 280005 248197 260567 261179 299233 291431 288043 287962 199692 202968 651611 625113 1451386 1364843 416584 413498 599737 608860 755972 733201 781551 784110 816400 828225 802313 888852 1895898 2004654 1219705 1023197 662583 647420 781923 785719 821015 826394 847877 863830 957433 954735 4563997 4794663 40.35 71.9 1
10:44:15 2024-01-26 624400 622130 195334 191553 310073 319539 327737 324884 206365 208352 252815 255871 291062 295447 3993704 4355209 5973502 5816254 1023657 1060724 281519 247778 261558 261179 296460 291637 287666 288295 199379 202295 678401 626434 1423482 1374063 417770 410999 599811 607135 751509 731609 781589 784085 815919 829464 797863 886322 1894515 1992093 1234925 1026114 664474 646432 781369 785719 819851 826978 848136 860006 956592 951970 4567842 4796360 40.35 71.9 1
10:44:16 2024-01-26 622824 622130 195298 191454 311762 319051 327737 326794 206045 208716 252815 255871 291027 293358 3995735 4355322 6016023 5816254 1019083 1060665 281519 247396 261630 261144 297635 292291 287729 291221 199413 202295 686014 627792 1430859 1374063 417770 409775 599386 606500 751658 731609 781589 784085 817557 829500 799031 884986 1892022 1989085 1234925 1026529 663527 647525 783626 784048 813954 826978 852141 863830 953884 956158 4624629 4803231 40.35 71.9 1
10:44:17 2024-01-26 629186 623895 195334 191588 310113 318637 327622 326431 205439 204683 252599 257946 291097 293500 3990529 4299667 5994931 5816254 1010994 1060724 280005 247878 261594 260312 298541 291225 287526 289347 199379 202708 674052 622858 1425814 1374063 416584 410999 602984 608860 752230 735442 780996 778401 816400 836661 800201 878531 1890677 1983182 1225330 1033966 662111 647420 786896 784048 813342 826978 854642 861266 948317 954735 4627932 4803231 40.35 71.9 1
10:44:18 2024-01-26 634238 622865 195192 191791 310082 319088 327163 324956 206080 205440 252135 257689 290338 292634 3993704 4281682 6008930 5811033 1016766 1062168 280271 248581 261594 260962 297671 290295 288779 288400 199692 202932 671086 626004 1415204 1377411 417473 410999 604693 607955 752230 737967 780996 780756 817721 835213 796133 883727 1892022 1975985 1213815 1029562 658822 646926 788878 782936 816336 829455 853353 858313 952461 958903 4649504 4800781 40.35 71.9 1
10:44:19 2024-01-26 627328 620880 195776 191448 310695 319539 328200 326794 206080 205873 252562 258390 290197 295986 3995735 4273502 6020759 5824559 1024705 1062993 280236 247952 261702 260745 297637 291637 288337 288540 200040 201625 688551 621081 1471234 1388558 417473 410675 601480 604414 751546 737444 778113 781864 823196 836661 795378 882434 1890485 1974272 1193754 1028063 660699 651205 787530 779541 815144 834025 853390 857092 952461 955556 4687073 4804820 40.35 71.9 1
10:44:20 2024-01-26 629302 620013 196398 191018 311930 317485 327657 327292 205936 204365 252599 258753 291772 294354 3995735 4243677 6029401 5834985 1023211 1065328 279810 248965 261702 260927 298297 292050 288589 288803 199727 201695 691451 619310 1416129 1388558 416289 409810 602131 604414 753296 737013 774694 779206 824399 836071 793365 886322 1895898 1986266 1211907 1026114 660699 652628 787168 777227 816372 829527 852500 857055 955237 955629 4711883 4807324 40.35 71.9 1
10:44:21 2024-01-26 631195 620377 195549 191582 311854 315627 329075 324848 206114 204683 252405 257331 290886 294318 3996909 4234843 6025022 5816823 1032547 1060724 281430 249350 260750 260745 298297 290891 288779 288400 199692 202154 678401 617545 1422754 1379364 415109 413498 603838 606612 756382 737967 773559 783813 820798 829428 795621 891579 1899705 1989812 1213790 1018043 659759 650744 784182 779541 821015 829491 847877 858736 957433 955556 4637338 4804820 40.35 71.9 1
10:44:22 2024-01-26 625661 621870 195476 191124 310695 318492 329595 324739 206688 205333 252671 257365 290444 294525 3994053 4287404 6008930 5824559 1036466 1062204 280236 248197 260603 261979 297117 291225 288779 288137 200040 202014 679851 620497 1433815 1379364 416289 413498 603136 604915 756917 735964 774731 784110 824399 825824 795056 889076 1901294 2001814 1215673 1014362 662583 652166 781923 779504 822477 829527 844155 858313 963331 955593 4633493 4795454 40.35 71.9 1
10:44:23 2024-01-26 622053 621870 196025 190690 311202 317485 328664 324812 206475 206307 253991 257485 290921 295198 3994053 4284454 5977757 5833937 1032034 1060724 279766 248581 261410 260970 297924 292159 287122 288838 199413 201695 662212 619033 1421682 1374063 415109 411938 598961 606500 756508 729505 773559 784085 815991 829768 797899 888852 1901294 2001814 1211200 1019528 664474 653091 779710 781827 821015 826978 848481 857531 957433 958903 4621328 4795454 40.35 71.9 1
10:44:24 2024-01-26 625734 621682 195476 191113 311198 315951 327799 324726 206619 206018 252490 258137 292146 295268 3988351 4296383 5977757 5833937 1034708 1060665 278571 249065 261046 261144 297152 291637 287234 289717 199413 202154 676951 618275 1425790 1372115 414814 412264 599774 607997 756508 730538 774731 784085 818717 828225 801298 887740 1897245 2010533 1206257 1019579 664474 651242 783827 784048 821015 827791 846634 862528 960219 957547 4583143 4792040 40.35 71.9 1
10:44:25 2024-01-26 624811 622636 194278 191931 309280 318346 327534 324992 206573 205754 252562 258934 290850 296857 3997756 4346173 5990140 5816823 1025580 1061982 282072 248197 261190 262240 296702 292155 287931 289458 199727 202330 676951 626897 1422822 1370171 417468 412264 599439 607952 753830 733757 783385 784147 817180 829500 799067 886322 1895625 1994046 1213790 1025384 662583 647151 781923 784110 819851 824618 850902 861266 955972 952006 4560206 4788620 40.35 71.9 1
10:44:26 2024-01-26 624848 621870 195480 191652 310259 318412 325826 325353 205611 208676 252815 257875 291666 295457 3997756 4336277 5994271 5820405 1018363 1063710 280236 247999 261738 260962 297852 292877 287729 288943 199692 202330 676951 625538 1449295 1374063 417177 409739 599889 606500 750030 731741 780996 783529 815955 834302 800274 883690 1890485 1989775 1211907 1029562 664474 647420 782711 784048 816372 824618 852141 861953 956321 954772 4614736 4788625 40.35 71.9 1
10:44:27 2024-01-26 626623 621875 195339 191589 310726 316674 325862 324898 205576 204434 252815 255128 291949 295447 4001767 4314654 6010590 5821467 1013874 1063556 280845 248161 263219 260347 297152 292050 287549 289409 199379 202330 678401 622858 1437089 1374063 416584 409739 599439 608588 750442 733757 779294 781864 816400 836393 801410 881143 1892022 1986266 1210023 1031028 664474 649364 784182 784048 815144 826978 853390 861915 953811 956871 4627932 4788620 40.35 71.9 1
10:44:28 2024-01-26 627489 620013 194862 191257 309789 317738 328664 324863 205223 203867 252779 261178 291133 292875 4001488 4314654 6011404 5824559 1013912 1060724 280435 248438 262997 259915 299464 292050 287364 291015 199761 202295 678401 622413 1410900 1375552 416289 409739 600783 608860 752230 733757 779294 780756 816400 836661 802313 880443 1892022 1986266 1210023 1032221 664474 649364 784182 784048 815144 827562 853464 862565 951077 954808 4624115 4795553 40.35 71.9 1
10:44:29 2024-01-26 631051 620305 195476 191292 310224 317738 326811 324992 205645 205105 252743 255905 290780 292911 3992308 4284664 5994782 5811556 1019016 1060724 281341 248232 261378 261699 297602 291189 287138 286985 199413 202650 681301 626451 1428538 1382302 417473 411035 604087 606275 751546 739187 780996 782973 820798 835480 793213 885023 1890677 1977072 1234925 1029562 659485 646962 788320 782936 815794 828216 853390 860800 953209 957547 4642872 4795459 40.35 71.9 1
10:44:30 2024-01-26 627512 619582 195339 191598 310255 316898 325756 324992 205645 205333 252779 256651 290214 295677 3993704 4278224 6021304 5821310 1022618 1063710 281647 247952 261666 260962 300457 291039 288576 286985 200529 201730 681301 624073 1420106 1387574 417770 411035 603410 604738 751875 735097 779294 781864 820798 835480 795621 882434 1898593 1974272 1219440 1028063 659759 649405 787762 778364 815144 829599 853427 858313 953848 955593 4689766 4804543 40.35 71.9 1
10:44:31 2024-01-26 630266 620049 195892 191025 312148 315951 326811 324898 205611 204468 252743 258671 291097 294497 3984352 4230246 6008422 5821310 1026091 1066010 278536 248965 261630 260347 298541 290939 288743 288803 199692 202249 679851 617545 1426260 1383283 415403 411649 604423 607135 756508 736427 773522 781864 822890 829572 794970 886322 1898593 1989812 1215673 1024654 660229 653091 787762 778952 818689 829491 848408 860913 957950 961071 4688266 4804820 40.35 71.9 1
10:44:32 2024-01-26 632125 621000 195166 191296 310255 317702 328330 324992 206286 204434 252743 257468 291097 293841 3993704 4225921 5999497 5822404 1031298 1063346 279209 249208 261154 261721 300135 290983 288994 290810 199866 202295 680939 617545 1448307 1380456 415403 413207 604693 606374 755848 736391 773522 783529 820798 834302 793213 886322 1898593 1989775 1231087 1022469 660229 653091 788320 781827 819851 829527 850902 858313 957950 962763 4674772 4803231 40.35 71.9 1
10:44:33 2024-01-26 631088 620054 195476 191292 310286 317738 327870 324498 206573 208858 252743 257468 289897 294740 3993704 4241401 6014062 5831809 1034708 1063703 279792 249172 260204 261039 300457 290454 288779 287962 199727 202791 690001 617545 1421690 1379364 415403 413390 603838 606275 756398 736427 774731 784085 823160 829464 795399 888445 1899943 1994046 1211907 1017576 658822 650284 784182 779541 821015 834293 846634 857092 960183 955593 4640112 4794292 40.35 71.9 1
10:44:34 2024-01-26 625734 621000 195476 191460 310290 317738 326846 324992 206429 204864 252815 257077 291062 294775 3994461 4287485 6008930 5840148 1036315 1063458 280096 248613 261414 261621 297816 292050 288373 287125 200075 202154 684201 620497 1417957 1378387 415403 411938 601517 604487 755298 733757 774731 786442 820798 827023 795533 890378 1899742 1998980 1223207 1017357 662583 652166 781923 779577 823096 829527 846941 859574 963052 955629 4633809 4784056 40.35 71.9 1
10:44:35 2024-01-26 622089 620054 196025 190725 311894 315951 328847 324992 206251 208822 252779 256764 290780 293841 3993704 4290557 5986355 5842158 1034421 1063740 280205 248823 261328 261074 299609 292982 287014 288698 200005 201695 688551 618427 1413962 1378491 415403 412264 599774 606275 756434 732144 774694 784147 820932 829500 799067 887860 1905144 2004654 1193754 1020290 664474 653091 781369 783776 821015 829419 849086 859396 960899 955556 4624115 4804932 40.35 71.9 1
10:44:36 2024-01-26 625291 620310 195750 191292 311706 317738 327870 324992 206251 208858 252815 256261 292429 295238 3990859 4299880 5977519 5827679 1031463 1063532 279244 249418 261046 261656 297532 291940 288337 290158 199240 202897 674052 620524 1451756 1369163 415256 413354 601597 608860 756917 733848 780591 784110 818137 828189 802548 891579 1898593 2010349 1210023 1020253 665422 652166 784145 784048 822618 827562 847200 862528 960183 957547 4583143 4798876 40.35 71.9 1
10:44:37 2024-01-26 625463 620923 194862 192333 309250 318862 327269 324956 206504 208751 252779 256617 291027 293806 3992886 4333782 5968693 5811033 1030136 1063231 280648 249030 260607 261769 297563 291164 288301 290399 199866 202827 653041 625113 1424784 1364571 417473 414448 601480 609968 755436 735047 780996 787992 816400 828189 802585 888852 1895898 2001129 1221661 1023197 662583 647420 781923 784074 821015 826394 847840 865060 958788 954025 4537309 4783544 40.35 71.9 1
10:44:38 2024-01-26 622016 621682 195476 191563 310255 316934 325791 324992 206217 205070 252815 256261 292665 293913 3984352 4352169 5990065 5827834 1022581 1062764 281737 247913 261306 261839 297816 292634 288210 291148 199866 202261 678401 627678 1432173 1372115 418960 411902 599700 607887 753296 732608 782702 786315 821043 829464 799031 886322 1895898 1992093 1211907 1026114 662583 648446 782478 784048 818689 827562 848408 863830 957950 954061 4595978 4799957 40.35 71.9 1
10:44:39 2024-01-26 623890 620054 195471 191257 310219 318187 325791 327074 205542 203799 252815 257588 291097 293564 3990038 4342749 5977794 5815180 1016840 1060397 280810 248222 262929 261699 299464 292877 287657 288733 199727 202154 678401 626434 1462748 1377971 417177 409739 598485 607797 750716 733683 781514 784085 818717 836994 801979 883653 1892022 1989739 1211907 1029562 664474 647383 783827 784048 817530 827562 850894 862528 957678 954772 4614736 4798876 40.35 71.9 1
10:44:40 2024-01-26 626623 620045 195476 191559 310211 318187 325862 325844 205542 203867 252779 255871 290745 293564 3993704 4310338 5991047 5815180 1010994 1062985 280280 248545 261378 261932 300772 291931 288385 289612 199901 202791 675502 624643 1419349 1377971 417473 409775 602131 610319 751801 735619 781365 780646 818137 835710 804157 882397 1892022 1983452 1206257 1033230 661640 648832 787762 786278 813954 828732 855896 861878 948281 957547 4630720 4800629 40.35 71.9 1
10:44:41 2024-01-26 632089 620923 195135 191896 309754 319088 326811 324992 206183 203833 252493 257468 291062 292751 3995735 4281682 5994894 5805801 1016565 1062204 281126 248197 261630 261144 300347 290934 290377 291042 199901 202791 666802 627333 1417596 1381893 418662 412085 605550 607997 751546 739995 782825 784085 820108 835480 797700 883690 1895898 1977072 1215673 1031209 658822 647420 788090 782936 816336 834256 853390 858313 953811 959581 4649504 4795553 40.35 71.9 1
10:44:42 2024-01-26 627512 621870 195476 191559 310686 316898 325826 326830 205896 203833 252779 256651 290303 295641 3991411 4243491 6029401 5824559 1023211 1065049 280236 248161 261666 260927 297637 291602 288775 291221 200425 201380 691451 621835 1435223 1391165 417177 412880 604050 605022 753830 736921 778076 781273 826896 836661 795621 886322 1898625 1986266 1213790 1026114 661640 652628 788283 778916 817530 834293 852104 857665 955914 961035 4713989 4794367 40.35 71.9 1
10:44:43 2024-01-26 629302 621401 195476 191598 311198 315951 327799 324992 205611 204752 252743 257221 291062 293806 3990038 4228677 6012133 5820405 1024705 1065255 278466 248755 261630 260347 298541 291637 287931 291221 202025 202332 678401 618427 1426306 1381893 415403 416113 605477 606425 759689 737967 775596 783729 822578 834589 797318 890120 1901294 1991909 1229168 1019491 659759 652166 786574 781827 821015 829491 847840 858313 956684 963167 4637338 4805002 40.35 71.9 1
10:44:44 2024-01-26 627508 621690 195471 191421 310259 318412 326811 324270 206860 208716 252815 257827 290555 294748 3983513 4256889 5977794 5816254 1037948 1062168 280201 248581 261374 261944 297816 291637 288779 288137 200040 202049 682208 621911 1434995 1379930 416584 413354 601090 604231 758121 735295 774658 786998 823160 827023 796567 891391 1903755 2001090 1221323 1019691 662583 652628 781923 780683 823059 829455 847237 860800 962979 955593 4627932 4795454 40.35 71.9 1
10:44:45 2024-01-26 622016 621690 195887 191085 312148 315627 329595 324992 206251 203833 254245 257305 291062 294461 3983237 4281123 5977846 5824559 1032034 1062985 279775 248929 261594 261144 297780 297146 287768 288190 200005 201977 686014 620052 1413050 1377442 416289 412121 599811 606388 759738 732899 777811 788077 820072 829464 797629 889261 1904000 2004654 1211911 1021468 665505 653091 781923 783492 821015 828799 849086 861878 960183 960260 4618527 4795454 40.35 71.9 1
10:44:46 2024-01-26 628347 622130 195476 191296 311166 315951 327834 324992 206360 208787 252815 256651 293052 293089 3987194 4299843 5969176 5824559 1032034 1063740 279349 249350 261338 261179 297152 291843 287234 289717 199379 202154 685651 618938 1447642 1374574 415293 413354 602726 610592 758659 734316 780034 787433 818644 829392 802585 890142 1904326 2008923 1225330 1020253 665851 653981 784182 784048 820697 828732 849086 864445 961543 959581 4602544 4795454 40.35 71.9 1
10:44:47 2024-01-26 627508 621184 195476 191896 310188 317738 327834 324992 206716 203833 252815 256651 291062 292019 3990038 4312232 5969389 5816254 1029057 1060665 279384 248965 261190 261179 297359 292287 288134 291839 198754 202932 675502 620637 1413382 1370154 417335 414156 603229 610592 758659 735890 779109 788553 818027 832265 802585 889708 1899943 2012420 1229168 1023197 664474 650949 784145 784037 822477 827562 848481 865476 961579 957547 4563473 4789504 40.35 71.9 1
10:44:48 2024-01-26 623862 622130 195162 191900 308385 319539 326811 324727 206716 208569 252815 258500 291097 293556 3992886 4333782 5968693 5816254 1025580 1060724 280894 248581 260750 261979 297707 292050 288373 288838 199692 203064 653041 624643 1442185 1364843 418960 414156 602490 610802 756508 733610 782590 788553 818372 833444 802400 888852 1898593 2004382 1219573 1025384 664000 647456 783033 788478 821896 827562 849086 865097 961579 956122 4549438 4789504 40.35 71.9 1
10:44:49 2024-01-26 623209 622130 195476 191861 310259 316934 325791 324992 206251 208458 254245 256261 292232 294476 3984352 4349123 5969250 5820405 1019083 1060724 281555 247396 261594 262100 296702 292050 288048 288838 199379 202649 678401 627963 1444027 1374063 418365 413465 599516 609931 753687 732535 783743 786315 821043 834442 801226 886135 1895898 1994046 1211200 1028235 665422 647383 783033 784048 821082 828216 848408 862528 957360 953388 4586240 4786089 40.35 71.9 1
10:44:50 2024-01-26 627240 620278 195476 191593 310259 318637 325897 325353 205399 204434 252815 255871 291949 293806 3993704 4314912 5986317 5812108 1013269 1061982 280271 248197 263219 260745 297394 292291 287122 288873 199413 202613 678401 622858 1422347 1375153 416584 409810 600323 608713 751287 735656 782266 781717 818680 837808 802363 884535 1893497 1987675 1211907 1032495 665422 650137 784182 783483 816372 827562 855101 863830 953884 956158 4624629 4792036 40.35 71.9 1
10:44:51 2024-01-26 628404 620314 195476 191593 310224 317521 327040 324863 205611 205071 252815 256261 291949 293116 3995735 4302363 5990065 5816254 1012433 1060724 280236 248197 261738 260347 299464 292050 287122 291839 199692 202968 679126 622858 1412050 1374063 417436 409810 602984 608860 751583 735656 783385 783729 818644 839030 802400 883903 1896025 1988327 1211907 1033966 664474 651256 790297 785184 813917 828732 855933 865376 951041 954808 4627932 4795454 40.35 71.9 1
10:44:52 2024-01-26 630491 622130 195476 191896 309754 318637 326811 324992 206074 208822 252493 259298 292641 293089 3992886 4293461 5995572 5816254 1016840 1062204 280236 248161 261594 261144 298994 290983 288458 289312 199344 202851 674052 625113 1421161 1374063 417473 412228 605103 610158 754900 736427 782998 782613 822484 839030 800090 885317 1893497 1986916 1210023 1035440 662583 649364 788878 786167 816372 826978 857190 862528 952680 957547 4624629 4798876 40.35 71.9 1
10:44:53 2024-01-26 632125 620305 195480 191931 309719 318346 325862 324992 206217 203833 252779 258254 291062 293578 3990038 4293325 5994894 5806889 1016840 1060724 280271 248755 261630 261734 298994 291014 288779 289347 199379 202968 671152 626621 1412184 1377411 417770 411938 605550 608639 754365 735508 783259 782613 820969 838603 801261 883579 1891985 1979081 1192729 1031983 660286 651205 786574 780683 817583 836392 855859 858276 953848 955556 4671008 4808361 40.35 71.9 1
10:44:54 2024-01-26 630740 620373 196300 190690 311929 317738 325862 325353 205611 204468 252815 256686 291097 294740 3992886 4237949 6029401 5825620 1023211 1060702 280245 247987 263219 260962 297637 291637 288662 288838 200040 201695 677715 619612 1421273 1391516 417770 411035 602984 605531 752230 737432 778113 782973 825568 837626 795399 886788 1900114 1979804 1221155 1029043 662583 653017 787725 779541 816336 834293 857608 858313 953811 961035 4703365 4798876 40.35 71.9 1
10:44:55 2024-01-26 630929 620113 196020 191257 312184 315951 327305 324863 205611 206624 252779 257042 291097 293748 3984352 4223682 5993478 5816254 1026166 1063747 278540 249001 261630 260927 298541 291462 288373 291015 199727 202295 679851 617545 1423062 1381322 414924 412264 604693 607135 754708 738318 774108 782973 820798 834302 798909 888627 1902785 1991909 1213790 1021875 660758 652610 784145 781790 823935 829563 847877 858774 963016 955593 4640112 4797696 40.35 71.9 1
10:44:56 2024-01-26 625739 620377 195750 191593 311202 317738 326811 324992 206217 208423 254245 259217 290620 295704 3984352 4284311 5977832 5820405 1037207 1063747 280236 248581 261666 261979 295840 292291 288779 288137 200494 202390 681301 620637 1415135 1378387 416584 412264 601424 604878 756508 734917 774694 787556 825297 827023 795533 893903 1908253 2000857 1223207 1016789 662583 653017 784145 780499 825693 829527 847877 859574 966149 962837 4634027 4804820 40.35 71.9 1
10:44:57 2024-01-26 624545 620373 196025 191124 311237 318369 327305 324992 206251 203833 254281 256261 291062 295398 3984352 4275624 5977841 5829777 1033509 1062957 279384 248929 261630 261179 297743 296634 287526 288636 200040 202012 688551 619310 1418297 1376992 415403 412300 598593 607955 756917 732682 774768 786442 820761 829307 797899 887740 1908253 2008966 1188307 1021875 665897 654482 782996 782789 823350 833435 851509 861266 963016 961438 4630720 4794290 40.35 71.9 1
10:44:58 2024-01-26 633376 620305 195785 191593 311202 315951 327834 324992 206573 203833 252815 257077 292839 293089 3984076 4290644 5969250 5825620 1033509 1063783 279154 249350 261558 261214 299500 292050 287845 289651 199379 202826 678401 618719 1425253 1370171 415403 414117 602335 608860 758622 733757 779257 785849 815955 829428 804157 890378 1898593 2012531 1229486 1027777 664948 651132 784145 787396 824521 829868 848974 865713 961616 957547 4563473 4792922 40.35 71.9 1
10:44:59 2024-01-26 625365 614779 195476 191593 309285 317858 326776 324992 206895 208569 254245 256686 291133 293841 3990859 4346308 5960727 5816254 1025580 1061934 281126 248755 260822 261214 297707 292050 288405 288400 200005 202613 686014 626451 1400011 1369179 417110 414117 600323 608860 755436 733757 783817 786478 817758 829572 800201 887067 1898593 1993949 1213790 1026002 665505 647274 784145 786836 820396 829905 854279 864455 959310 954097 4592123 4788620 40.35 71.9 1
10:45:00 2024-01-26 626402 622130 195643 191756 310255 318187 325897 324898 205542 204434 253688 256261 291949 294839 3984352 4312046 5977832 5814903 1013079 1060724 280503 248197 263219 260710 297816 292050 287729 288943 199574 202649 678401 622858 1423082 1374063 416584 410771 600106 608860 751801 733876 780440 784085 815991 837844 802585 883727 1897842 1989775 1234925 1034195 666372 649071 786375 785928 816226 829905 854493 867699 955730 957547 4624629 4795454 40.35 71.9 1
10:45:01 2024-01-26 627365 621216 195750 191691 312900 318637 326846 325353 205611 204786 252815 255905 292168 294269 3990859 4312129 5977832 5816254 1013912 1060724 280236 248232 262625 260347 297637 292050 287122 288873 199413 202330 678401 622858 1429173 1374063 416584 409775 601127 608860 750975 734834 780440 781864 818137 836661 802585 883062 1892022 1989085 1210023 1032495 666372 649991 786375 788478 816421 828696 855176 867079 954824 955940 4621328 4797223 40.35 71.9 1
10:45:02 2024-01-26 629075 620274 195480 191731 310219 319015 329216 324992 205611 204786 252779 256261 291097 292380 3984352 4299325 5977836 5806187 1016116 1062019 280354 248232 261630 260382 299012 291330 288576 289550 199379 202968 674052 624196 1410265 1377411 417177 412300 604693 608131 755972 735871 781589 779614 818372 836011 802313 882397 1890448 1984859 1208140 1033966 662583 650792 790860 786725 819913 831667 855162 863222 954146 957401 4637338 4795454 40.35 71.9 1
10:45:03 2024-01-26 634358 620314 195303 191861 309276 316934 328591 326830 206515 208822 252779 258075 290823 293690 3987194 4283808 5977832 5797524 1016175 1061934 280271 248232 261594 260962 297637 290368 287718 288741 199379 202968 676226 625113 1413625 1379364 417770 412228 605883 608860 753296 735544 782702 781310 819565 834302 797899 886322 1892022 1978474 1215735 1029562 661640 647456 789735 787321 821082 832219 854885 863222 950931 957365 4622314 4788620 40.35 71.9 1
10:45:04 2024-01-26 632435 621508 195192 191896 309245 316934 325862 324992 206619 205440 252815 258254 290620 293841 3984352 4280719 5999497 5797524 1016840 1062241 280306 248197 261630 261144 297637 290617 287103 291221 199448 202968 666802 626451 1412978 1378387 418365 411938 604693 608428 753687 737505 782702 781864 820798 834302 797863 885061 1892022 1979878 1211896 1029562 659759 649405 788878 784048 818747 832845 856384 862945 953738 957474 4641695 4795553 40.35 71.9 1
10:45:05 2024-01-26 627512 620081 195476 192026 310255 316934 325826 324775 206074 208929 252671 257931 289695 295398 3981513 4260053 6003561 5801661 1021926 1063783 281161 247669 261738 261144 297394 291843 288458 287125 200110 202389 679851 624643 1443998 1386591 417770 411649 604693 606212 752230 738585 781589 783529 820798 836661 795497 885023 1894552 1977072 1233006 1031028 658822 647456 788613 783492 817530 833435 856384 860576 956247 958829 4645122 4802301 40.35 71.9 1
10:45:06 2024-01-26 629297 620377 195878 191296 311421 318942 325791 324828 205611 208858 252779 258934 290745 295404 3981513 4235621 6020759 5820405 1022446 1063747 280201 247987 261738 260962 297637 291843 288373 288395 199692 201344 674896 619310 1454861 1387574 417770 410999 603303 605110 752230 737013 778703 781864 824983 833362 795056 883727 1895898 1977072 1221155 1025801 662583 651242 787725 779577 816372 834293 857608 861386 956863 963000 4681381 4810954 40.35 71.9 1
10:45:07 2024-01-26 631088 620373 196025 190690 312179 315951 329595 327292 205576 204468 252815 256651 290338 293770 3984352 4223532 6007808 5807966 1026166 1063783 278645 249001 261630 260780 300457 291536 288373 288435 199413 202012 680214 617545 1431071 1383283 414814 411974 604265 607135 755824 736427 774108 781864 820798 834302 798909 890980 1901294 1989812 1213790 1023197 660229 653091 788320 781827 820433 833437 848408 859925 958445 965680 4669477 4804082 40.35 71.9 1
10:45:08 2024-01-26 632435 623192 195480 191292 311166 318412 328330 324739 206757 204434 252743 258075 291062 293841 3990859 4235167 5977794 5807966 1032547 1063747 280040 249561 260603 261179 298576 291020 288996 288741 200040 202649 678401 618352 1416875 1378387 415403 414772 605121 607135 758098 735025 776699 782966 824399 829536 795533 887814 1899705 1994046 1213790 1020290 660699 654018 788320 782936 821015 829599 849403 860913 959162 964239 4654477 4807517 40.35 71.9 1
10:45:09 2024-01-26 630639 622130 195643 191791 311162 318637 328330 324498 206964 206018 252526 258220 289932 293877 3982659 4256494 5986392 5816254 1034017 1062993 280306 249386 260567 261979 299924 291225 288779 288295 200517 202649 686739 620637 1408439 1379364 415403 414507 605883 607135 756990 735508 774694 784110 824399 829608 795533 885223 1904476 1989812 1211907 1023197 660699 652691 788878 782936 821015 829563 848445 858736 959494 965643 4681226 4813501 40.35 71.9 1
10:45:10 2024-01-26 641399 622053 195883 191721 311707 318637 328755 324727 206538 203833 252454 258116 291027 294668 3990038 4244204 5977757 5815180 1034986 1063710 279810 249701 260348 261144 298541 291189 288779 287927 200005 202297 679851 618427 1427152 1379364 416289 414736 607306 607135 758598 738512 776934 784085 825568 829464 795533 887740 1901294 1995460 1215673 1020253 660699 654482 788090 782936 821015 829527 851509 860150 959590 962392 4639109 4801522 40.35 71.9 1
10:45:11 2024-01-26 625365 621654 195883 191691 310984 319277 327622 324956 206860 205151 252815 257400 290709 295090 3983513 4260053 5977482 5824559 1037169 1063740 280245 248894 261558 261909 295805 292050 288458 287787 200634 202613 685651 621835 1433849 1379364 417177 412264 599774 605307 756508 735839 776346 788708 824983 830263 795497 892989 1906498 2003233 1196427 1014362 662583 653091 783589 781790 825656 834256 847840 860763 965101 961035 4636272 4804082 40.35 71.9 1
10:45:12 2024-01-26 622517 622751 196229 191113 311930 317593 327657 324559 206183 203799 252815 257485 291097 296746 3986357 4275039 5977757 5824559 1032940 1063710 279810 248929 261594 261179 297152 292694 287729 288698 200040 202295 692901 619310 1422706 1379093 416289 412844 598557 607135 756917 733518 774694 786962 820761 829500 799031 891579 1905107 2004654 1190123 1020290 665422 654018 781923 782936 821015 829455 851509 861266 962979 963167 4627932 4803231 40.35 71.9 1
10:45:13 2024-01-26 625365 624587 195918 191454 311970 315496 328613 324920 206401 206154 252779 255837 291984 293770 3995735 4284311 5980632 5833937 1033509 1062957 279349 249315 261594 261179 299428 292050 287122 291776 200005 202330 676951 618427 1410974 1374063 416510 413498 599403 608860 756917 733237 776934 784110 819529 829464 801373 889708 1906498 2004654 1213790 1019491 665422 654297 781923 784048 822766 829383 849086 862255 960183 960260 4615230 4797192 40.35 71.9 1
10:45:14 2024-01-26 627328 622902 195745 191508 311492 317593 328684 324884 206722 206018 252635 257215 290709 292634 3982848 4293584 5965315 5815180 1030563 1060397 279349 249415 261154 261144 297602 292050 288454 289752 198789 202932 660187 618719 1421494 1370171 415403 414444 602763 608528 758025 735876 780403 786405 815955 829428 804296 890378 1899943 2010496 1223411 1021742 666372 653091 786064 785719 823023 829318 849086 864445 962745 960260 4576626 4793758 40.35 71.9 1
10:45:15 2024-01-26 625365 623560 194848 192262 309825 319948 327657 324920 206722 206018 252635 258934 290921 293770 3984352 4311916 5959367 5811033 1026016 1063740 280859 248965 260786 261726 297152 291843 288779 288799 200005 203537 651611 624224 1405371 1364843 417770 414444 602095 610555 756914 735355 783817 788150 818137 829234 804867 890378 1901294 2010349 1223617 1024654 663527 650284 783589 786368 823059 827562 849086 866984 962979 957547 4537234 4781656 40.35 71.9 1
10:45:16 2024-01-26 627453 621870 195188 191686 310655 319168 329595 327523 205936 205002 252671 258571 292422 293663 3991411 4280792 5990641 5810772 1013949 1063532 280271 248965 261594 260745 300347 291843 288373 289717 199379 202968 675502 622858 1420932 1376992 417473 412300 604693 610592 755948 737967 783817 781273 818335 837190 802548 882397 1892022 1983416 1208140 1034703 662583 650284 788878 785776 816336 826978 857800 865097 953136 957547 4630933 4788620 40.35 71.9 1
10:45:17 2024-01-26 632536 621870 195445 192187 309976 320145 329595 327414 206584 206162 252671 259079 290921 294533 3990334 4283461 5994856 5801661 1018355 1062204 281056 248767 261630 261144 297602 290742 288115 288601 200005 202968 669702 625986 1413833 1379364 418365 412264 606240 608860 754365 738585 783817 784085 820761 836661 799031 886322 1892022 1979878 1213815 1031028 660699 649327 791986 785719 819851 829455 855287 861878 956321 959581 4630720 4795459 40.35 71.9 1
10:45:18 2024-01-26 630639 620928 195471 191727 309967 320628 328664 327414 206619 206307 253921 258116 290886 295404 3990334 4274307 6009765 5805801 1016840 1066768 281519 248581 261666 261179 297637 291843 287735 288137 200005 202968 676951 626004 1436911 1381322 418365 412264 605022 607295 753151 736584 782145 783729 823160 834800 796660 885023 1890448 1977467 1221323 1029562 660699 649364 787530 783492 817530 834293 855933 860187 953884 955593 4649027 4795459 40.35 71.9 1
10:45:19 2024-01-26 628850 621865 196025 191093 311675 319088 328591 328182 206297 206307 252526 259480 290956 296403 3987205 4235395 6029401 5824559 1023211 1062957 280985 248823 263219 260962 302815 291948 288996 288838 200040 201660 677715 619310 1409741 1390529 418365 411649 603410 606068 755096 737967 779257 783529 825568 836011 795227 885654 1898593 1977072 1215673 1029525 661640 651242 787725 782381 817530 836062 857190 860763 955914 955629 4661691 4788705 40.35 71.9 1
10:45:20 2024-01-26 631195 620018 196576 190956 312179 318637 326811 325809 206120 206598 253991 258934 291525 295462 3988625 4221833 5994856 5810964 1034986 1063783 279810 249736 260643 261214 298506 291230 288779 288803 200075 202330 679851 618275 1444122 1381322 416584 414809 605550 607135 759171 739954 776971 784110 825568 829536 796697 890109 1899668 1994046 1215673 1020253 661365 654946 788878 784048 821896 834293 848408 860006 960183 963789 4647289 4809349 40.35 71.9 1
10:45:21 2024-01-26 629297 622563 195892 191896 311198 319088 327799 324102 206964 205946 253991 260573 290815 295390 3988351 4253728 5990065 5826296 1037948 1065253 280372 248965 261630 262572 297816 292159 288779 290399 200075 202649 682751 621969 1416574 1379364 417770 413498 602095 606612 756954 736921 778076 788745 825568 829428 796660 893124 1907853 2001814 1202667 1017283 662583 652870 784182 781236 825467 834256 849086 859086 965786 962429 4630720 4795454 40.35 71.9 1
10:45:22 2024-01-26 622053 621397 195754 191617 311675 318187 327305 324992 206538 208822 254245 256398 290604 296403 3987483 4280792 6002012 5820405 1034345 1063532 279970 249117 261630 261726 295805 292895 288458 287962 200494 202295 685651 619607 1424515 1378387 416584 413498 599774 606068 756346 733757 776934 788708 823779 829464 797863 892317 1905144 2001814 1228856 1018804 664000 654018 783827 781236 824262 829527 849086 860006 965515 961035 4624629 4795459 40.35 71.9 1
10:45:23 2024-01-26 622053 620018 196025 191124 311920 318369 327305 324992 206538 203833 254604 255128 291097 295390 3996384 4287064 5984072 5829777 1032034 1063532 282371 249315 261594 261721 297602 292670 287751 289409 200005 202154 685651 618427 1423447 1374063 415403 412880 598557 608860 756954 733237 776971 785257 820725 829307 801410 889708 1903755 2004654 1226973 1020290 665897 654018 781923 784048 823350 829491 848408 861915 960219 961035 4611936 4787712 40.35 71.9 1
10:45:24 2024-01-26 625734 621401 195476 191731 311635 317738 327764 324992 206251 209116 252815 255905 292429 293322 3994461 4293325 5972968 5824559 1031758 1062985 279432 249240 261486 261179 297602 292155 288576 290017 199727 202968 675502 619310 1420852 1370171 415403 414736 602131 610158 759135 733757 780996 787556 817758 829464 804730 890420 1898593 2008147 1215735 1024796 664474 651242 785616 786332 824298 828514 849086 866367 963016 957547 4558837 4786089 40.35 71.9 1
10:45:25 2024-01-26 623885 621870 195471 191891 310224 318339 326811 324992 206716 208569 252815 256651 291133 293806 3982848 4351702 5994271 5820205 1023657 1063747 282019 248161 261702 262537 297748 292050 288337 290104 200005 202968 682751 627792 1424490 1374063 418362 412264 600323 608860 753830 733757 783606 785257 818372 835480 802585 887586 1898593 1994046 1213790 1026529 665422 647456 784182 785220 821015 829419 853183 863830 957433 956158 4570695 4788700 40.35 71.9 1
10:45:26 2024-01-26 623927 620350 195471 191896 311202 316934 325862 325915 206538 203867 254514 256651 290815 293841 3984352 4345470 6002830 5819927 1019083 1062957 281196 248161 263219 261214 300082 293283 288337 290510 200167 202968 680214 628683 1448822 1377411 418960 412035 601208 608860 754365 734797 783817 786405 818372 836661 802585 888852 1897548 1995460 1236844 1031761 666372 649364 784182 785928 820433 829419 854642 866367 957397 957547 4605357 4788620 40.35 71.9 1
10:45:27 2024-01-26 626618 620314 195750 191861 311600 316934 326811 325879 205611 204468 254245 255871 291745 293913 3984352 4301648 5998548 5810964 1015449 1065973 280523 248545 263033 260710 298541 293727 288193 290158 199796 202932 676951 624186 1417235 1379930 417473 411035 604517 608597 753296 737013 783259 782973 817880 837815 804867 883727 1894515 1989775 1210023 1035440 666372 651242 786611 787556 816372 828216 858411 866367 953848 957547 4618527 4795454 40.35 71.9 1
10:45:28 2024-01-26 629329 620305 195476 191931 310730 316934 327534 324601 206573 205676 252779 256686 291984 294992 3981513 4269426 6009765 5806796 1017590 1065216 281896 248752 261630 261144 297602 290887 287739 291015 199936 202968 665352 625948 1409293 1379364 418960 412300 606445 607776 754094 738621 783817 784085 822578 836661 799031 886322 1890485 1979878 1219573 1031761 661169 649364 791117 785719 819913 829491 854642 861915 955914 961804 4630720 4795454 40.35 71.9 1
10:45:29 2024-01-26 631364 620278 195476 191861 310259 317858 326811 324863 206251 203833 252815 257468 292027 295362 3980673 4266162 6024297 5812998 1022618 1066768 281808 248055 261522 261586 298054 292050 288779 288137 201020 202686 679851 625538 1425095 1388558 417146 413354 605378 606500 753830 741668 783259 784085 824983 834764 796697 886047 1895861 1979878 1211896 1031028 660424 649364 790557 784048 818689 829563 857190 861303 956592 955556 4640112 4792036 40.35 71.9 1
10:45:30 2024-01-26 629213 621690 195754 191593 310913 317893 326776 324863 206251 204434 252815 257255 290823 296129 3984352 4267761 6026162 5811891 1019083 1065253 281843 248055 263038 261839 298400 292287 288779 290399 200529 202790 679851 626851 1423142 1383283 419557 412264 604947 606462 753830 736064 781589 784085 825568 836011 795570 886322 1901294 1977072 1198969 1031761 660699 651256 788878 781827 818689 836652 857800 859123 955237 955629 4661367 4801394 40.35 71.9 1
10:45:31 2024-01-26 627930 621251 196571 191287 312184 318194 327340 325879 206217 204928 252815 259663 291949 294418 3984352 4223381 6020759 5835770 1024594 1066010 279779 249172 263074 261839 299272 292054 288743 288873 200075 203064 679851 619310 1429463 1390529 417473 411938 605279 606500 756508 737505 778076 782973 824752 836011 795497 886322 1899943 1980374 1201016 1028794 662583 653091 789997 781827 818689 836652 857190 860875 956008 963862 4689766 4783981 40.35 71.8 1
10:45:32 2024-01-26 631195 619838 196025 191326 312878 315518 327834 325844 206217 204786 252815 257468 290780 295377 3984352 4231574 6012133 5826296 1027781 1066768 280236 249208 263518 264123 301094 292077 288743 289576 200040 202330 679851 619917 1447402 1393145 416584 412228 605550 607797 756508 741118 776971 783529 826738 836407 797298 889001 1899943 1989812 1214967 1026566 662583 652655 790557 781273 821015 836652 854642 862179 956008 963898 4689766 4805400 40.35 71.8 1
10:45:33 2024-01-26 632792 622130 195480 191762 311893 317738 328826 324739 206251 205071 252815 257468 291133 294740 3984352 4213411 6007902 5810926 1031349 1065105 281430 249594 261486 261839 299342 291307 288743 289550 199936 202791 679851 617908 1433699 1381050 416547 414628 605550 608860 759208 738293 778921 784110 825568 835480 797863 887777 1901294 1989775 1215673 1024654 661640 652655 790557 783492 821015 834293 852141 860006 957397 965980 4687073 4804820 40.35 71.8 1
10:45:34 2024-01-26 631300 621948 195476 191766 311202 318383 329359 324992 206929 206624 252815 258254 291097 294740 3984352 4247974 5999497 5807966 1038880 1065550 280880 249065 260643 262677 299778 291528 290413 289792 200529 202791 682933 622413 1409908 1379364 416842 414881 605403 606500 760822 737505 781149 788635 825568 829536 795533 891682 1904871 1996875 1217557 1017320 660699 652819 786611 782936 824298 835471 850296 857494 963016 963862 4637622 4798876 40.35 71.8 1
10:45:35 2024-01-26 623624 620373 196025 191831 311710 318637 327834 324374 206573 208751 255182 257221 292232 295570 3980673 4272320 5977794 5816254 1031298 1063532 280613 249853 261414 262318 297816 293500 288743 288943 200845 201978 687101 620194 1417653 1379364 416880 413498 599885 606878 759655 735442 776971 789900 824548 834302 800238 892989 1905144 2004654 1204516 1020290 665422 648948 783827 781827 825503 834293 847769 861266 966885 962465 4634027 4790951 40.35 71.8 1
10:45:36 2024-01-26 622700 620314 196304 191296 312184 318412 327870 324863 206573 204434 255110 255871 292110 294704 3984352 4273389 5977841 5834985 1032435 1062993 280053 249451 261414 262135 300129 293500 288337 290087 200564 202508 688551 619310 1410019 1377971 416584 414153 600359 608588 762446 735467 779220 786442 820798 829572 802474 890415 1905144 2007537 1219440 1022469 667145 652691 783626 784074 823132 829527 850894 864482 963052 963862 4621328 4802400 40.35 71.8 1
10:45:37 2024-01-26 625420 621220 196029 191935 312184 318187 329075 324636 206929 204752 254245 257468 291631 293358 3984076 4290533 5977794 5834985 1034247 1065328 280332 249808 261450 262572 300627 292611 288693 290564 199970 202862 690001 620637 1440271 1373510 417177 414736 602131 610107 761398 734987 782702 787519 820761 829572 802060 892298 1905144 2008074 1204516 1021468 667145 652691 784182 784074 824298 829491 848445 866404 964418 961071 4611936 4795454 40.35 71.8 1
10:45:38 2024-01-26 628328 621698 196025 192372 311710 318187 328862 323886 206895 203833 254245 257255 293052 293089 3990038 4293584 5969213 5825620 1032034 1063783 279845 249350 261630 261796 300772 292804 288838 290282 199901 202862 679851 620502 1419892 1374574 417177 414628 604055 609063 760320 735199 782266 790799 820145 829572 802329 894098 1905144 2013847 1233006 1022469 667821 652655 786412 785812 825503 829455 848408 867639 965101 955593 4590310 4792036 40.35 71.8 1
10:45:39 2024-01-26 627508 621256 195480 192572 310259 318637 328862 324992 206929 204292 252815 257468 291949 292911 3984352 4299890 5961767 5812108 1029094 1060702 279845 249772 261410 261979 297672 292761 288743 292836 199657 203325 676951 623253 1424057 1368724 417622 414664 603728 612330 759171 737536 782702 788745 820932 829500 803501 892391 1902968 2012420 1210023 1023197 666161 652907 786412 786405 825540 827014 850902 867363 965101 962448 4556942 4786089 40.35 71.8 1
10:45:40 2024-01-26 624305 621220 195462 191926 309789 320444 327799 324992 206929 208822 254245 258934 291984 293592 3984352 4324627 5956488 5816254 1026054 1062204 281984 249350 261410 262598 299464 296215 288779 291633 200460 203457 678583 626860 1421340 1368724 419856 414628 601717 611713 758659 735876 783322 791057 818104 836994 804867 890378 1899705 2000857 1211907 1026114 665422 651242 784182 788708 824335 828216 850894 867639 963052 957547 4549085 4788620 40.35 71.8 1
10:45:41 2024-01-26 625091 621225 196025 191965 311710 318374 326846 325915 206895 204434 258747 256720 292847 294890 3984352 4342790 5990660 5816254 1019630 1062993 282055 248790 261738 262572 297707 296671 288865 289471 200460 202721 679851 629757 1452561 1379930 420155 412156 602339 610840 756508 735766 783878 786405 820798 836407 804682 891616 1901294 1996077 1214967 1030953 667145 649824 785853 785776 823096 829491 855933 867639 960219 957547 4592701 4792036 40.35 71.8 1
10:45:42 2024-01-26 627240 621256 195887 191965 311675 316934 325897 328182 206251 204468 255182 256651 292429 293841 3990038 4327233 5977832 5817318 1018363 1063740 281091 248161 263964 261944 297602 293353 288779 290564 200040 203537 679851 627755 1485634 1380181 418960 412085 603229 611026 754255 737727 783668 787433 820761 837154 804867 889646 1899943 1995460 1215673 1034195 668278 650284 786412 785739 821015 829686 857152 866984 957360 959581 4614736 4792922 40.35 71.8 1
10:45:43 2024-01-26 627508 623780 196025 192333 311639 317823 327799 326864 206183 205491 254245 256651 292839 293806 3984784 4287866 5997768 5815180 1016116 1062957 281402 249525 263219 261944 299448 292155 288779 291260 199831 202968 674052 626434 1437811 1380456 419880 413354 606838 611238 756508 741118 786755 783937 822793 838442 802585 884986 1898625 1990496 1211907 1035440 664474 653709 790557 788077 818689 829419 860248 866329 953848 959581 4628080 4792922 40.35 71.8 1
10:45:44 2024-01-26 632719 621184 195440 192541 310695 318339 327764 325318 206716 204752 254245 259078 291062 294574 3990038 4277139 5994894 5818398 1019742 1062957 281524 249473 261666 261726 298924 291637 288133 289752 200494 202968 665352 627344 1419711 1384396 420155 415081 608479 610592 756508 742265 786017 784011 822977 838993 800164 888218 1895861 1988327 1213815 1032495 662583 650284 795056 786332 821015 829527 855896 863793 956592 960260 4627932 4788620 40.35 71.8 1
10:45:45 2024-01-26 632611 622130 195750 191900 310224 318562 327305 324863 206504 204434 254245 258254 292133 293841 3984352 4272282 6003487 5811033 1019742 1063710 281953 248929 261378 261761 299851 292050 288378 288365 200634 202968 683353 627792 1438105 1387217 420155 415228 606672 608081 755410 740604 783705 786315 825384 840812 800158 886285 1899943 1981773 1206463 1029525 664474 654018 791117 783691 819778 836652 858411 860150 956592 965944 4693771 4804820 40.35 71.8 1
10:45:46 2024-01-26 632792 622117 196438 191296 313098 318187 330062 325879 206251 205105 254245 257827 291949 294704 3980397 4228415 6012133 5820405 1025435 1065292 280201 249315 263219 261179 301198 292050 288996 289347 200634 202330 680534 619463 1413697 1390529 417770 414052 604836 608231 758047 740065 780217 784011 827801 841407 798747 888740 1901294 1986266 1219306 1031706 664474 654946 790557 782936 820497 837799 857800 862141 958629 964507 4703177 4808248 40.35 71.8 1
10:45:47 2024-01-26 633512 620301 196029 191900 313098 318187 328826 325809 206573 205105 254245 258220 292154 294704 3990038 4225672 6029363 5825620 1026166 1066839 279779 249525 263591 261179 299448 292463 288779 289304 200040 202968 681301 619607 1449035 1391516 417473 412228 605452 606313 756398 742255 779109 784011 829674 840812 799021 891114 1908253 1994046 1240683 1029525 665897 654946 791117 782936 821015 836398 855747 859969 957397 966663 4708472 4814185 40.35 71.8 1
10:45:48 2024-01-26 632787 621911 196300 191931 312148 317738 329591 325318 206895 205925 252815 258220 291949 294704 3984352 4217504 5993478 5824559 1029502 1063747 279445 249772 261666 261544 301094 291742 287940 291633 200040 202968 679851 619310 1428579 1382302 416474 414809 607306 608860 762444 743228 780591 788553 825421 836589 800728 893940 1909427 1999710 1217557 1020290 662583 654762 790860 784048 825430 836652 850857 865110 961579 963826 4643969 4804820 40.35 71.8 1
10:45:49 2024-01-26 629028 622130 196025 191931 311893 316934 328560 324992 207540 203833 254245 258289 291097 295398 3984352 4268368 5994894 5824559 1035491 1065292 280680 249736 261154 262747 298506 291843 288413 289347 200040 203147 679851 623296 1419659 1381322 417770 417228 607034 608428 760819 742255 783385 790799 829527 834084 800158 894149 1912148 2006819 1223207 1018730 662583 654018 787725 783790 827883 836652 850296 860006 966000 963826 4630720 4798876 40.35 71.8 1
10:45:50 2024-01-26 626356 621690 196025 191891 312148 319088 327834 326830 206895 208716 255110 257468 291062 296259 3986357 4272320 5977794 5825620 1032034 1063740 280960 249350 261666 261944 296702 297142 288779 288636 200669 202968 687101 621465 1410900 1379364 417770 414117 602095 608343 758598 736921 778846 792490 826896 834625 801226 894233 1909427 2006819 1203822 1021875 665422 652619 784182 783492 829323 836652 850902 861266 967156 967198 4627932 4792922 40.35 71.8 1
10:45:51 2024-01-26 624983 622130 196576 191593 312623 318862 328791 324828 206895 204752 259076 256617 292641 295570 3983513 4275039 5990622 5825620 1032163 1066084 280284 249315 261666 261979 297152 291509 288865 288873 200669 202649 687101 620052 1413165 1381050 417473 414736 601480 607997 758598 737444 778113 791057 826896 834625 802440 895731 1910786 2009673 1202832 1022604 667801 654537 784182 784048 823096 835800 853942 863793 965786 961035 4630720 4795454 40.35 71.8 1
10:45:52 2024-01-26 626356 623316 196167 191896 312184 317448 328826 324898 206860 206333 254245 256651 292839 293806 3980673 4275188 5971200 5825620 1033133 1065049 280166 249561 261666 261979 298506 297476 287931 290445 200040 202790 687101 619310 1425790 1377971 417497 414772 601670 608565 760283 735876 780554 786405 823123 836401 802327 895858 1911873 2010349 1145295 1022604 668755 657469 784182 786278 824882 829563 853829 865653 964381 963109 4619283 4792922 40.35 71.8 1
10:45:53 2024-01-26 629028 622087 196029 192576 312148 318637 329822 326830 206964 204752 254245 257434 291631 292875 3980998 4312240 5968693 5811033 1030563 1063747 281091 249961 261630 262782 298297 297054 288865 289717 200040 203822 665352 624681 1441405 1368230 418662 414881 604087 610860 759171 737967 783423 791057 818372 834302 807009 896499 1908253 2016065 1209977 1026114 666372 652980 787710 790423 826674 828799 848408 872055 966774 960260 4556942 4799957 40.35 71.8 1
10:45:54 2024-01-26 626356 621225 196300 191931 311675 319788 327534 325388 206895 204434 255110 257434 290745 294740 3983513 4338765 5960723 5824559 1027047 1062957 282846 249350 261666 263185 297637 297091 288779 289607 200075 202968 679851 628688 1415654 1373089 419323 414772 603410 610245 757454 735876 783914 790460 820798 836661 802585 892552 1905498 2002364 1217557 1030916 667324 650137 786933 787955 823350 829419 855933 867639 960899 962116 4589426 4798974 40.35 71.8 1
10:45:55 2024-01-26 626351 621220 196025 191965 311675 316934 328628 326864 206538 204752 255290 256651 291631 293806 3983237 4333412 5994894 5824559 1016766 1062957 281621 248161 263777 262380 301246 297174 288576 289752 200040 202968 676951 626823 1446699 1377025 418031 412228 602131 610592 756508 735876 785494 786405 820761 836011 807070 888852 1901611 1999667 1217557 1033654 668278 650635 787493 788516 820978 833435 855896 867639 960146 959581 4605831 4786901 40.35 71.8 1
10:45:56 2024-01-26 627189 623348 196029 191931 311675 316934 327340 325950 205611 205071 254604 256651 292394 293823 3984352 4308769 5978503 5815180 1018506 1062204 281091 248232 263777 261179 297637 296881 288373 292045 200005 202968 679851 624643 1442218 1377411 417770 411613 602450 608560 754365 735968 783259 786315 820725 838442 806011 886322 1899943 1996824 1217557 1035674 669233 652183 790897 789638 818579 832256 860786 870003 957270 959581 4627018 4798876 40.35 71.8 1
10:45:57 2024-01-26 631855 621261 195954 191896 311202 316898 327834 325353 206751 205744 252815 258899 292875 293564 3983513 4287866 5977794 5806889 1014376 1063747 281205 248965 261738 261796 301947 291742 288779 290635 199866 202650 676951 625113 1409908 1379364 418662 414444 608167 610860 756382 738621 783878 784085 824363 838478 804296 886322 1898593 1990496 1219573 1037896 666372 652407 792802 788525 819197 832256 860786 866143 955281 960260 4621328 4802301 40.35 71.8 1
10:45:58 2024-01-26 633721 621662 195750 192696 311390 318339 327834 325353 206895 204752 252815 258289 292394 295447 3990038 4290267 5990347 5815180 1018818 1063747 281135 249350 261702 261979 300358 291843 288865 290021 200005 203537 674052 627344 1422021 1379364 417699 414153 607306 610824 755848 740714 785494 782973 822541 838847 802585 885691 1895898 1989085 1209317 1035440 665897 650985 793152 789717 821082 829347 862090 866180 955053 960151 4627932 4794367 40.35 71.8 1
10:45:59 2024-01-26 635572 621662 195887 192806 310695 319320 328330 324898 206895 204752 252815 258323 291984 293748 3984352 4280792 5990622 5805801 1018970 1063747 281091 249350 261702 262197 299518 291874 288779 290564 199866 203537 675502 626451 1425971 1379093 417110 413825 607269 610824 755278 738293 783878 784085 823160 838442 802585 886322 1895898 1989085 1208140 1035440 664474 651022 793152 790762 821082 829383 860173 865564 953664 960151 4625131 4786901 40.35 71.8 1
10:46:00 2024-01-26 634148 621622 195750 192572 310730 318339 329595 327682 206895 206417 252815 258323 291984 293806 3980673 4275039 5990065 5797524 1019742 1062204 281126 249315 261702 261979 299518 291874 287138 290388 199866 203537 675502 626897 1416513 1379364 419557 414153 607306 610392 756382 740751 783878 784085 823196 838442 802585 886322 1898593 1986266 1191190 1033966 664474 650949 793152 790762 821082 834616 860173 866597 955090 960867 4626099 4788620 40.35 71.8 1
10:46:01 2024-01-26 633983 623821 195480 192502 310730 318374 327834 327183 206688 204468 252815 259411 292394 293592 3984352 4283659 5977841 5806889 1019016 1060665 281519 248965 261702 261979 301198 291462 287739 289752 200040 203669 678583 626897 1443061 1379364 417110 413534 607034 609924 756508 740190 782729 783529 824129 838406 802585 886322 1895898 1985995 1225330 1032495 662583 651242 792240 790200 821082 834616 858835 864948 955804 960187 4626099 4788705 40.35 71.8 1
10:46:02 2024-01-26 633058 621184 195497 192841 310224 319320 327569 324898 206716 205002 252815 259078 290780 294683 3984352 4280792 5994931 5806889 1019742 1062204 281227 249001 261702 262318 301307 291742 287138 289752 199727 203537 672602 627516 1420798 1379364 417699 413534 607306 611349 756508 740227 783878 782973 823160 838847 802585 886322 1895898 1986266 1224610 1033966 662583 651205 792240 788708 821082 834616 859411 868169 953738 961584 4622314 4802301 40.35 71.8 1
10:46:03 2024-01-26 634662 621220 195476 192262 311060 318562 328295 326613 206895 204928 253991 259627 291984 293913 3990038 4280942 5990622 5801661 1019046 1063783 281148 249350 261738 261979 299483 290898 288115 289752 200040 203679 672602 626451 1424328 1379093 417699 414153 607306 610860 756508 741566 783878 783529 823196 838406 802585 886322 1895898 1987675 1227249 1032495 662583 651205 792240 788708 819851 832110 858835 868169 956863 960187 4622314 4801522 40.35 71.8 1
10:46:04 2024-01-26 633955 623743 195476 192537 310948 320671 330530 325546 206860 204852 252815 258358 292556 296440 3982848 4277289 5999244 5801661 1016840 1063532 281555 249001 261702 261979 298576 291637 288448 289146 200075 203537 666802 626897 1417900 1381322 418722 414117 607306 608560 755836 743035 785867 784110 824399 836636 801373 888218 1895625 1980607 1221492 1032495 662583 650972 792240 786962 821015 834293 857190 866928 957765 962873 4641355 4798091 40.35 71.8 1
10:46:05 2024-01-26 630819 623890 196029 192283 311675 318598 327569 328414 206895 205071 254245 257827 290506 296582 3990038 4259939 6020759 5820405 1021719 1063783 280899 248232 263591 261214 298576 296598 288115 288873 200985 202649 684201 623177 1431168 1391516 418694 415228 604693 607797 755436 741837 783817 785966 825019 838442 799031 887586 1901294 1979878 1215673 1032495 661640 651242 791678 784037 821015 836652 858411 860006 957729 962873 4664126 4804082 40.35 71.8 1
10:46:06 2024-01-26 630187 623012 196233 191563 311390 318339 326811 325844 206688 206889 254604 257468 292203 296194 3993704 4267661 6025097 5816254 1023248 1063747 281519 248755 262929 261979 298541 293060 288779 288943 200985 202330 685108 622358 1445935 1391516 418362 413534 604947 607997 755972 740787 783259 784085 825056 838478 797899 886322 1899943 1980607 1225090 1032495 662111 651242 788878 783827 819851 836652 858411 861266 956592 964275 4660044 4806628 40.35 71.8 1
10:46:07 2024-01-26 630635 622094 196540 191756 312041 317858 327608 325950 206751 205105 254602 258116 291984 296331 3996767 4235621 6020796 5815674 1026543 1063747 278666 249772 261738 261214 300625 292159 287975 289550 200075 202968 679851 617832 1457937 1383283 416584 414809 605330 608860 761127 741873 778703 785257 825568 836661 800238 889178 1905144 1995460 1217557 1026114 662583 655572 792240 784048 823425 835471 855896 862565 959503 966663 4705493 4813501 40.35 71.8 1
10:46:08 2024-01-26 634341 623453 196233 192362 312006 319539 329858 324992 206929 205071 254245 260537 291511 295154 3984352 4225921 5994894 5816254 1031812 1063820 279423 249808 261666 261979 299448 291637 287312 288873 200075 202968 679851 618280 1462237 1382302 416584 414845 607306 608860 761398 742135 778150 786405 826738 836661 799634 890142 1905144 1994046 1217557 1025384 662307 655073 792240 784048 823132 836062 853427 862565 960219 966663 4690740 4813501 40.35 71.8 1
10:46:09 2024-01-26 632645 623895 196264 192059 311970 319539 329715 324956 206929 204786 252815 258289 291984 295390 3984352 4231425 5990622 5816254 1032547 1063783 279845 250546 261630 262014 299483 292050 287774 289347 200075 202968 679851 618838 1458572 1381322 417177 414917 607306 608860 760819 738257 779294 787035 825019 836661 799634 890452 1905144 1995460 1217557 1023197 662583 656268 791117 784074 823096 836652 853427 865097 960219 966663 4632436 4805540 40.35 71.8 1
10:46:10 2024-01-26 628954 623012 196300 191791 312006 319539 328649 326794 207870 203833 254245 260211 291133 295677 3984352 4247757 5990660 5817318 1037948 1063783 280389 249001 261738 263220 297394 296767 287975 288391 200704 202721 681301 621388 1437089 1381322 417770 414809 603568 608343 761398 737505 780996 792180 826878 829572 797899 895741 1908888 2006075 1223207 1018804 664000 652655 786574 784048 827883 834791 848408 862565 970395 966663 4624115 4802382 40.35 71.8 1
10:46:11 2024-01-26 625094 623895 196576 191791 312735 319539 328684 327755 206791 204399 255686 257434 292847 297297 3979084 4275039 5977557 5825620 1032034 1063747 280280 249350 261702 262014 297394 297027 288576 289347 200704 202684 697146 620497 1420170 1379364 417473 414480 601595 607566 759171 735968 778113 791057 824983 834302 802585 894336 1909209 2007499 1225090 1023197 666198 652691 784182 784048 825693 834293 850290 862565 965830 965261 4624115 4792929 40.35 71.8 1
10:46:12 2024-01-26 624941 623821 196478 191756 313026 319313 329217 327523 206791 204683 254928 258571 292839 295362 3984352 4275039 5999497 5825620 1032034 1063783 280271 249386 261738 261979 297637 291544 288779 289312 200704 202330 688551 618719 1419999 1381322 417177 414480 601244 608428 759745 735061 779257 791057 824399 835480 801979 892752 1907853 2006652 1206365 1023197 666872 652691 784182 784048 825503 834293 850931 863867 965147 963862 4621328 4795464 40.35 71.8 1
10:46:13 2024-01-26 624047 623380 196464 191695 312883 319313 328720 327292 206826 205002 254928 258208 292662 295254 3984352 4281414 5977794 5826670 1034247 1062993 279910 249736 261702 262014 298332 296767 288373 290423 200040 202968 697146 619310 1435194 1374063 417103 414809 602131 610444 761398 735876 781589 788745 820798 834302 802329 893138 1907853 2010995 1226973 1022469 668094 656735 784182 785293 825540 829563 850894 867363 965101 962465 4605357 4788620 40.35 71.8 1
10:46:14 2024-01-26 628674 622021 196469 192565 311899 319168 329680 326794 206791 204968 254532 259921 293880 295558 3986357 4284311 5981464 5833937 1032398 1063740 280005 249665 261666 261944 298506 297054 288662 290670 200040 203349 687101 619607 1420045 1374063 417177 414809 604673 610787 761398 735876 783259 788708 820492 834265 806011 893026 1905355 2013576 1206365 1023197 669045 654574 787530 786332 825503 829491 850820 867639 967156 962429 4606293 4795571 40.35 71.8 1
10:46:15 2024-01-26 627508 622096 195892 192526 311899 319161 329608 327682 206791 205002 254928 258116 292627 295028 3990334 4284311 5979804 5844958 1029020 1062204 280236 249701 261594 262488 298506 292463 288779 290396 199866 203822 675502 623298 1435521 1369200 417770 414845 604693 614003 761398 737967 783817 791021 819529 835803 804638 895610 1904000 2013847 1215735 1026114 667582 653091 787725 788708 827297 829419 850857 869495 967156 962429 4563587 4784285 40.35 71.8 1
10:46:16 2024-01-26 626356 621658 196025 192333 310695 321353 330530 327414 207587 204365 254928 258116 291525 295218 3987483 4321115 5980632 5811033 1027877 1065292 282086 249525 261594 262782 299500 296767 288779 289752 200669 203537 681301 626451 1434137 1370171 418990 414845 603410 611746 758548 737967 783914 791619 819529 836661 805789 890475 1899668 2007499 1217557 1028026 665897 651205 786412 789827 825467 829153 853353 869495 964418 960260 4549438 4786089 40.35 71.8 1
10:46:17 2024-01-26 625463 622096 196300 192502 311893 318856 329595 328683 207489 206453 255359 257331 292252 293538 3987483 4342790 5977757 5824559 1022543 1064773 283228 248197 261702 262747 297602 297128 288441 289752 200494 202968 679851 628240 1420522 1376531 419619 414408 603303 609027 756508 737013 786181 788745 823160 837844 804867 890920 1899943 1998292 1215673 1029525 667801 650744 786412 788672 822441 829527 857800 866984 961543 957547 4583333 4783544 40.35 71.8 1
10:46:18 2024-01-26 627245 621189 196046 191931 311675 317858 329595 326864 206619 206889 255162 258934 292733 294561 3981788 4293721 5973502 5813818 1013912 1062204 280845 249451 263523 261144 300881 292573 288779 290635 200411 203537 678401 624643 1420998 1379364 418662 412264 605121 610392 755436 737967 783817 786042 820725 838514 806011 886322 1898593 1991909 1211907 1035440 668094 653091 788878 788708 819851 829455 860248 868131 956592 960260 4618527 4788620 40.35 71.8 1
10:46:19 2024-01-26 631855 621626 196025 191931 311885 317858 327834 325844 206860 205893 253991 259663 291863 295540 3984634 4284445 5986317 5811510 1021160 1063710 281519 248929 261702 262240 299448 291843 288614 289506 200040 203822 675502 626897 1423297 1381322 418362 414408 607622 610824 755836 740495 783878 784085 825568 837190 802585 890308 1895898 1987675 1219573 1032495 664000 652166 793402 788708 823350 834293 858411 866984 957544 955593 4627932 4802301 40.35 71.8 1
10:46:20 2024-01-26 634065 620310 196025 192537 310913 318821 330612 325616 206895 204894 254604 259627 291666 297020 3988351 4278305 6003337 5815180 1021965 1063747 282041 249315 263219 262380 302526 293292 288851 288601 200985 203537 657329 628233 1430013 1383283 419619 413498 607306 609211 755972 742925 783817 784110 827324 838442 800164 888852 1899943 1983416 1221492 1033966 662583 651242 792240 785776 821082 836062 858411 862528 959310 961035 4643426 4795454 40.35 71.8 1
10:46:21 2024-01-26 630218 622130 196025 191896 311675 318821 327799 325844 206895 205071 254245 257827 292236 296820 3987664 4242020 6020609 5825620 1025435 1065105 282328 248858 263964 261761 298994 296808 288743 292045 200669 202295 677715 621969 1447505 1392503 418362 412844 605026 607997 756508 741044 783259 786315 825056 838478 797863 888576 1901294 1980571 1223207 1032495 662307 652628 790557 785719 821015 837835 860248 861878 957950 961035 4652251 4802301 40.35 71.8 1
10:46:22 2024-01-26 629074 620995 196442 191593 312184 317823 327534 328118 206538 206889 254245 257827 291097 296546 3988554 4229382 6012715 5824559 1024705 1063783 279463 249415 263891 261544 301094 292159 287739 291633 200564 202826 679851 619310 1438672 1391516 418960 413171 606445 607364 756508 740190 781514 784085 826805 838442 797261 888218 1903755 1982837 1199201 1029525 664474 654297 791117 784048 820433 835967 859635 861642 957950 965261 4681758 4798974 40.35 71.8 1
10:46:23 2024-01-26 630893 620008 200099 190979 313134 319088 327834 328646 206538 205105 254245 259907 290709 295118 3982848 4226896 6001184 5820205 1030750 1063783 278536 249736 261414 261734 299448 292287 288779 289347 200040 203029 679851 618795 1424734 1383283 416584 414772 607034 608860 760283 738257 779220 784110 826467 837844 801373 889076 1905107 1995189 1217557 1028026 663527 656036 792802 784048 822477 836652 857152 863830 961616 966663 4699819 4804820 40.35 71.8 1
10:46:24 2024-01-26 634620 620314 196025 191931 311893 318819 329858 324863 206895 205105 252815 258254 292154 294904 3975000 4227547 6002830 5820205 1036428 1063710 280698 249772 261594 262340 301052 292702 288343 289682 200634 202968 683295 620194 1431044 1382302 417473 414881 607306 610319 761398 742399 780996 787556 827911 836393 799031 891682 1905144 1998292 1240683 1023197 662583 655536 791117 786278 824298 837835 853390 862528 960183 968031 4662807 4798960 40.35 71.8 1
10:46:25 2024-01-26 631787 621189 196034 191931 312148 316934 329501 324992 207540 205071 254245 258323 290815 294868 3980397 4257216 5990473 5823495 1040884 1066768 280950 249701 261702 263404 299464 292670 290787 289752 201125 202968 682751 622413 1416439 1383859 418365 414845 604591 607997 762986 735508 780403 791057 826221 829536 801410 895647 1909209 2004654 1221323 1020016 664000 654018 788283 784048 827883 837835 848408 861915 967156 966627 4630720 4795454 40.35 71.8 1
10:46:26 2024-01-26 626666 620278 196300 191896 311792 316934 329057 325844 207511 208858 259113 258220 291745 296338 3980673 4265767 6008930 5825472 1037948 1066010 281625 249558 261702 263333 297394 296598 288413 291875 201020 202968 682751 622413 1417957 1383283 418960 414845 604087 607997 763018 737746 781589 791057 825019 829536 799031 897564 1907853 2004654 1221323 1019528 664198 654946 788878 784048 827883 835378 848408 862528 967156 966663 4630720 4792922 40.35 71.8 1
10:46:27 2024-01-26 627245 620314 199845 191896 312184 316898 328826 325353 206964 208858 255146 258254 291097 295641 3980673 4259659 6004636 5826564 1037093 1066768 281645 249558 261522 263044 297117 296767 288378 288838 200985 202721 691451 621603 1422724 1381322 418365 414628 603192 608343 761361 737469 781551 792180 826805 829536 800201 895741 1908925 2004654 1221323 1019528 664474 652833 787725 784048 827883 837835 851509 864445 965830 965944 4627932 4795450 40.35 71.8 1
10:46:28 2024-01-26 626795 622130 196296 191935 313346 316934 328826 325844 206929 203833 259113 258040 292641 295986 3980673 4274701 5999497 5834897 1037911 1066010 280950 249558 263038 263412 299500 292050 288518 288873 201301 202615 682751 623177 1423335 1382302 418365 414845 604836 608639 761398 738548 781589 792180 828632 829572 800201 895652 1909209 2004654 1217557 1018804 664000 652691 788878 784048 827883 837835 848408 861915 967524 966663 4630720 4795454 40.35 71.8 1
10:46:29 2024-01-26 626356 620269 196300 191931 312148 316898 328826 325353 206895 208787 258930 258040 291097 296050 3975000 4278031 5977794 5827421 1040922 1066768 280994 249594 263038 263447 299924 293292 290823 289347 200985 202968 682751 622821 1411738 1382302 417770 414845 604265 608428 761288 735544 780996 791057 825019 829572 799031 895647 1909209 2003233 1202667 1020290 662583 648875 788878 784048 829225 835378 848408 861266 965786 966663 4627932 4789504 40.35 71.8 1
10:46:30 2024-01-26 625090 622130 196442 191931 312148 316934 328826 325353 206895 208716 255110 258220 291097 295641 3980673 4259939 5977850 5826296 1038880 1066768 280990 249418 261558 262642 297563 293500 288743 289374 201266 202897 685833 620497 1419451 1385829 418960 414736 603410 608231 759171 739187 780996 792742 827911 829536 801373 897928 1910567 2007499 1225090 1020290 665620 653650 786412 784048 829058 837835 848408 862565 966476 966663 4630720 4795553 40.35 71.8 1
10:46:31 2024-01-26 625025 621207 199787 191931 313098 316898 329324 325844 206895 204468 259113 257434 290780 296057 3984352 4275039 5977794 5826296 1038880 1066694 281405 249594 263074 262677 297924 293397 290377 291148 201126 203431 684201 621969 1414125 1383283 418737 414520 603838 608231 760247 737990 781440 793305 825056 829536 800238 895741 1908925 2010496 1223207 1020290 664474 654799 786611 784048 829058 837835 848408 864171 966549 966663 4624115 4795454 40.35 71.8 1
10:46:32 2024-01-26 624618 621189 200063 191896 312184 316898 329324 325879 206964 204434 259149 259845 291984 295986 3983513 4281123 5987022 5824559 1040371 1066694 281326 249451 263074 263079 299500 293292 290499 289576 201161 203207 685651 622282 1412407 1382302 418365 414484 604524 608860 760785 738548 780996 792669 827194 834265 800201 895647 1910567 2010224 1223207 1020290 664474 654111 787168 784048 827883 835378 852724 862528 968639 966663 4637338 4795454 40.35 71.8 1
10:46:33 2024-01-26 625250 620310 196571 191931 312878 318644 328862 325879 206929 203867 259185 258254 291984 296773 3975000 4275039 5977832 5824559 1037207 1066657 281308 249487 262929 265621 297816 293322 288779 289347 201196 202827 684201 623342 1419999 1382302 418365 414772 603303 609893 760197 738059 781589 792180 827727 836071 800201 895647 1910567 2007499 1200125 1020290 664474 653613 787530 784048 829646 836002 848408 862565 966513 966663 4634027 4795454 40.35 71.8 1
10:46:34 2024-01-26 625463 620310 196438 191931 312219 317858 328791 327111 206895 204434 259185 257827 291984 296093 3984352 4275039 5977832 5820405 1038135 1065328 281308 249487 262965 263342 299500 293243 288779 288698 201231 202862 694203 622858 1416633 1383011 418662 414772 603838 608268 761245 740056 781514 792742 825056 834625 802585 895647 1910567 2004654 1238763 1018841 665422 652655 787530 784048 827883 837835 848445 862565 966549 966663 4634027 4798876 40.35 71.8 1
10:46:35 2024-01-26 623890 620314 199822 191931 312184 316898 328826 325879 206895 204434 259149 257827 292189 296338 3981513 4275039 5990065 5820405 1036466 1062168 280894 249350 262929 263342 299210 293452 288779 291184 201196 202827 693626 622858 1416633 1381893 418886 414736 603838 608231 759171 739991 781551 792180 827911 829536 802440 895741 1908888 2008923 1228856 1023197 667145 656268 784182 784048 827883 836062 850894 866092 966513 966627 4621328 4788620 40.35 71.8 1
10:46:36 2024-01-26 624119 620314 200099 191896 313134 316898 328862 325353 206929 204752 258893 258899 293052 295570 3977835 4284318 5978517 5829777 1032398 1062957 280698 249736 263219 262318 300347 294541 288856 291839 201196 202923 690001 620721 1413624 1381893 418960 414664 602918 608860 760859 737967 782825 793054 827640 835480 802585 896499 1908925 2010724 1228856 1021742 667145 654610 786412 784048 827883 836062 850857 865134 969324 966663 4630720 4795454 40.35 71.8 1
10:46:37 2024-01-26 623885 620310 200103 191896 312878 316898 328826 325879 206964 205071 258930 256686 292875 296093 3984076 4275039 5977832 5816254 1035136 1063783 281091 249561 261738 262380 299924 297238 290622 291221 201407 202721 700088 622413 1416292 1381637 418662 414628 603264 608787 762333 737967 780996 793305 828222 835335 802313 895876 1910567 2012531 1206365 1020016 666161 654610 785981 784048 827883 836652 850857 865097 966549 966663 4633750 4795454 40.35 71.8 1
10:46:38 2024-01-26 625360 620314 196576 191766 313098 316934 329359 325844 206929 204786 259185 256686 291984 295677 3986544 4277919 5990627 5817318 1033509 1062957 280663 249350 263219 261979 297671 297164 287103 288873 201090 202721 687101 621388 1414192 1383859 418662 414664 603264 609099 760819 739187 780403 792742 826738 834302 804157 895680 1910567 2008111 1190123 1023197 667821 655572 784182 784074 825467 835471 853427 865097 966513 965298 4627932 4792036 40.35 71.8 1
10:46:39 2024-01-26 623668 620314 200099 191900 313134 316934 328862 325091 206929 205071 254929 256651 291631 295154 3975000 4278226 5980632 5825620 1033906 1063783 280288 249736 261702 261979 297672 291438 288458 290388 200704 202686 673487 620497 1444576 1381893 418588 414664 603192 608823 761214 736847 780255 792180 825568 836661 802585 896499 1910567 2008147 1190123 1025384 667619 656772 785853 784048 825540 836062 853427 866129 966513 965261 4621328 4788620 40.35 71.8 1
10:46:40 2024-01-26 623003 621220 196576 191762 312878 318637 328826 324898 206929 204928 255110 258671 292634 295196 3977835 4281271 5977832 5825620 1033509 1063820 280271 249561 261738 262380 297394 291438 288576 289752 201020 202461 688551 621969 1423048 1381893 418960 414664 603029 608860 760100 737480 780217 793194 827640 836071 802585 896277 1912994 2007804 1145295 1023197 668278 656536 786412 784048 826711 836062 852178 865134 968639 966663 4627932 4788620 40.35 71.8 1
10:46:41 2024-01-26 623885 620310 200103 191762 313610 317597 328826 325616 206895 204752 258710 256439 292429 295641 3975000 4278105 5969213 5816254 1032435 1063783 280271 249350 263219 262380 297187 297238 287103 289752 201160 202826 688551 620637 1448458 1383859 418960 414556 601986 610319 760137 737930 780255 793231 826628 836393 802585 895647 1910977 2008111 1223207 1021742 667145 656772 788320 784048 829058 836652 850857 865134 966549 968031 4624629 4786901 40.35 71.8 1
10:46:42 2024-01-26 623885 620314 199994 191593 313134 316969 328826 324898 206929 205105 259002 256651 292875 295677 3978402 4272001 5977846 5816254 1036654 1063783 280894 249772 261738 262014 299924 291953 287766 289550 200985 202968 692901 620637 1416633 1380942 419259 414556 604087 609099 761288 737967 780292 793231 827837 834120 802313 895881 1910567 2012494 1188307 1020016 666161 654111 788053 787396 829058 836002 850931 865097 966549 966663 4624115 4795553 40.35 71.8 1
10:46:43 2024-01-26 624470 620310 200139 191931 313646 317858 328826 325616 206964 205105 259149 256686 291666 296338 3984352 4275187 5994894 5825620 1034986 1063783 281017 249525 261738 262380 297924 291792 287705 288873 201020 202826 688551 620497 1415275 1383283 418365 414556 604947 608713 761251 739187 781440 793268 827874 834120 802474 898667 1908925 2008111 1188307 1022604 666835 655109 786611 782930 830407 837835 850253 864482 966586 966663 4634027 4788620 40.35 71.8 1
10:46:44 2024-01-26 623885 620310 200103 191762 312219 316934 329359 325616 206964 205105 258930 256686 292429 296194 3980673 4278105 5990065 5820405 1032034 1063820 280720 249386 261738 262415 297394 296397 288115 291633 201020 202968 688551 620052 1413624 1381322 418960 414809 603938 608676 761901 738488 780255 793231 826665 834120 802437 895498 1910567 2006689 1210062 1021146 666372 656735 786018 784048 827883 836434 848445 864860 966549 966663 4624115 4788620 40.35 71.8 1
10:46:45 2024-01-26 623922 620310 200103 191931 313134 316898 328862 325388 206929 205105 259113 258671 292020 296412 3975000 4268967 5977794 5816254 1033509 1060702 280698 249386 261738 262014 297152 296991 286929 288943 201020 202496 687101 623189 1413050 1381322 417110 414809 603029 608676 761901 737935 782825 793231 828814 834157 802400 897414 1912148 2007840 1145295 1020290 666372 656772 786412 784048 829058 836652 852612 862602 966549 966663 4624629 4788620 40.35 71.8 1
10:46:46 2024-01-26 623444 620341 196438 191896 312914 317633 328862 325388 206929 204502 259002 256686 292020 295677 3975000 4272001 5977794 5816254 1036466 1063783 280894 249561 261738 262598 297152 296744 287138 288873 201301 202968 687101 621081 1423390 1381322 417770 414809 603838 608588 761789 739991 781254 793120 829086 833889 802437 897452 1912148 2008111 1225090 1020290 665897 654574 788613 784048 829646 836002 848445 865653 966549 968031 4624629 4786901 40.35 71.8 1
10:46:47 2024-01-26 623885 619878 196438 191931 312219 316969 328826 324898 206895 204468 258783 257434 291949 295677 3974724 4272001 5977846 5812108 1037948 1063783 281126 249386 261738 262817 299924 297128 287766 288873 201301 202968 686195 621969 1415135 1382302 417110 414845 603410 608231 763018 739466 781291 793120 829527 834084 802128 897004 1914874 2009673 1204516 1019942 665422 654075 788283 786130 830235 839021 850857 862565 971284 966663 4634550 4792922 40.35 71.8 1
10:46:48 2024-01-26 625286 621184 196576 192467 313098 316934 328791 325809 206895 204434 259076 257827 290709 296510 3983513 4268620 5977757 5820405 1037948 1063783 281218 249701 263219 263185 299609 297187 288614 288838 200950 202932 685651 622282 1419999 1383283 418960 414772 604693 608860 761398 739917 782266 793047 830115 836401 800054 899237 1912148 2009673 1223207 1021875 665146 653613 788650 784048 830407 837770 852724 862528 966513 969292 4627932 4788620 40.35 71.8 1
10:46:49 2024-01-26 623812 623007 196576 191896 313134 317858 328791 325844 206929 204292 259113 258040 291914 296403 3980673 4271837 5988308 5815180 1037948 1066047 281139 249736 263219 263623 297567 297091 288518 291633 201301 202968 684201 622282 1418638 1383283 419856 414809 604947 608860 761361 737990 782702 792742 830115 836401 802440 895498 1912148 2012531 1145295 1023085 668278 656661 786412 784048 829058 837617 852710 867326 966549 966663 4625131 4789504 40.35 71.8 1
10:46:50 2024-01-26 624083 621189 196576 191865 314051 316898 329288 325844 206929 205105 259113 258899 292394 295426 3980673 4271837 5974266 5824559 1034986 1063783 280663 249525 263183 262380 297602 291816 288779 289607 201125 203029 688551 620266 1418783 1382302 418365 414809 603141 608860 760822 737972 780996 792742 828962 835816 802327 896499 1912148 2010040 1210062 1023851 668278 657742 787530 785719 829058 836652 855697 867601 970011 966663 4634027 4792922 40.35 71.8 1
10:46:51 2024-01-26 623890 622100 200244 191896 313134 317562 329324 325353 206929 205071 259443 256651 292634 295362 3975000 4266200 5969176 5825620 1033509 1063532 280345 249736 261738 262380 300881 292201 288540 290635 200950 202968 679851 619310 1439548 1379364 417770 414845 603410 610555 762477 737967 783781 790460 825568 837576 806399 896499 1912110 2013963 1145295 1024617 670191 658678 787493 788040 826674 836652 855250 868169 967009 966627 4614629 4787712 40.35 71.8 1
10:46:52 2024-01-26 627240 622132 196025 192506 312148 319088 329858 324863 206929 204752 255110 258220 292146 293287 3983513 4290533 5968693 5824559 1033509 1063747 280236 250510 261702 262782 300347 297091 287103 291379 200040 203537 668942 620573 1452383 1374063 417770 417264 605550 612627 762986 733951 783817 791057 823160 836071 807009 896499 1910977 2021952 1215673 1027577 670437 657742 790897 790762 828948 833953 853390 870152 968308 967921 4596511 4795454 40.35 71.8 1
10:46:53 2024-01-26 627240 622136 195887 193757 310948 318821 329858 324863 207553 205071 255543 258075 292875 294740 3984352 4306004 5959367 5805801 1029754 1063439 281519 250510 261630 262782 300347 297054 290724 290599 200669 204108 662331 625113 1405508 1370154 418362 417264 604693 614148 761398 738548 783878 792742 820798 836661 807030 896424 1910977 2021139 1217654 1028310 667416 653054 788650 792558 827736 833435 856271 869216 965786 961968 4556476 4778412 40.35 71.8 1
10:46:54 2024-01-26 626800 622127 196576 192502 312077 319823 327834 325915 206964 204752 255850 257827 292040 294930 3980673 4330313 5977794 5814903 1024848 1066084 283291 248929 263219 263220 299500 297164 287604 290361 200797 202968 681301 628688 1439860 1377411 420250 414615 604161 609924 756917 738059 787932 792742 825568 835976 804033 892989 1904326 2006110 1197120 1031983 669233 651095 788650 792303 826868 834111 856966 869495 965101 960260 4550271 4789504 40.35 71.8 1
10:46:55 2024-01-26 626579 625222 196300 192537 312776 317893 329595 327623 206895 205105 259113 257400 292875 294704 3975000 4324033 5977850 5816254 1019016 1065292 281989 248929 264260 262563 299464 291748 287705 290599 200459 203394 688551 628688 1464987 1379364 419619 413498 604947 610824 755948 737967 786181 788745 823304 838442 805815 890341 1901294 2003233 1219440 1036414 670191 653054 789772 790837 824521 829347 858299 870003 962979 955556 4623253 4795538 40.35 71.8 1
10:46:56 2024-01-26 627245 622168 196580 192537 312184 317858 328826 327852 206716 205105 259113 257434 292110 296746 3990038 4321067 5994894 5824559 1019272 1063747 281621 248965 267752 262345 298297 291996 288779 290431 200704 202968 691261 627783 1440631 1380343 418326 413171 603838 612255 756508 736391 783285 788113 822541 838550 804638 887860 1901294 1998906 1219440 1037155 670191 652907 790897 789680 824600 829383 860136 870040 963405 960998 4614736 4798876 40.35 71.8 1
10:46:57 2024-01-26 628557 622172 196580 192830 312592 317858 328791 327817 206538 205424 255110 257042 293875 294740 3987194 4302637 5990622 5815180 1016691 1063783 281555 249350 267752 261979 298576 291798 288865 290396 200494 203537 676951 624643 1413337 1381322 418326 413462 604517 610860 756508 738585 783841 787556 823160 838550 806994 888803 1901294 1999710 1221323 1035440 670191 654334 790860 792452 822766 829383 862090 871282 963405 964349 4624629 4794663 40.35 71.8 1
10:46:58 2024-01-26 629302 622132 196300 192537 312184 320898 329715 327358 206538 205710 255507 257434 292875 294668 3986357 4302637 5990065 5820405 1016840 1066876 281519 249736 262793 261726 298994 291438 288779 292311 200669 203537 679851 622858 1410979 1379364 420155 413534 605550 612627 756508 737104 783914 787556 823196 838550 806994 891579 1901294 1998292 1219440 1036549 669997 656848 793152 793017 822655 829383 863321 872324 958519 962983 4625131 4792677 40.35 71.8 1
10:46:59 2024-01-26 633181 622172 196011 192850 312148 318821 329324 328683 206964 205744 254245 260502 292875 293556 3984352 4284013 5994894 5815180 1016538 1065292 281949 249772 263219 261979 300394 297018 287940 290670 200075 204169 685108 626451 1412764 1379364 418990 414845 608327 612664 759171 740751 786181 784074 825297 844558 804638 888852 1899943 1995189 1211907 1038798 667108 654018 793152 793017 820905 836985 863321 871319 959310 962983 4635558 4795538 40.35 71.8 1
10:47:00 2024-01-26 634478 636972 196540 193115 311893 320298 328826 325844 207437 205710 254245 259078 292110 294890 3983513 4280792 5977794 5806889 1018781 1066568 282059 249736 263219 262501 299448 292159 287940 290635 200494 203822 675502 627963 1438894 1381322 419619 414845 608599 614074 758598 742925 786218 785756 825568 843756 804867 890270 1898593 1989775 1211200 1035440 665897 653091 793402 791325 823276 836985 863208 869383 958556 962983 4635558 4795454 40.35 71.8 1
10:47:01 2024-01-26 635562 622168 196122 193476 311858 318821 328826 327877 207540 207180 253991 259473 292839 294740 3980673 4287064 5994931 5805801 1019008 1066084 281997 249525 263219 262782 299518 291657 288719 290635 200075 204108 671152 628240 1410622 1383011 419619 414845 609031 612194 756954 744799 786218 784110 825568 838514 804867 889076 1901294 1989085 1225330 1033966 664474 652628 793402 791021 822477 838173 860637 870807 958592 964349 4622314 4795454 40.35 71.8 1
10:47:02 2024-01-26 633919 623780 196025 193146 311863 319681 328791 325844 206929 205491 255110 259731 291949 294574 3982848 4259939 6018362 5811033 1023173 1066876 282819 248965 263964 262380 300560 296671 287138 289493 201336 202968 682751 625538 1414966 1391516 420648 414772 607306 608860 755836 745144 785905 787556 827462 838550 800238 887777 1904871 1986266 1231087 1033966 662583 652819 793402 787519 821015 836002 860674 868169 961244 963716 4646972 4801522 40.35 71.8 1
10:47:03 2024-01-26 631083 622096 199822 192498 312184 321353 330530 325915 206929 205105 255182 258040 291701 297239 3975000 4253842 6025059 5820405 1026166 1066839 282046 248965 263964 262415 301094 296762 287940 289752 201055 202330 688551 622858 1431715 1391516 419619 416409 606445 608860 757566 742925 783322 786688 827426 838550 800201 888889 1905144 1980607 1223207 1034703 662583 652628 792802 786368 821015 836002 860861 866309 959162 967050 4654477 4801522 40.35 71.8 1
10:47:04 2024-01-26 631083 623895 196576 192502 311970 318821 328560 329381 206688 205071 254964 257861 292054 297455 3984352 4253956 6012096 5816254 1026166 1065292 281949 249561 263709 262380 299203 296634 288518 289752 201336 202790 683658 622729 1437026 1392503 419656 414772 606445 608860 756508 742925 783322 785812 827426 838550 800201 887837 1903755 1983416 1225090 1033966 662583 652628 792240 788404 821015 837217 860861 862565 959125 967087 4650612 4804082 40.35 71.8 1
10:47:05 2024-01-26 631083 623895 196545 192467 312148 318821 328068 326864 206688 205036 255001 258220 292236 296403 3984352 4258382 6012171 5816823 1026166 1068427 280253 249350 263964 261761 299258 296844 287975 289506 200669 202649 679124 620637 1408751 1392503 418990 414153 606409 608860 756685 738257 783817 784110 829877 838514 799597 890270 1905144 1980644 1190123 1031761 664474 652655 792240 784074 821082 838433 857665 862565 957397 967774 4683739 4804082 40.35 71.8 1
10:47:06 2024-01-26 633459 623895 197268 191726 313431 317858 327834 326864 206716 205105 254782 258254 292358 295842 3980673 4237708 6020759 5820405 1023467 1066084 281519 249001 263964 261979 299029 296634 287975 289752 201301 202330 691451 624534 1433958 1392503 419656 414444 606875 608860 756508 740385 783817 784147 826841 838550 800201 890270 1903792 1980644 1223207 1033966 662583 653091 791117 786368 821015 836002 857665 862565 957397 964543 4658339 4804082 40.35 71.8 1
10:47:07 2024-01-26 631083 623881 196580 191795 313794 320671 327799 326864 206895 206598 255110 258082 291525 297000 3981513 4258382 6020796 5817318 1024705 1066876 281519 249350 267716 261979 300560 296598 287975 292045 200985 202649 680005 622413 1433958 1392503 421054 414153 606445 608860 756508 743035 782729 786405 828668 838550 800238 890270 1907853 1983452 1202667 1032495 663527 654334 792240 784110 821015 837217 857665 863556 957360 963862 4667826 4807517 40.35 71.8 1
10:47:08 2024-01-26 631083 623899 197133 191791 313908 320444 327693 327852 206860 205390 255146 260309 291772 296748 3981513 4229420 6012701 5820405 1025435 1063783 280781 248965 263777 261979 301307 296767 287940 290193 200669 202426 681943 620637 1410460 1392503 419323 414153 607034 608231 756346 740787 783817 786442 829645 838586 800201 887777 1905107 1983182 1234977 1031761 664474 652655 792240 784037 821015 837842 860103 862528 960183 966663 4677312 4812704 40.35 71.8 1
10:47:09 2024-01-26 632431 623453 197129 191756 314972 320189 328649 327710 206791 205676 255001 258254 290780 296245 3990038 4232707 6029401 5825620 1027629 1066876 280258 249736 263964 262537 299483 296634 288115 290193 200704 202968 676951 620215 1434004 1392503 418031 414153 607306 612202 758061 741873 782991 784147 829877 844558 799634 887874 1905144 1983452 1210094 1031761 666161 654610 793402 784048 820743 838433 859493 861915 957433 968424 4684366 4819754 40.35 71.8 1
10:47:10 2024-01-26 634238 623895 197129 191756 313980 318687 329146 329774 206757 205641 255001 258254 293052 294740 3979084 4219309 5977757 5811033 1031959 1067633 280040 250582 263219 262380 299518 291904 287975 289304 200704 202968 681301 618868 1432157 1383011 417473 414917 608599 609063 763559 744872 781589 788745 826221 836011 802548 893026 1905144 1998292 1219440 1026529 664000 656536 793402 784074 824335 835378 857190 865097 962297 969402 4674772 4796360 40.35 71.8 1
10:47:11 2024-01-26 634686 624845 196456 191822 312041 318724 330714 326794 207402 207353 254532 258939 291914 295154 3975000 4216675 5992476 5811033 1038634 1066084 280764 249772 261594 262598 301307 293188 288851 290410 200529 202968 681301 619690 1406929 1382302 419054 417300 608167 608750 763559 742925 783593 790460 827426 836661 800805 895741 1908653 1998943 1217557 1023197 664474 656304 791117 784110 827883 837181 853390 864445 965101 966663 4634257 4788620 40.35 71.8 1
10:47:12 2024-01-26 627093 623343 196469 192935 312848 320444 329181 327755 207402 206018 255108 258151 290956 296403 3980673 4256737 5977794 5817318 1037207 1063783 280672 249961 263219 262782 297359 296817 287940 288873 201160 202968 685651 621969 1419999 1382302 417110 414809 603838 608860 761398 737505 782145 793305 825056 834302 802016 898241 1910567 2007499 1225090 1020290 665651 654111 788613 784048 829646 836002 850894 863830 969055 966663 4627932 4788620 40.35 71.8 1
10:47:13 2024-01-26 625468 621984 196469 192222 312848 320408 329181 327755 206791 204399 255686 257903 291969 296403 3975000 4269221 5986784 5823495 1033509 1062993 280236 249808 261702 262380 298541 297164 288458 290228 200075 202826 690001 618719 1415688 1378387 417770 414881 603192 610628 762477 736921 782702 789900 825568 834535 802329 895647 1910715 2008147 1188307 1023197 669045 656536 786412 786368 826711 836062 855287 867639 967156 966663 4614736 4786901 40.35 71.8 1
10:47:14 2024-01-26 627245 621689 196300 192292 313544 318978 329608 327718 206826 205002 254748 257152 292414 294364 3980624 4284440 5973465 5825312 1030649 1062204 280271 249736 261666 262415 300135 296634 287103 290057 199692 203537 685833 621454 1426079 1370171 417770 417300 605121 612701 762986 736136 782766 791057 820761 835480 808807 895647 1905144 2016705 1215673 1026114 669521 654610 788878 788745 827883 829334 852141 866751 968751 963181 4583759 4788705 40.35 71.8 1
10:47:15 2024-01-26 627189 622168 196025 192841 311675 319466 331865 326758 207703 206889 254964 257971 291525 295422 3978945 4287485 5972089 5820405 1031298 1066383 279919 249808 261702 262817 300457 296977 288190 291556 200040 203537 676951 620497 1449207 1374063 417770 417300 605550 612231 763018 736427 783817 791619 823160 836071 806459 894111 1905144 2013847 1231087 1024654 671430 655608 789997 789864 827883 829563 853154 871544 965111 963862 4595978 4788620 40.35 71.8 1
10:47:16 2024-01-26 627225 622132 196167 193146 312148 316934 330571 327682 207622 206598 254819 258151 292697 293913 3979084 4299830 5968693 5805801 1028286 1062993 281618 249772 261666 262817 298576 296707 287975 290158 200075 204108 655899 624643 1413986 1370171 417772 417890 605550 613605 762477 736064 786218 793305 821996 836661 807067 895647 1906498 2017242 1213815 1026603 668094 653870 788878 791021 829058 829563 853390 871838 966476 962429 4556904 4785813 40.35 71.8 1
10:47:17 2024-01-26 627245 621225 196300 192841 311011 319823 328826 325879 207656 206453 255432 260171 292591 295290 3988351 4339378 5956446 5820405 1025979 1062993 283313 249487 263110 263623 299924 297128 287940 290057 200669 203610 685289 628233 1440835 1372115 420918 417300 605279 610897 760320 735617 788529 793305 825568 837226 804069 894298 1905144 2003233 1211907 1028831 668094 653091 786611 792705 826711 829599 857190 868635 966836 955593 4549085 4786089 40.35 71.8 1
10:47:18 2024-01-26 633099 622168 196300 192563 311675 318856 328826 328145 206785 206099 254281 260028 293037 295447 3988351 4278301 5993451 5801661 1021160 1065292 281634 249736 261738 262049 302589 292704 287975 290705 200040 203537 675502 625113 1429547 1379364 418362 414845 607736 612701 758622 741873 786254 784074 824399 843366 804675 886322 1898593 1992093 1234925 1037896 666161 653091 793402 791021 820433 834616 861400 870885 957270 955629 4614736 4786089 40.35 71.8 1
10:47:19 2024-01-26 634933 621902 196025 192841 311965 318374 328862 325616 206964 204928 252815 258323 291737 295558 3987664 4269107 6002830 5805801 1019016 1066657 282563 249279 263219 262528 300772 292050 291448 291839 200669 203822 678401 628240 1414981 1383283 419619 414772 609031 610592 757994 745033 787062 788672 827911 838514 804296 891541 1901294 1989085 1221323 1035440 664000 653091 795658 788708 823059 837835 861296 867639 959467 963789 4634550 4789504 40.35 71.8 1
10:47:20 2024-01-26 630976 620278 196438 192537 311639 318856 328791 326864 206895 205071 255143 258254 290745 296510 3988554 4260062 6011946 5823487 1024705 1066876 281914 249415 264342 262310 298959 292670 288115 290158 203174 202686 681301 620128 1422888 1392503 418326 414412 606672 608479 756917 740714 782665 785498 829804 838550 800164 891541 1904000 1983416 1145295 1032495 665422 654075 793402 785719 821015 838397 862090 862491 959310 965944 4674960 4795454 40.35 71.8 1
10:47:21 2024-01-26 631014 622130 200434 191559 312866 317823 328330 326864 206895 205105 254604 257861 293265 296919 3979081 4227360 6010590 5820205 1029094 1066839 279625 249772 262929 262318 301624 292050 288168 290158 200669 203289 695858 619310 1422382 1386232 417177 414845 608599 611460 760782 742925 781551 787519 827911 837779 802585 891682 1907853 2001853 1197120 1026114 664474 656536 793402 786056 825503 839203 857115 864445 962979 970505 4672226 4789504 40.35 71.8 1
10:47:22 2024-01-26 631121 623012 196300 191931 312184 318081 331468 324992 206964 205105 254245 258323 293052 295362 3971031 4249153 5993451 5823609 1037948 1063747 281056 249736 261702 263185 299530 292731 288579 288799 201125 202968 686739 622858 1433466 1383283 417994 417890 605170 608860 764073 741983 783817 792742 827426 834302 802440 897564 1910567 2010349 1228856 1023197 666372 654574 787530 784048 830235 838131 850857 865060 966513 966663 4624629 4786089 40.35 71.8 1
10:47:23 2024-01-26 623412 621834 196576 191896 313098 317858 329288 325809 206929 204786 259149 257400 290709 295914 3975298 4264465 5992620 5825472 1034134 1066531 280096 249701 261666 262345 298541 297476 288635 291379 200599 202932 688551 619310 1417004 1380911 417770 414845 603307 609924 763559 737013 783817 790460 825568 836661 804033 895647 1910567 2012420 1188307 1023197 669521 656500 786412 786925 826711 836062 853390 867639 967156 965944 4614629 4786089 40.35 71.8 1
10:47:24 2024-01-26 627512 621911 196029 192607 312144 318833 329858 325353 206929 204752 255110 258220 292839 293287 3965811 4296833 5971200 5840757 1028516 1063309 281808 250046 261486 263553 298054 297054 288115 290635 201055 203965 672602 627792 1415314 1372115 421956 418040 604947 612181 760247 737967 787372 793305 823160 835976 806994 894303 1905107 2008923 1219440 1028026 668094 653091 788053 793268 827883 829491 855896 870488 967571 955593 4537422 4786089 40.35 71.8 1
10:47:25 2024-01-26 624807 621622 196167 192498 312184 321353 327534 325879 206929 204752 259113 257468 292394 295341 3975000 4333412 6004636 5820205 1024934 1066010 283101 249172 263002 263749 297602 291713 288779 290396 200669 203610 681301 630209 1407070 1379364 420882 414772 604947 612218 756917 737967 788188 791057 825568 838811 804638 892989 1904000 1998943 1219440 1029562 668094 652166 788385 792143 826440 835471 857800 868876 965786 961968 4563587 4783544 40.35 71.8 1
10:47:26 2024-01-26 627240 622136 196300 192502 312878 318304 327834 329614 206860 205105 259076 257468 292004 294704 3980673 4311577 5990065 5826296 1020661 1065253 281489 248787 264711 263044 300135 294086 288779 290917 200669 203537 662212 629135 1454703 1379364 419583 414117 604693 611635 756508 737695 786181 788745 824326 838478 805815 890443 1901294 2001129 1219440 1034703 669997 653091 788878 790423 824262 834616 858411 872128 962979 955556 4605357 4780132 40.35 71.8 1
10:47:27 2024-01-26 627508 622208 196300 192537 312148 317858 327799 326899 206538 205071 255724 257400 293463 293913 3975298 4293160 5977757 5823609 1016175 1064937 281379 249208 263038 261804 300673 292841 288743 291145 200285 203537 678401 624643 1410979 1380456 418981 414736 607306 612664 759076 741983 787625 786315 823160 843330 805815 888852 1898320 1992056 1213790 1037531 668094 654210 791117 791582 821015 829527 860140 872166 959310 955593 4621405 4789504 40.35 71.8 1
10:47:28 2024-01-26 634175 622168 195892 193332 311166 317858 328826 325879 206895 204928 252815 258254 290780 293770 3974141 4272282 5977794 5794162 1018970 1066657 281878 249366 263074 262423 299098 291977 291234 289752 200529 203537 676951 627792 1414598 1383283 421354 416409 608994 610592 756346 744379 789426 787556 827324 838478 802585 889039 1898593 1986266 1213815 1034703 664000 652166 795658 788635 822477 836062 858411 867639 956684 963145 4624629 4786089 40.35 71.8 1
10:47:29 2024-01-26 632616 623003 196029 192806 311166 318821 328330 325844 206860 204894 255073 259043 292578 294740 3976978 4271261 5977794 5796423 1019083 1065862 281737 249065 263377 262607 302099 291977 291029 290017 200529 203751 657329 627792 1414056 1381322 419619 414520 609272 610787 758659 743978 786181 787992 825568 838442 802585 889708 1898593 1987675 1219573 1033966 664474 652628 793402 792143 823096 836062 858411 867639 957950 962429 4624629 4789504 40.35 71.8 1
10:47:30 2024-01-26 633611 622130 196025 193146 311166 318821 328791 325844 206929 204894 254281 259439 291949 297279 3971308 4259939 5990622 5796701 1020470 1066657 281781 249065 263523 262642 298853 293085 290499 288733 201477 202791 685651 626283 1419912 1388558 420547 414772 608994 612478 756508 742032 786181 788113 829637 838514 802585 889169 1899943 1989085 1225330 1035440 664000 652628 795093 788708 823202 836652 860248 866984 959467 963826 4624115 4789504 40.35 71.8 1
10:47:31 2024-01-26 631943 621225 196300 192806 311675 318892 328560 325879 206895 205071 255110 258289 292641 295570 3975000 4259939 6003524 5805801 1021198 1063783 282603 249065 264155 262537 301198 292877 290413 289550 201196 203431 681301 628233 1416736 1391516 420250 414772 609031 612626 759161 745877 786181 787556 826738 838370 802585 890114 1898593 1986266 1233006 1034703 664198 652628 795093 788708 823059 836652 860861 867639 957433 963826 4630720 4792036 40.35 71.8 1
10:47:32 2024-01-26 632265 621225 196025 192676 311202 318856 328791 325915 206895 205071 255507 259078 291062 295426 3975000 4264955 5978522 5797524 1019742 1063747 281752 249065 263745 262939 301198 292281 289590 292045 200880 204108 666802 629135 1438898 1383246 421956 414772 608480 609924 756990 742375 788455 788113 825019 838550 804037 890378 1901294 1986266 1213790 1035440 664474 652371 795658 788708 823096 836652 860248 867363 960183 963826 4634738 4792922 40.35 71.8 1
10:47:33 2024-01-26 631083 620305 196025 192806 311202 319339 328791 325915 206929 205105 254641 259337 291062 295641 3975000 4278796 6003524 5806889 1020470 1065292 282019 248929 263219 262572 300554 293420 290992 291221 201196 203563 685651 628233 1414502 1391165 420699 414592 607034 607629 756881 741544 785942 788672 828913 838550 801979 891391 1905144 1985995 1223207 1034703 663527 653091 793365 787519 821015 836002 859493 864445 960219 963826 4637338 4789504 40.35 71.8 1
10:47:34 2024-01-26 628372 622121 196304 192333 312148 319561 327799 325915 206895 205071 254604 257861 290709 296546 3965811 4211338 6007808 5815180 1026166 1065049 280628 248965 263964 262558 298994 292731 290377 290564 201055 202473 672518 621043 1424371 1393145 418960 413937 608479 610592 759171 738220 781589 786167 829914 838284 799634 887777 1906711 1983452 1228551 1031761 666372 654574 793402 784048 821015 838433 857628 862528 957397 969402 4671008 4786901 40.35 71.8 1
10:47:35 2024-01-26 632307 622130 200108 191593 313610 318637 328560 325915 206716 205139 254245 257861 290921 294704 3980673 4217504 6012096 5806889 1026166 1066084 279367 248965 263591 261761 300772 292050 288743 291633 201055 202721 681301 620119 1443589 1391165 418365 414556 608562 609968 760093 742362 781551 784147 828632 841334 802440 890503 1903792 1999667 1219440 1029562 664474 656536 793402 784048 824298 836915 858411 864482 960219 968716 4696465 4788620 40.35 71.8 1
10:47:36 2024-01-26 632792 621184 196029 192333 312148 318412 330589 325844 206653 205390 254245 258289 291949 294740 3971308 4204152 5977757 5801661 1029539 1065057 279579 250546 261666 261979 300772 292050 290377 289752 201055 203325 681301 619902 1438083 1384396 417770 417119 608994 611894 763448 741360 781514 788708 826841 837190 804157 895610 1910567 1998906 1221323 1023925 664000 656500 792240 786368 827297 837217 856271 864445 964418 968716 4653388 4788878 40.35 71.8 1
10:47:37 2024-01-26 630888 621189 196357 192502 312184 317858 329858 324992 207899 205071 254478 258323 291949 295398 3971308 4235583 5977794 5810756 1038446 1063747 280845 249736 261630 263185 298959 292159 288614 289312 201077 202686 681301 624643 1418297 1383283 420155 418408 607699 611826 765148 742215 783705 793033 828632 836071 800238 900583 1910567 2001814 1219440 1023085 664474 654574 791117 785776 829058 837181 853353 864997 965786 966663 4634027 4795454 40.35 71.8 1
10:47:38 2024-01-26 629918 621184 196438 192368 313346 317858 329324 324601 208044 204468 255073 258323 292847 295570 3965887 4265388 5977794 5806187 1034986 1063783 280663 249772 263509 262782 297567 291544 287766 288702 201160 202968 685651 622783 1416631 1385829 420155 414700 604910 612202 761214 740065 782553 793268 828277 835480 802585 900277 1916010 2010349 1226973 1020290 667324 656808 788283 785506 829646 837217 850894 865097 967917 968716 4627932 4789504 40.35 71.8 1
10:47:39 2024-01-26 625444 620310 200108 191935 313134 316969 329288 325616 206929 204468 259185 257827 291949 295842 3971308 4253842 5973502 5824166 1032435 1063747 280236 249525 263219 262598 300716 297164 288458 290396 200529 202968 687101 619163 1449363 1380456 419259 414592 604050 612330 764334 737930 781959 791996 827214 839030 804867 895647 1910567 2010312 1190123 1023197 669521 656536 787493 785776 825656 836652 855287 867021 968530 965225 4618249 4789504 40.35 71.8 1
10:47:40 2024-01-26 624284 621698 196576 191931 312878 318637 329591 325388 207320 205071 255110 256473 292875 294704 3971308 4265767 5977794 5816254 1033509 1062204 279810 249350 261702 262197 299924 291748 288779 289752 200985 202649 690001 619726 1419318 1381322 418960 414556 604087 610481 762367 739187 781440 793231 827801 838993 804756 897288 1908925 2012494 1206365 1024654 668771 656036 786412 786167 827883 837244 853427 867021 968639 966663 4621328 4779268 40.35 71.8 1
10:47:41 2024-01-26 625365 622829 200103 191931 313610 316898 329324 327791 206929 207034 258930 256651 292839 295605 3965648 4265767 5971200 5816254 1032034 1063747 280271 249350 263219 262380 297780 291030 286859 290494 201160 202790 688551 621081 1438820 1381322 418960 414556 604947 613954 762878 737967 781440 794996 829049 836516 804756 898129 1908925 2010533 1190123 1025528 668094 657668 786574 784074 830235 836002 852784 867363 969324 968716 4624629 4793110 40.35 71.8 1
10:47:42 2024-01-26 625365 621874 196576 191612 313169 316934 329591 327378 206929 205105 259149 257607 291949 295641 3975000 4266200 5973502 5817318 1034679 1063783 280324 249240 263219 262380 300457 297142 289032 290193 200669 202708 690001 619310 1416971 1379364 418365 414881 604947 610481 764073 738904 782590 793268 827874 838993 805937 895531 1914353 2007877 1213760 1024654 669484 656500 787186 784110 827883 839021 854642 867639 970734 966663 4627932 4786089 40.35 71.8 1
10:47:43 2024-01-26 624475 622100 200139 191931 313606 316898 328862 325844 206929 204786 258747 256686 290921 295570 3971308 4260264 5969213 5820405 1033509 1063783 280236 249561 263033 262782 298541 291988 288581 290158 200704 202968 690001 619239 1414800 1379364 417770 414845 603192 610591 764073 737921 783385 792632 827251 838761 805402 894823 1912148 2012420 1190123 1024654 669997 658678 787688 786332 827297 834791 858835 867639 967917 968031 4621328 4784285 40.35 71.8 1
10:47:44 2024-01-26 625365 622163 200139 191931 313606 316934 329858 325616 206929 204928 255110 256473 292910 295720 3965372 4265767 5977794 5816254 1034247 1063783 280236 249350 263219 262563 300347 291509 288784 289506 200985 202649 691451 619310 1414125 1380456 418365 414881 603192 608860 763559 737819 781291 793120 827874 838437 805701 895736 1913211 2010312 1213760 1025109 668094 655572 788613 786278 829058 834791 852784 868169 969324 966663 4614459 4779268 40.35 71.8 1
10:47:45 2024-01-26 625365 621216 196576 191900 313606 316934 329359 325844 207366 204468 259185 256651 292429 296345 3971308 4265767 5969213 5816254 1032034 1063783 280894 249736 263219 262380 297707 291544 289013 289312 201301 202968 687101 621081 1440248 1383283 417735 414881 603229 608860 761398 735025 781847 793120 828902 836589 804222 901037 1912148 2012531 1145295 1021742 668094 654610 787762 786167 830407 835967 851868 865097 968382 968716 4614736 4779268 40.35 71.8 1
10:47:46 2024-01-26 625365 621216 196438 191931 313161 317858 328791 325616 206895 204468 259002 257468 290745 296762 3965648 4250911 5970014 5806889 1032034 1062993 280280 249350 261738 262380 297152 291544 288865 291633 200985 202968 688551 620497 1416971 1381322 418960 414845 603192 608244 761398 737432 781589 793120 828938 835853 804793 898166 1914647 2012680 1145295 1022357 668278 657705 786611 783483 830407 837806 851499 866746 967954 968460 4621328 4786089 40.35 71.8 1
10:47:47 2024-01-26 623587 622103 199822 191612 313129 316934 328862 327414 206895 204786 258966 258035 291984 295404 3965648 4262736 5969213 5806889 1036466 1063532 280894 249451 263219 263404 297152 296881 288299 289752 201336 202968 684201 621081 1418638 1382302 417146 414881 605026 606731 761398 736100 782702 793305 830152 836994 804730 900545 1913285 2010077 1188307 1023122 668278 657742 787456 784074 829058 836002 853867 866984 970734 966663 4624115 4788620 40.35 71.8 1
10:47:48 2024-01-26 623927 621225 200139 191931 313857 317858 329359 325616 206929 204786 259222 257255 291737 296338 3963687 4257216 5969250 5817318 1033906 1063747 280795 249736 263219 262415 300244 292201 289032 289752 200704 202968 691451 620194 1416971 1381322 417110 417264 603838 608795 763018 736391 782145 793305 825056 838615 805826 896499 1916010 2005369 1193754 1025347 670191 656354 788650 786332 827883 836002 855287 868206 969324 969402 4612882 4784285 40.35 71.8 1
10:47:49 2024-01-26 623890 621216 200108 191926 314087 316969 329591 325844 206929 204928 259149 256686 292875 295570 3974724 4268967 5977794 5820405 1032034 1063783 281091 249736 263219 262782 300135 291988 288115 289787 201336 202968 690001 620497 1420799 1382302 418031 414917 604087 608787 762986 738026 782702 794996 826221 833626 804037 897979 1916239 2010349 1210062 1025839 669233 658678 788650 787955 830235 836002 853427 867639 972591 968716 4621328 4788620 40.35 71.8 1
10:47:50 2024-01-26 624475 621220 200143 191931 313606 317893 329822 325915 207264 205105 259039 256686 292875 295914 3975000 4275025 5973502 5816254 1031664 1066605 280698 249772 263219 262782 297394 291784 290109 289752 201336 202968 688551 621081 1419141 1381856 417735 414881 604591 608860 762477 736064 783259 793305 826221 836661 804867 899068 1917605 2012531 1210062 1023925 668240 656390 789772 787396 830235 838397 855933 867639 969361 969219 4624115 4787817 40.35 71.8 1
10:47:51 2024-01-26 624848 621216 196798 191917 313862 316934 329858 325774 206929 205105 253343 257221 292429 295677 3971308 4272001 5977953 5816254 1034247 1066084 281477 249736 263219 262782 297394 291784 287975 289312 201336 202968 687101 621081 1419857 1381322 417735 414881 603838 608860 761398 738026 782702 792994 828668 835480 801410 898241 1912148 2009635 1200818 1022604 665422 656808 790897 787396 830235 840803 853390 866367 966549 968716 4627932 4785185 40.35 71.8 1
10:47:52 2024-01-26 627150 620346 199787 191965 312211 317893 329591 325879 206964 203833 258747 258941 291984 296129 3968477 4262736 5977794 5807966 1039928 1065328 281126 249772 261702 263658 298506 296634 288886 289405 200704 203384 684201 622858 1415614 1383283 418399 418480 607034 610158 764642 742509 783817 792180 829645 836661 802585 899635 1908925 2008691 1223207 1024065 665897 656808 792240 787396 830198 840803 855162 865097 966549 966663 4622314 4788620 40.35 71.8 1
10:47:53 2024-01-26 627512 623931 199822 192368 312869 319077 329858 325616 207899 208747 258710 258323 291984 295677 3972168 4244718 5977794 5807966 1041111 1063783 281643 249772 263219 263623 299609 296767 288886 289312 201336 202968 678401 622858 1425991 1383283 418362 417300 605550 610319 764642 741312 783817 793305 829877 836393 801979 899734 1908962 2008378 1225090 1022604 666372 656772 791080 787396 830235 841398 855162 867699 966476 964570 4629879 4790328 40.35 71.8 1
10:47:54 2024-01-26 626623 620305 196576 192572 312909 318374 330530 325353 207575 208858 258747 258323 292020 295570 3974724 4262737 5977794 5806889 1038446 1062993 281161 249386 261666 263623 300985 296634 288921 288908 201160 202968 681301 622858 1416857 1382302 418362 418480 608167 608597 765038 742961 782729 792180 829877 837253 802585 897209 1909209 2003233 1221323 1025251 666372 658210 793152 788516 829646 841398 854493 864911 967083 968716 4633493 4798876 40.35 71.8 1
10:47:55 2024-01-26 628942 621216 199827 192537 313093 318374 329822 324374 207911 204786 255146 259112 292429 295345 3975000 4247222 5977944 5806889 1035491 1065021 281126 249808 261666 262852 299483 292050 291382 290158 201020 202968 681301 619310 1413841 1383822 417772 418185 607622 610518 764642 742069 785681 791057 829877 836011 802585 895821 1908888 2001814 1221323 1024654 665505 656772 793152 788516 830235 841398 854936 867586 968456 968534 4627932 4791142 40.35 71.8 1
10:47:56 2024-01-26 627512 623016 196576 192806 313098 320898 329858 325353 208223 204752 255507 259404 292358 295641 3974141 4235508 5977794 5815180 1038334 1063747 281170 249525 263219 263623 300457 297183 288851 289717 201020 203537 682751 622858 1417349 1383283 418954 417822 605550 610592 764642 741800 783817 793054 829841 836661 802548 898302 1910567 2007499 1223207 1021742 664948 654574 793152 787844 832184 841398 855772 865728 968493 969256 4637863 4792922 40.35 71.8 1
10:47:57 2024-01-26 628942 623512 196580 192436 312175 318304 328826 327755 207540 209116 255507 258323 291595 296403 3965648 4250092 5977757 5815180 1037948 1063747 281091 249736 263219 263623 297567 297091 288614 289752 201336 202968 684201 622806 1416574 1383283 418362 417228 605121 610319 763559 737104 783817 793305 828632 836393 802548 900957 1913285 2008303 1221323 1020253 665422 654610 790557 787284 832777 841325 853942 867699 970594 969292 4625853 4778232 40.35 71.8 1
10:47:58 2024-01-26 623890 623560 196995 191861 313098 317858 329787 325879 207622 207180 253566 257434 292394 296302 3971308 4256965 5978251 5820405 1033232 1063747 280951 249701 263219 262782 297637 292201 288779 289717 200985 202932 690001 619310 1419531 1381322 418960 414845 606688 608860 760819 737967 782702 793305 829086 836661 805879 895647 1910567 2012420 1210062 1025528 669997 656536 787530 786332 829225 840062 858835 867527 971284 966517 4625776 4792922 40.35 71.8 1
10:47:59 2024-01-26 627508 622132 196304 193141 312148 320898 330822 326613 207829 205105 255146 260711 293875 293706 3971308 4293610 5967864 5815180 1032034 1063532 280236 250153 263219 262782 298541 296844 288115 292000 200040 203537 691261 619607 1419252 1374063 418365 417300 606672 613052 764642 737967 783841 792742 825568 837844 807067 897564 1909209 2016705 1221323 1023197 670952 656536 788613 788672 829646 836652 856309 871169 970174 968460 4602927 4792089 40.35 71.8 1
10:48:00 2024-01-26 627434 622091 196029 193146 312184 320371 330571 327682 207685 205071 255507 258254 292599 295175 3971308 4281197 5972118 5820405 1032034 1063783 279810 250510 263219 263118 298959 296671 288779 292141 200040 203537 678401 620803 1421173 1374063 418365 417890 606875 614074 764642 737469 786292 793305 825568 839529 808211 898241 1910567 2018136 1217557 1024654 670952 656572 788878 790423 829963 836062 855896 868598 970446 969485 4599736 4788665 40.35 71.8 1
10:48:01 2024-01-26 629918 625666 196362 193146 311893 318339 329858 326613 207946 205071 255470 258254 291595 293806 3976978 4284311 5959367 5805801 1032902 1063747 280332 250510 261702 262782 298541 293109 287940 291964 200005 203965 679851 621081 1437037 1371844 418960 417890 606875 613569 764642 739921 783878 793305 824363 837844 808784 898302 1907853 2018136 1221323 1026114 670952 656500 791117 791021 830235 834256 853390 869216 966549 968460 4603884 4787817 40.35 71.8 1
10:48:02 2024-01-26 629255 625222 196500 192970 312919 318304 330858 325388 207540 205105 255577 260537 293674 293913 3965773 4296745 5959367 5805801 1029020 1062957 280894 249772 261666 262817 298541 297091 287805 292106 200040 203965 675502 623298 1414884 1370171 419856 418480 606838 614511 764642 737698 785622 793305 824363 837844 808175 898204 1909209 2019569 1213790 1026114 669997 656735 790557 792143 830235 834293 853390 871527 966549 965907 4563169 4788665 40.35 71.8 1
10:48:03 2024-01-26 627208 625666 196229 193546 311497 319681 329822 325844 208044 204752 255543 259996 293002 295362 3974141 4312129 5959367 5805801 1028982 1062204 281126 249772 261702 263185 300560 297476 287975 290021 200634 204431 659394 625538 1414893 1372115 418990 418480 607896 615461 763559 740751 786218 793305 825568 837844 809395 899523 1907853 2017279 1243179 1028026 669521 654574 789997 793268 829646 834293 854642 871801 968345 965225 4567060 4785244 40.35 71.8 1
10:48:04 2024-01-26 627208 623895 196402 192970 311751 320390 329680 325844 207974 204752 259076 258040 291595 297903 3980673 4324339 5968418 5811033 1030526 1065292 282002 250299 261702 263623 298506 297164 288518 290427 201160 204144 659552 628688 1426341 1371142 420250 418480 605809 614511 762477 740751 788529 793305 824363 838777 810580 898204 1907853 2016705 1209258 1028063 669045 653613 790557 793268 832188 834256 855896 871801 966549 963826 4544500 4797192 40.35 71.8 1
10:48:05 2024-01-26 628627 624779 196571 192836 312515 320651 329644 328683 208050 205002 253531 258289 292591 295362 3979084 4333412 5977841 5816254 1022581 1065292 283521 248965 263964 263623 300135 291988 287975 290635 200985 203537 685108 629586 1432742 1381322 421850 414881 605121 610897 759171 737783 790288 793305 826738 838442 805852 895647 1906498 2004654 1221323 1029562 669723 653091 788878 793268 827883 836062 858411 872788 967156 961035 4549085 4793758 40.35 71.8 1
10:48:06 2024-01-26 628429 625666 196576 192836 312955 318750 329181 327710 207402 205464 255686 257827 293674 295154 3979045 4299168 5986355 5815180 1016766 1065292 281759 249561 263012 262563 301672 291748 288779 290564 200704 203537 679851 624605 1435681 1381322 419619 414736 605888 612664 756954 736100 786181 788745 825568 843366 808821 890415 1905144 1998943 1221323 1035440 670952 653833 792240 792143 824262 835471 860140 871801 963016 963145 4611445 4780861 40.35 71.8 1
10:48:07 2024-01-26 630782 625629 196464 192975 312077 320444 329181 328472 206722 205641 255686 258116 293491 295362 3975000 4311715 5990065 5816254 1017628 1063783 281559 248965 262610 262782 298541 291988 288779 290463 200669 203610 681301 627333 1482283 1381322 419656 414736 606174 612664 756954 736136 787372 791057 827324 838550 808211 892317 1899705 2003233 1219440 1035440 669997 653091 790557 791021 825503 836062 857628 869252 966836 961035 4595978 4786089 40.35 71.8 1
10:48:08 2024-01-26 627060 625666 196469 192865 313324 318750 328684 328773 206826 205607 255686 258116 293555 297280 3980673 4296769 5977519 5824559 1016840 1063783 282046 249736 262977 262598 301235 292201 288779 290494 200669 203822 679851 626897 1439255 1381322 419619 414736 605550 612664 756917 738257 787372 789864 825568 844990 809395 890475 1903755 1998906 1214967 1037415 670952 653613 792240 792143 823898 836062 861400 871801 962979 963862 4621328 4786089 40.35 71.8 1
10:48:09 2024-01-26 630925 625666 196433 192865 312848 321353 329751 328738 206757 205641 255686 258116 294499 295570 3983513 4296383 5994894 5815180 1016904 1063783 281752 248965 263012 262598 298576 291918 288115 290705 200985 203822 681301 625986 1425145 1381050 419619 414772 604947 612664 756954 740787 786218 790460 825568 843366 808784 890415 1905144 2001276 1221323 1035440 670952 648948 791117 792143 824882 836062 859493 869252 965101 963862 4601590 4788620 40.35 71.8 1
10:48:10 2024-01-26 627508 625629 196304 193170 313288 320079 329537 328631 206791 207499 255686 258116 293349 295462 3988816 4293584 5990065 5815674 1016116 1063747 281559 249736 263777 262197 300394 291030 287940 292161 200669 203822 679851 625113 1430964 1380343 420754 414845 608599 614475 756990 742925 788529 788150 825568 845752 809395 889076 1899705 1998292 1217557 1038835 669997 656735 793402 793268 823350 835471 862700 871564 959467 963826 4614736 4789504 40.35 71.8 1
10:48:11 2024-01-26 634203 622208 196438 192841 312219 321353 330571 329381 207622 206317 254928 259921 292414 294561 3978945 4290118 6004636 5816254 1016099 1066839 282050 249772 267752 262345 301448 297178 287103 291308 200669 203705 675502 625113 1430259 1381322 419656 414444 607034 614074 756917 738402 787372 788150 825297 845154 809395 890452 1899668 1999710 1221323 1037415 671430 654574 792240 792705 823096 835471 862663 871144 961927 963862 4615230 4786089 40.35 71.8 1
10:48:12 2024-01-26 629514 624454 196576 192841 313169 318821 329573 328595 206688 206214 255577 258151 294288 295305 3973377 4278453 5977519 5806889 1018818 1065862 281777 249772 263591 262817 300394 296634 287940 290494 200494 204108 686847 628240 1415495 1381322 419656 417264 607622 614475 761398 744088 788529 786405 825568 846188 807030 889076 1901294 1995460 1213084 1040313 668094 653613 795093 793268 823239 835471 862700 870525 957397 963145 4618527 4789504 40.35 71.8 1
10:48:13 2024-01-26 635558 622208 196300 193111 312148 318856 329858 326899 207622 206214 254386 258836 293243 293556 3976105 4259901 5977794 5805801 1021926 1063783 282094 249487 263745 263185 300780 292159 288413 291520 200040 204108 675502 626434 1422365 1382302 419656 414917 608517 614040 761398 745346 788567 786405 826738 845752 807030 890174 1899705 1995460 1215673 1038918 667821 654946 793402 793268 821015 836062 863928 869252 957397 962429 4624629 4788620 40.35 71.8 1
10:48:14 2024-01-26 635558 622172 196025 193150 312184 318821 329858 326864 206964 207180 254819 259627 293243 296398 3978945 4272130 5994931 5799043 1019742 1065292 283484 249772 263777 263482 299238 296634 289765 290635 200985 203965 674052 628688 1420436 1383283 421551 414917 608962 610897 759171 746657 788567 788782 826258 843366 802329 892989 1903755 1990496 1208140 1035440 665897 652833 796916 793268 822477 837835 862700 869252 957433 963862 4618527 4788620 40.35 71.8 1
10:48:15 2024-01-26 635558 622204 196025 193181 312148 318892 329858 326899 206964 205139 255110 261644 293243 296646 3978945 4272168 6002830 5798614 1021965 1066803 282024 249772 263591 263404 301941 293375 289528 290427 200704 203931 678401 628233 1443416 1383283 420584 414917 610942 613605 759701 746127 789726 787592 828632 843330 805815 890415 1901294 1994046 1225330 1035440 666372 652655 795716 793268 820734 836652 864579 871181 960219 963862 4624629 4795454 40.35 71.8 1
10:48:16 2024-01-26 634928 622240 196296 193150 312184 319596 329858 326899 207899 206352 254929 259078 293037 296435 3979084 4272168 6002830 5806889 1019742 1066694 282563 249736 263777 263153 299238 296598 290136 290158 200704 204108 674052 628412 1422933 1383283 421551 416970 609413 614074 759171 746127 789426 787592 826841 844558 804675 893026 1901294 1989775 1225330 1035440 666372 648948 796316 793268 820697 837244 863928 869870 957433 964202 4614736 4795573 40.35 71.8 1
10:48:17 2024-01-26 634924 622172 196025 193150 312219 319599 329858 326864 207575 205744 254641 259508 292910 293913 3979045 4272168 5999057 5805801 1020921 1066876 283043 249487 263964 263185 299518 297091 289765 292045 201407 203822 674052 628240 1448748 1384628 420918 414917 609377 614040 759627 743721 789726 786478 826221 843366 805826 891720 1899705 1992633 1225330 1036549 666161 652655 795716 793268 820734 836384 864579 870525 957433 963862 4614736 4788620 40.35 71.8 1
10:48:19 2024-01-26 634928 622276 196438 193146 312184 318892 330357 327393 207946 205744 254820 258358 293562 293699 3982848 4272168 5994786 5801340 1019742 1068156 282846 249772 263782 262572 300985 296808 291852 289752 200704 204108 685651 628240 1416152 1384844 421551 417264 610311 610897 758622 746127 789726 788782 827426 843366 803501 891919 1901294 1992056 1229168 1035440 665422 648948 796916 793268 822514 837244 865232 869252 957397 963862 4621328 4789504 40.35 71.8 1
10:48:20 2024-01-26 634686 622204 196170 193080 311573 319599 329822 327128 206998 205424 254929 259870 292910 294740 3975000 4271773 5990510 5806620 1022003 1066839 282769 249772 263964 263377 301307 291948 289730 290228 200669 203822 674052 629037 1410265 1383283 421551 414881 609449 612664 760283 743794 788567 788475 825056 838586 804638 893077 1903792 1992093 1225330 1035440 666161 652655 796916 793268 821896 836652 863965 871801 957470 963862 4621328 4786089 40.35 71.8 1
10:48:21 2024-01-26 634928 622204 196029 193181 312148 318856 329822 326864 207575 205567 254929 260421 292110 293592 3975000 4278420 5994782 5806796 1021272 1066768 282850 249808 263964 263588 299483 293427 292688 290158 201160 203966 676951 628233 1429589 1387574 421514 414917 610942 613569 760283 746127 789726 787592 827194 838586 804675 893063 1901294 1994046 1219573 1035440 666372 652691 796916 793268 822477 836652 864579 870525 960219 963898 4614736 4795454 40.35 71.8 1
10:48:22 2024-01-26 634928 622204 196300 193451 312219 320371 329858 326899 207575 205567 255110 259112 293463 294890 3975000 4263918 5977407 5806910 1022003 1068286 282722 249772 264150 263439 299483 296634 292059 290317 201125 204108 675502 630486 1418424 1387025 421551 417300 609449 610860 759171 746201 788567 790497 827462 843756 804069 893026 1903792 1989775 1236125 1035040 665897 652655 797481 793268 825540 835967 862700 868635 957433 963862 4621328 4788620 40.35 71.8 1
10:48:23 2024-01-26 636460 622172 196025 193486 312148 318892 329858 326899 206964 205105 255110 259904 292875 294704 3977835 4275039 6004636 5803593 1021289 1066010 281843 249594 263891 262782 300640 292291 288413 290463 200915 203823 678401 627792 1410979 1382030 421354 417890 608983 614511 760859 742595 789726 786478 825019 845752 807030 889076 1901294 1995460 1213790 1038835 668094 653613 795153 793268 823096 835800 863965 871838 960183 963862 4618527 4786089 40.35 71.8 1
10:48:24 2024-01-26 633090 622204 199822 193015 312878 318892 329858 326899 206998 206179 255507 258289 292591 294497 3975000 4278226 6008930 5812998 1016766 1066768 281843 250332 264674 262642 300394 297201 287138 294302 200704 204002 687101 624643 1445959 1381322 420155 414520 607658 614511 756954 743035 788529 788745 825568 845752 810617 889113 1905144 1998292 1217557 1038835 669997 656772 793402 792705 822514 835471 862700 871601 960219 963898 4618527 4786089 40.35 71.7 1
10:48:25 2024-01-26 631227 622190 199787 192876 312219 318856 329858 327393 206929 206386 258930 258581 293768 294740 3980673 4290267 5992323 5821310 1019016 1066010 281984 250156 263854 262642 302589 293397 287940 292000 200529 204205 675502 627333 1430789 1381322 420620 414917 609145 614365 760320 742925 788567 786442 827824 845752 808821 888505 1901294 1995460 1219440 1038937 669997 654111 793402 793268 822766 836062 863965 871181 961653 963862 4611936 4786089 40.35 71.7 1
10:48:26 2024-01-26 634478 622240 196304 193181 312219 320371 329858 325950 207575 206386 255182 258323 292422 294890 3975000 4275039 5977832 5810926 1022656 1066010 281878 249665 263705 263236 300920 292427 290823 290564 200634 204144 675502 628412 1421340 1383283 420584 417300 608983 614949 761288 742631 788567 787592 825056 846188 807030 889113 1899705 1992633 1213084 1038835 668094 654111 795716 793268 824335 835471 864579 871838 960219 964579 4621328 4788620 40.35 71.8 1
10:48:27 2024-01-26 634662 622204 200108 193486 313134 319375 329929 328683 207575 206421 258747 258323 293768 294574 3980673 4278226 5977832 5811079 1024963 1068972 281878 250367 263891 263482 301131 293046 290823 291136 200810 204108 688319 627792 1418066 1385555 421956 417228 609340 614475 761361 747261 790813 786405 827911 845752 806994 889039 1901294 1995460 1213790 1038798 668094 654075 795658 793268 822441 836652 865158 870488 957397 963826 4618527 4789504 40.35 71.7 1
10:48:28 2024-01-26 634892 625587 196571 193141 312184 320335 329858 327358 207685 205925 255001 259870 293768 293841 3974141 4272206 5990065 5796423 1022697 1068175 282678 249594 263891 263447 302161 292513 291646 293433 201161 204538 672602 628688 1434201 1383283 422558 416974 611450 614401 760822 746127 790850 788553 826185 844522 806422 891752 1905355 1992056 1227249 1035440 667324 654799 796789 793268 824882 838428 861363 870215 957397 965225 4618527 4792922 40.35 71.7 1
10:48:29 2024-01-26 634703 622100 196580 193416 312148 319788 329822 327322 207540 205710 255326 260421 291595 295154 3974141 4271467 5978517 5801661 1021198 1068212 281759 249487 263745 263447 300673 292205 290910 291344 200529 204636 675502 628233 1422248 1383283 420882 417890 612484 615383 761361 746127 789689 786368 829991 845752 806386 890378 1901294 1995189 1229168 1037655 667324 653613 796789 793268 823096 838428 863890 872826 960183 965225 4624629 4795454 40.35 71.8 1
10:48:30 2024-01-26 635829 622168 196447 193586 312587 321280 329822 326864 207540 205710 255110 259870 292875 295139 3975000 4271467 5977757 5796423 1021926 1063747 281773 249487 263782 265621 300920 292241 290413 290564 200845 204395 676951 627952 1428836 1383283 420882 417264 610329 615601 763018 742558 789689 787519 827911 847315 806994 889708 1901294 1994046 1213084 1038761 668094 653613 796789 793268 823679 837835 863890 869252 957360 963826 4621328 4789504 40.35 71.8 1
10:48:31 2024-01-26 635558 622159 196438 193586 312184 319563 329822 328341 207864 205567 254604 259473 292804 293806 3971308 4262142 5977757 5805801 1019593 1063747 281949 249487 263745 263123 300813 292402 290413 291379 200529 204108 660803 626434 1415495 1381619 419619 417228 608480 614511 760093 745635 788529 787519 826738 845752 809457 891616 1901294 1995460 1217557 1040313 668094 654075 795658 793268 823350 836652 864542 871801 960146 963826 4618527 4786089 40.35 71.8 1
10:48:32 2024-01-26 634919 622172 196438 193181 312148 319339 329822 327322 208044 205710 254820 258323 293321 294497 3977835 4278453 5986355 5801661 1021198 1063747 282081 249772 263964 263746 301024 292818 291610 293288 200880 204108 672602 628233 1423697 1384844 422558 417083 610275 614949 761398 746127 792251 788077 829086 845154 805815 893978 1901294 1996340 1225330 1035440 666372 654762 796789 793268 823096 835967 862626 870871 957397 965225 4621328 4795454 40.35 71.8 1
10:48:33 2024-01-26 634218 622136 196438 193591 312184 319823 329858 327358 207899 205710 255110 260421 293669 295154 3974141 4274239 5978522 5801661 1021198 1066839 282019 249772 263777 262817 301060 292487 291522 292161 201055 204493 674052 628233 1422248 1384844 420699 417119 611793 614475 761398 746127 790850 790237 829365 845752 806994 890378 1906856 1995189 1233006 1038798 668094 653613 796279 793268 823350 836652 864542 871801 962297 963862 4618527 4789504 40.35 71.8 1
10:48:34 2024-01-26 634469 622245 196576 193146 313098 318856 330589 326864 207864 206386 255110 258289 292556 294740 3980673 4275423 5977794 5805801 1022656 1066839 282108 249772 263964 263369 300850 296808 291198 292197 201090 204253 675502 628233 1418363 1383859 420735 418003 611631 616785 762477 742595 790288 787556 828938 846606 806994 890378 1904000 1999710 1213790 1038798 668094 653613 795679 793268 823350 836062 863890 871801 960183 966358 4624629 4788620 40.35 71.8 1
10:48:35 2024-01-26 633021 622168 196571 193146 311863 318856 330536 326864 207540 206386 255110 258254 293733 293690 3974141 4274701 5977757 5805801 1016116 1066047 281555 249736 263964 261944 300763 297164 287003 292197 201090 203966 678401 626089 1434180 1383859 419510 414664 609782 614328 760819 740348 789689 788745 825568 846729 810736 890341 1899668 1999667 1217557 1038835 671430 655536 793402 793268 823059 836652 863928 871838 960183 963826 4618249 4786089 40.35 71.8 1
10:48:36 2024-01-26 633778 622163 196576 193150 313134 318856 329858 326864 207540 206421 255507 258289 293768 293841 3975000 4283883 5977757 5805801 1013949 1063747 281752 249736 263964 261979 299483 296954 287103 292141 200669 203788 679851 625872 1424060 1381893 419510 414628 608562 614291 759076 743571 788492 788782 825568 845752 811765 892275 1904000 1999710 1219440 1039839 671633 654574 792839 793268 823059 836062 862663 871144 960183 963826 4615230 4786089 40.35 71.8 1
10:48:37 2024-01-26 630707 622204 200103 192980 312878 318856 330589 327888 206929 206179 259113 258254 293768 294704 3974141 4290118 5984025 5805801 1016079 1063747 281519 249736 262208 261944 301198 291847 287739 291721 200985 203679 685470 625986 1436322 1381893 421354 414628 607269 614328 759738 742172 788300 791021 826738 845154 809395 893227 1907853 1998943 1221323 1035776 672111 656772 792240 792705 824298 836652 862050 872805 963016 965261 4612415 4779268 40.35 71.8 1
10:48:38 2024-01-26 629334 622208 196576 192841 313098 318856 329894 328614 206860 206065 259479 260237 292520 294704 3975000 4299592 5977757 5815180 1016803 1065292 281634 249701 263012 262782 300881 292201 288779 292141 200985 203705 679851 626434 1419401 1383859 421956 414628 606998 614328 759738 742172 789990 790837 827529 845118 809395 892424 1909614 2004382 1223207 1035440 671908 654946 792240 793268 825467 836652 861976 871801 967156 965261 4615230 4779268 40.35 71.8 1
10:48:39 2024-01-26 628404 622208 200063 193111 313610 320898 329822 328880 206895 205744 253566 257861 293768 295305 3971308 4296383 5977757 5816254 1016691 1066876 281765 249772 262793 263486 298541 291988 288115 291732 201301 203822 681301 628374 1454621 1384844 421354 414520 606640 615750 760278 742172 790297 792595 826591 845643 809395 893026 1907853 2006110 1223207 1035813 671430 652655 792550 793268 825270 836652 860103 871144 965786 964202 4605357 4786089 40.35 71.8 1
10:48:40 2024-01-26 627240 622168 196571 193146 313574 318856 329324 330695 206860 205567 254134 258040 293768 295196 3980673 4308642 5974247 5811033 1020671 1063747 281519 249350 262645 262817 298576 294062 287604 290564 201160 203822 679851 627755 1471468 1382302 422257 414520 606747 613739 760278 741464 790102 792033 827801 843185 809211 892989 1905144 2004654 1223207 1035440 671430 652619 791117 793017 827883 836985 860103 871181 967156 963145 4595978 4786089 40.35 71.8 1
10:48:41 2024-01-26 627508 622199 200103 192980 313134 318892 329324 328915 206929 207034 253566 257827 293768 295398 3975000 4320968 5990065 5816254 1018904 1066084 281949 248965 262610 263185 298541 291847 287940 291313 201020 203822 681301 628688 1466048 1381322 421956 414556 606298 615387 760159 741118 788381 792632 827177 843149 811952 896650 1907853 2003233 1225090 1036414 671430 654297 789997 792143 827736 836652 857665 871527 965786 961035 4586600 4783544 40.35 71.8 1
10:48:42 2024-01-26 627063 622208 200103 193011 313574 321809 328330 328915 207575 205390 253601 257861 292110 295377 3971308 4333412 5977794 5816254 1022618 1063783 283375 248965 263777 263521 300457 292201 288378 291732 201301 203822 679851 629759 1441368 1381322 422820 417264 605550 614949 761901 741607 792415 793268 827874 843185 808637 894875 1910786 2007499 1221323 1032495 670952 654872 791765 794959 827612 838428 860674 871181 967156 962837 4567842 4786089 40.35 71.8 1
10:48:43 2024-01-26 626623 622172 200134 193146 313134 321280 328826 328595 207864 205105 253956 258254 293768 295570 3980673 4333412 5977832 5816254 1025580 1063783 283746 249315 263964 264027 298089 292653 288719 291528 201301 203822 681301 629586 1404535 1381322 422222 417264 605809 612701 760283 742135 791421 793120 829086 838406 808674 897452 1910786 2006819 1223207 1031761 669997 652655 792023 794922 829058 839511 860248 872451 966476 962429 4549085 4780132 40.35 71.8 1
10:48:44 2024-01-26 627508 625587 196576 193111 313574 318856 328596 327923 206964 205525 253566 257468 292875 294740 3972451 4299447 5977846 5806889 1016840 1065123 281519 249772 263012 262782 300772 291953 288779 291260 200985 203822 681301 624643 1421886 1379364 420351 414772 606445 615023 758061 740714 790711 792490 826518 845679 809211 893978 1906399 2003259 1221323 1037512 671908 653843 792240 793017 826711 836652 861400 871838 964776 966663 4618539 4789504 40.35 71.8 1
10:48:45 2024-01-26 632339 622172 196576 193146 313134 318892 329591 326829 206964 206386 258930 258254 293875 293913 3971308 4284311 5977757 5806889 1015393 1063747 281555 250107 267942 261979 299203 296954 288865 291520 200669 202968 678401 622858 1414548 1379364 419656 414772 607306 614040 756990 740787 787372 790799 827485 844900 811765 891391 1903963 2000413 1219440 1039136 671908 654574 795093 793268 823679 836398 862626 871838 962979 964275 4614736 4786089 40.35 71.8 1
10:48:46 2024-01-26 632116 622208 200099 193146 313610 319563 330858 329413 206929 206386 253956 258289 292312 295605 3983513 4296745 5994931 5842459 1021926 1069944 283954 251641 265861 265280 301658 295194 291534 294020 202642 203761 695674 630036 1436517 1390529 424623 419368 610255 619838 766106 747100 799012 801956 837187 852357 818682 910084 1935984 2034558 1252197 1043311 681233 664166 802622 809137 845072 850467 870004 888819 984781 982736 4637338 4853117 40.35 71.8 1
10:48:47 2024-01-26 640300 638345 197780 199362 321021 328191 342929 336751 210110 209737 261684 265222 299875 301465 4046231 4349219 6108574 5947369 1069549 1103615 289000 256199 272217 275540 312095 305539 303870 304784 207138 208682 686171 640807 1463177 1420163 431047 427796 625693 627862 793388 769301 811216 818639 852213 868759 830416 923438 1983924 2078038 1249573 1060119 690559 682569 827306 816222 854253 873013 895284 895615 994777 1001405 4803206 4935935 40.35 71.8 1
10:48:48 2024-01-26 658277 648653 200306 196710 325941 333942 351375 349841 213383 212485 267241 271866 303885 308552 4105283 4472671 6192502 6029213 1093779 1127921 290798 258649 277836 278195 319517 312513 306807 310135 208325 210172 672825 644682 1464345 1434527 433843 429816 625693 629092 793381 773748 811793 820965 855272 868108 826766 921939 2002548 2093328 1226702 1064595 692530 684547 829067 820928 854859 872474 892655 893026 990519 991647 4808496 4947305 40.35 71.8 1
10:48:49 2024-01-26 667909 658698 198889 195442 326890 333582 354006 352033 213748 212485 268963 273603 304839 309803 4117597 4485116 6229804 6063909 1105486 1140390 289000 256593 278691 278575 320450 313280 307273 309883 207317 208863 680655 646523 1465189 1438603 432614 427671 620364 625523 790580 765627 802354 813831 846752 855832 815085 910036 2002548 2095525 1245806 1056047 686108 677565 821061 811436 846271 863705 880507 881073 978466 986987 4811928 4960492 40.35 71.8 1
10:48:50 2024-01-26 668879 658191 200568 194401 324983 332517 352015 349841 211378 212450 267241 271641 303639 306239 4133984 4524998 6211153 6059571 1105486 1142082 286835 252999 276065 276556 319965 311092 305908 308191 205897 206204 676543 641723 1460016 1432495 427453 426365 612979 618080 778736 755334 793143 802379 834994 840739 802440 896499 1994655 2098739 1223004 1044765 681233 668447 804904 804059 841380 851708 860210 872751 974251 972989 4784409 4958201 40.35 71.7 1
10:48:51 2024-01-26 669932 658263 195166 190990 322036 327727 351677 347701 214656 209117 264014 270212 302373 306144 4124632 4433291 6216260 6029213 1085137 1140390 282143 251288 274342 274763 316083 310282 302947 306793 202677 203795 700151 643489 1470767 1429383 426739 418652 605170 614949 763559 744015 783951 788745 815289 834625 793115 872484 1966290 2065738 1223207 1050103 673826 656354 796789 794911 824298 834293 851360 862794 956592 955619 4708657 4916908 40.35 71.7 1
10:48:52 2024-01-26 662510 661828 191264 188795 315624 324857 347089 343019 209632 206455 264610 266908 299875 300408 4130519 4432671 6211153 6024380 1103682 1138738 277621 247814 272861 271581 315843 305539 299496 301978 200529 202968 699245 634556 1455760 1436563 419656 417300 601670 601744 756508 738899 770022 774865 809281 822468 774081 863142 1958775 2047229 1215673 1035440 662583 654445 791117 781790 813993 827014 841933 846955 941935 948431 4797332 4926569 40.35 71.7 2
10:48:53 2024-01-26 669293 658150 190161 186405 315524 322853 345429 342983 208223 205710 261792 266908 298397 300906 4133984 4445483 6211153 6020571 1094543 1136284 278653 245874 270608 271546 313044 304573 298275 300815 199727 202649 697251 642848 1449002 1412132 419692 418480 596419 605637 754873 731091 770059 773863 796935 810962 776525 858769 1955987 2060832 1231087 1034369 662583 645726 783048 784048 811795 820570 833030 846842 939128 935893 4688342 4926569 40.35 71.7 2
10:48:54 2024-01-26 664392 664743 189230 186439 315551 320865 345454 342464 207609 205105 261792 265995 298027 300275 4152688 4457550 6244007 6038432 1102861 1142082 277884 245632 270716 269894 314733 304109 299441 300358 199413 202012 707444 635011 1485496 1438603 417735 413534 596419 598052 746745 732718 762338 765645 797862 809082 764605 852233 1953205 2036526 1229168 1033929 658402 649181 786375 776480 807204 818026 830435 840022 935512 941310 4848072 4956956 40.35 71.7 2
10:48:55 2024-01-26 673340 664318 189866 189918 316005 322853 344942 343019 206929 205491 261720 266029 298072 302187 4172038 4495699 6253325 6063909 1091419 1143704 277656 244670 270716 271097 311774 305539 300288 300815 199066 202012 701420 644484 1457360 1425052 419323 414809 592141 599640 746045 726168 765167 767055 789984 802423 764288 848123 1953620 2047229 1227249 1032458 659814 643860 781598 780352 801438 811464 830538 839662 930952 930199 4792901 4960492 40.35 71.7 2
10:48:56 2024-01-26 673612 667575 189230 189847 316001 322817 344942 343019 206964 204434 262789 265188 297992 301660 4180745 4531044 6276505 6072596 1115497 1147955 281536 244876 268909 271097 313998 304598 300397 299201 199240 201695 698701 638979 1450455 1429383 416547 414736 592687 596213 747309 727337 754505 762935 789948 799735 756485 848730 1949151 2047229 1225330 1023122 653257 645625 774925 771902 807168 811536 818775 829871 936958 935001 4799778 4968362 40.35 71.7 2
10:48:57 2024-01-26 668103 667840 188937 186599 316005 320865 344970 341982 206895 204468 261280 266365 297091 301874 4193090 4451995 6276811 6082069 1097564 1146293 277884 244294 269703 269414 314954 304709 299441 301161 200318 202154 710471 645141 1471104 1429383 416584 414052 590942 597942 742010 726682 756732 755132 784334 799735 755275 836237 1945661 2033966 1235355 1035440 651400 641019 778931 769971 796743 811392 820748 825476 923688 931581 4867962 4992127 40.35 71.7 2
10:48:58 2024-01-26 676639 666189 188899 189670 314159 322328 345429 343019 205645 208494 261684 265188 297210 303164 4217575 4535060 6276207 6106580 1110057 1149620 275797 244294 268909 269636 313044 305612 296438 299201 197513 201415 707444 637290 1463390 1425334 414226 410999 586981 592336 743172 717998 749270 756799 779201 791210 755949 839097 1949412 2064759 1221661 1026114 653257 638158 770105 774482 797876 802270 816338 827350 920282 921053 4808257 4975665 40.35 71.7 2
10:48:59 2024-01-26 673134 667308 188078 189599 314119 321482 344416 341946 206217 208423 261684 270272 297541 300753 4224172 4537460 6304748 6110938 1119419 1152923 274918 243339 269513 268151 313998 302759 297757 298054 198098 200398 686809 636249 1487205 1441669 412725 409969 588918 589583 737665 719299 745984 749911 779732 790093 744780 831591 1945890 2044449 1237311 1026114 648540 639587 770105 765534 797876 802342 807065 819843 921006 922361 4811502 4992692 40.35 71.8 2
10:49:00 2024-01-26 674797 671197 188010 185592 314823 319859 343453 340878 205576 208423 260071 264786 296193 299947 4233261 4483584 6304748 6115946 1097355 1152923 274918 241981 269288 272327 311876 303610 296502 299887 197170 200223 714950 642848 1471223 1429383 413054 408236 583038 590665 731792 714409 742333 747683 766296 788750 743652 820720 1935631 2031076 1229486 1034195 647615 634666 770105 765571 787700 803692 813484 813198 910623 915784 4891288 5003717 40.35 71.7 2
10:49:01 2024-01-26 685479 674305 186829 185592 313169 320993 344942 342417 204762 208387 259234 265603 297928 299355 4243183 4617559 6276431 6134676 1121815 1152923 273241 246429 267223 267743 309418 302475 295834 295805 197479 198937 693063 638067 1483237 1434527 410576 409101 580428 584411 734935 711273 737577 747021 770704 775526 739925 820720 1936784 2046673 1215735 1019378 649467 636506 762457 764449 790850 795419 802347 815709 911915 901511 4807523 4999254 40.35 71.7 2
10:49:02 2024-01-26 676007 675982 187987 185588 311158 318339 345673 338824 204268 203647 259563 264789 297090 297239 4252268 4562937 6327242 6124678 1116162 1155381 271507 242154 267152 268336 311078 302876 296085 296690 198070 199040 711964 636249 1485008 1442694 408498 405116 580428 581792 728848 712784 735094 737972 768889 775382 731650 820769 1935631 2029320 1206139 1016849 641615 632760 757970 756278 786365 793440 799642 810308 907972 905409 4809363 4990096 40.35 71.8 2
10:49:03 2024-01-26 674882 675073 188460 183692 312139 318862 343001 340602 203600 202655 259198 263724 294303 300129 4247676 4521798 6369685 6115299 1103087 1152923 271542 240895 265293 267324 310135 301166 294069 296273 196959 197866 705992 644023 1483824 1434527 408658 404545 581371 583617 723664 710307 736915 735336 761393 772513 726687 805780 1923724 2004654 1206139 1024796 640061 632208 760173 751426 778224 789939 796495 802174 903953 902851 4832122 5018012 40.35 71.8 2
10:49:04 2024-01-26 685214 675069 187006 183002 311461 315843 342929 338789 202307 202688 259373 263137 294966 297167 4261634 4569880 6307676 6124678 1103976 1152923 271507 239166 263890 266950 307725 302129 292175 294954 196406 197145 708978 643562 1473076 1429383 408498 402097 573052 580376 719628 701087 732969 735895 755273 766477 728825 801214 1918475 2010349 1233800 1024654 638236 624846 757356 753105 772647 784243 796532 797571 894062 901360 4897195 5011373 40.35 71.8 2
10:49:05 2024-01-26 684501 675064 186482 182635 310831 318455 340788 338479 201680 201559 256741 263102 294594 297491 4270999 4597856 6285756 6134057 1114057 1155381 268181 239479 263416 265280 306830 301166 290613 295383 196060 196530 701559 634439 1468897 1426226 404746 402424 570530 577840 719399 697086 723696 729451 752225 761784 724557 802393 1917112 2019297 1215792 1013898 635927 622473 749390 749182 769512 775229 791818 798748 885982 892166 4863071 5004280 40.35 71.8 2
10:49:06 2024-01-26 688674 677936 185425 181765 307347 315518 340537 337353 205691 201700 255165 261315 294594 294926 4274047 4655021 6317896 6143435 1118836 1152923 267739 237856 263895 265280 306829 299360 292324 291379 195439 195271 692357 636249 1453979 1432430 403886 399947 569722 573607 718608 697086 719375 728347 752225 754585 717530 797691 1914390 2018265 1215792 1007463 635511 620108 745463 747021 771155 775208 783733 794657 882310 885981 4839035 5014433 40.35 71.8 2
10:49:07 2024-01-26 681317 675993 185095 180874 306415 315879 338189 337762 202607 199149 255165 259904 292520 294740 4283419 4599575 6339430 6133824 1117826 1152923 267731 236353 263964 262380 306829 297171 289484 291964 193934 194967 707485 632291 1463627 1433447 400182 396889 570126 571575 711410 695078 716496 719545 745086 752923 710385 796654 1914353 2010349 1192706 1001708 628409 619159 739656 740015 765129 771675 776693 789995 884885 879191 4787722 5004582 40.35 71.8 2
10:49:08 2024-01-26 678343 677762 183978 180554 306982 311952 339485 334388 201514 199010 254311 259439 293491 291949 4283419 4597351 6350457 6124678 1107063 1151252 268556 234828 261738 261979 306397 296263 289290 288838 193863 195281 686171 634102 1462149 1442698 400784 395593 565667 567028 706391 690976 713335 716999 745240 754316 707798 787548 1905144 1998292 1207967 1001745 625006 615879 736999 733826 764595 771534 773984 785760 880359 874089 4766291 5008633 40.35 71.8 2
10:49:09 2024-01-26 679859 677936 183417 179495 306955 309993 338153 334005 200916 197905 255179 258185 290780 291984 4283419 4599575 6379010 6124678 1103911 1152923 266500 233906 261594 260745 305070 294672 288413 288400 192472 195144 698617 636212 1445164 1438603 400218 394374 559099 564445 701761 689418 711470 713307 738790 748377 699998 781440 1899670 1990496 1202099 1003171 621732 614301 735548 729414 756922 769261 769533 780168 876183 871306 4806681 5018469 40.35 71.8 2
10:49:10 2024-01-26 680341 677936 183049 178646 304873 311964 336049 333969 200252 197527 259149 256686 289897 293322 4289730 4540473 6379010 6133780 1100825 1149584 265324 233349 259982 259553 305070 293810 288865 288400 191395 194154 703006 638067 1446411 1432495 399225 392571 559099 562780 700194 687918 709111 710411 733890 745758 696067 776208 1892246 1986266 1200143 1003884 620849 613665 735683 728311 754333 763930 762065 773688 873639 868659 4824748 5018821 40.35 71.8 2
10:49:11 2024-01-26 678897 677456 181893 177939 304695 309020 337469 333969 199244 196261 254245 256651 289568 295321 4299095 4543940 6339562 6134057 1100039 1148732 263584 237042 258927 257974 304570 293121 286947 288137 190589 193943 688686 638979 1441712 1428369 396963 391363 558833 562780 697223 681922 707198 706272 729637 740773 691921 769326 1886652 1971440 1194625 1001745 618595 611622 732833 728729 747806 757454 759725 768188 870775 869382 4843667 5024308 40.35 71.9 2
10:49:12 2024-01-26 679380 678865 180715 177100 303267 308085 335877 331162 199348 195344 252635 256651 287443 293603 4308460 4552002 6336919 6139054 1091266 1146257 262376 233034 258310 258858 302685 292434 285405 288766 189990 193271 679492 637612 1446744 1425334 395278 392040 557733 561718 695215 680231 703076 701038 724209 738594 691946 767425 1882749 1962856 1200382 1000996 616311 603915 730416 723984 747256 755144 755832 765059 864654 862028 4835261 5018935 40.35 71.9 2
10:49:13 2024-01-26 679106 678906 180577 176231 302058 309328 333987 330361 198345 197080 252599 257124 287478 293605 4304880 4553213 6348499 6134057 1097686 1147919 261175 232379 257299 258858 301941 296844 285072 287144 189524 192831 685376 638067 1443815 1429383 394718 390933 556551 558713 690803 678750 699408 700048 722673 730206 685492 763465 1877406 1967878 1186449 996718 612493 605403 724191 719509 745139 754307 753683 763971 857193 854778 4828446 5004355 40.35 71.9 2
10:49:14 2024-01-26 679712 679041 180003 177279 302603 306757 333915 330679 197108 197093 251072 254909 286503 291148 4302163 4577275 6369685 6125311 1097527 1147919 260127 230936 256292 258097 300076 292050 284214 286284 188597 191752 685376 637157 1434695 1429383 393529 387840 553270 554130 688055 674809 697402 698624 719467 729178 682726 757830 1873477 1967878 1182537 992435 608916 600953 719642 716962 743140 748404 750896 760605 856674 847392 4783712 5020719 40.35 71.9 2
10:49:15 2024-01-26 681716 680562 179156 177018 300305 305714 333229 328880 196391 199213 249558 255225 288508 287855 4302321 4631936 6348574 6134676 1100769 1146257 261783 229077 255147 256872 300347 291637 281940 283494 188894 189317 688502 627792 1444486 1434527 387650 385411 549764 551581 686073 669619 689581 692717 716316 725603 680792 758368 1873515 1966484 1205872 983200 606556 598303 715536 711218 736060 743646 745444 757797 851795 844494 4782449 5004242 40.35 71.9 2
10:49:16 2024-01-26 678709 679869 178028 176624 300511 305162 332724 327675 196288 195427 249137 254408 290637 287800 4314612 4624257 6330303 6134057 1103682 1146257 259618 228722 256864 255475 299609 290436 281208 283149 188949 189317 700207 626004 1455363 1420163 387743 384257 548598 551973 684098 668635 684584 689926 711442 719199 674741 754930 1870816 1962272 1186449 985300 607928 597707 711424 711182 733862 737519 740135 754658 846266 838487 4807752 5013928 40.35 71.9 2
10:49:17 2024-01-26 681042 680351 178755 176743 297942 304497 330679 328268 195710 194739 248574 253381 290361 287594 4312488 4642636 6332383 6134057 1105290 1143704 258491 227624 253903 254088 299428 288626 280345 281953 188551 189213 674052 625113 1456354 1420163 386097 381927 546626 548744 682638 665657 680525 686926 707251 716461 672256 753580 1862789 1961464 1184493 979338 604719 596235 710422 710289 729719 736768 736723 750229 841375 839039 4792932 4989907 40.35 71.9 2
10:49:18 2024-01-26 678512 679827 178182 175652 297630 304741 330446 326794 195032 193771 247807 252466 285281 286898 4320907 4634971 6331085 6129682 1103682 1143704 257299 226919 258363 253274 297180 288518 279467 280802 187889 188061 679492 625113 1455744 1420163 384968 382930 541072 545467 679850 658002 679994 681904 705387 712395 669587 746961 1862606 1957297 1182537 980373 603187 594243 706368 706272 727783 730377 735085 744174 835857 835417 4799778 5003717 40.35 71.9 2
10:49:19 2024-01-26 681317 680792 178174 174599 297450 301095 329680 324559 194156 193476 246316 252176 284796 285659 4321025 4646781 6330341 6134057 1100769 1143704 255650 225832 254154 252463 296978 287181 279766 280109 187017 187732 680963 623298 1459787 1419156 383228 382207 542949 540725 677927 661388 676335 680474 702326 708143 664648 746478 1853605 1951685 1201883 977482 601475 592105 705868 704165 724694 725228 731844 743191 832518 829365 4808257 5014433 40.35 71.9 2
10:49:20 2024-01-26 678181 678823 177005 174360 295043 302871 328684 324848 193284 192731 246074 251099 283835 286306 4327191 4642237 6332383 6139054 1099202 1143704 255685 224786 252364 251515 296143 286719 278979 278523 186801 186816 689010 623298 1450409 1420163 381768 378898 539845 542010 672968 656650 672321 677808 694187 708396 663815 740476 1854932 1948109 1203877 976702 597379 585816 701202 701069 720458 725517 726448 739880 829845 828165 4784409 4990134 40.35 71.9 2
10:49:21 2024-01-26 678585 676178 176197 174082 293662 300942 329595 324415 192650 191686 244767 249635 282143 284550 4336235 4634896 6323058 6134779 1106626 1142045 252529 224560 251870 250502 294126 285058 278159 277530 185191 186231 666802 623336 1447238 1419156 378709 378221 538319 540440 670924 652732 670956 673765 696725 703345 660168 736621 1849667 1938277 1189914 973928 595606 587068 698189 698587 718576 721399 725786 736677 824988 820460 4790386 5010857 40.35 71.9 2
10:49:22 2024-01-26 678856 676214 176465 172355 293660 300384 328664 325444 194225 191373 246716 249393 281713 285453 4342556 4665996 6339085 6134057 1102301 1143704 252072 223400 250666 249355 294305 284498 277378 278769 185156 185614 680758 623336 1432355 1416140 379600 376519 535177 538041 669720 653132 667825 672491 693246 699216 656509 736067 1844077 1940297 1195898 973928 595183 585133 697200 696574 715527 719325 722585 734713 824331 820315 4798885 5003717 40.35 71.9 2
10:49:23 2024-01-26 678176 676214 175320 172085 292604 299609 328127 323902 193818 190909 246112 250689 281249 284609 4342556 4661835 6329634 6134057 1100769 1140137 250533 227823 249469 253653 292232 283161 276528 277986 184287 189034 663902 623336 1440285 1415136 378255 377276 532058 534828 665903 651283 664129 670868 689158 698332 654137 731743 1843038 1937548 1191909 972507 592229 582820 695229 692986 713467 717464 718346 728526 819497 819647 4802310 5011752 40.35 71.9 2
10:49:24 2024-01-26 677597 676982 174317 171773 290758 299759 324974 321034 193207 190309 245555 249496 280429 284352 4342556 4672459 6332383 6134057 1100769 1137052 250394 227396 248663 253262 292275 282729 275646 277364 183948 185896 663902 624224 1424154 1412132 377184 374195 532999 531711 664853 647534 660227 667634 685101 694331 651288 727451 1835166 1932473 1166887 968299 590550 577009 691983 689910 710570 712422 717508 727795 816368 811446 4802409 5010857 40.35 71.9 2
10:49:25 2024-01-26 676150 677936 173883 171232 289994 296690 324974 320228 192878 189710 243549 248900 279827 282747 4345761 4673751 6332383 6131476 1096784 1137089 249386 223140 248172 249245 290458 281473 274383 276091 183365 185341 657150 620194 1439648 1416140 376116 371367 530703 532829 660295 643667 660233 662750 684167 691747 649452 725721 1833778 1931994 1155149 967403 588729 578719 689008 690868 708364 711275 716487 726722 809213 811117 4834854 5001492 40.35 71.9 2
10:49:26 2024-01-26 681597 676986 173300 170109 289435 297671 322444 319803 191665 188989 243557 247021 279402 281840 4351975 4693746 6343962 6125071 1110238 1138136 249386 222288 245540 249732 289682 286856 273963 274334 182459 184823 680758 621969 1425617 1410943 376383 373556 523117 528925 658684 640263 657988 665711 681608 687724 650330 719338 1825816 1910611 1165976 971090 586308 573556 688032 687413 700162 708134 716487 720296 802320 811691 4872477 5010857 40.35 71.9 2
10:49:27 2024-01-26 688642 675702 173175 169840 288737 296036 322671 319060 190895 188692 241841 246639 277082 279392 4348768 4735621 6284191 6139054 1101611 1138136 249977 221862 246299 248476 288908 283662 271253 274370 181594 184565 651254 622855 1447604 1401723 374149 372766 524190 530497 659150 635985 658826 661779 676963 685354 645492 717443 1821929 1915040 1183337 977398 586308 572025 689496 686656 699676 709203 714415 716389 804881 811691 4905476 5022421 40.35 71.9 2
10:49:28 2024-01-26 682537 676986 172204 169545 294017 294020 320981 318097 190428 188100 241841 247233 275432 282275 4361228 4681456 6303562 6143435 1096083 1132875 249341 220776 244785 246947 287020 282135 271393 274456 180413 184565 655953 626897 1431055 1395772 373620 372766 523077 530227 655750 635536 658826 662344 676484 685124 645846 709038 1812683 1894328 1172399 973199 578654 567788 685080 679731 695879 708098 708097 714317 808917 807008 4839148 5020223 40.35 71.9 2
10:49:29 2024-01-26 685739 675666 172230 167966 288518 292749 320495 320472 189531 188066 240308 246507 275505 279572 4358003 4670656 6303066 6131476 1082509 1132875 249276 218930 246122 246562 288599 282135 269742 272245 180413 183385 645894 622858 1431222 1404953 371932 367556 522336 526914 649542 634295 654909 649006 667218 682801 638313 708168 1812683 1903522 1158246 964655 578654 567897 681795 677771 699170 707387 704104 713229 804881 802008 4816043 5013069 40.35 71.9 2
10:49:30 2024-01-26 676872 675073 171039 167603 286539 293089 319007 315122 189165 186011 239935 243830 280764 277823 4342550 4688266 6345314 6136521 1103976 1134092 247493 219073 243711 244981 287990 277863 270716 270413 179775 181915 656652 619683 1422787 1405709 369067 368700 519352 522167 650462 632015 647177 652714 667110 676376 637411 708130 1807284 1902173 1173162 967403 578242 565485 678865 678498 688023 696647 701000 706588 792821 798876 4877340 5015342 40.35 71.9 2
10:49:31 2024-01-26 684773 676503 170467 171237 286181 291273 317084 315978 188275 185720 238786 244206 275220 278250 4355327 4699182 6283073 6141556 1094543 1131675 245592 218110 243567 243818 286777 277827 268817 270553 180602 181637 653738 622375 1418237 1391516 369828 367040 514139 524171 647634 627453 649554 653150 665935 678773 636175 698802 1799297 1879762 1167057 966715 572073 562948 676945 669601 686078 700443 698883 704507 798032 793419 4846739 5013069 40.35 71.9 2
10:49:32 2024-01-26 684066 676721 169986 171026 287261 296010 317084 315978 187391 185720 237679 244171 275220 277361 4349305 4668439 6320201 6137169 1078891 1131675 245971 216722 245054 242930 285392 278450 268440 268908 178079 180767 651033 622286 1428650 1401723 369042 363096 516903 522167 642216 629265 648594 647479 666877 676340 627385 700589 1803437 1899857 1173162 952597 571838 563780 669697 669090 688023 694358 695907 707091 795739 784441 4771602 5010857 40.35 71.9 2
10:49:33 2024-01-26 678594 676024 169986 170562 285588 295519 317013 315053 187357 189870 237679 242674 275220 274364 4364672 4674885 6325111 6133876 1089778 1128736 243674 216351 243459 242150 286088 276725 268485 270092 179841 180127 650852 615788 1453551 1409710 366945 363939 513995 517429 644039 626458 641808 648359 665355 667362 627312 702036 1798812 1906223 1114148 956742 571556 559168 669223 669564 682991 690208 698883 703932 788864 790588 4870024 5018935 40.35 71.9 2
10:49:34 2024-01-26 685747 675060 170311 167492 283449 296047 317748 315053 187323 189763 237206 242978 273729 276016 4370884 4743463 6258212 6133876 1094474 1132032 243469 216351 241778 241981 285023 275949 266394 270739 179461 180387 647126 620497 1414589 1391516 365848 364453 513638 517831 642216 623401 643936 645506 660291 671138 627312 691077 1790025 1870962 1159870 961806 567710 558772 671598 662677 680782 693237 691178 698786 791103 788879 4851186 5011638 40.35 71.9 2
10:49:35 2024-01-26 678627 675073 168813 167033 283706 290448 316721 312486 186186 185522 236839 241189 273435 276016 4367849 4620331 6312215 6115299 1081241 1131225 244115 214677 241197 240500 284094 275069 265834 269525 178224 179830 653011 622858 1444374 1399736 366177 362912 514966 513648 636502 623780 640281 641560 661953 667326 623785 696795 1797532 1894328 1154007 951511 570071 559564 665300 667561 683510 689258 689402 699782 781356 782092 4835577 5010857 40.35 71.9 2
10:49:36 2024-01-26 681317 676029 169833 166562 281975 288910 313612 314060 186118 185522 237958 240347 273244 273455 4367785 4738662 6332383 6115299 1097686 1128463 242821 216652 239934 242392 283994 273772 266242 267358 178420 178822 649402 616948 1410036 1401723 365242 363425 510971 512975 638336 618253 632650 640245 652936 663295 625629 690489 1786640 1881454 1136533 961806 568518 555510 670011 664156 678856 689258 689147 691119 782648 783235 4886424 5018012 40.35 71.9 2
10:49:37 2024-01-26 684773 674804 167717 165727 282828 288644 314742 313804 185536 185522 234688 240716 271805 273839 4367767 4690892 6312403 6115299 1076951 1125264 243030 218145 240044 242320 281610 276656 265249 267048 178009 178292 654296 618719 1427159 1398448 363455 358955 505017 513739 631902 612933 638241 635930 654783 664536 618186 688530 1788827 1875940 1156119 946073 562853 556333 660061 659425 677334 683273 682523 695735 781942 775391 4811689 5008633 40.35 71.9 2
10:49:38 2024-01-26 675353 675073 171582 166028 280071 288874 314706 309945 185956 184346 235344 239377 271805 272655 4367548 4708263 6313732 6124678 1092942 1125264 240029 218216 239068 240695 282015 274653 264842 265714 177582 177977 645052 616910 1414824 1400164 361878 359532 509311 510657 635296 620149 632807 639738 656481 658349 620081 692176 1778215 1878603 1136533 955383 566097 552980 663852 662307 672542 681245 684538 690493 774565 780952 4910099 5018821 40.35 71.9 2
10:49:39 2024-01-26 680824 674773 171546 165741 279761 287990 312982 310233 184667 184381 236333 239211 270942 274066 4377139 4705667 6295082 6124401 1087493 1124466 242087 218145 237626 240695 280179 272589 263873 266942 176201 178224 645052 621931 1426177 1387217 363234 359496 506137 510114 631039 613702 632807 632636 649078 658024 615671 683295 1780752 1872050 1159870 950157 560003 549833 658661 654560 676899 682792 679997 689539 779697 773002 4778421 5010857 40.35 71.9 2
10:49:40 2024-01-26 677339 675069 167948 164787 280659 285432 314007 309294 184378 184054 236261 238149 270117 272884 4361815 4688677 6311901 6115946 1082118 1123631 239995 213627 238865 239927 280144 277268 263066 264335 176448 177082 646502 613426 1432668 1399107 360084 357874 507612 509822 632939 617195 628922 636416 650458 656317 612938 686038 1780757 1870594 1155717 953989 564413 551959 660529 658492 669214 676367 679960 685414 770529 774701 4910099 5018012 40.35 71.9 2
10:49:41 2024-01-26 680341 674809 167708 164629 278797 286195 311594 309258 184216 183891 234788 238081 269260 272655 4377137 4709760 6267201 6142380 1086517 1123631 240726 213927 236787 239242 278479 273176 261826 265112 175692 178661 644184 618427 1407075 1385555 362651 357229 503277 509608 627429 610471 627102 629065 643654 656245 610965 678224 1775698 1866747 1130428 947457 558014 550397 656966 653114 670929 677319 678809 686463 774018 766269 4766415 5014433 40.35 71.9 2
10:49:42 2024-01-26 677339 675069 167826 163809 279540 283980 312068 308323 183769 183180 234788 237388 269260 270594 4361281 4688379 6313732 6107991 1083558 1124466 240214 212922 237188 237765 278444 272275 261643 263237 175289 179620 642152 610877 1429879 1392503 357864 357620 504668 507294 629213 612655 627070 634522 646496 654357 613995 683295 1774401 1866747 1155717 951511 560003 548028 656764 653600 665652 676259 678809 681355 765455 771875 4900693 5020223 40.35 71.9 2
10:49:43 2024-01-26 680341 674809 167474 163839 279154 285419 310144 308288 183195 182855 234055 239265 269038 273631 4386611 4715411 6312177 6124678 1084321 1122835 240726 212738 235292 238133 279394 272275 261026 262686 175131 179605 624160 619310 1406436 1388558 360084 354233 501232 507095 622742 607914 627070 626901 640033 655084 607992 677279 1772267 1860189 1128393 939507 555244 548160 650900 648818 667757 673774 674783 684441 770600 764042 4802310 5010857 40.35 71.9 2
10:49:44 2024-01-26 674872 675064 166789 163324 278967 283312 312032 306428 185288 181988 234019 238420 268406 270666 4386489 4700435 6313732 6115299 1084298 1123631 238199 211627 236055 236629 279591 270274 260230 261848 174695 176563 640702 609931 1429376 1392503 355990 352112 501855 503857 626466 611741 623285 630921 644035 648626 609058 675079 1771005 1864172 1147410 950157 557617 543952 655103 652856 664277 674213 675329 677227 765691 765119 4895856 5015228 40.35 71.9 2
10:49:45 2024-01-26 682827 673086 166936 162829 277816 283582 309170 308037 186962 182404 232563 237948 267591 270630 4383383 4704499 6304057 6115299 1078853 1120376 240388 211225 239518 237031 278217 270563 259436 261048 174192 176439 639252 618352 1425235 1388558 358809 354452 495968 503821 618462 603696 622841 623419 638295 649047 603015 673756 1768486 1858881 1145333 936858 552774 545563 646660 646912 664203 671056 669516 679864 766033 764760 4807958 5008633 40.35 71.9 2
10:49:46 2024-01-26 673612 673095 165832 162717 276631 283312 311312 306964 187093 180874 232563 236784 266778 270332 4376861 4716763 6317896 6106580 1088077 1118717 237393 211408 239072 235620 279001 269314 261002 260217 173583 176034 648597 613501 1402677 1390529 355953 354848 498955 500052 623439 605016 617591 625126 639474 645620 604885 669630 1761686 1853536 1116183 950797 552250 542344 650440 645749 658652 673357 670686 677580 763762 765028 4843667 5010857 40.35 71.9 2
10:49:47 2024-01-26 678627 673543 165712 161932 277525 280043 309205 306964 186597 181698 231839 237552 266339 270522 4383222 4661667 6303403 6115946 1066246 1118519 237393 210054 239337 234413 277826 269279 260004 260217 172996 176034 646758 616065 1400145 1388792 355702 351857 496076 501186 613105 605444 617758 618745 636675 643944 599562 669630 1773024 1873630 1118218 935523 553038 541208 645388 645749 657853 665296 670947 674678 758025 763453 4891288 5018012 40.35 71.9 2
10:49:48 2024-01-26 682832 674332 164771 161722 276372 280893 307698 306496 183230 180771 231083 237718 271231 269500 4392749 4755454 6257780 6115946 1086718 1119217 236660 210012 234697 234413 276127 269314 258774 259173 172962 175053 639252 609061 1408146 1379364 351704 351857 495222 500089 618426 598380 618103 618272 631091 641677 598349 663982 1761131 1850885 1139103 939432 549112 541192 644930 640969 658469 665816 665417 675194 761361 758749 4802404 5003717 40.35 71.9 2
10:49:49 2024-01-26 673910 673933 164438 161692 274910 279578 307733 304668 183230 180200 231047 235525 271159 268860 4392749 4710845 6312403 6109759 1086980 1117925 235203 209545 234697 233691 277562 267179 258774 260255 172686 175018 645655 611126 1400992 1388558 351740 351857 494501 495621 618231 600145 614209 620168 631019 640249 602196 663982 1752186 1845741 1132872 947574 549820 537845 645846 640026 655057 665153 665417 670738 761214 757220 4832122 5018012 40.35 71.9 2
10:49:50 2024-01-26 675268 671115 164477 161302 274985 279773 307769 303955 182719 180166 230329 235525 266731 269274 4386489 4652288 6304407 6106580 1068981 1116264 236295 208565 233965 232937 276586 266991 257977 260622 171829 175053 639770 615183 1391716 1383283 351776 349139 495573 496106 612541 594978 611123 612915 631128 638376 599857 665508 1753579 1854885 1112113 935470 549038 536254 645809 642751 655057 665346 663936 666784 753720 756922 4904195 4989869 40.35 71.9 2
10:49:51 2024-01-26 680231 667272 164136 160358 274494 281732 306658 304667 182176 180166 229775 234799 266357 268595 4389617 4714966 6313236 6115299 1080469 1116044 235203 208205 232510 233297 273985 266768 257977 259524 171863 174182 634359 616141 1403313 1381322 351704 347563 489926 497243 611207 594942 613482 615938 631055 643615 595859 664055 1759704 1856236 1122288 931533 549894 538137 639925 643352 654518 661579 666367 671768 751583 752511 4872045 5010857 40.35 71.9 2
10:49:52 2024-01-26 682347 672863 164200 160633 273228 279896 306946 303209 181888 179960 229508 235560 266357 267174 4386489 4777555 6276431 6113401 1083586 1115252 234245 207556 232510 232221 273985 266545 256358 259524 171556 173749 641241 608911 1401613 1376015 350864 349103 489890 495404 608476 594133 612427 611088 629470 639312 591896 661607 1755341 1841775 1110078 927565 544450 538136 637593 638363 653795 659494 660471 667658 746919 750488 4829923 5009036 40.35 71.9 2
10:49:53 2024-01-26 678860 672109 163527 160079 273818 279644 305867 305133 181211 179632 228511 233844 266073 265803 4389617 4775752 6304407 6105921 1088220 1116044 233687 207705 232147 232256 272696 265134 257148 257567 171317 173196 639252 606462 1407883 1383283 349870 346969 487062 496106 612541 592838 613789 611953 626498 634652 591896 654835 1743003 1834972 1117964 928885 541188 531914 635563 634726 652930 655846 654900 664023 750182 747072 4833928 4999604 40.35 71.9 2
10:49:54 2024-01-26 673266 672588 163334 159578 272333 279896 305079 302484 181038 178826 228831 232501 264798 266132 4392749 4738662 6304407 6105921 1087531 1114461 233489 207198 230832 231439 272867 263917 256358 257567 171732 172800 639770 608193 1393436 1383283 349870 345441 485512 492113 611207 592874 610104 614631 622150 636027 592478 656499 1743662 1819487 1142638 931382 542898 531914 635685 632930 650891 657269 654399 665948 751509 746233 4791956 5001881 40.35 71.9 2
10:49:55 2024-01-26 670532 670970 162472 160020 271362 278893 306946 301370 181279 178399 228475 232570 264446 266176 4392749 4726834 6304407 6099993 1082118 1115252 232505 206909 231389 230568 273114 263881 255570 256775 170434 172286 641241 607931 1394867 1383283 349622 344886 486405 486679 608476 589316 607946 612376 622078 634134 592806 654297 1741186 1819487 1122288 931419 541352 534923 637557 633556 651352 658268 653935 663478 750516 744973 4769016 5011638 40.35 71.9 2
10:49:56 2024-01-26 673910 670938 162502 159507 271428 277611 305580 301193 180821 178331 228086 232501 264507 265502 4385885 4711921 6304407 6106580 1079041 1114425 231860 206197 231029 235118 272696 263846 255356 256775 170163 172217 641241 607026 1396991 1383283 347893 345441 486990 486679 606956 588780 604591 609218 620354 631308 592095 651908 1733746 1811584 1103973 934105 541352 531806 636171 631103 649970 656380 652700 660048 747838 739337 4759610 5004469 40.35 71.9 2
10:49:57 2024-01-26 673354 673543 162738 158932 271807 276336 304936 300314 180410 178049 228015 232432 263707 265280 4395841 4728411 6306259 6106580 1072793 1113056 232251 205521 230994 234789 271865 263442 253969 256345 169692 171670 649259 604812 1399446 1383283 346874 344886 486990 486643 605545 587201 602763 607391 620318 629424 585717 651330 1735509 1817515 1122288 931533 539813 531359 635613 629211 647602 654392 650515 662666 747251 738544 4769016 5003717 40.35 71.9 2
10:49:58 2024-01-26 669218 671085 161243 158594 268960 276479 302941 301121 180398 179282 227239 231007 262935 266420 4405501 4733564 6289673 6110938 1080578 1116302 232151 204916 228848 230821 271036 267780 253724 254773 169052 171482 638299 607760 1386398 1379473 346910 343334 485030 486925 603833 584998 601147 603902 616714 627619 588854 650404 1734965 1811584 1110078 928885 537515 530556 632130 625484 643095 649290 647627 656739 742237 736004 4804454 4990134 40.35 71.9 2
10:49:59 2024-01-26 673612 667051 161462 159147 269842 277396 301317 301254 179535 178701 228176 230869 262865 265709 4392789 4756387 6299068 6098681 1085111 1112809 231469 209027 228848 231794 268908 267707 253545 253567 170777 170548 645655 602612 1396192 1377411 344810 342843 483281 488964 600318 583877 601406 601899 613136 625714 580296 645652 1733746 1824755 1097868 919513 537515 529021 626608 627362 644007 650339 650932 658215 729886 736523 4853051 5019315 40.35 71.9 2
10:50:00 2024-01-26 678851 669587 160990 162109 268960 275140 301352 300557 178970 177175 225623 231465 261401 263842 4408526 4781873 6264992 6115946 1080541 1112809 232697 206182 228068 230498 268908 267816 252689 253851 172349 170548 636828 604738 1398529 1368230 342798 342843 481577 486925 595113 583758 599442 601049 618531 627583 582792 651330 1739917 1833960 1110078 921565 539429 528647 628490 628285 640368 645465 651395 652338 735757 738544 4893699 5004582 40.35 71.9 2
10:50:01 2024-01-26 675377 667268 160733 161848 270175 275700 301317 299056 178936 176231 230912 230720 261471 267136 4395841 4730191 6302949 6107512 1074789 1113130 230758 208884 227361 230588 270702 263845 252135 253532 169668 170327 636828 612512 1381660 1374063 345749 340703 482940 487322 598070 587109 599459 598326 613100 622222 581307 646992 1731926 1833517 1091763 926869 537515 522828 627332 626367 638450 649254 649507 653304 740997 740514 4841767 5008633 40.35 71.9 2
10:50:02 2024-01-26 670446 669738 160438 161482 270175 274684 304328 297951 179343 180400 225623 229626 260967 263842 4386423 4641467 6329634 6089982 1066246 1110010 232804 205279 227928 229320 268090 261585 252381 252368 169632 170648 634903 609024 1398978 1383283 346045 340009 482599 484824 601475 583685 594257 602321 611662 620364 580183 642946 1722667 1804948 1107951 927465 532774 525859 628417 624646 640822 648268 643741 652338 737605 730215 4769016 5005061 40.35 71.9 2
10:50:03 2024-01-26 669692 667241 159961 161151 269976 273008 302598 296728 178338 180562 230406 229239 260604 264583 4395841 4728560 6276132 6099000 1076990 1113130 230281 205279 227698 228238 270584 261477 250804 252298 169430 169939 642897 601756 1394226 1377971 341546 342289 477940 483202 597776 576843 596052 602749 613839 622294 581039 644086 1728203 1805638 1089728 924165 532027 522720 623619 620095 636575 640312 642096 651297 729606 727801 4834854 4999254 40.35 71.9 2
10:50:04 2024-01-26 676831 667200 159927 161121 269415 273043 299212 299987 177430 178004 225774 228956 260569 261653 4405255 4785024 6285678 6094234 1080306 1113019 230892 204956 227186 228503 267566 261585 252333 251807 169549 169533 636828 602270 1390607 1370171 342615 341207 477940 482589 594691 579582 594293 596185 612455 622294 579660 641744 1731926 1824655 1101938 917603 535193 522720 623036 624646 634813 640312 644654 648414 729053 734527 4895224 5008633 40.35 71.9 2
10:50:05 2024-01-26 677561 668781 159452 158043 269001 273008 298479 297213 177586 180400 225774 228888 260206 264023 4399066 4725444 6289584 6090824 1060171 1106824 231576 203348 227151 228813 267988 261513 251801 252193 169074 169265 635357 607026 1394043 1372620 342064 338686 478084 480440 594035 581228 592122 596295 614385 614938 580438 643639 1724490 1815587 1107951 928779 533189 521415 625666 620095 633017 641668 642096 645546 730174 727801 4813510 5001492 40.35 71.9 2
10:50:06 2024-01-26 667217 667164 159422 157823 268583 272556 299691 297243 177463 180077 225456 229285 260206 263205 4402114 4683027 6336587 6087163 1058322 1110159 230852 203809 225921 227547 268625 260052 252689 252711 168506 169265 643287 609020 1393241 1381893 344050 337417 479952 480440 598070 577176 591836 598217 609077 614903 577946 636396 1715845 1798892 1099644 924707 530137 521142 623858 618672 634707 641668 641183 649410 733949 729131 4787827 4999254 40.35 71.9 2
10:50:07 2024-01-26 668671 667169 162817 161108 266901 272556 299422 297185 177709 176461 225774 233154 259809 261689 4402114 4742975 6295082 6105921 1072793 1109183 228639 203774 225886 226492 269254 259937 251306 250791 168506 169045 643287 603993 1398444 1375552 341644 339532 477201 479523 594545 576124 593154 597988 608974 618549 578839 639990 1720184 1801113 1083623 922067 529007 521415 619351 617213 633017 637907 636460 645583 724690 727587 4834854 5001492 40.35 71.9 2
10:50:08 2024-01-26 677817 667205 162703 157383 266941 272104 301327 297951 176627 180077 224398 228922 258948 261617 4408524 4794297 6267105 6105921 1077390 1109971 229351 202884 225536 226526 267227 261181 250564 249295 168600 168296 633886 600627 1406248 1368009 341123 338365 475852 480804 590550 575309 592012 592987 607431 618513 573653 639953 1726131 1822988 1093798 915388 532027 520641 618149 620728 629370 636502 640272 641712 724177 731379 4888862 5001492 40.35 71.9 2
10:50:09 2024-01-26 676219 668790 162891 157387 266122 272104 297933 297077 176594 176461 224133 229285 258228 261328 4411682 4741907 6289860 6096542 1069549 1106039 228639 202849 225684 226457 266816 259135 249861 249261 167166 167797 632415 606164 1393952 1364843 341644 337621 475369 481570 592229 579993 591554 590892 608792 613100 572050 638316 1720184 1825585 1090888 918293 531195 518328 618537 617762 629370 639753 640087 641712 727437 728616 4832348 4990134 40.35 71.9 2
10:50:10 2024-01-26 670924 668790 159989 157133 266718 271050 298968 294224 176627 175740 225103 229446 257946 261689 4405482 4668439 6271665 6076945 1055271 1106824 228675 202212 225900 225756 267638 257506 250388 251292 167166 167831 633886 608627 1399312 1374063 341402 334521 475888 477487 593492 577312 589662 595580 608305 612165 571853 634164 1709699 1789992 1097567 923535 527506 519905 619944 616118 633017 639267 634097 643607 728096 721201 4793808 4992127 40.35 71.9 2
10:50:11 2024-01-26 665766 668786 159130 157273 264459 270861 297125 294367 176560 175687 224363 228255 258160 261360 4408524 4738662 6294806 6105921 1072793 1106824 227032 202495 225684 225059 267262 257903 249861 251115 167436 167464 640301 603637 1384448 1372115 339712 335494 471797 476775 591228 573721 590407 594536 604975 617476 573367 634047 1715771 1802740 1081588 913892 525691 517781 616268 614594 630297 634870 637776 645403 722604 721309 4862586 5011752 40.35 71.9 2
10:50:12 2024-01-26 675993 668312 162330 157159 265236 269659 297399 295754 176438 176091 222998 228610 257161 261617 4417778 4794451 6257780 6108462 1072608 1106928 227190 201859 225684 225059 265998 258085 248147 251292 167131 167464 635822 604308 1392258 1360013 339441 335530 471761 477744 586909 574606 588624 589298 604087 613280 570466 638166 1726131 1822988 1101721 911359 525863 516647 614617 614447 625583 634870 634547 637757 723664 721918 4825186 5011300 40.35 71.9 2
10:50:13 2024-01-26 675760 667835 162326 156403 265271 270501 297333 295933 176005 175687 222998 228965 257161 261140 4405368 4688304 6276156 6090786 1060171 1106824 227225 201190 225525 224456 266816 257074 248321 250939 166478 167464 643877 606462 1395783 1370171 339712 335718 473168 475682 586064 574606 583425 589840 603963 609193 572134 632282 1706087 1797949 1089260 920529 524194 515184 616435 611432 626507 637566 630851 640900 726158 719513 4778421 4999254 40.35 71.9 2
10:50:14 2024-01-26 667689 667160 159541 156483 264459 270883 297933 292740 176005 175372 222962 227583 262027 259968 4408335 4738662 6276174 6096542 1063467 1106824 227543 200840 225684 223637 264406 256714 248356 249883 166594 166671 635357 598415 1392317 1372115 336768 334521 471797 474444 587324 568773 584647 590910 601235 611412 567834 630768 1707373 1793196 1097567 912909 522702 516610 613171 611469 627397 630602 630814 639989 717516 719912 4839374 5008633 40.35 71.9 2
10:50:15 2024-01-26 679333 668781 159130 155770 264424 270883 297095 293456 175486 175092 222578 228805 261956 259750 4405368 4784364 6248180 6105921 1074147 1105218 226137 200875 224345 223671 263562 257506 246792 249112 166327 170095 629472 598916 1388761 1360013 336256 334216 468963 473530 582961 569580 583425 586296 602086 611412 568581 633671 1715270 1809018 1096851 910059 525227 512190 611184 610979 623470 632029 631638 636097 718571 720494 4857558 5011752 40.35 71.9 2
10:50:16 2024-01-26 676820 666891 162070 155121 265617 269218 295586 294403 174936 175407 221982 227444 258395 259932 4405449 4715017 6273039 6082031 1054254 1103615 226487 200245 224661 222913 264335 256679 246584 250147 165527 170095 639330 605562 1376568 1364843 337950 333830 468999 471412 585549 567937 583816 585645 602975 606026 570466 630935 1706572 1795943 1091337 918293 521958 512998 612952 603902 621258 631299 626314 638133 724907 718231 4758532 4989945 40.35 71.9 2
10:50:17 2024-01-26 677450 669734 158615 155186 263439 269905 295664 293151 174354 175092 221156 227269 258075 258080 4414545 4798131 6285155 6087850 1075678 1103615 225595 199618 223415 223637 262502 255854 246828 247924 165527 167281 633453 598841 1379786 1364843 333749 333830 467572 474302 581790 566326 582500 582413 597219 606026 558892 626694 1709760 1797252 1079553 909020 523447 512225 610264 610942 623849 627503 631898 632581 714509 719513 4898281 5011638 40.35 71.9 2
10:50:18 2024-01-26 674590 665843 158137 154940 262633 270321 294620 292330 174802 174325 221502 226108 257314 259531 4420845 4765713 6248455 6090862 1065295 1103615 224741 199896 222525 222913 262686 255103 246412 248098 164433 170025 635822 606462 1378719 1357088 337555 331812 467407 471787 580450 567829 582950 581983 600350 604267 558626 625289 1704148 1809018 1090888 910059 521958 509311 607558 607391 618431 629379 630551 634728 718347 717446 4832791 4995689 40.35 71.9 2
10:50:19 2024-01-26 668287 665693 158189 154699 263066 268661 294856 290352 175110 173252 221804 225620 256561 259571 4402216 4665682 6304407 6082069 1054104 1103651 225787 198993 222873 222260 261918 254285 246757 247542 164847 167047 633886 603567 1387859 1374063 335709 331274 468230 468724 584831 567165 577717 584559 593255 602459 562920 622990 1696094 1773294 1085107 915613 519735 512998 610752 603866 622085 629379 624957 633515 712147 712743 4804492 4990171 40.35 71.9 2
10:50:20 2024-01-26 665766 667107 157766 154330 263396 269571 294028 290560 174648 173287 221169 224575 256632 257360 4417908 4757207 6299205 6082069 1075678 1100454 224359 198647 220793 222226 262026 254072 246032 246399 164468 166546 638808 598907 1381818 1364843 333676 331812 466746 471448 582351 563821 581224 580242 594687 604267 561272 622273 1701729 1784801 1091337 903708 520733 512273 607278 603830 621645 623842 627277 632060 711373 712296 4884307 4990096 40.35 71.9 2
10:50:21 2024-01-26 671400 665957 157291 155328 260918 268202 293382 290767 175749 173666 220563 225167 255703 259571 4421290 4742541 6253799 6090506 1061385 1100725 224812 198854 221138 222191 261083 254320 244863 246744 164284 166662 634329 603993 1358894 1360977 333785 330509 467407 468724 578862 567165 576454 576861 593291 600200 559684 622490 1701729 1802390 1065309 909020 519735 509311 608140 605096 616578 627539 626314 629969 712183 712260 4832461 4992127 40.35 71.9 2
10:50:22 2024-01-26 664558 665948 157661 154103 261896 267566 293417 290366 177988 172359 220811 223830 256455 258083 4411644 4661517 6321706 6082107 1056775 1103074 225020 197716 221484 225820 263242 253967 245275 245192 164156 166313 633886 598846 1367011 1374063 332630 329773 468070 467555 577226 562158 575374 576933 592132 598900 558892 621179 1692483 1768125 1087184 914210 518260 510789 607956 603678 620254 625669 622612 630896 711410 710409 4816142 4992127 40.35 71.9 2
10:50:23 2024-01-26 668708 667107 157221 153799 261161 268426 292044 290074 177938 173115 220123 223986 256020 256674 4417985 4783590 6302560 6098757 1075678 1100418 223632 197750 221236 223172 260649 253470 244828 245227 164170 166778 630943 597202 1378936 1362908 331623 329809 465391 468652 578042 558887 575602 577959 591804 600730 558028 620705 1696867 1784727 1089260 904394 518997 510789 605094 606714 619985 622285 625390 629038 706685 711185 4900693 4990171 40.35 71.9 2
10:50:24 2024-01-26 673154 665957 156749 153799 260338 267566 292249 289849 177620 173115 219438 224020 255556 257863 4414545 4742384 6289081 6090020 1065168 1102253 223598 197681 220070 225626 260252 253470 244241 245879 163382 165850 637315 603993 1364648 1361411 332666 327786 465391 467884 576407 565995 575374 577550 590932 597148 557596 621662 1696867 1798438 1083030 905760 518260 504607 605522 603141 615553 623369 622591 628268 713499 708081 4816142 4992127 40.35 71.9 2
10:50:25 2024-01-26 664558 665012 156749 153271 261657 265927 292489 288496 177779 172136 219780 222607 255297 256710 4405193 4671046 6301754 6081262 1053797 1100688 223529 198625 220617 222390 261761 258209 244863 244097 163348 165846 629472 599691 1379684 1372115 330621 327750 465209 468918 578862 558779 572853 578779 586059 595368 559684 616095 1687684 1760617 1082251 911610 515655 507802 606418 601318 616578 622285 619449 629932 707183 707369 4811502 4982930 40.35 71.9 2
10:50:26 2024-01-26 665802 666635 156213 153029 259932 267120 290458 289075 177427 172256 218755 222573 255164 255099 4411479 4757207 6271665 6076756 1072140 1100834 223184 197543 219586 222894 261392 254648 243596 244298 163279 165318 629472 596675 1375538 1361805 332424 328706 463422 469228 576000 559606 575026 576289 585735 597148 554699 615222 1696094 1781475 1085107 896824 516790 504873 602851 603066 616426 620427 623498 626181 702831 709406 4890531 4990134 40.35 71.9 2
10:50:27 2024-01-26 672390 665012 156461 153059 259510 266745 290440 288934 177304 172290 218532 223295 254381 255850 4418199 4752162 6276431 6082107 1058584 1097667 223529 196857 220571 222092 260841 254864 242813 244333 163097 165144 631343 599691 1381253 1358513 331953 326762 464734 467238 574552 560796 571082 574587 589556 594510 555374 617993 1692483 1784002 1078877 907729 516387 502847 604489 602210 612509 622019 618057 624920 710332 703318 4806638 4985013 40.35 71.9 2
10:50:28 2024-01-26 662252 665948 156178 152541 259506 264300 290714 293990 177111 172101 218379 221853 254772 255885 4408524 4692300 6313732 6047079 1053797 1097604 222943 196414 219420 221019 260989 253928 243491 243443 162723 165029 629472 597546 1370805 1372620 332188 328505 463968 465149 576407 558814 570884 576033 588459 595217 556378 615195 1685861 1760622 1061239 906403 513376 504801 603810 594852 615553 618611 614378 623377 705854 701160 4816142 4992127 40.35 71.9 2
10:50:29 2024-01-26 668708 665693 155956 152541 260815 265409 289523 287962 174457 171947 218005 222230 254381 254672 4414545 4763093 6276431 6072596 1074019 1097604 221913 196414 218409 221647 260657 252680 242917 243478 162619 164546 623588 597546 1371629 1367522 331482 327344 459877 467790 574597 557877 573667 573739 583230 596275 554753 613948 1687610 1774808 1080953 895605 513320 503982 599862 598362 614246 617442 620807 624334 702330 703354 4867962 4994365 40.35 71.9 2
10:50:30 2024-01-26 667689 665218 155203 152643 260086 265077 290237 293674 173798 171555 218005 222538 252790 256279 4414545 4792969 6229804 6096046 1066392 1097604 225938 196414 218667 220647 260291 254145 240724 242939 162271 164376 629850 595838 1384009 1350332 330434 327608 460858 464675 570489 557446 571856 572270 585910 595253 553062 617517 1696094 1787079 1087184 894171 513320 503131 599690 594852 607513 614031 616233 619792 700734 702184 4870024 4990096 40.35 71.9 2
10:50:31 2024-01-26 673616 665017 155813 152149 259545 263825 289796 293954 173556 171947 217141 222607 252477 255028 4411863 4743613 6257780 6072596 1047798 1097604 226009 199582 219385 219276 259560 252716 240655 243313 162012 164490 631343 600552 1365223 1355623 330544 328505 461512 463311 572110 559569 568475 574478 586023 595109 556196 619116 1688028 1773551 1068493 903410 511152 501673 599783 592760 604096 618347 614637 623438 703097 700316 4756212 4982968 40.35 71.9 2
10:50:32 2024-01-26 664392 665953 155203 152259 259716 263421 291847 288124 173798 171163 217362 221887 252825 254281 4414545 4743012 6276041 6068747 1054282 1097604 225744 194439 218667 219276 260108 252466 241545 242228 162012 163770 629850 594592 1390827 1360977 328678 326727 458583 459710 573737 555932 570590 574332 587205 595145 554589 614060 1687990 1774405 1074723 898433 510100 503131 594412 594243 610652 613271 612531 623438 699813 702298 4825223 5012131 40.35 71.9 2
10:50:33 2024-01-26 673607 665017 155134 152153 258957 263948 288917 288124 173315 170855 216989 222607 252403 256398 4414545 4804866 6257780 6082822 1062977 1096048 225709 199582 217952 219925 258832 252716 242172 242159 162124 163701 629850 593673 1396251 1350825 328678 325778 457223 463970 568471 554339 570273 567883 587219 595001 553536 615513 1693444 1789807 1072646 898138 511917 500039 595932 596258 605513 612443 617114 619315 700202 700138 4824748 4994365 40.35 71.9 2
10:50:34 2024-01-26 671513 664041 154923 151732 259685 262179 289866 288124 173315 171129 216652 222264 252403 254316 4414545 4735104 6257780 6063909 1043423 1097604 225550 199582 217310 218900 259560 251861 242002 242735 161202 163770 641404 600552 1379421 1355623 330076 324816 457258 459602 568108 558023 566941 573776 584051 591767 554271 613846 1684239 1768857 1060186 904884 507460 499686 597440 591727 608957 616731 613763 621630 704357 698341 4759610 4962063 40.35 71.9 2
10:50:35 2024-01-26 663450 665693 154141 152010 258518 262615 289461 286875 173315 170552 216652 220983 252368 253501 4414545 4738662 6276431 6073368 1060443 1097604 221678 199511 217275 219324 259560 251081 242342 241787 161236 163553 637815 594561 1389208 1355623 328678 324816 458655 459710 568108 553130 568622 572452 583890 595951 549504 610029 1683237 1771447 1072646 893700 508792 502665 595621 595231 610255 613091 615951 621407 700654 702298 4872477 4990020 40.35 71.9 2
10:50:36 2024-01-26 662666 664323 154557 151212 258478 262510 290445 286992 172592 170484 221372 219592 251737 255510 4411402 4683027 6285756 6063909 1047724 1094421 222457 199054 217205 218150 257999 250833 242002 241649 161057 162608 629472 594002 1401334 1364843 327641 324816 458865 458201 569814 549766 564421 570002 577082 589737 551296 605905 1676371 1752338 1085107 898063 507298 501673 595863 590094 609197 613720 609795 624125 696053 694052 4822187 4990020 40.35 71.9 2
10:50:37 2024-01-26 667684 663495 154137 151241 257768 262109 288476 288088 172421 170518 221035 222033 252194 252711 4418194 4777369 6280515 6063629 1064723 1094384 221409 199089 216531 217811 256380 251046 240948 241988 161168 162328 622116 592864 1377871 1348634 324771 324550 455953 458847 564754 550438 566102 565471 580419 592059 548886 610901 1685630 1781475 1080953 893124 509737 495787 591205 589803 603154 609612 611548 618060 695907 701193 4860079 4986341 40.35 71.9 2
10:50:38 2024-01-26 671805 663304 154678 150106 259463 260944 288919 288479 172419 170958 216904 221102 251177 255112 4421169 4763785 6261824 6063909 1043423 1094421 221678 198914 216565 217507 258796 250022 240779 240676 160543 163144 641404 599696 1379008 1355623 328678 324587 456311 459383 568874 553998 565298 567847 583977 586480 552078 609954 1676371 1760162 1080286 902525 504516 495787 595089 585874 605513 613271 610095 620260 700166 694196 4782449 4992462 40.35 71.9 2
10:50:39 2024-01-26 663298 663345 153722 151178 256292 263723 288991 285018 172695 169708 221108 219778 251211 255003 4423999 4742613 6275641 6072823 1064647 1097604 220643 199460 220323 217846 257748 249214 241626 241818 160509 162588 637815 594561 1387416 1356452 326645 324816 455309 459602 568874 551218 567311 567987 580464 587375 545572 606672 1678427 1765688 1061239 892377 507570 499442 592533 592747 608094 609612 613326 614679 694650 698268 4916682 4995009 40.35 71.9 2
10:50:40 2024-01-26 670275 664323 153966 150664 256902 263723 288075 286186 172062 169875 216724 221722 250932 254213 4414841 4752162 6265434 6072596 1053318 1091250 221332 195714 215859 217811 255557 249460 240610 241988 160142 162588 634784 596264 1395637 1352480 324807 322884 457604 458201 563125 549342 561514 565035 577257 584518 545187 609197 1677163 1768208 1088767 904352 508291 494981 595511 590094 600674 611403 606439 613229 696916 692136 4779249 4989876 40.35 71.9 2
10:50:41 2024-01-26 664392 664716 154394 150593 258184 263418 288811 285347 172009 169875 216760 221412 251423 252423 4417778 4692300 6304057 6063909 1049294 1091250 221332 195303 218707 217100 256380 249460 240610 240801 160688 161552 624753 592441 1372520 1363875 324663 323603 456311 458083 565190 548845 561042 567183 575278 585879 548849 604575 1669207 1749707 1073448 893899 504553 495823 591205 588757 602726 608684 603390 615415 691112 690119 4813510 4975778 40.35 71.9 2
10:50:42 2024-01-26 672390 664323 153573 150519 256863 260944 288224 286754 171326 170974 216203 221412 250271 252459 4417979 4797907 6242610 6076945 1059077 1094624 219592 195303 220250 216798 255592 248654 240104 241988 162829 162588 634784 598907 1357203 1342589 326681 322813 451080 457790 563921 549838 565699 564636 581311 590861 540865 606005 1677562 1773220 1081750 894921 506059 492788 591205 585586 601016 609648 610208 613665 694083 693966 4806638 4986317 40.35 71.9 2
10:50:43 2024-01-26 662436 658263 153573 150244 256459 261869 288653 283379 172147 168635 220688 220687 250167 254678 4437557 4660082 6284993 6046584 1046904 1091213 220608 195029 220286 216636 255487 248689 240948 240259 159853 161552 634329 592724 1367721 1360977 324398 321835 456275 457435 565357 548069 559022 565471 573590 583625 547529 603117 1668296 1747227 1055134 897120 503766 495823 592078 587923 603801 606052 605539 614139 690588 691226 4809325 4982761 40.35 71.9 2
10:50:44 2024-01-26 669459 662055 153539 150244 255716 261869 286311 285963 171447 169708 216455 224020 250409 252603 4424314 4793689 6273945 6081299 1058397 1092834 220194 195055 220323 216426 254560 249039 239122 240801 161662 161450 633268 591173 1371772 1346404 323186 323603 451080 457759 558951 547294 562348 558906 576161 586239 543961 605147 1678390 1777620 1068493 890749 504480 494689 587311 588578 598038 605095 607002 611304 693214 692171 4816043 4992127 40.35 71.9 2
10:50:45 2024-01-26 667228 662014 153466 149937 255676 261132 288924 284356 171601 169439 216150 219440 249402 252747 4420845 4735104 6265434 6046395 1043181 1094585 219886 194685 216850 216276 255310 247638 239988 240970 160755 161552 634784 598841 1383342 1360215 324735 320860 456713 457435 565626 550438 558985 565508 574433 584287 543961 604206 1667111 1743155 1078166 898100 504051 495751 590751 587091 603192 606017 602420 614139 691076 690250 4806638 4968677 40.35 71.9 2
10:50:46 2024-01-26 668442 662051 153045 149763 255681 261685 285552 285018 171294 168936 216150 220176 249644 252211 4420845 4756984 6269018 6072814 1062976 1094585 219097 194651 216445 216322 254989 248618 238014 240801 163022 161260 629850 591943 1367549 1342589 322696 322813 452020 457331 559706 547294 561079 558869 576161 586239 540793 604217 1678755 1779961 1064339 889174 503692 492593 588978 588757 599312 606052 607002 609959 696200 690154 4813510 4982761 40.35 71.9 2
10:50:47 2024-01-26 660525 661828 153049 149217 255462 261132 287036 281989 171601 167835 216644 220176 249194 252747 4417778 4684516 6267105 6062326 1048407 1092883 219780 193965 216634 215802 254632 247709 239352 239135 161208 161226 617503 591173 1378641 1363875 324815 320350 453668 455353 559023 544834 559621 561959 574368 579145 540865 597413 1669483 1743119 1080953 891564 502260 494689 586086 583776 599663 604222 604041 612357 686789 689276 4825449 4976945 40.35 71.9 2
10:50:48 2024-01-26 672913 662051 152588 149284 254647 261167 286316 283371 170904 168868 215811 224440 248848 252409 4414841 4795506 6220478 6072596 1060377 1089669 218276 194438 215809 216033 254454 247362 237944 240864 159796 161415 635728 597975 1361792 1340651 324362 320860 449279 455705 562055 547002 561079 558833 576161 582589 542811 604873 1673991 1765627 1079585 894284 503334 493989 589814 587923 596345 606017 601955 607676 693141 689276 4785253 4982761 40.35 71.9 2
10:50:49 2024-01-26 660561 658033 152731 148579 254856 260363 286347 282885 170514 168635 215507 218914 249402 251821 4421405 4701299 6305569 6046584 1049294 1091509 219237 193764 216670 215052 253991 247638 238470 240004 160613 161124 623878 589452 1375177 1352405 323167 321692 452366 450552 558951 540860 556114 564407 574519 585594 540865 599184 1668296 1757173 1060186 890577 500478 493989 584155 585930 595082 604258 606737 612357 685106 691226 4853666 4976945 40.35 71.9 2
10:50:50 2024-01-26 664134 658227 152085 149251 253654 261132 285436 282930 170480 168368 215133 219561 248089 252747 4427157 4792969 6211153 6071813 1052195 1090704 218520 194141 215079 215121 254338 246914 237646 239145 160305 161167 631753 599691 1378334 1350232 323534 318746 450827 455924 559706 547923 559609 560815 574774 578881 540545 602844 1672068 1758913 1060186 894503 504051 492484 588560 582770 595080 605422 599617 606066 689090 685219 4747577 4975385 40.35 71.9 2
10:50:51 2024-01-26 664387 658263 152588 150338 254861 259524 286311 282218 170480 170323 215133 219622 248813 250017 4418161 4748782 6294345 6046546 1049576 1091479 217841 193458 215417 214421 254773 246325 238014 238774 160305 160746 623878 592864 1360989 1352480 323893 321323 449404 456477 561295 540752 560008 564007 575365 582338 544427 599479 1669483 1751413 1058109 889994 499767 493640 585112 585430 601923 603011 603781 608740 687045 690250 4872477 4990284 40.35 71.9 2
10:50:52 2024-01-26 665766 658263 152059 148614 253222 260949 284650 281989 170173 167835 214795 219255 248434 252675 4420845 4774212 6211153 6063909 1054032 1088384 217876 193458 214067 214868 252437 246290 237078 238739 159856 160455 631753 597119 1375568 1347957 323204 317000 450654 455844 557904 547061 556370 558722 572970 577190 538000 599331 1669408 1757173 1058109 897412 502618 490747 586739 581016 592906 604222 597845 604185 692628 683219 4728910 4973396 40.35 71.9 2
10:50:53 2024-01-26 663178 658326 151992 150440 254044 259489 285472 281095 170210 167801 214795 219220 248054 251569 4411682 4736120 6248455 6063909 1054142 1088384 217014 193764 213696 214833 253602 245567 237646 238036 159856 160233 628722 592018 1360232 1350555 322746 318887 449176 454352 558557 540860 557295 560668 571064 582920 537622 597333 1667609 1752191 1060186 885710 502260 493916 583387 585057 594659 599769 603020 604431 683506 685219 4862586 4973396 40.35 71.9 2
10:50:54 2024-01-26 664286 658299 152064 152394 252490 260765 283662 281113 169940 167204 214795 218199 248020 250793 4414545 4752311 6257780 6052840 1059190 1088384 217503 192883 214554 214719 251936 245531 237279 237266 159856 159469 622116 589489 1364211 1344729 321376 318664 449098 453355 556153 541270 556434 556392 568032 576872 536518 595415 1667111 1759635 1044959 888763 502559 489527 581343 581431 591014 599517 599249 604454 685890 685182 4816702 4989599 40.35 71.9 2
10:50:55 2024-01-26 667703 658223 151819 148206 253904 258109 284592 281621 169789 167835 213749 219057 252530 251041 4420845 4750393 6257780 6063909 1038844 1088384 217503 192543 214103 213358 253602 245531 236146 238071 159408 160310 635250 596264 1376203 1347957 322746 316965 451452 452232 558914 540968 555212 558797 572825 577226 541348 595979 1659950 1742245 1065444 894531 496865 490876 587157 581173 598977 601847 599005 605292 683916 684066 4813510 4973396 40.35 72.0 2
10:50:56 2024-01-26 666133 658150 151512 150024 253265 259925 281971 281720 170090 167237 213935 217521 247848 250229 4420845 4766479 6266702 6063909 1062180 1088384 217130 192813 214032 213689 250826 245783 236346 237266 159856 159435 629850 588650 1366422 1344223 320211 317924 446977 450271 554047 539447 555249 554749 568032 577045 536554 597781 1667111 1760617 1064339 883713 500478 488604 577100 580197 586068 602004 599138 604617 687945 687610 4816161 4975740 40.35 71.9 2
10:50:57 2024-01-26 663810 659988 151157 152332 253056 258258 285054 279939 169402 171540 213785 217955 248838 251041 4414545 4722173 6248455 6046584 1041938 1088384 217130 192240 214156 213358 251981 244364 237279 237230 159408 159435 630238 594561 1354457 1355623 322060 316451 446965 449249 558914 539991 552742 558041 567160 575207 537729 593845 1655498 1728839 1076046 893012 497997 491861 577221 577923 591532 598430 593827 603683 681670 681881 4824748 4982855 40.35 71.9 2
10:50:58 2024-01-26 670275 661710 151060 152516 252420 258291 282832 281524 168833 169991 212745 218199 252636 249420 4408334 4806005 6257780 6046584 1056360 1088384 216457 192071 213360 213028 251175 244741 234295 237266 158962 159435 623878 591173 1376305 1338789 320241 317924 446843 449249 550045 539739 555249 553111 568104 577187 536518 597744 1667477 1763114 1076046 883713 497997 485296 577100 576897 585744 598927 599654 603229 687045 682954 4814420 4975627 40.35 71.9 2
10:50:59 2024-01-26 661723 662174 151056 152331 252346 258077 283918 279923 169637 171089 213935 217521 252247 251143 4420845 4674772 6248180 6046584 1042901 1088384 216979 191634 213396 214897 251245 244741 235816 235768 158962 159147 621197 592441 1359920 1355623 320248 315938 447594 449345 555688 539321 550250 556392 564663 573841 539022 592122 1655498 1733077 1060186 889843 496513 486774 578875 577514 592105 595244 595509 605813 676056 681173 4817140 4973746 40.35 71.9 2
10:51:00 2024-01-26 670275 662441 152444 149325 251964 257751 282656 280100 169267 167036 212639 218739 248560 249420 4423897 4812842 6264992 6064131 1053731 1088384 216596 192071 213175 212438 250895 244776 234097 237266 158962 159291 627207 591173 1379618 1336235 320467 317663 445582 448581 549973 540887 554855 554712 568104 577433 531923 596897 1664744 1769559 1071805 883713 496902 483897 581389 580197 589456 600195 598730 599225 687045 681191 4797822 4982761 40.35 71.9 2
10:51:01 2024-01-26 659283 657966 150609 149509 252910 258223 282946 281618 169653 171187 213457 216708 248596 250438 4423999 4681210 6267105 6037871 1043292 1088384 216793 191297 213175 216828 250860 243988 235054 235076 159267 158389 626864 587812 1358740 1352480 319336 315973 448463 448432 553229 537909 548621 555962 565658 574685 536554 591790 1655749 1730625 1065563 888013 494648 486508 578056 576289 592068 595244 595621 602788 676128 681654 4827955 4975661 40.35 71.9 2
10:51:02 2024-01-26 668362 658227 151393 152085 252644 257135 281958 282104 169165 168838 213165 217920 248334 249384 4427327 4792250 6201828 6072596 1050797 1086841 215982 191634 212026 212404 250616 244023 234692 236333 158851 159266 628722 594561 1345969 1342589 321149 315802 445642 449249 550045 539195 551103 549928 566326 573102 531779 595685 1659031 1747227 1052398 890121 497997 485296 580446 577514 587297 596004 593488 599779 682058 676313 4728833 4976041 40.35 71.9 2
10:51:03 2024-01-26 662004 662091 150601 149013 251507 255522 282885 278540 169100 171004 212596 216847 248244 249242 4430411 4745125 6273945 6046546 1047381 1090704 215083 191297 212472 216418 252747 245665 234797 235803 158740 158928 628722 591173 1355319 1347675 319562 316672 444552 448293 553266 537798 553329 556392 564663 577226 536139 593071 1658112 1743155 1071805 881203 494021 486395 579425 576897 592068 595244 599875 603085 679667 684249 4865523 4973396 40.35 71.9 2
10:51:04 2024-01-26 666281 658182 150089 151838 250489 258105 281471 279658 168682 171159 212376 217149 247935 249965 4418009 4752078 6246676 6046584 1042863 1088384 216086 190661 213746 213623 250024 243988 233609 236168 158483 158827 624065 592864 1372667 1343542 319562 315802 444313 446662 549127 539739 547034 553929 567196 573079 536554 594184 1657852 1742245 1067564 891302 493319 485534 577064 576289 590325 597104 594021 603085 683059 676349 4788015 4969851 40.35 71.9 2
10:51:05 2024-01-26 660291 658218 150361 151799 255254 257135 281997 278276 168833 170576 212745 215539 247935 248649 4420845 4742537 6261100 6046320 1062885 1089955 215913 191361 211920 216382 250975 243988 236025 237349 158448 158355 628722 587812 1363408 1342893 318362 317589 444603 448611 549759 534928 549824 550980 566459 575053 534448 595113 1663526 1758913 1073925 881203 494725 484504 576793 577184 586461 595244 595126 598985 681985 681654 4804091 4961477 40.35 71.9 2
10:51:06 2024-01-26 660451 660566 149989 151558 250629 256239 281900 278178 168799 170625 212341 216441 247171 249420 4417778 4701737 6264521 6046358 1042413 1088236 216318 190788 212146 213694 251749 245008 234191 234084 158096 157785 620829 589332 1362683 1355623 318101 315802 446527 448001 553277 534928 548336 549892 563554 570374 531815 591234 1650730 1728839 1046994 885283 494021 483825 575977 573666 589680 594257 593910 602373 676931 676241 4825449 4971118 40.35 71.9 2
10:51:07 2024-01-26 670275 658187 149614 148667 252184 256633 281240 278470 168265 170779 211380 217452 247136 248614 4411682 4802353 6201828 6062326 1055661 1085587 214876 191251 211003 213694 251328 245008 233924 235230 157795 160466 627207 596264 1345104 1336925 319197 315034 445560 449565 550539 539739 549435 552019 567261 569974 531803 590430 1655712 1744679 1025881 885412 494998 485534 580519 574551 585517 596254 590397 595910 676092 675657 4738982 4968677 40.35 71.9 2
10:51:08 2024-01-26 661967 658002 151590 148315 250668 255202 281401 279726 168265 170744 211415 216105 247171 247464 4420845 4722672 6294718 6042150 1044816 1086034 215014 190718 212040 212918 252000 243594 233435 234902 157685 157818 635250 587646 1374344 1350232 315757 317589 442066 446820 552028 535092 546925 549856 564025 573402 531779 591272 1655498 1738033 1069685 882457 491917 485878 574756 575844 586032 594334 595885 598229 678851 676313 4849769 4976945 40.35 71.9 2
10:51:09 2024-01-26 664392 658187 151485 148868 251308 256239 280776 278012 168231 170660 211380 215505 246755 249491 4418009 4747975 6243133 6046509 1047381 1085227 215751 190326 211292 212946 250446 244899 234697 234762 157690 159717 625123 591136 1371831 1342893 318405 315040 445751 446211 548594 536135 546003 550456 565367 568212 533691 592890 1650767 1743593 1065444 893031 493670 483441 576385 567847 585932 596254 590397 597712 676128 672192 4740799 4961739 40.35 71.9 2
10:51:10 2024-01-26 660222 658191 151165 148462 251136 255416 281401 279136 168265 167660 211380 215436 246963 247847 4417778 4737886 6243133 6037834 1047265 1088384 213388 190361 210267 212797 251328 243702 233342 233921 157935 159717 627207 590177 1382980 1352965 318174 315658 442444 448111 552885 531738 550683 553194 562289 572051 530566 586570 1650892 1736765 1069685 876063 493670 487602 574756 577105 585627 590819 592150 596926 672931 675975 4854655 4961477 40.35 71.9 2
10:51:11 2024-01-26 667703 659631 149780 147840 255290 255238 279236 278470 167700 170541 210979 215436 246410 247811 4418184 4736697 6229804 6042188 1039854 1086804 214382 189200 211327 211869 250975 243702 232105 234644 157320 157317 632173 592864 1352701 1342198 318296 315070 444332 445537 550678 535989 547483 553194 565476 571390 535170 591596 1651237 1735535 1069685 888055 491644 483099 577201 572379 588010 595300 590361 598560 678851 673211 4794672 4967573 40.35 71.9 2
10:51:12 2024-01-26 666482 658114 153554 148456 251308 253851 280153 279477 167700 167426 210649 216406 246410 247882 4411479 4735774 6238233 6042188 1035491 1084421 214382 190026 210631 212499 251328 242873 232139 234248 156916 157818 632173 594136 1357322 1346404 318362 313921 441994 443964 550539 536318 546779 553513 562866 567924 531097 588777 1648687 1725085 1059083 890031 491917 485915 576385 567883 587178 591069 589616 597575 671909 673045 4793768 4967573 40.35 71.9 2
10:51:13 2024-01-26 664134 658110 151051 147971 250974 254632 278383 278012 167435 167309 210502 214735 246755 246321 4411682 4770611 6234255 6037871 1056209 1085264 213536 189762 209938 211904 249919 243458 231713 234644 156772 157865 631041 592018 1358569 1329938 317616 314878 441467 445971 547431 534964 546116 549288 564823 568740 528210 591272 1650701 1754149 1047687 881055 491917 481894 576275 573484 582747 594440 590324 594657 678851 672228 4785253 4964273 40.35 71.9 2
10:51:14 2024-01-26 656609 659361 153337 147840 251136 254419 279266 278316 167204 166958 210466 213705 246375 247429 4411479 4665810 6257780 6024834 1039928 1082045 214382 189131 210926 211686 249919 242909 231885 233167 157390 160593 633711 585129 1364723 1348634 314689 315358 441646 441647 547431 531349 544049 550066 558159 568270 532180 585042 1649765 1729999 1081750 883814 490272 482990 572123 571990 585517 589782 590213 597202 673261 674950 4828897 4961477 40.35 71.9 2
10:51:15 2024-01-26 664558 659631 152884 148036 249750 254454 278418 278316 167170 166958 209991 214735 244827 248294 4420845 4810049 6201828 6046509 1050996 1082082 213024 189200 209282 211869 249744 242873 231713 233329 156231 156866 625691 593712 1372734 1329255 317652 312713 439095 445051 546621 531955 547168 547239 563554 568176 527159 585124 1648538 1746834 1063324 883183 491917 481749 575721 573172 582950 590676 587700 591905 673774 672900 4742308 4964031 40.35 71.9 2
10:51:16 2024-01-26 662206 661429 151337 147224 250747 253604 279266 278316 167103 166958 210803 214700 245617 245527 4414545 4706721 6276207 6029213 1041776 1082082 213719 189000 209973 210842 249919 242702 231875 232161 156772 160922 633711 584401 1371255 1342589 315463 314914 439943 441611 548594 532102 546779 549384 559054 568740 531390 587259 1648593 1733041 1063324 876063 489130 482758 571372 571916 585627 591142 590978 596628 673418 674950 4888519 4980838 40.35 71.9 2
10:51:17 2024-01-26 664392 658702 152983 147836 249267 255169 279761 278871 167137 166958 210026 214700 245512 248404 4414627 4759798 6197413 6038427 1049294 1081279 213719 189131 209282 211869 248827 242702 231713 233132 156628 160852 614921 592864 1367151 1336889 315685 311983 442246 445269 544165 530243 542691 545200 559054 565673 525868 588170 1646193 1738033 1061204 885393 491917 477868 572179 568755 577055 588262 585469 594384 674946 671515 4711693 4967754 40.35 71.9 2
10:51:18 2024-01-26 661728 660061 150140 147351 249972 253392 279266 276684 167170 166713 210915 214700 245204 246321 4421066 4745406 6239129 6042188 1049613 1083653 212433 189897 208594 211538 249919 241912 232070 232126 156410 160629 625691 587812 1355156 1341638 314725 312968 438165 444954 547431 531726 547168 546853 556518 568212 525831 584572 1648593 1733077 1063324 876063 491219 483099 571312 567811 577055 586230 586990 590301 667079 673045 4840386 4985550 40.35 71.9 2
10:51:19 2024-01-26 668178 661236 149038 146778 251236 253499 279905 278172 167137 167309 209809 214735 244862 246356 4423999 4752768 6238233 6042150 1034986 1083690 213024 188965 209575 210547 249919 241707 231104 233167 156157 160810 632557 592441 1378183 1342273 315757 312019 438988 440953 547431 531774 543204 549677 559090 566107 529067 585821 1641547 1724679 1070922 884972 486217 481699 578927 568755 583863 591337 583380 593905 667115 667299 4787827 4947417 40.35 71.9 2
10:51:20 2024-01-26 664446 659952 150738 147528 249865 256451 279439 277746 167450 166550 209885 213933 245442 248194 4420845 4763977 6242100 6037871 1056813 1082082 212399 188800 209101 210547 248414 242702 232035 232092 156410 160558 625691 585686 1361962 1327300 313769 313921 439321 441430 540959 530973 544418 545237 559054 568212 527196 586871 1650962 1750136 1077419 876291 489130 477015 568122 567847 577338 589366 588380 592053 674982 675096 4797232 4987096 40.35 71.9 2
10:51:21 2024-01-26 657969 658218 150477 146640 249548 255366 279761 275904 167599 165749 210768 213933 244722 247322 4421066 4676593 6271169 6034703 1039928 1082119 213685 188537 209610 210547 248973 241742 232724 231896 156772 157829 625691 584293 1358167 1346404 312745 313444 437813 440261 544970 528688 541082 547469 554883 568212 529030 584572 1641547 1728839 1061204 878628 486944 477832 568449 568498 582083 586230 586976 593812 667079 672095 4827955 4972489 40.35 71.9 2
10:51:22 2024-01-26 662510 658232 152459 146640 248463 253427 279511 277660 167002 166561 209780 214162 244377 247705 4418009 4735621 6229804 6037834 1046632 1082045 213719 188828 208629 210477 247613 242118 232071 232092 155905 158049 632173 589489 1366912 1337184 313769 311983 439368 440917 540542 531079 537918 540878 557338 561533 525904 585977 1641584 1733935 1059083 887244 489130 476344 571312 565471 577046 587330 584637 593966 672931 665243 4728740 4952370 40.35 71.9 2
10:51:23 2024-01-26 658016 658702 152636 146882 247922 253851 279118 275766 166872 165924 209627 212715 244981 247725 4430807 4756387 6241270 6029227 1058772 1084394 212365 188469 208449 210183 246814 241662 232780 231344 155870 157944 633711 584293 1355418 1336235 312781 312019 437897 441575 540923 527496 541155 540806 556542 566277 522765 584572 1646252 1737245 1067564 874415 489130 476308 568046 568755 577192 585712 585142 588972 667151 671147 4797232 4947305 40.35 71.9 2
10:51:24 2024-01-26 661456 659365 152596 146537 248467 252052 278418 276419 166117 165924 208716 214036 243700 246250 4408335 4721907 6224240 6037152 1039928 1081279 212433 187911 208594 210232 247676 240583 231425 231344 155762 157608 625691 589452 1346355 1348634 313733 310095 438027 439722 545006 529062 541283 544011 556149 561533 522837 580252 1639333 1712879 1061204 883713 487326 477868 568888 565435 577018 582544 582941 590402 665830 665243 4791248 4958201 40.35 71.9 2
10:51:25 2024-01-26 665808 658698 149788 147119 248253 254250 279118 276613 165593 166725 208501 214070 244110 246930 4418161 4806005 6235309 6037721 1053797 1084542 213725 188696 207909 209639 247577 240618 232035 234353 155342 160747 629478 591173 1351934 1326081 313149 311510 436920 440009 539366 530598 542728 540878 557338 566542 522535 585821 1649765 1745989 1052722 876291 486980 475973 570907 569561 579240 586507 584973 588518 671982 667299 4785253 4956956 40.35 71.9 2
10:51:26 2024-01-26 657234 656837 150056 146604 248467 251877 279118 275537 166150 165658 209522 212352 244110 245906 4424842 4683885 6248455 6039026 1037207 1083771 212989 187843 208490 209534 247436 240476 232035 232532 155905 157134 622660 584293 1366384 1346404 313539 311510 439321 440415 544450 525899 537465 545915 555363 564445 525868 581150 1649134 1724679 1059083 876100 484390 477015 565640 565143 577055 585513 583416 591296 668735 667227 4811427 4956956 40.35 71.9 2
10:51:27 2024-01-26 662363 658707 149378 146843 247692 252263 278334 275344 166083 165924 208682 212783 243326 246321 4414545 4791185 6192502 6033866 1051849 1082183 213283 188331 207840 209750 247518 240476 232000 233202 155234 157573 625691 592864 1353019 1333395 313769 309776 438020 441228 542523 531349 540280 542714 557936 560674 523012 583432 1641547 1731293 1079585 879951 488176 476272 570503 565398 576375 584186 581177 586513 667042 664739 4721988 4954665 40.35 71.9 2
10:51:28 2024-01-26 659731 658698 152314 146604 248689 252855 279118 274923 166083 165773 208647 212749 243700 244771 4408524 4728986 6229804 6020627 1046521 1079164 216342 188207 208831 209610 247676 239960 232418 232711 155480 157584 625691 586805 1363850 1337184 313984 310060 436552 440917 541031 527123 543677 540734 554862 562956 522642 578499 1641510 1727614 1063324 874415 488091 477760 565640 565471 576375 582566 584222 585289 665830 666216 4839261 4972489 40.35 71.9 2
10:51:29 2024-01-26 655686 658232 149272 146023 246929 254737 277640 274923 166117 165357 208647 212058 243700 245268 4405368 4760250 6229804 6029213 1056058 1082233 216004 187582 207296 209019 246434 240583 230737 232058 154902 157134 630634 585129 1362822 1330983 313539 310895 436444 440030 539385 525754 541357 542440 557220 564012 524681 583742 1641452 1742971 1054843 872545 484769 475369 567206 567147 577192 586230 584637 586779 667115 667227 4792288 4956956 40.35 71.9 2
10:51:30 2024-01-26 658168 656832 152125 145892 247701 257403 278066 273175 166117 164564 208682 212386 243121 245562 4411479 4702304 6235309 6007620 1034986 1079164 216717 186735 207296 208513 246434 239669 230737 231519 155402 156697 625691 583042 1354097 1345449 312651 309812 438061 438937 541261 525536 537409 542567 549896 562362 525241 578352 1635807 1709856 1060186 876100 485400 474862 563500 564370 578010 579100 582793 588518 664383 663265 4812610 4954665 40.35 71.9 2
10:51:31 2024-01-26 664392 656837 149269 146336 246518 257076 277445 274502 165560 165242 207996 213192 242544 244771 4414545 4797869 6197579 6029213 1047085 1079164 212977 187747 210852 209165 246325 239837 231061 232058 154867 157025 621145 591173 1355975 1332451 313984 308151 436806 439605 538858 528360 538902 540303 554789 559162 520945 580965 1641711 1729435 1054843 879951 486217 473493 567243 563970 575337 584689 577707 585133 667789 665327 4715501 4947305 40.35 71.9 2
10:51:32 2024-01-26 658831 656841 149065 145887 247677 252144 278298 273281 165332 164862 207996 212024 242614 244054 4411479 4734989 6224796 6020942 1046225 1078949 216004 187747 210744 208874 246054 238892 231385 231732 154833 156960 622660 584293 1350968 1337184 312873 309086 435284 438987 541371 522869 537882 540522 553665 563648 519659 578509 1639375 1724531 1050602 874377 487480 478069 564504 563730 573899 582372 581251 585149 663372 663229 4826377 4964031 40.35 71.9 2
10:51:33 2024-01-26 664387 657502 152279 145762 247874 252144 276595 274502 168785 165392 207348 212386 242544 249795 4411479 4741907 6220478 6011908 1034986 1079164 213126 185394 207764 207684 245297 239466 229342 232058 154300 156915 625691 587812 1346576 1333395 313095 308186 435688 437219 538315 526715 538011 540009 556149 558248 522765 581113 1639301 1722598 1070922 878784 482645 474288 567776 561922 577973 584294 579274 588481 667497 663955 4764796 4945300 40.35 71.9 2
10:51:34 2024-01-26 657969 657766 148650 146125 245341 252517 277214 273210 165593 164678 207996 211403 242544 244307 4411872 4743833 6229804 6011946 1053802 1079164 212828 186735 206041 207863 244473 239669 230378 231407 154725 156260 624176 582626 1352137 1327964 311767 309121 433124 438896 537554 522025 536254 538196 550149 561103 522272 579393 1639146 1733114 1052722 872545 486786 474106 564467 563621 571182 581761 582793 587003 667607 667249 4797232 4957171 40.35 71.9 2
10:51:35 2024-01-26 660513 656837 149061 145761 246656 252499 278298 273175 165005 164564 207348 212058 241801 244736 4405193 4701737 6216444 6003299 1033943 1075929 212828 185394 211411 207829 245297 238724 230737 230861 154334 156697 624176 585129 1347927 1343542 312098 307650 436806 437911 540988 522025 535235 540266 549194 558411 522642 576156 1630074 1705574 1056963 876137 482645 474528 559108 563084 574455 581193 577597 587877 661921 661973 4796369 4943817 40.35 71.9 2
10:51:36 2024-01-26 664392 658437 149374 146535 246111 252144 276595 273246 168681 165218 211609 212386 242544 245149 4408524 4799182 6224443 6024380 1047798 1079164 211935 186701 210816 207684 245514 238653 229271 232058 154192 156697 627557 586975 1348150 1324202 312208 308222 433075 438841 537554 522905 537085 539758 554971 560709 521128 580915 1641547 1738033 1068756 871931 482645 474026 565640 563332 573862 582795 580956 586617 668479 665725 4773234 4961874 40.35 71.9 2
10:51:37 2024-01-26 656572 656837 148961 145254 246396 251789 276310 272999 168951 164678 207348 210135 242579 246044 4402114 4685635 6257780 5994744 1035491 1079164 212828 187489 206938 206606 245297 237618 229307 231083 154192 156450 629096 581795 1357228 1337184 310446 308222 432764 436257 538315 522194 535235 541288 550041 558248 523012 575937 1632327 1717210 1051927 873171 481959 475033 559000 558906 576375 579421 581251 585046 661933 662297 4850104 4957117 40.35 71.9 2
10:51:38 2024-01-26 661719 657894 148328 145690 245210 252427 275677 273246 168785 164828 211835 211854 242034 244806 4414545 4790424 6173851 6011983 1044391 1078399 211935 185394 210412 207863 243792 238355 229307 230759 154089 156478 629096 588488 1381500 1334452 311987 306292 436498 439257 536759 522833 534963 537816 550113 557161 518410 577680 1637080 1721433 1059083 879951 484709 472986 563739 559587 568077 579064 574337 584540 667108 658286 4703177 4954800 40.35 71.9 2
10:51:39 2024-01-26 656887 656727 148502 145308 245997 251359 276417 272582 164971 164342 207313 211336 241835 245775 4414545 4733564 6225369 6011946 1040327 1079164 211202 185394 210744 207505 245882 237582 230020 230759 153837 156260 635250 585129 1346143 1333395 311767 307220 431141 437583 539840 522061 536291 540522 550005 559852 519143 575300 1632327 1718427 1073088 866917 481959 475705 562308 563368 574747 577619 579457 583710 658029 662297 4840802 4958313 40.35 71.9 2
10:51:40 2024-01-26 664120 655618 148401 145351 246585 252036 274657 273871 164546 164689 209067 211888 241999 245523 4417778 4742422 6207012 6020496 1031223 1075818 211865 185266 210672 206468 245192 238653 228880 231545 153769 156444 624480 589489 1343745 1333395 311547 308888 432980 435457 538315 522869 535161 541032 553225 558375 523012 577124 1632393 1714705 1102957 876026 479910 474361 565204 561825 575968 581015 575964 584973 661933 658250 4775834 4939457 40.35 71.9 2
10:51:41 2024-01-26 657035 655877 148503 144914 244933 252639 275815 272928 166984 164287 209398 212715 241662 244967 4408761 4743372 6224089 6011908 1052488 1082233 211830 185394 210636 207147 244982 239059 228845 230491 153803 155939 631980 581795 1355955 1326081 310446 308151 431654 437533 532018 522934 537138 536532 550077 559198 519107 579356 1639333 1738033 1073088 866843 482302 468818 562271 558833 571291 579350 579457 584266 665323 663955 4778421 4952361 40.35 71.9 2
10:51:42 2024-01-26 655206 655877 148615 144888 245350 251400 275677 272306 168881 163706 209365 211909 242302 245624 4405595 4667091 6248455 6019109 1037948 1079164 212494 190061 207548 207228 244438 237547 229040 230688 153803 155939 627557 581380 1367284 1337184 310227 308151 432944 432741 537898 521456 534328 540140 550387 559198 522236 576119 1632393 1714742 1070922 870655 479910 473990 560911 558797 574710 577583 579457 585788 658029 663018 4825562 4952361 40.35 71.9 2
10:51:43 2024-01-26 660062 656837 148538 146107 244561 251789 274799 272342 166402 163809 211542 211336 241025 244736 4411455 4742422 6215223 6011871 1036466 1079164 212878 189976 205972 206468 243687 238284 228330 230546 153769 155939 626018 586805 1339210 1332451 311325 306257 432980 432669 532018 521621 532471 538160 550041 557589 521460 576752 1632393 1718427 1068756 876063 479910 468891 562308 559587 573862 579314 574300 585788 666161 658250 4746038 4942982 40.35 71.9 2
10:51:44 2024-01-26 655172 656846 148125 145227 243800 251378 275255 271441 168916 163706 211799 210068 241060 243734 4408524 4746495 6233161 6027719 1050268 1079164 211167 190047 210304 206537 243722 238775 227642 229901 153521 155220 629096 583042 1353965 1324206 310227 307650 430369 436202 531946 522194 535198 534982 550041 559198 517569 575900 1637006 1736802 1056963 869345 481275 468818 559036 558797 568005 578872 579010 582356 663841 663018 4787827 4952361 40.35 71.9 2
10:51:45 2024-01-26 655206 655409 148292 144850 245139 250975 274834 272306 168846 163740 209217 214912 241025 245495 4399293 4671120 6246537 6023412 1037948 1079017 212390 187489 207656 206399 244233 237512 228525 229936 153769 155914 629096 581795 1354748 1337184 310007 307650 431528 432678 536686 519946 534365 539758 548350 559198 520686 575300 1631233 1714742 1070922 868728 479910 473655 560514 558761 573826 577217 578973 585372 660515 662082 4839374 4952361 40.35 71.9 2
10:51:46 2024-01-26 655172 656837 147329 145214 243805 250622 275677 271441 168694 163740 211542 214983 241025 243734 4408399 4738662 6224443 6008328 1047798 1080643 211400 187885 206994 207551 243582 237240 229095 229117 153666 155048 625691 583458 1348093 1331740 310446 306789 431092 437838 536752 519946 533498 531865 547426 559739 516656 573593 1632290 1722086 1056963 866880 482645 472209 559720 559587 568842 576450 575964 578877 660515 658250 4785253 4948829 40.35 71.9 2
10:51:47 2024-01-26 664084 655098 147985 144611 244902 249426 274834 271476 168390 164367 211321 211189 240656 245149 4405368 4701812 6201828 5994707 1031041 1079164 211498 189976 207072 206181 243513 236602 228989 229011 153597 155083 627557 587646 1336535 1341939 311289 306753 432764 432705 537445 521456 530374 536669 547171 552584 516803 571009 1623120 1697268 1070922 875405 479910 473990 559684 557179 567969 576337 573695 582807 656213 657412 4778421 4945384 40.35 71.9 2
10:51:48 2024-01-26 663916 656837 147641 144749 244526 250410 274994 272342 168203 163775 207598 211009 240823 243454 4411796 4794488 6179537 6012349 1047569 1077634 210361 190279 205875 206468 242939 236778 227817 229258 152849 155662 627557 591759 1337679 1327964 311767 306465 432623 436347 534958 524382 533314 531828 547928 554246 515082 574149 1632393 1719646 1068756 874415 482571 471543 559000 557932 568439 577217 573398 578877 658029 655757 4709902 4939457 40.35 71.9 2
10:51:49 2024-01-26 657035 656837 147882 144667 244556 249426 274799 271027 168577 163592 211357 215053 240991 243698 4411796 4737737 6215336 6002986 1044910 1077634 210192 190145 205226 206325 243313 236047 228525 228902 153344 155151 624480 583458 1359080 1333829 310531 306356 432586 436384 534955 519800 533387 535147 547048 554919 515998 571009 1630074 1716394 1087699 866917 481617 472949 558101 558795 568425 575341 576184 577611 656750 658141 4820396 4954665 40.35 71.9 2
10:51:50 2024-01-26 664558 654946 147914 143914 245315 249041 273959 271511 168286 163775 207270 210068 240656 243698 4408524 4715297 6197579 5995244 1031997 1079164 211020 189675 206490 205649 242769 235647 228490 228867 152781 155186 626018 586805 1359551 1340687 310227 306357 431654 436153 538280 521236 531994 534801 547317 554862 513752 569979 1625393 1696062 1068756 875660 479570 473655 558708 556027 570457 573796 572031 581081 657576 656218 4778421 4952361 40.35 71.9 2
10:51:51 2024-01-26 663916 656837 147227 144956 243809 249812 273959 272081 167935 163809 207016 210068 240823 242868 4411682 4796407 6196407 6011946 1047798 1077597 209997 189675 205517 205860 242939 236412 227623 229972 152576 155688 622642 587393 1350993 1321555 309570 306789 430179 434958 532203 521456 533571 536288 551669 557266 517832 576865 1637043 1733125 1087699 870403 479763 468746 562105 560381 568842 577424 578088 579287 658101 658178 4783221 4948829 40.35 71.9 2
10:51:52 2024-01-26 655172 654910 147680 144243 244591 249637 273924 270649 168273 163592 207744 210797 241025 243661 4408335 4664482 6238686 5994735 1032034 1079164 211167 189338 206927 205221 242939 236047 227429 228193 153555 154652 626018 580965 1356255 1337184 306491 306789 430405 432256 531982 516907 528766 534910 545881 555488 517569 571635 1630016 1709728 1089912 871922 478456 468674 556342 557391 572077 575449 577004 581118 658182 660176 4812615 4952441 40.35 71.9 2
10:51:53 2024-01-26 660185 655877 147101 144377 243026 249848 273698 270649 168238 163444 207598 214947 239552 245149 4411682 4762398 6188448 6003369 1041413 1076070 211167 189436 206164 205654 241990 236447 226883 228867 152781 155044 626018 585053 1348721 1327964 309570 306789 431654 432692 531933 519946 527164 530972 546701 550578 516656 574891 1627760 1715775 1066591 879373 480853 470214 559684 554102 568805 577118 574180 580896 662390 653275 4728910 4942982 40.35 71.9 2
10:51:54 2024-01-26 654707 656113 147101 145026 243896 249812 273193 269755 168307 162921 211321 214577 240621 243661 4405368 4738347 6197579 6007728 1047381 1076033 210179 189338 205875 205221 242566 236813 226374 228317 153069 154936 626018 581795 1369508 1322326 306491 306789 429875 432597 530698 519211 531951 531828 549572 555915 513715 575300 1627335 1732464 1064425 866348 478890 465935 560404 558935 570921 576964 577415 580352 662390 660593 4788712 4945300 40.35 71.9 2
10:51:55 2024-01-26 655206 655103 147580 143918 243735 249426 273122 269825 165372 163306 207198 210503 240253 243589 4405193 4648200 6239129 5990398 1033509 1078399 210543 186309 206490 205044 242566 235647 227077 228158 152815 154189 626018 580137 1342013 1337184 306780 306789 429098 431394 531946 513927 528533 531901 546267 554282 516803 571045 1628916 1710452 1087699 866880 476338 468818 555701 556392 567969 574761 576855 583675 658599 657071 4824748 4958328 40.35 71.9 2
10:51:56 2024-01-26 660508 654910 146408 144411 242991 249848 272911 270614 168169 163114 206871 214577 239518 245406 4411479 4797420 6164526 6007583 1041413 1079164 210508 189604 205839 205540 241822 236047 226409 228158 152641 154686 627557 585129 1386936 1327964 309096 305926 430495 432633 531450 519946 529012 532121 547426 550185 513486 573593 1627760 1714742 1064425 876291 479910 466955 558891 553003 565631 575589 571280 578467 660515 654148 4716215 4945367 40.35 71.9 2
10:51:57 2024-01-26 655135 656654 146563 144483 242887 249005 273158 269567 168273 162661 207566 211064 239885 243382 4405193 4728411 6224430 5999478 1047798 1077597 210039 189604 205261 205860 242193 235318 227429 227769 152641 154544 626018 581380 1345108 1329621 306816 306523 430179 432741 532203 516871 529962 532121 545038 552656 513481 568512 1627760 1720865 1054843 865577 479910 468380 556131 556355 565158 572305 574956 574205 656714 656254 4784976 4957171 40.35 71.9 2
10:51:58 2024-01-26 661983 654765 147232 144245 243670 248863 274429 270693 165592 163272 207162 214612 239518 243734 4417778 4688681 6211153 5986131 1032034 1076033 210361 186179 205550 204902 242025 234662 227817 227769 152641 154544 627557 585129 1337043 1338753 306563 305030 429979 431533 531982 517735 526792 531792 544196 550329 513715 568225 1620815 1693264 1066591 873171 477050 468516 556131 553003 568439 570441 570264 579264 649087 654864 4787827 4948829 40.35 71.9 2
10:51:59 2024-01-26 664549 656049 147133 144143 245455 248898 272981 269720 165131 163045 206401 211979 239782 242518 4411682 4806719 6179890 6011946 1039891 1074509 209850 189471 205046 205186 241451 235318 226374 227804 152324 154621 624480 587737 1329698 1327022 308588 304066 431362 432732 530698 519578 529012 531367 545845 550185 513117 571009 1623107 1712879 1049807 873171 479230 465971 557312 549856 563925 573868 567698 577055 658182 653018 4700483 4939457 40.35 71.9 2
10:52:00 2024-01-26 655172 656572 146722 143776 243021 247988 273676 270874 165257 163010 206763 210762 239449 242724 4411606 4728948 6197390 5994707 1051886 1079164 209231 186179 205226 205186 240711 235318 226926 226905 152324 153658 631980 579724 1344969 1324503 307448 305926 428963 431952 529199 513855 529993 530616 541135 552232 513117 569355 1630016 1718427 1089912 864500 479230 465899 554827 554676 563889 571274 573732 574205 656750 654302 4778421 4945300 40.35 71.9 2
10:52:01 2024-01-26 658683 654448 146688 143780 242652 246779 273122 268969 164901 162942 206329 211725 241118 243166 4408448 4684728 6206733 6013986 1030526 1077634 210179 185918 204976 206396 241822 235283 226339 226396 152535 153906 617907 581497 1342032 1338753 307448 305030 429054 429650 530112 513783 527885 530972 541027 548930 515082 566795 1620815 1696443 1039418 870655 475255 467320 553243 549856 568037 570001 572580 577611 652371 652393 4797232 4945300 40.35 71.9 2
10:52:02 2024-01-26 662901 655909 146653 144354 242652 248272 272063 269379 167783 162695 206580 211563 239117 243246 4411493 4793128 6175478 5994431 1041413 1072951 209654 186179 204831 204833 240676 234592 226023 227311 152714 153944 624480 586805 1380750 1327964 306780 304172 428752 432037 529199 516907 527510 530616 546384 550185 513117 571045 1623144 1715097 1074712 874415 478514 465208 556524 549784 564490 573464 567698 575461 658182 649308 4688191 4935935 40.35 71.9 2
10:52:03 2024-01-26 653341 653949 146649 142980 242276 247889 272254 268559 167935 162142 207052 209518 239518 243039 4402114 4665152 6244741 6019109 1035725 1076041 209056 185222 204762 203812 241787 239304 225674 227063 151801 154270 617546 581795 1372536 1327337 305773 305890 428927 430959 530698 513060 529988 530972 541135 553152 512992 566795 1620815 1703672 1085486 864841 474383 465935 553243 554284 568037 572484 573732 577166 649159 653347 4832537 4938337 40.35 71.9 2
10:52:04 2024-01-26 658355 653990 146415 143685 241874 248830 271423 268969 164214 162401 205964 210503 239151 243734 4408637 4739309 6197579 6015757 1038880 1077455 210074 185257 204904 203846 242365 237018 225151 227276 151733 154120 622941 583458 1339846 1330036 306225 304494 430179 430619 528415 516689 525830 530616 545038 549410 512199 569759 1620815 1709240 1083273 873793 475397 466233 555738 548938 565631 572954 569419 575868 656714 652750 4717902 4939457 40.35 71.9 2
10:52:05 2024-01-26 654243 654407 146182 143647 240862 247471 272862 269768 164672 162107 206254 210174 238785 241738 4405368 4728948 6197579 6008075 1050820 1075165 208952 185541 204259 204378 242194 235577 225535 226291 153345 153735 626018 579832 1348744 1322494 306575 305495 427414 429650 528933 513783 529012 528670 541135 550578 512026 569759 1626604 1721433 1068756 862658 476075 465245 553207 553857 562262 572149 572031 575305 656250 655973 4775010 4945300 40.35 71.9 2
10:52:06 2024-01-26 655206 653945 146415 143539 242276 247506 271388 270148 167701 161590 206580 209929 238785 243246 4399180 4668439 6229804 5977608 1031298 1074509 209231 185233 204867 203564 243048 236611 225430 226854 152188 153522 634166 579001 1351313 1333633 306575 305746 428927 430619 530323 511870 527136 532728 543838 549350 515303 566758 1620815 1705611 1085486 866348 474046 465607 550023 549892 565339 570001 572031 575941 649123 654864 4804492 4935935 40.35 71.9 2
10:52:07 2024-01-26 658314 653986 146139 143444 240797 247889 271199 268747 164587 162142 205964 210209 243590 243698 4399066 4739309 6174378 5994744 1040524 1072914 208869 185398 203935 203948 245051 239135 224976 226361 153129 153914 624480 585091 1362630 1328042 306347 302999 430142 433374 528269 513711 525793 529044 541135 548179 510871 570883 1623120 1710452 1085486 871931 477434 465904 554097 550419 561866 570472 564785 575268 658182 649200 4681456 4935935 40.35 71.9 2
10:52:08 2024-01-26 653316 654946 146001 143613 240853 247419 272063 269388 164672 162107 205964 210027 243484 241363 4398976 4715297 6201828 5994707 1047798 1075308 208544 185398 203935 203948 241684 239063 225674 225661 151801 153199 623039 579724 1340388 1329090 307155 303921 427534 433410 527487 514495 527774 527332 542134 550113 509894 566357 1622034 1714742 1048482 864804 477050 465245 550023 549892 562458 568111 570300 574450 652868 653940 4775834 4938252 40.35 71.9 2
10:52:09 2024-01-26 658720 653949 146169 142955 240866 246328 272063 269958 164214 162107 205315 210503 243143 242114 4402114 4689803 6202576 5977608 1029828 1069686 209196 185104 203935 203564 240676 239063 224785 225667 151801 153130 625691 580137 1339850 1333101 305414 303177 428963 430399 528943 513693 525273 530214 541366 549230 513735 567162 1619598 1697056 1041495 866843 473372 466563 552862 550089 564723 568203 568613 574205 652271 649308 4799778 4938252 40.35 71.9 2
10:52:10 2024-01-26 662128 653945 145729 142942 240797 246744 271009 270384 164214 161658 205315 210209 243036 241774 4411479 4796746 6173851 5994744 1040670 1072951 207894 185398 203258 203880 244743 239063 224785 226203 151314 153199 632603 587281 1341020 1324202 306708 302185 428357 429988 527632 516640 525978 527969 544445 546701 509174 568853 1623083 1710943 1083273 871126 477434 466624 553243 550419 558991 570001 567116 573561 652868 648707 4684366 4928900 40.35 71.9 2
10:52:11 2024-01-26 654707 654910 146143 142917 240827 246328 271458 269388 164214 161658 205315 209588 243519 241363 4405193 4733713 6197579 5995506 1038895 1072951 207859 185918 202715 203598 240711 234688 225674 225661 151314 153130 626018 580965 1342452 1327022 304842 303142 426510 430038 530323 511509 529012 528670 538982 549509 510439 565366 1623061 1706091 1042121 862584 476075 467886 552862 553157 562857 567915 568576 571898 649966 649020 4811152 4945367 40.35 71.9 2
10:52:12 2024-01-26 663450 653169 147101 142627 242280 245949 269807 268934 163838 162873 204956 210209 243278 241738 4405368 4715297 6197579 5986131 1031298 1072858 208509 185233 203722 207376 241684 234688 225674 226010 151246 153199 624480 584293 1332557 1335288 306514 302185 428321 430010 530698 513024 525158 529117 538638 546988 512355 564421 1611526 1687995 1052722 869402 474721 466894 551687 549993 562948 568059 569324 575975 649359 649272 4791248 4945379 40.35 71.9 2
10:52:13 2024-01-26 663445 655913 145665 143448 246320 246709 272927 270148 163721 161624 205315 210503 243107 241738 4404917 4796746 6173851 6003374 1041920 1074509 207894 185398 203223 203564 241684 239063 224594 226010 151314 152960 622941 587646 1326690 1320454 307374 301726 427112 429451 528556 513891 526015 527478 540610 546952 508528 565120 1618514 1708029 1062259 866917 474247 465721 555221 550236 562059 571418 566580 571750 653196 650964 4701888 4930085 40.35 72.0 2
10:52:14 2024-01-26 654951 654619 145932 142900 240827 245914 271423 269138 163973 161624 205279 209407 243484 240685 4399066 4725558 6197579 5977608 1047892 1072951 207894 185104 203579 203880 241006 238654 224976 224998 151869 153130 627557 579311 1340328 1326081 304342 302857 426510 431229 526072 512314 526015 525917 539132 549797 507775 567826 1621967 1715209 1068756 862045 475291 464588 550552 549748 558689 567987 570949 571639 654087 649164 4777450 4945367 40.35 71.9 2
10:52:15 2024-01-26 658957 653031 145707 142719 245974 246497 273195 267771 164175 161590 205279 209553 239768 242150 4405193 4681569 6197730 5977608 1027877 1072987 208474 184189 203508 207270 241684 234688 224212 224546 151280 152605 632173 580137 1345827 1337184 303843 302610 428018 428758 527632 512314 523561 529044 537324 546952 512318 565224 1613887 1692064 1054843 866965 473372 465245 550516 549640 562226 567331 566859 575268 650886 652202 4799803 4943009 40.35 71.9 2
10:52:16 2024-01-26 662662 652809 145859 142774 242975 246427 269737 269353 164031 161386 204958 210293 239600 241599 4398801 4785442 6155201 5994669 1039854 1071323 207824 184739 202620 203529 241006 234688 223589 225626 150794 152960 621403 584293 1382275 1324202 306065 301691 428018 430924 523004 513767 522783 525917 540193 544890 508979 567677 1620815 1705537 1062259 871263 475397 464223 552899 548863 560468 568203 565819 573561 649123 646284 4685289 4940668 40.35 71.9 2
10:52:17 2024-01-26 653095 654728 145842 142900 242275 246497 272809 268417 164042 161522 205355 208830 243413 240578 4405368 4725487 6197579 5977571 1052076 1072914 208218 184575 203046 207376 240837 239364 223555 224929 152699 152605 629478 578486 1339702 1318744 303380 303142 424038 429402 522932 511951 525941 522851 539361 550185 509283 565120 1623120 1722086 1068756 860136 473372 463168 550552 549712 560865 568695 569419 571861 652832 649272 4769016 4933603 40.35 71.9 2
10:52:18 2024-01-26 655582 655103 146105 142778 242755 246532 270892 268694 164076 161308 205569 208657 239733 241729 4395883 4662844 6229804 5994196 1032034 1072914 208149 184154 203829 206909 241515 234688 223555 225242 150794 152884 622941 578074 1362331 1327964 302919 303817 426510 428080 527223 512044 524377 529080 538982 550185 512318 565625 1617365 1698848 1102957 862658 472029 466294 550552 549748 563889 568203 568576 575268 649506 649236 4816053 4939457 40.35 71.9 2
10:52:19 2024-01-26 658309 653949 145455 142871 242083 247188 270856 269138 163904 161971 205101 209344 240179 242724 4405217 4750393 6197579 5990398 1035904 1072914 208835 184189 203864 207200 241006 239027 223520 224929 150727 152960 621403 583458 1335429 1324202 306065 302610 426510 428080 522968 513767 521232 527441 540955 548300 510834 566321 1613887 1703672 1062259 869382 472029 463532 550059 549640 562262 569360 567301 575268 649123 647722 4736659 4926569 40.35 71.9 2
10:52:20 2024-01-26 658957 652954 145639 142459 242526 245914 270526 267324 164066 161264 204920 208865 239097 241702 4408526 4656187 6223961 6002755 1031298 1074509 208231 184048 203473 204019 241006 234688 223555 225487 152270 152884 621403 578173 1347783 1328051 302706 303106 424002 427101 526955 510830 523969 529080 537774 549410 513174 564347 1613851 1701258 1081060 861396 470690 464552 549737 550419 559063 567767 568770 573598 648551 649164 4816316 4935935 40.35 71.9 2
10:52:21 2024-01-26 658353 649281 145158 142342 241506 246293 270892 268596 163507 161264 204597 208685 239742 242078 4402114 4740360 6190404 5999143 1028440 1072987 207547 183826 203686 206659 240757 234688 223451 225399 152434 152850 624791 585091 1353871 1323341 304306 301583 424038 426161 522968 511474 522820 529044 540761 546531 510871 567677 1613851 1699683 1100695 866806 470690 463896 550059 549640 563223 568203 565690 574450 651348 646284 4756996 4930085 40.35 71.9 2
10:52:22 2024-01-26 654739 652990 145605 142825 242176 246673 270130 268596 163655 161264 204597 208214 243448 240374 4402114 4757207 6197353 6018475 1046632 1076041 207074 184400 202408 204519 241006 234170 222831 225626 151842 152892 615248 583458 1339235 1316602 303879 303726 422702 428758 522968 511474 525941 525881 540574 548601 504846 567677 1618514 1714742 1118907 862658 472029 462878 550023 551591 559674 568203 565148 569286 649051 648178 4745111 4933603 40.35 71.9 2
10:52:23 2024-01-26 653341 652990 145659 141949 246244 245122 269480 268372 163655 161298 204418 208685 239874 239055 4399066 4722059 6197579 6015757 1043646 1075276 206498 184599 202020 204232 240864 233777 224421 224790 149708 152465 622364 580137 1347431 1326258 304764 302652 423930 430349 526072 510575 525756 522851 538310 546111 504738 562237 1613887 1701258 1081060 861160 473372 465245 548959 549640 558882 564869 566092 568004 646190 647266 4798100 4935935 40.35 71.9 2
10:52:24 2024-01-26 662170 652990 145463 141827 240762 244710 270510 268974 162985 161522 203918 208865 239097 240578 4405368 4725520 6188147 5998473 1029094 1072599 207616 184329 202338 204126 240899 233777 224456 226679 150350 152714 622941 585129 1338161 1333395 305197 301583 424075 427184 527487 512314 520422 528172 537930 545735 508887 561005 1609268 1682870 1121221 866843 470690 465245 548959 547432 560865 564833 562811 570976 644749 643455 4759610 4933603 40.35 71.9 2
10:52:25 2024-01-26 660561 654189 145159 141957 241506 245157 269292 269353 162872 161590 203597 208865 239097 239426 4405368 4794297 6173315 5977608 1041413 1072118 206533 184189 201596 207019 239797 234364 225049 224721 151865 152854 621403 586805 1349768 1322494 306501 300142 423488 430010 522932 511870 523561 525927 539616 543672 503991 566109 1617188 1704330 1081060 866348 473372 462478 552115 547239 558882 567367 562774 569151 649506 643455 4688455 4926569 40.35 71.9 2
10:52:26 2024-01-26 654739 653031 145741 142229 241497 244745 269737 267736 163689 161041 204275 208214 239184 240338 4405255 4726834 6193150 6002755 1044166 1072951 206602 183861 202324 206945 240126 233956 223520 223507 152270 152612 616599 579832 1335699 1326258 304764 302652 423488 429523 524520 509890 522600 524437 537170 548091 503246 564456 1618514 1705611 1066591 860136 474721 462515 547408 548863 556515 565435 566092 567602 647634 646775 4769016 4933603 40.35 71.9 2
10:52:27 2024-01-26 659251 654601 145056 142163 241675 244333 269703 267771 163019 161821 203953 208900 238428 240543 4402196 4688229 6197579 5993376 1026128 1072951 207501 183605 201948 206549 240668 234322 223486 223318 149708 152081 619629 579236 1333175 1337431 304764 302579 423786 426052 525637 509170 521962 525736 536157 545772 507593 560969 1613848 1686007 1050602 865079 470690 463532 547408 545622 562059 563175 566092 571418 645697 645111 4780994 4926569 40.35 71.9 2
10:52:28 2024-01-26 661930 652732 144654 142238 241167 245087 269223 267771 163167 161041 203953 209191 238428 240205 4405368 4774212 6153206 5998473 1038446 1069944 206602 183990 201736 203448 239586 233956 222831 224390 151842 152465 629478 584007 1358757 1323268 304764 299408 424075 428430 524993 510611 522297 524437 539835 544233 505815 564199 1617257 1704881 1081060 868765 472700 459841 550406 545404 557697 567367 562398 568443 650813 644863 4688455 4930085 40.35 71.9 2
10:52:29 2024-01-26 653304 652995 145135 142495 240415 245157 270701 266950 163541 160527 204275 208283 238428 239833 4402114 4749805 6197579 5994196 1047808 1072951 206567 183861 201878 206549 238810 234688 222797 223507 152270 151870 622941 578074 1352093 1318744 303685 301268 422369 427475 522665 509315 522820 524327 541460 546701 508990 565075 1621893 1715311 1081060 858257 471657 459733 548183 549640 557836 567803 568514 569286 650886 648214 4775834 4935935 40.35 71.9 2
10:52:30 2024-01-26 653960 649245 145266 141991 241167 245087 270510 266914 163960 160382 204633 207532 238428 240543 4402114 4664482 6211153 5994196 1027972 1071359 206636 183023 201913 203091 240126 233669 222608 222818 149708 151637 625691 577345 1337681 1329021 302716 300283 424002 423691 522160 507806 518843 522887 535960 542909 507775 564493 1613460 1687651 1037341 864426 469876 462333 546416 545404 561263 563140 566092 571013 646414 647456 4794672 4939477 40.35 71.9 2
10:52:31 2024-01-26 659843 654081 144786 142427 240748 244745 270130 267324 162985 160527 203561 208214 237692 239833 4411479 4794297 6164526 5994707 1038372 1071359 206533 183990 201407 206549 239586 233792 222453 223542 153532 151975 628892 585129 1316804 1318744 302919 298884 423334 428526 522665 512314 519650 521200 538310 540955 503210 562274 1613851 1702103 1123535 867233 472925 459661 550516 545019 556333 567032 560886 568821 648864 644863 4681456 4933603 40.35 71.9 2
10:52:32 2024-01-26 654273 652990 144807 142731 240793 244745 269292 266504 163167 160527 203918 207532 238428 239090 4405193 4737120 6183177 5985654 1035017 1072914 205713 183896 200647 203091 240126 232863 222797 223507 153352 151836 621403 580137 1333538 1324202 303685 301656 420151 428116 523004 509315 523598 522779 535960 543707 502856 559308 1612701 1696406 1100695 855157 471694 463605 548735 548570 556260 561417 562664 567607 644917 649437 4775834 4928900 40.35 71.9 2
10:52:33 2024-01-26 660708 654638 144453 141587 241845 243413 270446 267486 162427 161041 203276 208249 238428 239797 4401838 4723390 6197655 5986131 1026166 1071359 206533 183535 201596 203091 239923 232302 222797 223507 153282 152115 618325 584007 1332574 1327964 302919 300804 423334 423691 527131 510830 518476 522815 536754 540487 504774 558443 1604667 1677241 1081060 864500 470761 459841 546598 540878 558882 565140 563201 571665 643929 647602 4796369 4939199 40.35 71.9 2
10:52:34 2024-01-26 660782 652995 144684 142091 240793 244947 270130 267700 163098 161007 203597 208006 238111 240471 4411479 4798131 6162343 5977608 1038372 1069807 206355 183570 200928 203518 239180 233263 222144 223542 151417 152115 619864 585129 1361794 1322326 301999 300379 423966 427475 522295 510469 518879 522953 538018 541171 506293 562274 1613851 1701258 1098432 866843 471694 459805 548183 543974 557697 564869 559408 565925 648587 643663 4692589 4928900 40.35 71.9 2
10:52:35 2024-01-26 653304 654174 144560 142358 240180 244333 270510 266095 163126 160494 203991 206783 238428 239426 4399066 4743049 6192502 5994196 1045404 1074509 206533 183407 201103 203661 238810 233027 222797 223128 153389 151626 626018 577345 1336239 1324202 303041 301230 421442 427475 522295 504914 519723 522583 535204 543290 504677 560571 1618514 1705611 1062259 857015 471694 459733 545826 546393 554407 561595 565288 565125 647671 644885 4783967 4945327 40.35 71.9 2
10:52:36 2024-01-26 654185 652779 145021 141791 240650 246190 270856 265918 162995 160527 203561 207890 238025 240741 4405255 4659047 6201828 5989101 1029094 1075271 206602 182988 201314 202949 239551 233227 223786 222440 149605 151140 624176 577345 1353823 1333395 302612 301230 423966 423655 521389 504878 517342 522779 532085 541732 504580 560174 1611556 1686044 1041495 863166 468619 459841 544983 540878 559674 561524 565015 568480 644786 646869 4793808 4928900 40.35 71.9 2
10:52:37 2024-01-26 652411 649245 144462 141541 239472 245668 269688 266751 162892 160426 203455 206783 237919 238948 4408489 4738662 6197928 5994196 1045734 1072225 205890 182988 201103 202807 238845 233992 223158 223162 153282 151626 619864 577663 1348874 1314076 302398 301869 420151 423728 520083 509083 520826 520467 538310 543707 502856 562710 1613887 1717210 1123535 856370 469357 458102 547408 547276 556515 565700 565288 568639 649506 644885 4756212 4926569 40.35 71.9 2
10:52:38 2024-01-26 650891 649250 144696 141554 240547 244333 269371 265687 163167 160102 203740 206679 237922 240293 4408637 4662995 6211153 5996811 1029094 1072914 206567 182664 201702 202348 239180 232465 221767 223162 153389 151633 619864 575910 1335429 1327022 302257 301796 423093 422987 523035 504842 518110 522815 535204 543480 504846 559344 1611556 1697056 1098432 857660 467256 459805 545020 545658 559674 562947 565288 568480 643803 643944 4812605 4928900 40.35 71.9 2
10:52:39 2024-01-26 657035 652764 144419 141566 239675 244368 269181 266727 162646 160527 202672 206955 238262 240650 4401988 4735621 6188575 5977608 1027781 1071331 206429 182375 201701 202135 238845 232828 223487 223439 153211 151870 616787 582626 1328278 1320737 303114 300519 420814 422320 521556 510108 520330 522815 538310 540522 504846 561838 1608989 1692064 1116592 863886 465790 459049 549126 543974 559278 564869 561070 568480 646646 640330 4750205 4920712 40.35 71.9 2
10:52:40 2024-01-26 651483 649245 144424 141084 239675 244333 268656 266540 162612 160272 202637 206564 238428 238482 4399180 4764833 6179462 6009690 1041301 1072987 205822 182861 200473 202137 238527 232215 222497 223507 152997 151174 616787 581305 1349738 1309524 303114 301157 421037 423691 520918 509352 520458 522953 538310 543707 504026 562673 1613924 1709820 1093907 857660 468988 458403 548571 547239 556085 564905 563201 565995 647671 645920 4750205 4920712 40.35 71.9 2
10:52:41 2024-01-26 650394 649245 144458 141155 240419 243582 268956 266131 162465 160272 202708 205602 238060 239090 4399066 4661667 6233047 6001109 1033509 1074475 205753 182814 200928 202136 239145 231741 221767 222784 151367 151877 619864 579724 1349591 1324202 302502 300492 421000 422320 522295 504842 519282 522411 535693 542944 504738 557689 1609268 1692804 1121221 855817 466522 459841 545826 547239 559404 560700 562848 566801 639551 643491 4811427 4923057 40.35 71.9 2
10:52:42 2024-01-26 658794 649168 144224 141047 239706 243617 267753 266504 162127 160382 202602 206921 237657 239055 4386498 4725558 6179890 5988233 1024934 1074512 205787 182687 200788 202348 239409 232134 223123 223404 150640 151599 616787 584293 1336975 1324064 304447 299846 420778 423619 521425 507480 519739 522815 536754 541171 504677 556004 1602356 1678107 1117171 865116 466192 461328 548183 540842 558092 560700 557322 564616 639064 640186 4748516 4919548 40.35 71.9 2
10:52:43 2024-01-26 658831 652986 144224 140853 239635 243208 268956 267360 161576 160561 201965 206886 237290 237578 4399180 4780809 6162118 5977571 1039928 1069807 205650 182744 200600 202207 237966 232159 223123 223059 150570 151775 618325 585129 1330963 1316874 303974 299423 421037 423728 521373 509352 519282 521474 536791 540919 503067 558479 1609268 1696443 1098432 861433 469357 458368 548571 540878 553198 563907 557322 565191 640182 640222 4700483 4919548 40.35 71.9 2
10:52:44 2024-01-26 654905 649286 144190 140630 240047 242124 269145 265280 162093 159540 202460 206564 237325 237543 4399180 4722173 6179316 5984831 1041845 1069807 205285 182664 199670 202807 237703 231527 223750 223923 151205 151039 613568 578173 1349225 1322494 301755 300592 421895 423583 521187 504414 517342 519672 534467 541171 501682 556004 1611556 1701184 1078847 855157 470023 458368 541081 545490 550050 559058 561107 564389 640146 643953 4759610 4933791 40.35 71.9 2
10:52:45 2024-01-26 658437 649033 144224 140950 239671 242089 269371 265909 162093 160016 202319 206955 236923 238684 4411796 4688493 6188801 5976302 1025361 1069944 205890 182409 200438 201853 237789 231777 223629 223145 150993 150938 627557 579001 1335570 1333829 302612 300379 423429 424462 521447 506031 516573 522843 531156 540373 505751 557250 1608989 1678034 1064425 861396 466486 461328 541009 539937 556478 559189 559408 568230 641725 643880 4787827 4926569 40.35 71.9 2
10:52:46 2024-01-26 655172 649137 143651 141043 238540 243548 268094 266024 161752 159982 202567 206495 237011 239594 4399021 4746076 6157948 5993376 1034986 1069944 206320 182375 200578 202277 237301 232266 222810 222784 150993 151174 618325 580965 1343802 1318744 303470 300804 424294 425669 519129 504697 516610 519782 534950 542024 506036 562370 1609268 1695668 1121221 867471 468044 458394 545790 542019 554407 566959 559408 569007 646610 640150 4703177 4917204 40.35 71.9 2
10:52:47 2024-01-26 651091 652207 143689 141080 238160 243582 269110 265209 162578 160074 202637 206031 237622 238649 4399066 4729390 6193226 5993376 1045885 1072987 205502 182664 199984 201783 236899 232465 222810 222097 150781 150622 619864 575696 1345490 1315008 301330 300804 420442 422879 519365 506712 521071 519636 535023 544233 504173 559990 1616070 1713375 1100695 855817 467183 455581 544178 547043 555212 561488 562738 565593 645661 645397 4756996 4924224 40.35 71.9 2
10:52:48 2024-01-26 650822 649245 144156 140819 239640 242834 268243 264212 162543 159219 202637 206174 236688 239390 4386611 4648499 6197655 5983997 1030563 1069944 205822 181763 200612 201466 238036 231345 222810 222097 150710 151073 618325 575696 1355850 1322331 301330 301017 419847 420990 521300 503278 517342 522953 535225 544088 505925 558155 1609147 1687651 1081060 855742 467472 460674 544106 543938 556515 559023 562738 567570 641725 643880 4837987 4924224 40.35 71.9 2
10:52:49 2024-01-26 656850 649137 143719 140701 238894 243208 267459 265838 161542 159507 201930 206563 236723 237578 4395883 4733564 6179965 5983997 1024848 1069148 205216 181798 200612 201150 237633 231543 222341 222131 150943 151073 616787 581795 1345963 1318744 302184 299596 421037 422061 519312 504878 518264 522953 537281 540790 503210 558479 1604372 1688939 1107336 862547 465422 458905 545994 543521 559174 563147 558406 565958 641271 638242 4754369 4917204 40.35 71.9 2
10:52:50 2024-01-26 660043 649173 143956 140592 238898 242631 266825 266095 161542 160238 201930 206174 236958 237507 4405255 4775752 6182121 5998473 1042901 1069944 204863 182629 199600 201642 237301 231456 222810 223128 150994 150938 619864 583458 1328291 1310979 303041 297458 419514 423285 519312 507843 518074 519964 535960 541171 501718 556004 1604396 1701258 1111964 860019 469419 459984 547262 544330 553638 563943 559164 562493 644645 641202 4672226 4915150 40.35 71.9 2
10:52:51 2024-01-26 650311 649209 143456 141068 237641 245040 267682 264212 162059 159051 202248 205853 236923 238510 4395883 4726834 6179815 5993376 1045138 1069944 205216 181798 199949 201783 236333 231706 222810 223145 150887 150588 621403 575696 1339033 1315008 300904 299810 419847 422320 517007 502888 519001 518351 531977 541171 503692 557653 1611556 1705574 1102957 855007 467183 457422 542921 544293 553638 563472 562925 565006 643622 643772 4766291 4924224 40.35 71.9 2
10:52:52 2024-01-26 649442 649096 144070 140753 238854 242427 267682 263992 162059 159084 203053 205568 236888 238649 4395883 4647185 6201828 5979729 1023864 1069944 205713 181475 199984 201150 237633 230985 222497 223145 150781 150139 618325 575285 1340037 1326081 300479 299810 421037 420694 520083 501756 516318 522213 530409 541171 504677 558378 1604631 1690865 1118907 857646 465422 457651 542152 542641 556085 559379 561070 567422 641996 643627 4824748 4933576 40.35 71.9 2
[truncated: 175,323 more chars]
