# Supplementary material for: Methods for Estimating the Detection and Quantification Limits of Key Substances in Beer Maturation with Electronic Noses
Source: Sensors (Basel). 2024 May 30;24(11):3520. doi: 10.3390/s24113520 (PMC11175341; doi:10.3390/s24113520)
Supplement: Supplementary file 1 [file sensors-24-03520-s001.zip › Data/Acetaldehyde/raw data/Day 4/1000ppm8.txt]

Time Date R01 R02 R03 R04 R05 R06 R07 R08 R09 R10 R11 R12 R13 R14 R15 R16 R17 R18 R19 R20 R21 R22 R23 R24 R25 R26 R27 R28 R29 R30 R31 R32 R33 R34 R35 R36 R37 R38 R39 R40 R41 R42 R43 R44 R45 R46 R47 R48 R49 R50 R51 R52 R53 R54 R55 R56 R57 R58 R59 R60 R61 R62 T01 H01 Phase
10:59:00 2024-01-26 629112 620373 192948 187574 305661 310717 320495 319025 203146 203043 247949 252886 286573 292118 4039746 4295897 6043296 5844459 1024735 1063556 277598 243439 255042 255548 292587 283885 281945 281751 198070 197660 660187 616065 1414692 1383283 406036 403712 590172 592210 734962 717489 752063 758979 800329 808441 774925 862414 1873477 1967878 1209977 1007463 643732 635604 761375 758406 801438 806728 820848 833488 939536 936555 4662224 4807986 40.35 71.7 1
10:59:01 2024-01-26 620186 620373 192644 188168 306775 310029 320981 317136 203251 203007 248332 251307 287277 292118 4036865 4324153 6025059 5852695 1031298 1063556 276394 244802 256682 256336 290357 284933 281348 282576 198134 197694 663046 616430 1421582 1364843 405607 404858 586739 595284 737545 711237 753534 762902 795025 807108 778011 866399 1872008 1984859 1208058 1009507 649088 633804 762420 765608 798037 802486 826822 839662 935278 930199 4633493 4823550 40.35 71.7 1
10:59:02 2024-01-26 625730 621287 192171 188460 305626 313072 321016 319543 202621 203078 247984 252043 287478 291854 4036865 4374046 6025097 5844435 1013277 1060724 277208 244084 256045 256341 292197 285009 281348 283348 197514 198314 658758 622580 1405885 1370171 407338 402133 589754 593321 735090 717489 758442 756762 795171 814021 779564 860833 1866796 1955910 1219705 1018804 643932 632907 765742 758354 793105 810214 830435 832305 929392 939315 4735531 4821807 40.35 71.8 1
10:59:03 2024-01-26 625734 620373 191739 188237 305160 310499 322480 317101 203600 202688 247700 252851 286772 288658 4031112 4349219 5994931 5828364 1028361 1060724 275991 244089 254081 256872 291752 285753 282543 283471 196717 198625 638253 622858 1403113 1359245 408498 406874 588047 595259 735571 713362 763918 766603 793377 807108 779564 862598 1878814 1972069 1208058 1014362 649088 634253 765176 765608 793356 802486 829968 839662 929011 928515 4652825 4814932 40.35 71.7 1
10:59:04 2024-01-26 631088 621430 191734 188830 304686 312387 320945 318061 202969 202723 247566 254478 286677 292118 4031112 4324116 6029401 5829777 1016840 1061944 278080 243543 254685 256687 290529 282813 281623 282902 197406 198210 648119 624073 1409498 1377971 408498 403712 589832 591803 733001 719527 757271 760661 797862 816290 774925 860182 1873477 1951342 1198969 1015342 646691 636429 767747 761242 798037 809381 827999 834748 932794 936591 4681645 4832916 40.35 71.7 1
10:59:05 2024-01-26 627240 620373 192305 188207 306092 311006 321468 316145 204126 202865 247949 254443 286573 292748 4029044 4296505 6025059 5839149 1034421 1060724 277494 243543 253514 257303 292035 283378 281034 281958 198035 197625 671152 620497 1419988 1374574 407917 404366 588332 592099 738174 717378 755841 765645 800227 807108 774630 867247 1880075 1978474 1206257 1010339 647669 637366 762995 763439 800302 807099 824986 839662 938204 928552 4618527 4816676 40.35 71.7 1
10:59:06 2024-01-26 625365 620373 191398 188795 304838 310535 321991 317101 203459 202513 247949 252886 286573 291184 4030374 4343041 5990065 5843316 1026128 1060724 276680 244294 254259 256872 292382 284046 280122 283338 196959 198452 642856 622858 1406933 1360177 408349 404402 588464 593521 735904 714732 760527 765571 795135 809390 779527 863142 1878777 1972069 1209977 1014399 650395 630956 765742 765608 793356 807099 831774 839871 928352 928588 4652825 4832452 40.35 71.7 1
10:59:07 2024-01-26 631088 620373 191695 188799 305643 311952 320720 318061 202935 203043 247984 254834 286538 292209 4036865 4336857 6029401 5833937 1016840 1060724 278080 243543 254863 256477 290740 282963 281962 282112 197236 197556 665352 622858 1408832 1379473 409661 404858 590591 592099 733001 719527 760277 762324 802603 811437 774925 860833 1873477 1955029 1206365 1016789 646691 637402 768974 763168 798000 809381 828036 835973 932794 936591 4672226 4832916 40.35 71.7 1
10:59:08 2024-01-26 626618 620377 192310 188499 306092 311225 321016 317066 204234 202688 247949 254443 286573 292410 4028240 4309065 6020759 5836027 1034986 1060702 276680 243543 253302 256872 291556 283196 281012 281861 197514 197797 661617 618719 1419235 1370171 407917 405720 587937 592099 738091 716362 755804 765608 802603 802351 774741 867634 1882749 1979660 1208140 1010225 649549 637366 763536 764844 801438 802522 824986 842246 938204 928479 4590310 4804557 40.35 71.7 1
10:59:09 2024-01-26 624475 620373 191566 189258 303838 311988 321955 317101 203812 202723 248367 252886 287277 292118 4031112 4364613 5994936 5843316 1026128 1060724 276680 244294 253903 257303 290599 283828 280584 283149 197236 198452 645052 622858 1406459 1360977 408498 404545 587311 597174 735794 714243 760601 765645 795025 809318 781561 868390 1877478 1970671 1204220 1018890 652565 630920 767919 766131 793356 808130 833212 839662 929011 933841 4652825 4816676 40.35 71.7 1
10:59:10 2024-01-26 630639 620373 192171 188830 305156 312901 320945 318578 203285 203078 248503 254443 286095 292118 4036865 4336745 6029401 5825620 1018544 1060724 276551 243543 255112 256477 291454 283161 281681 281967 198048 197866 661617 622858 1426586 1377006 405714 404587 588918 592270 735090 719416 760126 762791 802603 811365 774741 861949 1878777 1953067 1206365 1015840 646691 640133 770614 763403 799735 809038 828074 837052 935278 937952 4658995 4818403 40.35 71.7 1
10:59:11 2024-01-26 625661 620108 192340 188503 306559 311725 321955 317101 204234 202405 247984 254408 286573 297930 4031112 4318331 6029401 5845374 1035491 1062204 277884 244294 253903 258097 291414 283161 281637 281856 197792 197832 663046 620955 1399793 1372115 407338 403017 586799 593983 737022 717410 755692 767711 802603 807871 777055 866213 1884171 1983304 1206257 1008037 650474 637366 763506 767092 802304 802450 824400 840917 940870 933567 4574367 4814185 40.35 71.7 1
10:59:12 2024-01-26 621783 620373 192305 188237 306092 312682 319974 318295 203459 202865 248542 252675 287242 292118 4036865 4386540 6007845 5844435 1019824 1060665 276779 243474 254863 257268 290705 284683 280157 282855 197514 197866 658758 622858 1452383 1368929 407917 400897 586383 593923 731874 715421 758479 763989 796642 815135 779417 860482 1872178 1969835 1206139 1024580 649088 634703 769997 765065 797876 811527 832805 836605 930049 938099 4715335 4826028 40.35 71.8 1
10:59:13 2024-01-26 628702 620373 192913 188203 305490 310029 321991 320028 202969 203718 247949 254017 286494 292209 4031112 4274701 6046660 5844350 1021756 1060724 276644 243578 255147 256298 292275 283828 280245 282470 197514 197832 676226 615183 1421649 1374063 405895 403301 591455 592209 737545 718210 754766 761278 801318 811572 778048 868202 1882830 1971234 1211896 1007463 646230 637863 763536 760666 802006 809038 824838 837399 939128 939315 4662224 4820112 40.35 71.7 1
10:59:14 2024-01-26 620222 620373 192948 188203 306726 311006 321955 318061 203003 203078 248752 252077 287042 292982 4031112 4324265 6020759 5828364 1030563 1060724 276715 244294 255077 257052 290466 284933 279935 282019 197931 197626 676951 615788 1410583 1368230 406183 403337 587251 593996 734124 714409 754039 764560 797826 806737 782674 870840 1880197 1989740 1211896 1010339 652328 636506 764583 767778 802006 802522 825647 843712 938204 932835 4605357 4820112 40.35 71.7 1
10:59:15 2024-01-26 623439 621237 192345 188799 306559 311479 320459 319579 203425 203043 248752 252675 287478 291863 4037585 4399600 6020482 5844355 1015449 1060724 277494 243543 256292 257052 290599 284969 280122 283149 197514 197866 650938 620497 1401699 1366293 407338 400933 588918 596359 732856 717489 760749 760128 796935 811581 781850 859345 1873515 1966172 1219705 1020418 646691 634666 767882 763292 796743 810784 832402 834785 930085 940801 4738385 4832916 40.35 71.7 1
10:59:16 2024-01-26 630976 620373 192814 188668 306992 310064 322480 319543 203812 204004 248367 254265 287443 292775 4031112 4268620 6046660 5844449 1024705 1063783 276608 243578 255863 256513 292997 283828 281181 283269 197514 197866 661617 615788 1419031 1374063 406183 404545 591269 592665 735716 719299 755841 763476 799626 810223 774981 868202 1882881 1974001 1208058 1007463 645578 637863 763499 761022 802539 811673 828017 839662 940567 939315 4665555 4816676 40.35 71.7 1
10:59:17 2024-01-26 621815 620373 192984 188203 306992 310971 322444 318097 203634 203078 248752 252077 287478 293507 4031112 4318052 6012171 5845374 1032034 1062204 277494 244670 255077 257088 291626 284969 280332 283185 198489 197832 655166 615788 1430262 1364843 406183 404222 587251 592373 740023 713362 756255 765078 798064 809390 781523 867671 1877406 1988952 1209924 1015398 649467 634666 765139 767785 800228 809272 830323 842022 938204 928588 4635558 4808023 40.35 71.7 1
10:59:18 2024-01-26 625734 622604 192830 188825 306119 312352 321016 320548 202935 203113 248752 252640 287478 292118 4031112 4361360 6012171 5844350 1013277 1061944 277884 243578 256328 257474 291344 285053 279926 283617 197514 197901 666802 620052 1401255 1369200 408207 402133 585816 597566 733894 717489 761212 760121 796935 817325 781850 857563 1870816 1962272 1219705 1021875 647615 634556 768974 763329 797876 811284 835184 838822 931650 941977 4717902 4832916 40.35 71.8 1
10:59:19 2024-01-26 629024 619496 193289 188004 306775 310935 320981 319992 203251 203683 247984 253628 287208 292743 4039746 4283249 6046660 5844430 1023467 1062985 277884 243543 256257 256442 292445 286158 280968 282819 197792 197832 661617 617024 1411539 1379093 406183 402698 590742 592373 737660 720316 755841 761205 800155 811401 776627 864855 1877406 1967878 1211896 1007463 645310 638279 764529 763922 804858 813972 825806 837015 940833 939096 4656149 4822177 40.35 71.7 1
10:59:20 2024-01-26 621741 620373 192878 188203 306987 312812 322754 318543 203600 203043 248681 252008 287443 292946 4027500 4321401 6016687 5852695 1032034 1065253 276608 244259 255042 257052 290599 285191 279856 282866 198070 197832 676951 619176 1433117 1364843 405999 404510 588088 596359 738685 714372 756218 765645 800329 810535 781259 869528 1880075 1986266 1213815 1009507 651400 636506 765176 769896 802431 809163 830323 842164 937356 935443 4654477 4814185 40.35 71.7 1
10:59:21 2024-01-26 639177 618516 192604 188761 306726 311916 321920 319732 202868 204290 248506 252851 287478 291184 4036865 4348973 6029326 5843316 1012554 1060724 277458 243883 256257 255689 292480 284462 280087 283702 197792 197866 652347 621081 1398022 1368193 408207 403301 591393 596176 735045 718507 761175 760091 797904 811473 779490 862561 1870816 1958685 1208058 1021742 645578 634526 769415 762286 797876 815052 832618 837052 934667 944648 4730153 4830437 40.35 71.8 1
10:59:22 2024-01-26 630451 620373 192609 189148 306955 311662 323293 317066 203566 203933 248190 254443 286894 293037 4032974 4268967 6025022 5843316 1028734 1062985 276644 245012 254650 257268 293742 283802 281524 282718 197931 197832 661617 618427 1406683 1374063 407917 405831 592706 592628 742274 719262 758479 765645 802529 809390 776627 870185 1882749 1977072 1215735 1007463 646691 637329 763536 762862 800302 811258 830538 842429 943434 938469 4651672 4829819 40.35 71.8 1
10:59:23 2024-01-26 627517 622130 192340 188630 306992 313072 322611 318543 203678 203078 248506 253628 288211 291633 4033987 4330674 6012096 5852793 1032034 1061898 276644 244670 255077 257268 292480 284462 281677 284587 197931 197866 652347 618427 1406792 1361805 407338 405759 589754 597942 736200 717489 760134 767262 798064 810535 784145 867671 1880075 1986266 1209924 1013898 648590 634703 764619 767785 799735 809381 830538 843073 939628 936696 4657612 4820387 40.35 71.7 1
10:59:24 2024-01-26 631088 620263 192301 189209 306119 311952 321955 319259 203883 203933 247704 254017 287478 291184 4030374 4324079 6012138 5839149 1013912 1061189 278080 244259 255077 256692 293821 283895 280745 284450 197335 198763 641072 623625 1403126 1370171 405714 405720 590071 596176 735977 720316 762300 761242 797826 811473 781530 862561 1873477 1957297 1211896 1020253 645770 636393 770068 761168 796834 811464 832365 836568 936256 941757 4726072 4832339 40.35 71.8 1
10:59:25 2024-01-26 631088 621833 192608 189252 306951 313428 323424 318543 203600 204006 247984 254373 287007 292739 4031729 4265767 6020684 5843316 1026166 1060724 276185 245047 255077 257006 293373 283594 281405 283242 197931 198452 652347 615788 1406335 1372115 407917 405795 591232 595016 737314 719771 756328 765645 802529 810223 777129 870148 1882749 1971440 1215735 1007463 645770 636429 763536 761168 804014 809038 827999 839662 941862 939356 4666245 4822920 40.35 71.7 1
10:59:26 2024-01-26 622554 620227 192773 189125 306883 312518 322408 318578 203600 203078 248681 253172 287382 292082 4030374 4330674 6012096 5853716 1031425 1062985 277494 244294 255112 257629 292480 285133 279856 284521 197792 198452 658758 617105 1405689 1364843 407338 405723 586104 594966 741071 718507 760134 765842 798064 811108 784145 868975 1880075 1989085 1207967 1013898 649549 630920 765162 767505 801438 810526 832212 841514 938204 933877 4648853 4822920 40.35 71.7 1
10:59:27 2024-01-26 637660 622130 193148 189082 305589 311809 321777 320856 203251 203683 248716 252851 287199 291826 4036865 4373743 6012133 5839149 1013277 1060724 276523 244259 256723 257268 291414 284933 280087 284051 197931 198452 657329 621081 1400743 1370171 408498 403017 590362 597518 734935 719527 762991 762627 798064 818481 784145 861911 1873477 1962272 1219705 1020290 646691 634703 769011 765065 796834 811464 834252 837399 932757 941977 4705857 4834198 40.35 71.7 1
10:59:28 2024-01-26 631014 620263 193423 188692 308719 313072 322039 319850 203498 204148 248681 254195 288356 293037 4035919 4279064 6046660 5844449 1026166 1062957 276414 245047 255863 257232 293821 284063 281834 283710 198070 198729 671152 615788 1431295 1374063 407628 405831 592560 594147 737314 720353 756291 765078 802566 811401 776663 871539 1882749 1975985 1213815 1007463 647669 639244 764619 765608 802576 810214 830435 842809 939165 940801 4646744 4824739 40.35 71.8 1
10:59:29 2024-01-26 627150 623555 192973 189286 306883 311555 323772 318621 204131 203506 248959 254267 288316 290773 4030374 4339946 6002830 5853716 1031758 1060724 277494 245425 255042 258062 291823 284697 281405 284485 197375 199110 647323 621969 1400542 1360013 409079 405795 589754 599326 738685 718507 764078 768394 798064 809011 783789 867671 1880075 1975671 1213815 1016123 650936 635604 767919 765805 798037 809404 833660 841514 935512 935233 4646744 4807986 40.35 71.8 1
10:59:30 2024-01-26 630561 623475 192707 189217 306739 312758 322492 318954 204131 204997 248574 253842 288281 291899 4030146 4345954 6021031 5844350 1013949 1063532 278275 244841 255112 256872 293856 284147 280745 284485 197514 199075 654470 623177 1413986 1372115 408390 404225 590488 595993 735977 720353 764671 761278 799590 811473 779527 862598 1871700 1958685 1211896 1021742 645770 638340 770543 762321 798000 811500 833585 838156 934813 937529 4731393 4835907 40.35 71.7 1
10:59:31 2024-01-26 631163 620377 192973 189654 306811 311897 322683 319885 203498 204183 248574 254232 287303 292900 4033250 4275039 6046660 5848502 1023211 1062204 276644 245329 255898 256872 293856 284063 281100 283185 198070 198729 671152 615259 1432826 1374063 407049 405759 592141 594380 739804 720389 758111 765102 802529 811437 777249 871577 1881411 1971440 1215735 1009507 646691 636429 764594 762321 804858 811428 825610 839065 943975 941977 4658896 4825689 40.35 71.8 1
10:59:32 2024-01-26 621704 620377 192953 188765 306843 312352 322647 319483 204131 203506 249415 253453 287338 293845 4031729 4316859 6020684 5844350 1032902 1060665 277494 244294 255147 257268 290670 285004 281082 282753 198350 197832 681301 616141 1407053 1370171 407338 405152 588084 595942 739804 715421 758111 765645 800191 811135 781259 871539 1881411 1986266 1211896 1010262 652328 637816 765139 768121 802196 808239 829253 844020 939201 935333 4580905 4814185 40.35 71.8 1
10:59:33 2024-01-26 622016 620373 192948 189254 306766 313890 320731 319965 204097 202761 249415 253488 287373 292873 4037497 4408485 6008930 5834985 1028426 1063703 276813 244841 255077 258278 291795 284897 281117 283383 198070 198591 660187 625113 1396131 1364843 409308 404510 588501 595296 735977 716980 764633 765878 797862 811473 783231 865092 1872045 1971440 1211896 1021875 651400 636429 770543 768085 795634 809404 836665 843983 931438 936555 4662995 4820112 40.35 71.7 1
10:59:34 2024-01-26 631158 619821 192176 189390 306092 311988 321955 319060 204063 203532 248852 255729 287373 291972 4041148 4339378 6027795 5833937 1016175 1060724 278275 244907 255147 257664 293409 283594 281870 283939 197514 198729 657329 624643 1424982 1374063 410830 404225 592979 592373 735566 722503 763428 765102 802529 816172 777249 862561 1877406 1953104 1217557 1017283 648627 639641 770543 763439 800302 810820 829931 839909 937540 941977 4688153 4823550 40.35 71.7 1
10:59:35 2024-01-26 629923 619496 192644 189058 306992 311952 322934 317101 204234 203647 248852 255515 288072 293630 4031729 4303283 6029326 5849430 1036466 1063740 278275 244670 254685 258534 291849 284165 281905 281927 198070 197832 672602 617832 1397481 1372115 408498 405152 585780 592628 737605 718507 756732 768158 806090 807873 777249 870148 1885428 1984859 1211907 1011017 651400 640222 767374 765573 802576 809381 829253 843384 939201 939315 4627932 4804557 40.35 71.8 1
10:59:36 2024-01-26 631195 620373 192327 189386 306119 311988 321955 319060 203634 203683 247775 254443 287478 291221 4039605 4333412 6011983 5833937 1016175 1063740 278488 245492 255112 257268 293856 283558 281029 284432 197514 199040 663902 622858 1403126 1372115 408081 404545 593015 596213 736092 723527 764622 763476 801359 811545 780706 864855 1872045 1958685 1213815 1020290 646876 638304 770543 762321 798037 811536 832402 838468 935549 937565 4715259 4826992 40.35 71.7 1
10:59:37 2024-01-26 629293 620373 192644 188825 306775 311006 323952 318097 203917 204004 247949 254478 287478 292982 4027263 4265388 6020604 5848502 1027966 1062204 276644 245118 255651 257522 293089 284027 281870 283387 198350 198763 652347 617832 1395690 1373089 408498 405867 592979 595937 742010 720389 760172 765878 804913 810223 776663 870558 1886652 1977072 1217654 1008037 647172 638340 765742 765065 802576 811428 830435 844883 944643 941977 4652825 4819836 40.35 71.7 1
10:59:38 2024-01-26 619994 620373 193253 188791 306992 311697 322934 319060 203917 203113 248752 252538 287513 292946 4021760 4332892 6003454 5857935 1031959 1062985 278080 244876 255147 257700 292232 286007 280087 283653 198210 198798 674052 616948 1404722 1364843 407917 405795 589261 598052 741974 717489 760172 765915 800757 811401 784145 869285 1877406 1989775 1209977 1012456 652328 636393 765742 770139 802576 806692 829931 844020 939628 933913 4586600 4797673 40.35 71.8 1
10:59:39 2024-01-26 623587 620373 192814 189262 306992 312901 321204 320548 203951 203113 249137 253628 287478 292739 4031112 4392752 6020646 5856538 1016175 1062911 278204 244465 257083 257268 293182 286436 282943 284485 198070 198937 649528 620573 1419984 1372115 408045 403941 590820 597942 736750 718247 764633 763476 797862 818481 784145 863863 1873477 1965054 1198463 1021742 647669 634562 770543 765608 799168 816163 837335 839662 934152 937529 4708523 4826028 40.35 71.7 1
10:59:40 2024-01-26 629149 620373 193594 188834 306450 310971 322707 320773 203700 204290 248752 254443 287199 292982 4030374 4271659 6046509 5849567 1024117 1065253 277777 244942 256581 257268 293409 284498 281440 284242 198350 198763 660187 615788 1436006 1376015 408207 405473 593015 593594 741071 723076 756255 765645 802529 811545 779527 869322 1882749 1971440 1215735 1011017 648353 638340 767374 764523 805989 816163 828978 839662 943975 937565 4652825 4816676 40.35 71.7 1
10:59:41 2024-01-26 620186 621425 193424 188795 306992 311916 322707 319096 203668 203078 249558 253840 287478 298003 4021760 4321401 6027795 5850620 1033680 1063740 278168 244907 256151 257884 291591 285806 281440 283415 196861 198798 678401 618275 1427381 1372115 408498 405437 589717 592665 737277 718507 757904 770410 802566 810259 780706 871539 1886652 1986266 1208140 1011017 652328 641129 767919 768085 804206 809381 829844 846200 941899 939315 4611936 4811530 40.35 71.7 1
10:59:42 2024-01-26 625287 620373 192375 189459 306092 311988 323952 318061 204234 203078 248787 254230 287513 291705 4021002 4349367 5977794 5845243 1027047 1060650 278204 245698 255006 258317 292784 284826 281602 283710 197514 199075 665352 625538 1405459 1360977 409924 405867 590779 598680 735716 718507 763196 769246 800227 811509 784145 869528 1880075 1977072 1213815 1016561 651863 630992 768871 769521 798037 806692 837373 845935 935512 936591 4646744 4823550 40.35 71.7 1
10:59:43 2024-01-26 630925 620373 192648 189429 306559 312901 322934 319579 203951 204147 248332 255225 287513 291547 4027500 4330573 6025059 5841060 1016691 1063703 278239 244942 255792 257919 294818 284355 281764 284742 198070 199700 651611 625538 1402660 1376531 409887 405723 592687 595387 737577 723929 763196 765645 802566 817903 780706 865167 1877406 1958685 1221492 1020290 647706 640222 772730 764523 801438 816163 833623 839091 938204 942942 4714972 4821844 40.45 71.8 1
10:59:44 2024-01-26 631949 620373 192984 188830 306992 312901 324444 317172 204234 203718 247984 255618 287478 293972 4021760 4272152 6029401 5836881 1033795 1064348 278096 245698 255006 257919 295211 284848 282589 283476 198629 198936 667870 619607 1428543 1374063 409370 405615 590905 594380 743062 723015 761493 769864 806661 811437 778975 873533 1887992 1980607 1223411 1008074 649549 641129 765742 764723 802465 811464 831619 842785 941899 937529 4652825 4811455 40.35 71.7 1
10:59:45 2024-01-26 623448 620373 193289 189127 305490 311479 322970 320472 204092 203400 248787 253698 288281 292118 4021760 4318043 5999497 5852695 1030930 1063532 277208 245558 256045 257955 292259 284937 280052 284964 198070 198798 657329 616948 1411316 1360977 407917 405831 592354 596930 743062 719017 762338 768158 800860 811401 786375 870558 1882749 1989085 1209924 1015342 650474 634562 765742 769246 802576 810250 832402 844315 939165 936591 4586600 4797711 40.45 71.7 1
10:59:46 2024-01-26 622089 619582 192944 189135 306982 313377 320945 321034 203951 203148 249522 253628 287478 292739 4021760 4386503 6025097 5844350 1018355 1060702 279345 244460 256870 258175 292086 285806 280906 284180 198350 198728 661617 620497 1411539 1370171 408045 403337 585852 597942 736499 719017 763428 765078 801359 819638 784145 862598 1873477 1967878 1206139 1024654 649549 635495 772730 767815 800302 811500 836108 839128 936875 939315 4677681 4823550 40.35 71.8 1
10:59:47 2024-01-26 627240 619059 193424 188830 305494 312901 321016 321034 203634 204004 248752 254443 287478 294537 4021760 4305256 6046660 5830826 1021198 1060724 276779 244329 257266 257813 293124 284755 281698 283163 198629 197763 673487 618643 1412768 1384844 408498 403905 591850 592701 735716 723627 758706 764560 807232 818481 779266 868834 1880075 1973654 1215735 1013177 648627 638340 768290 765608 806025 816163 829844 839662 944717 937601 4652548 4810753 40.35 71.8 1
10:59:48 2024-01-26 623587 619934 193424 188830 305956 311988 323005 319579 204446 203078 249594 254443 287478 291984 4021760 4324522 6029401 5836022 1034986 1062204 278275 245047 255898 258858 292591 285556 282654 283135 198629 198349 685108 618719 1424873 1375552 409370 405615 589717 592263 740924 718507 759632 772201 804876 811473 782996 871165 1888113 1986266 1210023 1011017 653192 641583 768327 770373 806025 808432 830174 847176 944680 939315 4606293 4816676 40.35 71.7 1
10:59:49 2024-01-26 623448 620373 192644 189493 304864 312937 323952 318578 204336 203540 249273 254478 287303 293092 4028240 4358640 5986355 5839149 1026166 1060665 281662 245118 254934 258495 292272 284969 281693 284236 198219 199457 676770 625538 1406077 1364794 410394 407569 590591 595699 738685 719017 765475 771652 802529 816172 784108 869565 1880075 1977072 1215735 1018841 652792 636466 771635 770373 799168 809073 838565 846574 935549 938651 4642872 4823550 40.35 71.7 1
10:59:50 2024-01-26 629375 620049 192953 189459 306559 313661 322934 320028 203951 203718 247984 255261 288386 292118 4027500 4324200 6012208 5836022 1017297 1060665 276779 245047 255898 258097 293778 284063 281905 284956 198350 199735 653041 625986 1407004 1374574 411709 405615 593800 599479 738082 723856 766804 765645 803665 819370 781666 866287 1880075 1961464 1211896 1022469 648627 640186 772812 765608 802304 817316 834845 842096 939536 946273 4675566 4830437 40.35 71.7 1
10:59:51 2024-01-26 627240 620373 193223 189394 306992 312901 322934 319566 204904 203043 249101 255762 287478 298564 4032648 4299443 6020721 5843316 1037390 1062957 278275 245047 255042 258858 293337 287157 282766 283472 198629 198729 675502 620497 1404299 1376256 409661 405651 590591 595495 742394 722599 761794 771465 807195 810223 778938 873453 1888113 1983416 1211907 1010980 652328 642038 767919 765805 804776 811356 830435 844020 943270 941977 4637338 4821059 40.35 71.8 1
10:59:52 2024-01-26 627245 621246 192953 189394 306992 311916 323688 320707 204200 203650 249101 254408 288553 291184 4023871 4330674 5997768 5844430 1032034 1060724 277494 245047 255077 258026 292926 284920 280977 285071 197931 199387 658758 619310 1413079 1361805 409438 407909 592270 599567 740412 721573 765017 772201 801997 811401 786933 869248 1884224 1986916 1211857 1015342 651400 638090 767882 768048 802576 810784 834808 849605 939128 937915 4605357 4811403 40.35 71.8 1
10:59:53 2024-01-26 624031 620373 192984 189390 306987 312901 320981 320999 203883 203683 249312 253702 288316 292962 4027500 4389684 6012696 5843316 1015449 1060724 277586 244259 257119 258062 292000 286034 281405 284583 198629 199479 661617 621081 1419279 1371130 410830 406008 593224 597574 738179 721573 765092 765571 802331 820761 787493 863825 1873477 1968984 1206139 1023159 649549 635944 772730 769150 800302 811536 837335 843411 935479 941977 4671360 4823550 40.35 71.7 1
10:59:54 2024-01-26 627512 620373 193594 188630 306415 312866 321920 320999 203883 204290 248716 254799 287478 294646 4027500 4286518 6046381 5839149 1022656 1062957 277393 244635 257083 258062 293053 284933 281870 283857 197444 198452 679851 621081 1424586 1383283 409272 404828 593919 595583 737967 723113 760564 765608 808230 820896 781005 868759 1882749 1970671 1194957 1019691 649549 642038 770543 765608 808173 817171 830435 844012 944680 942942 4655872 4807986 40.35 71.8 1
10:59:55 2024-01-26 623885 619934 193559 189386 306992 311988 322934 319508 204234 203078 249909 254834 287478 291913 4021002 4299521 6012096 5843316 1037352 1062204 279239 245047 256472 258858 291441 285035 281905 283582 197444 198729 675502 619310 1409741 1373791 409661 405795 585816 596749 742274 723590 765010 770263 807085 813406 782674 874227 1890802 1986266 1215673 1013898 654127 642038 769011 768085 805952 813899 832805 846499 944680 941977 4634550 4814185 40.35 71.8 1
10:59:56 2024-01-26 625780 620373 192948 189416 306992 311988 323916 319025 204268 203683 249101 254443 288351 291633 4021760 4349609 6001334 5848521 1032034 1063740 277494 245597 255147 258677 292232 285178 281870 285708 197514 199700 650182 621491 1418938 1360977 410245 408199 591232 598957 743859 721499 766071 773301 802034 813981 788613 872596 1884171 1982689 1213815 1016065 651400 635383 769515 769173 802576 810214 836108 849552 939128 939315 4614736 4832551 40.35 71.7 1
10:59:57 2024-01-26 624993 620373 192948 189390 305912 312901 321658 321070 203600 204147 249522 253628 288386 292946 4023871 4380305 6012096 5843316 1016175 1060724 276779 244294 257515 258097 292232 286244 281405 285152 198070 198832 658758 621969 1413723 1370171 408947 404510 594275 599640 737545 720950 766617 765424 804848 820798 788015 864944 1877519 1972635 1198463 1023197 649549 636429 772182 769039 801438 816127 839163 843411 936958 944648 4696465 4830437 40.35 71.8 1
10:59:58 2024-01-26 627328 620373 194172 188761 306870 311988 322444 321034 203917 204290 249487 255225 288146 293104 4030374 4277139 6046660 5844350 1023211 1062957 276779 244841 257299 258097 293053 284933 281949 284485 198350 199075 657280 616065 1413337 1381322 408207 405152 594810 596213 740888 724039 759594 767129 808325 818263 783997 871390 1886733 1973432 1219573 1013225 649467 640149 767919 765608 808349 818598 830435 841514 947398 944274 4656149 4817620 40.35 71.7 1
10:59:59 2024-01-26 621667 620373 193559 188830 306955 312646 322970 320288 204092 203683 249558 254017 287478 291851 4021002 4318265 6012133 5843316 1030526 1062168 276779 245425 256292 258858 291591 286481 281633 283719 198629 198763 682751 617105 1413337 1372115 405714 405867 590172 597942 740559 718286 760749 769246 804240 816290 785595 877634 1886733 1991872 1221492 1013225 656717 640003 767919 773730 807168 809002 834833 848988 944643 939315 4587033 4817620 40.35 71.7 1
11:00:00 2024-01-26 623412 622751 193258 189424 306775 314847 322934 319543 204762 203078 249522 254443 288351 293397 4027500 4377036 5991304 5833937 1026054 1065438 276779 245804 255147 258858 292926 285570 281997 284738 198629 199075 671152 625113 1426974 1364843 410576 408199 591455 598790 738722 719527 765511 771539 802529 816172 786153 871202 1886821 1979081 1211896 1024580 655122 639061 774925 772412 800302 811392 839760 849552 936921 941310 4656149 4823550 40.45 71.8 1
11:00:01 2024-01-26 631094 620373 192948 189498 306726 314368 322970 320028 204234 204147 249522 256764 288115 293923 4033250 4327419 6029401 5833937 1016840 1062204 277656 245047 256472 258858 293373 284498 283631 284286 198629 199387 678220 625538 1436535 1379364 411157 405795 593956 594051 738068 724589 765167 765878 806939 819224 780669 868202 1885569 1964886 1197385 1021146 652328 643823 774925 769416 806002 817894 833623 841551 939165 945536 4688191 4830432 40.35 71.7 1
11:00:02 2024-01-26 631088 620373 193559 189450 305921 313377 324672 318543 204302 204004 249137 256046 287478 298352 4018134 4284460 6012133 5835770 1034017 1063740 276779 245839 255077 258858 293500 284897 283163 284485 198629 199075 663046 619310 1418925 1374063 409272 408812 589202 596359 744900 721409 762448 771539 808950 811437 780669 874429 1892246 1990368 1217557 1013823 655122 643367 771201 772164 808297 813972 832365 848346 944680 937529 4637863 4807986 40.45 71.7 1
11:00:03 2024-01-26 620941 622130 192984 190060 306987 312901 323556 318766 204983 204004 249522 254834 288080 291427 4027500 4336670 5995319 5848521 1026128 1060452 279007 245804 255898 258858 293373 285076 283369 285356 197931 200049 633673 622858 1397557 1361805 410540 408812 585852 599640 740888 719262 765438 772670 800191 816136 785799 869285 1881411 1978403 1215735 1024065 655122 638231 773826 771902 800192 813972 839611 847556 935476 939315 4651656 4804557 40.35 71.7 1
11:00:04 2024-01-26 630639 620113 192808 190618 306119 313567 322671 320063 204268 204147 249312 256046 287443 292982 4027500 4333562 6020721 5829777 1017628 1063740 277656 245677 256687 258677 293821 284933 283432 283617 198489 199110 663046 624643 1414402 1378387 410540 405152 592524 592373 738068 724589 765167 765645 807232 818035 779527 867016 1880075 1958685 1213760 1021109 651326 641854 775605 768877 806002 816018 835184 844465 943545 946658 4656149 4821769 40.35 71.7 1
11:00:05 2024-01-26 624733 619934 193563 189424 306992 314581 322934 318543 204904 203647 249137 255618 287478 291984 4023871 4302944 6012133 5843316 1034679 1062204 276922 245083 255147 258858 294383 284804 283163 283582 197135 199075 672602 620637 1408211 1373089 408983 408812 593015 595942 744116 721919 762991 771539 808377 811207 779155 875711 1886652 1984859 1204373 1009507 651326 641818 769552 769896 807149 811356 835184 846917 944887 944743 4599716 4819754 40.35 71.7 1
11:00:06 2024-01-26 626961 622130 192574 190488 306992 313377 324529 318918 204302 203540 249522 255225 287827 292209 4021760 4349123 5977794 5833937 1026769 1062985 279239 245839 255112 258858 293373 285009 281997 284485 198070 199700 671152 624224 1396796 1360977 410613 408199 592287 599640 740851 718754 765475 771539 801962 816172 786026 869285 1882749 1977072 1211907 1019031 653257 636429 773399 772714 802431 813899 842120 848839 935329 941164 4654477 4816676 40.35 71.7 1
11:00:07 2024-01-26 629338 623069 192703 190021 306442 313239 322934 320028 204166 204103 248752 256046 288115 292982 4021760 4324339 6027795 5825620 1016840 1060724 277621 245047 256687 258677 294305 284063 282766 285784 198350 199735 671086 624643 1419790 1374063 412903 405831 595117 594993 737642 725653 764831 765915 807232 818035 782959 867671 1882749 1961464 1215673 1020290 651400 641781 774962 765264 806575 818598 838770 845110 942875 949531 4689564 4811178 40.35 71.7 1
11:00:08 2024-01-26 627512 620113 193313 189883 306924 313377 323880 318543 204938 203718 249415 255729 287478 298352 4021760 4290718 6025059 5839149 1034986 1063747 276913 245839 255112 258858 294063 284818 283397 284286 198629 199422 674052 618824 1402166 1374063 409272 408236 590637 595754 744116 721919 762300 772670 808674 811473 781850 875711 1889334 1989085 1213790 1012456 653257 643441 769452 768976 807204 815703 833881 849304 945336 943274 4607180 4820387 40.35 71.7 1
11:00:09 2024-01-26 623885 620373 192913 190655 305804 313603 324264 318766 204835 203968 249522 255261 288509 292726 4021760 4349235 5977482 5839149 1026054 1060724 276831 245804 255112 258858 293856 285806 281993 285156 197170 200363 656652 624224 1438181 1360977 410540 408812 590071 599640 743062 720316 767898 772670 800227 815061 788100 870558 1881228 1979878 1196840 1017283 652792 636429 770543 770373 800149 811392 839760 849341 939628 942806 4654477 4826368 40.35 71.7 1
11:00:10 2024-01-26 632546 620373 192913 190325 306992 313926 322193 320856 204912 204290 249522 256764 287513 293960 4021760 4327419 6029401 5825620 1016175 1060665 277656 245083 256687 258858 293409 284498 284236 284485 198489 199561 657329 624643 1410316 1379364 411485 405831 593855 594124 738977 726168 763232 765915 808950 819224 781813 868202 1881411 1960074 1193754 1020253 651326 643441 774962 768121 804812 817894 835109 842785 943471 947292 4663937 4823019 40.35 71.7 1
11:00:11 2024-01-26 623743 623633 192813 190517 306919 314593 323916 319096 204302 204004 249558 254944 288584 293042 4021760 4355367 6003487 5853716 1028286 1063747 276922 246218 255934 258858 294590 285936 281940 286030 198070 200328 645894 622855 1436488 1360977 410576 409390 590071 601014 743062 720353 765511 772670 801359 817058 788100 871833 1882749 1979878 1217654 1017320 653257 636466 771635 772086 802576 811464 839760 848988 939165 943550 4662389 4811492 40.35 71.8 1
11:00:12 2024-01-26 630366 621214 193458 190182 306955 313711 323508 320157 204234 204864 249137 254478 288847 291927 4027500 4333043 6021285 5834985 1013949 1060724 277462 245839 256723 258097 295240 285966 281949 286266 198350 200223 657329 622858 1411899 1371844 410540 405903 596497 599382 739804 726411 767180 765645 806090 820415 784097 870185 1877406 1962272 1217654 1024654 649549 641129 774962 765264 802576 817990 839760 841477 940202 947761 4728833 4841123 40.35 71.7 1
11:00:13 2024-01-26 631837 621654 193454 189913 308692 312723 324794 319885 204166 204006 249137 255832 288386 291984 4033250 4262736 6016687 5839149 1026506 1062204 277884 246391 256328 258097 294233 285165 283198 285111 198629 199422 669478 617545 1399830 1374063 410830 409390 595960 595837 745171 725653 765167 771575 808066 816172 782996 876372 1889334 1980571 1196840 1011017 649549 641957 768290 765842 807168 817316 833660 846767 949416 945645 4642872 4824459 40.35 71.7 1
11:00:14 2024-01-26 623587 621508 194066 189355 309592 312758 324757 320145 204767 204148 249415 253915 288754 293967 4020686 4330674 6025585 5862186 1030930 1060665 276551 245632 256508 258858 294063 286983 281440 285410 197444 199235 681301 617105 1408617 1370171 408081 408236 590547 599640 742732 718247 763534 770446 806390 817325 784133 875674 1881265 1995460 1204373 1013898 656057 640222 769452 773730 808349 810820 833660 848988 945521 939315 4586164 4804632 40.35 71.7 1
11:00:15 2024-01-26 625365 621724 193623 190113 306992 313747 322563 321902 204131 204183 250117 254267 288851 291723 4021760 4370747 6020759 5843316 1013800 1060724 277427 245083 258310 258609 292232 286943 281905 285463 197135 199422 661684 622580 1433098 1370171 410540 405759 592141 599419 737605 720353 765475 768121 802566 823050 787542 867671 1877406 1971440 1216934 1026566 655122 640222 776614 772633 804784 816163 839760 847742 938204 942905 4658990 4811567 40.35 71.8 1
11:00:16 2024-01-26 627245 620190 193925 190241 306883 314595 322790 320892 204625 204219 249941 255442 288211 293663 4021760 4303025 6052621 5839149 1019977 1063747 278501 245083 257515 258858 293571 286039 283163 283653 197513 199387 678945 624643 1423482 1383011 412396 405831 594275 594966 738758 726682 764895 767578 809245 820487 782959 872582 1881265 1962272 1221492 1020290 652328 639898 774962 765878 804849 818472 837335 844058 941935 948431 4717902 4826992 40.35 71.8 1
11:00:17 2024-01-26 629338 620373 194040 190113 308656 313924 324649 320631 204625 204544 249380 255870 288851 293781 4027500 4259707 6042834 5840148 1028548 1062993 277884 245874 256723 258677 295448 285405 283211 284671 197444 199700 672602 617105 1437750 1376992 409370 408236 596497 598790 745171 726682 762338 768158 809707 818035 784145 873807 1886652 1977072 1219573 1013898 650474 641500 770543 765878 810644 817450 830005 844352 948743 948431 4656149 4819836 40.35 71.8 1
11:00:18 2024-01-26 623620 620373 194207 189459 306918 313639 324156 320749 205017 204219 250965 254693 288098 293913 4031729 4312013 6020646 5852695 1031349 1063783 276831 245839 256723 258858 292480 286719 282050 284521 197513 199144 679851 618719 1424470 1374063 409924 408236 590071 596213 743062 720353 763428 774865 806926 816172 785816 875749 1892022 1989812 1217557 1013898 655122 643897 771635 773458 809496 811500 833030 852851 948743 942942 4609121 4811492 40.35 71.8 1
11:00:19 2024-01-26 625365 621695 192948 190522 306992 313926 324938 319779 205336 204077 250257 255477 288886 293361 4025973 4345842 5986355 5834647 1026054 1060702 279847 246426 256292 262572 294590 286378 283198 285392 197170 200398 647323 622858 1415466 1361942 411194 409390 591051 599973 743062 721956 767762 774315 802566 816172 788768 873148 1881265 1980607 1219573 1018804 653257 637853 772182 772633 802576 811500 839760 850236 939238 937529 4646466 4807324 40.35 71.8 1
11:00:20 2024-01-26 627093 621690 193594 189493 306415 313413 323952 322009 203846 205045 250433 254944 289659 293324 4025973 4342598 6012208 5848521 1012396 1062168 277621 245937 258096 258062 293571 286280 281440 285463 198489 199735 655899 622858 1410700 1373089 410576 405939 594476 599493 740924 725172 767762 764796 804913 820559 787542 871251 1877406 1966484 1204220 1023197 651400 638377 773863 765915 802576 818026 838953 842785 937802 945718 4689766 4811455 40.35 71.7 1
11:00:21 2024-01-26 627453 620373 194278 189127 307413 312937 323005 322009 204234 204290 250081 255336 289088 294537 4025973 4282656 6046660 5835770 1026166 1063747 276523 245874 257515 258211 295405 284969 283101 285392 196861 199596 661617 616516 1407856 1379364 408045 405903 594440 598790 743062 726682 762338 767578 806890 818071 785816 873148 1889334 1977072 1219573 1016065 651400 642985 772730 768121 809496 818026 833067 844352 946905 948431 4658906 4811492 40.45 71.7 1
11:00:22 2024-01-26 623007 620113 194247 189459 306445 313449 324024 319921 204302 203540 250720 255618 289097 295447 4029619 4321067 6011983 5848521 1036466 1065253 277703 246183 256758 262941 293764 286589 284021 284770 197513 199492 675502 619607 1414347 1374063 409924 408236 592747 597095 741754 722503 764078 774865 810462 816172 784145 875088 1892022 1992633 1217557 1015342 655122 644354 772182 772362 809496 811536 833660 848274 947577 937601 4590310 4808023 40.45 71.8 1
11:00:23 2024-01-26 623922 619842 192984 190518 306992 314883 324444 319803 204938 204290 250367 255618 288281 294266 4028064 4361473 5998272 5839149 1027969 1059915 279847 246493 256292 262941 294590 285954 283163 285325 197307 200328 650852 625113 1407783 1360977 412762 409390 592979 599936 743062 721445 768891 773766 802566 818027 788731 873807 1885312 1979205 1222691 1018804 655122 638340 772730 772633 802391 811536 839225 851561 939201 937601 4640112 4807324 40.45 71.7 1
11:00:24 2024-01-26 628429 620373 193594 189493 306419 313926 323988 322045 203951 208095 249558 255225 289263 292739 4020686 4345470 6012025 5839070 1013874 1060702 277656 245874 258096 258133 293536 286481 281905 286065 196861 199944 661617 621969 1423440 1373089 410503 405759 594696 599382 738977 724589 767143 765878 804270 820523 788695 869872 1880075 1972069 1223617 1024654 652053 638267 774375 769791 802576 819629 841557 843983 941017 945681 4689766 4811417 40.35 71.7 1
11:00:25 2024-01-26 629075 620373 194651 189062 307347 313377 322934 322009 204234 204576 249522 255618 288281 294794 4023871 4278912 6047174 5839070 1025580 1065253 278275 245804 257480 258677 295333 286029 283238 285035 198629 199387 678764 616948 1421040 1374063 408009 409101 595891 599215 745171 727198 762991 770373 809523 819638 784145 875711 1890677 1979878 1200607 1013898 650936 642074 770543 767505 811795 817990 831774 846162 947574 948431 4653388 4821059 40.35 71.7 1
11:00:26 2024-01-26 620222 620377 194207 189424 307084 313377 324408 320513 204904 204290 250684 254443 288098 293089 4021002 4311081 6020726 5848502 1031463 1065663 279453 246148 257083 259405 292480 287360 283206 284978 197479 199596 682751 618275 1421892 1376992 409887 408236 590673 597942 745171 720353 764520 774865 808066 818481 787493 876335 1889334 1992093 1211907 1013898 656525 644811 771635 774007 809496 811428 833585 852776 947577 944126 4571499 4797711 40.35 71.8 1
11:00:27 2024-01-26 622016 621430 193865 189459 306380 314847 322671 321034 204302 203825 250296 254834 288789 293598 4023871 4386309 6013784 5839070 1026404 1062874 278396 246042 256472 259587 293373 285842 282855 285307 198629 200153 672602 627333 1418406 1370171 412542 405867 592710 599640 738612 720316 769947 772633 806661 818035 787505 872821 1882749 1981283 1221492 1024654 656525 642038 774962 774828 802431 817316 842157 848988 938204 944274 4655872 4814185 40.35 71.7 1
11:00:28 2024-01-26 628932 620377 193865 190021 306992 315362 322934 321034 204302 204290 250296 255976 288316 292634 4021002 4327143 6024796 5839070 1018355 1065216 278396 245663 257734 259480 294269 286208 284463 284485 197513 199770 667692 625424 1419723 1379364 412725 405831 597347 598790 737277 728009 766599 769828 808637 820487 784145 870521 1882749 1962970 1145295 1021742 653913 644811 777166 769209 806560 817414 839485 845860 943270 949774 4722097 4826992 40.35 71.7 1
11:00:29 2024-01-26 630888 620373 193987 189493 308728 314332 324974 319060 204904 204720 249522 256764 288789 291984 4023871 4268694 6020721 5853621 1034986 1065253 279453 246528 256510 259297 295026 285663 283595 284885 197479 199700 674052 617837 1407841 1374063 410503 409969 597264 599419 746008 727714 763232 772670 809245 818481 784145 876997 1892022 1984859 1223411 1011017 651400 643441 770543 768085 809496 818472 834882 849304 948317 948395 4656149 4820782 40.35 71.8 1
11:00:30 2024-01-26 623143 621287 194242 189459 309953 312901 324902 320063 204727 204290 249558 254017 289228 290220 4018134 4321401 6012096 5863221 1034421 1063740 279060 246285 257507 259297 294233 287419 281733 285321 197444 199666 682751 617545 1414936 1372583 409236 408776 592233 599640 743932 722562 764078 772670 807176 818481 786355 876997 1886652 1995460 1223411 1013898 656993 642074 770543 776023 810644 811464 834808 853422 948743 937565 4571499 4814185 40.35 71.7 1
11:00:31 2024-01-26 622016 620373 193865 189493 306410 315584 322575 320999 204870 204004 250684 254834 288754 298352 4021484 4377036 5977757 5827770 1021289 1063532 281430 245320 257337 259515 293408 286539 282581 285321 198629 199875 678596 624196 1444244 1370154 412590 405615 592068 599640 738393 720353 769543 770410 806053 820451 789579 870148 1880075 1975671 1219573 1026257 656057 641129 777166 773815 802465 816163 842157 848988 938204 942905 4652825 4814185 40.35 71.7 1
11:00:32 2024-01-26 629223 620113 193594 190026 305490 314883 323424 321034 205015 204290 250296 256011 287478 292634 4027500 4321067 6029401 5829777 1016840 1063593 279847 245972 257844 259333 294198 286338 284529 284307 198629 199561 678583 624643 1421816 1383283 413017 405867 596497 595736 738612 724589 764858 768803 811749 820487 783552 872713 1881228 1966484 1219573 1020290 651326 644811 774962 770336 808922 818026 836265 845259 944717 947688 4667988 4821059 40.35 71.7 1
11:00:33 2024-01-26 627063 620373 193563 189498 306419 313890 324408 318989 205223 204004 250010 256011 288106 291984 4018134 4296745 6012133 5839149 1034986 1062204 279775 246387 256439 260210 294704 285699 284356 284791 200050 199561 675502 621081 1407053 1375044 410503 410280 593015 598901 747141 724003 765167 774681 810426 817217 784145 878873 1892022 1989085 1215673 1012456 654655 644811 772730 772049 809496 816163 836703 850198 946905 946350 4643969 4817620 40.35 71.7 1
11:00:34 2024-01-26 627245 622130 194172 190056 306883 312937 324974 320773 204904 204290 250296 255618 289973 292082 4027500 4321152 5994908 5848521 1030563 1062985 276779 246598 257266 259408 293877 286468 282841 287001 198629 200573 649000 623177 1423986 1364217 410394 410259 594696 603168 746229 725688 769004 774865 802566 817325 793115 876997 1885276 1982479 1221492 1019528 655122 638340 772730 773730 802576 811536 842157 852776 939201 944274 4640112 4812704 40.35 71.8 1
11:00:35 2024-01-26 627328 620373 193594 190056 306380 313890 323952 321973 204058 204864 249558 254478 289088 292946 4017858 4324079 6021041 5834985 1013153 1060724 277721 245839 258310 258133 294668 286562 281658 285980 198629 199909 666802 622282 1409333 1372620 411266 408631 594751 602200 743330 726168 768881 769386 806053 820559 789661 869322 1882749 1967878 1208058 1025528 651400 640186 774962 769209 802576 820606 839225 844020 939165 947725 4690420 4822107 40.35 71.7 1
11:00:36 2024-01-26 627453 620986 194822 189092 307808 313854 323916 322009 204268 204864 249558 255832 288579 293089 4018134 4267761 6046660 5834985 1020230 1065292 277656 245632 258093 258858 294305 285842 283246 285142 199753 199805 674052 617908 1441357 1384844 410537 405687 596089 599105 744116 726682 764355 768121 811676 820415 786375 873148 1883938 1979878 1221492 1016789 651400 644354 773720 768085 810644 818026 833623 844020 946905 948431 4649350 4805143 40.35 71.8 1
11:00:37 2024-01-26 622897 620113 194036 190088 306450 313024 323952 320513 204904 203043 250332 256011 288115 293089 4012408 4315301 6020721 5843316 1036466 1062168 277621 246175 256687 262977 294063 286280 284180 284635 199753 199770 678401 619683 1427963 1374574 410394 408667 593956 597795 745098 723627 764087 774865 809245 817447 785762 875674 1892022 1989775 1219440 1014619 656057 644811 772849 772633 810644 811536 834845 852813 948281 944310 4618527 4818666 40.35 71.7 1
11:00:38 2024-01-26 624807 621690 193559 190321 306992 313127 324974 319992 204904 204290 250296 255618 288176 291940 4018134 4336857 5977794 5843316 1028361 1060724 276831 246598 256472 259727 294305 286481 282846 286266 198350 201029 645894 625665 1419565 1363348 412907 410549 594165 602760 745098 723307 769799 774865 804913 818226 791044 875562 1882749 1980607 1201784 1021875 655122 638340 773826 773730 804175 816163 841014 852813 941899 942905 4646744 4811792 40.35 71.7 1
11:00:39 2024-01-26 627093 621690 193870 189493 306419 314368 324938 322462 203951 204864 250332 254834 289228 293263 4027500 4333960 6012180 5833937 1013837 1060724 277660 245839 258346 258495 294340 286481 282824 286266 197444 200049 671152 623292 1439828 1376531 412885 405687 592578 603057 741746 726648 770642 771103 807232 825237 791044 870558 1884224 1971403 1227530 1028026 655780 641957 777432 772633 804849 818472 841881 848988 939238 944977 4656149 4804520 40.35 71.8 1
11:00:40 2024-01-26 640595 620373 193670 190056 306992 315843 322970 321034 204302 204290 250456 256046 287478 292019 4021760 4318094 6020759 5825620 1016803 1060724 279581 245425 257299 258858 294305 285721 284934 284485 197444 199735 657329 625538 1418562 1378491 412724 407945 598075 599751 741746 728710 770642 769992 811247 820342 786375 869248 1886652 1965267 1215673 1021742 652328 643897 778824 768085 806596 817414 839760 846767 944011 950446 4728910 4811492 40.35 71.8 1
11:00:41 2024-01-26 630740 619939 194207 190056 308601 312901 324974 320028 204302 204864 249558 256046 288627 291971 4012408 4259545 6020721 5829777 1026506 1062957 278275 246634 257798 258858 295899 285503 283635 285392 197479 199700 663046 615788 1422382 1374063 410830 409751 597122 601456 744840 728710 763966 770263 811786 821959 786264 876959 1889334 1982837 1223411 1015342 652328 642985 772182 769896 811648 819828 833623 845897 948317 949504 4649504 4814185 40.35 71.8 1
11:00:42 2024-01-26 621576 620373 194242 189480 307097 313634 323209 320513 204336 204147 251108 255012 288386 292875 4014366 4308769 6012133 5834985 1031959 1062056 277427 245839 257119 259730 293373 286719 283433 284521 198098 199561 669121 619310 1410299 1374064 410576 408812 593956 596930 747178 723627 765092 777068 811823 817794 788339 876149 1892022 1989775 1221323 1015067 656993 645268 772730 773264 810644 816018 834845 853459 948743 945645 4612763 4807324 40.35 71.7 1
11:00:43 2024-01-26 622971 621870 192988 190690 306992 315326 324444 319096 205688 204147 250332 255618 288789 298003 4021760 4352300 5977846 5829777 1026016 1060724 277656 245839 256292 262721 292642 286244 283369 285428 197479 200363 638253 622855 1411898 1362908 412433 409969 593015 601161 743602 725172 771743 774865 804693 819602 790897 878400 1888076 1982689 1223411 1018804 656525 641500 774375 774279 804858 811536 841492 851831 943270 942905 4633493 4804820 40.35 71.7 1
11:00:44 2024-01-26 625734 620054 193696 189493 306166 313890 324480 323023 203951 204864 250632 254408 289263 292982 4018134 4342928 6012133 5833937 1013277 1060724 279509 245083 258382 258858 293856 286754 281905 286065 197444 200049 664476 623637 1413337 1371142 410576 405831 593015 599513 736273 724657 769505 771927 806514 820378 790299 870110 1882830 1979809 1213815 1028310 653257 640222 778019 774366 804812 816839 839225 848015 943471 945681 4658005 4816676 40.35 71.7 1
11:00:45 2024-01-26 626079 619934 194242 189489 309297 314883 323688 322045 204620 204576 250332 256011 288824 293806 4018134 4292641 6029401 5833937 1021198 1060665 278536 245839 258083 258858 293778 286280 283595 284521 198409 199700 679126 622858 1428915 1381322 413017 405903 595777 595809 738576 726168 767201 772201 815263 827214 784034 873880 1888113 1975766 1198724 1022604 653257 643627 777432 770410 808872 818026 839760 846537 943975 952429 4708523 4826992 40.35 71.7 1
11:00:46 2024-01-26 623587 620373 194242 189459 307418 313413 324974 320548 205083 204290 250332 254443 289703 298352 4012408 4312129 6003487 5840184 1031298 1062204 276779 245839 257299 259405 294233 286754 282625 285428 197444 199561 682751 617105 1405586 1373089 409924 409101 592560 599640 744951 720353 765167 773766 808377 820035 790860 882155 1892149 1996155 1200607 1016752 658834 643823 772656 774828 810644 811500 837535 853731 950090 942869 4572960 4810753 40.35 71.7 1
11:00:48 2024-01-26 621576 620373 194242 190355 306450 315879 322970 321034 204904 204004 250857 255261 288106 298214 4021760 4386309 5977794 5834709 1025580 1060724 278771 245874 256687 262977 293093 286280 283220 285490 199485 199700 674052 625113 1422315 1367232 413054 409700 593015 599640 738466 721956 772290 773472 807232 819260 788731 875091 1884171 1984862 1219573 1028310 656993 641928 780487 777031 804776 818472 843481 850236 940018 945645 4643426 4816676 40.35 71.7 1
11:00:49 2024-01-26 630191 620113 193599 190090 306992 315319 323460 321034 204336 204290 249594 256046 288386 291984 4018134 4317738 6012171 5825620 1019272 1060724 278501 245839 257480 258858 293984 284969 284534 285156 197479 200363 680758 624643 1431789 1374063 413054 408236 598112 599184 742010 727337 770059 772670 808103 820293 784097 870558 1889549 1969097 1211907 1023122 653257 645726 779378 769971 808297 823114 840958 847780 944680 952796 4728795 4820350 40.35 71.7 1
11:00:50 2024-01-26 631014 620373 194071 190052 306419 312937 324974 320450 204938 208352 249558 256046 288824 298426 4018895 4256494 6025022 5833937 1027273 1062204 278275 246669 257696 258858 294883 286454 283631 285428 197513 200188 680758 617105 1420339 1374063 409308 409101 598112 598957 746118 728230 764622 772122 809281 820451 785206 876997 1890677 1984677 1225330 1014673 652792 644774 772693 769100 813526 820789 835922 848988 953172 951118 4661145 4814185 40.35 71.7 1
11:00:51 2024-01-26 619994 621760 194858 189493 308099 313890 324974 321034 204904 208125 251108 254443 288983 292875 4011227 4312129 6012133 5844350 1030563 1063532 277393 246598 257515 262906 293089 287635 282766 285428 197513 199110 684201 618427 1429889 1372115 410576 409390 592979 597647 747288 722467 765475 774410 808066 818611 787505 878910 1891748 1995460 1206257 1017576 659814 645417 773826 776480 811795 811356 835922 853843 949659 944977 4569827 4814185 40.35 71.7 1
11:00:52 2024-01-26 623927 620373 193960 190932 306419 315951 323724 321106 205257 204147 250932 255653 289263 298141 4018134 4389692 5977794 5825620 1026054 1060724 278307 246426 256723 263049 293571 286719 283397 285490 197513 200398 650852 625113 1414512 1362908 413640 410367 594275 601744 742805 724076 771740 774607 807232 819260 791007 876372 1885312 1980607 1221492 1021875 656993 640873 776674 774828 806002 816018 844563 853843 944614 945987 4646744 4823550 40.35 71.7 1
11:00:53 2024-01-26 630939 621251 194076 190655 309124 315038 324480 321034 204762 208387 249558 256011 288912 292739 4021760 4313768 6012133 5829777 1015393 1060724 278078 246218 257515 262501 296143 285004 283163 286754 197307 200398 661617 622858 1410101 1372115 412433 409390 596272 601512 740595 727714 771192 767637 807232 825237 789886 871907 1880075 1965846 1213815 1026114 651400 641818 778787 771615 807149 820333 844563 845749 943545 949873 4722021 4815279 40.35 71.7 1
11:00:54 2024-01-26 631088 620377 194207 189528 307382 312937 324613 321902 204302 208423 249594 256046 288824 291984 4018134 4253414 6029401 5834985 1024431 1063747 278383 246598 257912 258858 294055 286043 283666 285428 197513 200363 661684 617105 1413050 1381322 409308 408812 597264 599382 745171 728230 764622 770446 810426 820451 787308 876372 1889334 1977072 1223411 1017576 652328 644354 774501 772164 811685 824428 834697 846388 950090 950336 4654477 4816676 40.35 71.8 1
11:00:55 2024-01-26 623890 622324 194093 189454 307343 314404 324480 320773 205194 203851 250720 256011 288150 292911 4011227 4312129 6012171 5839149 1036466 1062775 277690 246218 257480 263084 293373 286719 284534 284969 198098 199735 678401 619310 1419633 1374063 411813 409390 594275 598790 744914 724589 765475 774410 811718 818481 784097 879537 1894280 1989775 1215673 1013898 656057 643395 770543 772086 811178 820643 839970 850124 950090 948322 4654718 4816676 40.35 71.7 1
11:00:56 2024-01-26 625734 620085 193965 190770 306667 313377 324974 320584 204938 204290 250189 255786 289738 292541 4021760 4337230 5990622 5844435 1032034 1060724 276394 246852 256723 262941 294340 285842 282801 287256 198489 200852 666802 621491 1426212 1360977 411849 410549 594696 603057 744987 724626 770059 774994 806661 817459 793365 876997 1886652 1988813 1219573 1018841 656057 640222 772730 774279 807204 818253 843209 853731 950053 942797 4622314 4813501 40.35 71.7 1
11:00:57 2024-01-26 623885 620373 194207 190355 308656 315750 323688 323023 204268 204576 250332 254553 289597 291669 4018895 4364695 6012133 5839149 1014724 1060724 277656 245874 259180 259408 294340 287841 282731 286387 197479 200083 663046 622580 1436704 1370171 412433 405903 594389 602089 740924 723564 768891 772670 807232 826628 792240 870595 1881411 1975671 1215015 1029562 657886 642985 777469 774958 805965 817894 846978 853084 943133 948674 4650612 4822920 40.35 71.7 1
11:00:58 2024-01-26 632267 620373 193870 190488 306992 315807 324349 321973 204835 204864 250332 257124 288098 294601 4023871 4314654 6020721 5824559 1016175 1063740 278501 245839 257515 259405 294305 285806 285027 285321 197513 200363 665352 625986 1410006 1374063 413933 409390 597928 603539 743062 729432 771117 772633 809281 820523 787493 871597 1885428 1967878 1217557 1023197 654379 643554 779378 769791 806523 820478 841611 845860 946231 953632 4716639 4820387 40.35 71.7 1
11:00:59 2024-01-26 632546 620227 194066 190423 307312 313634 324974 320477 205336 204615 249487 256764 288671 292883 4023871 4250448 6010814 5833937 1028361 1060724 278275 246634 257263 259587 295075 285770 283710 285035 197444 200049 664476 616948 1420531 1374063 410830 410549 597928 599640 747288 728747 764520 772670 810426 820378 787493 879500 1892022 1982689 1225330 1013898 652328 643897 772730 769209 811795 820369 834808 848621 951077 954940 4654477 4815841 40.35 71.7 1
11:01:00 2024-01-26 618806 620227 194066 189883 309601 313854 324408 320963 204268 204290 250857 254768 288684 293287 4008769 4299521 6003487 5834985 1031922 1062985 277716 246391 257515 259587 294177 287234 283595 285601 198098 199909 672602 616948 1423798 1374063 410540 409390 594426 599215 743822 724039 765167 774994 811609 818481 786391 876997 1892022 1992633 1221323 1015342 656993 643590 771635 772633 811220 818472 837335 852776 950278 947055 4614629 4820387 40.35 71.7 1
11:01:01 2024-01-26 623707 622094 193383 191083 306919 315146 324902 319992 204904 204290 250296 255694 289088 294082 4014493 4349048 5973190 5824559 1026166 1060724 277708 246563 256652 263311 294590 286799 283595 286266 197513 200993 656652 624668 1414278 1362908 413017 410549 594696 602632 746758 724589 770022 774958 806053 821080 793365 876959 1886578 1982689 1201784 1019491 656057 640186 773826 774828 806538 817894 841611 850797 946019 944310 4639366 4820387 40.35 71.7 1
11:01:02 2024-01-26 626240 621865 194066 190486 309164 314631 324721 322486 204200 204864 250684 254799 289703 294083 4023871 4335994 6007808 5833937 1012544 1063740 278078 246218 259144 259587 293536 287752 282731 286557 197479 200363 663046 621969 1406788 1371844 412396 408199 594696 602015 741308 725897 769400 772670 807232 825237 792166 870521 1881411 1977072 1215735 1028026 656993 642038 779674 774828 808349 819629 839188 851448 939201 945645 4646744 4822177 40.35 71.7 1
11:01:03 2024-01-26 631642 620263 193760 190512 306955 315627 323736 320892 205086 204473 250648 257124 288281 291984 4018632 4314654 6018362 5816254 1016004 1060724 278501 246218 257877 259587 294340 285829 284934 285744 197479 200363 655899 624643 1407572 1374063 413346 409390 598961 600919 739475 727851 772252 772670 809245 820523 786355 871796 1885276 1962272 1229168 1023197 653257 643639 778534 769209 808349 820406 842157 849304 944680 946543 4718617 4821898 40.35 71.8 1
11:01:04 2024-01-26 631638 620117 194097 190354 309383 313198 324866 320892 205086 205440 250117 255553 288754 291984 4011630 4253234 6026146 5833937 1026166 1062957 278275 246598 257515 258858 296107 285842 283910 285392 197513 200455 674052 615788 1449953 1377971 409887 409390 599114 599382 746008 728747 765167 772670 811340 820451 785762 876997 1889334 1981283 1202490 1015342 652792 643897 773826 770336 811795 820442 834882 847742 949942 951118 4650064 4811680 40.35 71.8 1
11:01:05 2024-01-26 625094 620104 194540 190083 309601 314667 324264 320892 204801 203827 250965 255442 288649 295226 4014493 4306043 6012096 5844134 1032034 1062204 277427 246598 257515 259587 293167 288040 283163 285392 198098 199387 682751 618719 1422113 1374063 410576 409679 591850 597611 744914 722467 765167 774994 810426 818035 787505 878873 1892022 1992633 1229168 1015342 658822 644536 770543 772633 810601 817990 839163 851448 947574 948431 4633750 4797636 40.35 71.7 1
11:01:06 2024-01-26 624247 620158 194848 190413 310222 313603 324794 320892 205221 204793 250189 255050 289897 292836 4015270 4314654 5994894 5848521 1032034 1062985 276917 246598 257299 262906 294340 286813 281905 287144 197479 200188 676951 616948 1419451 1370171 410503 409969 594696 603168 747273 723590 765511 774865 808950 818035 792203 880480 1889334 1998292 1221492 1016789 658548 639934 774962 774828 811795 817316 837335 853256 949659 948395 4606293 4808248 40.35 71.7 1
11:01:07 2024-01-26 626183 621246 193594 191014 308583 314595 324721 321954 205262 204508 250541 255656 289088 292422 4018134 4324522 5991855 5823839 1025580 1060724 278466 246598 256687 257940 294340 286481 283631 285548 197479 200993 644464 624224 1416415 1362908 412724 410549 595117 601781 744914 724589 772290 775031 807232 819188 793365 876997 1889334 1980607 1223411 1020290 656993 641044 774962 774828 806560 818472 844118 854950 944680 945681 4637338 4804543 40.35 71.7 1
11:01:08 2024-01-26 627291 621690 194242 190642 307089 314595 324649 322701 204664 205440 250753 255195 290003 293536 4022310 4330573 6018362 5834985 1012544 1063747 277656 246391 258927 258858 295204 286961 282771 287247 197513 200490 661617 621081 1395672 1372115 412725 405867 594778 601744 741974 726682 771155 770410 808106 826987 793365 870558 1881411 1975671 1194957 1029562 656057 642038 779710 774828 807204 818026 841611 850804 944813 948431 4662224 4811680 40.35 71.7 1
11:01:09 2024-01-26 627512 619501 194242 189493 308687 315074 323724 322474 205017 204686 250645 255905 288886 294932 4018632 4301548 6029401 5824559 1019016 1062985 279244 245839 258310 259372 295204 286938 284064 284832 198720 200328 675502 625258 1426404 1382302 414226 409101 596497 598496 743062 728747 768854 772670 814055 827801 786375 871870 1887992 1966484 1203667 1022469 654655 645483 779122 770410 810601 819792 842157 848988 946727 946579 4711845 4814185 40.35 71.7 1
11:01:10 2024-01-26 629033 620108 194207 190360 307093 313634 324974 319483 205302 205009 250046 256912 288847 294702 4015760 4250023 6003449 5833937 1031463 1062204 276779 247113 257628 259405 296071 286195 284188 285428 197513 200363 674052 616506 1428579 1373791 410576 408555 597928 600919 747273 729200 764316 773766 811645 820415 784097 877870 1890677 1983452 1225330 1013898 652792 644811 772730 770373 812730 820442 836703 848988 953136 953324 4646744 4797673 40.35 71.7 1
11:01:11 2024-01-26 620186 619780 194818 189463 307843 313607 324938 320713 204904 204973 251246 254944 290051 295447 4016567 4317700 6008930 5845243 1031186 1063740 277729 246598 257515 259773 293080 287733 283163 285071 197513 199561 676951 618868 1420342 1374063 412296 409969 593855 599640 747288 724076 764858 776677 811035 819188 788731 880905 1894515 1992633 1215673 1015342 658822 645579 774962 774828 811795 818472 837335 853293 949659 948431 4627932 4813909 40.35 71.7 1
11:01:12 2024-01-26 625730 620373 193870 190316 306419 313890 324974 320513 204972 204290 250332 255729 289827 292941 4016567 4324414 6001184 5834985 1028403 1062775 276779 246634 257083 262977 295204 286647 283897 287549 198629 201064 650182 622821 1413683 1360977 413054 410549 596112 602946 747399 726682 772290 775031 808950 819188 793365 878247 1889334 1986266 1223411 1019528 656525 641129 774962 774556 807168 818472 842882 852007 945447 945681 4643426 4807324 40.35 71.7 1
11:01:13 2024-01-26 628112 620377 194242 190355 306883 314883 324974 321747 204302 208716 250296 255832 290143 293141 4026446 4333412 6007466 5843316 1010994 1060724 279847 246254 258275 258858 294883 286719 283163 287261 197479 200398 660187 622858 1424186 1372115 413054 408236 597688 602946 743172 727198 772252 771539 807232 827801 793365 871833 1882749 1974272 1225573 1028026 654655 642038 779710 774828 807111 820442 844155 850804 943975 948431 4655872 4814185 40.45 71.7 1
11:01:14 2024-01-26 626982 619496 194242 190488 306883 315843 323916 322045 205004 204864 250720 256046 288789 293806 4009199 4308000 6029251 5824559 1019016 1060665 278536 245839 258858 257871 295655 286754 284969 284956 200318 199770 681301 621081 1419162 1385248 413054 408236 598112 597187 744753 727456 767725 772122 815208 826987 786375 876997 1889334 1974272 1206257 1023197 655780 645483 779158 770373 809496 820406 841338 850804 946727 946579 4718617 4823550 40.35 71.7 1
11:01:15 2024-01-26 630006 619934 194207 190056 307343 313669 326582 320773 204762 204864 250332 256764 288719 292429 4008769 4255603 6005482 5839070 1030563 1062168 276779 246704 257515 262906 295605 286562 284463 286419 197548 200363 674052 617024 1436143 1374063 410830 410549 598961 601346 747838 728507 764279 774315 811682 820487 785835 881571 1892022 1983452 1202490 1015342 652792 643676 773826 771502 813342 820442 836703 850842 953136 951118 4643426 4811516 40.35 71.8 1
11:01:16 2024-01-26 620222 619496 194827 189459 307843 314404 324974 321070 204904 204576 251144 255301 289026 293500 4003056 4301648 6008417 5839070 1034611 1065216 278246 246598 257515 262941 292713 288482 283737 285392 198547 199862 668202 618275 1422468 1374063 412396 410259 592382 599640 747288 724589 765475 777300 811413 819224 788695 879537 1890485 1995460 1221323 1016065 657886 645483 771635 773730 811795 818062 839760 852851 949905 948431 4637338 4814185 40.35 71.7 1
11:01:17 2024-01-26 623007 619986 194278 190056 307804 313603 324974 320417 204938 204864 250720 255261 289703 293507 4012408 4309065 6008930 5849567 1033396 1061870 279453 246528 257515 258473 295204 286754 282531 286907 197513 200328 672602 617105 1412273 1370671 410540 410259 594696 603559 747141 723564 767762 774865 806890 820149 793365 878494 1887992 2001276 1237311 1016789 658822 643627 774962 774828 811795 817894 838565 853293 951041 949774 4599716 4806672 40.35 71.7 1
11:01:18 2024-01-26 625734 621251 193900 190990 306415 314883 324974 320063 205576 204720 250720 256046 289088 293715 4014404 4321152 5999497 5834897 1028516 1065216 279847 247219 257373 257940 294020 287499 284064 286942 199753 201204 650182 625113 1441238 1364843 414226 411639 593983 603522 746511 724589 773390 776677 808377 820487 793115 878873 1889334 1986266 1223411 1023925 657886 642074 774962 774828 809496 818026 842882 853293 947398 946386 4617522 4808248 40.35 71.7 1
11:01:19 2024-01-26 623890 620049 194247 190690 307347 314883 324216 323778 204302 204720 250896 255190 289298 298003 4016973 4342778 6019184 5840148 1016175 1066010 278396 246457 259584 259916 293877 288482 283198 286942 197513 200398 674052 622282 1404911 1372115 412725 408236 595501 602983 743172 726168 772015 773766 806890 827571 793365 871870 1882749 1977072 1217654 1029562 658822 643897 779340 777227 805989 818026 846597 852650 939201 947055 4636519 4797827 40.35 71.7 1
11:01:20 2024-01-26 630712 620054 194032 191325 306166 314230 324974 322009 204938 204864 249558 261178 289263 293960 4014493 4312129 6003524 5827421 1019083 1063703 278431 247128 258168 260318 296417 285699 284263 286812 197479 200432 657329 623349 1405974 1372115 413640 409969 599386 604775 744386 728484 773390 770446 809245 826403 790446 875711 1882749 1967878 1225330 1025801 653257 643897 779710 770373 807168 825228 844155 848383 946727 946579 4699144 4816676 40.35 71.8 1
11:01:21 2024-01-26 628376 620373 194822 189528 308349 313347 324974 322988 204302 208387 250332 256046 289298 292649 4012408 4259470 6038022 5845243 1027047 1065253 279453 246528 258784 259802 295964 286575 284356 286656 197548 200188 674052 618514 1439838 1387803 410975 409101 598961 600771 746758 729671 764947 772670 814018 826042 788731 876997 1889334 1980607 1203667 1018804 653257 645520 778607 773730 811618 820514 839760 848988 948281 946579 4665555 4797711 40.35 71.7 1
11:01:22 2024-01-26 627240 620364 194247 190360 307382 314847 324938 320063 205611 204290 250332 257124 288684 292875 4008769 4275548 6003524 5827679 1033719 1065105 279847 246528 258203 260318 293714 288806 284321 285370 198616 200188 679851 619683 1435050 1373791 413179 410440 594696 599640 746708 726682 769099 778437 813442 820451 788731 878295 1895898 1995460 1221323 1016065 658822 646469 772730 774279 811795 819828 839760 850797 950332 950446 4637338 4807324 40.35 71.8 1
11:01:23 2024-01-26 625468 620076 194278 190390 308063 313890 324974 321070 205257 205070 250720 256046 290178 293507 4008769 4296579 5990065 5834985 1032940 1065550 279345 247149 258096 260318 294775 287252 283092 288500 199753 200853 664476 619607 1414591 1364843 412903 409164 596052 605818 747838 726682 768956 776957 810635 819224 793365 879817 1892022 1998292 1196544 1018804 656525 641327 773826 774958 810644 817450 841014 853330 948743 942942 4586600 4802301 40.35 71.8 1
11:01:24 2024-01-26 631014 620373 194071 190642 306946 314595 324974 322045 204938 208569 250120 256046 289940 297659 4012408 4315115 6007808 5825620 1013949 1060702 278078 246387 258096 259923 296762 286732 283538 287562 198629 200888 657329 626155 1413264 1374026 414116 409969 598521 603915 742805 732341 773941 772086 809853 825458 790897 875711 1881265 1970671 1227009 1023619 653257 639970 778607 772633 807149 825228 845995 848988 943975 946579 4689766 4814185 40.35 71.7 1
11:01:25 2024-01-26 627221 619492 195476 189420 308345 314919 324709 322176 204302 208387 250332 256046 288824 292786 4008769 4261676 6038022 5826670 1023619 1060665 278078 246426 258962 259408 295405 288609 284050 286110 198478 199596 688551 619235 1415220 1386944 412871 408956 598291 599640 745171 728238 769505 772486 816400 827571 784097 877634 1890677 1980607 1204373 1022469 655122 647456 779710 772633 810644 820478 841014 848311 947398 953351 4715249 4811455 40.35 71.8 1
11:01:26 2024-01-26 630191 618290 194242 190386 307378 313962 324974 320548 205257 205105 250120 256944 289241 292019 4009549 4244414 6008930 5829777 1028808 1059879 277742 247778 257299 262977 296251 286575 284684 286405 200035 200154 674052 620497 1410184 1374063 413769 412295 598703 600734 750030 728402 768854 776957 815061 819837 786391 881143 1897412 1989085 1229168 1011017 653257 645579 772730 772633 811220 820442 840958 851187 953848 946543 4643426 4797397 40.35 71.7 1
11:01:27 2024-01-26 620259 621430 194889 190056 308345 313926 324974 321070 204938 204576 250755 254162 289695 292019 4012408 4299558 6007808 5844350 1030563 1060702 277734 246598 257551 263013 295834 288170 282766 287131 200035 200503 675502 617832 1430152 1368724 411339 411421 596934 602913 751012 724589 770022 776128 809890 824253 795621 881031 1892022 2001129 1217654 1018767 658822 645726 774925 778094 812730 818472 839760 855761 951632 945645 4571499 4808248 40.35 71.7 1
11:01:28 2024-01-26 622627 621251 194207 190621 307097 315326 323952 323970 204904 204864 251072 255225 288983 294500 4018134 4370927 6003210 5833937 1016175 1062168 278466 245804 259144 257905 294305 288279 283688 286907 197513 200713 675502 627678 1463371 1372620 414116 409281 594257 604345 743969 725984 774492 774865 808637 827571 794760 877785 1888113 1981283 1223411 1031209 659759 644811 779710 777190 807074 820209 848481 854507 941899 947725 4643969 4808248 40.35 71.8 1
11:01:29 2024-01-26 631638 621251 194207 190655 306883 315843 324974 322009 205223 205151 250084 256764 290108 293923 4014493 4321261 6003487 5824559 1016116 1063740 278466 246598 258310 262941 296237 286244 284029 287549 197479 200993 669702 625986 1425232 1376531 413969 410549 599811 604626 747500 732899 773791 772201 808601 828741 792728 876721 1884171 1970671 1215735 1026114 654808 643897 779122 772633 807204 825228 846597 848988 943938 953999 4688153 4811680 40.35 71.8 1
11:01:30 2024-01-26 629306 619496 195440 189459 308349 314589 324902 323023 204870 204902 250332 256046 289228 292840 4011630 4253804 6029895 5829777 1023211 1063740 276913 246598 258891 258858 296251 286786 284499 286920 197513 200363 674052 616948 1413986 1387803 412885 409751 599774 601346 747288 731339 768446 772449 814988 826950 788695 878873 1892022 1982689 1227249 1020253 654655 645939 780450 774828 811795 820514 840958 852776 950090 951934 4684992 4820782 40.35 71.8 1
11:01:31 2024-01-26 628942 620373 194251 190453 307343 315326 324974 319992 205576 204864 250296 257011 288789 292840 4008769 4275224 5994931 5829777 1032472 1063740 278272 246634 256687 257940 296107 286696 284934 286030 197548 200420 675502 618427 1396943 1374063 413346 412880 600780 602554 750294 731858 769252 777621 815332 823123 788613 881069 1892022 1988952 1210023 1013898 656057 646432 773826 773034 814104 820442 839760 848311 955466 946543 4643426 4783981 40.35 71.7 1
11:01:32 2024-01-26 620186 620373 194822 189493 308341 314230 324974 322009 205223 204864 251108 254408 290143 293060 4005114 4299694 6003487 5843316 1031298 1060665 278043 246598 257912 260495 294305 288279 283163 286365 198374 199735 685108 618609 1412978 1374063 412396 410403 595648 603168 751012 724442 769071 779280 814132 827522 792550 881975 1896062 1995460 1213084 1018303 659759 647347 773826 774828 814030 820406 841557 852007 951004 951118 4627932 4811680 40.35 71.8 1
11:01:33 2024-01-26 625734 622515 194242 190616 307813 313854 324974 322234 204938 204864 250684 256046 290108 292946 4011630 4312129 5994903 5839149 1033232 1063570 276779 246634 257515 263347 294468 286719 282964 287751 197548 200328 680033 617545 1413873 1370171 411776 410549 594549 603767 751546 726722 768706 778173 811823 823123 795266 883272 1893497 2001129 1223411 1018303 660758 644774 774925 777227 811795 819759 841970 855761 948317 945645 4550423 4802301 40.35 71.7 1
11:01:34 2024-01-26 622016 621682 194822 190655 307132 315807 324180 324006 205399 208417 251498 255618 289298 291984 4007500 4370927 6012133 5839149 1019083 1063532 279740 246183 258927 257974 293536 288040 283631 287144 197548 200677 671086 626897 1434420 1373089 415403 409390 595960 602946 746511 727758 777699 778062 811823 826258 793217 875488 1890528 1988512 1227249 1028026 659759 643897 779378 777153 807131 820209 847877 855649 944643 948431 4637622 4808248 40.35 71.7 1
11:01:35 2024-01-26 630229 621865 194172 191280 307093 315807 324974 322045 204938 204864 249558 254877 289703 293507 4014493 4315115 6012096 5829777 1014376 1062957 278536 246817 258310 257940 297396 286683 284499 287167 197513 201028 672602 624643 1400148 1374063 414226 410549 598521 604775 744914 729473 774305 773852 811712 829877 793180 876810 1884171 1972362 1223411 1026529 653257 643897 779710 774366 809496 826394 846634 848988 945447 955735 4715259 4821059 40.35 71.7 1
11:01:36 2024-01-26 629782 620373 194818 190355 308314 313419 324974 322498 204938 208716 250720 256046 289263 293095 4008769 4247000 6029363 5833937 1024705 1063747 277199 246598 258310 259737 295333 286943 284263 286266 198409 200398 661684 618150 1421478 1383283 411776 409390 599811 601198 747288 729432 765475 774403 816449 827580 792550 879462 1893497 1984714 1230368 1018239 655122 645726 774962 772633 815767 827791 839723 848988 953848 946579 4646744 4814185 40.35 71.7 1
11:01:37 2024-01-26 623312 620377 195131 190321 308279 314847 324974 322045 205223 204290 251888 256011 289263 293770 4008769 4302856 6012096 5833937 1035688 1062985 278466 246634 258275 257974 292848 287599 284499 285356 198720 200363 669300 619636 1407855 1374063 413054 410549 595538 599382 747288 727758 767688 778401 815208 820688 790785 883790 1898762 1996155 1206365 1016789 659536 648483 776614 776480 813342 818026 841057 856285 952388 951118 4622826 4811680 40.35 71.7 1
11:01:38 2024-01-26 625365 620373 193594 191257 306415 315326 324974 320999 205576 204576 250720 256046 289263 293397 4011630 4327629 5977846 5833937 1027932 1060724 277656 246634 257263 257940 293984 287396 284263 286383 197479 201309 653041 621969 1420321 1363875 413179 409739 596419 604775 749463 727714 773390 778401 809523 820415 796530 881862 1894948 1993986 1200607 1021875 658402 643292 774925 778136 810644 817990 841648 855561 948244 945645 4602544 4813909 40.35 71.7 1
11:01:39 2024-01-26 622053 620373 194242 190655 307374 315584 324444 323970 204302 204864 250720 255301 290143 291913 4008769 4361548 6004142 5833937 1016175 1062204 278501 245839 259545 257940 294340 288066 283631 286956 198098 201086 656575 625538 1432187 1373089 415109 409390 596112 601781 742732 726168 774492 776517 810157 827571 793365 876343 1889549 1984714 1223411 1031983 659343 644774 783269 779243 811722 820406 844118 852613 944813 952722 4652825 4819602 40.35 71.7 1
11:01:40 2024-01-26 627512 620113 194247 190655 307347 315879 324673 323023 204938 204864 250720 256046 289228 294476 4018134 4295897 6025059 5829777 1015281 1062957 279384 246426 258346 260174 294675 286983 285405 285392 198547 200993 680758 626621 1427926 1379364 415403 409969 599386 599419 745171 731055 772290 774865 815208 829564 788100 875711 1892022 1971914 1193073 1025528 656993 648944 781887 773582 811756 825448 844563 853384 946868 954735 4715183 4817620 40.35 71.7 1
11:01:41 2024-01-26 630740 623012 194242 190616 307813 314625 326812 320513 205434 208680 250296 257124 289298 292840 4008769 4244414 6007808 5833937 1031614 1063740 276779 247396 257877 262977 295821 286920 284499 286266 198133 200363 679126 615788 1441241 1376720 411485 409775 598557 602052 750030 731609 765511 774865 814055 820523 788695 880832 1892022 1986830 1208140 1016123 656525 648483 774925 773619 815261 824864 839648 853806 955877 951970 4649350 4811680 40.35 71.7 1
11:01:42 2024-01-26 619958 620409 195025 190321 308349 314589 324974 322498 205257 204864 251144 255225 290143 292733 4003056 4305965 5994894 5839149 1033697 1062204 277656 246634 258310 257974 293984 288482 283631 286383 198547 200049 685833 618868 1428866 1374063 413179 410549 595117 599456 747874 726682 767725 779541 813406 820523 791044 879817 1895861 1995460 1206365 1019031 660758 648857 777092 779243 816421 820789 839611 861137 955503 948249 4576574 4811403 40.35 71.7 1
11:01:43 2024-01-26 623484 620373 194207 190621 307447 315951 324938 321034 205542 204576 250720 256011 289298 291984 4003056 4352300 5969218 5825620 1025580 1063740 278571 246634 257515 257974 293984 287158 283666 286705 198098 201309 645894 625113 1406933 1363875 415109 409775 598112 604780 747178 726682 774492 778989 808674 820487 793365 879500 1889334 1986266 1227249 1021742 658354 641818 776503 777752 811759 820789 844563 857660 948740 948249 4637338 4810305 40.35 71.7 1
11:01:44 2024-01-26 627107 621690 194172 190690 307343 315362 324649 323718 204268 208533 251072 255618 290143 293775 4003056 4327551 6003210 5833937 1013277 1060724 278272 246634 259545 259587 296143 288279 283397 287144 197548 200993 664476 622858 1405366 1372115 413933 409390 596272 603559 741644 727714 773390 774315 808066 830337 795621 874391 1882749 1977072 1199901 1031028 658822 644811 783269 780907 811065 824244 846374 853843 944497 948249 4645018 4808248 40.35 71.7 1
11:01:45 2024-01-26 630814 620081 193925 191054 308692 315915 324974 321651 205297 204864 250684 255837 288789 291931 4008769 4302363 6012133 5815180 1016904 1062985 279349 246634 258310 263347 295655 286432 285459 286803 197513 201484 666620 626004 1411537 1373791 414814 410549 601595 601781 746229 732526 774492 774865 811718 827571 791007 876372 1887992 1967878 1206257 1026114 653257 645028 779710 772633 810601 827791 849403 848876 944570 955168 4697774 4816676 40.35 71.7 1
11:01:46 2024-01-26 629297 619164 195196 190413 310184 314811 324974 323742 204904 205718 250965 256764 288983 292883 4008769 4252816 6037227 5833937 1023211 1062985 278466 246598 259509 262941 295899 287185 284610 286629 198409 199735 691451 618719 1432017 1384591 415131 409390 598112 599640 745171 728365 770567 774315 816400 826987 785799 876997 1890677 1970044 1219306 1024654 656993 649405 781369 774828 811795 825448 844488 853454 950090 958065 4701510 4820387 40.35 71.7 1
11:01:47 2024-01-26 629265 620490 194247 190309 310039 315218 326812 323130 205257 208387 250332 257024 289422 292670 4003056 4250448 6003487 5829777 1031004 1062738 277199 247878 257877 257940 295577 286719 285169 286302 198409 200712 674052 616666 1419410 1374063 412433 409775 599439 601161 752154 731609 767762 774994 815822 825237 788695 881143 1895898 1985995 1206257 1015342 654655 645028 774814 773730 815758 825228 839970 851187 958225 954590 4661335 4820387 40.35 71.8 1
11:01:48 2024-01-26 623587 621870 194827 190355 308059 315613 324757 322009 205223 204290 251711 256046 288824 293734 4005911 4287292 6007808 5839149 1036466 1062204 278501 246598 258346 259123 294305 287599 285405 285543 198720 200398 675502 620573 1426172 1374063 413640 409739 596382 599705 749339 728747 768854 779577 816400 820185 788100 883062 1895898 1994046 1231087 1015342 657886 646469 774962 773181 816336 820550 839760 851224 958225 957880 4651148 4815247 40.35 71.7 1
11:01:49 2024-01-26 621815 621792 195096 190325 308349 314883 324974 322534 205371 205440 251852 255225 289298 293116 4008769 4293584 5994931 5839149 1030287 1062204 278501 246669 258346 257940 293124 288554 283666 286266 198720 200049 665031 618427 1413697 1374063 413054 408555 595538 600734 749339 726168 768891 779614 814018 820559 793115 881106 1895898 1995460 1217557 1017576 660699 647456 774962 774828 813342 825228 839225 853293 952461 953669 4636251 4810954 40.35 71.7 1
11:01:50 2024-01-26 625551 622804 194071 191083 307813 314847 324974 321034 205257 205070 250857 256046 290073 292541 4000098 4327597 5980632 5825620 1027047 1060397 277656 246704 257515 258728 295240 287639 284534 287513 197513 201660 654470 621528 1416660 1362908 414543 409810 597264 605637 749339 728747 773129 778437 808103 820487 794934 881143 1890213 2001814 1225573 1020290 657886 643359 774962 778952 815144 817414 839760 857702 953884 948431 4573104 4813501 40.35 71.8 1
11:01:51 2024-01-26 621815 620263 194650 191113 309383 317593 324938 321723 205576 204290 251144 257082 289902 291807 4009549 4370898 5969656 5825620 1025580 1058852 280332 247286 257912 258762 295419 287760 284499 286942 198133 200852 674052 625113 1408392 1364843 415403 409775 598553 603915 746708 726682 773559 779577 809281 825237 793365 880792 1889334 1985995 1225330 1023197 659759 643441 774777 777227 810644 820406 846032 855798 949659 948431 4636044 4816034 40.35 71.7 1
11:01:52 2024-01-26 625140 622126 194681 191118 308173 315469 324794 324812 204870 208423 251144 255832 290178 294120 4014493 4320513 6007845 5834985 1016042 1060665 278536 246634 259946 257940 295240 288279 283631 287144 198133 200398 675502 622858 1438843 1372115 414226 409390 596419 605110 742911 726682 773390 774994 809281 826794 795621 874429 1882749 1979878 1223411 1029562 659759 639970 778607 777263 808349 818026 848481 857092 946056 952649 4637338 4813427 40.35 71.7 1
11:01:53 2024-01-26 629292 621210 194106 191153 307922 315663 324794 322545 205439 203833 250896 256046 289897 293715 4014994 4299521 6008150 5825620 1013191 1060724 278632 246598 258891 262685 296309 288161 283666 287751 198133 201028 671152 624534 1426194 1373089 414226 410259 595154 605748 746045 727337 774492 774315 809281 829464 795533 876372 1881265 1977072 1225330 1032221 659759 643627 779710 778989 808349 819215 849086 857702 944717 948431 4640112 4815279 40.35 71.7 1
11:01:54 2024-01-26 632541 623012 194681 191122 307707 315663 324830 322844 205826 206018 250153 256764 291419 293576 3999767 4305816 6007808 5825620 1013949 1060724 278501 246634 258346 262977 296978 286719 283768 287954 197548 201028 661617 622282 1419711 1374063 414226 410549 599737 605344 747288 728599 774492 772670 809281 828225 793365 876997 1882749 1973469 1208058 1026566 656057 643897 779710 773730 808922 826978 848811 850842 946056 946615 4673714 4812704 40.35 71.7 1
11:01:55 2024-01-26 630814 619205 195549 189918 309179 315440 324794 323370 205405 205440 250929 256658 288904 293913 4003056 4258105 6028603 5834985 1023248 1062204 278244 246426 259144 262906 296107 287194 284534 287050 198581 200049 672518 617832 1413833 1384591 413969 409969 598850 599640 746758 729469 769430 774865 817557 827023 787542 879537 1892022 1974970 1206257 1023925 656952 648944 781923 773730 811795 820586 844155 853330 946905 956158 4701699 4813909 40.35 71.7 1
11:01:56 2024-01-26 632398 620154 194839 190880 310039 314224 327274 320892 205473 205440 250365 257301 289123 295028 4003056 4250798 6004147 5834985 1032509 1060724 278195 247396 256723 257974 296668 286360 285405 287418 198098 201086 674052 617986 1411698 1374063 413054 410999 600939 601662 751697 731878 770022 776713 817286 820523 788695 885023 1895898 1990607 1231087 1015342 655122 645520 776614 773730 816372 826394 839760 848311 956863 953388 4646744 4814185 40.35 71.7 1
11:01:57 2024-01-26 623587 619934 195161 191014 311133 315266 324757 322390 205439 204864 252171 256658 289730 294333 4008769 4299799 6012096 5839950 1034948 1062241 278501 246669 258346 261522 294340 288518 284969 286266 198754 200398 679851 620360 1405010 1374063 413933 409164 596419 602089 748807 728230 769393 781864 816400 824253 791044 882397 1899943 1996875 1200125 1017320 659759 647493 774962 774828 815758 825228 841685 853293 956592 953388 4640112 4794217 40.35 71.7 1
11:01:58 2024-01-26 621778 620858 194893 190518 310913 315074 324757 322962 205508 205295 251001 255085 289897 295070 4007162 4302944 6012438 5844350 1033157 1062204 278165 246669 258310 257974 295727 288626 283604 287144 198443 200363 684201 618427 1439593 1374063 413054 409451 594440 603168 751129 726168 770022 778989 814055 825237 793115 883727 1895898 1998980 1211907 1017576 660699 647456 776158 774958 815180 823041 839188 855835 955237 951970 4627932 4797785 40.35 71.7 1
11:01:59 2024-01-26 625365 621425 194721 190651 310071 314338 327165 322247 205371 205189 251001 255941 290241 292909 4015760 4312129 5990065 5839149 1030563 1065253 277656 247396 257912 257974 296143 287194 283383 288070 197513 200432 675502 618427 1435521 1365692 412762 409810 599034 605380 751546 726682 773115 779577 810462 820559 794934 883727 1890485 1998980 1225330 1017320 660699 647420 777469 775031 815758 819215 839462 857092 953884 946579 4618527 4804820 40.35 71.7 1
11:02:00 2024-01-26 629243 621251 194242 190990 307378 314919 325300 321759 205976 205045 251775 256517 289317 292665 4007162 4315115 5977757 5839149 1027629 1060724 279775 247495 257551 257974 295691 287432 284534 287954 198363 201660 640191 623336 1430295 1362908 414520 413465 597688 606500 750590 728230 773559 780389 808674 820559 795497 882434 1892022 1999710 1219705 1020290 657886 639970 776576 779541 815794 817450 839760 858313 953884 948431 4568236 4801507 40.35 71.7 1
11:02:01 2024-01-26 629297 620108 194207 190655 307813 315326 324974 322952 204904 204399 251387 256517 290709 294046 4015760 4320664 6012452 5825161 1013800 1063740 278501 246634 258346 257940 297780 287455 284388 287954 197513 201309 663046 623625 1406919 1374063 414814 409380 599700 605344 747104 729432 776149 774315 811609 829428 796514 878873 1886770 1973617 1215735 1028464 655122 644811 780816 774828 809496 827791 849086 852663 947398 951970 4680387 4811792 40.35 71.7 1
11:02:02 2024-01-26 629292 620108 195440 190017 309250 315362 324974 323970 204904 208973 251108 256764 290021 295498 4014099 4266865 6029213 5833937 1023173 1066657 277621 246598 259509 263240 296107 286468 284649 286803 198409 200363 674052 618795 1437931 1383283 412688 410259 599403 599936 747765 729574 769674 774865 818137 829327 788695 878531 1890448 1986266 1204373 1023197 656057 648832 781923 774828 811581 825192 843584 850760 948281 956122 4666054 4797785 40.35 71.8 1
11:02:03 2024-01-26 629744 620373 194827 190655 307813 315584 326812 320999 206183 208680 250786 255837 289088 292875 4011227 4284569 6019996 5833937 1035491 1063740 279847 247495 257444 259269 295655 286683 285490 285980 200885 200363 659394 620128 1407856 1374063 413933 411894 596382 599936 749993 728747 769947 780278 816400 820451 790410 883653 1898593 1995460 1221323 1016789 658822 647383 776712 774828 816336 825228 841557 852613 958357 954699 4646744 4797785 40.35 71.8 1
11:02:04 2024-01-26 621275 620377 195303 190321 309250 314883 324974 322009 205223 205151 251498 255190 289862 293287 4007500 4309294 6002830 5848502 1032034 1062168 278121 247361 258823 260684 295405 288563 283361 287954 198720 200748 684201 617832 1408953 1372115 413017 409739 596382 604612 751661 726682 769947 778025 811645 820523 795621 883025 1892022 2002515 1208140 1017283 661640 647383 778570 777227 816336 819792 842157 857055 953848 951970 4609121 4808248 40.35 71.7 1
11:02:05 2024-01-26 626356 621237 194242 191093 307347 314847 326558 321973 205611 204864 251108 256046 289905 292946 4014216 4333412 5993451 5829637 1028516 1060724 277656 247396 258093 257974 296022 288395 284463 288061 197513 201309 668252 620497 1415112 1363747 413054 409775 599034 605344 753296 728747 773941 779541 809209 820487 795227 883690 1892022 1998943 1219573 1019979 660699 645483 778270 778364 816336 819215 841557 857702 955877 951118 4583143 4802301 40.35 71.7 1
11:02:06 2024-01-26 624645 620373 194207 190655 306384 315915 324974 321070 205998 204576 251072 256046 289263 291984 4008769 4352169 5993451 5820205 1027009 1062509 279314 247569 257480 259123 294055 288431 285084 286871 198409 201625 652302 624196 1416292 1364843 415403 410999 597688 606068 749524 727456 773522 780719 808637 820523 794897 883416 1892022 1998292 1215792 1021742 658548 644811 774962 779541 814104 820406 843481 857055 952425 948431 4568236 4804820 40.35 71.8 1
11:02:07 2024-01-26 625259 620377 194858 190956 307848 315807 324673 324498 205257 204650 251888 255618 290143 292394 4008769 4371011 6020947 5839070 1017552 1063667 279830 246215 259509 258693 295204 288725 284299 287486 200035 200958 675502 622858 1403336 1374574 415547 409969 598112 605344 742769 728747 774492 774865 811645 829428 794897 876997 1889334 1980644 1227249 1029562 661640 645652 780816 779504 809496 819215 849086 859537 946727 949774 4637338 4790765 40.35 71.7 1
11:02:08 2024-01-26 631051 621251 194822 191119 307382 315843 324974 322498 205576 209116 250332 256616 289492 293923 4008769 4308769 6018362 5839070 1013763 1064939 279323 247219 258966 257905 296726 287702 284499 287954 200318 201508 652347 625538 1413670 1374063 415403 411712 602062 605344 747288 731609 774071 773766 815552 826987 793365 878247 1885428 1973469 1204373 1028026 654655 645028 780816 774828 810644 827562 849086 853422 947577 954735 4703177 4818666 40.35 71.8 1
11:02:09 2024-01-26 629302 620377 195440 190655 309719 314589 324974 323023 204904 203833 251072 256764 289668 294929 4008769 4247000 6036949 5848502 1024556 1064459 278383 247219 259548 260318 296625 287563 284818 287148 198581 200363 678764 620382 1424371 1387217 413017 410549 599779 601282 748933 732645 769543 774865 818717 828975 791080 879817 1892022 1984859 1231087 1023197 656993 649291 781923 776480 815187 826978 842845 850760 951041 954735 4669477 4811680 40.35 71.7 1
11:02:10 2024-01-26 629024 620373 194822 190951 308275 315326 324974 320999 206251 205007 250896 255837 289228 293322 4003056 4272311 6007808 5845243 1041451 1063703 279314 247219 257951 259415 295476 287545 286065 286195 198720 200398 675502 620497 1412050 1379657 414814 410963 598961 602740 753724 731055 771703 781273 818717 820487 789850 886047 1898593 1995460 1221323 1016065 658822 647383 776614 774828 818109 826978 839760 851365 957950 954735 4646744 4808248 40.35 71.7 1
11:02:11 2024-01-26 620222 619780 195480 190655 308349 315362 324974 322988 205542 205070 252315 256011 289905 293162 4002258 4299694 5999497 5845243 1034421 1066010 278396 246528 258784 260684 294162 288338 284356 286450 199205 200328 684201 620955 1420932 1378491 415547 409703 597338 600821 750066 727493 770022 781864 816400 820559 793365 882434 1901294 1997491 1191574 1016789 661169 650792 776846 777227 816372 820406 839188 858038 955914 951970 4618527 4783944 40.35 71.7 1
11:02:12 2024-01-26 623927 621870 194831 191257 308059 315362 326812 320785 205576 208423 251108 255619 289897 292946 4008769 4311869 5978177 5830470 1032940 1069821 279847 248154 258203 261267 297086 288017 285191 288526 198629 202178 648753 623742 1425958 1364843 415403 411795 597822 607997 751129 727301 776170 783729 809853 825237 797261 884986 1892022 2002962 1219705 1021742 658822 643590 778375 781827 817530 819215 841611 859537 956592 950446 4571499 4804820 40.35 71.7 1
11:02:13 2024-01-26 622016 620018 195131 191089 308094 317181 324709 323514 205576 204720 252315 256764 290143 292840 4008769 4373926 5973502 5825620 1027047 1063556 280026 247113 258096 259952 295512 288374 284791 287495 200318 200818 675502 627333 1423839 1372115 416584 411421 598001 606068 746077 728230 776971 779577 815289 828189 794335 881069 1892022 1986266 1229168 1024654 660699 643897 779625 778952 811523 820442 848481 858313 950332 952722 4624115 4798974 40.35 71.7 1
11:02:14 2024-01-26 625734 620027 194845 191089 308063 315843 324974 324726 204904 208716 251144 255832 289897 291984 4008769 4327508 5999600 5824559 1015081 1063740 281430 247113 260535 260210 294811 288450 284121 287679 198616 201134 674052 622858 1436006 1373089 414520 409390 598112 606612 744987 728747 774492 774865 810426 832265 795927 876997 1885276 1981283 1219573 1031983 660699 645483 781561 779541 809496 823041 850296 858313 947398 951118 4640112 4797785 40.35 71.8 1
11:02:15 2024-01-26 628821 621646 194827 191257 307382 315518 324974 322988 205576 206333 250684 256764 290143 293720 4008769 4311949 6008930 5824559 1013191 1062204 278536 247530 258894 260210 297426 287788 284392 288248 198443 201204 669259 624643 1426719 1374574 415108 411712 601163 606239 747838 732899 776702 774865 811645 829500 797885 878284 1886652 1975671 1221661 1026529 656993 644627 781923 774958 810644 826978 849086 853256 948743 946579 4658896 4794217 40.35 71.7 1
11:02:16 2024-01-26 627063 619496 195135 190660 308314 315879 324938 324006 204938 208716 250896 256651 288671 294533 4005114 4277139 6029401 5820405 1019742 1060724 280005 246598 259109 260832 295856 287752 284973 285748 199587 200981 675502 624972 1420347 1383859 416584 411421 598966 600397 746758 732262 773680 774958 818446 829428 788731 879425 1890677 1970671 1229168 1023197 656878 647456 781923 773730 810644 827562 848481 848311 951782 957547 4712582 4797673 40.35 71.8 1
11:02:17 2024-01-26 629964 620377 194827 190960 308279 314589 325300 321973 205223 208716 250332 257627 289088 294892 4003056 4234938 6011819 5829777 1026166 1062168 277317 247743 258346 263347 297086 287450 285120 287104 200601 201169 676951 618719 1407370 1377971 414116 411795 601503 601744 753296 733757 771703 779243 817144 826403 791044 886322 1900114 1989775 1231087 1016789 656057 647420 778270 774828 818747 827562 840958 852007 957950 956122 4649504 4814185 40.35 71.7 1
11:02:18 2024-01-26 624200 619934 195303 190655 308385 315843 324974 323059 205576 208241 252351 256046 289298 293841 4008769 4305816 6012133 5839149 1033434 1061416 278501 247361 258927 258728 293778 288590 285120 286857 199761 200748 681301 620052 1408567 1379930 415109 412880 598075 601867 752727 729396 771155 782973 816400 820415 793365 884711 1899943 2003259 1221323 1018767 661640 649364 776614 774958 815721 825228 843481 855798 956592 954061 4646744 4811792 40.35 71.7 1
11:02:19 2024-01-26 623693 619602 195303 190655 309285 315362 326812 321390 205576 205368 251144 256046 290585 293089 4008769 4302856 5999497 5839149 1032034 1060724 278056 247396 258346 258009 295899 288518 283737 287914 200459 201064 675502 619683 1421914 1369697 414361 412587 599238 606055 752083 728710 773941 779614 811682 825237 798909 884986 1894515 2004654 1217654 1020290 660699 647525 777166 781827 817530 819215 841648 862179 955914 950446 4558464 4808084 40.35 71.7 1
11:02:20 2024-01-26 623550 620373 194858 191089 308310 315951 324444 323023 205542 204864 251924 256517 290108 293500 4005911 4374133 5978513 5829777 1022618 1060724 280293 246598 258346 259123 294340 288076 284587 287144 198098 201121 675502 627678 1404915 1372620 417177 411712 595818 603376 749413 728673 778921 780646 815552 827571 795621 881196 1890677 1986266 1229168 1027729 662651 645483 779158 778952 810644 820442 849086 858313 951782 950446 4630720 4783944 40.35 71.8 1
11:02:21 2024-01-26 629302 620373 194858 191124 307378 315518 324974 323023 205542 209116 250932 256046 289897 298081 4003056 4308880 5995305 5829777 1010994 1060724 278623 247396 259144 259910 297396 287706 284299 287954 197548 201028 677858 622542 1425971 1376531 415293 411712 601517 610456 747288 731858 776094 774791 813554 833641 795497 876997 1889549 1981283 1223411 1032495 659759 647066 783626 779541 810373 820478 849086 855835 946056 950021 4633493 4804820 40.35 71.8 1
11:02:22 2024-01-26 631158 620373 194278 191593 307347 315951 324974 323741 205576 208387 250720 256473 289298 291931 4008769 4299443 6007850 5820405 1019467 1062985 279384 246669 259109 257974 296769 286719 286280 287661 198409 201660 663902 625113 1408124 1379473 416547 412880 603303 605197 749413 733711 778366 777068 815639 829914 795378 879537 1886652 1973432 1211907 1027729 655122 646962 784145 774828 810644 829702 849086 848311 948743 956158 4689766 4816676 40.35 71.8 1
11:02:23 2024-01-26 628857 621695 195476 190342 309789 315843 324974 324042 204904 208787 251144 256764 288983 293500 4001767 4252816 6029401 5833937 1021756 1066084 278536 246669 259946 263419 296560 287392 285267 287144 198720 200049 677715 618719 1440166 1387574 415293 411639 601480 603020 747288 732379 774142 777068 821043 832265 790823 882162 1892022 1982837 1204648 1026114 658822 649364 784182 774607 811795 828216 849403 852007 948317 957547 4708523 4814185 40.35 71.7 1
11:02:24 2024-01-26 629338 620368 195339 191124 309272 314368 324974 323023 205434 208858 251108 257662 289905 292911 4003056 4241189 6029401 5834985 1026166 1063783 277427 247814 259545 257974 296978 287635 285441 287252 200176 201063 676951 616666 1427245 1378387 413054 412843 603229 605637 753501 733647 769910 778254 818717 828668 793180 886135 1898593 1992093 1231087 1016677 656952 648832 782674 774994 817530 828550 842882 852650 955643 956158 4646744 4797673 40.35 71.7 1
11:02:25 2024-01-26 626623 620108 195476 190960 308345 315685 324974 321070 206251 204720 251924 255871 289088 293806 4003056 4281796 6012133 5834985 1037948 1063783 278571 247396 258927 259553 295240 288518 285539 286705 199205 200993 678401 620497 1402672 1374063 414814 409810 597085 604501 751287 730782 773332 783455 818717 820149 792581 886098 1902822 1999710 1204516 1018804 660758 651256 779148 777227 816102 820478 844563 858313 956592 953669 4627932 4794217 40.35 71.8 1
11:02:26 2024-01-26 625730 620373 194858 190986 308314 313567 326812 322211 205611 208387 251747 256764 289897 293507 4008769 4299558 5978242 5839149 1032034 1060724 278385 248161 258346 258009 295405 288387 285169 288359 197513 200993 675502 618868 1415431 1364843 413933 411035 595154 606612 753687 730782 774305 783171 811499 825128 799589 884837 1897412 2006782 1219705 1022604 659759 645483 779340 781827 818109 820679 841648 861991 956592 946543 4577634 4804820 40.35 71.7 1
11:02:27 2024-01-26 623885 620054 194273 191593 307097 315951 324974 321106 206217 204864 251462 256764 289703 292546 4001767 4343041 5969213 5820405 1027047 1060665 279384 247396 257948 259303 295691 288518 285169 287256 198720 201695 647952 625113 1437069 1364843 416289 411613 599034 607135 751129 727423 779757 783729 814095 827498 799589 884685 1893497 1991154 1229168 1023197 660699 644811 777469 780907 814104 820442 846941 858313 953664 950446 4617085 4798974 40.35 71.7 1
11:02:28 2024-01-26 623922 621695 194862 190690 308063 315879 324974 324727 205257 208458 251600 256046 289897 292429 4009549 4346039 6003524 5826670 1015449 1060702 278632 246634 260603 257974 296042 288631 284738 287751 200601 201344 672602 622282 1414416 1374063 415109 410403 599774 606500 746758 729469 774658 776464 815289 834625 799021 876885 1889457 1981895 1227530 1030512 658402 643590 783827 778364 811756 826285 849086 855798 948317 952994 4643426 4797673 40.35 71.8 1
11:02:29 2024-01-26 629024 620373 194862 190995 308099 317738 324974 323514 205399 208751 251924 256764 288886 293877 4003056 4288399 6029401 5825620 1020230 1063783 280050 246634 259982 258762 296143 287675 285526 286741 199413 200432 675502 622858 1423327 1386591 416584 409164 600323 606278 746745 733793 773522 776957 819732 834625 793115 879313 1891985 1975728 1202832 1028310 659814 650598 784182 774828 812803 827562 848936 853293 951114 955556 4722021 4819754 40.35 71.7 1
11:02:30 2024-01-26 632848 620373 195476 191119 308349 315362 325791 322796 205576 208787 251108 255871 289527 292946 4003056 4241189 6012096 5829777 1028771 1062241 277656 248232 258927 258009 296517 287396 285441 287144 198754 201203 657984 617545 1440234 1379364 413054 412264 602131 604308 756321 734834 772290 778437 815955 826987 794625 887067 1904000 1991872 1233006 1019691 656993 647238 781042 777031 818689 828216 839225 853768 958629 957511 4646019 4807324 40.35 71.8 1
11:02:31 2024-01-26 623106 620373 195476 190677 309280 315879 324974 322796 205576 204290 252315 257124 289703 295097 4003056 4293584 6003524 5842459 1036466 1063549 278536 247431 259180 259519 294997 288112 285793 287050 199379 201063 676951 620573 1407500 1378491 414814 409810 597541 601744 752230 729555 772290 783529 817180 820595 793365 887067 1902822 2001129 1236844 1021146 662111 649677 778233 777031 817530 826978 845732 855835 959162 957511 4633493 4814185 40.35 71.7 1
11:02:32 2024-01-26 621741 620377 195476 190690 309316 315362 324974 322534 205576 208423 251211 255261 290417 292875 4003056 4299799 5994931 5834985 1029502 1060724 278307 247431 258962 258728 295369 288590 283666 287697 199226 200398 685651 618427 1416292 1372583 413933 412000 596419 604738 753296 727714 771740 781500 816400 827571 793213 885023 1900447 2003259 1223207 1019691 662583 650174 777960 779243 817583 825047 844118 857092 955914 956486 4637338 4806628 40.35 71.7 1
11:02:33 2024-01-26 625365 621690 195476 190690 309241 314919 324811 322045 205576 208387 251924 256046 290731 298214 4000204 4308332 5986317 5834985 1032034 1060724 277755 247778 258382 258762 296251 287720 283870 288563 198754 201063 679308 617986 1426570 1370171 413933 411035 595118 606275 753151 727714 774492 780719 814631 826403 796697 886322 1893460 2007460 1223411 1022604 662583 647274 780487 780129 818579 824280 844563 860187 956592 953120 4593590 4804820 40.35 71.8 1
11:02:34 2024-01-26 625624 622130 194242 191896 307338 315879 327056 321747 206039 205151 251888 257124 290143 291807 4002780 4330674 5969213 5824559 1028667 1061416 278925 248161 258310 259484 296217 288482 285441 288066 198754 202295 647238 624224 1409410 1364843 415403 412228 601960 608428 753296 729528 774731 782973 811609 827571 798760 886285 1895898 2002515 1233800 1024796 660758 645726 779378 779357 815841 820333 847691 858164 953811 951118 4610906 4808361 40.35 71.8 1
11:02:35 2024-01-26 626809 620117 195334 191222 308310 315879 324974 324956 205323 203799 251888 256046 290612 292883 4008769 4330606 6003487 5829777 1014596 1062168 279371 247743 260531 257940 296143 288757 284383 288359 198581 201344 674052 622286 1407144 1374063 415403 410549 598850 607135 747288 731784 774658 774994 814018 829500 797826 878221 1890677 1986266 1204373 1034195 664160 649405 784145 781680 811795 820333 853333 860651 947251 952466 4637338 4811680 40.35 71.7 1
11:02:36 2024-01-26 629338 621690 194273 191588 308310 315951 324974 323023 205576 205297 251072 255128 290585 291984 3999404 4302363 5999497 5820405 1016116 1060665 279384 247743 259144 257974 297606 286978 285405 288622 198409 201625 672602 624643 1437225 1374063 415293 409775 602095 607135 749302 733766 774731 774865 815208 829500 795497 878873 1890677 1979878 1180481 1032495 660286 647469 786064 779357 813526 827489 850828 856868 950053 955168 4646744 4804632 40.45 71.7 1
11:02:37 2024-01-26 627512 620108 195166 191257 308310 317630 324974 323299 205576 208680 251888 257694 288983 294740 4003056 4286518 6012171 5815180 1016840 1061944 280236 247113 259545 259088 296560 287657 286378 286302 199205 201344 674052 626434 1434383 1381322 416584 409451 599737 603057 747288 733757 773522 776677 817758 829500 792203 880905 1892022 1971798 1201016 1026114 658822 650330 786064 774644 815804 828659 848332 856436 954824 957401 4718617 4804557 40.35 71.8 1
11:02:38 2024-01-26 631088 621360 195127 191054 308314 314773 325791 322844 205576 208787 251108 261178 289492 292634 3999404 4234938 6007733 5829777 1026166 1063458 277729 248161 259144 260786 297504 287482 285405 287144 198754 201309 675502 617545 1422397 1379364 413017 409810 602095 606068 752230 733757 771155 777263 818137 829392 793365 885023 1895898 1986266 1225330 1018767 656525 647383 781369 776921 820806 829172 843359 853843 956482 958156 4645018 4811680 40.35 71.7 1
11:02:39 2024-01-26 624467 620154 195171 190917 308314 315843 324974 321723 206475 204542 251498 255871 289263 293770 4003056 4280904 5995572 5825620 1035416 1060724 278536 247396 257515 259553 295899 287046 286316 287216 198754 201028 676951 621081 1408481 1377411 415403 412228 598557 603057 753687 731636 773390 781864 817758 825237 792203 888218 1901294 1995460 1217557 1015342 658822 648868 779122 774374 821082 830032 843247 856436 959310 957401 4645018 4797636 40.35 71.7 1
11:02:40 2024-01-26 626710 621690 195166 191253 309471 316724 325791 322988 205611 208680 251534 257308 290604 292982 3993704 4299678 5986317 5839149 1034247 1062957 278078 247987 258927 259338 296143 287635 284756 288359 200318 201695 680758 621081 1417587 1364843 414814 414052 598557 607797 756321 729469 774694 782613 811645 825237 797899 886322 1895898 2004654 1219573 1022469 661640 647420 780816 781273 818689 820478 845694 860539 959125 955168 4588261 4807517 40.45 71.7 1
11:02:41 2024-01-26 624205 621690 194858 191559 307097 317738 326631 321759 206217 204864 251924 256764 291975 293913 3999404 4349219 5960685 5820405 1025580 1060724 280201 247396 258096 259553 294747 288076 285285 287954 198720 201695 664476 625113 1423106 1364843 416584 412264 597965 606500 751129 728365 776934 783529 813442 830096 797261 885023 1890485 1995460 1231087 1023197 660699 644572 778570 784048 817530 820442 845995 862582 957544 950899 4556287 4804082 40.45 71.8 1
11:02:42 2024-01-26 622517 621178 195131 191222 308314 315951 324974 324703 206011 205151 252279 256046 290178 294500 4003056 4355180 5994969 5824559 1019083 1062204 280698 246598 259180 259088 294376 288518 284734 287549 198754 201344 675502 628233 1419309 1373089 417177 409416 598112 604775 746574 728747 776971 779577 815244 827023 795533 883025 1892022 1989085 1210023 1026114 662111 644811 779710 779577 813493 820514 849086 860800 952680 953706 4631747 4804082 40.35 71.7 1
11:02:43 2024-01-26 629563 623012 194958 191419 308279 315879 324974 324956 204938 205982 251924 256011 289897 292019 4007162 4321350 5994931 5824559 1012396 1062985 279423 247396 260384 257905 295691 288644 284064 287144 198443 201344 674052 621388 1407767 1374063 415403 410549 598961 606831 746758 730708 774694 777263 814018 829536 797863 879507 1889334 1983416 1206257 1029562 662307 646469 779710 780683 811220 820478 850902 860800 948281 950899 4636519 4804082 40.35 71.8 1
11:02:44 2024-01-26 627732 622094 194989 191419 308208 315879 324974 324498 204938 208858 251211 255941 289884 292268 3999404 4321401 5999497 5820405 1013116 1062168 278536 246669 260750 263311 296143 288040 284157 288215 198754 201344 674052 622282 1406339 1374063 415293 410549 599275 607135 746758 729469 774658 774994 811682 829536 797899 879500 1890677 1984859 1227249 1031761 662583 648446 783033 781827 810644 820514 850894 860006 948743 946579 4639366 4813501 40.35 71.7 1
11:02:45 2024-01-26 631886 622130 194954 191682 308173 315699 326740 323023 205542 208751 250720 257343 290338 293637 3999404 4310832 5991290 5816254 1015393 1062985 279384 246704 259144 258009 297816 287599 285205 288359 198098 201755 663046 624643 1414416 1374063 415403 409810 603141 607997 750405 733757 776971 774994 816129 829572 796733 879537 1889334 1980644 1223411 1032495 659759 645520 784182 782936 811220 820514 850894 858313 948281 946579 4636519 4815279 40.35 71.7 1
11:02:46 2024-01-26 632881 622130 194712 191756 308173 315446 324902 323826 205473 208680 250720 256473 290143 293095 4003056 4302363 6003524 5816254 1016840 1062204 279384 246704 259144 261419 297180 286925 285441 288359 198443 201660 661684 624838 1410460 1374063 415403 409810 602131 608231 753099 733757 777008 774410 816400 832745 794934 880942 1889334 1979878 1222691 1031028 658822 645483 784182 781827 811581 825228 850253 858313 947398 951970 4630720 4816152 40.35 71.7 1
11:02:47 2024-01-26 633512 621654 194716 191791 307958 317593 326740 322557 205902 205440 251144 256651 289492 292670 4007162 4305701 6007808 5816254 1018363 1060665 279480 247396 259180 259123 297295 286432 286316 287549 198581 202295 665352 625113 1408392 1377140 416584 409810 602984 606574 747838 735605 778113 775031 816400 829464 798071 878531 1890677 1975671 1202490 1029562 656915 644572 784182 779504 811581 827562 850902 855798 948281 953388 4642872 4812704 40.35 71.7 1
11:02:48 2024-01-26 627365 621672 195298 191153 308208 317666 324830 323826 205439 205754 251744 257450 289263 294704 4014054 4253804 6033942 5826670 1022446 1062993 278540 246669 259982 257940 295577 287635 285370 287688 198754 200363 676306 619310 1436774 1387217 415131 408555 601208 601161 750590 733237 772847 775031 818950 829500 791044 881106 1895898 1983452 1231087 1025384 658822 650972 784182 774828 813342 826978 848481 853293 951077 957547 4708510 4811792 40.35 71.7 1
11:02:49 2024-01-26 632611 620190 195196 191720 309144 315218 328200 322880 205508 206018 251354 257485 290003 293706 3999404 4235621 6003524 5833937 1031775 1062241 278113 248593 258310 258728 296978 287194 286570 287252 198789 201344 675502 617247 1433997 1377411 414226 412264 602837 604450 754365 733876 772847 779614 817758 825824 793365 886322 1898593 1989775 1234925 1016789 656993 648868 779340 774958 819851 827050 841648 853293 957470 957547 4640112 4783981 40.35 71.7 1
11:02:50 2024-01-26 623895 620154 195227 191048 309976 315627 326812 323370 205936 205151 252562 257054 289088 295011 3999404 4284569 5999244 5844350 1032034 1060665 278536 247396 259109 258728 295240 288626 285085 287144 199240 200712 684201 618719 1410245 1374063 414814 410999 596235 604180 752230 727301 772290 784085 818137 824398 793176 886322 1901294 1998292 1226973 1020290 661640 650320 777469 774958 817530 827562 844155 856445 957397 957547 4643426 4803236 40.35 71.8 1
11:02:51 2024-01-26 622975 620373 195476 191014 310446 315591 326377 323370 206080 205440 251780 255905 290647 293538 4008493 4299799 6007808 5840148 1032435 1063710 278536 247396 259144 259303 295856 288590 284534 288066 199205 201063 681301 618795 1424618 1374063 414226 411613 598185 605344 755298 728747 773390 782973 817557 825824 797298 886322 1901294 2001814 1219440 1020016 662583 651242 777432 778952 818689 827562 846634 858313 957950 956871 4633493 4783981 40.35 71.7 1
11:02:52 2024-01-26 625210 621287 195476 191128 309976 315296 328164 323227 206399 205440 251780 257124 290956 294193 4009199 4306004 5999497 5840184 1034948 1062993 278501 247987 259180 259157 296143 288518 284100 292541 198754 201344 678401 618304 1443104 1372115 414226 411649 595190 607135 753687 728599 773559 781864 815822 827571 799067 888613 1898593 2004654 1234925 1020290 663725 651242 779710 779577 818689 825228 844155 861564 957950 956158 4624629 4807324 40.35 71.7 1
11:02:53 2024-01-26 627245 620117 195202 191326 308314 315879 328359 324128 206332 205732 251816 257485 290886 293569 4007162 4305745 5983730 5825620 1028704 1064496 280087 248197 258310 259338 296143 288166 285441 287774 198789 202330 658102 624668 1419569 1364843 416510 412300 598557 608860 752230 729505 777008 783529 811682 827571 800238 886322 1898593 2004654 1215792 1023197 660699 647985 778607 784048 816372 820586 847877 862555 955914 946579 4558464 4797972 40.35 71.7 1
11:02:54 2024-01-26 624853 621251 195471 191119 308385 315951 324974 324475 205942 206018 252454 256438 290921 295669 4007162 4352017 6003524 5839149 1016175 1061453 279384 246493 260786 259157 296143 288847 285169 287985 198754 201614 676951 625538 1460825 1374063 415403 409451 594888 607135 747141 728429 774694 779577 815552 829608 797899 879817 1890485 1991784 1206257 1031028 662583 645556 780816 781827 811795 820586 848445 857531 952461 952006 4634027 4797972 40.35 71.7 1
11:02:55 2024-01-26 626742 622130 195166 191292 308349 315685 324974 324956 205291 206307 252204 256552 290815 295203 4004301 4313068 6003449 5825161 1016728 1063740 279775 247361 259623 261522 297498 286741 285485 287954 198409 202119 669702 625538 1418624 1374063 416584 410675 603192 608588 749993 735839 778076 777068 816400 829234 796752 880443 1890677 1977072 1239267 1029525 656993 644500 783589 778328 813526 829905 851509 855152 948244 955661 4662318 4800629 40.45 71.8 1
11:02:56 2024-01-26 628493 620373 195476 190956 308345 317738 324974 324727 205611 208822 251888 257308 290303 295806 4009199 4259863 6042339 5833937 1024458 1063673 279840 247361 260750 258728 297504 288076 285410 287954 199170 200398 692901 621081 1418109 1388558 416880 409739 600286 602946 752028 732682 776149 777227 820108 829536 793115 880405 1895861 1977072 1199201 1027989 660229 650284 784182 777031 813526 829189 848408 853219 951041 959581 4703177 4818666 40.35 71.7 1
11:02:57 2024-01-26 630454 620382 195445 191089 310219 315326 326812 324727 205622 204399 251888 255128 290745 295540 4004632 4243225 6019996 5824559 1027966 1066033 279847 248161 259109 259088 296798 288246 286253 288061 199344 201309 676951 617908 1431603 1380456 414226 412228 603410 605307 754365 735968 773390 780982 818335 829392 795621 886322 1899943 1991909 1211907 1019528 657849 650744 783589 778364 818689 828180 846941 855761 956592 957547 4646744 4811680 40.45 71.8 1
11:02:58 2024-01-26 626549 620373 195476 191253 309241 315879 326812 322534 206573 205151 251919 256261 290108 293627 4007500 4272168 6015698 5837045 1036466 1063532 281430 247878 259473 260278 294961 288626 286512 286893 201882 200993 685651 618719 1415495 1376992 415403 414052 597928 603486 753296 728365 773941 783729 817144 825824 793213 887586 1901294 1998943 1204516 1020290 661640 650744 779710 774958 818689 827562 845995 857055 959430 957547 4637338 4804820 40.45 71.8 1
11:02:59 2024-01-26 621137 620373 195476 190925 309967 315807 326812 323023 205862 208716 251888 256011 290674 293162 4000891 4315786 5996900 5829637 1028982 1062957 278501 248197 259258 259415 295541 288446 285370 288563 198098 201979 682570 621081 1428951 1364843 415109 412264 598557 608588 754365 731572 774694 783529 813406 827303 799597 888218 1895861 2005369 1221492 1022469 662583 647420 780816 781827 819851 820514 844081 859969 957360 956085 4573294 4791142 40.45 71.8 1
11:03:00 2024-01-26 622934 621865 195303 191563 307343 317738 324974 322988 206217 204864 251888 257124 291415 293500 3995735 4358649 5993451 5829637 1027705 1062985 280236 247778 258346 259553 295613 288360 285459 287549 198754 201660 675502 626774 1423013 1364843 417473 412228 598813 607566 751546 728880 779257 784085 815822 827023 798872 884986 1892022 1990496 1231087 1027729 662583 643590 779122 782936 816299 827562 849086 859537 956592 953999 4592670 4795459 40.45 71.7 1
11:03:01 2024-01-26 625734 621646 195131 191261 308310 315915 324974 324956 205223 204216 251888 256046 291027 292840 3995166 4304514 6014978 5820205 1013277 1065738 279406 247707 259509 257940 297924 288378 285084 288107 198685 201625 652347 622858 1420165 1377971 416904 409775 602059 608231 747838 732682 778809 777227 815208 836071 799597 879500 1891748 1983416 1225330 1033966 662583 647187 784182 783492 811795 825192 852104 862756 948244 951970 4627460 4804820 40.35 71.8 1
11:03:02 2024-01-26 632089 620049 194247 192053 308279 317738 326812 324006 205931 209080 251144 257215 290143 292875 3999404 4302184 6027795 5820205 1019083 1065216 280096 248067 259509 259519 296978 287158 286718 288499 200601 201625 674052 627792 1424654 1380456 418365 410999 603410 604775 748770 737444 776971 779577 818335 834265 793365 880405 1895898 1975363 1213790 1029525 656993 649327 783827 774958 813526 829419 850857 853256 951041 957547 4690420 4811792 40.35 71.7 1
11:03:03 2024-01-26 630191 620373 195887 190621 310224 315446 324974 324956 205542 204434 251888 255871 290549 293650 3999404 4243491 6029100 5848502 1025580 1066768 279635 247984 260571 261342 296978 288279 285499 287954 199205 200748 680534 619326 1416129 1388558 416584 412295 600783 606985 750030 733766 774492 777227 820761 836071 792728 883062 1898593 1983452 1210023 1026529 659759 651205 783827 774921 813072 829419 850902 853256 952425 959240 4709218 4797785 40.45 71.7 1
11:03:04 2024-01-26 629074 620373 195471 191257 309719 315326 325756 323646 205542 203833 251498 255871 290143 292751 3993704 4234938 6027795 5839070 1029057 1066768 279847 248019 259802 261052 296654 287928 286079 287859 199344 201309 675502 618275 1440608 1383283 414226 409810 604161 605637 752230 735171 773390 777300 818335 829464 796186 886322 1899943 1990496 1211907 1022469 658354 651242 784182 778952 816372 828966 848481 855798 955237 960940 4678037 4811680 40.35 71.8 1
11:03:05 2024-01-26 630191 619606 195440 191559 308349 315951 325791 321783 206251 204182 251144 256651 289668 293322 3988554 4272282 5999497 5844459 1031884 1063703 278431 247601 259366 261932 294783 288446 285227 287437 199379 200993 684201 619607 1410265 1377971 415256 410999 599034 602632 754761 728475 773390 784085 815991 827571 796752 886322 1901294 2001814 1145295 1019528 662583 650949 777432 778952 818689 827562 846634 858038 959310 957547 4634027 4798876 40.45 71.8 1
11:03:06 2024-01-26 625468 622302 195303 190940 309719 315584 325791 322593 206217 208716 251924 256664 291062 292429 3993704 4296745 5986369 5839950 1034421 1063346 278396 248154 259366 259415 295279 288374 284086 288766 198754 200958 682751 618275 1422379 1376531 415403 411902 598961 606500 754873 728747 774492 782973 816400 828741 797863 887586 1899943 2003233 1213790 1018730 662583 651205 779340 779504 818689 826978 845995 860150 957164 956834 4625137 4808361 40.35 71.8 1
11:03:07 2024-01-26 626351 622135 194827 191896 308314 315843 325791 322498 206217 208680 251924 257124 289730 294019 3993704 4323949 5960685 5810926 1028365 1066657 279990 248019 258239 260208 296000 288338 285227 287972 199274 202119 647323 625113 1407582 1364843 417770 413027 602816 610319 752230 729574 779109 784085 813442 826758 800201 886322 1897245 2003233 1215792 1023925 661169 646432 779710 784048 819851 820514 845995 861878 957950 954061 4550347 4793758 40.35 71.7 1
11:03:08 2024-01-26 623927 620373 195436 191292 308349 318412 324974 324498 205611 208680 252671 256764 290585 292911 3999128 4358491 5977869 5825620 1022659 1065550 281273 247149 259620 260173 295856 288410 285263 288287 199587 201485 678764 628688 1411944 1374063 417770 410999 599627 606500 750975 728880 780440 783729 818717 829428 799597 884986 1894515 1989775 1208140 1026257 662583 644991 779158 783492 816336 826394 849086 862831 956592 946543 4574367 4795553 40.35 71.8 1
11:03:09 2024-01-26 624645 620373 195476 191292 309250 315915 324974 324956 205998 208751 252707 256585 290303 292875 3996553 4364888 6003487 5825620 1016691 1063532 280937 247113 260499 261788 296251 288563 285263 288766 199240 201485 675502 627707 1456647 1376992 417473 409775 599386 606841 748696 728563 778666 781273 816449 829572 799031 883416 1890485 1989775 1231087 1028794 662307 643627 779710 781236 815144 825228 849086 862794 955237 946543 4598791 4795454 40.35 71.8 1
11:03:10 2024-01-26 625463 619602 195308 191593 308349 315915 324974 324331 205576 205982 252493 256764 290585 293294 3999404 4342790 5999497 5824559 1016175 1060724 279354 247113 260902 261604 295856 288410 284907 288248 199136 201520 675502 626323 1463386 1376531 416769 409451 597965 607135 746919 730745 776897 779614 816400 833408 801189 881106 1890485 1989085 1208140 1031028 662583 647420 781369 781827 813917 825192 848408 863447 953811 952006 4620817 4802301 40.35 71.8 1
11:03:11 2024-01-26 626351 621251 195308 191360 308349 315951 326812 324956 204904 208822 251924 256046 289827 291931 3999404 4324414 5990622 5824559 1015281 1062204 279349 247691 261306 261016 296309 288302 285084 288662 199101 201520 675502 622858 1435645 1376531 416584 411275 599885 606500 746708 731821 776971 778401 815244 834302 799031 881862 1892022 1986266 1229168 1031761 662583 647456 783033 782936 811795 825228 850894 859396 951004 953351 4627932 4792036 40.45 71.7 1
11:03:12 2024-01-26 627508 622130 195476 191593 308349 315915 326812 324956 204972 203833 251924 256764 291688 291984 3999404 4312046 5994894 5824559 1013465 1060724 278767 247361 260866 257940 295574 288302 285084 288658 198685 201520 674052 622858 1408481 1376531 416584 411712 600286 608428 747141 731609 778253 780389 815171 834302 800201 879817 1894714 1989085 1227249 1033230 662583 647456 783033 784048 811795 825228 852104 860617 948354 951970 4630720 4802301 40.35 71.7 1
11:03:13 2024-01-26 628408 622130 195476 191593 308349 315915 326812 324006 205611 205071 251711 257662 291062 294291 4000204 4302856 6003210 5825620 1013191 1062168 279154 247743 259545 257974 296726 288302 285120 288933 200318 202049 669702 626359 1429554 1377971 417177 411795 603728 610297 752193 735876 779257 776128 818533 836071 797789 879817 1889549 1980607 1217654 1032495 660229 646469 786412 784048 813993 827562 852104 860150 946905 952006 4634027 4804820 40.35 71.7 1
11:03:14 2024-01-26 632328 621690 194858 191900 308063 317738 326812 324006 205611 208822 251180 256686 289479 293089 4003056 4296517 6003524 5815180 1018363 1062204 280081 247396 259727 259519 297606 287158 286830 288622 199483 202332 668252 625872 1411539 1379657 417770 411759 604910 608318 750864 737967 779294 777300 815955 829392 796060 883025 1890677 1981069 1210023 1031028 657886 645520 786412 781827 813917 827014 850253 858313 951041 956122 4643426 4783981 40.35 71.7 1
11:03:15 2024-01-26 627508 620081 195476 191296 308314 315554 324974 324498 205576 206008 252279 255871 289263 294704 3996553 4286518 6019184 5816254 1019272 1061416 280236 246669 259946 259519 296978 288554 287122 286593 199831 201837 674052 628233 1428980 1383283 418886 412880 603229 604231 748623 736847 774694 779577 819565 834302 794797 881069 1898593 1977072 1198969 1029562 658822 649368 784182 774958 812949 829455 850894 855798 951041 960260 4696465 4808361 40.35 71.8 1
11:03:16 2024-01-26 629069 620373 195887 190690 310259 315584 326812 324727 205611 204434 251924 257308 290143 293500 3993704 4229571 6012096 5824559 1026166 1063747 277621 248161 259545 258728 297396 288040 285441 287863 199066 201380 675502 619726 1419275 1381893 414153 411506 606845 606500 754291 735872 773204 779577 819529 829464 795621 887104 1901294 1989775 1211907 1020290 659814 648868 783033 777263 819851 828216 844118 854544 958225 958903 4637338 4790765 40.35 71.8 1
11:03:17 2024-01-26 626795 620373 195480 191296 308349 315879 326812 322009 206716 204864 251924 255871 289088 295447 3990038 4266162 5994894 5820990 1031997 1062204 278536 247431 259545 259519 295204 288626 285405 287252 199413 200852 684201 619726 1429700 1380456 416510 414345 599811 604267 755164 731858 774380 786315 821043 828741 794970 887777 1906894 2001777 1226973 1020290 662111 651169 779710 776640 820497 827014 845393 858313 961616 959581 4643149 4807324 40.35 71.8 1
11:03:18 2024-01-26 622869 621251 196025 190990 310224 315879 325791 323514 206284 208787 252707 256046 290858 293770 3993704 4287485 5994931 5829777 1031298 1062993 278536 247778 259545 259519 296143 288626 284969 287954 199413 201028 687101 618868 1415275 1381856 415882 414639 599774 605197 755298 730597 774380 785719 821043 831676 795533 888218 1899705 2006819 1226973 1020290 664198 651242 780487 778364 818109 828732 848481 858313 960183 957547 4637338 4804820 40.35 71.7 1
11:03:19 2024-01-26 623661 620373 195887 191292 310224 315879 325528 322629 205931 205946 252315 256046 291097 292911 3999404 4293584 5990065 5834985 1032034 1063747 278536 248161 259545 259553 295821 288852 284534 288658 199240 201028 682751 618275 1419999 1374063 415547 414052 599774 607685 755948 730819 774417 783455 818644 829914 800158 888852 1901294 2007499 1213790 1021742 664474 650949 780816 782576 821015 825228 845393 860006 957433 957547 4624629 4808361 40.35 71.8 1
11:03:20 2024-01-26 626800 621690 195476 191723 308349 315915 325826 323023 206251 208605 252315 261178 290925 297930 3993704 4302033 5960685 5834985 1032034 1061453 278082 248197 259180 259553 296560 288518 285441 287334 198581 201695 675502 619310 1420211 1369200 415403 412916 601591 610171 756434 732899 776823 783654 816253 829914 801226 890718 1901468 2008966 1213790 1020290 666372 651256 781923 784048 821015 820586 848189 861915 957433 956158 4562094 4791142 40.35 71.7 1
11:03:21 2024-01-26 623656 621251 195476 191593 308099 318187 324974 323059 206251 208644 252315 257124 289897 293322 3993428 4336521 5960723 5820405 1025580 1062204 280385 247778 259144 260347 295405 288707 285477 287954 199379 201695 675502 626897 1441265 1366293 417770 412880 598557 607135 754543 732341 783385 786204 818063 832265 800054 886135 1901468 1998292 1210023 1025839 662583 645652 781042 782576 817530 826978 850296 861842 956592 946615 4586600 4795454 40.35 71.7 1
11:03:22 2024-01-26 624200 620364 195480 191593 310441 315951 324974 324992 206043 208858 252743 256764 290823 292911 3999404 4352432 6003524 5825620 1018178 1062993 280242 246669 261410 259519 296143 288662 285441 288476 199101 201695 674052 626434 1442396 1374063 417177 409810 598924 607997 749499 731920 780630 783729 816143 829428 800090 884874 1897412 1994135 1233006 1031028 664198 645556 781369 782826 815107 826394 848408 860006 956863 952006 4611445 4797972 40.35 71.8 1
11:03:23 2024-01-26 626800 622130 195480 191593 308385 315951 324974 324992 205257 208858 252529 256046 291097 292875 4003056 4327424 6003524 5834125 1016175 1063783 279384 246669 261226 259123 296143 288626 285205 288586 199240 201730 675502 624643 1432833 1374063 416510 409775 598593 607997 748807 731096 778291 782613 816143 836401 800090 883272 1897412 1991154 1229168 1033156 664000 649405 784182 784048 815224 826394 853390 862602 951041 955095 4630720 4783944 40.35 71.8 1
11:03:24 2024-01-26 630929 621695 195445 191762 308385 315951 324811 324042 206251 205105 251924 261178 290506 298426 4000204 4309221 6007845 5829777 1013949 1063783 279250 247987 259982 258728 297924 288662 285878 286985 198789 202014 665905 622825 1421682 1374063 416880 411035 604423 608860 751165 734834 780440 777887 818533 837662 802440 884685 1894677 1986916 1237311 1031983 661640 646926 786611 784048 813378 828550 853390 860800 948485 954772 4637338 4807324 40.35 71.7 1
11:03:25 2024-01-26 632829 620377 194893 191965 308314 317738 324811 324498 205931 203833 251924 256686 290620 295447 4000204 4299804 6007569 5816254 1019742 1063747 280275 247778 259946 259553 297606 287396 286718 288476 198789 202649 665352 627792 1407053 1377411 417770 411938 604693 608860 751697 737013 780440 778437 815991 834882 799515 884497 1894714 1979081 1210023 1031983 658872 649181 786412 777227 814073 829491 853867 856285 951041 959581 4696006 4811792 40.35 71.8 1
11:03:26 2024-01-26 630740 620373 196300 190690 310295 315915 324974 324992 205998 204434 252351 255871 290585 293913 4000204 4255752 6038022 5829777 1024705 1063783 279384 247778 260822 259123 296978 288554 286405 288359 199448 201063 676306 619612 1423114 1390529 417473 410710 602131 605317 751129 736398 774731 779577 823196 835480 793107 886155 1902968 1982689 1210094 1029043 661640 652092 787493 779243 813917 829527 852178 856897 952717 960260 4699144 4807324 40.35 71.8 1
11:03:27 2024-01-26 630929 620149 195887 191331 310948 315843 325300 324992 205611 206624 251960 255871 290620 293542 3993704 4237708 6018362 5825620 1026166 1065328 278307 248161 260750 258728 297396 288518 286517 292343 199413 201695 675502 618719 1450898 1387574 416312 409846 602335 603595 752230 735355 774305 779577 823196 835480 793365 887067 1904050 1991909 1211907 1028310 661169 652783 787493 779243 818165 829491 848445 857092 955503 961438 4726284 4823550 40.35 71.8 1
11:03:28 2024-01-26 631864 621251 195480 191364 309285 315843 325862 324006 205965 204786 251924 255905 290620 293358 3996553 4238098 6025059 5826670 1026543 1065328 278086 248703 259982 259157 297816 288315 286316 287954 199379 201660 676951 618427 1437771 1382302 414814 414052 604265 607135 755436 736921 774492 781310 820181 829536 794934 886322 1902785 1993986 1213790 1026114 660661 653054 788650 779243 817383 829905 851509 858313 955237 960757 4701699 4806628 40.35 71.8 1
11:03:29 2024-01-26 630961 621287 195476 191593 309754 315915 326811 323550 206573 204468 251747 256261 290555 293599 3993704 4239774 5999595 5825620 1035491 1063783 279502 248929 258382 260312 297606 287711 286920 287954 199657 201660 687767 621081 1395936 1379364 416584 414444 603838 606180 756508 736921 774694 784085 820725 826987 795621 889039 1903755 2002364 1223207 1019654 662111 652055 781850 779243 823350 832256 846978 858313 962260 955593 4643969 4811680 40.45 71.7 1
11:03:30 2024-01-26 622668 620300 195887 191261 309971 315915 327092 324006 206074 203833 252815 257124 290585 294704 3995459 4299630 6003538 5829777 1034209 1062957 279349 247952 259946 259553 295333 288626 286499 287954 200005 201484 678401 620052 1437089 1378491 416289 412228 598521 604414 755836 731055 774492 784147 820145 828741 796390 889266 1905144 1998943 1225090 1022328 664076 653054 780487 780352 819778 829868 848936 860038 961543 959581 4633657 4783944 40.35 71.7 1
11:03:31 2024-01-26 624200 621690 196096 191292 310259 315915 325528 324006 206640 208858 252743 256046 290709 293770 4002258 4293584 5994894 5834985 1033509 1063747 278636 248197 259545 259553 297086 288734 284499 288359 199379 201309 695674 618743 1415275 1378387 415403 412264 599811 607135 759563 730708 774492 784085 817758 828225 797863 887569 1905144 2004654 1221323 1022604 666095 652870 781598 779394 820978 829868 848899 860651 962038 958903 4634027 4802301 40.45 71.7 1
11:03:32 2024-01-26 625463 621690 195887 191621 310918 315879 325791 323742 206217 208822 252315 256764 291062 292883 3992886 4293584 5990585 5834985 1035211 1063747 278544 248161 259727 259519 296560 288554 284397 289014 199205 201344 684201 618728 1431535 1374063 415403 412264 598850 607997 755436 728917 774492 782973 815955 828189 799067 888852 1904000 2003233 1223207 1020290 665897 653075 783827 783691 821015 826869 846448 864455 962038 957365 4615712 4806351 40.35 71.7 1
11:03:33 2024-01-26 627245 622575 195308 191559 309250 315735 325862 323023 206217 208751 252279 255871 291027 298352 3993704 4302861 5969250 5829777 1031298 1062204 278549 248197 259545 259553 296978 288554 286079 287059 198720 202014 676951 619607 1420529 1369200 415403 413534 601863 608860 755836 731677 776971 784085 818717 827023 802585 888408 1898593 2008074 1208140 1023197 664474 650949 783827 783864 822655 825083 846448 865691 963701 957365 4600160 4804820 40.35 71.7 1
11:03:34 2024-01-26 627024 623453 194822 192333 308314 315951 325791 323335 206573 208751 252707 255871 289589 294020 3993704 4309137 5981188 5825620 1028361 1062168 278536 248161 258962 259553 295785 288554 286280 289014 198409 202330 672602 623336 1450800 1364843 415403 413534 601208 608097 755948 733757 778113 784085 816400 830300 802585 889039 1899943 2008111 1201784 1023197 664000 650284 783269 783864 823276 827205 846448 864455 962038 957880 4578801 4795454 40.35 71.7 1
11:03:35 2024-01-26 625463 621948 194848 191896 307813 318412 326812 323059 206757 208716 252743 257698 290620 293913 3993704 4336857 5960685 5815180 1031021 1062204 280240 248161 259144 260312 296560 288784 286177 288359 199344 202295 653752 626451 1433938 1364571 417770 414153 599774 608602 754365 733757 780996 784110 815822 828844 802548 888852 1899943 2001129 1227530 1025384 662583 647420 781369 784048 820868 827205 849403 867079 961355 956670 4569342 4795454 40.45 71.8 1
11:03:36 2024-01-26 623620 621906 195776 191756 309719 318158 324974 324956 206217 205754 252454 261213 291027 293358 3999404 4361614 5977902 5825620 1022581 1062775 281126 247396 259982 260312 296143 288590 286280 288532 199379 201660 676951 627792 1402497 1374063 416842 411938 598557 607797 750405 729505 782825 784085 815955 829500 800201 886322 1895625 1994046 1210023 1026529 662583 647151 780816 784048 818689 829722 851322 862457 959273 955168 4580498 4798956 40.35 71.7 1
11:03:37 2024-01-26 626356 620310 195480 192249 309940 317738 324974 324992 205542 208822 252707 257269 290709 292875 3996553 4333562 5994931 5825620 1016766 1062993 279480 247396 261190 259519 297086 288730 285405 288563 200885 201695 672602 623177 1414548 1374063 416584 412551 601480 608860 747838 733757 779294 779541 816400 836661 802585 881106 1892022 1986266 1231087 1034703 664000 648832 786412 784048 811581 826394 857608 864997 954072 955976 4622314 4810954 40.35 71.7 1
11:03:38 2024-01-26 630814 622130 195480 191896 309250 315951 327737 324956 205896 205105 252315 261178 291511 294402 3993704 4308955 5994894 5817318 1013191 1062204 280011 247778 260061 257974 297216 288554 285441 287334 199032 201660 671152 622858 1414905 1374063 416584 410999 602984 608860 750066 733876 779294 779541 816400 836661 801979 881106 1892022 1986266 1206257 1034703 664474 647456 784182 786278 811581 825228 854642 864380 952680 956486 4635558 4810954 40.35 71.7 1
11:03:39 2024-01-26 631774 623012 195303 191731 308349 317738 326812 324210 206114 204894 251675 255871 291062 293557 3999404 4302512 5986434 5816254 1013191 1062204 279384 247987 259946 258728 295805 288518 285405 286942 198754 201695 675502 624643 1422365 1374063 416880 411071 602984 608860 750975 734834 780996 778989 817557 836661 801447 881106 1892022 1986266 1206257 1035440 662583 649327 786412 784048 813993 826394 855896 862528 952680 956486 4631747 4810954 40.35 71.7 1
11:03:40 2024-01-26 633512 623453 195298 192333 308314 317738 325563 324727 206251 204825 251888 256617 290577 291709 4001767 4290408 5994936 5820405 1014724 1062204 279775 247814 259946 259157 297635 288279 285477 287090 198754 202613 669702 625113 1443416 1378387 417177 412264 604693 608860 753799 737967 781033 777300 818137 836661 800201 880169 1892022 1984859 1231087 1035440 661640 647456 786412 784048 811618 826978 855287 861303 949659 956486 4639366 4806628 40.35 71.7 1
11:03:41 2024-01-26 632431 622094 195303 192362 308244 317738 325528 324042 206217 208747 251636 258535 290303 291984 3999404 4302754 5999497 5816254 1016575 1063747 279893 248161 259982 259553 295840 287769 286079 288694 198754 202330 671152 625113 1419711 1377411 418365 412264 604693 608860 752230 736921 781589 778437 817144 837844 800201 881143 1890485 1982873 1229168 1034703 661640 649405 788320 784048 818109 827014 850894 859734 951041 957547 4639366 4806628 40.35 71.8 1
11:03:42 2024-01-26 632228 620336 195334 192193 308208 318564 327505 324498 206217 208822 252279 259298 290303 293614 3993704 4293683 6012171 5816254 1019016 1063783 280859 247396 259982 259519 296978 288554 287122 287167 199379 202107 674052 627792 1443811 1383283 417110 411613 604423 605637 750442 737972 778703 781864 822890 836071 796186 882397 1898593 1977072 1217557 1029562 658822 649364 784182 779541 815180 829527 853427 857702 952680 959581 4690930 4807873 40.35 71.7 1
11:03:43 2024-01-26 629923 620304 196580 191118 310553 315807 326776 324884 205862 209116 252529 256261 290303 297380 3995735 4244374 6037744 5834985 1023211 1063783 278575 247778 260786 259157 297606 288554 286387 287954 199379 201379 673908 620497 1418646 1388558 417177 410710 602131 604775 755245 735876 774658 779577 823816 835809 795056 885691 1898593 1980644 1145295 1028063 661169 652166 786412 777227 815841 829563 852141 856445 953884 955629 4699144 4821288 40.35 71.7 1
11:03:44 2024-01-26 632267 622130 195954 191791 310588 315663 328200 324884 206080 204968 252243 256261 290823 293770 4011023 4234938 6029401 5825620 1026166 1063783 278272 247814 260384 259088 297606 288554 286316 288066 199205 201519 661617 618795 1429100 1388558 416289 410422 603192 603559 752230 737444 774108 779577 824399 835480 793365 886047 1895898 1986266 1213790 1026566 660699 652628 786412 777227 816372 829527 850894 857092 955237 961035 4708523 4815279 40.35 71.8 1
11:03:45 2024-01-26 632130 623074 195954 191756 310082 314858 328664 324318 206080 206843 251921 256439 290585 293564 3990334 4237949 6011406 5825620 1029539 1063783 278307 248965 259763 259372 297180 288076 286718 292383 199240 201695 678583 617545 1440811 1380343 415131 413534 604693 606500 756508 737967 774268 781864 820761 829500 795497 886322 1901021 1989775 1213790 1023197 658822 652388 786611 780719 818689 829455 850902 858313 957270 961071 4694869 4809260 40.35 71.8 1
11:03:46 2024-01-26 632881 621476 195816 192039 309648 317666 327163 322617 206401 206018 252135 257365 290303 293564 4003056 4250448 6008930 5829777 1032547 1065328 278688 248929 258382 259553 297924 287769 286718 287954 199379 201730 675502 618427 1420913 1379364 415403 413865 604693 607135 755848 737967 774108 783729 822578 829500 795497 890980 1899705 1992633 1234925 1023197 660229 653091 788320 781827 820433 829527 849086 858313 956008 961071 4674960 4811792 40.35 71.8 1
11:03:47 2024-01-26 628942 621952 196126 192222 311652 317630 328200 322617 206826 203799 252562 257331 291307 294740 3993704 4271041 6003524 5834985 1034754 1063747 279384 248545 258894 260166 296798 287670 287234 287954 199413 201695 676951 620608 1409910 1380343 415403 414480 604947 606612 755848 737967 773559 783529 820798 829536 795533 888889 1899705 1994046 1213790 1023197 660229 653091 786611 782936 818689 829455 849086 858313 956592 961071 4690420 4816676 40.35 71.8 1
11:03:48 2024-01-26 630666 621251 195780 191652 309976 317521 327163 322617 206791 206018 252171 257331 289884 295929 3992886 4244414 6003524 5830826 1032547 1063783 278571 248755 258346 259553 298284 288076 286830 287954 199379 201730 675502 618830 1417147 1379364 415403 414153 604947 606705 755848 737444 774658 783529 822578 829464 793213 885223 1901294 1992633 1215673 1020290 658822 653091 786412 780683 820497 829455 849086 858313 956592 961035 4674960 4814185 40.35 71.7 1
11:03:49 2024-01-26 629918 620373 195471 191652 311762 317521 328628 322737 206826 205873 252562 257331 289757 293699 4000613 4262906 6007808 5825620 1036772 1062993 279384 248719 258382 260096 297606 288341 287122 288066 199379 201660 675502 619310 1415453 1379093 414814 414153 604517 607135 756508 736123 774492 781864 820798 829536 795533 886322 1901294 1989775 1234925 1023197 659759 653091 786611 779577 818689 829759 849086 858313 956592 961071 4699144 4810753 40.35 71.7 1
11:03:50 2024-01-26 629366 621251 195476 191589 309285 317485 329362 324447 206653 206164 251780 256974 289827 293574 3997756 4241401 6005482 5825620 1029576 1063783 278536 248581 259362 259519 297816 287886 286718 288215 199379 201695 675502 617545 1430971 1379364 415293 413570 604596 607135 754708 737013 772426 782973 820798 829500 793249 888889 1901294 1989812 1213790 1023197 658822 652870 786412 781273 818689 828835 849086 858075 956592 955629 4690420 4807324 40.35 71.7 1
11:03:51 2024-01-26 631083 620373 195476 191593 309320 315951 329129 324521 206688 206307 252027 259399 290444 293699 3996909 4250448 5994931 5825620 1029539 1063532 279847 248855 259144 259484 297816 287635 286718 287954 199379 201695 676951 617545 1430668 1377411 415403 413570 604693 606500 755836 736921 774492 782973 821996 829536 794934 888256 1898593 1989812 1223411 1023197 659759 653091 787493 780719 818689 829455 849086 858313 956321 961035 4688191 4807324 40.35 71.7 1
11:03:52 2024-01-26 630191 620373 195476 191589 309285 315951 325897 322534 206653 206018 251672 258934 290127 293449 3994053 4254675 5995319 5829777 1035491 1062204 279485 248681 258239 259588 296978 287792 287122 287954 199413 201695 678401 620645 1394955 1379364 416584 414809 603838 606336 756419 736921 776971 784085 823196 827959 793249 887874 1899705 1993203 1238763 1017320 660229 651242 784182 779541 820734 829527 846671 857702 960219 961071 4633493 4796407 40.35 71.7 1
11:03:53 2024-01-26 623885 620373 195750 191593 310224 317738 326595 324498 206251 205368 252454 258173 290436 295354 4001166 4292641 6003524 5836176 1034911 1063740 279349 248197 259946 260173 295297 288590 286683 287976 200040 201309 681301 620194 1421750 1379930 416584 412844 599366 606068 755836 732645 774071 786368 820725 827023 799597 890341 1906711 2001777 1225090 1019979 662583 652166 781369 778916 823350 829419 846597 860150 963016 955593 4637338 4802301 40.35 71.8 1
11:03:54 2024-01-26 621704 620373 196020 191222 310224 315879 327505 324006 206640 208822 252743 256482 290745 296746 3999767 4290639 6003412 5833937 1034172 1064496 279380 248126 259910 259484 297924 290100 284898 288359 199379 201309 685651 619310 1416631 1377971 415403 412844 598521 606500 756508 730708 776149 786315 819529 829428 799597 889109 1905144 2004654 1228856 1021742 665146 653091 780816 780646 821015 828180 849086 862029 961543 959581 4634550 4798876 40.35 71.8 1
11:03:55 2024-01-26 623870 622130 195887 191257 310224 315843 325756 323970 206538 203833 252493 256046 290815 295507 4002019 4311902 6000346 5834985 1032034 1066387 279093 248509 259691 259519 296560 288518 285027 288680 198720 201625 678401 618838 1416699 1372115 415403 413171 600323 608860 756508 729587 776346 784085 818717 828189 801373 891579 1901294 2004654 1213790 1020290 665422 651908 781369 782381 821015 827562 847840 862528 957433 959581 4625131 4802301 40.45 71.7 1
11:03:56 2024-01-26 625045 622130 195476 191593 309719 315879 325791 323742 206217 208751 252279 257308 291062 293940 4001767 4305685 5996060 5839149 1032034 1063740 279847 248577 259691 259915 296978 288518 284934 290409 200885 202390 679126 621969 1414893 1364843 416289 414117 601826 608528 756508 734046 779220 786315 817866 826987 802585 891541 1899943 2010496 1206257 1023197 664474 651205 783033 784048 821015 826978 846634 862565 961579 957547 4590310 4783907 40.35 71.7 1
11:03:57 2024-01-26 626618 620261 194963 192502 308349 318369 325826 323478 206538 208751 252493 257485 290303 292019 3996269 4346070 5987501 5836253 1024079 1061944 281095 247743 259659 263300 296560 288554 286043 288476 199379 202119 708126 627792 1432001 1370171 418662 413171 601163 608860 752230 731668 782702 786315 817144 833410 799597 888218 1899943 1995460 1231087 1026114 664000 647383 781923 784037 819851 827562 851509 862491 957360 956122 4563473 4800629 40.35 71.7 1
11:03:58 2024-01-26 624545 622130 195887 191917 309719 317738 324974 324992 205896 203833 252779 257124 290780 293528 4002258 4331261 6007658 5829637 1015897 1065253 279875 248161 261594 260980 297924 288541 285334 288766 199344 202119 675502 624073 1429038 1376992 417473 410675 601633 608860 754171 733757 779294 780683 818717 836661 804157 881106 1892022 1986266 1229168 1037155 664000 649364 787530 785162 814104 828732 855287 862528 951004 955446 4627932 4802573 40.35 71.7 1
11:03:59 2024-01-26 631860 622130 195445 191896 308349 317738 326812 324498 206538 204752 251888 256261 291027 298389 4002258 4296845 6003374 5810772 1019083 1066495 280201 248090 259982 260131 297698 288400 286727 288563 199170 202295 671152 626897 1429835 1379473 417770 413171 605550 608860 753151 737967 782702 779243 818299 836071 800201 883727 1892022 1977467 1239267 1032495 660229 647456 788878 784048 816372 829419 853145 860800 955237 957547 4640112 4802400 40.35 71.8 1
11:04:00 2024-01-26 630196 620373 195476 191589 309250 318412 326812 324956 206217 203833 252382 256439 289088 294668 3993704 4298926 6032913 5821310 1019083 1064944 281016 247984 259910 259553 296589 288617 287526 287499 199539 202083 664476 626897 1432793 1382424 419557 413197 604693 606612 752193 735617 780403 784085 820761 836661 795497 884357 1894948 1979878 1229168 1032495 658822 647456 788283 782539 816336 829419 853390 860150 953099 957547 4646744 4804820 40.35 71.7 1
11:04:01 2024-01-26 629024 620373 195476 191559 311675 318412 324974 324992 206074 209080 252315 255871 289075 295154 3996553 4273857 6028603 5820205 1019083 1063667 280950 247601 260525 259484 296978 288518 287234 287144 199831 201802 692901 626472 1442155 1383283 418365 412085 604087 605344 751697 737972 778629 781827 823304 836071 795621 883025 1898593 1977072 1221323 1029525 660699 650284 786412 781827 815107 829563 853427 858313 953136 960260 4677681 4811680 40.35 71.7 1
11:04:02 2024-01-26 632574 620377 195887 191727 309719 315951 325862 323478 206251 203867 251888 256651 290585 293913 3999404 4225921 5990547 5836061 1035342 1066768 280337 248752 258930 260571 297780 288338 287122 288061 199692 201977 676951 622401 1406185 1382302 417177 414809 605121 606804 756917 737709 776934 784085 823160 829428 796752 892989 1905144 1998292 1215673 1017283 660894 651205 784182 779541 821859 829527 846634 858313 961579 955593 4637338 4802310 40.35 71.7 1
11:04:03 2024-01-26 625328 621251 195750 191559 309719 317738 325756 324498 206538 204938 252743 256617 290178 295118 3990038 4284169 5990065 5835770 1039625 1066768 280096 248019 259838 261005 295641 288649 287418 288035 199970 201695 685833 621969 1419175 1381893 417733 414081 601633 606068 756361 736034 774658 785849 823160 829327 794372 892317 1907853 2001276 1217557 1016789 661169 650912 783033 779504 822477 829527 845958 859874 963016 960357 4643426 4783944 40.35 71.7 1
11:04:04 2024-01-26 624475 620373 196025 191865 310224 315951 325756 323646 206251 208751 252815 256398 289897 295398 3993704 4284311 5994894 5835770 1037390 1066312 280192 248538 259838 260606 296275 288568 286539 287882 199901 201625 681301 621081 1418318 1379364 417770 412991 600286 605637 755436 733757 777144 786405 823160 827023 796660 891747 1905107 2003233 1221323 1018767 662583 652628 782674 779504 823059 829491 846634 860150 964830 955556 4637338 4808361 40.35 71.8 1
11:04:05 2024-01-26 623143 620409 196025 191559 310695 315951 325756 324498 206217 208858 252815 256764 290709 294740 3990038 4285404 5990585 5834985 1034421 1065105 279847 248471 259802 260173 296906 290114 285191 288870 199831 201485 685651 618352 1418638 1374063 415403 415228 599811 608588 755874 729583 774658 783864 819529 829198 799031 891579 1903755 1999667 1223207 1020290 664474 653091 779710 781790 819851 828216 849086 862141 960183 963167 4627932 4798876 40.35 71.7 1
11:04:06 2024-01-26 624920 621690 196029 191563 310219 315843 327591 324006 206217 208787 252315 256764 291062 292840 3989762 4284311 5977757 5829777 1034435 1065899 279847 248296 260096 259992 297225 288446 285081 288766 199866 201485 682751 619310 1413624 1375656 415403 413498 601053 608787 756917 729469 774658 784085 821043 829428 802313 889275 1904000 2004654 1219440 1021468 665422 653091 781369 781827 821015 826978 849086 860654 960183 959581 4627655 4798876 40.35 71.7 1
11:04:07 2024-01-26 627150 621690 195892 191896 310184 315879 325862 323742 206365 208822 252707 255128 291097 298426 3999404 4293584 5977846 5833937 1032034 1062168 279847 248645 260096 261788 296719 288374 285637 288766 199240 201802 679851 620194 1442463 1374063 415403 413498 601244 608860 759188 731251 776934 785756 817144 832265 802585 891682 1901294 2010533 1197120 1021742 667619 653091 781923 782936 821015 828732 848811 862528 961579 959581 4618527 4802400 40.35 71.8 1
11:04:08 2024-01-26 627150 620278 195750 191896 309714 315915 326776 323059 206251 208822 252707 256261 290709 293997 3990038 4296833 5960723 5829777 1031298 1062168 278605 248755 259695 261788 296762 288396 286539 288946 198650 202154 676951 621081 1423750 1370671 415071 414408 602131 610592 755811 734987 779220 786315 818717 828225 806641 890378 1901294 2008923 1231442 1024654 662583 650792 781923 784110 821015 826394 849086 866329 957397 954025 4550347 4788344 40.35 71.8 1
11:04:09 2024-01-26 622934 622167 195750 191896 309745 319088 324974 324992 206217 208751 252743 257308 291027 293144 3993704 4352169 5990660 5820405 1019630 1060724 281056 246669 259982 261788 295362 290236 285793 288658 199587 202285 678401 629586 1412261 1376531 419557 412049 600018 608231 751661 731609 782441 783729 817994 829536 801373 887067 1897245 1995189 1233006 1028063 664474 646926 781369 784048 818689 826396 848445 862528 957397 954061 4577221 4788705 40.35 71.7 1
11:04:10 2024-01-26 622971 620373 195750 191593 309276 318369 324974 324992 205896 208605 252743 256764 289897 292875 3990038 4352258 5994931 5825620 1016691 1062957 280947 246669 260750 259553 296251 290128 285994 288658 199622 201555 678220 628233 1427578 1377971 418960 413758 601517 608588 751092 732682 782702 783864 818299 835803 802585 886322 1900114 1993203 1211907 1033966 665422 650744 784182 784048 815721 827562 853427 863830 953848 957547 4624629 4793758 40.35 71.7 1
11:04:11 2024-01-26 627489 621690 195476 191900 309714 317738 325756 324992 205611 205071 252671 257124 291062 291984 3993428 4305701 5977794 5820405 1013949 1060665 279633 248161 260786 259088 297180 288590 285120 288820 199796 202014 674052 624150 1443129 1377971 417770 412880 603728 610592 751398 734917 780996 780719 818192 839030 804296 882397 1892022 1993203 1227249 1035440 662583 649364 786611 785928 813954 827562 857190 861915 950332 954772 4627932 4802301 40.35 71.7 1
11:04:12 2024-01-26 630939 621695 195476 191931 308349 317738 326812 324498 206251 208787 251498 256651 290585 291984 3996553 4290118 5990622 5815180 1014376 1062713 279775 247778 259946 260131 297635 287599 286571 288563 200885 202332 666802 627783 1422342 1379399 418960 413027 606409 610081 752047 737930 781551 781500 819529 835480 800084 884319 1895898 1975985 1195272 1032495 659759 649364 786412 779577 815758 829527 853829 858313 952461 959581 4654721 4804820 40.35 71.8 1
11:04:13 2024-01-26 627512 620113 196300 190956 311162 317738 324974 324992 205611 203833 252382 255871 289932 294489 3993704 4249003 6020759 5825620 1024705 1063747 279349 247778 261190 259123 296726 288554 286280 287954 199574 201484 673908 620497 1420188 1391327 416584 412798 604620 605956 754724 737930 776665 782613 825568 835480 794934 887067 1899010 1983452 1238763 1028235 662583 653091 788049 779504 816336 829527 853390 857702 955914 961035 4688229 4783944 40.45 71.7 1
11:04:14 2024-01-26 629338 621425 196025 191896 310878 315879 326558 324956 205931 204468 251924 256261 289897 292626 3990038 4228677 6020759 5825620 1024705 1063747 278575 248161 260672 259303 297924 288622 286718 288156 199413 202295 675502 620052 1418318 1389781 416510 412121 606784 607887 756508 737930 776702 781680 823267 834302 797863 886322 1901468 1994923 1213790 1026529 660758 654835 787762 781827 818689 829419 851509 858313 956592 962429 4684841 4807324 40.35 71.7 1
11:04:15 2024-01-26 631088 620113 195892 191762 310007 317738 325862 322498 206251 208787 251888 256651 290143 295489 3984352 4238177 6003524 5824559 1031775 1062204 278536 248197 259109 259519 297396 287599 286920 288066 199379 201977 675502 621885 1424415 1381893 416547 414520 605809 606988 758121 738054 776702 784011 821813 829500 797318 890378 1901294 1997573 1215673 1019528 659759 651242 786064 779541 820868 829491 848481 858313 957433 955556 4630720 4797972 40.35 71.8 1
11:04:16 2024-01-26 626351 620113 195480 191727 309754 315951 325528 323023 206895 204864 252493 256651 289940 294497 3984352 4259939 5977832 5816254 1035866 1062985 279498 247987 259946 260347 295691 288640 286920 287144 199692 201660 679851 620573 1421161 1381050 417770 415228 602335 607476 755836 735803 777811 788553 822977 829914 797885 890030 1903755 2003259 1145295 1021742 664000 652628 781369 779394 821015 828799 847877 861527 963052 955556 4634027 4795459 40.35 71.7 1
11:04:17 2024-01-26 621576 619817 196025 191124 310250 315915 326812 322629 205611 205982 252707 256046 290823 293583 3984352 4284460 5993478 5825620 1029465 1062204 278536 247814 259946 259519 295691 288901 285370 287774 199379 201309 685651 618719 1428826 1377411 416843 415228 601591 605945 755762 731554 776702 787992 822793 833444 800158 891354 1905144 2003233 1221323 1022604 665422 652833 780816 781827 820905 828216 849086 861030 959467 959581 4618527 4795459 40.35 71.7 1
11:04:18 2024-01-26 626178 619890 195750 191245 309967 315879 325826 322629 206217 208787 252315 256220 291062 298426 3984352 4284311 5960685 5825620 1033509 1061982 278501 248471 259763 259553 295821 288554 284969 287090 198789 201660 676951 618427 1416328 1372115 415403 413534 601090 609931 758326 732862 778366 786315 820461 832265 801831 891391 1904000 2004654 1234925 1020290 666372 654018 781561 782936 821015 829136 849086 861915 959949 960260 4615230 4795553 40.35 71.8 1
11:04:19 2024-01-26 626623 620054 195750 191633 310002 315685 325826 323550 206251 208787 252529 255871 290709 298352 3990038 4298889 5978256 5829777 1032034 1062168 278592 248581 259545 259553 296978 288617 285441 287125 199032 202154 675502 619683 1432863 1370171 415403 414153 602131 610319 758659 733942 780591 786315 818680 831995 802474 892664 1901468 2009772 1236844 1022469 665897 654334 784145 784048 821015 826396 849403 864482 960219 955593 4605831 4797972 40.35 71.7 1
11:04:20 2024-01-26 625734 622045 195476 191896 309245 315951 325862 323023 206573 208822 252529 261249 291423 298081 3990038 4296745 5968693 5821467 1029094 1062204 278501 248197 259545 259915 295964 288563 286396 287090 198720 202189 675502 620637 1422986 1368230 415403 414444 602335 608131 756398 736034 781149 787358 818717 831088 805879 891391 1900114 2009673 1223617 1025384 662583 649364 783827 784110 821015 827294 847877 864380 961616 956158 4547092 4789504 40.35 71.7 1
11:04:21 2024-01-26 622053 621433 195476 191762 308349 318637 324974 324042 206217 208458 252743 257124 290178 292911 3985700 4355360 5977832 5816254 1018355 1063532 281009 246634 259982 259950 296251 288721 286079 287954 199379 201660 675502 627344 1418416 1374063 417110 411649 599439 608428 751546 731609 782441 783901 819732 834625 800090 886173 1896062 1991872 1234925 1029043 664474 646469 781598 784048 820396 829318 848408 861266 957950 955095 4572960 4786089 40.35 71.7 1
11:04:22 2024-01-26 625734 620018 195480 191796 309276 315554 324811 324992 205576 204434 252707 256764 291062 292670 3984784 4296517 5977794 5811033 1013191 1060724 279384 247616 260348 259123 296978 288554 285405 287055 198789 202295 674052 622858 1415791 1374063 417770 411035 602131 608565 751546 735355 781589 780944 818533 838884 802290 886583 1893497 1986916 1229168 1035440 665422 649327 785779 784048 813954 827344 855896 863793 953577 954772 4614736 4792040 40.35 71.8 1
11:04:23 2024-01-26 629338 620090 195476 191900 308380 318369 324846 324498 206108 204786 251924 255837 291062 298214 3993704 4290118 5977846 5815180 1011031 1062985 279384 248161 259946 258728 297635 288518 285405 292748 198754 202154 661684 622858 1408567 1374063 417473 412300 603838 608329 752616 735876 781589 779614 815955 838615 804157 885799 1891985 1982652 1219573 1033892 662111 647274 787725 784074 815144 827014 857608 861878 948281 957547 4624115 4784056 40.35 71.8 1
11:04:24 2024-01-26 632089 620054 194889 191900 308345 318187 326631 324042 205645 208822 251924 256720 291415 293089 3989762 4290533 5994931 5806889 1016840 1060702 280040 247431 259982 259588 297442 287657 287234 288563 198789 202649 665352 626451 1405099 1378387 417074 412880 605809 608860 753687 736427 782702 779614 819565 835480 802165 887067 1898901 1982689 1202490 1033691 660758 648685 787493 783492 816336 829527 855324 862620 953848 959581 4658339 4797972 40.35 71.8 1
11:04:25 2024-01-26 627328 620108 195887 191331 310255 318187 324974 324992 206074 208894 252707 255871 289387 295154 3993704 4256889 6020759 5825620 1021756 1062993 280328 247396 261190 259519 297714 288631 286316 288359 199866 201028 691451 621081 1426757 1390529 417110 411649 603410 605637 752727 736663 778703 781864 824399 833590 793213 886788 1902968 1979081 1213760 1029043 663252 652055 787493 780352 816421 834256 854679 857092 955503 962947 4680387 4808361 40.35 71.8 1
11:04:26 2024-01-26 628857 621000 196304 190995 310984 315843 326812 324992 205611 206307 252315 255905 289387 293913 3984352 4245210 6012715 5816254 1024705 1060702 277656 248197 260384 259123 297816 288518 286718 288179 199344 201695 675502 618795 1416874 1384628 416843 411035 603229 604450 753830 736398 774694 780756 825568 836661 795056 886322 1902785 1993203 1236844 1026114 661640 654977 786933 780499 821015 829347 849086 860913 956044 960077 4656149 4810827 40.35 71.8 1
11:04:27 2024-01-26 629292 620373 195476 191762 310007 315951 325791 322271 206895 208494 251960 258934 289492 293556 3984352 4257003 5977794 5824559 1036466 1062985 279748 247743 259144 260347 296143 288279 287234 287954 199413 201755 678401 622282 1422023 1379364 417473 414772 602918 605344 756917 735839 774658 785812 825297 828189 796752 892280 1904000 2006072 1210023 1019616 662583 652518 782996 780907 825107 834025 846411 860150 964702 955556 4640652 4802301 40.35 71.7 1
11:04:28 2024-01-26 621298 620117 196025 191128 310188 317738 327274 324006 206039 208787 252743 257305 290143 295098 3990038 4281123 5990585 5824559 1033396 1062168 279349 247743 259910 261788 295412 288793 286280 287773 199657 201484 681301 620803 1436006 1379364 416584 413462 600286 606500 755836 733766 774658 787519 822541 829731 797863 892317 1905107 1998943 1176733 1022604 664399 653981 782711 779321 825693 834025 846448 860651 962979 960998 4639843 4804820 40.35 71.7 1
11:04:29 2024-01-26 621746 620373 196229 191222 310224 315915 327274 323119 206074 208787 252743 256764 290346 293806 3984352 4281123 5977850 5825620 1032902 1063740 278536 247743 259910 259519 294675 288302 285441 287954 199692 201660 684201 620194 1423502 1379093 416584 413171 599826 606068 755948 733486 774658 787519 820761 829428 797863 890341 1905144 2004654 1226973 1024796 665897 653833 782996 779357 823350 832504 848899 862569 962832 963130 4637338 4802385 40.35 71.7 1
11:04:30 2024-01-26 620218 621467 196029 191315 311024 315951 325791 324006 206217 204499 252743 256046 289897 293770 3988554 4290408 5980821 5833937 1032435 1060397 279119 248126 259946 259915 296978 288554 284618 287704 199344 201660 681301 618719 1426804 1374063 416904 413498 599774 609164 756508 730501 777661 785756 818335 829464 802548 890378 1904797 2004654 1240683 1022469 667801 654563 783827 783691 822766 831667 850828 864455 964090 961547 4617939 4806672 40.35 71.7 1
11:04:31 2024-01-26 627240 622130 195445 192537 309250 318194 328628 323023 206716 208787 252707 256227 290585 298352 3995735 4306004 5977203 5824559 1029094 1063747 279154 248767 259946 260312 297396 288554 286280 288797 198754 202613 661617 621491 1412781 1367753 417177 414736 602095 609027 756917 734829 780996 786405 818717 829428 804867 891682 1899943 2008074 1221492 1026114 664474 652183 784832 788441 823239 827489 850828 864948 963132 958560 4560206 4795454 40.35 71.8 1
11:04:32 2024-01-26 625094 622130 195719 191692 309719 318637 324974 324848 206217 208787 252779 255128 292036 293500 3990038 4345146 5977794 5815180 1019083 1062168 281716 247396 260531 260131 296107 288622 285503 288359 199344 201695 675502 628688 1444463 1374063 418326 412264 599774 608588 752230 732645 783817 783729 818335 834302 802548 888218 1898593 1993203 1233006 1033966 665422 647456 784145 783827 818747 829722 855772 865728 956445 957365 4630069 4789504 40.45 71.7 1
11:04:33 2024-01-26 627245 622865 195754 191826 309936 317738 327591 324992 205942 204399 252707 256764 290823 292840 3986918 4308642 5977757 5811033 1013277 1060724 279818 247396 261594 259519 296690 288626 285633 288766 199379 201942 676951 622858 1410990 1375656 417770 410999 601172 610158 752616 733757 780403 782973 820063 837844 804594 883727 1894714 1990496 1210023 1033691 665422 650284 784182 784048 818165 828514 857608 867079 955767 955976 4625820 4788620 40.45 71.7 1
11:04:34 2024-01-26 628839 622130 195121 191617 309936 318187 327505 324992 205508 204468 252526 256944 291027 292429 3990038 4302856 5977846 5811033 1013277 1060724 279775 247778 261374 259088 295785 288554 285134 288766 199240 202119 678401 623177 1420436 1378350 417770 410999 602095 608528 751583 734987 780996 781827 818717 837844 802548 884711 1894714 1989085 1210023 1033966 665620 650744 784182 784048 816299 828514 858221 866891 953664 954590 4626099 4792922 40.45 71.7 1
11:04:35 2024-01-26 628075 621695 195480 191727 309940 317738 327505 324956 205576 204786 252315 257450 290709 292394 3983513 4293011 5988308 5805801 1013277 1060724 279476 247778 261154 258693 297086 288689 285370 288730 199032 201660 674052 622858 1417957 1374063 418365 411613 602984 610592 755245 735318 780996 781827 818717 837844 802585 883025 1894515 1986266 1210023 1035440 665897 651256 787725 786278 815107 828147 858835 868169 954072 955976 4622790 4792089 40.45 71.7 1
11:04:36 2024-01-26 632344 621251 195476 191900 308349 317738 327627 323718 206183 204718 251675 257850 291027 294193 3986357 4287064 5977794 5806889 1013949 1060724 279349 248161 259982 259484 295805 288518 286280 288137 199205 202426 672602 625538 1419010 1376992 417770 413462 605279 609027 754835 737013 782702 780683 818682 837190 802585 882397 1890448 1986266 1208140 1035440 662583 650284 787725 785220 815721 826360 857800 866928 954274 959240 4622314 4801522 40.35 71.7 1
11:04:37 2024-01-26 633240 622057 195440 191909 308349 318637 325265 324703 206114 204258 252279 257468 290549 293578 3990038 4280407 5977836 5805801 1018290 1062957 280236 247778 259982 261788 296726 287850 287122 288766 199205 202613 680758 626621 1407410 1377971 417074 413462 605550 608565 753188 737967 783259 781273 820725 836994 799597 886322 1892022 1982689 1216934 1032495 660699 647456 788878 785719 818689 828799 853353 861915 955466 959240 4622314 4801522 40.45 71.8 1
11:04:38 2024-01-26 632611 621141 195263 192158 308279 318412 326812 323610 206183 206307 252526 257434 289492 292911 3991411 4272282 6012096 5811033 1020709 1060665 280667 247396 260750 259915 296978 288518 286293 287252 200040 202119 675502 626897 1437742 1388558 418031 412880 605809 607364 752230 740190 781551 784085 823160 836661 796660 885654 1894515 1979878 1231087 1032495 660229 647456 788878 784048 817530 829491 854642 860800 955237 959240 4648853 4804082 40.35 71.7 1
11:04:39 2024-01-26 627512 621746 195745 191721 309577 318085 326812 324992 206217 206333 252418 258500 289668 295118 3990038 4277139 6007845 5806889 1018290 1063532 280859 247987 260750 260131 296978 288554 287122 287598 199831 201977 674052 626434 1415560 1382302 418130 412264 603838 607135 752690 735508 781149 782973 823160 836661 795497 885023 1895625 1977072 1229168 1032495 658822 648599 787688 782936 816372 829491 853427 860150 953848 957547 4655586 4804082 40.35 71.7 1
11:04:40 2024-01-26 628649 620304 196540 191503 310082 317630 326740 324956 205611 208858 252707 255837 290780 295426 3981513 4235583 6012443 5820405 1022483 1060665 279654 247935 261154 259484 297606 288640 286718 288563 199379 200993 684487 620637 1427367 1390529 418365 413758 603838 606068 752653 735876 778113 781864 825568 839212 794372 884986 1898593 1977072 1213790 1029562 660699 651242 788878 780683 816336 834293 855933 858313 953848 955556 4684775 4813501 40.35 71.8 1
11:04:41 2024-01-26 629739 620300 196571 190985 311497 318078 327238 324920 206039 204434 252707 256261 290449 297242 3986357 4237929 6029401 5820405 1024705 1062168 279349 248161 260463 259338 297396 288527 286830 288563 199379 201484 662833 618719 1419803 1390529 417770 411649 603838 605380 756321 736921 778113 782973 825568 835976 797318 886322 1899943 1986266 1213760 1029525 662583 653091 788878 781463 818109 834293 854642 858313 956592 963145 4693771 4815279 40.35 71.8 1
11:04:42 2024-01-26 634115 621948 195905 191791 310082 317630 327657 322844 206688 206307 252349 257008 290549 293806 3984801 4257188 6008930 5824559 1038446 1063747 279814 248161 259144 260745 296978 288518 287234 287751 199553 201695 678401 621393 1429592 1381322 417473 414809 602763 608717 758061 735582 776383 786405 824983 829428 795497 893425 1905144 1998292 1213790 1018767 660424 651242 784182 781236 823132 829563 849086 858313 963016 961071 4633493 4797192 40.35 71.7 1
11:04:43 2024-01-26 626432 621508 195811 191617 310118 317630 327737 324090 206544 205440 252599 258208 290003 294650 3984352 4283808 5987032 5824559 1035342 1062204 279775 248197 259763 260347 296107 288076 287149 287738 199866 201660 676951 621969 1440473 1379364 417399 414772 602879 606500 756954 735968 776934 786442 825568 828844 796660 893249 1907853 2001313 1217557 1018804 660699 652371 784182 781827 823096 834293 848481 861940 963016 961071 4637338 4798876 40.35 71.7 1
11:04:44 2024-01-26 623662 621508 195949 191647 310446 318339 327737 324354 206435 205295 252599 258322 290003 294382 3984352 4272168 5977832 5825620 1032034 1063740 279384 248161 259982 259553 294918 288626 286316 287993 199866 201696 681301 620052 1421523 1379364 417177 413534 601826 606500 755948 733757 774731 787592 824363 829428 799031 892354 1905107 2001814 1226973 1019565 664000 653091 781923 779541 823096 829491 847877 862179 964739 961035 4634700 4792120 40.35 71.7 1
11:04:45 2024-01-26 622446 620377 195816 191652 311390 315663 328127 324354 206435 204365 252671 257269 290506 296783 3992886 4287404 5994618 5830729 1032034 1062168 279458 248161 259982 259553 295935 290440 286079 288196 200005 201660 685651 621081 1422248 1379364 417177 413462 600323 606612 756508 733757 774731 788150 822541 831567 799634 891747 1905144 2004654 1200125 1022469 664474 654018 781923 781273 825503 829491 849086 860006 965786 961071 4634027 4783981 40.35 71.7 1
11:04:46 2024-01-26 622700 620373 196442 191292 310948 315663 328628 324475 206653 204365 252635 256658 290400 294740 3987483 4284311 6002830 5825620 1034421 1066312 279154 248161 260348 260096 296143 290005 286387 288359 200005 201660 685651 619607 1415275 1379093 416584 413534 599774 607997 755848 734526 774731 788150 821959 829572 800238 890341 1905144 2004654 1223207 1023197 665422 654018 781923 781236 821015 831558 849086 860043 965101 961035 4634027 4795726 40.35 71.7 1
11:04:47 2024-01-26 621572 621467 196304 191326 311202 317514 328628 324210 206619 206333 252490 256658 290921 293699 3985763 4290408 5971200 5825620 1030930 1061944 278431 248197 259946 259553 296978 288626 285405 288579 199379 201660 684201 619310 1412703 1374063 417200 414153 600359 608750 756954 732682 778846 784147 820761 829536 802585 890415 1904871 2007499 1221323 1023197 666372 652388 781923 784048 821015 829419 849086 862528 961579 955556 4608807 4789504 40.35 71.8 1
11:04:48 2024-01-26 626800 619824 195754 192442 309285 317738 326811 324006 206688 206162 252454 258137 290709 293777 3985763 4321266 5968693 5815180 1028704 1060724 279849 248418 259402 260745 296978 288590 286409 288563 199379 202968 653041 625113 1417941 1364843 417770 414845 602763 610392 756508 734834 782702 786442 815991 829500 804867 890415 1899943 2008111 1200382 1026114 662583 650284 783827 786368 823096 827562 849086 866367 964147 957547 4547168 4786089 40.35 71.8 1
11:04:49 2024-01-26 623624 621255 195754 191896 309285 316934 324974 324498 206573 208716 252490 257921 290533 295447 3988351 4344765 5977846 5816823 1016175 1060724 280306 247431 261630 261666 296798 288788 285441 287090 199379 202330 675502 624643 1419031 1374063 417770 411613 602131 611187 752230 733757 781589 784085 817758 835746 802585 886322 1895898 1992633 1236844 1033966 665422 649364 784182 784048 816372 827014 855324 863830 956592 957547 4624629 4786089 40.35 71.8 1
11:04:50 2024-01-26 625384 620373 195476 191931 309285 317738 327591 324992 205576 204468 252779 256947 290696 295102 3997479 4305275 5994271 5815180 1015448 1062957 279810 247987 261630 259519 297180 288513 285526 287090 199379 202295 675502 622896 1413184 1375512 417770 411613 602335 610592 753296 734797 781589 782973 818372 836047 804594 885691 1895898 1989775 1210023 1035165 666372 651242 785853 786278 816372 825815 855933 863830 955237 957547 4614736 4789504 40.45 71.7 1
11:04:51 2024-01-26 630292 621251 195750 191917 309719 317738 325300 324992 205611 205105 252707 261178 291027 294783 3996384 4283249 6002012 5806889 1011031 1063532 280757 248161 260348 259123 295805 288518 286030 289410 199240 202649 674052 624643 1418318 1378387 417770 413207 604693 609027 753687 736700 782702 781864 818372 837851 802585 886047 1890448 1986266 1204373 1035776 664198 650744 787762 784110 816336 827014 858411 865134 953136 957547 4621328 4795454 40.45 71.7 1
11:04:52 2024-01-26 631860 620081 195476 191931 308420 317738 325826 323646 206251 206598 252315 256651 291062 292429 3992308 4284559 6002830 5805801 1016803 1062204 280694 248296 260499 260096 296978 288076 287845 288143 199761 202649 668252 626897 1420885 1380343 419557 413534 606445 608860 753830 738585 783259 784085 823196 837844 797899 886322 1895898 1980607 1225330 1033966 660699 650330 787725 784048 818689 834293 857190 860043 955237 955556 4649504 4797972 40.45 71.8 1
11:04:53 2024-01-26 628376 620373 195883 191593 310224 318637 326812 324992 206251 203867 252743 258273 290143 295083 3982848 4240966 6012021 5825472 1024705 1062993 278636 248161 261374 259449 296726 288613 286920 288766 199379 201121 680534 620128 1420574 1389543 417110 411938 604423 606500 753830 737444 778113 782418 824752 836011 793213 885023 1898593 1976801 1226973 1029562 661640 652166 787762 781273 816372 834293 855970 860187 956592 961035 4671008 4783944 40.35 71.8 1
11:04:54 2024-01-26 631199 620368 199858 191292 311237 318369 325791 324992 205931 204468 252743 256617 289897 293663 3990038 4238297 6011983 5829637 1026054 1063747 279154 248232 261154 259694 297671 288568 287032 288766 199692 201730 676951 619607 1417235 1388558 417770 412264 604984 606434 754365 735315 776971 782973 826738 835746 795533 886322 1899943 1978253 1236844 1029562 662111 653554 788878 779541 818689 834293 853390 858313 956592 965261 4699819 4800786 40.35 71.7 1
11:04:55 2024-01-26 632093 620373 196025 191931 310695 315879 325897 324727 205931 204786 252743 256473 290178 293215 3980397 4221017 6002012 5816046 1032034 1066768 279037 248755 259982 259553 297816 289171 287050 288766 199831 202154 678401 620509 1426507 1383283 415403 414845 606445 608428 758585 738026 774731 782966 824399 834302 798909 890378 1899705 1995460 1215673 1022041 660699 654018 787762 782936 820697 835471 850296 862869 960256 961071 4637338 4798974 40.35 71.8 1
11:04:56 2024-01-26 627150 620373 196029 191935 310224 317738 325791 323023 206929 208787 252743 256686 289088 293841 3981513 4247875 6009765 5821310 1037911 1066495 280061 248055 259982 260927 295369 288590 287715 288179 200390 201695 681301 621969 1418814 1380456 417770 414809 602335 607135 756990 735876 776971 788745 825568 829464 796733 893927 1905144 2001814 1242602 1019565 662111 653091 784182 781827 824335 834293 849403 860187 964418 963181 4640112 4797972 40.35 71.8 1
11:04:57 2024-01-26 623587 620373 196082 191593 310726 317738 327323 324498 206607 208605 253760 255905 290858 294516 3981513 4287250 6008930 5830451 1036799 1065216 282226 248403 260204 261005 296143 288888 287149 288066 200040 202084 676306 621835 1430247 1379364 417473 414156 603303 607135 756508 735968 777008 790226 825568 829464 797899 895647 1908888 2003233 1223207 1019565 663527 653091 783626 781827 825503 834293 848481 862582 965786 962465 4630720 4788620 40.35 71.7 1
11:04:58 2024-01-26 623587 620373 196576 191589 310878 315951 327555 324498 206286 203867 252815 261249 290620 294497 3984352 4281267 6000346 5831809 1032940 1065253 279705 248055 260896 260606 295964 290331 287122 288359 200040 201695 684201 624534 1414573 1379364 417770 414153 602335 608268 755848 734834 776971 788782 823267 829500 800274 894336 1907853 2004654 1204516 1020290 664474 648948 783626 782936 825540 834293 849086 861953 965786 961071 4630720 4797972 40.35 71.7 1
11:04:59 2024-01-26 623143 622130 196304 191292 311416 315951 327079 324727 206251 208858 252815 256764 291062 294704 3984352 4278226 5977836 5840258 1034247 1063703 279380 248438 260387 260243 297550 290009 285276 287090 199379 201695 684201 619239 1411361 1376992 417177 414772 601053 608860 759867 733237 777008 784147 820761 829572 802585 890508 1905144 2010496 1225090 1023197 666198 652655 781923 783492 820734 829491 848371 862602 962334 955629 4623838 4795454 40.35 71.7 1
11:05:00 2024-01-26 626537 622130 196029 191865 311126 315879 325862 323970 206538 203833 252707 255871 292641 292883 3990038 4284311 5973427 5836061 1033301 1062911 279244 249172 259802 260571 297324 288703 287418 290308 198997 202897 674052 621969 1436405 1370855 417770 414772 603303 610356 758025 738050 781551 787519 817721 829464 804867 891682 1901294 2013847 1210023 1024654 666372 653091 784182 784074 823059 829318 849086 866367 964381 960260 4573256 4792922 40.35 71.8 1
11:05:01 2024-01-26 623853 620044 195476 192333 308345 319088 325791 324006 206929 206008 252743 256617 291027 293322 3990038 4339946 5971200 5815674 1024858 1065635 281826 248019 260423 261005 296251 288563 286504 288441 199866 202119 676951 628688 1429620 1374063 421279 414264 601597 608860 754365 733757 786054 787519 820761 835480 802585 889109 1901294 1995460 1234925 1027989 665897 650330 784145 784048 819851 828180 853427 867639 959310 957547 4598791 4786089 40.35 71.7 1
11:05:02 2024-01-26 625698 621690 195887 191904 309754 317738 324974 324812 205896 204434 252779 257588 291027 293287 3990038 4324183 5977794 5815180 1017633 1064789 280026 248781 261486 260208 296870 290186 286101 288874 199831 202437 676951 626434 1440789 1377971 418365 412228 603229 608528 752230 733876 782145 785014 820725 836011 804867 886322 1895898 1995460 1236844 1034703 666372 650744 787186 786278 818689 826978 855933 866367 959038 958903 4624629 4786089 40.35 71.8 1
11:05:03 2024-01-26 627512 622130 195887 191896 310184 318412 325791 324992 205896 205071 252743 257305 290745 292875 3986357 4300862 5977841 5811033 1013949 1062434 280613 247913 260463 261788 297527 288410 286137 288766 199692 202437 682570 625538 1420574 1377971 418365 413207 605121 613185 754798 736921 783817 782973 819695 841733 805439 883690 1892022 1986718 1229168 1035440 662583 650744 789997 786332 816336 828180 858411 864408 953099 960260 4627932 4801643 40.35 71.7 1
11:05:04 2024-01-26 631158 622045 195476 192502 309245 318412 325721 324956 206217 203833 251888 257221 291423 293089 3986357 4283659 5990622 5811033 1019742 1060665 280236 248471 260463 261932 297455 288374 287108 288766 199274 202791 663046 625872 1428231 1379930 418960 414444 606672 609924 755725 740662 783817 782418 820761 837190 804082 886322 1896062 1983416 1219573 1035440 661640 649327 791117 786278 818689 829225 854642 862491 953884 960260 4627932 4788620 40.45 71.8 1
11:05:05 2024-01-26 631088 621425 195471 191935 309245 319088 325756 324992 206538 203833 252707 257792 290143 293806 3984352 4277139 5994931 5805801 1016803 1063710 280859 247778 260463 261788 297180 288230 288012 288766 199866 202473 671152 628233 1416511 1381893 420155 414081 607306 608860 753687 739991 785181 784085 823196 838437 800201 887067 1894515 1982837 1202490 1034703 661640 650284 791117 784048 819851 829491 856309 861266 956592 960260 4634550 4802301 40.35 71.7 1
11:05:06 2024-01-26 627512 621690 195887 191935 309280 319088 326812 324992 206251 204434 252743 256227 290108 294740 3984352 4266048 6012433 5811033 1019742 1062204 280781 247361 260786 259915 297426 288414 286871 287738 202025 201344 691451 621388 1430013 1391165 418365 414529 605772 606632 754761 737967 777523 783729 827837 839030 795497 886322 1902968 1977072 1197385 1029562 663527 653091 790557 781199 818109 836652 857800 859537 956592 962429 4681456 4802301 40.35 71.7 1
11:05:07 2024-01-26 629302 621870 196438 191292 311675 315915 325791 324992 205896 204468 252493 256261 290555 293498 3984352 4228140 6003805 5816254 1026166 1062204 278466 248197 260427 259519 297816 288554 286871 288658 199796 202332 697968 619310 1426284 1387361 417177 413354 607269 608823 756398 739886 774694 784085 825721 836994 800164 890905 1901294 2000211 1215673 1025384 661640 652655 788878 783691 821015 834256 850857 862794 957397 964993 4681645 4783944 40.35 71.7 1
11:05:08 2024-01-26 631088 621870 196029 191896 311348 317738 329595 322988 206716 204434 252315 256720 289897 293770 3980673 4247757 5977794 5815180 1034717 1063747 279970 248161 258927 260745 297743 288297 287638 288622 200425 202049 676951 624073 1445959 1382563 418662 414736 606203 607850 761214 737967 779257 786405 825568 834625 799884 894266 1907853 2002515 1219440 1019979 661640 653091 784182 781827 824882 834293 849086 862141 963016 963109 4637338 4795454 40.35 71.7 1
11:05:09 2024-01-26 624920 620054 196025 191593 310255 317738 325791 324956 206251 208569 252779 256261 290143 294704 3984352 4275039 5986317 5815180 1037948 1063747 279775 248161 260348 260347 295648 288554 287122 287954 200040 202014 679851 622282 1421291 1381893 417770 414628 603728 606952 759617 739149 778921 788672 825568 829464 797737 895466 1907853 2003233 1226973 1021630 665620 654018 783589 781827 824262 829527 849086 861229 965786 962429 4630720 4788705 40.45 71.7 1
11:05:10 2024-01-26 622016 621870 196296 191296 311162 315951 325756 324498 206217 205766 252815 256764 290303 293806 3984352 4281123 6006512 5824559 1031298 1060665 279450 248161 259982 260131 294990 288739 286280 288143 200005 201660 676306 621388 1435608 1382424 417585 414264 602372 608343 758659 734650 778921 790799 824910 829500 800201 893865 1910567 2004654 1225090 1020290 665422 653797 783033 781827 824882 829527 849086 861605 965786 962429 4630720 4795459 40.35 71.8 1
11:05:11 2024-01-26 622016 621870 196300 191257 310944 315951 325791 323646 206251 204434 252815 256973 291415 293913 3983513 4287367 5977794 5824559 1032034 1061944 279775 248471 259946 259915 294990 290331 286812 287954 200005 201625 685651 619607 1420339 1380456 418365 414484 602261 608231 757994 734650 778921 790799 823014 829464 800805 892989 1909614 2007499 1226973 1021742 664948 654946 783789 781827 824262 829527 849086 861266 968258 962429 4627932 4789504 40.35 71.8 1
11:05:12 2024-01-26 622016 621870 196304 191257 310695 317471 325826 324498 206217 203833 252779 256764 290620 293806 3980673 4269426 5969213 5820405 1032034 1062168 278536 248197 259946 260347 296273 288626 285370 286881 199379 201660 684201 618868 1419005 1378491 417770 414484 602763 611187 759076 732535 778921 787433 823378 833817 802548 890378 1905144 2009673 1228856 1022469 666372 654946 783827 784048 821015 829455 851509 861915 962979 961035 4624629 4793758 40.35 71.7 1
11:05:13 2024-01-26 624848 622755 195754 191593 310259 315879 325862 324042 206251 203867 252707 260847 291097 292634 3983513 4278226 5969176 5824559 1032034 1062957 278466 248161 259946 260131 295821 288590 284969 286881 199379 201660 685470 619310 1422284 1374063 417770 414484 602763 611713 760159 732810 777965 787433 823378 829320 804656 892405 1901294 2010496 1217557 1024065 666372 654482 784182 784048 825693 829117 850902 864482 963016 955556 4605831 4792922 40.35 71.8 1
11:05:14 2024-01-26 627067 620018 195750 191935 309714 315951 325862 323778 206251 203833 252707 255871 292232 294074 3983513 4284311 5968693 5820405 1031997 1061416 278501 248929 259946 260312 298284 288586 286177 287683 198789 202330 678401 619607 1421494 1370171 417177 414809 604798 612292 760819 733647 781128 788553 821043 834034 805937 895256 1901294 2008111 1217557 1025528 668278 654946 784182 784048 823096 829759 851836 866367 963016 963167 4609774 4792922 40.35 71.7 1
11:05:15 2024-01-26 625734 621690 195152 191900 310215 317738 326776 324006 206860 203833 252261 256227 291062 298352 3980673 4287485 5968693 5825343 1032034 1062204 278758 248755 259727 260131 296798 288590 286920 288540 198949 202330 659394 620573 1442098 1370171 417177 414651 603838 612330 760819 734641 781403 788598 821043 829356 805974 893940 1905806 2013847 1215673 1023197 668278 653613 786412 785364 823096 828216 850678 865134 963052 960260 4586432 4786089 40.35 71.7 1
11:05:16 2024-01-26 623890 621255 195166 192841 311133 318412 327627 323059 206751 208822 252743 255871 291027 292911 3980673 4287366 5959367 5805801 1027047 1060724 279384 248755 259395 260347 295785 288554 286718 288643 198754 202790 653052 623336 1432844 1364843 417770 414845 604087 609924 760278 735918 782441 790799 819941 829356 805974 895218 1902822 2013847 1213815 1026114 665897 652183 784145 788635 823096 828732 851509 868169 962297 957547 4537309 4783544 40.45 71.7 1
11:05:17 2024-01-26 614738 621430 196025 191896 309754 316898 324974 324992 206251 208751 252743 261178 290585 292791 3980673 4343041 5960723 5806187 1016175 1060724 280663 247361 260822 259553 296143 288662 285842 288766 199379 202295 676951 627783 1444673 1376992 418362 412228 601208 608860 752877 733942 783631 787321 820969 836589 802474 888777 1900114 1996155 1213790 1031028 666372 647420 783589 786278 820497 828180 853427 865097 961355 956158 4583759 4779268 40.35 71.8 1
11:05:18 2024-01-26 623620 620991 196025 191931 309272 317738 324974 324703 205931 208787 252779 257124 290585 292911 3980673 4333415 5973581 5806889 1018363 1060724 280271 247396 260822 259950 294918 288338 285441 288563 199379 202295 675502 628240 1415508 1375190 418362 412228 601670 608860 753799 735084 783817 787358 820932 836443 804185 888777 1900114 1997573 1215673 1031983 666372 649364 783589 784048 821082 832061 853353 865097 957470 956688 4580060 4782677 40.35 71.7 1
11:05:19 2024-01-26 623448 620081 196025 191917 310002 318412 324974 324992 206039 204216 252743 257124 289897 292911 3979081 4305701 5980967 5811033 1010883 1059643 280010 247987 261630 259553 296978 288662 285561 287704 199379 202330 675502 622282 1424291 1374063 417763 412264 602335 608602 752230 734797 782825 784085 820896 838920 804645 886173 1897137 1993986 1208140 1035402 667801 652357 786412 784074 818109 829795 857152 866329 957950 957547 4621328 4786089 40.35 71.7 1
11:05:20 2024-01-26 627512 622130 195750 192233 310215 318187 325791 324992 205611 204786 252779 257124 291062 292751 3984352 4299694 5977794 5816254 1013912 1062204 279810 248319 261666 259553 296769 288626 285477 287334 199379 202330 675502 622858 1425115 1376015 417770 412228 602450 609063 752230 735442 782702 784085 818950 840108 805826 889646 1897412 1996155 1215673 1035440 667801 652055 788878 786332 818689 828216 858835 866180 957950 957547 4612882 4786089 40.35 71.8 1
11:05:21 2024-01-26 627512 620373 195754 191931 309750 317738 325791 324992 205576 204468 252707 261107 290338 292670 3984352 4297704 5977827 5815180 1012470 1063740 279810 247987 260384 259123 297635 288518 285441 287125 199205 202295 672602 622858 1417957 1374063 417770 412264 604693 610591 753799 736921 783259 782973 817758 838176 804645 887067 1898901 1988327 1227249 1035440 666372 651095 788053 787955 816336 826978 858411 868169 953664 959581 4618527 4787712 40.45 71.8 1
11:05:22 2024-01-26 629302 619609 195476 191952 309754 318187 325791 324956 206217 205071 252351 255871 290303 291984 3980673 4275039 5978265 5811033 1010994 1060724 280123 248161 260786 259123 297489 288680 285441 287090 199379 202154 656575 624196 1434382 1375424 417110 412300 604693 611026 753151 736921 783259 782418 818335 837851 804608 887067 1898901 1994135 1233006 1038395 666372 651132 788650 787396 817583 826713 858411 866367 955503 957401 4614736 4795454 40.35 71.7 1
11:05:23 2024-01-26 629338 620013 195480 191931 309280 317738 325563 324727 206251 205105 252529 255128 292027 292883 3984352 4284311 5977794 5806889 1010994 1062204 279775 247778 260531 259303 298284 288595 286173 286881 199205 202649 672602 622858 1426327 1375424 417770 412300 604947 609063 752230 736921 783542 782973 817758 838442 804867 885023 1898901 1990368 1233006 1037655 664474 650137 790334 787955 817583 829905 858835 865097 952461 958560 4624629 4787817 40.35 71.7 1
11:05:24 2024-01-26 631837 620473 195887 192368 310908 318637 324730 324956 206251 208783 252743 257468 289492 292911 3980673 4271467 5977794 5797524 1016803 1060724 280341 247778 260198 259588 297252 287729 287122 287954 199240 202649 666802 626897 1408213 1379364 417735 413534 606728 608560 754365 738621 783817 782973 821006 836661 801410 888889 1895898 1981069 1206257 1034934 662177 650174 788090 784048 817420 829383 856966 861954 955914 955593 4648853 4795454 40.35 71.8 1
11:05:25 2024-01-26 627512 620113 195985 191762 309967 318637 326812 324992 206217 208894 252493 255871 289940 297316 3980673 4258382 6012171 5816823 1023248 1062993 279463 248197 261374 259519 297816 288676 286718 288563 199413 201344 673908 619607 1441017 1390529 417110 412300 604693 606500 753794 737146 778703 782973 820342 837226 795533 886322 1899943 1977072 1226973 1031983 663963 651945 790334 781680 816273 835953 857041 860688 955053 960998 4647812 4795538 40.35 71.8 1
11:05:26 2024-01-26 629069 620986 199958 191354 311055 317738 324811 324992 205896 203867 252707 255871 289897 294704 3975000 4230246 6012171 5816254 1022581 1062993 279384 247987 261594 259519 297606 288590 286830 288359 199692 201203 679124 619607 1428197 1390257 417110 412264 604693 606705 756321 737236 779294 782973 826738 836011 795570 886322 1898593 1977072 1226973 1029562 662508 651945 790297 783691 818579 835689 857041 860651 955730 962983 4667677 4797223 40.35 71.7 1
11:05:27 2024-01-26 629297 619643 199827 191119 311237 318151 326812 324992 205931 204534 252707 255905 290585 294740 3975487 4219404 6012133 5816254 1023248 1062775 278571 247987 261374 259553 297606 288518 286316 292501 199413 201063 673908 619683 1422888 1388558 417110 412300 604947 606705 753830 737444 780996 783529 825019 837851 795533 886322 1898593 1977072 1165532 1029562 662111 651945 790297 783691 819913 835953 857041 860688 955053 964349 4677312 4795688 40.35 71.8 1
11:05:28 2024-01-26 630191 621695 196576 191279 311233 317738 325300 326564 205645 204468 252493 256261 290620 293574 3975000 4227547 6007808 5811033 1021719 1062241 278536 248197 261190 259519 297816 288518 286718 288391 199413 201519 678401 619310 1427808 1388558 418365 414639 605022 607135 754365 738059 778703 783171 827324 836011 795533 886322 1899943 1977072 1213760 1029562 662583 652166 790023 782576 818747 835844 857041 860726 955090 962983 4682856 4795454 40.35 71.7 1
11:05:29 2024-01-26 628376 621862 196576 191128 311314 317738 325265 324992 206114 209116 252529 255905 290802 293322 3977835 4234165 6007808 5811033 1023211 1060665 278780 248197 261086 259338 296726 288518 286920 288359 199413 201379 675502 619310 1433730 1388558 417770 412300 604517 606705 753687 737448 778703 783529 825019 837226 795570 886322 1901294 1979205 1188307 1029562 662583 652628 788878 783134 819913 835844 858835 860726 955804 964349 4682856 4798876 40.35 71.8 1
11:05:30 2024-01-26 628376 620373 196505 191354 311198 317738 325300 324992 205611 206598 252454 256261 291062 295447 3975000 4220366 6003524 5807350 1025815 1063783 278302 248755 260384 259553 297816 288554 287032 288359 199413 201730 676951 618285 1424784 1382302 416584 414153 606672 608860 756721 738063 774731 784085 824399 836661 799670 887777 1899943 1992633 1215673 1026566 662583 652691 788878 781273 821082 834616 856384 863147 959310 965116 4688078 4808248 40.35 71.7 1
11:05:31 2024-01-26 630925 620113 195892 191896 310011 315591 327040 322701 206074 204434 252529 256617 290620 293162 3981513 4207429 5994894 5806889 1027047 1063747 278078 248232 260567 259588 297816 288230 286745 288680 199413 202154 676951 619310 1439641 1383011 416584 414153 605550 608860 756954 736909 774731 784085 824399 836661 800238 887777 1901294 1994046 1215673 1028063 662583 653613 789997 781273 821015 833989 856384 863147 959162 965079 4697774 4804082 40.45 71.7 1
11:05:32 2024-01-26 630675 621467 195737 191935 310002 317485 329595 324498 206217 204852 252315 256651 290577 293663 3973389 4235583 5985784 5811033 1033980 1060702 279915 248161 258962 260745 297086 288622 287122 288356 199692 202154 676951 622858 1407053 1379364 418960 414953 605550 607997 759738 737505 779331 786442 825568 829536 797899 893124 1905144 1998292 1219440 1020290 660699 653370 787725 782936 823715 835471 850296 861565 964776 965680 4622314 4792089 40.35 71.8 1
11:05:33 2024-01-26 626703 621792 196162 192152 310219 317738 325756 323682 207367 205440 252671 257215 290108 293913 3983513 4256494 5977757 5805801 1034986 1063740 279970 248383 259109 260892 296978 288482 287638 288359 199831 202119 676951 622282 1438849 1381322 418365 417264 605378 608860 760247 737967 779257 787519 825568 829500 797826 893662 1905107 1999710 1215673 1021742 661640 653091 788015 782936 824262 835471 849086 861414 965875 965606 4626099 4792089 40.35 71.7 1
11:05:34 2024-01-26 625365 620727 196193 191756 310180 317738 327505 323023 206860 205297 252526 256651 289527 293748 3975215 4265767 5977757 5815180 1037911 1062985 279970 248126 260348 260892 296107 288590 287122 287981 200005 202260 682751 622413 1420216 1381322 417770 414736 602984 608588 757454 736925 778666 788745 825568 829198 797826 894973 1905144 2001313 1221323 1018767 662583 653091 784182 781790 825467 835471 849086 862141 965786 965643 4629485 4792739 40.35 71.8 1
11:05:35 2024-01-26 622700 622746 196540 191691 311238 317738 325791 324462 206538 203833 252490 256658 289897 293770 3976978 4274877 5977757 5815180 1031758 1062204 279884 248161 260750 260312 296251 290436 286683 288359 200005 201625 684201 620194 1414349 1379364 417770 414772 601633 607997 756287 734797 777523 790460 824363 829536 802403 892317 1907853 2004654 1225090 1024065 667619 653577 783589 784048 822441 834256 850216 862565 962979 961035 4622826 4792089 40.35 71.7 1
11:05:36 2024-01-26 627438 623335 195918 191752 310766 317557 329362 324426 206573 204818 252707 256617 291631 295249 3981931 4309065 5961767 5815180 1026054 1060360 279349 248545 259545 260710 296273 288590 286920 288343 198754 202932 671152 622375 1422542 1368193 416806 414845 603838 611275 759098 736921 783385 788708 818335 829536 804602 893026 1903482 2010921 1223411 1026114 666372 652819 785853 786368 824882 827014 850296 867639 964418 960260 4563283 4794663 40.35 71.7 1
11:05:37 2024-01-26 623743 623633 195608 192725 308208 319539 328200 323826 206860 209009 252743 256398 291027 295540 3982659 4330722 5968693 5805801 1028667 1062985 280236 248767 259545 260927 296978 288626 286830 288766 199692 202968 653752 626451 1407187 1368724 418990 414845 603192 610824 756346 735876 784935 788708 818335 834265 806011 891682 1901294 2007499 1219705 1026114 664474 651205 785504 788077 823059 828732 848408 867639 965515 959581 4552688 4793758 40.35 71.7 1
11:05:38 2024-01-26 624475 623187 195918 192332 309860 319955 326703 324775 206722 205440 252743 257485 290585 293322 3984352 4339946 5960685 5815180 1024117 1060724 281519 247743 259946 260922 296978 288626 286978 288797 199831 202613 676951 628688 1409194 1372115 419619 414809 602131 609656 755836 733789 783285 788113 820761 836393 802585 890341 1901294 1996875 1215673 1026529 665422 649364 783589 787519 821015 827014 850894 866329 960183 957547 4543283 4786340 40.35 71.7 1
11:05:39 2024-01-26 627286 622865 195923 192189 310082 318078 327737 324920 205725 206307 252562 257234 292236 293120 3967249 4290118 5990065 5805801 1010920 1060724 280236 248197 261558 259303 297216 288590 285405 288137 199379 202295 665905 624643 1424251 1375424 418960 412264 605022 609924 753687 737013 783817 783529 819529 838406 805180 886285 1894714 1989085 1236844 1035776 666372 652628 787530 785776 818109 829153 858411 866984 956555 959581 4618527 4786089 40.35 71.8 1
11:05:40 2024-01-26 631009 622888 195780 192262 310082 318564 326911 324848 206481 205464 252526 257811 290886 294831 3984352 4296998 5973576 5801661 1013949 1062687 279970 248161 259982 259519 297671 288518 286571 287125 199379 202613 674052 624643 1410265 1379473 417110 414736 606445 610824 755948 737469 783817 783529 820145 838442 804867 884422 1895861 1986266 1223411 1037285 664076 649364 791117 786368 818109 829491 858835 863793 953136 959581 4624629 4788620 40.35 71.7 1
11:05:41 2024-01-26 632084 621948 195451 192835 309940 319168 327737 324812 206722 206307 251972 257903 290850 295139 3980673 4272168 5990622 5805801 1016840 1062168 281091 247743 260715 260278 297396 288518 288337 288472 200167 202613 668252 627792 1422822 1380456 418990 416330 607306 609099 753687 738220 783817 786130 824363 835976 800201 888852 1895861 1982689 1221492 1034703 661640 650284 792530 784037 821015 829527 857800 862565 957950 955556 4627932 4792922 40.35 71.7 1
11:05:42 2024-01-26 628536 621690 195776 192526 312130 319918 327627 324884 206579 204399 252599 257723 290590 294561 3986357 4274089 5994856 5802472 1016766 1062957 281126 248161 261004 260312 297396 288563 287931 287954 200005 202613 669702 628240 1425475 1382302 419286 414408 605293 608860 754761 741983 783817 786315 825568 837226 800201 888218 1895898 1984859 1223411 1033966 662111 650284 791117 786368 820433 829563 857190 862528 957950 955556 4627932 4786089 40.35 71.8 1
11:05:43 2024-01-26 629292 620373 196025 191931 309976 319430 327627 324775 206619 206018 252562 258571 289562 296846 3990334 4259939 6011404 5801661 1019083 1062957 281192 247396 260786 259519 297924 288671 287122 287954 200040 202295 672602 628233 1414402 1383283 419286 413498 604693 606500 753830 738548 782702 784085 825568 837226 797826 887586 1901294 1979878 1219440 1033966 660699 650284 788878 784048 819330 834293 857800 860006 955914 962448 4634027 4789504 40.35 71.8 1
11:05:44 2024-01-26 628882 620373 196025 191865 310224 318637 327360 324812 206441 206307 252599 258208 289967 295570 3979084 4223381 6008930 5816254 1022446 1066010 279389 248161 261594 259519 297816 288554 287122 288766 199413 201309 677715 620052 1426252 1392503 418362 413462 605121 606500 754365 736064 780996 784085 827911 838442 796660 886047 1901294 1979878 1225090 1032495 662111 652166 788283 782936 818689 836652 858411 862794 956592 961035 4659169 4795454 40.45 71.7 1
11:05:45 2024-01-26 628669 620373 200099 191124 311166 318412 326812 326685 206297 206598 252454 258102 290444 295218 3984634 4226189 5999207 5815180 1024705 1063747 279970 248019 261154 259484 296690 288554 286920 288622 199413 201344 680005 621081 1427743 1390529 420155 413171 605121 607135 753687 737448 780996 784085 827324 837226 796660 886322 1901294 1977072 1221323 1031761 661640 650949 787725 782936 818689 836062 857190 861902 955914 955593 4652825 4792922 40.35 71.7 1
11:05:46 2024-01-26 627512 620373 196300 191554 310259 318637 324974 324992 206217 206598 252454 258432 290780 295247 3979084 4211226 6012096 5820405 1024668 1062204 278549 248161 261306 261788 297816 288554 287234 289014 199553 201837 676951 619617 1419496 1390529 418960 413171 606174 606500 755436 737469 779294 784085 827157 838442 796660 886322 1901294 1981283 1213760 1029562 662583 653091 788878 781827 818689 836652 858411 860763 957950 962465 4668288 4795454 40.35 71.7 1
11:05:47 2024-01-26 628340 620373 196576 191093 311202 318369 325300 324992 206039 204468 252490 258717 290780 296385 3980049 4211338 6003449 5806187 1033509 1063740 279154 249315 259545 260678 297527 288518 287122 288563 199692 202012 681301 617995 1444620 1381322 417177 414917 607306 608639 760247 738621 776478 784147 826738 836994 799597 890378 1899705 1995460 1210023 1026114 662111 654574 789997 784048 822493 834293 852747 861266 958788 967050 4688455 4798974 40.45 71.7 1
11:05:48 2024-01-26 630929 621237 196029 191970 310224 318187 327269 323705 206860 203833 252315 257255 290709 296077 3988625 4249003 6002012 5816254 1034567 1066312 279775 248719 259946 261144 296978 288302 287787 288066 200005 201695 678401 622358 1419189 1381322 417110 417228 604693 608428 761398 738059 779257 789900 827911 829536 800084 895647 1909209 2004654 1221323 1019579 664000 654018 783827 782936 826674 838247 849086 860043 967156 965225 4627932 4789504 40.45 71.7 1
11:05:49 2024-01-26 623890 621425 196300 191891 311202 317738 325826 324727 206251 208711 252815 255871 289932 294911 3982848 4272292 5987501 5824559 1032034 1063710 279847 248719 260348 260096 296517 290295 285481 288766 199379 201660 676951 618719 1416971 1375424 417177 414809 601480 608860 759135 733757 778983 786405 823160 834302 802585 892989 1907853 2007499 1226973 1023197 667145 653613 783033 784048 823350 829527 851285 862565 965786 961071 4618527 4786089 40.45 71.8 1
11:05:50 2024-01-26 624920 622130 196300 191896 311202 315951 325826 324498 206716 208822 252188 261142 291097 292715 3979081 4280792 5972968 5819314 1027047 1060724 278536 248545 259695 260606 295821 288554 286718 287691 200616 202862 655202 625113 1426560 1368230 418362 414556 603838 610897 756954 735881 783817 789638 817721 829572 804638 893063 1901294 2010349 1221661 1025801 664474 651242 786412 788708 825503 827014 851509 867639 964418 959581 4543283 4779268 40.45 71.8 1
11:05:51 2024-01-26 623448 620373 196025 191896 309307 316934 326812 324498 206251 208423 252779 255871 290674 292715 3975000 4339099 5975540 5819428 1019083 1062985 281519 247361 260463 260935 296452 290259 286920 288766 199692 202295 697968 629586 1424028 1375044 419656 413534 602131 610158 753687 734834 783878 786405 820761 836661 804867 889076 1901294 1998292 1213790 1029562 666372 649364 784182 788404 821015 829455 853427 865097 960219 957547 4558464 4786089 40.45 71.7 1
11:05:52 2024-01-26 626623 622130 196025 191896 309750 318637 325602 324992 205611 204752 252815 261142 290506 293322 3975000 4297886 5993451 5801423 1015244 1063667 280207 248126 260750 259950 297136 288910 286190 288883 199344 202295 672602 625538 1435645 1378387 418031 414772 606803 610860 754440 733951 782729 783529 820761 838514 802292 886322 1895898 1988330 1231087 1037285 665422 651242 789997 787556 817546 829419 858411 866984 955914 959581 4614952 4786089 40.35 71.7 1
11:05:53 2024-01-26 632787 620314 195750 192502 309750 318187 325791 324992 206251 204752 252315 256651 291062 292670 3980673 4275039 5999497 5802472 1016788 1062120 280096 248403 260750 259950 296702 288806 286946 288766 199379 202897 664476 624643 1420889 1381619 418362 414772 607306 610860 755836 738621 783817 782973 820761 838478 804867 885654 1895861 1989085 1231087 1038023 664948 652166 789997 787519 818689 829455 860248 867639 955237 959581 4615230 4786089 40.35 71.8 1
11:05:54 2024-01-26 631195 621911 195476 192537 309750 317897 325791 324992 206573 206333 252315 256686 291062 292465 3977835 4278453 6007093 5802631 1019630 1065216 280950 247984 261010 260278 297606 288838 287122 287738 200915 202154 676951 626434 1441327 1388558 421354 414484 606765 608860 754761 740751 783817 784110 825568 837226 800201 888889 1898593 1983416 1227249 1034703 662111 651242 791117 785719 820433 829563 857190 862528 957950 955593 4624115 4789504 40.35 71.7 1
11:05:55 2024-01-26 627512 621870 195892 192272 309285 316898 326812 324992 206074 203833 252743 256651 290143 294574 3975000 4258382 6018362 5811891 1021123 1063740 280950 248205 261010 260208 297780 288554 287122 287167 200669 202154 676951 627333 1426124 1388558 419619 414736 607612 608860 754365 738257 783817 784110 825568 837226 800201 888218 1895861 1980607 1208140 1033966 661640 650284 792802 784037 819851 829563 857152 861915 957950 955593 4624115 4788620 40.35 71.7 1
11:05:56 2024-01-26 627512 620731 196025 191935 309285 318637 325300 324992 206251 203833 252779 256651 289123 294704 3975000 4259939 6003524 5816823 1022656 1065253 280223 247637 261450 260349 297924 288500 287122 288563 200005 201309 685651 622358 1425510 1390529 419286 414117 607120 608748 755981 738548 782702 784085 826738 838212 797863 888218 1901294 1977072 1215673 1033966 660699 650744 788878 784048 818689 835471 858411 860006 956592 962429 4643426 4787712 40.35 71.7 1
11:05:57 2024-01-26 627416 620113 196025 191753 310224 318412 325528 324992 206251 204258 252779 256261 289897 295498 3975000 4235734 6003524 5827679 1025265 1066010 279279 248055 261450 259846 297816 288410 287050 288874 200005 202295 676951 620573 1421201 1393145 417770 413462 606445 607997 756398 740158 778150 784085 826185 837226 801261 890341 1903792 1994046 1233006 1028198 662583 654574 791117 782936 821015 836062 855933 862565 959503 966663 4688191 4795459 40.35 71.7 1
11:05:58 2024-01-26 631195 621437 196025 192368 310219 315951 327534 324006 206573 204434 252707 256720 290823 293806 3972451 4247870 5977757 5802555 1038135 1065550 280026 248090 261010 261039 295964 288446 287014 288608 200529 202119 682751 622858 1435050 1381322 419581 414664 603838 608860 759135 738059 781481 791619 827324 829572 800201 895647 1907580 2003233 1219440 1020290 662583 652388 786412 782936 826711 836652 850902 860043 967156 965261 4617518 4786089 40.35 71.8 1
11:05:59 2024-01-26 622048 620386 196304 191896 311237 317738 325862 324992 206286 204434 252815 257046 290409 294704 3975000 4265767 5969218 5816254 1032940 1066312 280026 248296 260643 260243 294983 290851 286813 288784 200495 202249 686014 621969 1421886 1379364 417770 414809 603813 608860 756954 735876 778703 791926 825040 829572 802585 895647 1907853 2007227 1188307 1022469 665422 652691 784182 782936 826711 834293 850902 862602 966549 965261 4621328 4789504 40.45 71.7 1
11:06:00 2024-01-26 622048 621251 196304 191727 311675 315663 326547 324992 206395 204434 252815 256764 290303 294890 3972168 4265767 5973502 5816254 1030563 1062764 280122 248716 260535 262893 296877 290943 287014 288784 200529 201520 684201 622135 1412764 1379364 418365 414809 602800 609931 758025 735876 778771 791057 825721 837410 802585 895741 1907853 2007499 1226973 1023197 666372 652691 784182 782936 827026 834293 848408 862565 967156 964202 4624629 4788620 40.35 71.8 1
11:06:01 2024-01-26 621788 620373 196438 191593 311202 317738 326811 324703 206251 203867 252815 257124 290823 293913 3980673 4272001 5978522 5820405 1032034 1062204 279840 249065 260902 260935 295892 290859 286280 288766 200424 201837 684201 620497 1442504 1381893 418365 414809 602335 606338 759738 736568 779257 791057 825568 834302 805492 893063 1910567 2008111 1223207 1023197 667145 654111 783626 784048 823096 834025 852141 864482 965786 962465 4618527 4786089 40.35 71.8 1
11:06:02 2024-01-26 625468 620314 195476 193146 308385 316898 326811 324042 206929 208858 252779 256261 291415 293913 3980673 4309137 5964444 5798614 1026091 1060665 280005 248581 259180 260745 297216 288374 286996 288730 201597 202508 676951 627792 1411693 1372620 419474 417594 605022 610824 755811 735968 783914 791926 820615 836071 804867 891720 1904326 2004156 1215673 1026566 665897 650744 786338 788745 824298 828835 853427 867639 964147 959581 4537309 4786089 40.45 71.7 1
11:06:03 2024-01-26 623661 619397 196025 191931 310259 316934 324974 324992 206751 203867 252815 256261 290135 293358 3975000 4326225 5969344 5807966 1019630 1062204 281949 247396 260822 260382 295821 290957 286907 288766 200285 202367 678401 629586 1429093 1378950 420735 414592 603264 611435 755948 735876 785065 788553 824548 835976 804867 889745 1901294 1999667 1215673 1029562 667145 650284 784182 788113 821015 829563 854679 866404 961616 959581 4561330 4779268 40.45 71.8 1
11:06:04 2024-01-26 623661 620373 196029 191965 310224 316898 326364 323886 206573 208858 252815 261213 290303 293564 3980397 4333412 5969250 5806889 1019083 1062204 281214 247431 261226 260745 296762 290440 286960 288730 200425 202686 676951 629586 1414569 1377006 419510 413973 601949 610259 756508 735876 785622 787556 823160 838884 806884 889792 1901294 1999667 1236844 1030754 667145 650284 785853 788113 820697 829491 855933 867021 961616 957547 4564584 4779268 40.35 71.7 1
11:06:05 2024-01-26 624758 621690 196025 191935 310259 319088 326812 324992 206607 204434 252815 261249 292232 293706 3977835 4333412 5977794 5811033 1019668 1061453 281949 247778 261190 260347 296560 290368 286830 287090 199831 202686 678401 629491 1425760 1379930 419547 413973 603192 611894 755399 737008 783878 787556 820798 835387 805826 892664 1901294 1998292 1215673 1031983 667821 649824 784182 787519 820734 829491 854679 867021 960219 957547 4567842 4780132 40.45 71.7 1
11:06:06 2024-01-26 623444 620373 196029 191931 310007 318637 326812 324992 206251 208676 252815 261178 291062 293322 3975000 4330321 5997919 5806889 1020395 1060665 281126 247396 260786 260745 296143 290594 286718 288694 199727 202330 682751 629114 1422259 1380456 421956 414264 601949 611460 755898 735803 788300 788077 822505 838437 805439 893827 1901294 1998292 1210023 1031028 668278 651256 787530 786295 821015 829419 858411 869219 960146 962448 4618527 4786089 40.35 71.8 1
11:06:07 2024-01-26 627859 621695 196025 192506 310659 318637 325791 326830 205576 204894 252743 257704 290815 292733 3986357 4299443 5973469 5805801 1016175 1060724 280201 247952 261666 260096 295785 290531 286280 287090 199692 202355 651149 625986 1426908 1380456 420155 413318 604350 612330 755399 736810 783668 787992 824275 838406 804638 888852 1902968 1998020 1215673 1035440 668094 653981 787688 786368 821015 829419 858411 868876 960146 960260 4631936 4786089 40.35 71.7 1
11:06:08 2024-01-26 628845 622130 196300 192333 310224 317376 325791 326830 206039 205071 252743 255871 290506 293543 3986357 4290118 5977720 5815180 1016840 1063710 280332 248161 261630 261788 297714 290377 286280 287927 199692 202613 675502 624364 1412692 1380456 420155 415228 605809 612033 754291 737930 785980 787396 823378 842956 805208 888218 1899943 1998245 1214967 1035440 668094 654018 788613 788077 821015 829419 860248 867639 959310 963167 4618527 4789504 40.35 71.7 1
11:06:09 2024-01-26 629074 622571 196029 192502 310224 318637 326776 324667 206217 205744 252779 255871 291062 293089 3987194 4290118 5977757 5815180 1015448 1063747 280267 248719 261630 259519 297816 289969 286392 287927 199831 202755 675502 624643 1432619 1379093 420155 415228 606635 614074 755399 739793 786054 785682 823378 843196 808306 888218 1898556 1993203 1233006 1038761 666372 653091 790557 790762 818689 829419 860861 867639 956592 960260 4618527 4792922 40.45 71.8 1
11:06:10 2024-01-26 631327 621874 195887 192533 309250 317376 325791 324992 206538 206769 252671 257221 291027 291984 3975000 4271467 5980632 5796423 1015393 1063458 280201 248197 260750 259553 296702 288554 286718 288540 199379 202968 675502 625538 1413050 1379364 419387 414520 608525 613464 757919 740070 786755 784011 823378 843196 806510 886135 1895625 1989085 1210023 1039877 666372 652819 791117 788635 820978 829455 857628 867639 956592 960260 4618501 4792922 40.45 71.7 1
11:06:11 2024-01-26 632532 622135 195754 193050 309285 316934 325791 324992 206860 204468 252743 258220 289897 293322 3975924 4259977 5994931 5801661 1019742 1063495 281095 247842 261154 260312 297396 288590 287526 288066 200634 202295 676951 626897 1430051 1388558 419656 414772 608167 610905 755787 744286 786017 787433 825458 841407 801189 890045 1900114 1986266 1234925 1035440 664552 652055 789698 784048 819851 836985 860248 860617 958629 961035 4649504 4792036 40.35 71.7 1
11:06:12 2024-01-26 627632 621690 196304 191896 310913 317562 325493 324828 206538 204434 252743 256686 290409 295605 3975000 4235531 6003487 5816254 1023211 1063710 280010 247952 261630 260454 296726 288590 287122 288766 200005 201484 691451 621969 1427757 1390529 419286 413498 605550 607955 755687 741044 783385 786315 829049 841137 799932 888702 1902822 1982689 1197385 1031028 664474 654799 792240 784048 820433 834755 860248 863072 958629 966663 4685105 4791142 40.35 71.8 1
11:06:13 2024-01-26 629074 620373 196580 191292 312148 317738 325791 324992 206217 205071 252743 256651 289897 293770 3974724 4217805 6012100 5815180 1026166 1065328 278505 248161 261154 259950 297635 288554 287234 286881 199866 202330 678401 619607 1428231 1388558 418662 414117 606875 608563 756361 741607 782266 785256 830152 841407 800054 890083 1902822 1982652 1224853 1032495 664474 652655 791986 783956 819851 837835 858411 859969 961107 965225 4684366 4792922 40.45 71.7 1
11:06:14 2024-01-26 630128 620373 196576 191865 311350 315915 325826 324992 206365 205071 252779 256651 291415 293913 3983513 4218828 6003487 5805801 1026166 1063747 278466 248545 261374 259915 296632 288590 287288 288883 200005 202330 676951 619310 1419040 1390529 417770 414117 606672 607997 756917 739917 782266 783901 830152 842526 799450 893302 1905280 1988327 1211910 1031983 665620 652691 791117 783492 820978 838428 858411 859969 958629 968460 4687073 4798876 40.45 71.7 1
11:06:15 2024-01-26 630712 621690 196576 191766 312148 315951 325862 324992 206251 205071 252707 257042 291062 293806 3980673 4219404 6016687 5816254 1024668 1063747 279384 248197 261594 259915 297816 288793 287122 288658 199831 201660 673908 620128 1415746 1391516 420155 414153 605809 608428 755972 738548 782145 783901 830152 843159 801869 891391 1906711 1992569 1210094 1031983 666372 656735 791117 783492 821015 838875 858411 860993 959310 966663 4693771 4795454 40.45 71.7 1
11:06:16 2024-01-26 631117 622135 196336 191931 312148 315951 326811 324992 206538 205424 252743 258671 290585 293806 3975000 4219404 6012096 5816254 1026166 1063747 279349 248197 261594 259950 297816 288815 287122 287020 200005 202390 678401 620194 1420798 1391516 418031 413498 606751 607997 756508 736027 780859 784085 829843 842562 801261 891279 1906711 1997300 1221323 1031983 665422 656808 791117 782936 821015 837835 857614 860006 960183 966627 4688191 4795454 40.35 71.8 1
11:06:17 2024-01-26 631149 622130 195887 191900 311166 315685 327269 324992 206251 205105 252743 256686 290823 293770 3975000 4205446 5973427 5805801 1028003 1063747 278597 249350 260786 259915 297924 288662 287526 292577 199866 202295 676951 618427 1441674 1383283 417770 414881 608167 608759 760283 740751 778666 785812 827324 835710 802440 896499 1910977 2000413 1217557 1024617 663527 656808 792023 785719 824882 836652 852710 864997 962942 969402 4633657 4791142 40.45 71.7 1
11:06:18 2024-01-26 629918 622130 196025 191931 310259 318637 326776 323970 206964 204434 252707 257827 290788 293806 3971031 4235621 5978172 5811033 1036466 1063747 280010 248161 259946 261179 296381 288626 287931 288359 200040 202295 686739 622858 1413274 1381322 417699 417890 604693 608860 760819 737469 781551 791057 826221 834302 801832 900507 1912110 2008849 1225090 1024338 666372 656342 787493 783937 829058 838428 851509 862565 968382 966663 4634027 4795538 40.35 71.7 1
11:06:19 2024-01-26 623661 621251 200103 191896 311202 318187 326776 324992 206860 204468 254245 255871 290303 295154 3983513 4275039 5978261 5824559 1033509 1065021 280110 248545 260786 260382 296143 290864 287486 288766 200634 202154 685651 621081 1413408 1380456 417110 414845 602131 608860 759171 736921 780440 792742 826738 834302 802585 896461 1912110 2011827 1145295 1023159 666459 656808 784145 786241 825693 835290 855049 864445 967156 967050 4624629 4786901 40.45 71.7 1
11:06:20 2024-01-26 625025 622130 196362 191896 311202 317738 327269 324956 206895 204434 252224 257305 290780 293082 3975000 4272001 5964929 5824282 1033509 1063747 279393 248545 260786 260382 296798 291225 286311 288137 200622 202330 688551 620194 1425439 1379364 417770 417033 603303 609027 760822 735964 780403 792180 825568 836661 804867 895647 1910977 2012531 1228856 1026995 669233 657742 785816 787649 825693 834111 855162 866329 966471 965225 4631936 4786089 40.45 71.7 1
11:06:21 2024-01-26 626758 620310 196029 191931 311636 317738 327534 324956 206895 204468 252779 255871 290815 292875 3974141 4268967 5985729 5820405 1033906 1063747 279154 248755 260924 260710 297816 290295 286043 287962 200005 202330 685651 619310 1439400 1376992 417770 414845 603192 609924 761398 735839 780996 788745 825721 836071 802329 895647 1909209 2012531 1226973 1025528 670191 656808 784145 788242 825693 834075 855772 867452 965786 963826 4616401 4789504 40.35 71.8 1
11:06:22 2024-01-26 627245 623785 196438 192506 310224 317738 327799 324727 206895 204434 252779 256651 290709 293593 3975000 4284311 5972118 5815180 1030563 1060724 278614 248929 259982 260347 297396 288703 286920 287962 199032 202649 675425 621043 1424394 1372115 417770 417264 605550 612292 761398 736921 783817 791057 820798 835480 806422 895741 1903755 2013847 1217557 1026995 670191 656772 788650 788516 827345 832845 853942 867489 966360 963072 4590310 4789504 40.45 71.7 1
11:06:23 2024-01-26 628679 620278 196025 193010 310224 317738 327269 324042 206895 204434 252779 256651 292232 298509 3975000 4287485 5967864 5815180 1029352 1063740 279154 248755 259982 260745 296978 288590 287234 288365 199066 202649 676951 621081 1437357 1370171 417770 417264 604947 610897 761398 738026 783817 789900 820761 834302 805852 895377 1905144 2013847 1213790 1024654 670191 656268 788613 788516 825357 832256 853942 870003 967046 964349 4577634 4792922 40.35 71.8 1
11:06:24 2024-01-26 626618 620783 195480 192706 309976 318717 327305 324006 206751 204434 252743 256439 290823 291984 3975000 4293732 5959930 5801661 1028324 1061453 280271 248755 259982 261179 296978 288662 287122 288658 200040 202968 656652 626897 1406911 1369200 420155 417300 604693 612231 758598 737967 783914 791057 820761 836661 806994 894973 1905144 2010995 1223617 1028063 666372 654435 787493 793017 825693 829347 854493 870040 964776 960151 4549085 4784006 40.35 71.8 1
11:06:25 2024-01-26 625206 622130 196025 191931 310259 318637 327627 327682 206573 204468 252815 255871 291062 293706 3971308 4324033 5973502 5805801 1017628 1062241 281524 247778 261630 260745 296560 290778 287032 287574 200040 202686 676951 628233 1449323 1379364 419656 414153 604243 609924 755436 735876 783914 787556 824983 837226 804638 890415 1901294 2001276 1217557 1033966 668094 651242 788613 788478 823276 834616 857651 868764 966604 960187 4606481 4786089 40.35 71.8 1
11:06:26 2024-01-26 625463 622865 196580 191896 310695 318637 325300 324636 206435 204468 252815 261284 290780 295809 3980673 4324033 5977566 5816254 1016175 1063783 280628 247778 261702 260382 296560 290814 286745 288137 200040 202932 674052 629586 1447236 1379364 419619 414117 604166 610824 755436 735968 783878 787592 823196 838884 805815 889076 1901294 1998292 1214967 1033966 668094 651242 786412 788478 824484 834616 858835 867489 963405 960187 4609586 4779268 40.45 71.8 1
11:06:27 2024-01-26 627240 620278 196295 192537 310948 319088 325791 324863 206074 204825 252815 255837 290612 292733 3977835 4308642 5978172 5806889 1015448 1062993 280236 247778 261702 260347 296978 290368 286316 287125 199692 202613 676951 626434 1469186 1379364 418990 413534 603838 610860 754761 737967 783817 786442 823196 838514 805852 888803 1901294 1998292 1195272 1032802 668094 652628 788320 787519 820868 834616 858187 869271 962038 962302 4626099 4783544 40.45 71.7 1
11:06:28 2024-01-26 627063 622130 196025 192526 310918 318637 325826 324898 206074 204928 252526 257379 290815 293322 3975000 4299592 5980632 5805801 1014724 1060665 280236 248161 261702 260347 296481 290996 286079 290195 199866 202826 679126 624643 1414638 1377411 420155 413825 603838 610860 754365 737444 783817 785812 823160 838514 805815 891579 1901294 1995460 1217557 1035776 668094 652870 788320 788113 821015 832183 858187 869652 959199 962983 4612882 4792089 40.35 71.7 1
11:06:29 2024-01-26 628845 620310 196025 191970 310259 318978 326811 324992 205576 205105 252779 257839 290709 296226 3980673 4296517 5977757 5806889 1013837 1062985 280337 248581 261702 259553 297924 290445 286718 287962 199727 202461 675502 622858 1420574 1379364 418694 413534 604851 610897 755436 737967 782729 786368 824129 838514 805852 890905 1899943 1995189 1213790 1035896 668094 654018 788320 788708 821015 829491 860248 869271 961964 962837 4626099 4794663 40.45 71.8 1
11:06:30 2024-01-26 630187 622130 196020 192502 310295 316674 328664 326685 206039 205710 252779 255905 291949 295302 3975000 4296384 5977794 5806889 1013874 1060665 280271 248755 261666 259950 297816 290331 286830 287962 199692 202330 675502 624073 1413697 1378387 418362 413534 605809 613335 754365 737469 783285 784074 821959 838320 805281 888218 1898593 1995460 1215673 1037285 668094 654018 788878 788708 819851 829491 857628 869532 959125 964275 4612882 4791239 40.45 71.8 1
11:06:31 2024-01-26 631083 623012 196233 192537 310295 318637 328359 324992 206475 207180 252743 256261 291745 292715 3981238 4284311 5973502 5802749 1012433 1060665 280236 248616 261630 259553 297478 290295 286745 288943 199866 202932 665905 624643 1412050 1379364 418399 413570 606445 612231 756508 734988 783914 785756 820798 838586 806797 888889 1899943 1992633 1213790 1037322 668094 654018 789997 789864 819851 829491 859493 870265 958629 962837 4622036 4787817 40.45 71.7 1
11:06:32 2024-01-26 632278 623899 196229 192701 310118 318637 326811 324992 206573 205567 252454 258208 291914 292429 3973377 4272282 5977794 5792288 1016803 1062204 280367 248545 260822 260347 297924 288387 287729 292650 199413 202968 668252 627333 1413050 1381322 419656 414917 607622 610897 756508 743757 785622 784085 825568 838478 804867 889546 1895898 1986266 1219573 1035440 664198 652628 793402 788708 821015 834293 858411 867021 956592 955593 4627018 4791239 40.35 71.7 1
11:06:33 2024-01-26 633517 622094 195918 192970 310082 320218 325826 324992 206895 204752 252815 258870 289932 293913 3975000 4280792 5978517 5796423 1016803 1062204 280899 248197 261190 260347 297606 288315 288052 288658 199692 202968 665352 628240 1414821 1381322 420155 414881 607622 610824 756508 742399 785622 784110 825568 838478 803725 890378 1898593 1986266 1221492 1034703 663527 650912 793402 788672 820697 834293 858411 867363 956008 961071 4629879 4797223 40.35 71.7 1
11:06:34 2024-01-26 632224 622571 196264 192975 310082 319539 328200 324992 206716 204468 252743 260211 290780 293623 3972168 4266048 5986392 5789262 1016840 1062241 281126 248161 261226 260382 297606 288662 287931 287981 200040 202426 676951 627792 1431233 1386591 420286 414809 608759 609063 755972 739898 783951 785293 826467 838478 802585 887777 1895898 1985995 1227249 1035440 662583 651242 793402 786368 821015 834293 858411 866404 957433 961035 4636311 4796360 40.45 71.8 1
11:06:35 2024-01-26 629292 622130 196562 192358 310842 320175 327737 326830 206757 204752 252779 256686 290178 295190 3974346 4211301 6007845 5815180 1024705 1063532 279402 248232 261630 260922 297816 288640 287032 292577 200005 201695 681943 620052 1421731 1391516 419656 414480 606445 608588 756508 738585 782702 784074 827462 838320 797899 888889 1899705 1979878 1228856 1032495 664000 648984 791117 784048 820433 836002 860248 861266 956008 966663 4652251 4794290 40.35 71.7 1
11:06:36 2024-01-26 633512 622130 196402 191791 312041 315843 329129 326794 206401 205464 252599 256651 290338 293564 3979246 4208560 5977836 5797524 1029303 1062993 279384 249350 259982 260382 297671 288554 287122 288766 199866 202330 676951 618275 1446227 1383283 417770 417300 608167 610592 760819 741837 780440 787556 825056 836011 802440 895741 1909209 1998943 1219440 1024065 664000 654574 790557 784074 826711 837806 853390 862565 964418 966663 4627932 4786901 40.35 71.8 1
11:06:37 2024-01-26 629323 622902 196469 192701 311095 319088 327163 324354 207870 206307 252671 258116 291027 294740 3971308 4259029 5995210 5807966 1035454 1063513 280306 248965 259763 261179 297816 288626 288441 288563 200075 202649 676951 622896 1414483 1381893 418399 418480 607306 608860 763559 738257 783817 791057 828668 836071 802016 896499 1909209 2001814 1219440 1022469 662651 653613 787725 784048 827883 836002 852575 862565 965111 966663 4624629 4786089 40.35 71.7 1
11:06:38 2024-01-26 625094 621984 196179 192257 311863 319088 327198 324956 206826 206018 254369 259113 290886 295011 3972168 4277289 5977794 5817042 1037207 1063747 280255 248965 260822 261214 295648 290331 287729 288359 200867 202649 678401 621388 1432680 1381322 418031 417033 603838 608860 760283 738890 781589 793305 826841 834302 802016 898241 1910977 2004654 1221323 1020290 664474 652691 786574 783691 827883 835378 848445 862565 966513 966663 4624629 4788620 40.45 71.7 1
11:06:39 2024-01-26 623661 620158 196469 192257 313744 318978 327163 324920 206791 203765 254209 258571 290886 295462 3971308 4259939 5977757 5825620 1032034 1062241 280141 248965 261004 260745 297167 291330 287122 292577 200075 202012 685651 620497 1418318 1381322 417735 414917 603229 608860 760859 736138 781033 792742 826896 836661 802585 895741 1908888 2008147 1211911 1024654 667619 655572 785853 784110 826711 836062 853427 866367 966586 965980 4624629 4785208 40.35 71.8 1
11:06:40 2024-01-26 623656 621690 200108 192262 311934 318492 329595 324812 206791 205002 252671 257485 291772 295929 3979198 4272152 5973465 5816823 1032902 1063783 279384 249736 260822 260962 297396 288698 287122 288400 199240 202968 676951 621005 1456660 1372115 417110 417890 605550 612664 762206 737967 783817 791057 822541 836071 807030 897564 1905144 2013847 1234925 1026114 669045 654537 788878 788672 826831 829455 850894 872128 965075 962392 4569851 4783544 40.35 71.8 1
11:06:41 2024-01-26 634679 620305 195750 192806 310405 319430 329362 324703 207916 206453 252635 258390 290709 293699 3984634 4311795 5971200 5805801 1026016 1066010 281187 248929 259982 260927 296978 288757 287666 287090 199831 202968 655202 627792 1415735 1372115 420584 417890 604693 612664 758598 738193 783914 792180 820725 836661 807030 895741 1905107 2010349 1215792 1028063 668094 652628 786412 790423 826711 829419 853117 872128 965786 955556 4549438 4776723 40.35 71.7 1
11:06:43 2024-01-26 625365 622130 196624 192502 312019 317858 326812 324812 206688 206453 253991 258717 290956 293538 3980902 4323584 5977757 5815180 1016691 1062985 281477 248019 261666 260745 296978 290983 286920 286942 200040 202790 678401 628688 1435201 1379364 420584 414736 603838 610824 755836 736398 783914 788475 824363 838478 806422 890341 1903755 1999710 1217557 1033966 669045 651242 786611 787519 822766 829527 858411 872826 962297 955556 4595978 4785813 40.35 71.8 1
11:06:44 2024-01-26 626351 620274 196296 192537 310948 317597 325791 325353 206217 204752 252562 257921 290709 295447 3982905 4286084 5969176 5799592 1015281 1063740 280236 248929 260750 261666 297635 288626 286920 288943 199692 202932 675502 625258 1434915 1379364 418990 414809 607306 614074 756508 736657 785223 784085 823160 844990 806994 888852 1897245 1992633 1211907 1038835 667619 653554 790557 788708 819580 829491 860140 871507 957950 963410 4618527 4789504 40.45 71.7 1
11:06:45 2024-01-26 633992 621225 196025 192841 310224 316898 326811 324115 206895 205105 252707 257434 291666 295238 3982905 4272168 5998548 5797524 1019742 1063458 281822 248474 261154 260347 297144 288423 288635 288766 199831 202932 668252 628688 1440207 1382302 420584 414845 609031 610592 756508 742925 785622 786405 825568 838442 803584 891616 1901294 1983452 1217557 1036414 662583 651242 792240 785776 821015 838173 860248 864445 957397 963145 4644157 4786089 40.45 71.7 1
11:06:46 2024-01-26 628665 621865 196433 192506 310255 316934 325528 324992 206573 204752 252779 256651 290620 295404 3982848 4226189 6003337 5820405 1025435 1069185 281224 248613 261630 260278 297635 288626 287767 289392 200390 201695 672518 621081 1421731 1392503 419619 414736 606875 608860 755836 740933 783542 784110 828632 838550 800201 891616 1899705 1980607 1145295 1032495 664474 652655 791117 784048 821015 836002 860024 861878 957397 966663 4654646 4792922 40.45 71.8 1
11:06:47 2024-01-26 630006 621242 200210 191865 312179 318412 325826 324863 206895 205071 253688 257221 291062 295097 3971469 4215515 5996060 5810964 1034754 1062957 280040 249736 260280 261039 297816 288554 287931 287936 200740 202827 675502 619310 1438400 1383283 417146 418817 609215 609063 762477 738257 781589 789601 827426 837844 802585 895010 1907853 1999710 1221323 1025384 662583 656036 791968 784110 825540 835378 855287 863830 962979 968716 4653388 4788620 40.45 71.7 1
11:06:48 2024-01-26 630191 620373 196025 191931 311153 318637 327534 324006 207540 204434 252779 258220 290745 293841 3977165 4242082 5994271 5816046 1037948 1063747 280663 249350 259982 261214 297383 288626 288540 292577 200494 202790 680214 622858 1441453 1383283 419027 418480 607306 610319 763559 738621 783817 792180 828632 835480 802548 898241 1910567 2005481 1219440 1022469 664000 652691 789997 783483 827883 836002 852141 863830 965111 970959 4627932 4788700 40.45 71.8 1
11:06:49 2024-01-26 625698 621251 199818 192372 311451 318637 326811 324992 206964 208605 252815 257468 289897 294904 3971892 4257008 6002830 5820205 1037543 1065253 280663 248929 261374 261144 295369 290488 288043 288766 200634 202365 681301 620497 1415720 1383283 418362 414881 604087 608860 760278 737967 781589 792742 826805 834302 804730 895647 1910567 2008111 1145295 1027296 668094 656500 785853 784048 826711 836384 854679 867021 968602 966663 4627932 4786089 40.45 71.7 1
11:06:50 2024-01-26 623448 620049 200108 191939 312144 318187 327569 324992 206895 204786 252815 255871 291133 293806 3980673 4275039 5999497 5830729 1034911 1066768 280096 249172 261154 260927 297606 290331 286530 290422 200075 202613 687101 619310 1415652 1380456 419557 417264 603838 609961 761398 736921 782427 791057 826738 835387 804069 895647 1910567 2010995 1188307 1026114 669045 656500 786412 784110 825540 836652 853792 867639 967843 965944 4621405 4789504 40.45 71.7 1
11:06:51 2024-01-26 627512 622050 196025 192957 311162 317738 327799 324956 206895 204468 252815 256686 290709 298426 3968477 4284311 5976359 5822404 1034948 1066768 279792 249558 260607 261144 297924 290390 287122 288838 200885 203823 668252 625113 1422505 1370171 418990 419679 606640 613605 761398 738026 783878 792742 823160 836661 809395 897564 1905144 2013847 1213815 1029562 667619 654018 788878 791021 827883 829491 852747 868598 967843 960998 4537356 4780132 40.35 71.7 1
11:06:52 2024-01-26 623890 620018 196291 192541 309750 318339 325826 324992 206929 208858 254245 256651 292373 293806 3975000 4336985 5981508 5812998 1028478 1063703 282112 248752 260722 261804 296410 290563 287122 287090 200040 202932 678401 628688 1421649 1372115 421551 417890 604938 614074 759076 737967 787372 792742 824399 837226 804638 894587 1905144 2004654 1219440 1029562 668094 652166 786574 792452 825467 829563 855933 869532 965786 961804 4537743 4786089 40.45 71.7 1
11:06:53 2024-01-26 625291 621839 196300 192506 311233 316898 325602 324863 206860 204468 254245 256439 290709 293770 3975000 4317868 5977832 5821079 1016137 1065253 280950 248823 263038 260208 299233 290596 287108 288400 200075 202826 676951 625113 1435239 1381322 419619 414772 604400 612664 757718 737469 783914 786405 823160 838586 807030 887777 1901294 1996875 1215673 1038835 669997 652655 788878 790984 821015 829563 857665 871544 957433 961035 4621051 4789504 40.45 71.7 1
11:06:54 2024-01-26 630925 620959 196300 192537 310935 316898 326811 324992 206573 205744 252815 256651 291984 292755 3980673 4290230 5977794 5811131 1018363 1066768 280985 248823 261266 260641 299500 288410 287454 288593 199657 202968 675502 625113 1415200 1381893 419656 414845 604168 613569 756398 745144 786218 784085 824399 843366 805852 887467 1899943 1992633 1215673 1038835 667108 653091 792240 790460 819851 829527 860140 871582 958629 961071 4615230 4786089 40.35 71.7 1
11:06:55 2024-01-26 633058 623041 196025 192841 310246 316934 325826 324992 206895 206769 252743 257468 291133 292429 3975000 4275385 5990065 5789583 1019008 1066694 281773 248787 261230 261039 297816 288482 288856 289005 200355 202791 672602 628233 1417103 1383283 422257 414556 609031 610592 756508 742925 788300 788745 825056 838550 802585 889076 1901294 1986266 1233006 1035040 663527 653113 791117 784110 821015 836038 860103 865134 957433 965261 4649504 4795178 40.45 71.8 1
11:06:56 2024-01-26 629302 620928 200134 191970 312144 316898 325826 324863 206607 205105 252815 259399 290815 295641 3980673 4235508 6012133 5817318 1028029 1068249 280417 248716 261558 260823 297527 288482 287931 288766 200564 202285 681943 621835 1439857 1392503 420286 414809 608722 610158 757454 740787 783259 787358 833535 838586 800238 889076 1905144 1980337 1213760 1032495 665422 652691 791117 784048 821015 837217 860140 862565 958825 966663 4661329 4795459 40.35 71.7 1
11:06:57 2024-01-26 629338 620054 200206 191900 312215 316674 325862 324863 206573 205071 252815 256686 290612 293806 3971498 4211601 5977757 5815180 1029539 1066312 279990 249487 261122 263300 297816 288446 288043 288766 200529 202791 675502 619607 1447253 1383283 417074 418185 607622 614074 762367 741580 781589 788745 827727 841137 802585 894377 1909209 1998980 1219440 1026566 664474 658004 793365 786332 825540 836002 857190 866367 964418 964606 4662807 4787712 40.45 71.8 1
11:06:58 2024-01-26 631088 620959 196304 192537 311237 316934 328295 324042 206964 204894 252815 258254 291062 293690 3973865 4260432 5977794 5806889 1038446 1063783 280271 248716 260315 262353 297383 288383 288743 288793 200564 202827 679851 622858 1421025 1383283 418990 419072 606875 610158 764073 742559 783817 792742 828668 836071 804793 896386 1910567 2007499 1221323 1023650 664474 654111 788878 784074 829058 837217 852784 864482 966549 966663 4624115 4788620 40.45 71.8 1
11:06:59 2024-01-26 625365 621875 200130 192541 311925 316898 327534 324992 207320 208858 254281 257042 291062 295641 3975000 4259939 5986355 5824559 1032034 1063030 280141 248965 261410 261734 297585 291071 287787 289045 200880 202508 685651 621969 1430240 1385829 420155 417890 604693 610158 761398 736700 782441 793305 827911 836661 804867 900864 1908925 2010995 1210062 1023619 667821 656536 786412 784048 829058 836652 853427 867639 970771 966663 4627932 4792922 40.45 71.7 1
11:07:00 2024-01-26 623007 621870 200175 191965 312184 318187 327799 324992 206929 206598 254245 261249 291949 294740 3965648 4265952 5987566 5820405 1032034 1065328 280049 248965 261190 260962 297707 291194 286983 290549 200775 202190 688551 620497 1413624 1381893 420118 417119 604480 609027 761398 736921 781589 793084 826221 835976 802329 895647 1917605 2010995 1191938 1026114 669045 658678 786412 784110 826711 836652 855970 867363 968602 966663 4614736 4788625 40.45 71.7 1
11:07:01 2024-01-26 625291 621911 199858 192522 312139 318412 327870 324992 206929 204786 252815 256398 290745 292751 3975000 4268967 5973502 5816254 1034986 1066120 279810 249224 261226 261179 297816 290693 286468 291129 200740 202367 685651 620637 1415015 1379930 419259 417119 605022 612037 762477 737013 782702 790497 826518 835976 805815 895647 1908925 2013847 1206365 1025384 669997 656572 786375 786442 827297 836062 854679 867639 966244 965980 4618527 4795454 40.45 71.7 1
11:07:02 2024-01-26 627512 621911 196433 192845 311925 318369 328330 324992 206964 204928 252815 257077 291631 292875 3975000 4289299 5965436 5825620 1034986 1063783 278571 249350 260822 261179 297816 290331 286517 291221 200425 202721 679851 621969 1458347 1374063 419557 418335 607269 614058 763448 737967 782729 792180 824399 837394 808211 899523 1907853 2020445 1217557 1023619 669997 656536 788878 788745 827883 829599 853427 868635 966513 966663 4576897 4784285 40.45 71.7 1
11:07:03 2024-01-26 625734 621911 195476 193185 309750 316969 327799 324992 206998 204434 252815 256720 290506 293841 3975000 4299595 5968693 5797524 1029094 1062993 280786 248965 260018 261214 297816 288806 287729 287726 200460 203823 642481 627783 1420410 1371645 420772 419036 605550 615387 760159 739540 787372 792742 821996 837253 811654 895858 1906498 2003233 1217557 1034195 668094 652166 787168 792143 825540 834025 857190 870115 965786 955629 4549085 4779268 40.45 71.7 1
11:07:04 2024-01-26 625734 621947 199827 192572 311202 316934 325826 325353 206573 204502 254066 255871 291984 293806 3984936 4293584 5973586 5798614 1016079 1063532 280894 248965 261738 260131 297426 290778 286920 288400 200040 202968 680758 626434 1447303 1383859 419510 414628 606838 613422 756508 741118 789426 788553 824910 844558 808175 891204 1904000 1998292 1238763 1040313 670191 654075 791117 790984 821015 829527 860637 869216 957397 961035 4610906 4799957 40.45 71.7 1
11:07:05 2024-01-26 633021 621907 196304 193111 311166 316934 327269 324992 206929 205071 252743 257861 292641 293500 3975000 4280792 5977757 5805801 1021198 1065292 281519 248929 261594 261144 297359 288527 287841 288365 200390 202968 669702 627792 1444576 1384844 421956 419380 610763 613857 760278 742741 789990 787649 827764 838514 804638 889039 1904326 1991909 1225330 1035440 665897 653833 796516 792143 823350 836062 862090 867639 958629 962429 4618527 4789504 40.45 71.7 1
11:07:06 2024-01-26 633021 621839 196029 193146 310873 317858 325826 326830 206964 205071 252815 258254 291653 293770 3974141 4271467 5977757 5796423 1021198 1063740 281716 249315 261040 261109 299760 288518 288779 288137 200040 202968 666802 628688 1422569 1385829 422558 416938 610142 613637 757994 741360 789426 788553 827801 843196 804867 890378 1899943 1996155 1236844 1035440 663527 653091 795416 789863 821015 837835 857665 866984 960183 965188 4630720 4792922 40.45 71.7 1
11:07:07 2024-01-26 628340 620018 196576 192506 311162 318304 326515 326830 206895 204752 252779 257434 291027 295641 3975000 4247681 6003524 5806187 1026166 1065292 280236 248929 261666 260312 296859 288626 288043 287927 200040 201977 673039 620052 1423983 1392503 421354 414520 608957 611389 758387 742172 783743 788553 832624 843149 801758 893528 1907853 1983416 1211911 1033929 665897 654075 792240 785368 822838 838397 862090 862528 957397 966663 4668288 4792922 40.45 71.7 1
11:07:08 2024-01-26 630888 622751 200425 191861 313093 318412 326776 326613 206716 205105 252815 257255 292641 294740 3975000 4227734 6012096 5815180 1027009 1065292 278536 249315 261594 260347 296667 288820 287963 288137 200494 202968 678401 620637 1444714 1392231 418326 414809 609235 610481 761245 744689 782516 788553 829768 843793 802363 893940 1906461 1989775 1208279 1034934 667324 656463 793402 784048 822766 841676 860861 862565 960183 969402 4688191 4795454 40.45 71.7 1
11:07:09 2024-01-26 632089 623496 196580 192806 312184 317738 327834 324828 206716 205954 252815 257434 291027 293806 3969608 4213411 5997077 5811033 1031004 1065049 279349 249525 261190 260382 297117 288626 287931 288107 200040 202968 688319 618868 1438083 1383283 418094 418480 607586 613464 763961 745877 782040 788562 830263 840812 802400 895424 1911873 1999710 1219440 1028757 664474 660280 793365 784074 824882 837835 858835 865097 963016 971610 4656666 4792922 40.45 71.7 1
11:07:10 2024-01-26 631158 620923 196580 192576 311420 319313 328791 324727 206929 205071 252743 258254 291062 293841 3975000 4235583 5978251 5815180 1037707 1063747 280764 249117 259946 261214 297816 288703 288373 287055 200669 202932 678401 622858 1434923 1383283 419619 419368 608167 610592 765162 743757 783631 793054 832033 836552 802400 899486 1912148 2006819 1221323 1023197 664948 654537 792827 786332 829058 837806 853390 864911 966244 968716 4624629 4786089 40.45 71.7 1
11:07:11 2024-01-26 627067 620928 200063 192502 311889 317597 327534 324992 206964 208751 254245 257434 291415 295362 3974141 4259470 5977757 5815180 1038409 1065292 280236 248929 260384 261944 297606 288577 288865 292784 200494 202790 678401 622858 1422468 1383283 419286 419072 607306 608795 763559 742135 783556 793084 832550 836284 802400 900090 1915972 2007460 1226973 1024654 667145 656036 788841 787284 830235 837181 852104 866367 972665 964606 4624629 4784285 40.45 71.7 1
11:07:12 2024-01-26 622934 621870 199967 191891 312179 318862 327534 324992 206929 205071 254604 256617 291062 295118 3974141 4259939 5977846 5825620 1035179 1062957 280236 249315 261374 261144 297390 291637 286920 287962 200075 202365 685651 620637 1423974 1381322 418326 417890 604693 610860 762444 737444 783385 793054 827690 838884 809337 898199 1912148 2018932 1219440 1027691 669997 656500 788320 788077 830407 836543 853353 870152 966513 966481 4599856 4786089 40.45 71.7 1
11:07:13 2024-01-26 627067 623523 196029 193181 309971 316934 327799 324992 206964 204818 252815 256686 291097 292911 3969608 4324522 5971200 5805801 1028982 1062701 281519 248965 260567 261144 297396 290295 287122 288378 200075 202968 678401 627792 1419318 1372115 422550 418480 605121 613090 760283 736391 788225 793305 825721 838920 809346 895466 1909152 2006819 1219440 1031983 669233 654210 787725 792705 826711 834616 855710 871978 965786 955593 4550569 4780132 40.45 71.7 1
11:07:14 2024-01-26 625730 622130 196580 192802 311202 317823 325791 325353 206895 204752 254245 258636 290709 293663 3976978 4333412 5973991 5805801 1019630 1062168 281201 247952 261630 260927 297396 291312 287122 287962 200040 203276 676951 628688 1453298 1379364 421514 414809 607120 614260 756508 738008 787932 788745 825568 843793 809383 895181 1906711 2000857 1219440 1035440 670191 652980 789436 788635 823096 834256 858835 871978 965065 955593 4610906 4786089 40.45 71.7 1
11:07:15 2024-01-26 629302 621184 196571 192976 311202 319168 325862 324828 206716 205744 252815 256261 292394 293105 3974141 4284311 5973465 5811033 1015393 1062204 280894 248965 261666 261932 297816 290585 286920 288943 200040 202968 675502 624838 1413121 1381322 419619 414772 607269 614949 756508 736027 785622 786405 824399 845589 811188 890568 1904326 1997573 1214967 1040619 670191 654909 792203 790240 823350 829563 861400 869891 961579 960998 4611936 4786089 40.45 71.7 1
11:07:16 2024-01-26 632303 621658 196438 192980 310948 319088 327269 324631 206895 205567 252779 256686 291949 292911 3975000 4275039 5977757 5806889 1016137 1062204 280663 248965 261594 259950 297359 288302 287122 289901 200005 203537 675502 626451 1415916 1382030 419656 414881 608599 614475 756917 741566 787335 785812 824946 845752 807067 890568 1904326 1999667 1236844 1041362 669233 654909 793365 790837 820978 833325 862663 869252 958445 963826 4618527 4795454 40.45 71.7 1
11:07:17 2024-01-26 632116 621220 196020 193115 311166 316934 327269 324992 206929 206598 252743 257468 291949 292875 3975000 4272244 5977794 5805801 1020470 1063710 281209 249315 261594 261109 296667 288676 288576 290399 200040 203537 657329 628688 1409194 1381322 421956 417300 609413 614260 756954 744015 787372 784147 827324 838514 806011 891785 1902968 1990368 1236844 1038395 665422 654510 793365 788516 823350 841398 861363 867639 960183 966663 4656149 4790863 40.45 71.7 1
11:07:18 2024-01-26 630814 622130 200315 191896 312184 316934 325826 325353 206895 205105 252815 258899 291097 295605 3975000 4223343 6012133 5820405 1025435 1066839 280240 248581 261702 260745 297671 290295 287931 287787 200040 202650 695674 620497 1443990 1392503 419619 414809 608759 610158 758534 742509 783817 786405 832032 843366 801410 890378 1905144 1990368 1221323 1034934 667324 656390 793365 786241 825107 841398 860786 863756 963331 970959 4703177 4795538 40.45 71.7 1
11:07:19 2024-01-26 632307 621952 196580 192841 311893 317738 327799 324992 206895 205567 252779 257468 290303 296015 3971308 4205484 5977482 5811033 1029539 1062204 279159 249736 261190 260745 296702 288590 287841 287090 200075 202968 681301 619235 1426725 1383283 417110 418480 607622 609924 762477 742925 781589 788745 827462 837226 802585 895010 1909209 1998906 1223207 1028968 666372 659615 793365 788516 825545 839021 857003 868319 963016 964570 4662198 4795454 40.45 71.7 1
11:07:20 2024-01-26 632537 621695 196580 192541 311420 318637 328295 324498 207864 205071 252779 257861 291062 294704 3971308 4235621 5977794 5811033 1035454 1063783 280275 249001 259982 261944 297816 288626 288779 292784 200529 202826 679851 623177 1406077 1383283 419656 419368 607306 610592 764642 742135 783817 793305 829877 836661 802585 899377 1913031 2007499 1215673 1025528 666095 656772 791986 787396 830198 840208 855162 868319 970594 969402 4624629 4792922 40.45 71.7 1
11:07:21 2024-01-26 626351 622167 196576 191965 311680 319088 327534 324992 206929 208787 252815 257434 291062 295218 3965648 4257003 5969213 5816254 1032034 1062957 280755 248965 261630 261144 296560 291330 287122 288694 200669 202790 687101 621969 1419401 1383283 420155 417300 604693 608560 761398 737967 782702 793305 826805 835387 802329 899743 1914390 2010995 1219306 1023619 669233 658418 788613 787284 829610 839021 853279 867252 972665 969292 4627932 4793758 40.35 71.7 1
11:07:22 2024-01-26 624508 623012 200139 192537 313134 318455 327728 324992 206929 205071 254245 257272 292847 294740 3975000 4272001 5977757 5824559 1033509 1062204 280005 248965 261410 260962 297816 291225 286830 287787 200634 202686 688551 620502 1418666 1381322 418399 417890 605534 610392 762477 737967 783259 793305 827426 837226 804638 898213 1914390 2015276 1210062 1025801 669997 658004 788613 789638 829225 837799 855747 867564 970283 966517 4625131 4786089 40.45 71.7 1
11:07:23 2024-01-26 627861 625185 195940 193455 310224 316898 328295 324992 206722 204825 254245 256686 291097 292875 3965648 4290644 5959367 5806889 1030281 1062204 280236 249561 260786 261214 296726 290545 287931 287962 199727 203537 652875 624224 1427149 1371844 419656 419072 607306 614511 763018 740787 786218 793305 824363 837844 810617 898204 1907853 2018136 1231442 1028794 668094 654075 788878 792143 830407 834616 856384 873847 968530 964349 4550423 4786089 40.45 71.7 1
11:07:24 2024-01-26 624129 620314 196300 192865 310588 318562 325826 324992 206929 203833 254173 256686 292641 294740 3971308 4333861 5976359 5798614 1025580 1062985 281984 248755 261154 261179 296978 290778 287234 290399 200075 202968 681301 628688 1407767 1374063 421892 418185 604947 610897 758598 737967 788567 793305 827324 838478 807030 895652 1907853 2004654 1219440 1031028 668094 652407 787725 792143 825540 838952 858835 870893 965639 962983 4559882 4788665 40.45 71.7 1
11:07:25 2024-01-26 625568 621225 199818 192841 310918 319313 325862 325844 206538 205071 254281 258535 291631 293556 3975000 4308642 5974261 5801661 1016901 1062204 280271 248232 263219 260745 297606 291225 287122 288435 200040 203064 678401 626823 1464788 1379364 420286 414809 605316 613134 755836 737469 783951 788745 825297 843366 808821 890415 1903792 1998980 1219440 1037322 669997 648948 789997 788708 820697 834293 860712 872488 966149 965643 4612882 4788665 40.45 71.7 1
11:07:26 2024-01-26 630187 622100 199782 192541 311237 318455 329595 328182 206217 205533 252815 256261 292394 296052 3975000 4293325 5969334 5806889 1013874 1062957 281091 249001 263219 261932 297635 291457 287122 288400 200040 202968 679126 624838 1438894 1381322 419692 414809 606875 614949 756508 738621 783951 786998 824983 844990 809395 889745 1901294 1998292 1152379 1038835 669997 653613 791117 791021 822477 834293 861400 869928 961927 965680 4612882 4785244 40.45 71.7 1
11:07:27 2024-01-26 630783 623895 196304 192502 311202 316898 327305 324703 206653 205744 252815 256617 290745 293322 3978677 4275039 5969213 5806889 1014612 1061416 280376 248965 261702 259950 297924 290451 287122 288435 199866 202968 675502 625113 1407767 1381050 419656 414809 607306 614040 756508 740517 786218 786405 824399 843366 808821 887865 1899943 1995460 1215673 1038937 669997 653613 791117 791021 821015 829563 860177 869252 959162 964959 4612882 4794663 40.45 71.7 1
11:07:28 2024-01-26 631048 623895 196576 192801 311166 316934 327075 324992 206895 206214 252815 256651 291949 293500 3973377 4269221 5977794 5796423 1019742 1062241 281130 248965 261594 260745 296667 288518 288373 287787 200040 203537 669702 626434 1419988 1381322 420955 414917 609413 613605 756954 742925 787932 785293 825019 838550 804675 891720 1901294 1989085 1219573 1032839 665422 652371 793402 791021 823096 835471 859635 871507 958629 963145 4630336 4787817 40.45 71.7 1
11:07:29 2024-01-26 634420 623453 195954 192970 310082 320218 326776 324992 206929 205105 252815 260251 290338 293806 3971308 4272320 5977832 5797524 1019016 1062993 281871 248581 261630 260745 297816 290217 288779 288607 200110 202756 676951 628233 1424308 1384628 420918 417300 609145 612218 756954 744015 787372 786442 827157 838550 804069 892354 1901294 1990496 1225330 1035813 664474 653091 793402 791021 823715 836652 857628 869495 960256 965261 4663866 4794663 40.45 71.7 1
11:07:30 2024-01-26 629927 623012 196576 192666 311532 320973 328664 324863 206895 205105 252815 257255 290604 295570 3972168 4235357 6003805 5805801 1021682 1063532 281091 248581 261666 261686 297816 288626 287122 292618 200985 202330 679851 625039 1452775 1392503 421551 414917 608599 610591 756382 744542 783951 787592 827498 843099 802585 890378 1899705 1983452 1217557 1035822 664000 653091 793402 787556 822766 836002 860140 866367 960183 966663 4639366 4794290 40.35 71.7 1
11:07:31 2024-01-26 631712 622130 197129 191791 312991 319539 328664 327755 206757 205071 252815 257255 290912 295605 3975000 4208358 6003524 5807966 1026166 1066084 280275 248965 261702 260382 297671 288662 287931 287962 200529 202684 691451 621081 1439716 1392503 420584 414917 604168 608597 759701 742399 783817 787556 831713 843366 802585 890415 1905144 1986266 1213760 1035440 667145 655572 793402 784074 820734 838505 861400 865097 960219 968031 4668063 4803231 40.35 71.7 1
11:07:32 2024-01-26 632863 623453 197116 191826 312736 319088 327657 327755 207517 205962 254066 257468 292394 294704 3980673 4211413 6012133 5806889 1023596 1065328 279437 249736 261666 260382 297152 288739 288107 287927 200110 202968 679851 620194 1423733 1390529 418990 414881 608020 608597 760283 742135 783259 786442 829914 838586 802585 894973 1907853 1989812 1210094 1032495 667821 656572 793402 784074 823096 838505 860140 865097 963016 964606 4688191 4796360 40.45 71.7 1
11:07:33 2024-01-26 634234 623821 196580 192705 312991 317666 328684 327523 206791 207436 254100 258116 290780 294704 3962037 4211488 5994271 5801661 1035491 1063783 280288 249808 259982 260927 296702 288590 288373 288730 200704 202968 676951 621491 1427912 1383283 420754 419665 610329 610428 763559 742032 782766 791057 829914 837226 803725 899635 1908925 2001814 1219440 1026114 665422 658678 792240 786405 829058 838469 857190 867363 965111 969402 4630720 4795454 40.45 71.7 1
11:07:34 2024-01-26 628839 623380 196505 192865 312041 319539 327693 324884 207795 204825 254136 260139 290604 294668 3972168 4247591 5977832 5816254 1037948 1063783 280663 248965 261630 261214 296309 290368 288373 292577 200985 202686 678401 622282 1418372 1383283 419656 419072 607896 609063 763559 740787 783259 793305 832302 836661 802585 899651 1914390 2008147 1221323 1022469 665422 656072 788878 784110 830235 838469 853427 865097 968419 969402 4621328 4786089 40.45 71.7 1
11:07:35 2024-01-26 625025 622902 197098 192561 311899 319430 327657 324956 206826 203765 254964 257331 290506 297703 3968477 4248074 5968976 5821467 1031298 1062993 280275 249175 261666 261179 296560 291225 287234 292650 200704 202684 685651 622282 1419762 1383283 419323 417300 604947 609063 761398 737469 782702 793305 826258 836994 802365 897023 1913031 2010995 1209369 1023619 668094 658004 787762 784110 830407 836002 853464 867639 970734 968031 4621328 4779268 40.45 71.7 1
11:07:36 2024-01-26 625463 620310 200175 192257 312848 318978 329595 324956 206826 205036 254748 257846 290639 294989 3971308 4265915 5978186 5823839 1033680 1063747 279983 249104 261338 260927 297816 290742 286683 288352 200040 202578 684201 620194 1427142 1381322 418658 417890 604693 612194 763559 740409 783817 792180 827911 837190 806994 899247 1914647 2010995 1147048 1026114 670952 657967 787530 787482 827883 836652 855896 868876 968530 966663 4618527 4783544 40.35 71.7 1
11:07:37 2024-01-26 627245 623711 196576 192806 312812 318255 330530 324812 207587 206879 254136 257331 292697 295595 3980902 4281267 5969389 5815180 1032902 1063747 279884 249701 260970 261144 297924 290372 287729 292019 199657 202968 676951 621081 1433697 1374063 420155 419072 607306 614475 763559 736136 783841 793305 825568 838437 808784 898302 1907853 2018136 1236844 1026114 670952 658641 791117 790423 829646 834256 855859 870252 966513 966627 4599716 4792922 40.35 71.7 1
11:07:38 2024-01-26 628582 622100 196438 193111 311166 318637 330530 324775 207911 206598 254136 258720 290780 294498 3976229 4299747 5961767 5805801 1029020 1066010 281108 249736 260531 261726 297707 288626 287931 288741 200075 203931 661002 626434 1414591 1372115 420882 419368 607896 615856 762477 737104 787372 793305 825568 838437 810580 898241 1907853 2017242 1231442 1029562 668094 653613 788878 793268 830235 829527 855250 871764 968308 963109 4537271 4783544 40.35 71.7 1
11:07:39 2024-01-26 625468 621184 196576 192976 311202 318856 325791 326685 207587 206598 254746 258934 291808 296635 3980902 4329946 5977794 5815180 1020357 1063740 282072 248403 261630 261144 295821 291275 287122 287962 200075 202968 676951 630038 1433605 1381322 422185 414845 605550 610860 758121 736391 788529 792180 827324 838478 808175 894382 1905144 2001777 1221323 1035440 669997 653091 788878 790387 824484 836062 860248 869252 965786 961035 4586600 4776723 40.45 71.7 1
11:07:40 2024-01-26 627769 621184 196580 192976 312148 317823 325826 325844 206895 207180 254782 258899 291920 296385 3984634 4301648 5977757 5806796 1016175 1063747 281323 249736 262929 260606 297816 290983 287149 288943 200634 202968 676951 625500 1416633 1383283 419656 414809 607269 614475 756917 742135 787335 787556 825568 845154 809395 891408 1901294 1998292 1217557 1038835 670677 654537 792240 791021 822766 834293 862013 870525 960146 962429 4618527 4792922 40.45 71.7 1
11:07:41 2024-01-26 632303 622778 196580 193150 311639 317858 327764 324717 206964 206214 252779 258934 292351 294992 3978945 4273351 5996887 5801661 1021198 1065253 281056 248965 261558 260745 299283 288788 287931 291221 200005 203537 674052 626897 1417708 1381322 421956 418185 609377 614475 759709 743978 788529 785812 827911 845154 805815 889708 1901294 1991909 1229168 1038798 666372 654297 793402 792143 821015 836652 862626 868980 959310 962429 4622503 4783544 40.45 71.7 1
11:07:42 2024-01-26 635562 621902 196029 192830 310259 317858 326811 324775 206929 205139 252779 259433 291525 296325 3979084 4263918 6002830 5801661 1020470 1066657 281984 248509 261666 261144 297816 290245 288540 288680 200985 203029 676951 628688 1422047 1388558 422185 417264 609377 610860 756917 745070 787625 788745 827194 843366 804867 890415 1901294 1991637 1210023 1037285 665422 654018 795416 789827 823096 837835 860103 867639 962979 965944 4630720 4792922 40.45 71.7 1
11:07:43 2024-01-26 629074 620742 196576 193111 311166 318595 326811 324863 206929 205105 254245 257468 291027 295404 3979081 4238989 6012035 5824559 1026166 1066568 282086 248823 263183 261651 297671 288626 288583 290399 200809 202330 680534 622858 1435937 1392503 421551 414881 608599 609656 756917 743035 783841 787556 831676 845483 802585 891682 1907853 1986266 1188307 1034703 666372 655536 793402 786368 822477 838505 862050 866367 961579 972335 4647976 4795454 40.45 71.7 1
11:07:44 2024-01-26 631860 622130 200603 191931 313610 319088 329326 325809 206895 205424 254245 257827 291097 293806 3978802 4218828 5991779 5810964 1035491 1065292 281091 249772 260499 261839 297635 288554 288779 288137 200669 202862 679851 620571 1417819 1383283 419656 419665 609377 610824 765162 742032 782729 791057 829877 837190 804730 899613 1908925 2007499 1221323 1025604 665422 655536 792240 786368 830235 838275 854642 866367 967881 969402 4627932 4782677 40.45 71.7 1
11:07:45 2024-01-26 627150 621189 196576 192806 312148 316898 327534 324992 206653 203867 254641 257827 290731 295641 3971308 4259787 5993451 5820205 1033680 1066568 280350 248965 261594 261699 297973 291307 288360 287090 201266 202968 685651 622858 1418732 1383410 419286 418185 605550 609027 762477 738548 783259 795561 827462 835976 806584 901014 1914353 2013847 1223207 1023582 669521 656572 788878 784074 830235 836002 857608 867639 972147 969402 4621328 4786089 40.45 71.7 1
11:07:46 2024-01-26 624438 620278 197330 192506 313093 318637 329056 324992 206964 205071 254441 255871 291949 294740 3968477 4267761 5993451 5819927 1033396 1066768 282226 249315 261410 260962 297606 291831 286727 287927 201042 202330 687101 620497 1418666 1383283 418658 418185 604947 610392 763559 737967 783259 794159 826185 838442 804638 897573 1914390 2013847 1190123 1026529 669997 658004 786611 787482 827883 837835 857800 868169 969288 966663 4615230 4782677 40.45 71.7 1
11:07:47 2024-01-26 624444 621184 200248 192537 312772 318412 329559 324992 206964 205071 252815 255905 292394 293690 3971308 4271041 5992620 5829637 1034948 1066768 280096 249315 261400 261144 297816 290983 286902 291129 200459 202613 695674 620637 1418327 1377404 418362 418480 608890 612664 763559 738059 783817 792180 827485 836011 806994 898480 1914353 2013847 1165532 1026114 670952 658469 787688 789593 829058 836652 857152 870152 968530 966663 4611936 4786089 40.45 71.7 1
11:07:48 2024-01-26 627254 621220 196580 192541 311889 318412 327834 324992 206964 205071 252815 257434 292839 295201 3971308 4268967 5963418 5820205 1031463 1066768 280096 249594 260974 261144 297390 290295 287931 288873 199831 203325 675502 624643 1434611 1373089 421054 419665 607736 614511 764642 740751 783951 793305 825568 838437 810580 896986 1909209 2019753 1211907 1029525 670474 654574 789997 791021 830407 834293 855896 871838 968602 965261 4568236 4783544 40.45 71.7 1
11:07:49 2024-01-26 625090 621662 196438 193146 310250 318598 327269 324595 207864 204434 254245 257255 291949 293913 3965648 4321450 5976359 5810964 1024227 1066010 282134 248752 261450 261804 297396 291188 287931 288137 200634 202686 681664 630486 1427367 1380071 422820 418185 606409 612664 759135 737177 790288 792742 827324 838442 807030 895647 1907853 2003233 1219440 1032495 669521 654018 788878 793268 826711 836652 858411 871507 967156 955629 4550347 4780132 40.45 71.7 1
11:07:50 2024-01-26 627067 621906 199967 192963 311670 316898 325862 325844 206538 206915 254245 256651 291949 293806 3971308 4290118 5980632 5820990 1016175 1065253 280837 249208 261522 260641 297816 291116 287122 291364 200110 203537 676951 626774 1421531 1382302 422257 414845 608599 614365 756917 740751 787372 787519 825568 844558 809395 889155 1905107 1998292 1240683 1038937 669997 656536 791117 792143 821015 834293 862013 870488 959467 963826 4609121 4779268 40.45 71.7 1
11:07:51 2024-01-26 629338 621694 196576 193185 311126 316969 327305 324992 206929 206352 252815 257255 293052 293500 3971308 4275039 5969213 5810888 1019630 1066010 280950 249045 261486 261005 299500 288446 287895 290928 200005 203537 666802 626897 1410622 1383283 420882 417853 609031 614548 761901 741507 788529 786405 826738 845752 807030 889076 1901294 1995460 1238763 1039108 667619 652655 795584 792705 820697 836652 862700 868598 957128 963145 4618527 4782677 40.35 71.7 1
11:07:52 2024-01-26 633058 620314 196025 193146 310219 317858 326811 324374 206929 205071 252815 258289 290745 293322 3971308 4272359 5977846 5797877 1022003 1065105 281927 248787 261486 261581 297924 290236 288743 288766 201196 203537 676951 628688 1447096 1388558 421892 418003 609807 613298 756954 745070 788381 789900 827389 844290 806011 892317 1901294 1989085 1225330 1035813 665422 653091 795658 789864 823096 834791 859493 868876 962297 966663 4627932 4784285 40.45 71.7 1
11:07:53 2024-01-26 629265 620919 196576 193141 310944 318598 326776 324828 206895 204786 252815 257434 289897 295362 3971308 4257003 5994931 5797524 1023467 1069046 281737 248645 261522 261005 297816 288518 287990 288766 201794 202791 679851 626897 1426099 1391516 422820 417599 609377 611894 758585 745070 786218 788330 828632 844558 802329 890499 1905144 1986266 1217557 1038923 664474 654018 793402 788708 823059 836002 861400 867639 961579 966663 4624115 4782677 40.35 71.7 1
11:07:54 2024-01-26 628942 622130 200103 192841 311706 318374 325826 324863 206895 205071 252815 257255 292232 295570 3975000 4249003 6012171 5801661 1023173 1069533 281702 248296 261450 261039 297635 290186 288292 288879 201477 202614 685651 625538 1439668 1393108 420918 414881 610217 611901 758598 739898 783322 787556 832155 845154 802585 890647 1907853 1984859 1195570 1034703 666161 655536 793402 784110 823350 838505 864579 865097 960183 968031 4661630 4788620 40.45 71.7 1
11:07:55 2024-01-26 630675 620319 197420 191970 313134 316898 326811 325388 206895 205744 253978 257468 291097 294704 3975000 4215515 6003487 5810756 1026166 1066839 282081 249451 261414 260935 297491 290186 288337 290195 200880 203431 679851 621524 1427661 1392503 419656 414881 607622 608676 761789 740458 783817 788475 832302 844449 802585 892354 1910567 1992093 1213726 1034703 668094 658004 793402 784074 822477 838505 861400 867021 961616 964570 4674772 4798600 40.45 71.7 1
11:07:56 2024-01-26 632610 620314 200275 192541 313093 318187 327534 325388 206895 205744 252815 259663 291097 293592 3975000 4211451 5994894 5806889 1026506 1063783 278636 249736 261378 260970 299924 288473 288743 290399 200880 203563 678401 620637 1435401 1388202 419856 418480 610979 612194 763559 744849 782702 790423 829645 838514 807158 895741 1910567 2001814 1217557 1031028 665897 659439 795093 785812 826711 837217 858411 867639 966149 970099 4691064 4795454 40.35 71.7 1
11:07:57 2024-01-26 632573 621916 200108 193146 311661 319466 329324 324631 207575 205710 252815 258075 292641 294740 3965648 4216675 5969213 5811033 1034017 1063532 280236 250546 260750 262278 299500 288369 288788 291048 200564 203466 679851 620497 1459128 1386232 420155 419629 609377 612701 763559 742558 783593 792180 829218 838212 804296 898129 1909209 2001814 1221323 1026529 665422 658506 793402 787519 827883 837842 857190 866404 965786 971506 4646744 4786901 40.45 71.7 1
11:07:58 2024-01-26 629302 621180 200108 193006 311675 316934 328295 324992 208223 204752 252815 258254 290541 294704 3971308 4250209 5977794 5811033 1035491 1063783 280894 249561 259982 261179 297455 288338 288671 288874 201090 202827 679851 623187 1420035 1385829 420104 420556 610763 609924 764617 740421 783322 791922 829877 838437 804730 897023 1916010 2007499 1223207 1024654 665422 655073 791117 784074 830235 838239 853353 865097 966549 971646 4621328 4779268 40.45 71.7 1
11:07:59 2024-01-26 624811 620045 200139 192537 311925 316898 327569 323921 206929 208787 254604 257255 291027 295641 3975000 4259939 5978261 5816254 1033509 1065328 280376 248929 261594 261179 296978 291330 287787 288766 201126 202686 685651 622858 1424467 1384844 419474 418003 605550 611826 763018 738548 783542 793226 832587 836589 802585 898336 1914390 2008147 1223207 1023197 665897 656536 789997 784110 830235 838469 853829 866367 969324 969402 4620393 4789504 40.45 71.7 1
11:08:00 2024-01-26 625291 620278 200134 192537 312215 316898 327799 324992 206964 204434 255146 257434 290303 295641 3971308 4265878 5977794 5807966 1037207 1065365 281000 249350 261630 262380 297086 291124 288373 288694 202599 202721 695674 622282 1422041 1383283 419510 417454 605772 612330 763448 740703 783817 793190 829914 836443 802327 896690 1917112 2009635 1206365 1023197 667145 656536 790286 784110 830235 838433 853390 866984 969361 964606 4624115 4789504 40.35 71.7 1
11:08:01 2024-01-26 625291 622130 200279 192502 311854 316898 327534 324992 206964 205071 258747 256686 291724 295570 3965648 4265767 5977757 5820405 1034986 1063820 280707 248929 261112 261179 296978 290778 288048 287090 201160 202721 678401 622282 1417988 1383283 419474 418371 605772 611894 762367 741118 783668 794996 828668 837253 805863 898002 1914353 2012420 1145295 1025528 668094 656572 788878 786405 830235 838469 853427 867639 970771 964570 4624629 4786089 40.35 71.7 1
11:08:02 2024-01-26 623927 620274 200188 192368 312184 318187 327305 324992 206929 204468 255110 256261 291097 297242 3971308 4265767 5969250 5815180 1032034 1063820 280271 249386 261630 261144 296560 291225 287963 287334 200985 202649 685916 623177 1426118 1384844 419510 418076 606747 611460 762908 740684 783743 795561 828632 834800 804675 900620 1914390 2012420 1165532 1023582 668971 656572 788878 784110 830407 837217 853427 867639 970734 968716 4621328 4786089 40.35 71.7 1
11:08:03 2024-01-26 624577 621225 200170 191970 312224 318637 327799 324739 206964 204786 254641 256261 291745 295190 3972168 4259707 5960723 5811033 1032940 1062993 280236 249001 261410 260745 296978 290934 287122 287962 200704 202968 687101 621081 1419005 1385555 421054 418226 606409 612330 763485 740844 783705 795561 830226 836011 804069 900920 1914874 2012420 1226973 1026566 669521 658323 787762 784110 829646 839511 854679 867639 971495 968716 4618527 4782677 40.35 71.7 1
11:08:04 2024-01-26 627416 622136 200143 192962 312179 318412 328826 324992 206964 205071 254281 257468 293052 293089 3965648 4268967 5968693 5807966 1034986 1063783 279810 249808 261410 261179 295840 290163 287234 289514 200040 202968 679851 620497 1418693 1374063 420155 418895 608366 615825 765728 740065 786054 792979 826665 839030 809247 900920 1908925 2015850 1221323 1026114 671430 658506 791117 790762 830235 836062 855933 869289 967917 966663 4599716 4786089 40.45 71.7 1
11:08:05 2024-01-26 627512 622163 199827 193176 311670 318412 328862 324992 206998 204786 254245 257468 290921 292634 3965648 4280153 5968693 5817318 1032034 1065328 279384 249736 261190 261179 295840 290778 287764 289550 199692 202968 678401 621081 1425023 1374063 419027 419368 608994 615801 765617 740158 787176 793305 825458 838761 811620 900770 1910567 2018265 1219440 1031247 671908 658433 791117 791021 830088 836652 855970 871838 969361 968716 4563473 4778422 40.35 71.7 1
11:08:06 2024-01-26 625734 621469 196025 193792 310730 318116 327834 324992 207575 204468 254750 257468 290745 293841 3965648 4309137 5964444 5801661 1029094 1062204 281555 249386 260786 261796 296771 290368 287931 288400 200704 203965 659830 627792 1407862 1373089 422222 419665 607306 617143 763969 742135 789577 795561 825458 839030 812811 899448 1912148 2016705 1217749 1032495 670191 654610 788878 793268 830235 834025 857688 873116 966586 963181 4539706 4769916 40.45 71.7 1
11:08:07 2024-01-26 624848 621907 199998 193146 311675 318856 325826 324863 206964 204468 258710 256686 292232 293913 3975487 4308503 5973502 5806889 1016728 1065958 280894 248232 261738 260780 296978 291225 287122 288741 200529 202968 676951 628688 1491732 1381322 422185 414917 606403 614076 759738 740121 791685 791926 825458 838442 808674 896009 1906711 2004654 1219440 1035813 670474 654018 791986 790947 824262 835471 860637 872601 964381 962392 4614629 4776723 40.45 71.7 1
11:08:08 2024-01-26 629338 621870 196442 192845 311202 316934 327305 325318 206573 206352 254245 256686 291949 292626 3968477 4289922 5969213 5805801 1013874 1063710 280859 249473 261702 260312 297635 291189 287122 288838 200040 203537 675502 624643 1420436 1381322 420547 414809 608599 615383 755811 738366 789990 790799 828185 845643 810396 892664 1902822 2000413 1217557 1038798 670474 654574 793402 793017 823350 835471 862663 871144 962038 963789 4615230 4783544 40.45 71.7 1
11:08:09 2024-01-26 631158 621830 196576 192976 310935 316898 327764 324992 206895 206031 252815 256686 290780 292875 3971308 4266171 5977757 5801661 1017297 1062993 281091 249525 261594 261144 297602 288590 287845 288838 200005 203394 674052 626897 1421523 1383283 421514 418480 610726 616932 760283 743978 789689 788516 828314 847095 809457 892664 1903963 1996118 1231087 1041362 668094 653577 795658 793268 823313 836985 862626 872826 957397 967050 4618527 4786089 40.45 71.7 1
11:08:10 2024-01-26 633992 621267 196300 193586 310721 318339 327534 324863 206964 205071 252815 258323 290745 293073 3975000 4280594 5977794 5796423 1019742 1063747 281555 249001 261630 261179 297816 288590 288576 288741 200040 203822 669702 628688 1419938 1383283 422185 418480 611816 614475 759701 742595 790288 787556 829490 845589 810495 895858 1906711 1992569 1234925 1041362 666372 654909 796789 789864 824262 836951 863246 867639 962297 966663 4633493 4789504 40.45 71.7 1
11:08:11 2024-01-26 629297 620955 200081 193146 311198 318339 326776 324863 206929 205105 254245 257468 291062 295498 3971308 4250760 6007808 5797524 1023173 1068390 281638 248929 261702 261144 297924 290860 287931 287125 201653 202968 691261 626434 1431200 1392503 422820 417300 609031 610824 758659 746127 786218 789900 831676 845154 804645 894541 1912148 1988327 1221323 1038395 666372 654946 795056 788635 824298 838469 864404 867527 961543 966663 4648853 4788705 40.45 71.7 1
11:08:12 2024-01-26 629302 620314 197245 192506 312184 318339 326776 325844 206895 205071 254841 257468 290709 296546 3971308 4235734 6012096 5815978 1024705 1066084 281317 248965 263219 261144 296702 290331 288048 287962 200075 202295 676306 622282 1436232 1392503 422185 417264 609031 609924 758598 740458 783951 788438 832265 845752 802585 893865 1913705 1988327 1206365 1035440 666372 657275 795056 788516 824521 838505 862663 867639 963331 969402 4652251 4795178 40.45 71.7 1
11:08:13 2024-01-26 630712 622130 200603 192368 313161 316969 327075 325844 206929 205744 254245 259764 292641 295362 3968477 4215515 6004137 5805801 1023248 1063783 280005 249001 261702 260347 296667 288662 287963 288540 200494 203064 678401 621081 1422248 1392503 420584 414881 607318 610592 760283 742925 783285 788150 833874 845154 802585 892354 1913705 1992259 1228551 1035440 668278 656390 795621 787955 825107 838505 862626 865097 963016 969906 4691252 4794663 40.35 71.7 1
11:08:14 2024-01-26 632125 621216 200284 191965 313606 316674 327799 325318 206895 205710 252815 257468 291062 293841 3967599 4212827 5994894 5805801 1026166 1065292 279119 249561 261630 260922 297117 288626 287931 287927 200075 202968 678401 619310 1425439 1388558 419286 414881 608517 610591 761398 741507 783817 787556 832928 843099 804296 894973 1908253 2002664 1223207 1035440 668278 658323 795621 787396 825693 842590 860103 865134 963016 970099 4693771 4795454 40.45 71.7 1
11:08:15 2024-01-26 634238 621189 200099 193015 312179 318187 328596 324863 206929 205710 252779 257468 291097 293841 3965372 4204152 5977841 5806889 1029539 1065292 279349 249772 261190 261144 297743 288590 288576 287962 200669 202968 686014 619310 1432432 1383283 418362 419665 610311 611761 764617 745070 783817 791057 829877 838514 804608 896924 1910567 2006110 1223207 1031983 668278 659759 795621 788525 827736 842320 858299 869495 965786 970099 4679753 4795553 40.45 71.7 1
11:08:16 2024-01-26 632089 624919 196576 192841 311889 316934 328826 324956 207864 205071 252815 258254 290506 294704 3971308 4235167 5977794 5806889 1035491 1066876 280790 249736 260348 261214 299609 288730 288996 287962 200704 202968 675502 621491 1415511 1383283 419692 419665 610311 610897 765185 745070 783642 792180 829877 838406 804867 899734 1914390 2004654 1223207 1028198 667801 660554 793365 789638 830235 841398 857420 866835 968530 972298 4627018 4792922 40.45 71.7 1
11:08:17 2024-01-26 629297 622130 197062 192836 311889 316969 327799 324992 208223 204752 252815 258254 291097 295154 3965648 4247222 5977757 5811033 1035454 1065328 281126 249350 260384 262014 295805 288590 288865 287090 201055 202968 678401 624196 1412764 1383283 420882 420410 607586 610392 765728 742925 783878 793047 831713 838437 804867 898336 1914390 2007499 1223207 1026995 667801 658678 795584 788516 832596 841994 855747 867452 970594 973713 4624629 4792922 40.45 71.7 1
11:08:18 2024-01-26 626623 622130 200108 192533 312041 316934 327799 324992 207575 208822 254641 257861 290709 294989 3965648 4247123 5969213 5807966 1034948 1063783 280894 248965 261558 261144 296978 291225 287931 287020 201336 202968 694203 622413 1416292 1383283 419692 418480 605550 610591 762477 740933 783817 793226 831713 834800 804867 899651 1915750 2008966 1225090 1023925 666372 658678 792587 788136 832005 841398 856384 866180 971284 971881 4618527 4793758 40.45 71.7 1
11:08:19 2024-01-26 625698 622130 200134 192537 312179 318942 327728 324992 206929 204434 255543 257434 290338 295641 3971308 4256494 5977794 5816254 1037207 1063783 280271 248965 261630 261944 296381 291020 288337 292650 201020 202968 686739 622282 1433466 1383283 420584 418480 606445 609924 762444 739667 783817 793226 831713 836011 802329 899651 1914390 2007499 1223207 1025384 665897 656072 793152 787729 830125 838325 855138 866218 971284 970702 4625131 4783544 40.45 71.7 1
11:08:20 2024-01-26 637731 623458 200384 192671 311929 316898 327569 326685 207437 203833 254281 257468 291097 295605 3965648 4259707 5969213 5806889 1037207 1066605 280271 248929 261630 261761 296978 290331 288775 292650 200985 202968 682751 622858 1454252 1383859 420918 418776 607306 609063 763559 743035 783817 794996 829914 837844 804867 901798 1913031 2007499 1225090 1023197 667324 656536 789997 788441 832522 842553 856196 866835 971974 971426 4626099 4782677 40.45 71.7 1
11:08:21 2024-01-26 624811 621989 197137 192502 312170 316934 327799 324992 207587 204718 258917 257434 291133 295641 3971308 4259939 5977794 5815978 1032034 1063783 281238 249525 261630 261179 297924 291953 287122 287761 201160 202790 687101 621081 1419096 1382302 419619 418480 605550 610392 763559 738548 783817 795241 829877 835976 804638 900968 1917112 2012420 1188307 1024654 668094 656609 788878 786368 832559 841957 857608 870040 972037 972151 4626099 4788424 40.45 71.7 1
11:08:22 2024-01-26 623927 619842 197057 192696 313683 319313 327834 324863 206964 205105 255325 258717 290815 295426 3965648 4262736 5977757 5816254 1034986 1066084 281187 249561 261630 261214 296978 291742 287804 287962 200704 203029 682751 621081 1421701 1383283 419656 418480 606174 610860 763559 738585 782729 793226 832032 836011 804069 898076 1917112 2012149 1210062 1024654 668094 658004 788613 786368 832005 842553 856384 870770 973452 972151 4626099 4792922 40.45 71.7 1
11:08:23 2024-01-26 623927 619838 200496 192537 312843 317597 327764 326830 206964 205071 255110 258208 290709 295605 3965648 4260129 5969176 5816254 1034986 1065328 280271 249561 261594 261179 295805 291449 287032 288636 200669 202968 682751 620052 1420339 1381322 419656 418480 605809 614278 764642 738026 783817 793305 827426 838212 807030 899947 1914390 2018321 1211911 1026566 671430 658972 788878 788708 829058 836002 858835 871829 971173 972151 4612882 4792739 40.45 71.7 1
11:08:24 2024-01-26 628850 622132 200143 193146 312179 318187 329075 324956 207864 205105 254245 257503 292910 294992 3974724 4268967 5960685 5816254 1034986 1063747 280068 249772 261594 261179 297671 290368 286718 289550 200634 202968 678401 620573 1420091 1377411 419656 419368 607306 615419 765001 735544 785622 792629 826841 838442 810345 896764 1914390 2013847 1165532 1027790 671908 658506 788320 788745 829646 835967 858411 872488 971173 969183 4612882 4794663 40.45 71.7 1
11:08:25 2024-01-26 629840 625222 196567 192949 312215 318637 330530 324848 208172 205036 254245 257468 292634 292510 3975000 4272001 5960685 5820405 1033509 1063476 279810 249772 261190 261179 295805 290778 287702 289550 200005 202968 688319 621081 1423754 1379364 418990 419072 608167 615419 764642 736027 785065 793305 827324 837226 811192 899261 1910567 2016705 1221323 1026529 673074 658506 791117 791021 830235 836062 857800 871181 971210 968460 4586394 4782657 40.45 71.7 1
11:08:26 2024-01-26 629242 624775 195996 194063 311348 316969 327834 324992 206722 204683 254928 257434 291097 293841 3962037 4308805 5951721 5797524 1027047 1063820 282302 248929 260822 261179 297924 290878 287729 287997 200529 202968 676951 628688 1419762 1373089 422820 419072 606875 614511 761398 738621 790887 792957 825568 836011 811805 897698 1910567 2017279 1231442 1029562 669045 654610 788878 793268 830235 834293 857190 874396 968639 965680 4553986 4788387 40.45 71.7 1
11:08:27 2024-01-26 625107 623895 196990 192975 311528 319563 325862 324409 207575 204752 254819 259448 291949 294740 3971308 4336857 5961522 5815180 1025580 1062993 282679 248197 261190 261979 297396 291462 287643 288400 200110 203064 676951 629586 1437181 1377411 423420 418480 606604 613605 760283 738621 790887 793305 827194 838550 808211 896924 1907853 2004382 1221323 1032495 669997 652655 788878 793268 827883 837835 858411 869252 966513 963145 4569686 4787817 40.35 71.7 1
11:08:28 2024-01-26 626993 623899 196562 193010 311965 319955 327534 326864 206607 205105 254641 256686 292351 296093 3975000 4308769 5977757 5811033 1016803 1062993 281126 248581 263219 260957 297816 291225 287122 287831 200075 202968 678401 626434 1446707 1381322 420955 414881 605587 614278 756917 740409 786218 791057 825568 845483 809431 892354 1905144 2001814 1242602 1037322 670952 652691 791117 792143 824335 836062 861437 871838 965101 966663 4617518 4784721 40.45 71.7 1
11:08:29 2024-01-26 632911 624956 196576 193315 311055 319991 327693 326830 207437 205533 252815 258075 292641 293737 3976978 4269297 5977794 5797524 1019467 1062993 281787 249350 261630 261179 295805 288590 288779 288338 200075 203537 666802 628688 1417349 1383283 422222 418185 610311 614040 759171 744211 789726 788782 827426 843366 806399 895647 1899943 1992056 1227249 1037543 665422 654018 795658 791021 825540 838433 860140 866751 960219 966663 4614736 4786901 40.45 71.7 1
11:08:30 2024-01-26 632700 624960 196562 193585 311020 320444 329362 327256 206791 205287 254245 258254 290585 294489 3973230 4235470 6007770 5801661 1024631 1065808 281621 248684 261666 261144 297924 290832 287931 287055 201301 202578 685651 624643 1434042 1392503 423120 417264 608599 610356 758548 745070 788529 788745 829841 845752 804867 892317 1907853 1986266 1219440 1037248 665422 652655 793402 788635 823059 838433 862626 867601 961579 966663 4643171 4797192 40.45 71.7 1
11:08:31 2024-01-26 631051 624440 197129 192910 312001 320444 328664 328218 206757 205607 254064 257758 290709 296266 3967682 4218195 6002830 5805801 1026166 1065255 279349 249188 261666 260710 296667 288590 287931 288540 200634 202968 678401 620128 1421206 1392503 419619 414881 607586 610592 761361 742925 783817 788113 833517 845752 802585 892989 1907853 1989085 1232248 1034703 668094 657465 796789 785184 823059 838505 862663 865097 962260 964570 4661367 4791142 40.35 71.7 1
11:08:32 2024-01-26 633787 623523 197335 192696 313427 318601 327693 327755 206757 206070 254064 257723 292436 293699 3967599 4224989 5994856 5811033 1026506 1063747 279349 249701 261270 260927 297152 288626 288540 287744 200669 202968 689238 620573 1439264 1388426 418362 418480 610275 612664 764147 746201 783817 791021 829841 838550 804602 895647 1910567 2002515 1242602 1033230 667324 660373 796789 787247 827883 838397 860861 869495 965786 971925 4681456 4802301 40.45 71.7 1
11:08:33 2024-01-26 633021 625367 197057 192865 312812 319539 331667 324884 207726 205641 252599 258151 291772 294975 3971308 4223419 5977794 5815180 1035491 1066839 280982 249701 260567 261979 300552 288716 288779 287927 200985 203394 678401 623336 1435645 1383283 420918 419665 610275 610824 764878 743978 783878 793305 831676 838406 805738 896017 1910567 2004654 1246440 1026114 666372 657465 793402 788077 830235 838469 857152 867639 966549 964606 4627655 4792922 40.45 71.7 1
11:08:34 2024-01-26 629297 620928 197335 192861 312368 319918 330062 324920 208015 204365 254136 258151 290886 295570 3973267 4246764 5977720 5810964 1037948 1063747 281126 249525 261594 261979 296978 290742 288779 288137 201301 202932 684201 622358 1422248 1386232 419656 418480 607306 609924 763018 740348 783817 795561 831676 837844 806011 900694 1914390 2013847 1165532 1023197 668094 658433 789997 786332 832596 838469 853390 867639 972147 964570 4624629 4786089 40.45 71.7 1
11:08:35 2024-01-26 623890 622526 200460 192541 312843 319466 330530 327183 207402 207499 254928 258571 290956 295462 3973454 4265767 5978849 5815180 1034986 1062957 280236 249315 261630 261179 297599 292080 287122 291221 200634 202932 693082 621081 1431960 1382302 421354 418776 605550 612627 764642 737967 783817 793305 828632 838442 806994 900920 1915750 2013847 1213760 1026529 670952 660554 788320 788708 829646 836002 858411 868980 969288 969402 4612415 4786089 40.35 71.7 1
11:08:36 2024-01-26 626623 621875 200239 192826 312179 318942 330530 326685 207587 207180 254136 257504 291933 293663 3971469 4275039 5961767 5815180 1032034 1063383 279775 249977 261558 261179 297816 290764 288048 289479 199692 202968 676951 620497 1425344 1374063 419286 419368 608167 615825 764642 738585 785622 793305 825568 837190 811768 901228 1910567 2019716 1208140 1028794 671908 658469 791986 792143 830235 835471 857152 871801 970464 966663 4563473 4780132 40.35 71.7 1
11:08:37 2024-01-26 625734 621911 196296 193757 310219 319561 327834 324775 207911 206598 254566 259480 291772 294561 3978057 4329793 5968693 5805801 1024848 1062985 282994 248823 261594 262087 296726 290331 287931 287927 200634 202968 676951 629586 1419711 1376992 423420 419072 606875 615383 761361 738548 790850 793305 828498 838284 808211 898204 1907853 2004654 1221323 1032495 669997 654018 788878 793268 827883 836652 858411 870488 966476 965225 4549085 4774812 40.45 71.7 1
11:08:38 2024-01-26 627512 621907 196580 193111 311893 317858 326811 326568 206716 207180 254999 258717 292110 293913 3973377 4284445 5977757 5802698 1022656 1063710 281519 249701 261378 261621 297771 290028 288779 289712 200040 203822 666802 628688 1428826 1383283 422185 418480 611211 615856 760822 743684 790850 788150 827426 843330 807030 895010 1901294 1992056 1217654 1037896 666372 652655 796789 792705 825540 839363 861363 872788 959503 966663 4611936 4780132 40.45 71.7 1
11:08:39 2024-01-26 632943 621875 196296 193586 311166 318856 327534 324863 206929 205105 254386 259411 290709 297353 3978057 4250798 6012133 5805801 1024934 1066047 281949 248545 261702 261144 297635 290331 288178 288137 201336 202613 684201 626338 1445234 1392503 423420 418185 609031 610824 759171 746127 787335 791057 829914 845752 804867 893212 1905144 1986266 1219440 1038798 665422 652655 795093 789827 823096 838469 865195 867639 961579 966663 4640112 4786089 40.45 71.7 1
11:08:40 2024-01-26 629302 621184 197384 192806 312878 318304 326811 325844 206929 205567 254841 257827 292110 296604 3975215 4205221 6015698 5810756 1026166 1066312 281430 248929 261666 260745 297671 290041 288985 287962 201042 202968 678764 621081 1428733 1392503 420547 414881 608946 609924 761398 744616 785494 788475 834144 845154 802585 894298 1910567 1989775 1217357 1034703 668094 656572 795658 786368 824262 838541 862663 867023 962979 964642 4671360 4789227 40.45 71.7 1
11:08:41 2024-01-26 632089 620310 200248 192976 313134 318637 327799 324863 206860 205710 252815 258899 291097 296288 3973389 4202373 5996900 5805801 1034754 1063747 280880 249487 260715 261144 296667 288590 288662 290399 200494 202580 678401 620637 1432770 1383283 419656 419665 611211 610897 765728 745070 783817 792180 833517 838442 804867 898241 1910567 2004654 1221323 1026114 666372 659439 793402 788672 830235 838433 857800 867639 967524 964606 4627932 4789504 40.45 71.7 1
11:08:42 2024-01-26 630366 620274 200103 193146 312148 316934 327799 324727 208044 205071 254245 258289 291062 297279 3973492 4255603 5992620 5815180 1039112 1062204 280877 249065 261378 262345 297606 290331 288779 287491 201583 202827 681301 625538 1422248 1386232 420882 419665 608167 610824 764642 742888 783285 793226 832265 839372 804867 899613 1912994 2007499 1198276 1026114 666372 656536 792802 787519 832184 838505 855933 867639 969324 964570 4618527 4782677 40.45 71.7 1
11:08:43 2024-01-26 628646 620314 200099 192806 312112 316934 327799 324992 207540 208822 254641 258254 291062 295605 3966767 4253653 5993451 5820205 1033868 1063710 280324 249315 261594 261699 297216 291742 287526 287962 200985 202790 698617 622282 1425775 1383283 419619 419072 605550 610860 763559 739954 783817 794996 828632 838514 806994 893839 1914390 2013847 1215609 1026114 671155 658469 788320 787519 827883 837181 858411 870152 972147 969402 4618527 4783544 40.45 71.7 1
11:08:44 2024-01-26 627245 622132 196025 193792 310259 318856 327834 324992 207899 205071 255110 257468 292394 294461 3971308 4315460 5984072 5810964 1022003 1066768 282669 248719 261666 261214 297396 291225 287882 288803 200634 202968 678401 630036 1453523 1383859 423420 417264 608167 614040 758598 738585 790251 792180 827426 843366 810617 895647 1907853 2004654 1244521 1035813 671430 652691 791117 792143 827297 836652 861400 871801 967524 963862 4605357 4776723 40.45 71.7 1
11:08:45 2024-01-26 627153 622127 200103 193181 312112 319466 327340 325879 206573 205710 254245 256261 291984 293578 3971308 4290408 5995210 5816046 1017628 1066768 280950 249383 263482 261441 297816 291225 287122 288943 200775 203431 676951 625706 1430559 1381322 421703 414881 607306 615825 756954 737698 786989 790460 825568 847407 810005 890415 1903755 2001313 1219440 1040313 670952 655536 792240 792143 823992 835471 862013 871181 962297 962800 4609121 4776723 40.45 71.7 1
11:08:46 2024-01-26 629074 621207 196576 193150 311675 317858 327799 325619 206895 206065 254245 257255 292429 293358 3965811 4256889 5999497 5806620 1022581 1063458 281095 249172 261450 261039 297117 288617 288373 288400 200040 203645 669702 628688 1438533 1383283 422185 418190 612501 615419 760283 746127 790887 788150 827462 843366 806972 895084 1901294 1991909 1249048 1038283 667108 652655 796880 793268 821896 836002 864579 869289 957397 965225 4615230 4786089 40.45 71.7 1
11:08:47 2024-01-26 634212 621171 196296 193185 311166 317893 327305 324992 206929 205071 252779 258289 290709 293358 3965648 4261916 5990065 5798471 1019083 1066495 281878 248787 261450 261074 297635 288446 288707 287055 200494 202968 672602 628982 1425145 1385829 423120 418480 611211 614074 759171 746127 788529 790799 829291 844558 803464 892989 1901294 1990496 1215673 1037345 665897 648948 795658 790984 824298 836002 863208 867639 962979 966663 4624115 4786089 40.45 71.7 1
11:08:48 2024-01-26 629074 621220 196798 193011 311202 318598 326776 325353 206929 205105 254841 257468 291027 295641 3971308 4249003 5994931 5812382 1028516 1066768 282027 249208 261594 261005 297563 288482 287895 288163 201042 202330 672518 621969 1426411 1396463 422148 417264 607622 609924 760159 742925 783914 790226 833554 845752 802585 893026 1909209 1986266 1211911 1034703 667108 655572 793402 786368 823096 838541 862700 867548 961616 969402 4648013 4785813 40.35 71.7 1
11:08:49 2024-01-26 631860 620305 200492 191931 313134 316898 327305 325616 206895 205567 254245 257468 291949 294461 3968477 4208335 5999216 5808502 1031223 1066694 279492 249629 261450 261074 299500 288446 288856 290399 200845 203537 678401 619163 1443139 1385829 420754 419665 612979 612664 765728 746473 781583 791057 832338 838514 804867 897564 1910567 2003233 1221323 1029525 666372 659906 795658 788708 827883 838469 860248 867639 966836 971506 4665555 4788620 40.45 71.7 1
11:08:50 2024-01-26 632714 622130 200279 192980 311202 319393 328791 324727 207575 205071 252815 258289 291097 295139 3965648 4225921 5969213 5805801 1036428 1066731 281273 249383 259838 263641 297816 288671 288743 288879 200845 202791 690001 621180 1439334 1383283 420918 420447 610763 612218 764642 742558 785345 793305 829914 838884 804867 900995 1908888 2003233 1196427 1026114 665897 658469 793402 788672 830235 838469 858411 867639 966513 964570 4621328 4786089 40.45 71.7 1
11:08:51 2024-01-26 629923 620310 200139 193146 311675 316934 327799 324956 207575 204468 252815 258254 291062 294740 3961942 4234695 5960723 5797524 1035904 1066694 280889 249276 260132 261874 297816 288725 288743 288766 200845 202791 679851 625538 1419451 1385959 421551 420556 610726 612625 765728 745070 783914 793305 832155 836011 804296 898336 1908925 2004654 1221323 1024654 665897 656536 792802 787519 830235 838505 855896 867021 968639 964570 4621328 4780132 40.45 71.7 1
11:08:52 2024-01-26 626800 621984 196576 192806 312148 318869 327799 323921 206964 206188 254245 257861 290823 295154 3961942 4235546 5980632 5802749 1034948 1063747 280950 249415 261342 261734 296618 290979 288743 290132 201196 202791 695674 622858 1436353 1383283 421878 418480 606875 610411 764617 738585 783593 794948 832302 838884 804867 899651 1914117 2010533 1225090 1023197 667145 656340 791117 786368 830235 838505 854679 867639 969361 964606 4618539 4776723 40.35 71.7 1
11:08:53 2024-01-26 623661 620278 200175 192572 312219 318637 327269 324992 206929 205071 255110 261213 292232 294740 3956296 4235621 5968693 5811033 1031664 1063747 279823 249188 261342 260970 297743 290898 286173 288943 200564 202650 685651 621081 1418719 1381893 419619 418480 605883 613605 764642 740158 782729 793305 827462 838442 806884 900957 1913031 2012420 1226973 1026114 671908 659439 788613 788708 829058 835967 857190 869216 966280 968716 4605831 4779268 40.45 71.7 2
11:08:54 2024-01-26 626746 622132 200103 192876 312184 318412 327870 324992 206929 204468 254245 257077 292520 292911 3961942 4270672 5959367 5806889 1030526 1063747 279792 249772 260786 261734 297419 290041 287990 291633 199901 203466 678401 622858 1433814 1376531 421054 420556 608599 616932 765728 741873 789990 793226 827911 838442 810617 900770 1913031 2018265 1223207 1026566 671908 659439 789997 790200 830235 836652 857190 870525 969324 971339 4596432 4779268 40.45 71.7 2
11:08:55 2024-01-26 626044 622132 196576 192850 310846 318637 329537 324992 206964 204928 254281 257434 291949 298426 3965648 4272001 5959367 5807966 1032034 1063783 279384 249772 261190 261179 297261 290005 288265 291633 200285 202862 685289 622413 1440604 1375552 420155 419665 608994 615856 764951 738621 785659 795413 827324 837190 811533 898336 1912148 2019753 1215673 1027296 671908 658004 791117 791021 830235 835471 855970 871801 968639 966663 4574090 4769916 40.35 71.7 2
11:08:56 2024-01-26 627286 622136 196029 193181 310984 316898 327870 324992 207575 204752 252815 257042 290506 291984 3961942 4272152 5950042 5796423 1026128 1061453 279489 249386 260786 261144 297924 288730 287787 291221 199796 203325 676951 623177 1439241 1374574 421054 419665 608994 615709 764642 742135 783988 793305 825721 835976 810580 895943 1907853 2020176 1236844 1028063 670677 655572 790557 792143 829646 834293 855896 871181 968639 965261 4558837 4760564 40.45 71.7 2
11:08:57 2024-01-26 625093 620278 196025 192845 309754 318374 326846 324992 206964 204434 254245 256686 291062 293841 3956296 4306004 5952335 5788158 1027932 1060724 281126 248581 260567 261761 296978 288879 287122 290182 200460 203610 647323 627755 1449236 1372620 423766 419665 607269 615236 761251 736064 789689 793305 824399 841334 811155 896924 1905144 2009673 1217557 1029562 668094 654799 788878 793268 829646 829563 857190 872842 968530 963109 4524283 4769916 40.45 71.7 2
11:08:58 2024-01-26 625634 621694 199849 193181 312184 319339 326811 325879 206998 205105 258747 259663 291984 293592 3971308 4333562 5977836 5817318 1028516 1069185 284614 249808 267825 264468 299500 291847 288641 292240 202288 205212 686014 635921 1423942 1391165 426739 421450 610833 621160 768997 748780 801326 801387 836240 847564 820506 905927 1927729 2034847 1165532 1045422 679296 662691 802477 807007 843876 846850 869387 890275 984781 979200 4602544 4839252 40.45 71.7 2
11:08:59 2024-01-26 638543 635826 197845 195480 320054 327277 339760 334693 214982 209117 260876 266348 298932 300159 4031112 4349235 6108574 5942241 1067263 1100454 288124 255412 273054 272793 309232 302759 300372 302119 206063 208212 691632 641723 1453642 1424201 432540 431215 625656 630601 793351 769989 811682 820965 856547 864318 829031 926222 1984746 2079127 1251456 1056047 690067 681327 825549 819825 857895 874248 890480 895848 996750 1005970 4822004 4935935 40.35 71.7 2
11:09:00 2024-01-26 658831 649101 200831 197635 324890 333942 349751 346098 212723 213602 266012 271038 303005 306347 4105928 4467513 6173851 6011950 1089861 1126288 290559 259448 276136 277599 317075 311161 306807 310135 207352 211281 705951 649260 1487761 1428255 435077 432620 627471 636409 797321 770245 815272 825380 857262 865154 829235 929478 2009705 2108774 1255223 1058608 691543 681327 825549 822936 857198 873013 887893 898208 996750 1004547 4839110 4954515 40.45 71.7 2
11:09:01 2024-01-26 667555 656846 199683 195518 325380 336058 352015 349841 213451 214352 267312 273603 304379 306433 4124632 4453084 6229804 6046584 1099254 1140427 289439 257060 276718 278470 318998 309679 306590 308261 206097 210109 702479 653021 1474455 1428255 433499 431331 624770 631695 792189 767259 808686 815020 844376 855228 821091 909773 2006815 2108956 1237795 1054090 689576 678746 816381 814137 854253 865145 874531 886289 990519 989661 4797232 4954440 40.45 71.7 2
11:09:02 2024-01-26 671992 658191 197132 193827 324401 331552 350881 349841 212360 211785 266456 273567 302690 306613 4124632 4430736 6229804 6046546 1091419 1143704 288914 252154 276663 278244 316526 310832 305908 306296 206187 207072 685642 652862 1495341 1437527 433769 428369 616026 623373 778257 756333 801710 802525 828632 845752 808158 896461 1990401 2102548 1211911 1052516 681233 664602 806048 811132 842440 847537 862090 878214 977056 972879 4740799 4942982 40.45 71.7 2
11:09:03 2024-01-26 662510 658155 195750 190647 321016 328204 348662 344988 210726 209082 263908 270779 301173 305497 4117597 4373926 6284993 6029138 1099254 1143704 284383 250510 272668 274695 315843 306545 303088 303146 203922 205834 681414 649120 1481981 1442694 429480 422306 612501 612070 765050 752514 788300 788077 819529 834265 788427 877785 1969940 2047618 1225090 1049912 668094 656500 798046 796415 823350 838428 853353 858313 953811 957278 4759610 4933603 40.35 71.7 2
11:09:04 2024-01-26 671658 658196 192310 188203 316101 324291 344935 345935 208874 207353 264054 265995 298897 302223 4121153 4497891 6181845 6020533 1099873 1140390 277621 247952 270644 272689 313009 306010 299405 302402 199692 203325 705973 637747 1497637 1422013 422002 421152 599811 608515 760819 733610 773204 779467 807232 818213 781813 870689 1962504 2073417 1231087 1033892 667108 654018 787530 786332 819851 820514 837298 851970 948281 947725 4715297 4923955 40.35 71.7 2
11:09:05 2024-01-26 664392 658146 191027 185826 316001 320533 344688 340878 208188 205710 261756 265975 297056 301143 4133190 4436000 6211153 6033209 1095967 1140353 278275 245047 270644 269004 312059 302439 297793 298924 199205 201484 716443 637329 1454166 1440597 421354 414700 599349 599382 751546 733123 767922 769791 804840 816136 767882 858155 1955538 2041429 1231087 1034703 660758 651205 786412 777190 810601 820442 834215 842096 939536 937529 4806360 4933603 40.45 71.7 2
11:09:06 2024-01-26 671717 658146 190426 189901 315969 320794 342965 342428 206895 205105 260840 266348 296158 302625 4145795 4449415 6220478 6029138 1087454 1142008 278080 244670 270572 268934 311078 302439 296668 298959 198720 201695 714950 641419 1456412 1427083 421956 414264 594165 603168 747251 728673 768446 770008 793377 809047 772150 849020 1949263 2044326 1223411 1041324 662583 645520 781369 781790 802576 817316 834252 840880 931402 933804 4769016 4939457 40.45 71.6 2
11:09:07 2024-01-26 665766 661797 189265 190051 315044 321803 342893 341910 206895 203867 261684 266161 296158 300275 4167980 4503648 6229804 6047098 1110230 1146142 277494 244259 269288 268969 309197 302687 297338 299573 199344 200993 687580 637747 1490585 1432324 419557 414628 593112 597334 748881 725651 757737 770008 795698 800866 761191 851444 1960674 2062481 1223207 1026529 659485 646780 774962 774828 805382 816163 824363 834711 939536 928515 4778421 4945300 40.35 71.6 2
11:09:08 2024-01-26 666013 664000 189200 189679 315044 319859 344698 339849 206929 205151 260840 265154 295676 300833 4162040 4411122 6294718 6046546 1100825 1147424 278275 243474 268873 268559 310824 303410 297793 296632 198754 200993 704501 643562 1457245 1436408 420155 415228 595923 595204 742802 728710 760253 761058 789868 801750 756485 839695 1950480 2028789 1233006 1032495 653257 644663 780043 769791 800302 811464 822535 830337 928352 934156 4819695 4961739 40.45 71.6 2
11:09:09 2024-01-26 675527 665698 189230 186272 315524 318856 342965 342428 205576 203833 260036 266348 296123 300912 4186711 4496443 6257780 6063909 1091443 1146257 276414 243099 269703 272327 311859 304493 295518 297567 200050 200398 710471 641265 1452118 1430287 417770 413487 591929 597758 738068 723627 754281 759066 784163 801926 758636 836638 1939073 2036862 1227530 1035440 651400 638340 777092 772012 795612 810214 822866 823022 921122 928849 4853666 4973396 40.45 71.7 2
11:09:10 2024-01-26 674809 667835 188044 186373 312179 320308 342893 340914 205576 208533 260036 266348 297928 301198 4199449 4514240 6267105 6081299 1099178 1146257 277458 241981 267783 268116 309161 301485 296085 297082 197479 200363 710386 645601 1449661 1424324 418365 414639 590098 596324 740283 719490 755191 760195 781868 793450 753404 832740 1941142 2041429 1215735 1033966 653257 638340 773826 772989 792231 802450 819904 824852 915842 921083 4812610 5001381 40.45 71.7 2
11:09:11 2024-01-26 679231 667205 188010 186108 313129 318892 343001 340878 205399 203833 259598 264860 296158 300649 4217814 4586637 6248455 6115299 1118836 1152923 274883 241981 267188 267708 308226 302227 295906 297888 197513 199700 678596 638067 1468392 1429383 414520 412551 586349 590199 739642 716833 746441 755715 780724 784324 748747 835156 1946559 2050535 1215673 1023085 652792 640186 767374 768085 796743 799161 809476 822401 921122 910488 4750205 4971388 40.45 71.7 2
11:09:12 2024-01-26 672390 667277 186829 185592 311323 316934 344688 338278 204938 204290 259598 264789 297684 297029 4220825 4525395 6295082 6101566 1110094 1152923 273241 246357 267188 268274 309161 301632 296101 296690 198489 199075 704501 636881 1458149 1442694 412104 407945 586196 587662 735090 716325 740928 746602 776754 786282 742329 827748 1942524 2035119 1218133 1019616 645116 636506 762454 760158 791413 800210 805845 815007 917177 913904 4804091 4975815 40.45 71.7 2
11:09:13 2024-01-26 672657 667011 186540 184487 312144 319088 342893 340828 204268 203007 259198 263979 294303 301435 4227186 4479418 6341709 6096542 1100456 1152069 272980 241984 265550 267771 308261 300953 295877 296107 197792 198452 710471 643764 1465549 1434527 413054 408236 585516 587849 729900 716389 742093 743849 770451 784334 734806 818733 1934672 2013847 1226973 1025528 645272 636018 765162 756726 784136 796743 799991 808728 911136 911967 4822929 4982892 40.45 71.7 2
11:09:14 2024-01-26 674569 672509 190947 184155 310721 318637 342965 336173 203917 203043 257352 264164 294345 297527 4227505 4486573 6304407 6096542 1104164 1151797 271542 240895 264701 266878 308261 299360 293571 296071 196959 197866 703006 641723 1450766 1432430 410213 405831 581284 587012 727342 711747 740275 737948 765180 775274 732457 811456 1930798 2010349 1213790 1021742 641188 632613 764385 754245 779701 791061 796332 805799 909333 903921 4811803 4982761 40.35 71.7 2
11:09:15 2024-01-26 673134 671074 190439 183285 309245 315951 341304 334728 203600 201700 258784 263540 294701 296820 4236857 4479033 6323058 6099993 1102399 1152106 272078 239369 263820 265280 306331 297279 293592 292891 196406 196871 710471 641723 1441887 1436563 408983 403337 578903 580376 719435 708074 736222 737102 762944 775218 726025 808575 1928051 2010349 1221661 1020216 638423 630151 757538 753030 777387 788969 790878 800042 905005 898923 4813510 4989876 40.45 71.8 2
11:09:16 2024-01-26 673612 671124 186351 182058 309020 315807 339760 334693 202621 200437 255951 262333 293733 296546 4242903 4479381 6348499 6105921 1103911 1152923 269820 238847 263012 264468 306829 296962 292458 292409 195785 196345 708978 641723 1446411 1434527 408498 402097 577229 579143 717590 705254 733073 733961 760273 770740 723191 805832 1921473 2016065 1196544 1016714 634606 626823 751523 746344 777634 784351 783905 796488 896530 894517 4806638 4990096 40.45 71.8 2
11:09:17 2024-01-26 673134 673091 186095 181486 307378 314559 338771 335667 201368 200262 255951 260483 292875 296980 4235503 4512914 6376264 6105921 1100694 1152923 268555 237452 263964 263588 306613 295918 290401 290705 195130 195882 696594 641723 1463177 1434527 407338 400545 574783 575689 715052 700066 727865 728581 755906 767656 718512 797579 1918739 2011101 1209924 1014673 632765 625509 748895 741452 772173 783034 783808 795299 895213 883519 4794672 4995689 40.45 71.8 2
11:09:18 2024-01-26 674918 673086 185460 180303 306415 312682 337643 334154 205550 200088 255130 258254 292394 294704 4260010 4562671 6348499 6109020 1105486 1151252 268934 235624 263777 261979 306563 296342 288378 289752 195130 194056 660972 633649 1458190 1438603 404746 400017 570530 571981 710566 695078 717263 721901 751319 762362 717214 799276 1916010 2006819 1209924 1005681 628857 621146 738589 736082 767701 773980 781139 793035 887895 879380 4742446 4992127 40.45 71.8 2
11:09:19 2024-01-26 675527 675764 183640 180840 306083 311697 337679 334005 205372 199149 259479 258358 291062 297930 4267718 4579807 6313732 6124678 1106900 1151289 267767 234828 261702 260745 304106 294744 287103 288943 193863 195281 694203 630038 1452311 1436563 400218 396889 568879 570360 710409 698810 714387 719035 743474 753565 710164 796923 1913248 2006819 1215792 1000987 628580 619384 738045 737948 761366 766468 774099 791576 880982 874889 4778421 4992127 40.45 71.8 2
11:09:20 2024-01-26 673612 675069 182836 179984 304655 310971 336120 332958 201337 197905 255110 257468 290143 292775 4264675 4581030 6310683 6115299 1105290 1153571 266056 233383 261190 259519 303182 293596 287931 288137 192642 194699 703006 630486 1457713 1429383 399225 395593 565667 566991 706391 689907 709883 713343 739836 748341 705087 790479 1910700 2001092 1207967 998138 624391 616882 735103 732999 756922 763558 769428 783463 878088 873779 4775010 4994365 40.45 71.8 2
11:09:21 2024-01-26 673612 675073 181863 179809 303307 310753 334640 331986 200566 197664 252815 256720 289298 291912 4267954 4590303 6313732 6115946 1106938 1151252 264732 232019 260384 258009 302225 292674 287122 288680 191964 194154 689790 629586 1452131 1429383 397810 393784 563166 564481 702330 686944 706695 710950 730278 745056 701166 784524 1904532 2000173 1209924 998138 624391 613591 735103 732881 755804 757454 766794 777417 872957 871196 4799115 4986379 40.45 71.9 2
11:09:22 2024-01-26 674846 675069 180784 178249 302102 309776 333987 330947 199626 196568 252779 255871 288759 292532 4271219 4600106 6313732 6120310 1110094 1151252 261757 237078 259109 262906 302013 291847 286316 287981 190792 193648 689790 630938 1460870 1426344 396682 392020 558833 561949 699672 682404 701009 708313 732581 738608 696560 780329 1898901 1998245 1204055 993811 620806 609947 727792 728420 751482 756976 762441 773806 865624 863905 4780994 4990171 40.45 71.8 2
11:09:23 2024-01-26 676969 675073 180080 177939 301353 308085 333987 328915 198448 195955 251924 256944 287443 291400 4274265 4590303 6313732 6115299 1103682 1148732 261975 233034 258310 258858 299483 296707 284934 287252 190122 192358 688319 627792 1460235 1424324 394718 390815 558919 561963 698212 681196 699391 705199 726960 730134 690944 777369 1890677 1990368 1198186 995889 619478 608846 726724 727069 748318 748296 760155 772343 860877 856406 4824748 4975844 40.45 71.9 2
11:09:24 2024-01-26 674918 674928 180076 177807 301426 309328 331897 329684 198035 199600 251144 255618 286573 290291 4275505 4635232 6321269 6115946 1119636 1146956 260741 232053 254685 258495 300929 291948 284534 284956 188963 191583 689790 630036 1442434 1420163 394718 392317 550086 556200 696051 674773 697899 706308 721228 730386 691687 768743 1880075 1989085 1211857 995889 618595 603901 721689 724424 744538 752566 760155 767662 852215 854778 4825449 4992127 40.45 71.8 2
11:09:25 2024-01-26 682832 674804 179336 177279 300918 306865 330625 329911 196289 199356 249558 254478 285463 288130 4283617 4661667 6312403 6115299 1110230 1143704 259299 230577 254685 257303 297816 291637 281949 282868 188894 190478 695491 626897 1471242 1418149 391164 390106 549764 554558 690624 669895 691789 700608 718415 723709 690965 764831 1873477 1970671 1182537 997312 613596 598408 722678 721042 735470 746804 754570 764902 851689 854597 4860079 4990096 40.35 71.9 2
11:09:26 2024-01-26 680341 675069 177816 176774 299664 305930 329858 325950 196289 198899 248752 255225 289882 288513 4289730 4616506 6267499 6115946 1103836 1142892 259436 230183 253302 255475 297924 288752 280122 284295 188418 190547 661002 633987 1442047 1405949 389988 387912 548986 555378 689031 668635 693830 699119 713531 725526 682854 754356 1866811 1961464 1199888 1000285 610100 595722 723432 717213 733789 747164 750456 754547 848399 852970 4881017 4999248 40.45 71.9 2
11:09:27 2024-01-26 682610 674141 178096 175516 297685 303999 328684 326864 195507 195290 247739 252886 286074 286714 4289910 4607181 6295082 6110938 1094732 1143704 258004 228013 258144 255226 296978 288626 279696 281659 188551 189248 668252 630036 1434562 1415136 387758 383987 546003 552756 681297 662732 687693 691886 709790 725530 682726 754154 1858913 1944429 1191909 995300 603294 595392 718549 709564 729814 743537 744542 750651 850480 847852 4834207 4990473 40.45 71.9 2
11:09:28 2024-01-26 677265 675194 181566 175193 297973 302047 329324 324992 195066 194335 246422 252851 284548 286714 4292969 4564622 6285193 6105385 1091419 1140427 258455 227465 254154 253309 297405 286754 278387 281126 187494 188950 661002 632291 1435064 1417144 389399 383107 547435 550410 680543 665729 688600 688948 708287 719343 671510 746961 1858913 1949491 1195898 987131 601142 596235 710422 707481 732969 743877 741397 748979 845593 840784 4793768 4990096 40.45 71.9 2
11:09:29 2024-01-26 674955 674596 178746 174087 298100 302803 327305 324992 194323 193982 246281 249739 284087 284893 4296030 4593130 6348499 6105921 1094392 1140427 258057 226182 252725 252498 295655 286387 278392 278145 187494 186918 700088 622783 1432271 1427356 387468 380751 541072 543856 676452 661599 678489 682904 707288 715021 672551 746629 1858913 1949491 1193903 976702 600721 590234 704371 703630 726751 736037 736100 750640 841240 829329 4765709 4990171 40.45 71.9 2
11:09:30 2024-01-26 674113 673131 176757 174635 293795 302406 325862 323514 193352 192736 247268 249635 282354 284023 4299095 4618120 6304407 6106580 1102898 1140390 254083 225483 252439 250921 294376 285214 278159 279716 186409 186884 666802 622413 1435124 1413951 384494 381849 542564 540761 676968 660451 676372 681698 702362 709711 665698 748759 1858913 1952257 1178624 979487 598939 590144 705368 703133 724694 726096 734112 745697 834961 833453 4807526 4975627 40.45 71.9 2
11:09:31 2024-01-26 677450 673901 176153 172389 292604 301457 324709 322474 192650 191118 244425 248149 281062 284631 4302321 4639338 6303178 6106580 1112006 1137126 253694 223400 248698 249424 292275 282729 277378 277790 185191 185485 668252 623298 1444060 1410943 382110 381042 535141 539369 671621 652669 670343 680732 694259 703151 663204 737741 1843004 1951685 1183337 976702 595183 581924 697200 699083 717286 721508 731844 737149 825102 827810 4829829 4992462 40.45 71.9 2
11:09:32 2024-01-26 685966 674410 175258 171739 291538 299609 324974 321687 193207 191547 243801 249289 280107 283039 4308139 4681532 6257780 6120310 1102811 1135443 251686 227823 248734 253796 290776 283250 273963 277986 184018 189034 655202 625113 1433016 1397752 378637 378790 532058 541243 669720 649405 670343 676297 689158 698689 660456 731743 1836387 1929735 1187407 985300 593914 576910 701202 697104 712926 721508 727553 728526 820766 825174 4888138 5000572 40.45 71.9 2
11:09:33 2024-01-26 684778 672913 175144 171061 291947 297924 321955 321783 192340 190586 243801 249671 280123 283603 4308600 4621680 6291904 6101566 1084321 1134018 252459 223140 247931 253653 288908 282386 273963 276515 183399 185896 659552 624643 1425725 1405949 378407 374230 531491 537208 661958 644613 667802 669637 685101 702283 658013 726347 1831175 1910011 1162974 976702 589602 580487 697200 689889 709261 719330 717254 727982 825535 817936 4826523 5004145 40.45 71.9 2
11:09:34 2024-01-26 673318 670979 174304 170522 292804 297462 322754 318026 192913 188726 243801 247233 278575 283420 4311673 4566184 6330454 6086425 1088265 1134484 251301 222479 247513 249245 288943 282934 274611 273950 182784 184940 674052 621969 1428513 1416140 379600 373074 530433 532075 659617 643667 663114 665711 688927 700489 653210 726755 1831175 1925637 1175950 964655 587143 576838 688032 689889 708364 712422 716487 728489 815923 811144 4764796 4996268 40.45 71.9 2
11:09:35 2024-01-26 674974 672913 173122 170548 288969 295433 322754 317920 192061 189148 242900 247233 277757 281226 4323991 4643263 6293845 6096542 1100769 1134484 250859 223140 245884 248243 288733 281303 272639 273114 182135 184823 653041 622580 1416361 1406946 377451 374195 530327 531897 663367 645310 661644 669601 688051 693027 653173 725168 1827114 1933844 1181302 970162 587143 572834 688032 687863 702189 711275 719366 725651 810967 813991 4834854 4989119 40.45 71.9 2
11:09:36 2024-01-26 684572 675453 173001 169477 288964 295118 320802 317884 190855 188555 241832 247820 276130 279572 4320111 4671046 6248455 6105921 1096903 1132801 249977 221750 245505 247639 287090 281867 270531 274334 181364 184823 650068 625113 1419898 1392503 375850 372445 523081 533585 660552 639737 661163 665638 676124 688207 649300 715875 1816550 1906223 1169092 972507 582710 567861 688032 681795 700162 712386 717744 718212 809213 811691 4845229 4995689 40.45 71.9 2
11:09:37 2024-01-26 683965 673547 172476 168873 288964 293927 320281 317884 189691 188817 240467 247057 278133 279500 4324106 4624152 6282471 6096542 1075827 1131490 249801 220299 246091 246081 288599 281303 269672 272852 180448 183688 650852 624150 1419731 1401723 375580 371977 526112 531661 652868 638345 658492 659462 676088 690241 643523 714276 1820598 1908930 1161986 960837 580306 571146 682763 680213 702226 708098 708060 719269 810394 802324 4747577 4989876 40.45 71.9 2
11:09:38 2024-01-26 675835 673547 171963 167839 288266 292875 320281 317729 189691 187668 240503 245332 277869 277608 4330279 4642237 6294718 6105921 1089890 1134484 248436 219332 244749 244946 288017 279271 269672 271380 180379 182988 645894 615788 1437964 1401723 369731 369848 522743 525691 653827 637821 654872 660470 675822 681290 641138 715366 1817842 1926003 1167057 963211 581134 568732 680309 680920 698180 703372 711734 720633 798957 802324 4822934 4989876 40.45 71.9 2
11:09:39 2024-01-26 682347 673095 171074 167483 287274 292982 320908 318592 188862 187963 239015 245952 276733 277572 4336235 4713851 6285087 6109759 1097648 1127921 246907 218930 245090 244946 287180 279504 269575 270553 179775 182203 653752 619310 1437809 1390529 369659 369848 521561 525727 652962 632948 653907 658492 667110 679234 641359 708130 1806001 1894328 1160952 968781 577009 565449 680309 675709 691936 708887 708196 711600 801894 802575 4835539 4990171 40.45 71.9 2
11:09:40 2024-01-26 680819 670825 170703 171083 287306 290290 319548 315798 188759 186752 238873 244748 275886 277608 4339336 4634700 6282471 6101566 1075827 1132032 246907 218214 249031 243408 285552 277755 269196 269729 178890 181592 647952 621388 1422542 1399736 369695 367592 521561 525881 647598 632618 650985 652225 667146 680261 635723 705792 1807958 1899710 1175197 955383 574961 567087 674923 673409 696168 701214 700889 712142 801291 793310 4741546 4975740 40.45 71.9 2
11:09:41 2024-01-26 675342 672100 169956 170836 286392 296065 317013 315053 188331 187614 238873 243482 274901 275486 4336356 4650650 6276170 6108271 1091443 1127884 244850 217432 243675 242661 285463 276056 269196 268429 178642 180732 652302 618427 1409132 1397752 369304 366417 520087 522130 647634 632015 645726 654541 667146 674294 635723 707627 1805344 1908930 1171127 959469 575370 558811 673933 672704 688023 694394 702993 709107 794833 793274 4825186 4989876 40.45 71.9 2
11:09:42 2024-01-26 680824 671079 169388 170681 283710 295974 315960 314060 187357 190136 237432 243892 273224 275837 4336235 4678947 6248455 6089935 1088269 1128463 244359 216791 242617 242557 283662 276056 267687 269977 179083 180732 649402 622413 1411802 1387574 370354 365867 515294 521319 644039 625551 645652 645470 662900 676376 634823 699851 1799297 1875940 1159062 959469 571593 563780 674410 670550 688999 698323 693747 702859 793308 793459 4804091 4982761 40.45 71.9 2
11:09:43 2024-01-26 670412 667241 168847 167028 283706 289149 315960 312785 187029 189630 237206 240347 273188 277044 4342165 4616506 6349190 6090210 1083125 1128463 244530 214815 242127 240840 283185 275033 267615 267602 179588 179241 663046 615259 1412904 1406946 368257 364453 515367 513648 640364 621947 641193 646492 664921 667362 626869 699298 1799297 1906223 1159870 955346 570954 559564 668749 669564 684998 691216 699879 705008 786004 788915 4831403 4986317 40.45 71.9 2
11:09:44 2024-01-26 680787 667268 172297 167033 282086 288910 315702 312157 186573 186042 235943 242233 272185 274294 4339057 4688191 6252135 6099596 1087493 1123852 243604 214746 240183 240771 281856 273914 266011 268289 178581 179207 654296 621969 1400701 1388558 369032 363060 510971 513684 638030 620149 642105 642134 659613 671138 626961 693190 1795199 1885134 1162987 952560 568518 560755 668749 663650 687050 694286 691743 700295 788729 784225 4766415 4983156 40.45 71.9 2
11:09:45 2024-01-26 673340 667272 167742 165993 283188 288025 314197 311175 186118 185522 235743 240347 273281 273886 4327191 4658377 6284191 6098719 1084960 1128463 242284 214081 241135 241604 282416 272624 265532 267155 178080 178753 646502 611675 1433777 1392503 364444 362912 514367 515929 639911 623780 638390 643649 661806 667290 627406 697824 1787260 1884288 1172331 953989 569329 555510 665843 664625 678375 685345 691706 697792 781354 784333 4859599 4982761 40.45 71.9 2
11:09:46 2024-01-26 675527 667196 171652 166067 280236 288431 313529 310233 185570 185392 240250 239945 270942 274942 4339729 4664522 6293570 6098719 1084960 1125600 242960 218488 239068 239999 280921 275372 264243 266558 177831 178079 645052 619607 1440404 1392503 366695 360871 505053 514468 632829 612969 638390 636452 656782 666784 620081 689997 1788753 1875940 1156882 946110 564090 556369 661466 660396 679818 685345 686560 699283 785968 780988 4780141 4976945 40.35 71.9 2
11:09:47 2024-01-26 672390 667277 167939 165727 279310 287990 313494 308323 185536 184346 240250 238845 270718 273886 4336557 4673755 6301336 6098757 1097679 1125850 241403 215435 237450 241033 280144 273238 264313 265112 177298 177977 654296 613426 1406360 1392503 364203 360871 505053 510657 634396 615484 632546 638363 649119 662073 620117 686495 1780771 1872234 1155717 956742 564090 549833 664323 660433 674877 689258 690062 691609 780802 781540 4816142 4988568 40.35 71.9 2
11:09:48 2024-01-26 673575 667164 171306 164932 279340 284885 314007 308253 184956 184346 234788 239211 269260 274504 4333369 4593189 6287408 6098757 1075640 1122403 240663 214457 238462 240179 280444 272238 263250 264335 176166 177239 651540 620497 1421161 1392503 362867 359134 509779 511786 630329 616173 631907 634763 649155 658349 617310 688525 1787482 1887809 1136533 942644 562853 551568 658159 660433 675636 680252 686634 692628 774636 774701 4838032 4975815 40.45 71.9 2
11:09:49 2024-01-26 679430 667245 167474 164782 278267 285321 311559 310182 184378 184054 234788 238879 268441 273693 4349023 4699182 6253325 6094273 1084960 1124800 241742 214156 237048 239507 279788 273129 262523 264124 175850 177171 643602 618719 1422104 1388792 363198 358557 504741 509142 627553 615386 632465 632518 647149 662073 614654 682149 1779487 1869396 1132463 942186 560926 549797 655727 652641 672388 679261 680516 691609 779697 774132 4783553 4980497 40.45 71.9 2
11:09:50 2024-01-26 669683 667160 167132 164408 278343 285085 311559 306393 184344 183018 234305 238420 269225 272270 4342748 4673755 6289860 6087163 1091341 1124726 240477 213828 236481 238027 279788 270491 261721 265072 175674 177929 643602 613426 1401261 1388558 361108 358847 504590 507441 631705 611033 626323 633785 647172 653445 618186 680415 1770861 1866747 1126358 953989 561602 548840 660712 656022 669688 679261 682486 682463 770272 774132 4825148 4992127 40.45 71.9 2
11:09:51 2024-01-26 676352 667160 166936 163586 278457 282732 309891 307106 183162 183215 233290 242723 267591 272003 4346142 4642910 6267105 6087163 1065003 1119485 240477 212454 237344 237116 279394 272093 261738 262580 174869 177555 638709 615032 1400483 1386232 360084 355869 505457 509970 622118 612838 627249 628285 648619 657170 610965 682421 1779487 1878603 1137300 939507 560003 548840 653247 654560 671589 676295 680259 686500 766070 766306 4822004 4976945 40.45 71.9 2
11:09:52 2024-01-26 679031 667133 166250 162794 278343 282863 309170 306358 186997 182820 232527 237388 266778 270141 4355287 4734071 6248025 6096542 1088307 1118753 239476 211627 237363 237116 277540 270383 261702 261708 175113 176527 646865 609308 1411203 1379930 359064 355833 501855 504670 626594 603956 628959 629247 640069 655855 613710 679463 1770221 1843054 1129376 944021 557001 549618 655103 650307 669214 676331 671754 680382 770529 765622 4728795 4973396 40.35 71.9 2
11:09:53 2024-01-26 669692 666862 165867 162470 277951 281321 309205 306532 186997 181666 232527 237386 266744 269689 4339651 4664482 6271169 6072316 1080578 1118753 237622 211225 235292 235864 278217 269442 261702 263205 174293 176492 640702 609931 1406302 1387217 357721 356861 503241 503638 625652 607445 622621 630921 643431 649083 610928 675190 1765198 1858608 1122288 948806 555244 540820 653247 649314 663806 675271 676807 681280 765492 766269 4816043 4975778 40.45 71.9 2
11:09:54 2024-01-26 673872 667844 165566 162206 276675 280004 308305 306532 186927 181827 231804 238086 271266 270141 4345922 4605395 6266938 6072823 1069187 1117925 238903 210600 239409 235891 278217 267849 260635 260580 173617 176457 639796 617552 1398433 1389189 359064 354347 495932 500912 619967 607392 618103 625569 640105 645438 605156 675079 1766415 1870631 1122489 941273 554850 539190 649060 647443 660520 667088 673340 679677 762981 764042 4868998 4982761 40.35 71.9 2
11:09:55 2024-01-26 673340 666393 164771 161727 274985 281751 308683 306065 186632 180840 231641 236654 270886 270141 4349081 4673755 6253761 6077178 1077763 1116044 238867 210201 234697 235700 275704 268415 259867 259423 173583 175788 628741 617832 1431722 1385829 357827 351713 496980 502962 618209 606528 623433 623652 643122 649335 606381 674747 1767697 1862830 1130428 936172 555244 546243 649526 649314 663809 667353 670334 681655 759135 757328 4812699 4980497 40.45 71.9 2
11:09:56 2024-01-26 675837 668525 165040 161439 275922 280039 306946 306065 182974 181344 230329 237019 267247 267210 4349081 4751409 6248025 6087850 1084396 1116044 236625 209649 234697 234215 274633 268038 258774 260255 173272 175420 637802 606462 1409209 1375552 355637 354489 496943 501040 618209 599964 617956 621648 636225 646694 603275 667950 1760955 1850982 1141179 932860 549112 539950 644053 643008 662395 664828 664157 675231 761361 757256 4809170 4976041 40.35 71.9 2
11:09:57 2024-01-26 671704 667844 164473 161023 274677 280170 304721 305169 182974 180771 230365 234601 270815 267174 4349081 4716763 6276170 6082078 1084335 1116044 236260 208891 234532 234413 273583 267179 258774 259342 172686 174217 640702 606031 1396752 1379364 351776 351857 495149 502130 619745 601447 620668 619511 634841 646678 601156 665796 1757929 1843054 1114148 936838 548447 541045 643104 641152 659118 663391 666367 676524 761361 755090 4806638 4975778 40.45 71.9 2
11:09:58 2024-01-26 667725 668317 163714 160595 272811 280039 306730 303280 182719 180041 230329 234077 266357 267174 4355400 4711762 6276431 6082069 1088269 1116044 235895 208565 233236 234215 273950 265950 258774 259160 171932 174339 640702 606462 1402371 1379364 351704 351290 492043 495729 613105 600909 619483 623505 635668 645330 603518 665833 1757929 1831143 1147410 936838 547552 540463 643104 639247 658321 663319 662055 673243 761361 755780 4771602 4982761 40.45 71.9 2
11:09:59 2024-01-26 664171 665957 162610 160369 271502 279896 306047 301015 182430 178792 228936 232639 264763 265537 4336330 4688493 6285756 6076945 1088269 1113019 234443 207521 231389 232290 272506 263952 257580 257170 171283 173317 639252 606031 1424369 1377411 350288 348613 487062 496810 614713 594261 613482 616492 629470 640321 594947 662363 1752963 1832187 1108043 932860 544449 536327 641128 636529 655057 658340 658817 669216 756361 754259 4783553 4973746 40.45 71.9 2
11:10:00 2024-01-26 665114 665953 162575 159405 271088 279608 305079 302188 181314 178997 228866 232570 264728 268535 4358433 4688966 6267105 6072596 1085207 1112020 234047 206909 230635 232187 272696 263662 256968 257135 170739 172286 642161 605724 1408314 1377411 350864 347528 487026 496539 612975 594664 612107 615502 628508 640286 594559 659690 1747960 1838968 1124565 928540 543672 534814 636626 636529 655057 657858 657622 667258 751661 747715 4802392 4971118 40.45 71.9 2
11:10:01 2024-01-26 671992 666407 162841 159062 271533 279073 302694 302323 181279 178501 227961 232178 264507 263912 4358433 4722672 6289935 6076945 1082013 1109585 233489 206231 231029 231312 269764 263917 255570 255628 170774 172217 636352 603993 1401885 1374063 349870 347284 487062 495404 608439 591092 610104 610583 622150 635580 591060 656772 1747687 1832625 1103973 928154 542898 534792 635650 634689 652738 654320 654752 665726 749883 748738 4797232 4961552 40.35 71.9 2
11:10:02 2024-01-26 671036 665957 162056 158556 272972 278697 302163 301334 180959 178433 227449 231109 264468 263912 4358433 4713413 6267348 6078484 1086718 1111232 232968 206093 229918 231117 270588 262636 255570 255592 170197 171997 627312 604738 1393251 1374063 349870 345961 485247 493966 609408 591092 610689 611052 623656 634616 591896 654835 1742423 1829971 1112113 930208 540967 531734 636394 631704 649904 657630 653787 665837 752579 747241 4791821 4966309 40.35 71.9 2
11:10:03 2024-01-26 666770 665729 161911 158527 269301 277754 302482 299038 180878 177769 227414 231109 262638 263877 4348819 4694894 6267199 6068250 1084433 1111232 232217 205555 228848 235355 272691 267402 254786 255343 170985 171635 640159 604701 1391569 1374063 348879 344886 485030 491765 608989 589316 608883 611015 621130 632800 592678 654527 1741186 1822136 1101938 930208 541352 530202 633960 629284 647673 654701 653178 662331 744239 743447 4805829 4971118 40.35 71.9 2
11:10:04 2024-01-26 670961 665487 161539 158317 272470 277293 301070 301407 180103 177871 226709 231225 262752 263034 4358433 4725213 6276431 6072316 1078928 1109585 234326 204916 229525 234718 270013 267816 253580 254524 169624 170938 633453 601485 1387661 1370171 347893 345144 486405 491765 604475 587941 606747 607181 622112 631308 588019 652371 1738714 1828675 1099903 920909 538280 532061 630789 632930 647639 649326 650515 661822 742805 745065 4792099 4980739 40.45 71.9 2
11:10:05 2024-01-26 673872 665834 160811 161848 269816 276020 301476 300244 179704 178117 225973 230755 262237 264619 4351644 4744565 6267105 6063909 1078770 1108800 231308 209098 228848 231023 270013 267474 252416 253991 169086 170972 639770 603131 1407771 1364843 346910 344368 485373 486751 601858 586370 602509 604606 620354 631308 585575 652870 1738714 1824792 1122489 918293 539046 531308 629452 630620 646651 649326 650552 660126 738758 743433 4807523 4961364 40.45 71.9 2
11:10:06 2024-01-26 675835 665848 161350 157196 270937 275420 300824 299510 178654 177871 227425 230904 262054 264396 4374091 4743446 6257363 6126664 1078928 1106824 235221 208698 228103 230498 269254 267743 251573 254055 172349 170277 633453 601840 1393017 1362908 345007 343299 483623 488308 600318 585412 603192 604980 619880 630347 586319 650949 1737479 1824792 1097868 916819 539046 530556 629416 629247 643772 649326 649099 658720 734160 736558 4799778 4985550 40.45 71.9 2
11:10:07 2024-01-26 675835 665812 160405 161793 270139 274613 302097 299159 178765 177311 230369 230720 260638 263650 4374018 4743446 6243473 6072596 1074019 1106375 235078 208698 227396 230276 268090 261729 250804 253991 169668 170514 635822 607917 1385157 1359049 346910 342843 481917 487616 598589 587109 604591 604606 618441 629424 586735 650949 1738714 1836560 1106008 920752 539429 527491 626644 627362 640368 646900 651395 653801 735488 739373 4867962 4954440 40.35 71.9 2
11:10:08 2024-01-26 671513 663850 160115 158929 269232 275348 299316 301346 178868 176197 225918 229626 260387 264551 4370884 4689602 6253174 6063909 1060283 1106104 235480 204739 228068 229390 268876 261657 250769 253274 169549 169905 633886 605724 1383897 1369200 346240 342843 484650 484824 598070 585664 594421 602518 620282 622294 586283 651330 1731926 1823361 1091763 930208 536752 522756 630307 625532 637475 648268 645680 653304 740997 738494 4766415 4976945 40.35 71.9 2
11:10:09 2024-01-26 666281 664971 159927 158128 269995 275124 301316 297807 178484 176063 225774 229523 260464 261436 4377146 4674847 6284321 6046433 1066502 1106824 231500 205027 227714 228778 269254 261365 250735 251946 169192 169435 633453 600275 1398734 1372115 342654 342843 480789 483004 599696 577154 598703 604036 613064 625203 586843 645579 1724490 1805104 1089728 922067 533546 522792 625666 622806 639426 643509 641845 652764 734341 730359 4804091 4971118 40.35 71.9 2
11:10:10 2024-01-26 671400 665482 159452 158264 268587 272972 297716 299564 178381 178200 225558 230664 260067 261472 4377066 4756387 6267213 6076945 1075446 1110159 231394 204739 226587 228449 267450 261621 250351 251175 169192 168864 642345 600552 1409422 1364843 342618 342807 478012 484788 596488 576915 595759 598836 614947 623851 581039 647488 1734390 1824755 1099903 918293 536752 522864 625295 621893 638450 643509 649507 650880 733858 737719 4859599 4982761 40.45 71.9 2
11:10:11 2024-01-26 671513 664000 158532 158043 267798 273008 299365 297951 177777 180436 225774 230861 259566 264105 4380232 4688379 6266013 6067466 1059796 1106750 231988 204130 225921 228458 267272 260777 251306 251560 168718 169249 643287 605012 1392482 1364843 342690 340703 481917 483345 595534 581107 594764 597988 613028 618584 581933 646955 1727572 1815587 1087693 924707 534777 522893 627443 623762 634813 645429 643741 649373 737569 730359 4787827 4971118 40.45 71.9 2
11:10:12 2024-01-26 663450 663959 159203 157383 268583 272104 298515 297077 177743 180148 225774 229606 259378 261617 4376949 4681404 6274581 6081299 1066208 1106824 229421 203847 226587 227160 268498 259973 251306 252445 168648 168830 633886 599696 1394710 1370171 343590 341771 477238 480476 598070 576843 594074 603178 612970 622294 581298 642946 1725117 1815170 1081588 916951 530514 521178 621617 619789 636089 640312 642096 651297 727560 729412 4820585 4976945 40.45 71.9 2
11:10:13 2024-01-26 673344 664976 162962 157383 266905 271914 300144 297185 177463 180077 225103 228922 258194 261581 4373742 4755913 6227919 6072482 1070066 1106787 229155 203952 230026 227195 266942 259468 250917 251141 167553 169098 632415 607461 1376189 1357125 342690 338650 477238 482662 595955 581107 595135 595053 613028 618584 577091 642983 1725117 1829971 1073448 915576 532027 519905 619825 621009 631673 640312 643433 644557 731746 730287 4815257 4972188 40.45 71.9 2
11:10:14 2024-01-26 667992 664005 159918 157128 266718 270448 298515 295754 177430 176708 224004 233189 257766 261653 4374091 4640840 6273039 6046820 1056908 1107003 229923 202708 227281 226457 267638 257542 250564 249295 167458 168695 633886 606843 1376231 1372115 342100 337962 477231 477701 596488 577131 592257 597767 610302 614471 578019 638242 1714626 1797178 1095491 922878 528631 522153 622975 619146 635264 643935 640272 648912 733945 731000 4765611 4967829 40.45 71.9 2
11:10:15 2024-01-26 663450 663491 162290 157383 264459 270861 297933 294367 177184 176214 225067 228645 257732 260554 4374018 4701572 6266289 6074768 1078647 1106215 228854 202708 225222 226352 266638 258159 250493 251292 167670 167764 635357 600622 1393813 1367232 341644 337559 476562 480476 594760 575127 593919 594536 604123 616776 572843 636322 1715307 1806383 1085658 910059 531373 522153 618440 619146 634813 637918 640393 647456 726887 727541 4863071 4968639 40.45 71.9 2
11:10:16 2024-01-26 667175 662060 162264 156403 264459 270861 297933 294438 176594 176214 223661 228290 257340 261581 4361356 4699712 6252479 6046268 1067462 1103747 229309 202531 225612 226159 265006 257761 249332 251256 167260 167662 635357 607461 1367302 1362908 341644 335739 477878 481146 585739 577941 589496 591037 607468 614599 571962 638733 1715307 1814155 1079553 918293 530137 518365 620336 617979 629370 640276 641183 641749 731746 729217 4797232 4971118 40.45 71.9 2
11:10:17 2024-01-26 662666 662051 162212 156116 265271 270883 298005 293371 176627 175652 224169 226914 261660 260737 4361243 4621792 6295082 6046546 1062443 1105218 228639 201366 225503 225513 266992 258016 249332 249741 167564 167017 625883 598832 1377224 1376531 340193 336507 476900 478083 589452 573635 589662 594499 603092 613280 576238 637218 1713408 1787264 1091763 918293 527506 520641 619387 614594 633017 635535 633611 644557 721386 721278 4798100 4954366 40.45 71.9 2
11:10:18 2024-01-26 665766 663491 161989 156201 264494 270883 295557 294403 176039 175687 222962 227522 256557 259131 4380364 4748931 6257780 6063909 1072608 1102796 227225 201366 225525 225024 263307 257110 248805 249598 166952 168420 635357 598841 1375865 1362379 339435 338431 474062 478587 587324 571150 588660 589629 603821 618058 571155 636359 1720221 1811074 1105875 911610 529007 517597 614690 617213 626563 634870 635484 640175 720526 721309 4838794 4976945 40.45 71.8 2
11:10:19 2024-01-26 672862 662060 162264 154949 265271 270121 296188 293816 175453 176091 222075 227902 257494 259131 4377139 4685795 6248025 6046546 1052367 1100381 227225 200875 225013 223447 264335 256714 246757 249883 165909 166307 631343 605291 1406608 1363348 340435 336668 473059 474156 590131 575854 587984 591018 604087 612309 574537 634313 1713082 1800322 1093414 916914 522702 515878 616472 610043 625620 636018 631000 641998 721161 717008 4736079 4964031 40.45 71.9 2
11:10:20 2024-01-26 665729 661788 158132 155294 262371 270121 295213 292578 175298 175092 221537 226810 257314 259932 4383477 4705292 6252479 6046546 1056739 1100418 227225 200210 223607 223671 262284 255139 246792 248691 165527 170060 628001 602270 1434143 1360977 338511 333830 473168 475763 583567 571971 584113 587054 604647 609404 569951 635441 1713872 1803404 1095491 916989 526010 512190 616799 613386 623849 634090 633550 636363 726292 721237 4787827 4973396 40.45 71.9 2
11:10:21 2024-01-26 660780 658254 158685 154450 263430 269254 295213 291653 175177 174535 221502 225410 257494 258080 4386989 4657857 6295082 6047084 1059415 1103615 227190 199618 223958 222947 262686 255103 246792 246779 166060 166814 633453 596264 1382699 1370171 336457 333830 472500 472818 585791 567968 582500 589937 601544 612591 571939 628885 1706535 1776885 1068229 914210 523447 513815 614690 607354 622087 632029 630201 638210 712147 718497 4806638 4972489 40.45 71.8 2
11:10:22 2024-01-26 671513 663741 158136 154828 262738 269029 293957 293229 174080 175372 220158 226143 257133 257070 4380259 4763791 6239129 6063909 1069990 1100454 225595 199896 222944 222913 261883 255103 245790 247577 165377 167281 635822 597137 1396163 1352480 336731 335718 467536 474266 581243 568773 583243 587127 603401 611447 567680 633898 1716277 1812650 1097567 906174 523447 512163 610114 609872 620108 629307 632347 632544 718622 720530 4813510 4982761 40.45 71.9 2
11:10:23 2024-01-26 667228 658223 158242 154364 262001 267531 295664 290767 174420 174378 220846 226459 255985 258080 4361281 4652377 6248455 6046546 1054104 1099602 225124 199409 223344 222226 262721 253505 246032 247924 164468 167281 635822 603562 1390931 1364843 337794 333324 468963 471448 585664 567829 581224 588794 598584 607685 567571 626213 1697300 1784523 1083030 916782 520474 513689 612372 608833 624697 630889 627093 638062 719399 716398 4801463 4964031 40.45 71.8 2
11:10:24 2024-01-26 662238 663580 157851 154330 260736 269290 293382 290290 174420 173667 220846 224055 255985 256710 4386511 4729390 6248455 6047084 1072608 1100725 225054 198923 221448 222569 261048 253505 246377 246399 164468 166546 628001 596264 1375371 1360977 333749 333595 467207 473559 581243 565526 582678 582224 597292 606026 558892 625289 1706572 1788609 1097567 902405 523447 513615 610264 611469 623775 626478 631552 634466 714056 718351 4863071 4973746 40.45 71.9 2
11:10:25 2024-01-26 670275 658191 157213 153804 261135 267566 292312 290802 177918 173823 220123 224714 255556 256710 4377137 4714724 6239129 6047065 1050825 1099944 225595 197750 222177 221849 259854 253505 244486 246019 164135 166546 632836 599696 1369537 1355373 333785 332279 468266 468652 579272 566727 576862 581089 595145 603965 564622 627213 1700521 1790656 1089260 912943 521215 509311 611184 606961 619495 631135 626539 630754 717045 715600 4743719 4947343 40.45 71.8 2
11:10:26 2024-01-26 663450 663114 156977 153564 261713 265821 293865 289004 178097 173722 220017 224020 255129 255169 4376949 4701926 6248455 6046546 1064647 1099368 222943 198612 221484 225713 261048 258318 244736 245812 163893 166313 634329 597137 1369437 1357858 333749 331812 464734 468652 581690 564691 581968 584566 593291 605140 562054 624359 1697626 1784002 1067344 896824 518260 510825 605376 606714 622085 623878 628688 635787 712125 717484 4862586 4977260 40.45 71.9 2
11:10:27 2024-01-26 669330 658187 156679 153305 259545 267155 291804 292438 173388 173201 219402 224020 254381 257034 4386511 4708624 6247749 6046735 1053877 1097604 224898 197647 221293 221630 259028 258354 243700 245605 163417 165850 635822 598841 1394489 1355373 333713 331274 466150 468580 577633 564654 574309 576897 595037 600236 562689 626213 1696830 1793143 1063274 913314 519735 507765 608919 605426 616426 627503 621673 628754 714509 710112 4754638 4966607 40.45 71.9 2
11:10:28 2024-01-26 664281 662441 156938 153169 261919 265750 292489 288496 177779 172839 219214 223779 254346 254672 4377216 4708662 6244741 6046509 1068147 1097604 222290 198336 220105 225555 260252 252716 243735 245346 163382 165850 634329 596675 1365775 1355623 334996 330773 464077 468616 577086 562122 580326 581715 591804 604267 561272 621625 1697300 1784002 1085107 894208 516021 509274 603238 604998 618868 622285 625426 632700 710332 711994 4840802 4973746 40.45 71.8 2
11:10:29 2024-01-26 666129 661507 156070 153203 261150 266567 292086 288829 175398 172942 219026 223606 254169 257070 4386511 4709910 6238854 6046546 1060171 1097604 223477 197681 220035 222837 260291 254145 242917 244438 163234 165584 635822 602853 1369203 1351783 333405 328476 465428 467884 576407 564654 576193 577959 591516 598936 559390 624470 1696094 1793196 1083030 904884 518260 504837 606848 605426 615553 623878 623239 627107 715522 709613 4787827 4964031 40.45 71.9 2
11:10:30 2024-01-26 660843 662441 156953 152820 261887 264971 291458 288937 174770 172187 221318 223468 254775 256197 4373827 4701817 6266289 6046584 1057150 1097604 222943 197063 220793 221647 259028 252716 242917 243722 162826 165318 635822 592018 1406825 1355623 332424 331310 463750 466577 578042 557172 575159 581136 591877 602495 558892 621183 1693685 1774808 1061239 902954 513320 504801 602104 599298 616426 620391 620363 629969 706354 707788 4803206 4954492 40.45 71.8 2
11:10:31 2024-01-26 669656 657997 155705 152745 260635 265236 291317 288865 174735 172187 218615 223882 253427 256742 4392789 4755454 6219529 6052840 1061359 1097604 221537 197029 219385 221647 258412 252716 242003 244850 162271 165584 638327 598916 1370436 1342589 332594 329471 460057 467900 576188 558960 576010 577959 595602 600694 557991 622990 1696094 1797649 1076800 898137 516312 503844 601181 601899 611175 622285 621637 626217 711410 710409 4797232 4961852 40.45 71.8 2
11:10:32 2024-01-26 660259 657646 155238 152785 260452 264265 290679 287683 174735 171980 219156 223490 253287 256138 4380232 4634700 6257780 6037834 1048546 1096825 222256 196345 219385 221337 259925 252252 242952 242735 162572 164789 625059 596264 1385857 1360977 331086 329632 464077 466211 577633 559606 572041 577959 585735 595253 559684 615185 1685630 1763182 1087184 904996 512921 504837 603810 594888 616426 620391 617144 625293 706354 703282 4787827 4954553 40.35 71.8 2
11:10:33 2024-01-26 665259 658155 155195 152021 260256 264010 289057 288676 173798 172256 217327 222195 252511 255545 4396269 4775363 6227423 6046584 1065168 1096825 221503 196414 218702 220647 259710 252427 242307 242974 162305 164490 636299 593673 1401892 1344914 331482 328778 459985 466577 568108 559606 575374 576325 589193 598936 556378 623470 1694889 1795741 1083030 894171 512957 503844 599783 598290 610202 617670 621727 624882 703133 707406 4797232 4954127 40.45 71.9 2
11:10:34 2024-01-26 664387 658141 155203 152055 260086 262580 290475 288124 173798 171708 217362 223266 252368 254707 4367633 4651710 6237770 6029025 1049369 1094458 221537 196073 219104 220612 260291 251046 240724 242939 162065 164511 634784 600124 1380099 1355623 330621 325778 460093 464857 576407 558815 571967 578779 591260 595253 556415 614748 1682605 1757896 1068493 904735 513011 504018 603331 594852 615282 621811 616233 627107 703133 703210 4787827 4947305 40.45 71.8 2
11:10:35 2024-01-26 662666 658155 154858 151724 259685 264265 294351 288124 176890 171401 217327 221170 252755 255438 4386611 4739309 6256055 6037754 1069263 1094585 223238 195767 218327 220268 257999 252125 242990 242596 162237 163667 622116 592018 1371196 1346220 330076 327750 459625 464492 568036 556410 572077 571204 586131 597148 555519 619483 1692210 1784002 1065309 894540 513721 502948 597053 594888 608444 614462 617582 621630 701761 703246 4832461 4964031 40.45 71.9 2
11:10:36 2024-01-26 665729 657183 155406 151178 259395 262144 288847 288124 172562 171708 216618 222230 252219 255619 4373827 4681532 6233123 6042414 1050382 1094585 223238 195122 218339 219938 258582 250269 240724 242159 161236 163736 629850 599691 1357390 1360977 331482 325217 460057 463618 574779 557987 568585 574587 583230 595253 555519 613261 1678390 1753933 1078877 904996 511189 502883 600332 595195 612943 617406 612531 623401 701761 701306 4787827 4954665 40.35 71.9 2
11:10:37 2024-01-26 666286 658263 154493 151304 258486 262580 289009 288129 173315 171129 221252 220524 251982 252747 4383383 4757318 6252479 6053650 1062980 1094511 221918 194304 217695 219407 258255 250902 241487 242392 161616 163563 623878 595504 1371160 1339335 330976 326586 458253 462383 568874 557198 572589 571866 589737 595253 549914 617481 1688301 1788841 1082406 897157 511189 499478 596208 595506 607232 616767 617582 621630 705854 703210 4787827 4964031 40.45 71.9 2
11:10:38 2024-01-26 668438 657183 154385 150868 257907 261743 293863 287279 172730 171129 220760 221238 250792 252783 4383383 4775478 6207012 6037871 1057150 1090441 221523 199547 216565 218900 257206 250582 241555 243251 160552 163288 629850 600124 1377555 1344803 330990 324816 457275 463255 568874 558023 569428 567919 588872 592970 551296 615158 1683237 1775393 1053099 899748 511552 500257 597974 595731 604023 616731 614378 619315 705854 701160 4785253 4954800 40.35 71.9 2
11:10:39 2024-01-26 655649 658232 154171 150757 258088 261013 288924 286199 172764 170586 221144 224510 251211 254573 4373893 4680592 6276431 6029213 1050792 1091287 225673 198950 217310 218372 257206 249531 240948 240273 161202 162382 629850 591024 1364006 1354075 327301 327577 458902 461341 569387 552000 567274 567919 583065 593736 553062 611658 1682042 1765615 1072646 894503 507040 500111 591786 591001 604059 611474 610310 621151 696693 698341 4806638 4954665 40.35 71.8 2
11:10:40 2024-01-26 667909 657219 153641 150660 256683 260944 288512 285526 172490 170046 220760 221170 249644 252783 4373865 4755454 6192502 6046268 1057113 1088127 220136 199160 215928 217881 256810 249496 240779 240642 159853 163178 629850 598415 1361054 1343847 329930 324442 457466 459602 568032 555406 568036 569561 587205 590062 549554 612390 1678427 1769455 1070570 899109 510100 498737 595749 595415 605513 613170 612531 616099 704357 700316 4778421 4954665 40.45 71.8 2
11:10:41 2024-01-26 657035 658236 154069 150072 257286 260909 288106 286101 172421 170011 220999 224020 250758 254177 4380081 4671083 6289860 6029175 1049538 1091287 221798 195303 216902 217135 256775 248864 240779 241988 160509 162328 626864 589489 1381332 1348634 326717 326654 455630 459887 568728 552475 568853 572027 582847 592457 553647 611661 1679013 1764327 1070570 890577 505305 495859 592206 589189 606802 609148 612455 621146 697150 694340 4822004 4943743 40.35 71.9 2
11:10:42 2024-01-26 662662 658236 153079 150278 255645 261869 287225 285054 172147 169977 216904 224475 249194 254932 4386489 4724829 6197579 6029213 1056152 1090704 221989 198827 220467 217473 254773 249249 240104 241649 159886 162294 633268 594136 1361639 1344495 327410 324816 458253 458732 564392 549838 562489 566854 584526 585987 552005 612204 1679013 1768931 1066416 903559 506934 495330 594248 588762 602726 612911 609263 616937 700166 692171 4728910 4954665 40.45 71.8 2
11:10:43 2024-01-26 656613 658433 152833 150418 254861 261869 288106 283282 172181 169439 216940 224091 249575 252675 4383250 4715411 6229804 6029175 1064723 1090704 219921 195303 220359 216949 254382 249460 240348 240970 160108 161552 628357 589069 1377930 1341243 324735 324816 454987 459709 562294 550048 566004 565471 581425 590806 546970 611150 1688616 1776922 1070570 890666 506934 495353 593655 590492 601876 612300 612455 613774 698982 699096 4788675 4958328 40.45 71.8 2
11:10:44 2024-01-26 658547 656837 153079 149763 255645 261685 286987 282033 172181 168834 220651 220484 249194 252711 4380259 4628412 6248180 6012007 1044391 1090704 220643 195029 215859 216600 255378 247887 239529 240970 160108 161260 625371 589634 1367496 1348634 324663 324816 456275 458083 565626 547294 562784 568792 577046 590915 551003 606374 1673991 1762175 1044959 893851 504770 495643 589689 589556 605477 609395 611680 618971 694541 694196 4828446 4947343 40.45 71.8 2
11:10:45 2024-01-26 664084 658433 152574 150177 254891 261869 286875 283750 171258 169405 215827 224091 248606 254213 4386511 4729944 6192502 6029561 1056313 1088384 220264 195303 220214 217135 254382 248270 239158 240970 158668 161552 634784 594561 1390339 1344495 324771 322884 456275 459383 559095 550438 561079 563766 577145 585378 546453 608736 1673991 1765615 1064339 899748 506814 496759 593048 589079 599493 609469 606626 614065 699165 693109 4709902 4954665 40.35 71.8 2
11:10:46 2024-01-26 658831 660566 152554 149525 254861 261316 287868 282971 171736 168936 216150 223985 248813 252389 4383288 4701775 6229804 6029213 1063393 1089632 219956 195029 216061 216949 254456 247087 239564 239887 160755 161260 625371 589489 1359564 1342809 324663 323603 453704 460035 562294 547294 562821 563368 576166 586239 540901 606467 1675180 1770783 1083030 889299 506814 494981 589111 585910 599700 607531 609075 614644 691895 695146 4829098 4971306 40.35 71.8 2
11:10:47 2024-01-26 666281 656572 153079 152573 255707 260076 287197 284348 171022 169708 215507 220617 248710 251821 4386489 4709910 6220478 6029180 1038775 1088384 219237 194721 216365 215755 255343 246360 238752 240632 162496 161552 628722 596264 1360622 1346717 326681 321870 454345 455924 565663 550438 561116 568389 579641 584518 545994 604836 1664744 1742245 1086647 899220 504051 495787 592114 587182 604443 607829 605874 614102 691895 691985 4796369 4958328 40.45 71.8 2
11:10:48 2024-01-26 664558 658625 152486 149180 254826 260949 284530 283861 171108 169807 215184 219868 248779 250617 4386385 4743446 6229804 6029246 1059607 1088384 218520 194106 216061 215121 253991 246360 237279 240801 160305 161260 632173 593252 1364431 1336235 323714 323375 450971 457112 559706 547294 562821 563802 577082 586239 543997 607709 1678118 1777438 1073925 887911 503692 492593 585789 585658 598485 608720 607900 611741 693854 692136 4779022 4964273 40.45 71.9 2
11:10:49 2024-01-26 657030 656727 152697 148716 254685 260436 285931 283070 170870 168868 215507 218691 248054 252049 4380081 4634859 6276041 6029175 1047798 1091664 218861 194106 216365 215052 254026 246360 238049 239515 162723 161003 631753 587812 1364988 1344729 322696 323375 451007 456105 559059 544065 560284 565508 574874 586239 546416 602746 1669483 1756421 1062263 888688 501190 492788 585526 586675 602409 604247 607378 614139 690100 690154 4825449 4954800 40.45 71.9 2
11:10:50 2024-01-26 662736 656086 152418 148812 253921 260989 284822 282801 170733 168801 214954 219421 250030 251359 4386489 4721682 6224240 6020571 1044391 1088384 218698 193288 216670 214421 253178 246396 236912 239551 160305 160746 623878 594561 1352025 1342589 323714 321607 452255 453319 561295 548493 558589 564636 577046 581591 546839 604217 1667111 1751413 1058109 894303 500478 494689 586113 585394 602409 606052 601955 614139 690624 689240 4775010 4948829 40.45 71.8 2
11:10:51 2024-01-26 660291 656832 151958 150338 253834 260845 284321 282819 170412 168300 214989 218586 250137 250473 4392789 4745554 6238233 6024721 1057971 1088384 217876 193764 215079 214719 253001 246360 236511 238810 160192 160455 630238 589069 1379292 1333395 322207 322359 448927 455674 558124 547294 560681 558906 576400 586239 540793 605110 1673991 1774808 1058109 885320 501903 492324 588560 587091 597614 606052 605211 608221 694723 691226 4775010 4947604 40.45 71.8 2
11:10:52 2024-01-26 655172 655913 151752 150225 253571 258760 284530 281524 170783 168499 214509 217920 250118 250934 4373677 4654871 6267105 6020538 1047798 1088384 217876 193147 215613 214238 253178 245602 237279 238739 159856 160799 622385 587812 1367000 1344729 320780 321870 453737 450732 558951 540860 557332 562970 574774 585522 543997 599258 1667111 1750948 1059407 884972 499767 492593 584698 585517 599275 604222 606737 611451 685034 691226 4839825 4947604 40.45 71.9 2
11:10:53 2024-01-26 662666 656572 151157 152367 252455 259925 283229 281634 169940 167801 214121 218879 248802 251107 4383246 4705089 6228774 6011908 1038446 1089955 217620 192848 214103 213689 253178 246078 236633 238774 159632 160200 624176 594136 1354062 1341243 322696 318923 451084 450696 560500 546484 556570 562140 574433 582236 540829 599147 1660325 1742971 1063324 893124 498350 492593 586638 581586 595082 604258 601581 608704 688019 685182 4778421 4945300 40.45 71.8 2
11:10:54 2024-01-26 660593 656837 151157 149809 252490 258508 281936 281647 169906 167835 213749 218164 252672 249420 4380232 4767405 6236815 6029025 1054030 1088384 217165 192848 214067 216454 252228 245325 235054 238107 159744 159469 625691 591741 1367057 1329621 321719 320150 450813 450769 556547 545255 558589 560417 573626 582696 542613 603976 1669483 1768120 1047725 885564 500478 491166 586771 585430 592651 604258 602649 605078 691112 685291 4766851 4948829 40.45 71.8 2
11:10:55 2024-01-26 665230 654946 151580 151808 252524 257100 282762 281447 169402 167835 213414 218879 248457 249491 4380543 4688653 6211153 6030385 1036967 1088273 217026 192403 213889 213586 252263 245774 236371 237230 158962 159469 608730 593712 1358670 1346404 321647 317000 448260 452122 561295 543797 555249 561212 571390 577226 541348 596623 1655498 1728839 1056032 893012 498350 492324 582265 576789 594659 599772 596961 607713 682058 682186 4780994 4948829 40.35 71.9 2
11:10:56 2024-01-26 664392 656837 150847 151838 254254 257893 282797 280240 168866 167652 212745 218879 248109 248685 4386498 4785024 6192502 6029213 1056738 1087507 216249 192966 213218 213620 251491 244706 235642 237457 158857 160412 630238 594561 1370005 1329255 323730 319163 448768 454735 556547 544065 556829 558041 574222 577226 537766 596530 1659987 1751413 1055253 888041 500478 486882 585526 576982 591196 600685 596080 604840 687532 681191 4701623 4938252 40.45 71.8 2
11:10:57 2024-01-26 657035 658232 150605 149338 252064 256309 283194 279354 169402 171540 213414 217521 247935 249070 4386489 4715152 6211153 6008337 1052642 1085264 215820 192713 212444 213552 252747 246259 236678 236393 158927 159368 623878 588488 1354477 1343374 322288 317924 447013 450732 557729 540504 558602 557610 568032 577045 536518 594184 1665927 1751413 1060186 883713 500122 490401 580437 576897 591414 594996 598399 603085 684062 683183 4778421 4958313 40.35 71.9 2
11:10:58 2024-01-26 663649 654946 150364 151553 251647 255522 282899 279354 169100 171540 212745 218012 247242 249135 4386489 4680425 6206732 6003299 1041413 1085264 216422 191634 213211 214936 250442 248882 236266 235923 158751 159266 623878 589904 1353162 1350232 322288 318487 449734 451481 557583 540504 551959 558041 567160 576495 541077 595113 1655498 1728839 1066416 887498 496902 486810 579286 577923 590869 595244 596727 606640 676164 683100 4795392 4938337 40.45 71.8 2
11:10:59 2024-01-26 664392 656577 149786 151527 250524 257064 281471 278505 168980 171195 212426 218199 247171 248649 4383383 4761435 6175440 6011946 1049359 1084458 216723 191599 212359 213028 249295 248531 234657 236003 158851 158894 628722 591449 1380736 1339340 322023 318487 449734 452232 553670 541233 550140 553711 567960 575053 536554 597744 1659295 1751657 1053956 890475 498350 484578 581343 577105 589456 600227 592314 604076 687045 680212 4705857 4935935 40.45 71.9 2
11:11:00 2024-01-26 655206 654983 150085 151378 255245 257676 281515 279622 169134 171004 212745 216476 247242 247918 4386489 4730346 6220478 6011908 1053694 1083690 215152 191297 212692 216595 250975 244023 234295 235604 158518 158422 630238 586140 1363782 1332451 320241 319841 446272 452274 553277 539360 553453 552930 567924 580491 537167 599569 1664744 1760617 1056032 880577 497555 485878 580519 576861 590779 599805 598399 602360 687532 683183 4775010 4945300 40.45 71.9 2
11:11:01 2024-01-26 654905 654448 149583 148767 252535 256274 281900 283765 169368 170576 213264 216140 247207 249034 4373865 4634971 6248455 5994796 1041413 1084495 216121 190961 213360 216418 250059 248459 234295 235768 158518 158793 627207 584293 1377225 1341638 319562 317035 445642 446699 554475 537090 552484 557749 570448 576960 539598 596385 1657999 1742934 1052138 882457 494373 486738 579286 576861 594554 598163 599617 602830 680026 681227 4832160 4947604 40.45 71.8 2
11:11:02 2024-01-26 659590 655649 149444 148488 255218 256884 280153 278276 168333 171075 212079 216777 247207 248614 4386489 4718089 6211153 6004063 1044391 1082082 216457 190395 212727 216453 250975 248810 233678 235041 158005 158389 623878 589489 1346848 1335493 320467 315973 446661 448293 549550 539739 550645 553929 568104 575319 537891 598902 1658956 1742971 1067564 890031 494725 486185 582997 576252 589384 598358 592386 603720 683916 681654 4748637 4948829 40.35 71.9 2
11:11:03 2024-01-26 655206 654946 149402 148460 249416 256884 280153 278047 168333 170850 212044 215505 247171 247118 4386511 4738810 6220203 6012044 1056813 1082119 215083 190695 211398 213660 251328 248882 232821 235006 158005 157885 627207 586700 1379284 1327964 319562 316708 441813 449565 550539 537798 552779 553075 567996 577226 536692 594769 1665101 1765938 1063324 879411 495431 484811 580482 579563 590214 600305 598818 600835 684135 680198 4765594 4942982 40.45 71.9 2
11:11:04 2024-01-26 653316 654261 149245 148005 250459 255451 281086 279529 168265 170969 211380 215252 246963 247082 4377137 4670434 6256937 5990122 1041413 1082082 215589 190193 211955 213272 251328 243702 233539 234644 157970 157818 625691 583458 1385754 1337184 319562 316705 441813 446990 550045 535756 551885 555533 566860 577230 536518 593386 1650730 1740500 1071805 880666 494021 488257 578728 579079 592196 597647 597808 599041 678778 682991 4843983 4948869 40.35 71.9 2
11:11:05 2024-01-26 660217 653913 153444 148249 251131 256780 281887 279549 168265 170850 211380 216140 246375 247811 4383250 4705103 6211153 6007653 1038334 1082082 215048 190361 211327 212797 251328 243702 232174 235041 157825 158246 622660 591173 1350640 1337294 320467 315802 444639 445256 550009 541000 548657 555533 567960 573213 537313 593845 1651111 1733899 1061204 885283 492617 485067 579697 576477 592196 598297 593191 602099 680259 676061 4781665 4947604 40.35 71.9 2
11:11:06 2024-01-26 659558 654411 151015 147866 251432 255416 279231 279923 168265 170779 211274 215436 246947 246321 4386489 4758260 6220009 6011908 1053797 1082082 214417 190361 210961 213272 250622 243702 232070 234679 157680 159829 635250 586975 1388591 1326081 319110 315462 443072 446699 548982 538178 551067 549856 566326 576193 531743 596996 1657852 1758913 1043572 879951 494021 483477 579697 577923 587178 596841 593645 600618 685627 679849 4774822 4952441 40.45 71.8 2
11:11:07 2024-01-26 653095 656624 153480 147628 251304 255024 280218 278920 168198 170710 211310 214735 245996 246356 4380084 4664482 6248455 6003299 1041413 1084187 214749 189200 211362 212797 250622 243702 234697 234084 157460 157217 636789 583458 1368717 1337184 318137 315938 442030 446820 549937 531883 550571 553075 565658 575530 534896 591208 1651110 1736802 1069685 876100 491568 483825 576385 576289 586068 594334 593718 598727 677890 680212 4858505 4952441 40.45 71.9 2
11:11:08 2024-01-26 660843 654206 149150 148015 251205 255275 279398 279136 167965 170541 210719 215436 245372 247047 4392749 4724829 6197301 6011908 1033170 1082082 214382 190026 210961 211552 251328 243666 232105 234609 156951 157852 630634 591873 1345870 1337184 319562 315802 442102 447136 549743 538178 546961 553893 564230 569574 534227 590296 1651484 1723873 1059083 885283 491917 483861 578056 572416 586032 593462 591338 596498 676931 673685 4769016 4947712 40.45 71.8 2
11:11:09 2024-01-26 661328 655727 150844 148355 250640 254527 279905 279887 167864 167895 210508 215068 245617 245906 4389687 4766479 6210177 6012349 1052302 1081279 213922 189762 210008 212499 249919 242945 231909 234644 156916 157283 631041 590331 1346469 1324284 319336 315536 442246 447027 549759 537381 549860 551237 564663 572127 532180 593025 1650962 1751413 1085486 881203 493319 483477 578056 574551 585517 595832 590397 594152 678370 674195 4728515 4938252 40.45 71.8 2
11:11:10 2024-01-26 657696 655098 150777 147255 251097 255546 281489 277690 167898 167426 210578 214930 245270 247062 4386489 4696324 6201828 6003262 1041432 1081279 212433 190061 209247 211904 249919 242118 232139 232808 156916 160775 628722 585129 1346303 1329218 317652 315358 442251 448293 550539 535092 548196 550066 559126 570410 530602 586875 1646193 1738033 1049802 876137 494021 484628 572620 572784 583382 588262 592201 595541 673919 675181 4775834 4945300 40.45 71.8 2
11:11:11 2024-01-26 662666 649281 150312 147596 250497 252298 281453 278065 168628 167519 210473 215333 244973 246250 4373715 4688266 6197390 6002755 1035454 1082196 214050 189131 210372 211686 249744 242154 232139 232092 156916 160740 622385 585129 1353804 1340838 315829 313957 444434 444290 548982 530990 545578 551237 559054 568740 533691 585161 1640239 1719646 1056032 881203 491219 482758 568122 567811 586347 589690 590434 597712 672456 673685 4787827 4935935 40.45 71.8 2
11:11:12 2024-01-26 653316 653031 152636 147845 248887 253886 278418 276684 167700 166725 210684 213887 244862 245906 4389607 4728560 6213073 6018330 1056813 1079164 213058 188993 209693 211503 248530 243287 232724 232126 156777 160593 620892 583458 1354861 1325357 315685 315580 438429 444954 544201 531026 546152 548900 564859 570544 531427 592691 1650767 1751449 1067564 874415 488872 477868 574756 572856 583863 594220 593163 593206 676020 675181 4759610 4939180 40.45 71.8 2
11:11:13 2024-01-26 652876 649281 152778 146886 249833 252333 279905 276684 167170 166842 209991 213169 244862 245562 4377137 4677199 6241270 6018287 1044391 1083734 213024 188877 209610 210547 249183 241832 233344 232057 156375 160593 625691 584475 1344979 1335288 315757 315580 438643 441647 548594 532102 547557 550456 562885 570410 532180 585907 1646252 1728839 1063324 873793 488783 482758 571372 571975 585261 588262 592608 594152 670997 674231 4834854 4933603 40.45 71.8 2
11:11:14 2024-01-26 658579 649245 150665 146774 249061 253639 279118 277498 167284 166842 209335 213739 244110 245527 4386611 4701931 6197655 6019109 1032201 1079017 213251 188993 209435 210372 249741 241367 232561 232161 155870 160593 629096 591173 1342489 1335288 315793 312968 442407 441917 548594 531846 544381 550456 562326 568212 530602 584592 1641665 1719646 1059083 883713 488437 482758 574313 569965 585627 588227 584692 595081 672456 671147 4763011 4935935 40.45 71.8 2
11:11:15 2024-01-26 656686 652530 150559 146843 248529 252298 278298 277925 166676 166725 209335 213739 244110 244565 4386611 4769199 6188688 6025230 1053394 1082183 214175 188993 210461 210736 247854 241563 232852 232704 155480 160593 622660 589489 1338565 1324202 317362 311698 439321 446054 545006 531810 546557 547276 563156 568212 526683 585907 1646252 1740500 1039418 879951 490521 477868 574756 567811 577018 591401 585142 592146 673004 671147 4709902 4926569 40.45 71.8 2
11:11:16 2024-01-26 655206 653027 152451 146603 248463 251877 279905 275766 166906 166492 209335 213408 243905 245527 4377137 4700435 6224733 5994707 1051107 1079032 214778 188759 209073 210926 246603 241188 232688 232958 156271 157794 627207 583458 1379755 1332373 315773 313921 438787 441755 545610 530598 544344 546691 556946 568212 526910 585078 1646252 1741012 1051879 873793 491219 477796 569695 571474 579651 586507 589523 593812 674469 672192 4769016 4935935 40.35 71.8 2
11:11:17 2024-01-26 654900 649286 150358 146375 248467 252052 279905 275411 166642 166341 209300 213739 243326 246321 4386611 4646894 6211153 5998473 1035179 1081279 213058 187980 209101 210183 247613 241081 232617 232803 156419 157573 620645 583042 1354260 1342893 315549 312754 441817 442920 544165 530328 541119 547312 558763 567232 530566 583530 1640383 1722012 1061204 876137 487708 480340 568449 568755 582965 586339 588651 593129 670997 673045 4799778 4932416 40.35 71.9 2
11:11:18 2024-01-26 657035 649245 149269 146843 247851 252298 279118 276189 166642 166457 209335 213408 243818 246321 4373865 4708548 6193150 5990968 1037207 1079164 212842 187877 209610 209855 247577 241331 231385 231700 155402 157664 629096 588067 1348721 1331745 315061 311876 440158 441647 544450 532820 542581 547130 559090 567546 531051 586774 1641443 1726354 1043572 879951 485873 477652 571372 568352 582929 591891 583416 596650 672931 667335 4759610 4930085 40.45 71.9 2
11:11:19 2024-01-26 653341 654169 150139 146057 247697 252228 277214 276225 166150 166700 208716 212715 243700 249618 4380084 4741278 6197579 6003299 1047892 1078892 216413 187946 207944 209855 246850 240210 231136 232092 154902 157829 619864 588650 1342802 1320737 317124 311769 437934 444161 544450 532066 544270 545055 558946 568032 528381 585871 1644052 1742245 1102957 876833 489130 477724 571372 570369 579651 591741 583416 590356 667187 667299 4731393 4928900 40.35 71.9 2
11:11:20 2024-01-26 653049 649245 152279 145892 248084 257330 278298 274923 166117 165959 208647 212715 243326 245149 4373827 4688304 6188448 5978191 1043423 1079164 212530 187946 207296 208956 246885 239501 231710 232711 154936 157134 626018 585129 1353254 1331507 313769 311983 438079 441647 546061 528770 544086 546691 558119 566362 524910 582654 1643964 1729435 1041495 871931 489130 477868 568046 568498 578010 586339 586080 588619 667025 667155 4773423 4928900 40.35 71.9 2
11:11:21 2024-01-26 659553 649281 149265 145862 248467 252144 278334 275766 166083 165959 207996 213408 242544 244565 4373827 4681569 6197579 5977333 1033509 1078399 213918 187322 207944 209235 246606 239837 232035 231732 155623 157134 619400 583458 1343538 1336999 313256 310718 438027 438987 541067 527496 539479 545622 557667 565549 530677 582691 1639375 1715060 1042924 878784 486786 477580 567243 565398 580124 585513 584100 593627 668262 667263 4782666 4930085 40.45 71.9 2
11:11:22 2024-01-26 660843 649277 149724 146332 246518 257076 277445 274923 166492 165808 208501 212749 242579 245906 4386611 4715411 6197655 5977608 1032034 1077597 216342 186769 208449 208693 246434 240414 230737 235457 154833 157134 629096 586805 1336779 1329621 313769 310784 438043 439774 540959 530598 540812 545695 558588 564048 528246 586387 1641711 1723822 1059083 879411 485055 476200 571276 565326 582536 589511 584637 593812 670449 667191 4766415 4928900 40.45 71.8 2
11:11:23 2024-01-26 654863 649322 149833 145900 246938 254332 276559 274923 165854 165392 208356 212024 242952 245987 4386611 4740987 6197579 5994744 1047869 1079164 213126 187322 207296 209165 246054 239095 230378 231344 154867 157134 626018 586140 1360097 1318744 313256 311764 436498 442865 539402 530222 543572 540914 558195 567412 522765 587715 1639111 1743155 1068756 876796 488176 478748 571276 568682 578829 589656 585812 588440 673492 667047 4750205 4939457 40.45 71.8 2
11:11:24 2024-01-26 650398 649245 149061 145664 246828 252144 277480 274502 165788 165507 208501 212024 243326 245987 4373827 4673940 6248455 5998473 1038446 1080643 216155 186769 207944 208548 246814 238892 231223 232058 154867 157134 635250 580965 1367270 1332451 311569 312019 437542 439774 540959 522941 539897 545622 554847 566143 527464 582839 1637006 1722652 1056963 871311 484020 477015 567900 568096 581297 584078 587975 591490 667171 670734 4834207 4935935 40.35 71.8 2
11:11:25 2024-01-26 658122 652285 148711 145696 246107 256968 277607 274467 165836 165518 207996 212386 241835 249971 4383383 4722553 6215790 5977608 1029094 1079164 212977 186769 207261 207898 246642 238689 230378 235753 154334 157134 627557 587812 1340627 1329621 313513 309626 437233 439774 543678 529847 537918 544852 555736 561533 522909 581113 1631247 1710452 1089912 878665 484435 477015 568888 563802 577055 583847 580956 591239 665575 665688 4758532 4933576 40.45 71.8 2
11:11:26 2024-01-26 657969 649240 148645 145626 246177 252144 275815 275060 165071 165392 207348 212078 242544 245076 4386489 4753827 6192502 5990435 1047883 1078399 212530 186735 206938 208333 245056 238355 229342 232058 154093 156697 622941 585307 1344457 1316874 311832 311629 433124 440397 539840 528688 540736 540009 558763 564878 521223 584572 1641547 1738033 1064425 871931 484769 474528 568888 567147 576119 586230 583807 585985 667115 665725 4747823 4928900 40.45 71.8 2
11:11:27 2024-01-26 655098 652518 148925 145175 246757 251220 276488 273210 165038 165057 207348 212329 242341 243589 4380263 4709910 6197541 5993376 1038812 1079164 211830 186735 206041 208333 246019 238284 230701 231570 154583 156697 630634 584293 1352849 1331740 313539 309772 433088 441357 540923 522869 541615 540770 553225 562717 523012 577607 1637006 1722086 1056963 866880 485493 476272 565335 565398 574710 581015 583355 586660 665651 664667 4801531 4945327 40.45 71.8 2
11:11:28 2024-01-26 662396 652322 149370 145060 246797 251412 276345 274675 164971 165680 206990 212024 241060 245400 4383217 4684878 6197579 6002755 1034986 1077560 212828 186667 206903 207829 245262 237582 231223 231047 154334 156697 621145 585129 1353895 1337184 313539 308186 437733 438832 542138 522869 537902 542825 553225 559198 522729 577161 1632393 1705537 1063324 876291 484020 477054 563500 558833 578010 579350 580280 588569 661933 663229 4771602 4933603 40.45 71.9 2
11:11:29 2024-01-26 649405 649173 148331 145433 244521 252283 276274 272704 165836 164550 207747 211268 242034 245386 4379931 4722135 6193000 6002755 1047569 1079164 212346 185394 211339 207794 244473 238284 228560 231407 154085 156191 626018 584401 1377442 1317809 313095 309555 432980 439170 538315 526819 538643 541288 556542 563149 523012 584429 1641665 1738033 1105220 871931 484709 475705 567243 564999 574747 585782 582490 585528 669683 663265 4747577 4924224 40.45 71.9 2
11:11:30 2024-01-26 650128 649173 148746 144713 246607 251400 276294 273140 165005 164793 209217 212574 242302 244859 4367398 4681645 6197579 6024456 1044821 1077524 211865 186701 210268 208049 245021 237547 230504 230688 154051 155558 622660 581795 1347625 1327964 312651 309051 433327 440397 540605 521989 538284 539758 550077 560840 519950 576716 1631995 1726390 1039418 869382 485400 475705 559072 562067 572134 578730 581177 584540 664816 663265 4759610 4930085 40.45 71.8 2
11:11:31 2024-01-26 657969 652833 148127 144918 245310 249848 276294 272723 168881 165053 211614 212024 240823 245149 4376271 4660082 6193037 5983997 1030563 1078362 212729 188017 210816 207470 244508 237547 229236 229293 154622 155220 635250 580137 1344819 1335288 311325 308151 436190 436874 539077 522934 535198 541288 549968 559032 521921 578462 1632393 1710452 1052722 871931 481959 474361 562105 558833 576375 578145 582904 586742 663841 664438 4793808 4926569 40.45 71.8 2
11:11:32 2024-01-26 655172 649132 147330 144880 244552 251400 275095 272758 167087 164678 206990 211336 240322 245842 4376863 4705810 6189855 5989989 1034421 1078339 211830 189941 206041 206537 243757 238441 228525 230653 153769 156191 622941 585129 1339575 1326081 312208 307650 433016 435226 538280 522869 537138 542056 555756 559198 521993 580215 1631233 1715459 1046362 874415 481686 473655 565640 558797 577192 580801 577707 586779 665793 663018 4756996 4917204 40.45 71.8 2
11:11:33 2024-01-26 653013 649173 148002 145069 244595 251789 274151 272306 168916 163775 211614 210468 241025 243661 4380263 4726029 6188241 6008854 1047381 1077450 211357 185266 207656 207366 243722 237512 227782 231047 154059 155939 626018 584710 1347616 1316874 312208 310273 432154 437874 536722 522869 537049 539758 554571 560674 521460 581076 1631958 1733698 1085486 869382 482645 474325 565640 563295 574710 582759 580280 584503 667789 663955 4741546 4924224 40.45 71.9 2
11:11:34 2024-01-26 649558 648948 148369 144377 245381 249848 275449 272306 168846 164266 211393 211009 241025 242661 4377137 4701997 6183177 6024456 1048821 1079069 211062 186469 206383 206468 243617 237039 229130 229760 153700 155653 621145 581795 1333190 1327964 312135 308010 432944 439152 539458 522934 538210 538160 549968 559198 518337 577088 1629682 1722086 1070922 866880 484020 474361 561309 558797 567969 577217 579421 581118 661629 663955 4766415 4933603 40.45 71.8 2
11:11:35 2024-01-26 657821 649132 147645 144381 244556 249041 275255 272116 168694 164494 211429 211370 240218 243698 4380263 4665695 6183177 5993376 1032034 1076033 211583 187489 207260 206940 243617 236672 229130 229117 153559 155048 619061 584255 1362861 1335288 311767 306572 433052 437605 538821 522861 533498 539376 547542 557125 521314 575300 1623070 1698848 1056963 873793 481275 473990 560911 559191 573015 577217 575964 586242 660048 658250 4759610 4924224 40.45 71.9 2
11:11:36 2024-01-26 659251 649137 147923 144364 243809 249848 274378 271476 168577 163775 211393 211370 240253 243454 4370667 4746076 6150417 5993376 1041413 1072858 211202 190012 206927 206606 243104 237336 228244 229930 153597 154772 619629 585129 1362157 1324374 311474 308960 433133 437751 532054 521218 533534 538196 553665 555736 519107 577607 1632393 1722361 1050602 876284 482645 471543 559072 559587 568005 578658 576594 585372 664853 658469 4688455 4917204 40.35 71.8 2
11:11:37 2024-01-26 648946 649177 147511 144662 243369 249848 274799 270614 168611 163592 211393 214947 240218 242868 4370667 4708548 6193150 5998473 1045885 1072914 210837 189976 206781 206325 245112 237144 226409 229258 153308 154979 618303 581720 1359508 1316985 311325 308010 432317 436384 535230 524047 537372 537941 550077 559198 519107 581026 1639976 1733041 1056963 866348 481275 471398 563138 558833 568041 580607 579421 584266 665323 663018 4740799 4924224 40.45 71.9 2
11:11:38 2024-01-26 649023 649561 147645 143943 243840 249426 273959 271251 168542 163740 211321 214983 240621 242455 4374018 4669736 6197579 5993376 1035491 1075271 210179 189821 206927 206181 243722 236412 227817 229223 152849 155151 627557 581795 1335512 1324503 311179 309397 431362 436238 538169 522528 537828 539611 549425 559090 518192 575300 1627760 1714095 1050602 864399 481275 474325 560911 558797 568041 577109 576853 581081 659581 662082 4810964 4933603 40.45 71.9 2
11:11:39 2024-01-26 658314 651618 148228 143693 244561 249601 273122 272342 166054 163809 207634 210068 239919 243454 4380081 4698374 6179852 5989101 1028040 1072951 211167 189507 206490 205860 242939 235682 228525 228867 152815 155186 618114 585129 1329998 1333395 311325 306789 432980 432741 538023 521975 532555 537452 549755 555345 519768 573408 1626550 1699831 1050602 873171 479910 473655 559684 557676 571291 576738 575365 584540 659871 657997 4759610 4926569 40.45 71.8 2
11:11:40 2024-01-26 658045 648644 147726 143867 243400 249300 273158 271027 168542 163706 207598 210102 239483 242904 4370667 4757527 6140148 5998473 1038099 1072987 211681 189507 206490 206325 241990 236577 227112 228867 152815 154901 616599 582626 1335630 1321555 310446 306789 432944 436153 531946 522194 530374 531901 552097 556433 519659 578584 1630063 1715311 1056963 876908 479800 468602 562105 556319 568005 577583 574300 584243 661896 657179 4715259 4914846 40.45 71.8 2
11:11:41 2024-01-26 649484 648187 146757 143880 243395 250410 272254 270614 168307 163444 211059 210797 239919 242661 4377139 4729390 6192502 5993376 1047381 1072951 210761 189507 206490 205826 242193 236778 226409 228512 152815 154686 626018 579724 1361644 1315008 310007 306720 429058 432750 530377 521456 535161 535738 549968 559198 516803 575937 1637045 1739298 1068756 865079 479837 468602 562504 561176 571266 581302 577671 580595 663372 658286 4745163 4911340 40.45 71.9 2
11:11:42 2024-01-26 649290 650476 146727 143638 243604 249041 273087 270425 168238 163217 207162 210797 239919 242078 4374018 4660490 6233351 5989101 1035491 1075565 209669 189338 206164 205186 242974 235753 227429 228317 152781 154652 626018 581795 1335317 1324202 310446 306720 430179 432051 535100 520426 535161 538160 546737 559198 519143 573593 1627760 1710452 1068756 863166 478798 474202 560404 561176 571182 577131 579887 580859 656604 661865 4807958 4938083 40.45 71.9 2
11:11:43 2024-01-26 658437 645329 147717 143499 244320 248898 272289 271476 167969 163706 206871 214612 239483 242491 4370667 4688229 6170995 5983997 1026166 1069944 210361 186617 205553 205506 241990 234592 227817 228158 152569 154652 599497 585129 1329570 1328424 310446 305530 431351 432498 535929 519946 529925 534946 547426 552656 517569 571856 1620815 1692064 1056963 873793 479230 471616 558101 556704 571635 574389 573955 580970 654642 658113 4758532 4917204 40.45 71.9 2
11:11:44 2024-01-26 657784 648187 146265 143947 242991 248795 272705 269825 168121 163454 206980 210102 239483 242114 4373827 4765799 6150417 5993376 1038409 1069807 209850 189338 205261 205683 241451 235318 226409 228521 152535 154342 619629 585129 1346559 1318744 309242 306573 431897 432840 530377 519946 529551 534694 546737 551809 513788 575300 1627760 1714435 1066591 873171 479910 467356 559684 556704 567234 577289 571699 584092 663257 657742 4678909 4914712 40.45 71.8 2
11:11:45 2024-01-26 649633 651132 146554 143317 243665 248095 272635 269720 168121 163217 207016 211246 241626 240578 4374018 4715790 6171775 5989101 1041845 1072914 209815 186892 204544 205221 242159 235154 227112 227416 152535 154433 616414 579311 1338583 1322326 309315 306789 429554 435226 531946 518003 531538 531756 546653 554282 512234 571009 1627760 1714742 1054843 863886 479910 470214 556524 557179 565631 573796 576184 577166 658648 658178 4750205 4933594 40.45 71.9 2
11:11:46 2024-01-26 656609 650561 146554 143649 242913 248130 273017 270683 165592 163045 207054 211092 243484 242527 4380147 4626925 6192502 5974618 1026091 1072914 210361 185918 205839 204583 241451 234592 225989 226396 152781 153624 627557 577759 1329046 1332451 306780 306789 429827 430630 531125 513855 528497 531901 545845 554282 517569 571893 1623070 1701258 1087699 866348 475664 468380 555701 554676 569649 573832 576184 581081 658785 656254 4790386 4917204 40.45 71.8 2
11:11:47 2024-01-26 654440 647466 146280 143710 243860 249472 272113 270910 165361 163079 206436 210692 240105 243481 4383383 4702661 6198032 5993376 1028516 1072225 209815 185363 206164 203914 240711 234627 225639 227610 151801 154013 618114 583042 1328611 1318744 309096 306357 430179 430972 531450 519578 528392 531937 546772 552620 517606 575300 1621967 1705574 1081060 869984 475397 467320 559720 555497 567969 577217 573288 581118 659581 653347 4740799 4907838 40.45 71.8 2
11:11:48 2024-01-26 649442 648880 146442 143022 241908 248866 273581 270874 165257 162942 206619 209887 241091 241219 4386498 4729116 6164065 5985654 1044742 1075276 208695 186179 205190 204867 240711 239545 226023 228231 151767 154189 619864 584710 1342363 1311249 309788 306357 428357 432597 532203 519946 531538 533106 546772 552656 514573 571893 1623070 1719646 1096170 866348 478175 467356 559720 557496 565631 576368 571552 574205 656787 652393 4709902 4910196 40.45 71.8 2
11:11:49 2024-01-26 651357 647243 146415 142883 242310 246709 271458 269533 165304 162695 206435 210587 240913 240871 4380081 4688162 6173851 5983997 1045885 1072914 209126 185918 204579 205186 242706 236516 226374 226396 152045 153658 616414 578486 1335314 1318744 306816 306357 428963 432876 530698 513697 528839 532121 545038 552691 513845 571661 1623232 1714742 1052722 862658 479230 465706 554880 555533 564759 572113 574956 577094 656750 656254 4750205 4923057 40.45 71.8 2
11:11:50 2024-01-26 654670 649556 146182 142951 243630 246709 272289 270148 167701 162661 206254 210797 243278 242114 4380147 4650800 6190404 5983997 1026128 1072225 209704 185116 204940 204412 240676 239437 225325 226203 152290 152790 616599 575696 1351889 1328051 306456 306357 430179 431229 532203 513819 526792 531865 544269 554054 513896 571045 1620815 1705574 1064425 864500 474211 467320 554489 555926 568842 573532 575365 580220 656213 655295 4792932 4917204 40.45 71.8 2
11:11:51 2024-01-26 654243 647388 145699 142989 245938 247471 270974 268969 164901 163176 205893 210209 243448 242904 4370705 4705962 6181025 5980557 1027705 1076041 208841 185033 205190 203564 240676 239340 225239 227523 152699 153658 621787 583042 1333887 1321555 309301 305495 428963 431229 531826 519211 527982 531901 545130 550578 513896 571893 1618514 1700053 1081060 866917 474383 465971 558891 553003 568842 575521 570337 578914 656213 655522 4742537 4907838 40.45 71.9 2
11:11:52 2024-01-26 654243 649551 145803 143225 240831 246744 269737 269567 164214 162661 205748 209881 243519 240205 4377137 4741190 6159849 6002709 1039779 1072950 208225 185812 203723 204446 241885 239135 225447 226396 152663 153658 623039 585091 1347803 1315008 309570 304066 428660 433682 530323 519211 528356 531367 545845 550185 513117 571179 1620815 1708029 1048482 866880 477434 465571 557706 549820 563527 573017 568174 573936 656250 649308 4665555 4907838 40.35 71.9 2
11:11:53 2024-01-26 649023 649556 145527 142955 246316 246709 271423 269388 164672 162107 205964 209588 243413 240614 4374091 4701926 6179965 5977865 1046904 1072858 208591 185564 204402 203846 241684 237200 224803 226256 151943 153488 641035 577663 1347961 1311286 306492 306141 428052 429988 527669 513855 528802 532875 547039 552620 514573 573186 1626604 1723909 1085486 859525 474247 465245 556524 555926 565631 574676 574548 577952 658648 654338 4738309 4910196 40.45 71.8 2
11:11:54 2024-01-26 646812 647721 145703 142350 240831 246328 271009 274286 164007 162142 205279 208720 243143 240614 4374018 4654549 6211153 5966950 1029502 1069807 208835 185081 204905 205382 242329 235871 225343 226221 151455 153488 622941 575696 1348364 1325316 306492 306357 426510 430010 531450 516689 530925 531756 544233 552656 513788 568329 1619664 1701258 1085486 857697 474046 465971 555701 555533 568037 570441 574548 576720 653049 654302 4809170 4910196 40.45 71.9 2
11:11:55 2024-01-26 654707 647721 145568 142501 246006 247621 269772 270148 164214 162401 205315 209588 243072 240614 4361281 4700444 6162155 5975465 1022408 1069944 208364 185068 204186 207267 240711 234688 225239 226854 152914 153880 618325 584710 1326780 1322494 309205 304351 428927 430899 532203 518406 528636 531828 546653 549968 515230 567196 1613851 1687238 1082443 870059 474721 467320 556524 549784 568037 570437 567735 575497 649087 652557 4740799 4911340 40.45 71.8 2
11:11:56 2024-01-26 652985 649097 145890 142690 240762 246293 269772 269379 164214 162401 204767 209588 243484 239833 4373827 4764125 6155201 5984831 1041413 1069844 207535 185363 203543 203739 241684 234688 224594 226361 152341 153693 613568 585129 1341974 1315178 308910 302999 427040 433067 529053 517821 530519 530470 545808 550185 510871 568475 1620676 1705574 1062259 866348 476375 464228 556415 549784 562262 570539 566859 574859 654787 649272 4674960 4905467 40.45 71.9 2
11:11:57 2024-01-26 651172 647721 145365 142686 245903 245742 271009 268596 164214 161590 205279 209226 243036 240578 4374091 4688493 6162409 5975465 1047686 1069944 207894 184810 203258 203248 240837 236379 224594 225661 151280 152673 610347 576431 1336866 1313805 305521 305100 427534 432073 528256 515225 529765 528934 544088 554079 513698 570015 1623070 1721433 1064425 858183 476075 463568 553207 553003 563925 574250 571884 575268 656750 652393 4738309 4910196 40.45 71.9 2
11:11:58 2024-01-26 645952 649295 145703 142062 240788 246131 269772 269388 164214 162107 205279 208900 243072 240205 4374018 4690930 6182121 5974618 1034754 1069944 206567 185033 202584 203180 241684 234322 224750 225277 152484 152850 622941 578486 1336681 1318744 307090 304030 424111 431657 531450 515919 530407 531111 544059 550113 510616 567603 1620751 1706540 1064425 860669 476075 465935 552899 549784 562857 568203 569346 573561 651348 648984 4752763 4911340 40.45 71.9 2
11:11:59 2024-01-26 654707 647721 146066 142825 240724 245122 271164 269163 164100 161961 205163 209553 239097 240543 4374018 4656337 6164526 5965240 1024848 1069944 208509 184189 203543 207306 241006 234688 224178 224546 151628 152182 624480 575285 1332230 1326081 305631 304030 427716 429402 529199 513040 525531 531367 538982 549968 514717 569147 1618445 1696871 1083273 862510 473372 467188 552078 551982 565558 567978 570264 575461 653196 652981 4778421 4911340 40.45 71.8 2
11:12:00 2024-01-26 653341 647721 145047 142438 241845 246673 269292 269405 164066 161961 204920 209483 239097 241702 4361281 4688304 6162118 5975465 1025303 1069944 207824 184189 203223 206874 241515 234688 223555 225661 149708 153130 616787 583042 1335866 1318744 306708 303106 427112 428795 529948 516640 527136 532121 545423 550185 514573 566722 1613698 1695215 1102957 870059 474721 466947 555258 550309 563743 568095 567668 576086 650426 649164 4738982 4911340 40.45 71.8 2
11:12:01 2024-01-26 648212 648576 145192 142427 241836 246709 270892 268596 164214 161840 204741 208180 239097 239594 4361318 4720117 6162155 5979729 1039928 1069944 207212 184189 202655 207270 241006 234688 222831 225626 152270 152850 619864 580137 1350730 1307667 305307 304066 424038 430010 526072 513783 529012 529080 544233 550185 510834 568475 1620815 1717173 1121221 861433 474046 465245 554880 549820 562857 573808 570949 573376 653645 652873 4715069 4904982 40.45 71.8 2
11:12:02 2024-01-26 648946 647721 145192 141857 242760 244710 269703 268596 163952 161556 204814 208726 238428 238852 4367548 4688304 6162118 5968392 1044779 1069944 207501 184189 203188 207270 239713 234688 223555 224546 150761 152148 622471 575984 1336348 1314076 305705 303710 424075 430010 523004 512314 527510 525917 540193 550185 510871 569047 1620815 1718427 1062259 856978 473372 463204 552115 549784 558991 569805 570227 574177 656448 652728 4742422 4914712 40.45 71.8 2
11:12:03 2024-01-26 647661 647611 145261 141732 242181 245122 269703 268596 163790 161488 204204 207855 238428 239055 4367785 4657857 6197655 5970357 1031298 1069944 206567 184515 202620 206874 241006 234322 223520 224581 149708 152359 618114 578486 1324231 1318744 306357 304066 423966 427475 528415 513767 527510 530616 542866 550185 513117 566028 1611526 1693969 1081060 855817 470690 465904 551724 549784 565261 568203 570300 573598 649506 653018 4823934 4919495 40.45 71.8 2
11:12:04 2024-01-26 654133 647570 145068 141978 241568 246117 270438 269163 163615 161556 203775 208214 238428 240124 4380345 4705297 6162343 5965240 1021198 1069944 207177 184025 202584 206909 241684 233756 223486 224929 153317 152605 618325 583458 1342555 1320454 307011 301162 424111 428795 528825 513024 524887 531367 540193 546531 510798 564384 1609268 1682870 1078847 866965 472700 464193 550059 548863 562226 568203 565690 574413 649660 647230 4740799 4895735 40.45 71.9 2
11:12:05 2024-01-26 657078 649108 144799 142435 240606 247135 270665 268041 163518 161454 204097 208366 238358 241491 4361318 4704499 6153295 5975465 1031223 1069185 207859 183570 202620 207009 239551 234688 222797 224581 151736 152465 619864 579724 1329277 1315008 304592 302150 426510 427475 522968 513767 522007 527478 541027 548601 513574 566795 1613851 1701258 1100695 866872 470690 462515 550023 548863 562298 568731 564952 575268 649123 647266 4728795 4901968 40.45 71.9 2
11:12:06 2024-01-26 647003 647716 144794 142435 241626 246047 269914 267486 163243 161196 204170 207428 238252 238948 4377726 4733750 6172769 5980557 1038446 1069944 206347 183861 202054 206874 240330 233956 223786 224737 151629 152148 618325 578486 1334352 1305814 304342 303106 422738 428795 522968 512266 527136 527478 541063 550185 508528 566758 1618514 1714705 1096170 859525 472700 463896 550059 549712 558919 570001 566421 571013 649123 649164 4715221 4907838 40.45 71.9 2
11:12:07 2024-01-26 650165 647721 145201 142043 241845 244333 270130 267548 163642 161351 204169 207937 238182 238173 4373978 4688379 6155201 5974618 1035752 1069615 206355 184634 201244 206874 240330 233327 223520 223576 153567 152115 618325 575696 1327945 1316874 305631 301938 424038 430314 526851 510502 525122 525881 536192 546988 504846 562710 1612669 1701258 1062259 857660 474046 463605 548959 550030 559278 566569 566021 569690 649046 649200 4742737 4905467 40.45 71.8 2
11:12:08 2024-01-26 649633 648836 144522 141114 241158 244618 270701 265874 163689 160527 203953 207566 237657 240329 4380084 4618501 6213073 5966100 1028003 1069797 206533 183372 202231 203091 240330 232976 224732 223576 153352 152081 618114 576841 1329651 1316874 302919 303106 422702 423403 526072 510830 525158 529044 537809 550185 510871 564384 1611556 1697019 1100695 856229 470023 464552 550552 550419 562262 567803 567735 573154 647598 649236 4806638 4905467 40.45 71.9 2
11:12:09 2024-01-26 653316 647263 144876 141508 241158 245157 270130 267548 163167 161264 203632 208035 238025 239055 4374018 4712430 6157268 5971124 1019742 1068427 206567 183407 201913 203484 241006 232991 222453 225670 153247 152359 609021 582626 1329097 1318744 304806 301232 423966 428116 527632 512230 522820 527969 539397 545309 509283 562710 1604631 1682870 1118907 865116 470690 465245 551724 547432 559027 566533 564449 571898 646683 645339 4734033 4901968 40.45 71.9 2
11:12:10 2024-01-26 655172 647721 144560 141574 240793 244403 270130 268935 162612 161590 202637 207855 238226 237613 4377139 4753567 6150417 5981433 1037911 1068206 206395 183850 201244 203661 239180 233263 222608 225670 151417 151942 619864 583458 1334047 1309524 304698 301157 423668 428795 522564 510790 522820 522779 537809 543743 504846 565731 1611556 1701258 1123535 865116 473372 459877 550552 546430 558092 568203 562811 571665 648065 646833 4653388 4901968 40.45 71.9 2
11:12:11 2024-01-26 645938 647716 144056 141995 239837 244745 270130 266095 163541 160527 203597 206955 237727 238649 4374018 4701572 6162268 5982147 1044278 1069038 206429 183395 201737 203590 237930 233777 224381 223473 149295 151877 622941 574874 1352982 1310506 304332 302150 423393 427475 523703 510469 524377 522851 537845 549109 507811 567863 1618514 1717210 1081060 855208 470690 459769 550552 550419 559674 567937 565221 570167 649051 648671 4734033 4907838 40.45 71.8 2
11:12:12 2024-01-26 645952 647725 144424 141080 240819 243617 269940 266914 163167 160784 203276 206530 237657 238684 4367785 4645937 6200825 5966100 1028516 1072094 206360 183290 202090 202985 239781 232884 225064 223439 151417 151979 612052 576730 1337873 1317992 302458 301794 424632 423728 523004 509388 523675 527514 540218 548601 510798 562747 1611285 1692064 1100695 855208 469357 463568 549979 550419 559027 566098 566421 571861 645733 648671 4802320 4905467 40.45 71.8 2
11:12:13 2024-01-26 654243 645861 144083 140848 239675 244745 269371 267324 162872 161007 202708 206955 237491 238852 4361281 4688266 6144250 5965240 1021198 1066084 206498 183279 201702 203059 240215 232577 224381 224165 151311 152013 616787 583588 1326780 1318860 306065 302010 422666 426197 523076 512314 524198 528114 537774 543290 509714 561802 1604538 1678616 1096170 863886 470357 463896 548959 544779 559674 563211 563201 570167 640146 644863 4731393 4898473 40.45 71.8 2
11:12:14 2024-01-26 655167 647263 143549 141047 240215 243582 269371 266914 162127 161298 202319 207566 237290 237543 4374018 4750116 6109467 5975189 1034642 1068427 206072 183023 200928 203802 238107 232465 222110 225035 151275 151877 619864 583308 1334569 1313248 304764 301740 423822 427934 524148 512204 521195 522779 536982 542112 507510 565625 1612701 1701258 1100695 865079 472029 459805 548959 544779 557303 566533 561107 568443 650426 644863 4655872 4898473 40.45 71.9 2
11:12:15 2024-01-26 647056 646810 143723 141537 239092 244368 269750 265652 163167 160238 203311 206886 237657 238279 4367785 4698232 6155201 5966100 1041062 1068427 205890 182988 201244 203091 238142 233792 223158 222818 153211 151174 623229 574053 1341994 1307713 304332 301865 422830 426016 521520 511087 522636 525927 540983 546808 504810 566028 1613924 1715812 1081060 854600 470357 461328 549348 548753 558092 567803 566898 567602 650426 646320 4742880 4895495 40.45 71.9 2
11:12:16 2024-01-26 648636 647263 144394 140355 240784 242834 269371 265687 162612 160494 202637 206886 236958 237175 4367767 4687070 6145875 5961847 1032547 1066913 205216 183023 200740 203091 238810 231381 222076 222784 151205 151174 619287 575696 1326996 1315008 303901 300283 424030 427556 525637 507552 521860 524437 535815 545554 506073 559990 1612586 1696369 1081060 856099 470690 463956 545681 546393 556515 563834 564486 568416 643840 644396 4735583 4898473 40.45 71.9 2
11:12:17 2024-01-26 651054 645856 144189 140355 239640 242124 269940 265687 162465 160494 202602 206955 236192 238684 4364653 4624152 6164873 5956735 1022656 1065808 206498 182375 201279 202488 238810 231777 223158 224139 151594 150864 619864 574053 1327678 1320454 302538 300775 422738 423619 521425 504878 521146 525706 535706 547317 508383 561691 1609147 1694857 1062259 858257 467919 459769 545826 547432 559674 567142 567301 570976 645733 645375 4774174 4891492 40.45 71.8 2
11:12:18 2024-01-26 647497 646801 144202 140690 239666 244368 267682 265874 162612 160527 202672 206243 237325 237543 4367785 4722672 6145875 5966950 1037707 1069185 205216 182905 200612 202807 238107 231777 222497 223507 150851 151654 585337 579724 1338672 1302118 302494 299444 420550 423764 522665 510830 522413 522007 537396 545344 503991 563946 1609268 1711402 1105021 857534 470580 461254 550516 547130 556369 567187 562590 568821 647598 646376 4697473 4895495 40.45 71.8 2
11:12:19 2024-01-26 648717 647456 144088 140458 239675 247694 268956 264503 162612 160494 202319 206564 236723 237613 4367548 4681569 6144526 5966100 1040670 1069185 205216 182375 200928 202807 237301 231777 221891 222097 151843 151106 613568 573234 1345771 1310506 303114 301157 420151 423728 520083 504878 522706 521474 535204 543743 503282 562710 1612669 1703123 1085486 853386 470357 460021 547492 546102 556397 563896 566018 569226 647488 647602 4731393 4898473 40.45 71.9 2
11:12:20 2024-01-26 648064 647461 143693 140429 239666 242834 268318 264327 163132 159473 202708 206243 236322 238604 4367849 4622089 6188801 5956735 1026166 1069077 205536 182120 200928 201878 238071 231021 223158 222131 150570 151106 618325 574929 1334172 1315008 302257 299965 420151 422392 523035 504878 519723 522887 536791 545344 510076 560174 1604667 1687275 1096170 852779 466156 459769 547021 546853 559278 565540 567645 570851 644003 647602 4805829 4907691 40.45 71.8 2
11:12:21 2024-01-26 652317 645400 143761 140006 239347 245221 267235 266060 161947 160272 202001 206564 236382 237543 4370968 4688493 6157948 5964963 1018290 1066839 205473 182340 200018 202453 238977 230626 223158 222749 150731 151559 618325 580965 1342112 1318744 304332 302271 421370 423619 522528 510432 518074 522815 537281 541171 504702 557653 1600021 1672978 1076634 861396 467919 459733 544178 540770 559008 559808 560202 568407 641469 645556 4781855 4907691 40.45 71.9 2
11:12:22 2024-01-26 653277 645638 143998 140557 238124 243548 268283 265616 162424 160358 202426 206639 236818 239055 4373938 4701847 6145875 5965240 1022656 1066047 205679 181798 200893 201783 238001 231741 222497 222784 150781 151106 615248 580965 1353714 1315008 303901 298884 420151 422284 523035 510035 518611 522815 538310 541281 504846 561802 1604631 1685259 1109650 861396 465131 459769 548959 540842 559674 564869 560238 568370 645758 640258 4728795 4909229 40.45 71.8 2
11:12:23 2024-01-26 656033 645601 143384 140782 237983 243842 267504 265475 162407 160204 202390 206495 235464 238649 4380263 4711213 6118007 5965240 1031261 1065292 206177 182051 200018 201502 236899 231381 222497 222097 150781 151140 619864 579001 1322006 1309524 303041 298884 421406 422617 519814 507806 518264 522213 537930 541171 507400 562636 1604631 1693264 1096170 862658 467183 456615 547408 540734 556515 564833 562398 568443 647634 643953 4688379 4896088 40.45 71.9 2
11:12:24 2024-01-26 645726 647724 143553 140455 238615 243842 267093 265954 161923 160392 202107 206260 236347 236999 4361281 4762909 6117992 5965240 1034986 1063747 204545 182452 199774 202277 237301 230985 222497 222097 150570 150935 618325 581795 1318548 1308595 303974 297631 419888 423728 520083 509352 518110 521843 536339 541171 504677 560534 1604667 1694466 1096170 861396 469456 456972 546598 540734 553161 561560 558544 565995 645697 640186 4653388 4892596 40.45 71.9 2
11:12:25 2024-01-26 645952 648373 142795 140596 237712 243770 268598 264150 162711 159915 202461 206071 236748 237437 4383364 4702321 6161697 5965240 1043832 1068390 205005 182213 199949 201818 236533 231741 222753 226233 150887 150622 612052 573234 1328815 1305853 302184 301230 421037 423249 518542 504414 521034 521105 537550 543672 503210 562673 1612435 1710452 1096170 852136 467183 455581 545975 545585 556085 564400 564449 567756 647598 645774 4728740 4901968 40.45 71.9 2
11:12:26 2024-01-26 645036 645820 143693 143834 238885 243670 267397 264397 161878 159982 202320 206289 236643 238770 4376787 4672459 6155201 5955329 1036967 1063710 205005 182051 198698 201995 237811 230267 223158 223145 150570 150588 616787 574053 1324250 1313248 301743 298431 421037 423655 521556 504023 517306 519964 531977 541171 502465 559758 1604667 1694466 1076634 853386 470089 457651 541009 540806 550014 559189 561903 564753 640038 643953 4728910 4895812 40.45 71.9 2
11:12:27 2024-01-26 647699 643921 143224 143834 237923 247899 267647 262782 162059 158965 202283 205865 235464 238244 4373817 4619049 6180463 5965240 1024848 1066839 205615 182151 200543 201150 237266 230787 222497 223737 150149 150622 618325 572008 1342387 1315008 302184 299408 419578 421025 521556 504342 518476 521971 532121 542873 504738 557616 1604575 1687836 1118907 850890 465422 459222 544178 543974 558092 559843 564412 565089 642180 645318 4791248 4898473 40.45 71.9 2
11:12:28 2024-01-26 653976 643930 143456 143533 238160 247658 266602 265245 161338 159982 201296 205888 235464 237140 4367785 4689602 6152889 5950801 1024934 1066768 204829 181763 199914 201466 236899 230054 221857 223145 149973 150622 602603 578374 1337550 1322619 302826 297493 420151 421987 522295 504769 517564 522583 531941 540409 503246 557547 1600021 1671269 1048482 857646 465131 457008 543618 542019 556515 559189 561070 566690 640038 640258 4746038 4892596 40.45 71.8 2
11:12:29 2024-01-26 652411 644872 142795 139874 237152 242089 267271 264432 161800 159473 201648 205568 235429 238279 4348744 4674847 6135160 5961692 1019083 1065049 205079 181912 199844 200101 237860 230752 221874 222097 150044 150968 621145 580663 1320779 1312315 304126 299532 421037 423259 522025 507806 519001 521971 536718 541171 505493 557616 1600021 1678034 1105021 860136 465091 458368 547408 540734 557697 561059 558220 566801 642180 639177 4721988 4889108 40.45 71.8 2
11:12:30 2024-01-26 654243 646053 142799 140188 237747 243498 266861 264397 161396 159982 200980 206564 235429 236443 4370900 4765862 6117283 5953428 1031387 1066657 205113 181624 199496 201678 236028 230843 222426 223145 150554 150729 616787 577345 1365032 1309524 301781 299804 420742 422284 517774 504805 516721 519782 534901 538025 503963 559308 1604575 1690397 1091645 861396 465422 457422 544178 541252 556246 561524 558544 569044 645205 640186 4688455 4879742 40.45 71.8 2
11:12:31 2024-01-26 644016 644872 142757 143634 237756 247971 265971 264397 161786 159329 201296 204895 235464 236407 4364653 4720117 6126926 5960985 1034986 1063710 205991 181555 199740 200905 236653 230484 221386 223773 150149 150729 594019 578173 1325681 1304001 302184 299455 418626 421987 519735 508912 518074 521474 536754 541281 503606 560822 1604667 1703672 1105021 853386 465131 455617 545826 540842 550014 561560 559408 564315 645661 640222 4703843 4889108 40.35 71.9 2
11:12:32 2024-01-26 647604 645824 142799 143464 238124 242675 266825 263553 161396 159185 201296 205214 235031 235314 4358395 4678570 6136550 5946482 1035491 1063747 203944 181475 198663 201466 235803 229983 222632 222810 150078 150316 600049 574463 1336247 1309524 301257 299883 419811 426163 518908 504599 518264 519157 532880 540955 501291 557547 1604575 1692804 1000405 850673 467183 456093 542537 540734 549905 559023 561070 565191 640074 640258 4728795 4892596 40.45 71.9 2
11:12:33 2024-01-26 652317 645100 142795 143464 237756 243156 265192 264984 161028 159473 201015 205533 235359 236773 4355025 4684878 6122527 5951613 1015393 1063747 203944 180650 199322 200520 237266 228839 221874 223145 149729 150588 615248 580137 1334432 1314076 303544 297342 420666 423823 521520 504504 516610 522916 531833 538982 503779 556930 1595303 1668028 1093907 858145 466749 459071 542921 540868 553198 559189 558406 565995 638518 640150 4740799 4892596 40.45 71.8 2
11:12:34 2024-01-26 652669 645815 142662 143634 237022 243156 266007 263369 161396 159219 201121 206031 234391 236809 4386989 4736697 6108574 5955861 1029020 1063783 204403 181188 199448 201150 235111 230070 221563 222519 149729 150106 616787 575696 1342929 1307667 301330 297847 421037 421025 514026 506712 514889 519651 531941 539653 502711 559971 1604410 1687615 1114278 860099 465131 456129 541045 537832 552779 558901 556820 565593 640110 639769 4687073 4879742 40.45 71.9 2
11:12:35 2024-01-26 644016 643926 143204 143377 236987 247760 264379 263588 161508 158965 201261 204259 235230 236042 4367767 4720117 6149680 5956735 1035454 1065068 203876 181015 198663 200520 235639 229517 220528 223145 149483 150106 594019 576841 1326205 1300304 302128 297493 417445 421025 517043 504805 519370 519964 535168 540991 501463 562333 1606822 1701697 1107336 853237 466085 458033 546012 540734 549941 560665 558580 563907 644917 640186 4646744 4886009 40.45 71.8 2
11:12:36 2024-01-26 645957 643926 141840 143634 235856 242472 266007 262345 161508 158359 201331 204293 234704 236077 4364653 4683027 6145875 5955861 1039854 1062957 203910 180685 198698 200205 234435 230070 221182 221896 149732 149865 619864 572416 1343109 1303964 300479 297528 418626 420398 513954 503172 518264 516889 532013 541171 501755 559747 1608989 1706540 1074421 851317 465753 455339 542885 543558 553638 562353 559262 565483 640110 640222 4719281 4889108 40.45 71.8 2
11:12:37 2024-01-26 643168 645888 142727 143164 237582 242472 266416 262782 160994 158932 201121 204895 235172 240109 4348781 4674847 6126926 5946482 1032547 1063747 203311 181475 197423 200554 235803 228804 221718 221896 149729 149425 618325 574053 1323175 1309524 301190 297559 418626 421987 519312 503528 517896 517619 528846 540905 499451 555138 1600021 1684814 1093907 850927 466600 458284 541238 541105 551287 558779 559999 560826 638372 639970 4738159 4888489 40.35 71.9 2
11:12:38 2024-01-26 645854 645431 143212 142973 236651 242472 265820 263447 161028 159084 200665 203908 235230 236573 4358433 4639338 6182121 5947369 1027629 1065068 203069 180375 198352 199926 236168 228609 221218 221896 149625 149625 616787 574874 1319870 1309524 300842 297775 415097 422061 519715 503885 519370 521474 528882 541171 501327 555138 1600021 1685259 1114278 847724 464760 456650 541385 540770 553638 558078 559488 563140 637398 640983 4730843 4886009 40.45 71.9 2
11:12:39 2024-01-26 644999 645100 143109 143168 237103 242365 265563 262747 161285 158493 201121 204055 234892 236042 4345645 4618120 6162155 5951613 1024705 1063783 203277 180581 198698 199578 236168 228839 221253 222207 149800 149798 616787 574463 1329044 1309524 300479 297944 417445 420868 518542 503885 518264 521474 530409 541171 504320 555594 1595448 1681678 1089382 848403 463441 457422 542152 540734 554015 559189 559445 564019 638226 643021 4758532 4901774 40.45 71.8 2
11:12:40 2024-01-26 653341 643744 142689 143559 237353 241550 266007 262747 160737 159338 200490 205357 234321 236042 4364572 4671773 6144788 5942241 1019016 1062204 203910 180616 198857 199892 235076 228839 221563 220550 149729 149592 611484 574053 1323667 1318744 300479 297847 419847 421492 516606 502460 513689 519193 527254 538201 503213 553564 1595411 1668903 1111964 853112 463441 455084 539435 540486 550050 558402 557717 565593 638518 639699 4788522 4897962 40.45 71.9 2
11:12:41 2024-01-26 651410 640123 142778 143185 237204 242293 265015 263447 160858 159219 200036 204293 233947 235643 4348744 4674532 6131552 5938004 1015393 1062993 203593 180581 198663 199892 235803 228095 220599 221577 149311 149865 594019 578486 1316374 1315008 301330 296161 418626 421464 519348 502534 513652 519651 528811 536406 501718 553490 1590775 1664483 1096170 855817 464100 457098 539435 538123 549941 555906 556029 564352 635672 636412 4751925 4882140 40.45 71.8 2
11:12:42 2024-01-26 651132 645888 142626 139188 236737 242365 264238 264870 160892 158898 200525 204758 234495 238615 4348781 4674857 6118170 5946482 1015841 1062204 203559 180581 198629 199892 236168 228095 220564 222207 149311 149625 613710 579311 1319941 1313145 301403 296650 418626 421464 519348 506316 514819 521105 529591 536406 501755 553453 1593037 1664483 1114278 857036 464100 457202 539817 538123 549941 555942 556029 562678 634739 636376 4746813 4889108 40.45 71.8 2
11:12:43 2024-01-26 653206 643976 141878 143159 235891 242221 265537 262572 161047 158865 200560 205254 234123 236668 4367691 4717939 6122119 5947369 1029352 1061416 203910 180456 198684 200205 234317 228839 220493 221896 149311 149180 615248 574874 1344107 1307667 300479 297009 419551 421464 513159 503172 512126 513873 530409 537440 501718 557981 1597751 1682870 1111964 857697 464100 454805 542152 536911 550507 558901 556424 562751 640001 634518 4665555 4879742 40.35 71.9 2
11:12:44 2024-01-26 644117 643957 142168 142964 235891 242472 264415 261979 160960 158141 201086 204055 235150 237758 4364572 4709760 6149680 5961692 1032034 1063532 203243 180340 198042 199752 234679 228839 219158 221896 149311 149180 611294 573459 1329497 1298460 300848 297775 415061 421464 513195 501791 516795 517619 532013 540409 500973 557222 1603456 1701258 1109650 850927 464100 455485 541009 541252 550507 558204 556105 560973 640038 639434 4688229 4883224 40.45 71.9 2
11:12:45 2024-01-26 645036 643926 142997 143038 236647 241550 265192 261944 160515 158426 200036 204293 234273 234792 4364350 4689148 6142894 5939000 1037707 1062204 205269 180512 198042 200170 234470 228484 220564 221267 149868 149180 616787 571600 1320615 1307667 299596 297313 417445 422061 513556 501359 515220 513801 529194 538818 498710 556495 1602296 1692064 1076634 847801 465422 454484 539435 540486 548562 557152 556105 563103 640817 638314 4721988 4882140 40.45 71.9 2
11:12:46 2024-01-26 642552 640267 142300 142895 236472 241756 264379 262345 160737 158107 200036 203592 234506 235314 4361693 4648387 6147282 5937940 1030563 1066768 207050 180581 201218 200520 234352 228593 220423 220515 149031 149146 612052 572008 1350844 1307667 300180 296686 417445 420434 513954 501005 515184 513801 528820 539348 495832 553490 1600021 1687275 1081060 847163 465422 454805 538292 539721 548174 555677 555639 558880 638555 638278 4721988 4882140 40.45 71.8 2
11:12:48 2024-01-26 643592 644016 142997 142930 236447 241042 264415 262380 160737 158797 200071 204118 234704 235314 4355287 4651244 6168039 5950801 1029828 1066568 204228 180512 197354 199405 234937 227706 220493 221550 149311 148977 616787 575247 1330636 1309524 299672 297356 415097 422660 517043 501750 516795 516853 529194 537610 495868 553453 1595484 1682870 1089382 847838 464760 457098 539435 539721 549338 555515 556820 558447 634775 640222 4718617 4876522 40.45 71.9 2
11:12:49 2024-01-26 642226 643962 142800 143034 236282 241042 264379 261944 160481 157965 200001 203626 234506 234623 4358433 4651244 6173851 5937864 1028516 1065105 204121 180512 197354 199162 235419 227954 220352 221373 149735 150825 615248 574053 1337040 1309524 297550 297631 414881 422061 517043 501750 516758 516708 529194 536442 495796 555057 1595448 1678107 1117749 846000 464760 457098 539054 539721 548950 554273 556820 559826 631132 635929 4721988 4882140 40.35 71.8 2
11:12:50 2024-01-26 652545 645425 142997 142665 237022 241042 264159 261944 159970 158836 199409 204293 233749 234658 4361125 4671046 6136550 5938004 1019705 1063783 207301 180011 197457 199266 234317 227388 220780 220886 149066 149355 616787 575696 1333141 1316985 297442 295924 418589 420460 516461 501359 510607 516889 528820 536682 502386 553453 1590817 1667685 1107336 852173 460559 455485 538292 539451 549977 555942 556105 562678 636679 640186 4784409 4883515 40.45 71.8 2
11:12:51 2024-01-26 652550 640344 142800 142453 236656 241006 264344 262345 160004 158460 199374 204259 233784 235314 4364672 4683267 6127225 5945772 1014376 1060665 207301 179886 197457 199092 234237 227352 220564 221240 149212 148808 615248 579001 1320700 1318860 299474 295959 417999 420163 516898 502314 511183 513729 528674 533224 499840 553362 1589646 1664483 1078847 853386 461471 454805 538294 535971 550507 552647 555240 563103 631168 635929 4759610 4882140 40.45 71.8 2
11:12:52 2024-01-26 647329 643699 141115 142994 235752 242132 263939 261144 160004 162074 199687 203908 234052 236042 4358433 4687770 6110132 5942241 1022192 1060724 203559 179443 198352 198643 233630 228449 219158 221550 148545 149492 613710 575696 1316933 1304889 299596 297256 417742 418130 513794 503135 510461 516708 528739 535964 501182 556607 1595229 1678107 1084857 853386 461356 453160 541385 538087 549554 558924 554944 562530 640364 636234 4708435 4876264 40.45 71.8 2
11:12:53 2024-01-26 650896 644967 141582 142743 235190 241006 264344 261144 160004 158297 199374 204895 233192 239976 4342550 4752162 6099248 5938004 1029057 1060665 206940 180011 201290 198919 233398 228095 219500 220586 148615 148874 613710 574053 1323669 1304889 297874 295744 418035 419679 512777 501750 512613 515938 530584 535059 495760 555816 1597573 1683204 1107336 857036 461431 450791 540618 534946 550507 558078 555203 561806 640364 634518 4709218 4869543 40.45 71.8 2
[truncated: 203,683 more chars]
